# Supplementary material for: Short X···N Halogen Bonds With Hexamethylenetetraamine as the Acceptor
Source: Front Chem. 2021 Apr 29;9:623595. doi: 10.3389/fchem.2021.623595 (PMC8116742; doi:10.3389/fchem.2021.623595)
Supplement: Supplementary file 2 [file Data_Sheet_2.ZIP]

Archive with 35 entries (34 files):
- CIF_MS 623595/
- CIF_MS 623595/[bis(HMTA)I]I3.cif
- CIF_MS 623595/[bis(HMTA)I]I3_checkcif.pdf
- CIF_MS 623595/[HMTA][Br-Br]_checkcif.pdf
- CIF_MS 623595/[HMTA][Br-Cl]2.cif
- CIF_MS 623595/[HMTA][Br-Cl]2_checkcif.pdf
- CIF_MS 623595/[HMTA][Br–Br].cif
- CIF_MS 623595/[HMTA][Ditfb]2.cif
- CIF_MS 623595/[HMTA][Ditfb]2_checkcif.pdf
- CIF_MS 623595/[HMTA][I-Cl].cif
- CIF_MS 623595/[HMTA][I-Cl]2.cif
- CIF_MS 623595/[HMTA][I-Cl]2_checkcif.pdf
- CIF_MS 623595/[HMTA][I-Cl]_checkcifpdf.pdf
- CIF_MS 623595/[HMTA][I-I].cif
- CIF_MS 623595/[HMTA][I-I]2_checkcif.pdf
- CIF_MS 623595/[HMTA][I-I]_checkcif.pdf
- CIF_MS 623595/[HMTA][Ipfb]2.cif
- CIF_MS 623595/[HMTA][Ipfb]2_checkcif.pdf
- CIF_MS 623595/[HMTA][I–I]2.cif
- CIF_MS 623595/[HMTA][NBP]2.cif
- CIF_MS 623595/[HMTA][NBP]2_checkcif.pdf
- CIF_MS 623595/[HMTA][NBS]2 (1).cif
- CIF_MS 623595/[HMTA][NBS]2.cif
- CIF_MS 623595/[HMTA][NBS]2_checkcif.pdf
- CIF_MS 623595/[HMTA][NBS]4 (1).cif
- CIF_MS 623595/[HMTA][NBS]4.cif
- CIF_MS 623595/[HMTA][NBS]4a (1).cif
- CIF_MS 623595/[HMTA][NBS]4a (2).cif
- CIF_MS 623595/[HMTA][NBS]4a.cif
- CIF_MS 623595/[HMTA][NBS]4a_checkcif.pdf
- CIF_MS 623595/[HMTA][NBS]4_checkcif.pdf
- CIF_MS 623595/[HMTA][NISac].cif
- CIF_MS 623595/[HMTA][NISac]_checkcif.pdf
- CIF_MS 623595/[HMTA][NIS]2.cif
- CIF_MS 623595/[HMTA][NIS]2_checkcif.pdf
