# Supplementary material for: Short X···N Halogen Bonds With Hexamethylenetetraamine as the Acceptor
Source: Front Chem. 2021 Apr 29;9:623595. doi: 10.3389/fchem.2021.623595 (PMC8116742; doi:10.3389/fchem.2021.623595)
Supplement: Supplementary file 2 [file Data_Sheet_2.ZIP › CIF_MS 623595/[bis(HMTA)I]I3.cif]

data_bis_HMTA_I_I3
_audit_creation_date               2020-10-26
_audit_creation_method
;
Olex2 1.3
(compiled 2020.07.31 svn.rc2a77460 for OlexSys, GUI svn.r6145)
;
_shelx_SHELXL_version_number       '2018/3'
_audit_contact_author_address      ?
_audit_contact_author_email        ?
_audit_contact_author_name         ''
_audit_contact_author_phone        ?
_publ_contact_author_id_orcid      ?
_publ_section_references
;
Dolomanov, O.V., Bourhis, L.J., Gildea, R.J, Howard, J.A.K. & Puschmann, H.
 (2009), J. Appl. Cryst. 42, 339-341.

Sheldrick, G.M. (2015). Acta Cryst. A71, 3-8.

Sheldrick, G.M. (2015). Acta Cryst. C71, 3-8.
;
_chemical_name_common              ?
_chemical_name_systematic          ?
_chemical_formula_moiety           'C12 H24 I N8, I3'
_chemical_formula_sum              'C12 H24 I4 N8'
_chemical_formula_weight           787.99
_chemical_absolute_configuration   .
_chemical_melting_point            ?
loop_
  _atom_type_symbol
  _atom_type_description
  _atom_type_scat_dispersion_real
  _atom_type_scat_dispersion_imag
  _atom_type_scat_source
 'C' 'C' 0.0033 0.0016 'International Tables Vol C Tables 4.2.6.8 and 6.1.1.4'
 'H' 'H' 0.0000 0.0000 'International Tables Vol C Tables 4.2.6.8 and 6.1.1.4'
 'I' 'I' -0.4742 1.8119 'International Tables Vol C Tables 4.2.6.8 and 6.1.1.4'
 'N' 'N' 0.0061 0.0033 'International Tables Vol C Tables 4.2.6.8 and 6.1.1.4'

_shelx_space_group_comment
;
The symmetry employed for this shelxl refinement is uniquely defined
by the following loop, which should always be used as a source of
symmetry information in preference to the above space-group names.
They are only intended as comments.
;
_space_group_crystal_system        'monoclinic'
_space_group_IT_number             4
_space_group_name_H-M_alt          'P 1 21 1'
_space_group_name_Hall             'P 2yb'
loop_
  _space_group_symop_operation_xyz
 'x, y, z'
 '-x, y+1/2, -z'

_cell_length_a                     5.9621(12)
_cell_length_b                     18.506(4)
_cell_length_c                     9.785(2)
_cell_angle_alpha                  90
_cell_angle_beta                   103.26(3)
_cell_angle_gamma                  90
_cell_volume                       1050.8(4)
_cell_formula_units_Z              2
_cell_measurement_reflns_used      2736
_cell_measurement_temperature      170.0(1)
_cell_measurement_theta_max        28.700
_cell_measurement_theta_min        0.407
_shelx_estimated_absorpt_T_max     0.490
_shelx_estimated_absorpt_T_min     0.469
_exptl_absorpt_coefficient_mu      5.944
_exptl_absorpt_correction_T_max    0.7458
_exptl_absorpt_correction_T_min    0.6035
_exptl_absorpt_correction_type     multi-scan
_exptl_absorpt_process_details    
 'SADABS-2012/1 (Bruker,2012) was used for absorption correction. wR2(int) was 0.0889 before and 0.0689 after correction. The Ratio of minimum to maximum transmission is 0.8092. The \l/2 correction factor is 0.0015.'
_exptl_absorpt_special_details     ?
_exptl_crystal_colour              brown
_exptl_crystal_colour_primary      brown
_exptl_crystal_density_diffrn      2.490
_exptl_crystal_density_meas        ?
_exptl_crystal_density_method      ?
_exptl_crystal_description         block
_exptl_crystal_F_000               728
_exptl_crystal_size_max            0.15
_exptl_crystal_size_mid            0.14
_exptl_crystal_size_min            0.14
_exptl_transmission_factor_max     ?
_exptl_transmission_factor_min     ?
_diffrn_reflns_av_R_equivalents    0.0556
_diffrn_reflns_av_unetI/netI       0.0890
_diffrn_reflns_Laue_measured_fraction_full  0.997
_diffrn_reflns_Laue_measured_fraction_max  0.997
_diffrn_reflns_limit_h_max         4
_diffrn_reflns_limit_h_min         -7
_diffrn_reflns_limit_k_max         22
_diffrn_reflns_limit_k_min         -22
_diffrn_reflns_limit_l_max         11
_diffrn_reflns_limit_l_min         -11
_diffrn_reflns_number              7953
_diffrn_reflns_point_group_measured_fraction_full  0.976
_diffrn_reflns_point_group_measured_fraction_max  0.976
_diffrn_reflns_theta_full          25.242
_diffrn_reflns_theta_max           25.243
_diffrn_reflns_theta_min           2.138
_diffrn_ambient_temperature        170.0(1)
_diffrn_detector_area_resol_mean   ?
_diffrn_measured_fraction_theta_full  0.997
_diffrn_measured_fraction_theta_max  0.997
_diffrn_measurement_device_type    'Bruker APEX-II CCD'
_diffrn_measurement_method         '\w scans'
_diffrn_radiation_monochromator    graphite
_diffrn_radiation_type             MoK\a
_diffrn_radiation_wavelength       0.71073
_diffrn_source                     ?
_diffrn_standards_number           0
_reflns_Friedel_coverage           0.893
_reflns_Friedel_fraction_full      0.953
_reflns_Friedel_fraction_max       0.953
_reflns_number_gt                  3031
_reflns_number_total               3705
_reflns_special_details
;
 Reflections were merged by SHELXL according to the crystal
 class for the calculation of statistics and refinement.
 
 _reflns_Friedel_fraction is defined as the number of unique
 Friedel pairs measured divided by the number that would be
 possible theoretically, ignoring centric projections and
 systematic absences.
;
_reflns_threshold_expression       'I > 2\s(I)'
_computing_cell_refinement         ?
_computing_data_collection         ?
_computing_data_reduction          ?
_computing_molecular_graphics      'Olex2 1.3 (Dolomanov et al., 2009)'
_computing_publication_material    'Olex2 1.3 (Dolomanov et al., 2009)'
_computing_structure_refinement    'SHELXL 2018/3 (Sheldrick, 2015)'
_computing_structure_solution      'SHELXT 2014/4 (Sheldrick, 2014)'
_refine_diff_density_max           0.920
_refine_diff_density_min           -0.844
_refine_diff_density_rms           0.206
_refine_ls_abs_structure_details
;
 Flack x determined using 1154 quotients [(I+)-(I-)]/[(I+)+(I-)]
 (Parsons, Flack and Wagner, Acta Cryst. B69 (2013) 249-259).
;
_refine_ls_abs_structure_Flack     0.41(6)
_refine_ls_extinction_coef         .
_refine_ls_extinction_method       none
_refine_ls_goodness_of_fit_ref     1.077
_refine_ls_hydrogen_treatment      constr
_refine_ls_matrix_type             full
_refine_ls_number_parameters       187
_refine_ls_number_reflns           3705
_refine_ls_number_restraints       1
_refine_ls_R_factor_all            0.0697
_refine_ls_R_factor_gt             0.0494
_refine_ls_restrained_S_all        1.077
_refine_ls_shift/su_max            0.000
_refine_ls_shift/su_mean           0.000
_refine_ls_structure_factor_coef   Fsqd
_refine_ls_weighting_details      
 'w=1/[\s^2^(Fo^2^)+4.7053P] where P=(Fo^2^+2Fc^2^)/3'
_refine_ls_weighting_scheme        calc
_refine_ls_wR_factor_gt            0.0827
_refine_ls_wR_factor_ref           0.0896
_refine_special_details            ?
_olex2_refinement_description
;
1. Fixed Uiso
 At 1.2 times of:
  All C(H,H) groups
2. Uiso/Uaniso restraints and constraints
Uanis(C5) = Uanis(N2)
Uanis(N3) = Uanis(C5)
Uanis(N6) = Uanis(C11)
Uanis(C8) = Uanis(N6)
Uanis(N5) = Uanis(C8)
3.a Secondary CH2 refined with riding coordinates:
 C1(H1A,H1B), C2(H2A,H2B), C3(H3A,H3B), C4(H4A,H4B), C5(H5A,H5B), C6(H6A,H6B),
 C7(H7A,H7B), C8(H8A,H8B), C9(H9A,H9B), C10(H10A,H10B), C11(H11A,H11B),
 C12(H12A,H12B)
;
_atom_sites_solution_hydrogens     geom
_atom_sites_solution_primary       dual
_atom_sites_solution_secondary     ?
loop_
  _atom_site_label
  _atom_site_type_symbol
  _atom_site_fract_x
  _atom_site_fract_y
  _atom_site_fract_z
  _atom_site_U_iso_or_equiv
  _atom_site_adp_type
  _atom_site_occupancy
  _atom_site_site_symmetry_order
  _atom_site_calc_flag
  _atom_site_refinement_flags_posn
  _atom_site_refinement_flags_adp
  _atom_site_refinement_flags_occupancy
  _atom_site_disorder_assembly
  _atom_site_disorder_group
 I1 I 0.7002(2) 0.42714(6) 0.40575(11) 0.0201(3) Uani 1 1 d . . . . .
 I2 I 1.2041(3) 0.57154(6) 0.15433(13) 0.0319(4) Uani 1 1 d . . . . .
 I3 I 0.9101(3) 0.66769(7) 0.27597(13) 0.0271(3) Uani 1 1 d . . . . .
 I4 I 0.6280(3) 0.76241(7) 0.40404(13) 0.0359(4) Uani 1 1 d . . . . .
 N1 N 0.795(3) 0.3578(7) 0.2338(14) 0.020(4) Uani 1 1 d . . . . .
 N2 N 0.713(3) 0.3433(8) -0.0207(14) 0.021(2) Uani 1 1 d . . . . .
 N3 N 0.796(3) 0.2380(8) 0.1334(14) 0.021(2) Uani 1 1 d . . . . .
 N4 N 1.101(3) 0.3210(8) 0.1193(14) 0.016(4) Uani 1 1 d . . . . .
 N5 N 0.583(3) 0.4908(8) 0.5789(15) 0.022(2) Uani 1 1 d . . . . .
 N6 N 0.624(3) 0.4994(7) 0.8306(15) 0.022(2) Uani 1 1 d . . . . .
 N7 N 0.250(3) 0.5196(8) 0.6711(14) 0.019(4) Uani 1 1 d . . . . .
 N8 N 0.566(3) 0.6089(7) 0.6892(13) 0.019(4) Uani 1 1 d . . . . .
 C1 C 0.739(4) 0.2800(10) 0.2450(18) 0.028(5) Uani 1 1 d . . . . .
 H1A H 0.824401 0.261044 0.336691 0.033 Uiso 1 1 calc R U . . .
 H1B H 0.571828 0.275000 0.240982 0.033 Uiso 1 1 calc R U . . .
 C2 C 1.048(3) 0.3649(10) 0.2320(18) 0.023(5) Uani 1 1 d . . . . .
 H2A H 1.084738 0.416170 0.217824 0.028 Uiso 1 1 calc R U . . .
 H2B H 1.144466 0.349008 0.323386 0.028 Uiso 1 1 calc R U . . .
 C3 C 0.659(4) 0.3863(10) 0.0924(17) 0.029(5) Uani 1 1 d . . . . .
 H3A H 0.491742 0.383390 0.088404 0.034 Uiso 1 1 calc R U . . .
 H3B H 0.698851 0.437538 0.081241 0.034 Uiso 1 1 calc R U . . .
 C4 C 0.960(4) 0.3486(10) -0.0155(17) 0.024(5) Uani 1 1 d . . . . .
 H4A H 1.000462 0.399710 -0.027416 0.029 Uiso 1 1 calc R U . . .
 H4B H 0.995675 0.320520 -0.093992 0.029 Uiso 1 1 calc R U . . .
 C5 C 1.039(3) 0.2447(9) 0.1367(18) 0.021(2) Uani 1 1 d . . . . .
 H5A H 1.076775 0.215227 0.060508 0.025 Uiso 1 1 calc R U . . .
 H5B H 1.130831 0.226120 0.227341 0.025 Uiso 1 1 calc R U . . .
 C6 C 0.660(4) 0.2658(9) -0.0011(16) 0.024(5) Uani 1 1 d . . . . .
 H6A H 0.493407 0.260788 -0.003319 0.028 Uiso 1 1 calc R U . . .
 H6B H 0.692945 0.236920 -0.079194 0.028 Uiso 1 1 calc R U . . .
 C7 C 0.328(3) 0.4844(10) 0.5579(16) 0.019(5) Uani 1 1 d . . . . .
 H7A H 0.252237 0.506954 0.467356 0.023 Uiso 1 1 calc R U . . .
 H7B H 0.284419 0.432762 0.554113 0.023 Uiso 1 1 calc R U . . .
 C8 C 0.699(4) 0.4623(9) 0.7201(16) 0.022(2) Uani 1 1 d . . . . .
 H8A H 0.664981 0.410074 0.724603 0.026 Uiso 1 1 calc R U . . .
 H8B H 0.867980 0.467812 0.733964 0.026 Uiso 1 1 calc R U . . .
 C9 C 0.638(4) 0.5711(9) 0.5760(17) 0.023(4) Uani 1 1 d . . . . .
 H9A H 0.805712 0.577687 0.585895 0.028 Uiso 1 1 calc R U . . .
 H9B H 0.557419 0.591870 0.484724 0.028 Uiso 1 1 calc R U . . .
 C10 C 0.677(3) 0.5773(10) 0.8252(17) 0.026(5) Uani 1 1 d . . . . .
 H10A H 0.623640 0.602881 0.900753 0.031 Uiso 1 1 calc R U . . .
 H10B H 0.846096 0.583824 0.841899 0.031 Uiso 1 1 calc R U . . .
 C11 C 0.309(3) 0.5970(10) 0.6686(17) 0.022(2) Uani 1 1 d . . . . .
 H11A H 0.254108 0.622401 0.743789 0.026 Uiso 1 1 calc R U . . .
 H11B H 0.228563 0.618027 0.577535 0.026 Uiso 1 1 calc R U . . .
 C12 C 0.372(4) 0.4904(10) 0.8080(19) 0.029(5) Uani 1 1 d . . . . .
 H12A H 0.335491 0.438477 0.812873 0.035 Uiso 1 1 calc R U . . .
 H12B H 0.318133 0.515658 0.883735 0.035 Uiso 1 1 calc R U . . .

loop_
  _atom_site_aniso_label
  _atom_site_aniso_U_11
  _atom_site_aniso_U_22
  _atom_site_aniso_U_33
  _atom_site_aniso_U_23
  _atom_site_aniso_U_13
  _atom_site_aniso_U_12
 I1 0.0213(7) 0.0209(6) 0.0187(6) -0.0017(5) 0.0057(5) 0.0021(6)
 I2 0.0371(9) 0.0299(8) 0.0284(7) 0.0034(6) 0.0073(6) 0.0023(7)
 I3 0.0307(8) 0.0256(7) 0.0226(6) 0.0045(5) 0.0013(6) -0.0019(6)
 I4 0.0497(11) 0.0271(8) 0.0277(8) -0.0027(6) 0.0020(7) 0.0046(7)
 N1 0.029(10) 0.011(8) 0.019(8) -0.003(6) 0.004(7) 0.003(7)
 N2 0.031(6) 0.018(5) 0.016(5) 0.001(4) 0.008(4) 0.006(5)
 N3 0.031(6) 0.018(5) 0.016(5) 0.001(4) 0.008(4) 0.006(5)
 N4 0.015(9) 0.023(8) 0.012(8) -0.001(6) 0.006(6) 0.006(7)
 N5 0.035(6) 0.014(4) 0.018(4) 0.001(3) 0.007(4) 0.002(4)
 N6 0.035(6) 0.014(4) 0.018(4) 0.001(3) 0.007(4) 0.002(4)
 N7 0.018(9) 0.020(8) 0.019(8) 0.000(7) 0.006(7) -0.001(7)
 N8 0.030(10) 0.011(8) 0.018(8) -0.004(6) 0.008(7) 0.004(7)
 C1 0.023(12) 0.028(11) 0.027(10) 0.012(9) -0.003(9) -0.017(9)
 C2 0.023(13) 0.019(10) 0.027(10) -0.012(8) 0.003(9) -0.002(9)
 C3 0.031(13) 0.024(11) 0.026(10) -0.003(9) -0.004(9) 0.008(10)
 C4 0.039(14) 0.024(10) 0.011(9) 0.001(7) 0.012(9) 0.006(9)
 C5 0.031(6) 0.018(5) 0.016(5) 0.001(4) 0.008(4) 0.006(5)
 C6 0.041(13) 0.017(9) 0.009(9) -0.002(8) -0.001(8) -0.010(10)
 C7 0.029(13) 0.021(10) 0.005(8) 0.001(7) 0.001(8) 0.003(9)
 C8 0.035(6) 0.014(4) 0.018(4) 0.001(3) 0.007(4) 0.002(4)
 C9 0.032(12) 0.014(9) 0.024(10) 0.009(8) 0.005(9) 0.006(10)
 C10 0.026(12) 0.029(12) 0.018(9) 0.003(8) -0.004(8) 0.005(10)
 C11 0.035(6) 0.014(4) 0.018(4) 0.001(3) 0.007(4) 0.002(4)
 C12 0.043(15) 0.024(11) 0.020(10) -0.002(8) 0.008(9) -0.007(10)

_geom_special_details
;
 All esds (except the esd in the dihedral angle between two l.s. planes)
 are estimated using the full covariance matrix.  The cell esds are taken
 into account individually in the estimation of esds in distances, angles
 and torsion angles; correlations between esds in cell parameters are only
 used when they are defined by crystal symmetry.  An approximate (isotropic)
 treatment of cell esds is used for estimating esds involving l.s. planes.
;
loop_
  _geom_bond_atom_site_label_1
  _geom_bond_atom_site_label_2
  _geom_bond_distance
  _geom_bond_site_symmetry_2
  _geom_bond_publ_flag
 I1 N1 2.288(14) . ?
 I1 N5 2.299(15) . ?
 I2 I3 2.935(2) . ?
 I3 I4 2.905(2) . ?
 N1 C1 1.49(2) . ?
 N1 C2 1.52(2) . ?
 N1 C3 1.53(2) . ?
 N2 C3 1.46(2) . ?
 N2 C4 1.46(3) . ?
 N2 C6 1.49(2) . ?
 N3 C1 1.44(2) . ?
 N3 C5 1.45(3) . ?
 N3 C6 1.47(2) . ?
 N4 C2 1.46(2) . ?
 N4 C4 1.48(2) . ?
 N4 C5 1.48(2) . ?
 N5 C7 1.49(3) . ?
 N5 C8 1.49(2) . ?
 N5 C9 1.52(2) . ?
 N6 C8 1.44(2) . ?
 N6 C10 1.48(2) . ?
 N6 C12 1.48(3) . ?
 N7 C7 1.45(2) . ?
 N7 C11 1.48(2) . ?
 N7 C12 1.47(2) . ?
 N8 C9 1.45(2) . ?
 N8 C10 1.47(2) . ?
 N8 C11 1.52(3) . ?
 C1 H1A 0.9900 . ?
 C1 H1B 0.9900 . ?
 C2 H2A 0.9900 . ?
 C2 H2B 0.9900 . ?
 C3 H3A 0.9900 . ?
 C3 H3B 0.9900 . ?
 C4 H4A 0.9900 . ?
 C4 H4B 0.9900 . ?
 C5 H5A 0.9900 . ?
 C5 H5B 0.9900 . ?
 C6 H6A 0.9900 . ?
 C6 H6B 0.9900 . ?
 C7 H7A 0.9900 . ?
 C7 H7B 0.9900 . ?
 C8 H8A 0.9900 . ?
 C8 H8B 0.9900 . ?
 C9 H9A 0.9900 . ?
 C9 H9B 0.9900 . ?
 C10 H10A 0.9900 . ?
 C10 H10B 0.9900 . ?
 C11 H11A 0.9900 . ?
 C11 H11B 0.9900 . ?
 C12 H12A 0.9900 . ?
 C12 H12B 0.9900 . ?

loop_
  _geom_angle_atom_site_label_1
  _geom_angle_atom_site_label_2
  _geom_angle_atom_site_label_3
  _geom_angle
  _geom_angle_site_symmetry_1
  _geom_angle_site_symmetry_3
  _geom_angle_publ_flag
 N1 I1 N5 175.8(6) . . ?
 I4 I3 I2 178.38(6) . . ?
 C1 N1 I1 112.9(11) . . ?
 C1 N1 C2 109.1(14) . . ?
 C1 N1 C3 108.5(13) . . ?
 C2 N1 I1 112.0(10) . . ?
 C2 N1 C3 106.4(14) . . ?
 C3 N1 I1 107.6(10) . . ?
 C3 N2 C4 109.5(14) . . ?
 C3 N2 C6 109.5(14) . . ?
 C4 N2 C6 107.8(15) . . ?
 C1 N3 C5 110.3(14) . . ?
 C1 N3 C6 107.9(14) . . ?
 C5 N3 C6 109.6(15) . . ?
 C2 N4 C4 107.6(14) . . ?
 C2 N4 C5 110.0(14) . . ?
 C5 N4 C4 109.0(14) . . ?
 C7 N5 I1 109.3(10) . . ?
 C7 N5 C8 109.9(15) . . ?
 C7 N5 C9 106.8(14) . . ?
 C8 N5 I1 110.3(11) . . ?
 C8 N5 C9 107.9(13) . . ?
 C9 N5 I1 112.6(11) . . ?
 C8 N6 C10 109.4(15) . . ?
 C8 N6 C12 108.4(15) . . ?
 C12 N6 C10 108.8(15) . . ?
 C7 N7 C11 107.7(14) . . ?
 C7 N7 C12 110.6(14) . . ?
 C12 N7 C11 107.5(13) . . ?
 C9 N8 C10 110.4(14) . . ?
 C9 N8 C11 107.1(13) . . ?
 C10 N8 C11 107.1(14) . . ?
 N1 C1 H1A 109.3 . . ?
 N1 C1 H1B 109.3 . . ?
 N3 C1 N1 111.6(15) . . ?
 N3 C1 H1A 109.3 . . ?
 N3 C1 H1B 109.3 . . ?
 H1A C1 H1B 108.0 . . ?
 N1 C2 H2A 109.6 . . ?
 N1 C2 H2B 109.6 . . ?
 N4 C2 N1 110.4(13) . . ?
 N4 C2 H2A 109.6 . . ?
 N4 C2 H2B 109.6 . . ?
 H2A C2 H2B 108.1 . . ?
 N1 C3 H3A 109.8 . . ?
 N1 C3 H3B 109.8 . . ?
 N2 C3 N1 109.5(14) . . ?
 N2 C3 H3A 109.8 . . ?
 N2 C3 H3B 109.8 . . ?
 H3A C3 H3B 108.2 . . ?
 N2 C4 N4 111.7(15) . . ?
 N2 C4 H4A 109.3 . . ?
 N2 C4 H4B 109.3 . . ?
 N4 C4 H4A 109.3 . . ?
 N4 C4 H4B 109.3 . . ?
 H4A C4 H4B 107.9 . . ?
 N3 C5 N4 110.8(15) . . ?
 N3 C5 H5A 109.5 . . ?
 N3 C5 H5B 109.5 . . ?
 N4 C5 H5A 109.5 . . ?
 N4 C5 H5B 109.5 . . ?
 H5A C5 H5B 108.1 . . ?
 N2 C6 H6A 109.4 . . ?
 N2 C6 H6B 109.4 . . ?
 N3 C6 N2 111.1(13) . . ?
 N3 C6 H6A 109.4 . . ?
 N3 C6 H6B 109.4 . . ?
 H6A C6 H6B 108.0 . . ?
 N5 C7 H7A 109.5 . . ?
 N5 C7 H7B 109.5 . . ?
 N7 C7 N5 110.8(14) . . ?
 N7 C7 H7A 109.5 . . ?
 N7 C7 H7B 109.5 . . ?
 H7A C7 H7B 108.1 . . ?
 N5 C8 H8A 109.3 . . ?
 N5 C8 H8B 109.3 . . ?
 N6 C8 N5 111.7(15) . . ?
 N6 C8 H8A 109.3 . . ?
 N6 C8 H8B 109.3 . . ?
 H8A C8 H8B 107.9 . . ?
 N5 C9 H9A 109.5 . . ?
 N5 C9 H9B 109.5 . . ?
 N8 C9 N5 110.7(15) . . ?
 N8 C9 H9A 109.5 . . ?
 N8 C9 H9B 109.5 . . ?
 H9A C9 H9B 108.1 . . ?
 N6 C10 H10A 109.3 . . ?
 N6 C10 H10B 109.3 . . ?
 N8 C10 N6 111.4(14) . . ?
 N8 C10 H10A 109.3 . . ?
 N8 C10 H10B 109.3 . . ?
 H10A C10 H10B 108.0 . . ?
 N7 C11 N8 112.1(15) . . ?
 N7 C11 H11A 109.2 . . ?
 N7 C11 H11B 109.2 . . ?
 N8 C11 H11A 109.2 . . ?
 N8 C11 H11B 109.2 . . ?
 H11A C11 H11B 107.9 . . ?
 N6 C12 H12A 109.3 . . ?
 N6 C12 H12B 109.3 . . ?
 N7 C12 N6 111.6(16) . . ?
 N7 C12 H12A 109.3 . . ?
 N7 C12 H12B 109.3 . . ?
 H12A C12 H12B 108.0 . . ?

loop_
  _geom_torsion_atom_site_label_1
  _geom_torsion_atom_site_label_2
  _geom_torsion_atom_site_label_3
  _geom_torsion_atom_site_label_4
  _geom_torsion
  _geom_torsion_site_symmetry_1
  _geom_torsion_site_symmetry_2
  _geom_torsion_site_symmetry_3
  _geom_torsion_site_symmetry_4
  _geom_torsion_publ_flag
 I1 N1 C1 N3 178.8(11) . . . . ?
 I1 N1 C2 N4 -179.0(10) . . . . ?
 I1 N1 C3 N2 -179.7(12) . . . . ?
 I1 N5 C7 N7 175.9(10) . . . . ?
 I1 N5 C8 N6 -178.1(12) . . . . ?
 I1 N5 C9 N8 -178.6(11) . . . . ?
 C1 N1 C2 N4 55.3(18) . . . . ?
 C1 N1 C3 N2 -57(2) . . . . ?
 C1 N3 C5 N4 -59.8(17) . . . . ?
 C1 N3 C6 N2 61(2) . . . . ?
 C2 N1 C1 N3 -55.9(18) . . . . ?
 C2 N1 C3 N2 60.1(18) . . . . ?
 C2 N4 C4 N2 -60.4(19) . . . . ?
 C2 N4 C5 N3 59.6(18) . . . . ?
 C3 N1 C1 N3 60(2) . . . . ?
 C3 N1 C2 N4 -61.6(18) . . . . ?
 C3 N2 C4 N4 60.6(18) . . . . ?
 C3 N2 C6 N3 -60(2) . . . . ?
 C4 N2 C3 N1 -60.2(19) . . . . ?
 C4 N2 C6 N3 58.5(18) . . . . ?
 C4 N4 C2 N1 61.4(19) . . . . ?
 C4 N4 C5 N3 -58.1(18) . . . . ?
 C5 N3 C1 N1 58.8(19) . . . . ?
 C5 N3 C6 N2 -59.6(19) . . . . ?
 C5 N4 C2 N1 -57.2(19) . . . . ?
 C5 N4 C4 N2 58.7(19) . . . . ?
 C6 N2 C3 N1 58(2) . . . . ?
 C6 N2 C4 N4 -58.4(17) . . . . ?
 C6 N3 C1 N1 -61.0(19) . . . . ?
 C6 N3 C5 N4 58.9(17) . . . . ?
 C7 N5 C8 N6 -57.6(19) . . . . ?
 C7 N5 C9 N8 61.4(17) . . . . ?
 C7 N7 C11 N8 -60.1(17) . . . . ?
 C7 N7 C12 N6 58.1(19) . . . . ?
 C8 N5 C7 N7 54.7(17) . . . . ?
 C8 N5 C9 N8 -57(2) . . . . ?
 C8 N6 C10 N8 58(2) . . . . ?
 C8 N6 C12 N7 -59.2(18) . . . . ?
 C9 N5 C7 N7 -62.1(17) . . . . ?
 C9 N5 C8 N6 59(2) . . . . ?
 C9 N8 C10 N6 -58(2) . . . . ?
 C9 N8 C11 N7 59.3(16) . . . . ?
 C10 N6 C8 N5 -60(2) . . . . ?
 C10 N6 C12 N7 59.8(19) . . . . ?
 C10 N8 C9 N5 57(2) . . . . ?
 C10 N8 C11 N7 -59.2(16) . . . . ?
 C11 N7 C7 N5 61.8(18) . . . . ?
 C11 N7 C12 N6 -59.2(19) . . . . ?
 C11 N8 C9 N5 -59.2(18) . . . . ?
 C11 N8 C10 N6 58.6(19) . . . . ?
 C12 N6 C8 N5 59.0(19) . . . . ?
 C12 N6 C10 N8 -60(2) . . . . ?
 C12 N7 C7 N5 -55.3(18) . . . . ?
 C12 N7 C11 N8 59.1(18) . . . . ?

loop_
  _diffrn_refln_index_h
  _diffrn_refln_index_k
  _diffrn_refln_index_l
  _diffrn_refln_intensity_net
  _diffrn_refln_intensity_u
 1 0 0 27.8 6.7
 -1 0 0 19.6 9.6
 2 0 0 1914.71 117.79
 -2 0 0 1798.22 109.19
 3 0 0 591.44 36
 -3 0 0 536.35 38.7
 -3 0 0 566.44 39.3
 -4 0 0 140.49 19.4
 -4 0 0 161.48 23
 -5 0 0 38.5 23.6
 -6 0 0 56.69 27.9
 -7 0 0 18.4 30.7
 -7 0 1 -9.2 30.6
 -6 0 1 72.89 30.3
 -5 0 1 211.58 26.4
 -4 0 1 275.47 25.5
 -3 0 1 1826.22 109.99
 3 0 -1 1934.71 109.49
 -2 0 1 241.28 22.7
 2 0 -1 248.68 19
 -1 0 1 101.39 12.3
 1 0 -1 109.99 12.4
 0 0 1 479.25 35.1
 0 0 1 587.24 30.6
 0 0 -1 587.64 42.3
 0 0 -1 590.54 33.6
 1 0 1 2821.32 159.68
 1 0 1 2807.72 186.48
 -1 0 -1 2846.12 174.18
 -1 0 -1 2918.31 185.38
 2 0 1 11.6 8.2
 -2 0 -1 13.4 9.5
 -2 0 -1 28.3 9.5
 3 0 1 111.29 13.8
 -3 0 -1 129.99 19.1
 -3 0 -1 127.59 17.9
 -4 0 -1 1316.17 82.79
 -4 0 -1 1376.16 81.59
 -5 0 -1 104.99 26.6
 -5 0 -1 114.69 20.2
 -6 0 -1 92.29 28.3
 -7 0 -1 159.88 35.5
 -8 0 2 -19.7 25.4
 -7 0 2 177.78 31.3
 -6 0 2 90.99 24.3
 -5 0 2 32.1 24.7
 -4 0 2 226.08 23.8
 -3 0 2 196.18 20.5
 3 0 -2 194.88 19
 -2 0 2 226.18 19
 2 0 -2 224.58 18.6
 -1 0 2 1393.36 89.19
 1 0 -2 1377.46 75.79
 0 0 2 620.04 35.8
 0 0 2 583.54 38.6
 0 0 2 607.24 36.1
 0 0 2 629.54 48.1
 0 0 -2 642.54 39.9
 0 0 -2 555.24 36.3
 0 0 -2 563.84 39.6
 1 0 2 9729.73 587.54
 -1 0 -2 9999 623.84
 -1 0 -2 9876.91 581.84
 -1 0 -2 9865.51 528.45
 2 0 2 10.6 6.8
 2 0 2 5.3 8.7
 -2 0 -2 -15.4 12.1
 -2 0 -2 5.5 10.7
 3 0 2 548.95 37.5
 -3 0 -2 553.94 36.2
 -3 0 -2 521.65 35.7
 -4 0 -2 66.29 20.5
 -4 0 -2 80.19 14.8
 -5 0 -2 17.2 17.2
 -5 0 -2 -0.9 19.4
 -6 0 -2 142.99 29.4
 -7 0 -2 9.5 20
 -8 0 3 153.78 95.99
 -6 0 3 -28.7 19.4
 -5 0 3 30 25.1
 -4 0 3 339.07 33.1
 -3 0 3 1217.28 72.89
 3 0 -3 1164.88 80.49
 -2 0 3 4849.61 302.07
 2 0 -3 5066.59 293.47
 -1 0 3 581.34 38.5
 -1 0 3 585.64 37.8
 1 0 -3 552.64 38.8
 1 0 -3 626.14 35.8
 0 0 3 -14.6 13.7
 0 0 3 3.4 6.4
 0 0 3 2.8 11.2
 0 0 3 12.9 9.5
 0 0 -3 14 5.5
 0 0 -3 25.3 17.5
 1 0 3 226.48 18.1
 1 0 3 177.28 21.9
 -1 0 -3 180.88 14.5
 -1 0 -3 227.78 22
 -1 0 -3 216.28 14.6
 2 0 3 1120.99 69.99
 -2 0 -3 1060.59 71.59
 -2 0 -3 1124.49 68.69
 -2 0 -3 1130.99 65.39
 3 0 3 17.3 10.9
 -3 0 -3 -0.7 13.6
 -3 0 -3 4.6 11.4
 -4 0 -3 30.3 16.2
 -4 0 -3 5.2 18.5
 -5 0 -3 541.75 58.09
 -5 0 -3 534.75 39.5
 -6 0 -3 95.79 26.7
 -7 0 -3 93.29 24.5
 -7 0 4 -20.1 23.7
 -6 0 4 266.77 40.5
 -5 0 4 315.67 36.8
 -4 0 4 79.19 18
 -3 0 4 177.38 19.7
 3 0 -4 178.08 20.8
 -2 0 4 63.29 12.2
 2 0 -4 54.29 14.1
 2 0 -4 66.89 20.8
 -1 0 4 697.83 50.99
 -1 0 4 789.02 45.4
 1 0 -4 794.02 50.39
 1 0 -4 805.12 46.8
 0 0 4 772.02 53.59
 0 0 4 930.11 56.29
 0 0 4 870.41 55.39
 0 0 4 965.4 53.09
 0 0 -4 939.71 49.9
 0 0 -4 916.61 54.69
 1 0 4 538.95 35.3
 1 0 4 490.85 35.7
 -1 0 -4 488.25 29.1
 -1 0 -4 542.55 38.4
 -1 0 -4 525.95 29.2
 2 0 4 3661.23 197.18
 -2 0 -4 3227.08 185.08
 -2 0 -4 3500.35 199.28
 -2 0 -4 3445.46 216.58
 3 0 4 6.5 15.8
 -3 0 -4 5.1 7.5
 -3 0 -4 19.8 10.8
 -4 0 -4 86.39 19.9
 -4 0 -4 97.99 14.4
 -4 0 -4 61.39 19.1
 -5 0 -4 0 18.5
 -6 0 -4 -6.3 22
 -7 0 5 8.8 27.1
 -6 0 5 45.4 24.4
 -5 0 5 21 18.9
 -4 0 5 20.6 15.3
 -3 0 5 654.53 43
 3 0 -5 644.34 42.4
 3 0 -5 628.54 46.3
 -2 0 5 1388.06 83.49
 2 0 -5 1564.44 95.29
 2 0 -5 1435.66 91.39
 -1 0 5 3496.65 211.28
 -1 0 5 3718.73 208.68
 1 0 -5 3835.52 206.88
 1 0 -5 3632.84 223.88
 1 0 -5 3949.2 219.18
 0 0 5 814.72 54.99
 0 0 5 831.42 50.69
 0 0 5 849.41 58.49
 0 0 5 906.31 53.99
 0 0 -5 863.81 50.39
 0 0 -5 906.51 57.59
 1 0 5 16.4 13.7
 -1 0 -5 1.5 4.8
 -1 0 -5 -19.8 20
 -1 0 -5 6.2 4.9
 2 0 5 44.8 13.7
 -2 0 -5 49.5 9.2
 -2 0 -5 68.69 24.5
 3 0 5 560.64 41.2
 -3 0 -5 607.64 50.79
 -3 0 -5 529.35 35.7
 -3 0 -5 541.05 34.4
 -4 0 -5 27.1 24.3
 -4 0 -5 -7.9 15.2
 -4 0 -5 12.1 13
 -5 0 -5 2.1 11.7
 -5 0 -5 -13 39.9
 -6 0 -5 111.99 38.2
 -7 0 6 89.69 31
 -6 0 6 30 23.6
 -5 0 6 384.56 41.4
 -4 0 6 410.36 33.9
 -3 0 6 247.28 25.2
 3 0 -6 171.28 23
 -2 0 6 278.17 21.4
 2 0 -6 267.17 22.3
 -1 0 6 -9 16.9
 -1 0 6 6.4 25.7
 -1 0 6 -0.6 8.8
 1 0 -6 20.3 22.4
 1 0 -6 14.8 7.7
 0 0 6 574.74 39.1
 0 0 6 581.84 35.2
 0 0 6 540.85 49.7
 0 0 -6 544.55 30.5
 0 0 -6 553.34 40.5
 -1 0 -6 387.86 21
 -1 0 -6 392.66 22.3
 -1 0 -6 414.76 34.7
 2 0 6 404.96 34.6
 -2 0 -6 287.67 37.4
 -2 0 -6 370.96 22.7
 -2 0 -6 380.86 23.4
 3 0 6 1005.2 78.59
 -3 0 -6 963.5 58.39
 -3 0 -6 999.1 76.19
 -3 0 -6 1008.3 61.29
 4 0 6 38.1 16.1
 -4 0 -6 16.3 12.2
 -4 0 -6 54.59 28.1
 -5 0 -6 89.49 35.1
 -6 0 -6 -22.9 36.2
 -7 0 7 1.7 26.4
 -6 0 7 37.4 34.4
 -5 0 7 51.69 28.9
 -4 0 7 8.3 15.9
 -3 0 7 -11.4 12
 -2 0 7 559.44 37.9
 2 0 -7 625.24 39.9
 2 0 -7 606.74 46
 -1 0 7 1769.92 94.59
 -1 0 7 1584.14 96.29
 -1 0 7 1532.45 105.09
 1 0 -7 1539.35 93.49
 1 0 -7 1563.04 90.19
 0 0 7 2445.66 133.99
 0 0 7 2143.19 139.19
 0 0 -7 2272.97 134.89
 0 0 -7 2277.97 130.49
 1 0 7 608.44 50.69
 1 0 7 609.04 42.3
 -1 0 -7 530.95 49.1
 2 0 7 -19 21.3
 -2 0 -7 5.4 4.5
 -2 0 -7 15.3 20.4
 -2 0 -7 1.2 4.9
 3 0 7 -34 23
 -3 0 -7 48.7 24.8
 -3 0 -7 27.8 8.4
 4 0 7 83.69 25.7
 -4 0 -7 138.69 43.7
 -5 0 -7 26.8 45.1
 -6 0 8 102.09 28.2
 -4 0 8 594.24 46.9
 -3 0 8 381.96 30.1
 2 0 -8 90.79 12.3
 2 0 -8 84.09 23.7
 -1 0 8 31.4 12
 -1 0 8 47.7 33.2
 1 0 -8 -20.7 19.3
 1 0 -8 19.3 7.6
 0 0 8 11.9 34.7
 0 0 8 40.7 5.2
 0 0 -8 15.9 19.9
 0 0 -8 35.6 5
 1 0 8 352.06 42.2
 1 0 8 345.77 36
 2 0 8 72.19 27.3
 -2 0 -8 44.7 32.1
 3 0 8 120.39 23.3
 -3 0 -8 127.89 42.5
 -4 0 -8 392.26 48.7
 -5 0 -8 17.4 34.8
 -7 0 9 48.5 28.9
 -6 0 9 13.4 25.1
 -5 0 9 -12.1 26.9
 -4 0 9 189.28 25.4
 -3 0 9 67.29 21.3
 3 0 -9 30.5 34.7
 -2 0 9 25.9 15.1
 2 0 -9 -5.5 7.9
 2 0 -9 -44 32.1
 -1 0 9 268.27 39.1
 -1 0 9 283.07 22.5
 1 0 -9 326.07 23.9
 1 0 -9 259.97 34.7
 0 0 9 768.02 63.89
 1 0 9 430.96 56.79
 1 0 9 513.65 42.4
 2 0 9 237.28 42.7
 2 0 9 176.68 28.4
 -2 0 -9 211.38 43.4
 -3 0 -9 15.2 29.4
 -4 0 -9 54.09 34.5
 -6 0 10 -12 23.8
 -4 0 10 18.7 17.3
 4 0 -10 15.4 29.4
 -3 0 10 1218.88 74.69
 3 0 -10 1151.88 81.89
 -2 0 10 146.99 22.8
 2 0 -10 160.98 41.6
 -1 0 10 243.38 52.59
 1 0 -10 337.47 48.9
 0 0 10 132.39 38
 1 0 10 60.89 36
 1 0 10 110.79 25.9
 2 0 10 96.19 33.2
 2 0 10 37.3 39.2
 3 0 10 25 41.9
 -3 0 -10 9 33.2
 -5 0 11 -4.5 21.8
 5 0 -11 28.2 33.6
 -4 0 11 2.9 17.7
 4 0 -11 -27.6 31.5
 3 0 -11 85.79 44.3
 2 0 -11 199.78 48.7
 -1 0 11 22.8 36.9
 1 0 -11 -12.8 27.5
 0 0 11 111.79 39.7
 1 0 11 453.45 59.29
 1 0 11 444.76 49.8
 2 0 11 125.89 47.4
 4 0 -12 46 51.19
 3 0 -12 -17.3 31.1
 2 0 -12 609.14 66.99
 -1 0 12 26.3 42.9
 1 0 -12 -18.8 29.7
 0 0 12 215.18 65.29
 0 0 12 121.29 31.1
 1 0 12 70.39 46.1
 3 0 -13 12.8 38.6
 2 0 -13 9.5 51.39
 1 1 -13 179.68 44.7
 2 1 -13 111.29 43
 3 1 -13 45.6 55.89
 1 -1 12 76.99 70.19
 0 -1 12 123.19 61.39
 1 1 -12 40.6 45.6
 -1 -1 12 18 43.4
 2 1 -12 -22.9 32.8
 3 1 -12 19.9 46.4
 4 1 -12 -20 34.4
 2 -1 11 136.09 47.8
 1 -1 11 8.2 39.4
 1 -1 11 -22.2 33.3
 0 -1 11 0.4 34.9
 1 1 -11 75.99 32.1
 -1 -1 11 66.79 38
 2 1 -11 414.96 57.99
 3 1 -11 190.98 38.2
 4 1 -11 6.2 46.4
 -4 -1 11 97.49 28.2
 -5 -1 11 23.7 22.8
 -3 1 -10 80.59 47.7
 3 -1 10 76.29 46
 2 -1 10 62.89 34.4
 2 -1 10 23.8 38.3
 1 -1 10 530.95 58.19
 1 -1 10 542.45 52.39
 0 1 -10 108.89 30.7
 0 -1 10 103.79 36.4
 1 1 -10 138.29 30.6
 -1 -1 10 64.29 48.3
 2 1 -10 69.49 28.5
 -2 -1 10 38.8 14.5
 3 1 -10 54.09 30
 -3 -1 10 109.19 18.2
 4 1 -10 66.79 31.9
 -4 -1 10 55.19 25.3
 -4 1 -9 208.98 54.19
 -3 1 -9 65.99 44
 3 -1 9 107.09 32.7
 -2 1 -9 35.1 27.9
 2 -1 9 17.4 21.8
 1 -1 9 101.69 43.3
 1 -1 9 105.89 25.3
 0 1 -9 -12.2 22.6
 0 -1 9 -13.9 27.1
 1 1 -9 14.8 6.7
 1 1 -9 33.4 32.5
 -1 -1 9 41.1 28.3
 -1 -1 9 22 9.9
 2 1 -9 57.59 12.9
 2 1 -9 78.89 26.3
 3 1 -9 513.75 48.7
 -3 -1 9 556.24 41.4
 -4 -1 9 339.37 36
 -5 -1 9 205.48 29.3
 -7 -1 9 101.49 31.2
 -5 1 -8 -7.7 52.99
 -4 1 -8 135.19 47.5
 -3 1 -8 -0.2 25.8
 3 -1 8 59.69 30.4
 -2 1 -8 220.58 32.8
 2 -1 8 173.58 32.4
 1 -1 8 92.49 29.8
 1 -1 8 62.29 19.6
 0 1 -8 1332.97 77.89
 0 -1 8 950.5 75.99
 1 1 -8 51.89 9.4
 -1 -1 8 89.59 35.3
 -1 -1 8 66.89 11.7
 2 1 -8 257.57 21.6
 2 1 -8 279.37 38
 -2 -1 8 253.17 22.8
 -3 -1 8 9.6 12.4
 -4 -1 8 147.89 27.4
 -5 -1 8 36.5 20.7
 -6 -1 8 30.7 24.9
 -7 -1 8 67.39 30.5
 -5 1 -7 43.5 32.7
 -4 1 -7 119.99 33.9
 4 -1 7 128.49 28.5
 -3 1 -7 728.53 48.8
 -3 1 -7 729.63 68.59
 3 -1 7 801.02 55.49
 -2 1 -7 261.37 39
 2 -1 7 190.18 26.1
 -1 1 -7 12.4 18.3
 1 -1 7 -2.8 22.6
 1 -1 7 -2.1 19.4
 0 1 -7 126.39 30.9
 0 -1 7 211.18 30.2
 1 1 -7 57.19 27.4
 1 1 -7 110.19 10.7
 -1 -1 7 86.09 31.7
 -1 -1 7 77.09 10.7
 2 1 -7 59.09 20.9
 2 1 -7 55.19 10.3
 -3 -1 7 322.27 26.8
 -4 -1 7 647.94 45.4
 -5 -1 7 262.17 30.5
 -6 -1 7 123.89 28.6
 -7 -1 7 69.19 30
 -6 1 -6 -20.3 41
 -5 1 -6 57.99 34.2
 -4 1 -6 49.7 38.3
 -4 1 -6 43.5 14.5
 4 -1 6 8.1 23.5
 -3 1 -6 314.37 24.6
 -3 1 -6 335.87 22.7
 3 -1 6 339.87 35.8
 -2 1 -6 0 5.6
 -2 1 -6 5.2 18.1
 -2 1 -6 0.9 6.2
 2 -1 6 34.7 21
 -1 1 -6 349.67 32
 1 -1 6 315.17 30.8
 0 1 -6 90.59 6.5
 0 1 -6 75.89 18.8
 0 -1 6 91.09 16.5
 0 -1 6 101.49 7.1
 0 -1 6 47.4 27.9
 1 1 -6 2555.04 141.09
 1 1 -6 2325.77 148.09
 -1 -1 6 2352.66 137.59
 -1 -1 6 2605.84 163.28
 -1 -1 6 2455.85 161.08
 2 1 -6 32.5 9.2
 -2 -1 6 54.19 10.7
 3 1 -6 583.74 41.9
 -3 -1 6 665.23 41.2
 -4 -1 6 -23.9 14.9
 -5 -1 6 158.78 26
 -6 1 -5 185.08 51.79
 -5 1 -5 118.19 43.6
 -5 1 -5 70.39 18.5
 -4 1 -5 131.69 15.8
 -4 1 -5 157.58 30.4
 -4 1 -5 133.49 17.6
 -3 1 -5 433.26 30.3
 -3 1 -5 461.85 29.3
 -3 1 -5 511.85 46.7
 3 -1 5 421.66 36.1
 -2 1 -5 1505.15 85.69
 -2 1 -5 1549.45 110.79
 -2 1 -5 1520.15 92.99
 2 -1 5 1637.24 93.59
 -1 1 -5 210.28 29
 1 -1 5 250.57 27.3
 1 -1 5 211.18 21.4
 0 1 -5 82.49 6.1
 0 1 -5 73.39 18.2
 0 -1 5 124.19 26.8
 0 -1 5 67.99 6.4
 0 -1 5 73.89 16.6
 0 -1 5 103.79 19.3
 1 1 -5 190.98 26.8
 1 1 -5 162.88 13.6
 1 1 -5 112.39 24.8
 -1 -1 5 172.38 23.9
 -1 -1 5 164.58 16.2
 2 1 -5 140.89 15.9
 2 1 -5 104.79 18.9
 -2 -1 5 108.19 16.4
 3 1 -5 53.69 12.7
 -3 -1 5 64.59 14.7
 -4 -1 5 406.46 33.2
 -5 -1 5 466.45 44.2
 -6 -1 5 150.78 36.4
 -6 1 -4 80.69 25.5
 -6 1 -4 130.59 36.9
 -5 1 -4 267.07 25.6
 -4 1 -4 17.1 14.8
 -4 1 -4 -10.7 18.7
 -4 1 -4 12.2 10.5
 -4 1 -4 -3 21
 -3 1 -4 20.7 25.7
 -3 1 -4 11 11.2
 -3 1 -4 14.9 10.3
 -3 1 -4 -0.6 7
 3 -1 4 10.9 12.5
 -2 1 -4 339.97 24
 -2 1 -4 360.66 24.2
 -2 1 -4 439.86 33.8
 2 -1 4 464.95 32.4
 2 -1 4 411.56 32.6
 -1 1 -4 265.67 15.4
 -1 1 -4 250.47 15.3
 -1 1 -4 225.68 24.1
 1 -1 4 247.98 22.2
 1 -1 4 307.87 24.7
 0 1 -4 211.38 27.2
 0 1 -4 224.18 15
 0 -1 4 251.37 29
 0 -1 4 245.88 20.9
 0 -1 4 233.48 16.6
 0 -1 4 257.47 22.3
 1 1 -4 483.45 37.9
 1 1 -4 585.14 39
 -1 -1 4 547.55 42.3
 -1 -1 4 642.94 33.9
 2 1 -4 3073.39 170.08
 2 1 -4 3078.79 176.48
 -2 -1 4 3081.19 185.98
 3 1 -4 33.9 15.5
 -3 -1 4 23.9 17.6
 -4 -1 4 950 58.89
 -5 -1 4 113.29 22.9
 -6 -1 4 140.99 28.6
 -7 -1 4 124.59 30.2
 -7 1 -3 57.49 29.7
 -6 1 -3 34.1 18.1
 -5 1 -3 320.87 29.1
 -4 1 -3 173.48 27.5
 -4 1 -3 161.48 18.2
 -3 1 -3 212.38 20.4
 3 -1 3 164.98 17
 3 -1 3 153.78 22.5
 -2 1 -3 1283.47 78.29
 -2 1 -3 1444.96 96.29
 2 -1 3 1358.16 89.29
 2 -1 3 1398.86 90.79
 -1 1 -3 2547.25 154.78
 -1 1 -3 2650.43 159.88
 -1 1 -3 2594.74 159.48
 1 -1 3 2664.33 151.48
 1 -1 3 2609.04 153.28
 0 1 -3 86.79 20
 0 1 -3 99.29 6.9
 0 -1 3 109.79 14.7
 0 -1 3 113.99 17.5
 0 -1 3 66.89 21.6
 0 -1 3 84.29 6.4
 1 1 -3 381.76 25
 1 1 -3 415.96 31.7
 -1 -1 3 419.26 31.2
 -1 -1 3 436.06 26
 2 1 -3 117.79 14.5
 -2 -1 3 160.88 15.5
 3 1 -3 125.39 15.9
 -3 -1 3 106.69 20.5
 -4 -1 3 153.38 25.6
 -5 -1 3 479.65 43.3
 -6 -1 3 197.88 35.6
 -7 -1 3 114.49 29.2
 -8 -1 3 -46.9 31
 -7 1 -2 125.79 31.9
 -6 1 -2 53.59 25.1
 -5 1 -2 432.76 37.6
 -4 1 -2 1088.19 68.99
 -4 1 -2 1118.99 69.69
 -3 1 -2 107.39 18.9
 -3 1 -2 62.89 14.9
 3 -1 2 91.39 14.5
 -2 1 -2 41 14.5
 -2 1 -2 -0.6 10.4
 -1 1 -2 83.69 15.4
 -1 1 -2 83.39 7.9
 -1 1 -2 60.99 13.9
 1 -1 2 93.29 8.5
 0 1 -2 417.56 29.3
 0 1 -2 445.66 30.3
 0 -1 2 472.95 35.7
 0 -1 2 457.15 26.2
 0 -1 2 443.66 32.3
 1 1 -2 237.28 18.5
 -1 -1 2 230.18 16
 2 1 -2 1409.26 80.49
 -2 -1 2 1396.66 85.89
 3 1 -2 1996.8 110.89
 -3 -1 2 2034.1 122.69
 -4 -1 2 2 13.9
 -5 -1 2 543.95 45.3
 -6 -1 2 62.79 30.7
 -7 -1 2 2.6 32
 -7 1 -1 115.89 26
 -6 1 -1 119.09 23.1
 -5 1 -1 40.7 16.7
 -4 1 -1 565.04 38.7
 -4 1 -1 484.55 38.1
 -3 1 -1 453.55 28.5
 -3 1 -1 389.36 31.9
 3 -1 1 373.36 27.2
 -2 1 -1 169.18 19.8
 -2 1 -1 201.08 15.8
 2 -1 1 163.38 17.3
 2 -1 1 202.98 17.2
 -1 1 -1 3790.02 245.58
 -1 1 -1 3801.72 230.78
 1 -1 1 3973.2 215.18
 1 -1 1 3795.32 256.47
 0 1 -1 1307.87 76.49
 0 -1 1 1339.37 77.49
 0 -1 1 1282.37 78.89
 0 -1 1 1346.77 86.19
 1 1 -1 216.58 16.3
 -1 -1 1 159.98 13.6
 2 1 -1 768.72 48.3
 -2 -1 1 686.33 51.49
 3 1 -1 212.58 19.6
 -3 -1 1 215.48 23.9
 -4 -1 1 90.79 17
 -5 -1 1 1.8 16.4
 -6 -1 1 243.08 31.2
 -7 -1 1 69.29 24.9
 -7 1 0 95.39 26.2
 -6 1 0 293.67 31.9
 -5 1 0 19.6 22.3
 -4 1 0 848.72 59.69
 -4 1 0 878.81 56.09
 -3 1 0 2538.05 163.08
 -3 1 0 2460.85 145.49
 3 -1 0 2470.65 144.39
 -2 1 0 423.46 29.7
 -2 1 0 402.86 28.3
 2 -1 0 407.86 27.7
 -1 1 0 173.58 13
 -1 1 0 176.48 17.5
 1 -1 0 179.58 12.6
 1 1 0 162.38 13.8
 -1 -1 0 183.28 13.4
 2 1 0 457.95 32.2
 -2 -1 0 438.96 28.5
 3 1 0 2420.86 139.59
 -3 -1 0 2562.94 156.98
 -4 -1 0 839.52 57.59
 -4 -1 0 953.6 56.39
 -5 -1 0 -6.5 14.9
 -5 -1 0 8.5 21.7
 -6 -1 0 323.87 34.1
 -7 -1 0 91.19 26.3
 -7 1 1 113.99 27.1
 -6 1 1 321.17 34.2
 -5 1 1 65.49 24.8
 -4 1 1 124.79 22.8
 -3 1 1 143.99 18.6
 3 -1 -1 230.48 18.8
 -2 1 1 721.93 41.8
 2 -1 -1 723.43 42.6
 -1 1 1 196.58 16.8
 1 -1 -1 217.58 16.9
 0 1 1 1319.97 85.19
 0 1 1 1308.87 81.69
 0 1 1 1276.17 74.59
 0 -1 -1 1362.36 79.79
 0 -1 -1 1357.76 82.39
 0 -1 -1 1339.47 78.59
 1 1 1 3666.93 219.78
 -1 -1 -1 3918.31 223.78
 -1 -1 -1 3929.01 240.78
 -1 -1 -1 3765.62 265.27
 2 1 1 173.08 17.3
 -2 -1 -1 202.58 16.8
 -2 -1 -1 165.58 16.4
 3 1 1 431.46 27.8
 -3 -1 -1 412.06 27.9
 -3 -1 -1 339.77 29.7
 -4 -1 -1 512.65 36.6
 -4 -1 -1 454.65 36.3
 -5 -1 -1 30.2 15.1
 -5 -1 -1 13 14.8
 -6 -1 -1 32.7 19.1
 -7 -1 -1 91.69 25.4
 -8 1 2 26.7 28.6
 -7 1 2 87.29 27
 -6 1 2 158.48 33.9
 -5 1 2 627.14 49
 -4 1 2 -2 19.5
 -3 1 2 2230.98 125.19
 3 -1 -2 2068.49 120.49
 -2 1 2 1637.14 107.29
 2 -1 -2 1543.25 83.09
 -1 1 2 227.18 16.5
 1 -1 -2 229.48 18.1
 0 1 2 468.85 29.9
 0 1 2 430.76 27.8
 0 1 2 445.26 31.5
 0 -1 -2 434.96 27.6
 0 -1 -2 402.86 25.2
 0 -1 -2 398.16 31.3
 1 1 2 95.89 9.9
 -1 -1 -2 91.59 10.5
 -1 -1 -2 97.69 10.6
 2 1 2 16.9 11.3
 -2 -1 -2 27.6 9
 -2 -1 -2 29.2 8.2
 -2 -1 -2 32.3 8.2
 -3 -1 -2 60.69 12.4
 -3 -1 -2 70.89 11.9
 -4 -1 -2 1114.09 71.59
 -4 -1 -2 1208.88 68.39
 -5 -1 -2 316.57 32.1
 -5 -1 -2 282.57 29.1
 -6 -1 -2 -10.4 17.1
 -7 -1 -2 116.89 33.1
 -8 1 3 177.18 93.59
 -6 1 3 245.18 38
 -5 1 3 450.25 37.9
 -4 1 3 186.58 26.4
 -3 1 3 165.88 18.8
 3 -1 -3 113.79 19.5
 -2 1 3 156.08 16.8
 2 -1 -3 171.58 16
 -1 1 3 389.36 25
 1 -1 -3 401.96 29.9
 1 -1 -3 369.36 27.4
 0 1 3 118.09 12.3
 0 1 3 61.19 15.9
 0 1 3 93.99 17.7
 0 1 3 108.09 9.4
 0 -1 -3 74.89 8.9
 0 -1 -3 64.29 16.7
 0 -1 -3 104.29 14.5
 1 1 3 2592.14 168.88
 1 1 3 2533.45 151.78
 -1 -1 -3 2748.12 166.58
 -1 -1 -3 2543.85 152.68
 2 1 3 1346.27 90.69
 -2 -1 -3 1291.67 81.39
 -2 -1 -3 1243.08 77.39
 -3 -1 -3 146.19 17.1
 -3 -1 -3 188.48 16.9
 -3 -1 -3 156.48 18
 -4 -1 -3 191.08 22.2
 -4 -1 -3 162.38 19.6
 -5 -1 -3 456.45 38.5
 -5 -1 -3 340.87 34.8
 -6 -1 -3 13.4 25
 -7 -1 -3 -19 28.8
 -8 1 4 58.59 33.1
 -6 1 4 101.89 25.6
 -5 1 4 83.09 29
 -4 1 4 944.31 58.59
 -3 1 4 47.6 14.5
 3 -1 -4 42.1 12.5
 -2 1 4 3159.18 191.98
 2 -1 -4 2992.1 191.68
 2 -1 -4 3124.69 160.18
 -1 1 4 539.35 45
 -1 1 4 605.24 38.7
 1 -1 -4 657.43 40.1
 1 -1 -4 679.63 42.8
 1 -1 -4 572.54 44.6
 0 1 4 185.38 18.2
 0 1 4 220.38 24.6
 0 1 4 224.88 21.2
 0 1 4 219.58 15.7
 0 -1 -4 232.28 14.8
 0 -1 -4 230.08 24.1
 0 -1 -4 241.18 20.9
 1 1 4 223.28 22.8
 -1 -1 -4 257.17 25.8
 -1 -1 -4 250.27 18.7
 2 1 4 341.77 26.6
 2 1 4 375.06 30.9
 -2 -1 -4 385.16 31.5
 -2 -1 -4 418.66 25.6
 -2 -1 -4 363.56 23.8
 3 1 4 16.2 10.6
 -3 -1 -4 12.5 8.5
 -3 -1 -4 24.3 12.5
 -4 -1 -4 35 15.4
 -5 -1 -4 317.77 31.6
 -6 -1 -4 89.49 26.9
 -7 1 5 79.59 30.1
 -6 1 5 178.48 30.7
 -5 1 5 498.25 45.2
 -4 1 5 497.75 37.6
 -3 1 5 53.39 14.5
 3 -1 -5 74.59 17.2
 3 -1 -5 38.7 12.8
 -2 1 5 86.19 16.6
 2 -1 -5 137.89 23
 2 -1 -5 101.49 12.8
 -1 1 5 146.19 17.5
 -1 1 5 151.98 15.7
 -1 1 5 188.18 24
 1 -1 -5 168.18 21.3
 1 -1 -5 178.68 24.7
 1 -1 -5 193.38 14.3
 0 1 5 94.39 20.8
 0 1 5 89.89 17.1
 0 1 5 64.09 11.5
 0 1 5 85.59 13.7
 0 -1 -5 71.09 21.3
 0 -1 -5 105.99 10.2
 1 1 5 255.57 24.9
 -1 -1 -5 194.18 23.6
 -1 -1 -5 264.97 17.2
 2 1 5 1541.65 92.89
 -2 -1 -5 1711.23 95.89
 -2 -1 -5 1480.65 86.39
 -2 -1 -5 1490.45 97.99
 3 1 5 425.76 34.6
 -3 -1 -5 452.55 31.8
 -3 -1 -5 402.96 32.8
 -3 -1 -5 489.05 44.2
 -4 -1 -5 129.59 37.4
 -4 -1 -5 134.79 18.8
 -5 -1 -5 103.89 21.5
 -5 -1 -5 97.89 32.1
 -6 -1 -5 102.39 25.9
 -6 -1 -5 155.98 39.2
 -7 1 6 18.2 28.3
 -6 1 6 47.7 34.7
 -5 1 6 203.18 28.4
 -4 1 6 -0.2 21.6
 -3 1 6 646.54 44.1
 -2 1 6 28.1 10.7
 2 -1 -6 6.8 14.8
 -1 1 6 2658.13 165.78
 -1 1 6 2630.74 162.88
 -1 1 6 2705.13 163.78
 1 -1 -6 2729.33 145.09
 1 -1 -6 2672.83 154.98
 0 1 6 92.29 18.8
 0 1 6 71.79 27.5
 0 1 6 78.99 11
 0 1 6 85.79 15.1
 0 -1 -6 83.09 8.9
 0 -1 -6 65.59 23.8
 -1 -1 -6 344.47 21.7
 -1 -1 -6 325.27 20.2
 -1 -1 -6 313.07 34.2
 2 1 6 31.9 18.1
 -2 -1 -6 44.1 24.8
 3 1 6 280.67 29.2
 -3 -1 -6 271.47 21.7
 -3 -1 -6 304.47 23.4
 -3 -1 -6 332.67 36.3
 -4 -1 -6 49.1 27.1
 -4 -1 -6 24.8 12.8
 -5 -1 -6 57.39 44.2
 -6 -1 -6 58.39 51.19
 -7 1 7 37.5 27.5
 -6 1 7 132.89 29.9
 -5 1 7 268.67 31.7
 -4 1 7 733.53 50.09
 -3 1 7 311.07 26.6
 -2 1 7 46.3 11.7
 2 -1 -7 47.6 10.6
 2 -1 -7 41.5 26.1
 -1 1 7 103.59 17
 -1 1 7 84.39 11.1
 -1 1 7 73.39 22.7
 1 -1 -7 75.89 25.8
 1 -1 -7 87.89 11.6
 0 1 7 291.17 19
 0 1 7 257.37 39
 0 -1 -7 267.57 17.9
 0 -1 -7 261.27 32.9
 1 1 7 13.5 12.6
 1 1 7 29 22.9
 -1 -1 -7 6.9 16.7
 -1 -1 -7 21.9 5.7
 -1 -1 -7 10.8 5.7
 2 1 7 216.98 27.7
 -2 -1 -7 226.38 21.5
 -2 -1 -7 153.68 34.3
 -2 -1 -7 208.78 14.9
 3 1 7 686.83 49.8
 -3 -1 -7 699.03 43.4
 -3 -1 -7 688.43 60.99
 -4 -1 -7 251.17 39.2
 -5 -1 -7 109.29 35.4
 -4 1 8 103.49 20.6
 -3 1 8 49.5 15.7
 -2 1 8 290.67 26.4
 2 -1 -8 314.57 24.9
 2 -1 -8 267.57 37.3
 -1 1 8 77.29 13.2
 -1 1 8 74.39 34.1
 1 -1 -8 54.99 28.6
 1 -1 -8 51.09 10.2
 0 1 8 1039.4 80.69
 0 1 8 1199.18 71.39
 0 -1 -8 1139.69 65.09
 0 -1 -8 1170.88 72.59
 1 1 8 14.2 26.2
 -1 -1 -8 37 21.6
 -1 -1 -8 46.6 4.4
 -1 -1 -8 43.5 4
 2 1 8 250.77 32
 -2 -1 -8 247.18 33.3
 -2 -1 -8 207.28 13.1
 3 1 8 2.4 22.2
 -3 -1 -8 51.39 28.5
 -4 -1 -8 185.68 47.8
 -5 -1 -8 87.69 49.7
 -7 1 9 21.6 28.3
 -6 1 9 63.49 27.2
 -5 1 9 172.88 27.6
 -4 1 9 328.27 36.8
 -3 1 9 399.36 34.5
 3 -1 -9 405.16 42.3
 -2 1 9 56.49 17.5
 2 -1 -9 60.29 24.3
 2 -1 -9 61.49 14.9
 -1 1 9 12 11.1
 -1 1 9 1.4 26.2
 1 -1 -9 16.6 20.9
 1 -1 -9 14.1 10.1
 0 1 9 5.2 5.1
 0 1 9 -19.3 28.2
 0 -1 -9 -0.6 4.5
 0 -1 -9 -8.5 21
 1 1 9 140.89 29.8
 1 1 9 89.99 43.1
 2 1 9 -31.1 32.3
 2 1 9 49.5 27.6
 -2 -1 -9 -2.6 25.1
 -3 -1 -9 100.89 42.1
 -4 -1 -9 110.39 38
 -6 1 10 79.59 28.5
 -5 1 10 18.2 22.5
 -4 1 10 62.09 20.5
 -3 1 10 56.39 23.1
 3 -1 -10 70.99 38.9
 2 -1 -10 23.3 25.7
 -1 1 10 205.88 49.7
 1 -1 -10 161.18 30.9
 0 1 10 208.78 41.5
 1 1 10 512.65 49.5
 1 1 10 528.05 57.29
 2 1 10 4.6 39
 2 1 10 7.1 29.7
 -3 -1 -10 102.79 36.6
 5 -1 -11 -22.3 35.1
 -4 1 11 19.6 19.2
 4 -1 -11 65.29 34
 -3 1 11 89.09 24.7
 3 -1 -11 162.08 37
 2 -1 -11 376.46 45.6
 -1 1 11 -19.3 35.4
 1 -1 -11 17 38.6
 0 1 11 -1.7 35.2
 1 1 11 70.79 58.09
 2 1 11 94.69 44.8
 4 -1 -12 -25.5 49.1
 3 -1 -12 27.8 32.6
 2 -1 -12 33.1 31.5
 -1 1 12 42 43
 1 -1 -12 48.6 33.1
 0 1 12 70.69 60.59
 1 1 12 83.09 49.1
 3 -1 -13 -3 37.3
 2 -1 -13 163.88 41.6
 2 2 -13 119.19 42.2
 0 -2 12 0.5 57.99
 0 -2 12 28.9 26.9
 1 2 -12 219.28 42.4
 -1 -2 12 58.79 44.1
 2 2 -12 -3.7 33.5
 3 2 -12 13.7 33.1
 4 2 -12 137.39 41.1
 2 -2 11 40.2 43.8
 2 -2 11 52.59 29.6
 1 -2 11 73.49 29
 1 -2 11 123.99 43.5
 0 -2 11 124.89 55.39
 1 2 -11 117.79 45.4
 -1 -2 11 131.59 53.99
 2 2 -11 22.8 31.9
 3 2 -11 40.1 32.5
 4 2 -11 -41.8 46.2
 -4 -2 11 -10.4 16.7
 -5 -2 11 190.78 29.8
 -3 2 -10 62.99 35.9
 3 -2 10 68.69 44.3
 2 -2 10 104.59 55.49
 2 -2 10 76.09 36
 1 -2 10 25.4 24.9
 1 -2 10 131.09 51.79
 0 -2 10 267.37 44.5
 1 2 -10 36.8 27.8
 -1 -2 10 18.7 44.4
 2 2 -10 351.76 41.5
 -2 -2 10 270.67 27.3
 3 2 -10 6.2 38.2
 -3 -2 10 25.9 19
 4 2 -10 48.6 30
 -4 -2 10 20.7 16.9
 -5 -2 10 139.59 27.5
 -4 2 -9 259.37 46
 -3 2 -9 211.88 39.8
 3 -2 9 146.79 29.4
 2 -2 9 80.49 26.7
 1 -2 9 143.89 32.9
 1 -2 9 11.9 28.7
 0 2 -9 150.28 37.6
 0 -2 9 138.89 33.4
 1 2 -9 451.95 44.7
 -1 -2 9 482.35 48.7
 -1 -2 9 456.45 34
 2 2 -9 347.47 24.1
 -2 -2 9 297.67 25.5
 3 2 -9 209.08 33.7
 -3 -2 9 181.98 24
 -4 -2 9 130.09 22.7
 -7 -2 9 32.6 28.6
 -5 2 -8 18.1 39.4
 -4 2 -8 55.69 33.2
 4 -2 8 19.3 22.1
 -3 2 -8 281.67 50.29
 3 -2 8 393.06 37.6
 -2 2 -8 106.49 36.7
 2 -2 8 131.59 25.6
 1 -2 8 225.48 28.6
 1 -2 8 232.08 37.2
 0 2 -8 118.69 26.5
 0 -2 8 137.49 30
 1 2 -8 585.94 46.5
 1 2 -8 531.85 32.9
 -1 -2 8 563.24 40
 -1 -2 8 457.75 52.19
 2 2 -8 96.29 32.7
 2 2 -8 114.39 14.8
 -2 -2 8 105.59 16.2
 -3 -2 8 513.95 36.4
 -4 -2 8 28.5 17.1
 -5 -2 8 -24.6 26.7
 -7 -2 8 9.9 27
 -5 2 -7 49.6 35.2
 -4 2 -7 25.9 41.2
 4 -2 7 35.8 19.9
 -3 2 -7 225.78 20.5
 3 -2 7 318.37 37.8
 -2 2 -7 471.65 43.4
 2 -2 7 420.96 38.5
 1 -2 7 303.37 33.3
 0 2 -7 265.07 29.5
 0 -2 7 192.88 30.2
 1 2 -7 116.89 11.3
 1 2 -7 109.29 23.8
 -1 -2 7 161.58 34.8
 -1 -2 7 140.99 12.9
 2 2 -7 347.57 25.2
 -2 -2 7 342.37 26
 -3 -2 7 347.97 30.2
 -4 -2 7 212.98 29.8
 -5 -2 7 85.19 29.2
 -6 -2 7 -39.1 23.4
 -7 -2 7 248.08 38.4
 -5 2 -6 185.48 50.69
 -4 2 -6 37.8 28.5
 -4 2 -6 26.9 11
 4 -2 6 38.7 19.1
 -3 2 -6 60.29 10.7
 -3 2 -6 60.19 10.8
 -3 2 -6 43 23.6
 3 -2 6 45.6 25.9
 -2 2 -6 758.42 56.79
 -2 2 -6 733.83 42.2
 2 -2 6 785.92 52.69
 -1 2 -6 336.87 38.2
 1 -2 6 390.36 33.7
 0 2 -6 902.11 56.89
 0 -2 6 799.62 52.89
 0 -2 6 758.62 55.29
 1 2 -6 65.29 18.3
 1 2 -6 82.29 9.8
 -1 -2 6 103.69 10.3
 -1 -2 6 93.79 28
 -1 -2 6 107.59 22.1
 2 2 -6 488.15 31.9
 -2 -2 6 496.15 31.2
 3 2 -6 217.38 21
 -3 -2 6 184.28 22.8
 -4 -2 6 621.04 43.9
 -5 -2 6 65.69 28.2
 -6 2 -5 44.3 34.9
 -5 2 -5 337.47 34.1
 -5 2 -5 386.66 46.2
 -4 2 -5 -2.5 22.3
 -4 2 -5 1.7 8.8
 -4 2 -5 -1.6 11.1
 4 -2 5 7.8 17.6
 -3 2 -5 225.58 18.5
 -3 2 -5 209.38 17.6
 -3 2 -5 284.17 37.6
 3 -2 5 222.68 25.4
 -2 2 -5 425.26 38.7
 -2 2 -5 389.16 30.2
 -2 2 -5 378.86 23.2
 2 -2 5 380.66 32.7
 -1 2 -5 439.06 41
 1 -2 5 482.75 36.8
 1 -2 5 594.34 37.6
 1 -2 5 512.15 43
 0 2 -5 894.91 63.69
 0 -2 5 1033.5 73.99
 0 -2 5 998.3 61.49
 1 2 -5 320.47 33.5
 1 2 -5 361.76 31.3
 1 2 -5 398.06 23.1
 -1 -2 5 385.86 23
 -1 -2 5 358.86 32.1
 2 2 -5 179.78 26.5
 2 2 -5 213.68 19.2
 -2 -2 5 226.88 18.4
 3 2 -5 405.16 29.2
 -3 -2 5 377.46 31.7
 -4 -2 5 335.57 30
 -5 -2 5 158.68 25.8
 -6 -2 5 -6.6 22.1
 -6 2 -4 104.39 20.7
 -6 2 -4 141.89 39.7
 -5 2 -4 189.28 24.7
 -4 2 -4 371.36 39.8
 -4 2 -4 309.47 32.1
 -4 2 -4 358.86 30.6
 -4 2 -4 392.76 27.2
 4 -2 4 326.17 31.8
 -3 2 -4 129.59 29.1
 -3 2 -4 106.49 11.4
 -3 2 -4 80.19 15.9
 -3 2 -4 92.89 13
 3 -2 4 77.79 10.6
 3 -2 4 105.19 22.6
 -2 2 -4 133.09 25.8
 -2 2 -4 132.99 12.5
 -2 2 -4 163.68 12
 2 -2 4 145.99 19.3
 2 -2 4 147.69 19.5
 -1 2 -4 1285.47 84.39
 1 -2 4 1252.37 85.29
 1 -2 4 1324.87 75.59
 0 2 -4 331.47 27.2
 0 -2 4 248.78 24.1
 0 -2 4 304.77 17.7
 0 -2 4 336.57 27.6
 0 -2 4 316.27 25
 0 -2 4 304.77 18.3
 1 2 -4 1584.04 96.39
 1 2 -4 1561.84 91.89
 -1 -2 4 1687.03 106.59
 -1 -2 4 1774.32 105.09
 2 2 -4 580.24 38.8
 2 2 -4 539.75 36.9
 -2 -2 4 523.25 35
 3 2 -4 337.17 26
 -3 -2 4 335.77 26.7
 -4 -2 4 454.45 35
 -5 -2 4 537.95 43.1
 -6 -2 4 60.19 24
 -7 2 -3 27.8 20.6
 -6 2 -3 205.28 26.1
 -5 2 -3 57.49 20.8
 -4 2 -3 1146.29 62.19
 -4 2 -3 1081.79 70.69
 4 -2 3 977.5 71.09
 -3 2 -3 37.7 9.6
 -3 2 -3 6.3 17.2
 3 -2 3 28.9 14.6
 3 -2 3 56.39 11.7
 -2 2 -3 873.31 49.1
 -2 2 -3 827.12 52.59
 -2 2 -3 894.11 57.89
 2 -2 3 880.21 50.59
 2 -2 3 888.81 53.49
 -1 2 -3 830.72 43.7
 -1 2 -3 808.12 50.79
 1 -2 3 803.72 42.6
 1 -2 3 870.21 49.2
 1 -2 3 780.32 56.59
 1 -2 3 782.52 50.79
 0 2 -3 822.32 53.99
 0 -2 3 810.52 47.1
 0 -2 3 819.92 45.6
 0 -2 3 858.41 56.39
 0 -2 3 853.31 59.79
 0 -2 3 874.91 49.8
 1 2 -3 1368.76 81.59
 1 2 -3 1314.67 79.59
 -1 -2 3 1299.27 71.39
 -1 -2 3 1230.48 75.79
 2 2 -3 634.04 39.2
 -2 -2 3 651.53 42.5
 3 2 -3 216.68 20.8
 -3 -2 3 247.88 25
 -4 -2 3 298.67 27.7
 -5 -2 3 319.77 31.8
 -6 -2 3 440.16 41.8
 -7 -2 3 18.2 23.3
 -8 -2 3 -42.1 30.2
 -7 2 -2 23.2 20.6
 -6 2 -2 -3 23.6
 -5 2 -2 380.66 35.3
 -4 2 -2 406.76 31.8
 -4 2 -2 391.56 33.7
 -3 2 -2 750.22 44.9
 -3 2 -2 791.72 50.59
 3 -2 2 737.63 44.3
 3 -2 2 720.03 47.9
 -2 2 -2 416.06 34.3
 -2 2 -2 442.96 31.3
 2 -2 2 499.25 32.2
 2 -2 2 467.25 28.6
 -1 2 -2 272.27 16.2
 -1 2 -2 242.48 25.6
 -1 2 -2 221.38 22.9
 1 -2 2 285.87 22.3
 1 -2 2 315.77 21.4
 1 -2 2 281.67 16.1
 0 2 -2 1737.93 98.99
 0 -2 2 2144.19 136.89
 0 -2 2 1748.03 112.99
 0 -2 2 1768.12 99.69
 0 -2 2 1804.52 123.79
 1 2 -2 879.81 54.09
 1 2 -2 967.8 59.49
 -1 -2 2 769.22 51.09
 2 2 -2 1188.28 74.79
 -2 -2 2 1251.97 81.09
 3 2 -2 1253.77 74.09
 -3 -2 2 1265.97 76.89
 -4 -2 2 167.58 21.1
 -5 -2 2 215.68 26
 -6 -2 2 283.37 33.7
 -7 -2 2 49.99 25.2
 -7 2 -1 141.29 34.9
 -6 2 -1 105.09 23
 -5 2 -1 238.28 30.1
 -4 2 -1 379.66 34.7
 -4 2 -1 371.46 29.1
 -3 2 -1 1168.18 71.59
 -3 2 -1 1236.38 72.99
 3 -2 1 1147.49 65.99
 -2 2 -1 -2.9 8.3
 -2 2 -1 7 11.1
 2 -2 1 -11.4 12.3
 2 -2 1 -5.9 10.6
 -1 2 -1 1895.11 105.09
 -1 2 -1 1853.51 117.99
 1 -2 1 1751.82 113.89
 1 -2 1 1756.32 116.89
 0 2 -1 197.08 14.5
 0 2 -1 227.68 15.1
 0 -2 1 199.38 14.4
 0 -2 1 209.38 17
 0 -2 1 230.68 15.8
 1 2 -1 614.14 39.5
 -1 -2 1 703.33 45.5
 2 2 -1 2301.37 129.69
 -2 -2 1 2250.97 131.19
 3 2 -1 731.23 43.8
 -3 -2 1 713.73 46.7
 -4 -2 1 485.65 38.3
 -5 -2 1 182.88 24.7
 -6 -2 1 137.89 32.5
 -7 -2 1 247.78 35.2
 -7 2 0 174.88 36.8
 -6 2 0 130.09 25.1
 -5 2 0 128.89 25.8
 -4 2 0 515.65 46.2
 -4 2 0 483.95 37.8
 -3 2 0 930.81 56.29
 -3 2 0 870.11 51.19
 3 -2 0 835.32 50.29
 -2 2 0 1057.89 65.69
 -2 2 0 1076.49 59.69
 2 -2 0 1123.49 68.89
 -1 2 0 716.03 50.29
 -1 2 0 739.63 43.7
 1 -2 0 727.43 49.9
 1 -2 0 737.03 50.09
 0 2 0 67.19 6.5
 0 2 0 63.49 7.4
 0 2 0 69.79 4.9
 0 -2 0 75.39 8.3
 0 -2 0 84.69 7.3
 -1 -2 0 744.33 46.1
 -1 -2 0 705.33 43.4
 2 2 0 1132.69 70.49
 -2 -2 0 970 61.59
 3 2 0 814.02 51.19
 -3 -2 0 823.02 55.69
 -4 -2 0 480.55 32.9
 -4 -2 0 423.06 33.9
 -5 -2 0 80.09 24.6
 -5 -2 0 118.99 18.9
 -6 -2 0 168.88 26.7
 -7 -2 0 221.38 32.7
 -7 2 1 164.78 36.8
 -6 2 1 131.59 25.4
 -5 2 1 248.68 32.6
 -4 2 1 527.85 37.8
 -4 2 1 506.15 39.2
 -3 2 1 640.04 42.8
 3 -2 -1 702.13 41.7
 -2 2 1 2045.6 123.69
 2 -2 -1 2205.58 134.19
 -1 2 1 658.03 37.6
 0 2 1 249.78 15.5
 0 2 1 214.38 14.9
 0 -2 -1 223.78 15.2
 1 2 1 1747.63 117.69
 -1 -2 -1 1970.4 108.59
 -2 -2 -1 11.4 10.1
 -2 -2 -1 2.9 9
 3 2 1 1228.68 70.69
 -3 -2 -1 1142.09 70.09
 -3 -2 -1 1205.88 73.99
 -4 -2 -1 358.56 29.9
 -4 -2 -1 336.07 28.4
 -5 -2 -1 203.28 26.4
 -5 -2 -1 276.77 30.6
 -6 -2 -1 82.39 21.5
 -7 -2 -1 26.6 22.6
 -8 2 2 8.4 26.8
 -7 2 2 58.69 34
 -6 2 2 441.46 40.9
 -5 2 2 198.88 26.4
 -4 2 2 155.78 20.4
 -3 2 2 1264.47 76.99
 3 -2 -2 1376.26 83.69
 -2 2 2 1231.68 71.29
 2 -2 -2 1176.38 74.59
 -1 2 2 833.32 52.09
 1 -2 -2 795.02 50.39
 0 2 2 1704.83 123.29
 0 2 2 1677.03 121.89
 0 2 2 1786.12 114.59
 0 -2 -2 1873.21 115.09
 0 -2 -2 1873.61 109.19
 0 -2 -2 1836.02 106.09
 1 2 2 278.87 18.8
 1 2 2 258.97 17.2
 -1 -2 -2 236.68 18.5
 -2 -2 -2 489.75 31.9
 -2 -2 -2 509.85 31.9
 -2 -2 -2 471.95 31.5
 -3 -2 -2 739.93 44.1
 -3 -2 -2 767.92 44.2
 -3 -2 -2 687.33 45.9
 -4 -2 -2 360.16 29.3
 -4 -2 -2 355.36 27.7
 -5 -2 -2 298.07 32.3
 -5 -2 -2 327.57 28.2
 -6 -2 -2 9.9 24.7
 -7 -2 -2 50.79 22.6
 -7 2 3 5.8 23.4
 -6 2 3 425.76 40.1
 -5 2 3 272.37 29.8
 -4 2 3 332.77 29.4
 -3 2 3 238.08 25.4
 3 -2 -3 214.28 20.4
 -2 2 3 726.33 45.8
 2 -2 -3 718.83 46
 -1 2 3 1298.17 73.99
 1 -2 -3 1250.77 73.79
 1 -2 -3 1344.17 91.59
 0 2 3 853.21 45.6
 0 2 3 798.22 46
 0 2 3 725.33 50.79
 0 -2 -3 808.82 53.39
 0 -2 -3 905.51 52.39
 0 -2 -3 767.52 50.89
 1 2 3 821.52 46.9
 1 2 3 867.01 52.39
 -1 -2 -3 760.12 47.9
 -1 -2 -3 868.51 55.29
 2 2 3 756.82 51.69
 -2 -2 -3 809.72 46.4
 -2 -2 -3 898.51 49.5
 -3 -2 -3 49.4 11.6
 -3 -2 -3 45.2 13.2
 -3 -2 -3 53.49 14.8
 -4 -2 -3 1031.2 64.59
 -4 -2 -3 1214.78 72.49
 -5 -2 -3 41.6 19.9
 -5 -2 -3 41 21.8
 -6 -2 -3 105.29 22.4
 -7 -2 -3 38.9 22.4
 -8 2 4 81.39 35.3
 -6 2 4 182.98 35.9
 -5 2 4 613.24 46.4
 -4 2 4 465.75 35.9
 -3 2 4 379.36 31.9
 3 -2 -4 354.16 32.1
 -2 2 4 498.05 35.8
 2 -2 -4 493.55 33.8
 2 -2 -4 534.15 40.3
 -1 2 4 1542.35 99.49
 -1 2 4 1695.03 93.79
 1 -2 -4 1730.93 100.89
 1 -2 -4 1717.93 100.09
 1 -2 -4 1774.72 97.39
 0 2 4 282.87 27.2
 0 2 4 297.07 26.7
 0 2 4 351.46 21.6
 0 2 4 257.07 21.4
 0 -2 -4 294.07 19.8
 0 -2 -4 319.37 24.1
 1 2 4 1188.08 69.99
 1 2 4 1170.98 73.39
 -1 -2 -4 1273.37 78.69
 -1 -2 -4 1145.69 70.99
 2 2 4 149.29 16.9
 -2 -2 -4 164.48 15.7
 -2 -2 -4 176.98 21.5
 -2 -2 -4 174.18 15
 3 2 4 87.29 12.5
 -3 -2 -4 68.19 12.1
 -3 -2 -4 100.59 13.2
 -4 -2 -4 353.56 30.4
 -5 -2 -4 193.68 27.2
 -6 -2 -4 90.89 27.8
 -6 2 5 17.9 32.7
 -5 2 5 224.38 34.7
 -4 2 5 252.77 26.8
 -3 2 5 346.67 31.1
 3 -2 -5 348.17 29.2
 3 -2 -5 346.07 30.3
 -2 2 5 234.48 22.7
 2 -2 -5 227.18 19.3
 2 -2 -5 215.48 26.2
 -1 2 5 343.57 25.5
 -1 2 5 404.36 32.3
 -1 2 5 389.06 28.6
 1 -2 -5 327.17 28.2
 1 -2 -5 398.16 25.7
 1 -2 -5 366.66 32.7
 0 2 5 919.71 58.29
 0 2 5 913.71 59.09
 0 2 5 1008.4 53.69
 0 2 5 938.31 64.59
 0 -2 -5 964.3 57.99
 0 -2 -5 951.2 56.59
 1 2 5 496.65 30.9
 1 2 5 635.24 42.2
 -1 -2 -5 562.94 33.6
 -1 -2 -5 495.55 40.8
 2 2 5 368.76 28.8
 -2 -2 -5 347.37 24.2
 -2 -2 -5 357.16 25.6
 -2 -2 -5 394.26 36.5
 3 2 5 257.07 23.5
 -3 -2 -5 220.68 20.8
 -3 -2 -5 266.07 30.7
 -3 -2 -5 232.48 19.3
 -4 -2 -5 -13.4 15
 -5 -2 -5 340.27 33.1
 -6 -2 -5 27.7 17.4
 -6 2 6 5 23
 -5 2 6 100.79 23.4
 -4 2 6 734.63 52.49
 -3 2 6 186.18 21
 -2 2 6 476.35 32.4
 2 -2 -6 408.66 29.7
 2 -2 -6 454.35 38.5
 -1 2 6 92.19 17.7
 -1 2 6 78.89 27.1
 -1 2 6 62.09 13.3
 1 -2 -6 56.29 17
 1 -2 -6 80.39 12.1
 0 2 6 833.02 47
 0 2 6 793.72 56.39
 0 2 6 879.21 53.89
 0 2 6 877.61 59.79
 0 -2 -6 834.62 45.8
 0 -2 -6 837.62 60.99
 1 2 6 342.87 22.1
 -1 -2 -6 347.67 22.2
 -1 -2 -6 339.47 31
 2 2 6 738.43 49.3
 -2 -2 -6 710.63 50.69
 -2 -2 -6 713.03 45.3
 -2 -2 -6 662.43 44.1
 3 2 6 37 13.5
 -3 -2 -6 40.2 12.8
 -3 -2 -6 81.49 23.8
 -3 -2 -6 48.7 13.9
 -4 -2 -6 52.89 14.8
 -4 -2 -6 62.99 35.7
 -5 -2 -6 159.38 23.3
 -5 -2 -6 154.48 35.2
 -6 -2 -6 126.99 40.9
 -6 2 7 -7.9 23.7
 -5 2 7 101.79 30.9
 -4 2 7 319.77 34.8
 -3 2 7 236.38 23.9
 -2 2 7 357.46 29
 2 -2 -7 337.37 32.9
 2 -2 -7 388.16 26.6
 -1 2 7 115.89 15.6
 -1 2 7 116.69 31.2
 -1 2 7 79.49 15.4
 1 -2 -7 110.09 13.7
 0 2 7 194.28 23.8
 0 2 7 118.79 33.3
 0 2 7 192.68 16
 0 -2 -7 185.88 14.9
 0 -2 -7 169.48 28.4
 1 2 7 364.16 37.4
 -1 -2 -7 259.17 34.5
 -1 -2 -7 305.37 20.4
 2 2 7 418.66 34.8
 -2 -2 -7 428.46 27.3
 -2 -2 -7 343.67 37.2
 -2 -2 -7 394.66 36.1
 3 2 7 367.86 35.9
 -3 -2 -7 353.96 39.6
 -3 -2 -7 351.56 26.6
 -4 -2 -7 76.19 40.3
 -5 -2 -7 45.1 45.4
 -5 2 8 -11.4 19.1
 -4 2 8 24.8 17.5
 -3 2 8 443.16 34.3
 -2 2 8 154.88 21.6
 2 -2 -8 134.99 18
 2 -2 -8 186.18 26.5
 -1 2 8 489.35 52.49
 -1 2 8 501.95 34.7
 1 -2 -8 542.45 33.8
 1 -2 -8 518.75 42.3
 0 2 8 173.88 39.1
 0 2 8 107.09 12.4
 0 -2 -8 117.89 12.3
 1 2 8 280.47 45.3
 1 2 8 244.58 25.4
 -1 -2 -8 220.18 16.6
 -1 -2 -8 200.48 16.6
 -2 -2 -8 120.49 34.8
 -2 -2 -8 154.18 13.2
 3 2 8 298.97 32.4
 -3 -2 -8 378.96 48.2
 -4 -2 -8 52.79 31.1
 -5 -2 -8 -4.5 30.8
 -7 2 9 -10.7 26.4
 -5 2 9 3.6 20.3
 -4 2 9 95.59 21.8
 -3 2 9 172.58 27
 3 -2 -9 162.68 30.2
 -2 2 9 267.37 27
 2 -2 -9 237.18 39.1
 2 -2 -9 271.37 24.8
 -1 2 9 469.15 32.3
 -1 2 9 420.16 46.2
 1 -2 -9 476.95 41.1
 1 -2 -9 399.06 31.9
 0 2 9 104.69 32.2
 0 -2 -9 62.29 8.9
 1 2 9 70.59 19.8
 1 2 9 82.39 43.4
 2 2 9 109.69 37.5
 2 2 9 102.19 28
 -3 -2 -9 139.29 35.5
 -4 -2 -9 147.69 52.89
 -6 2 10 70.59 28.3
 -4 2 10 -22.5 25.1
 4 -2 -10 10.1 27.3
 -3 2 10 -11.9 21.3
 3 -2 -10 17.7 25.8
 -2 2 10 352.56 40.7
 2 -2 -10 282.37 45.6
 -1 2 10 60.19 44.8
 -1 2 10 74.69 15.8
 1 -2 -10 111.09 36.3
 0 2 10 343.67 47.2
 1 2 10 44.8 34.7
 1 2 10 99.79 30.2
 2 2 10 93.49 41.1
 -2 -2 -10 40.3 29.3
 -3 -2 -10 71.89 46
 4 -2 -11 -4.1 43.3
 -3 2 11 31.3 17.3
 3 -2 -11 65.69 42.7
 2 -2 -11 65.59 39.2
 -1 2 11 118.99 53.09
 1 -2 -11 168.98 34
 0 2 11 165.68 42.1
 1 2 11 98.39 58.39
 1 2 11 116.59 34.7
 2 2 11 68.69 44.4
 4 -2 -12 77.69 38.7
 3 -2 -12 16.6 44.4
 2 -2 -12 16.4 43.7
 -1 2 12 187.08 48.1
 1 -2 -12 125.59 35
 0 2 12 65.19 58.79
 1 2 12 93.39 46.5
 2 -2 -13 143.99 52.29
 2 3 -13 6.9 56.09
 0 -3 12 145.49 42.2
 0 -3 12 243.18 65.89
 1 3 -12 255.27 45.5
 -1 -3 12 243.78 50.89
 2 3 -12 21.1 34.1
 3 3 -12 254.57 46.2
 4 3 -12 56.79 38
 2 -3 11 312.17 66.79
 2 -3 11 170.48 45.8
 1 -3 11 201.08 45.1
 1 -3 11 168.48 45.5
 0 -3 11 127.69 53.89
 1 3 -11 345.27 45
 -1 -3 11 320.07 61.79
 2 3 -11 -18.4 30.3
 3 3 -11 26.4 31.8
 4 3 -11 35.6 48.8
 -5 -3 11 27.5 30.3
 3 -3 10 -1.3 29.1
 2 -3 10 126.69 53.39
 2 -3 10 161.38 32.9
 1 -3 10 128.49 30.1
 1 -3 10 102.09 49.4
 0 -3 10 154.48 50.19
 1 3 -10 60.39 40.6
 2 3 -10 496.85 51.19
 -2 -3 10 555.74 37.8
 3 3 -10 10.3 38.8
 -3 -3 10 25.5 19.1
 4 3 -10 238.68 39.7
 -4 -3 10 193.98 30.8
 -5 -3 10 71.19 24.3
 -4 3 -9 -26.4 47.8
 -3 3 -9 246.28 51.49
 3 -3 9 210.78 34
 -2 3 -9 255.67 40.6
 2 -3 9 275.07 47.4
 2 -3 9 280.07 43.1
 1 -3 9 390.26 49.1
 1 -3 9 557.04 45.7
 0 3 -9 727.43 57.39
 0 -3 9 689.43 65.29
 1 3 -9 141.09 30.4
 -1 -3 9 159.68 14.9
 -1 -3 9 129.69 11.4
 -1 -3 9 187.58 34.6
 2 3 -9 671.63 59.09
 2 3 -9 598.84 39.1
 -2 -3 9 612.74 40
 3 3 -9 93.49 29
 -3 -3 9 108.19 21
 -4 -3 9 -5.7 22.1
 -6 -3 9 16.3 24.8
 -4 3 -8 70.89 46.1
 4 -3 8 81.19 33.1
 -3 3 -8 284.87 42.8
 3 -3 8 337.17 36.9
 -2 3 -8 59.19 26.5
 2 -3 8 23.4 21.9
 1 -3 8 412.06 41.5
 1 -3 8 352.86 47.8
 0 3 -8 146.89 28.3
 0 -3 8 156.38 37.8
 1 3 -8 313.47 36.2
 -1 -3 8 296.17 37.7
 -1 -3 8 363.56 22.2
 -1 -3 8 351.66 24.6
 2 3 -8 172.68 17.3
 2 3 -8 187.18 30
 -2 -3 8 198.28 19.5
 -3 -3 8 691.93 44.7
 -4 -3 8 106.09 24.9
 -5 -3 8 226.58 29.4
 -7 -3 8 66.09 29.6
 -5 3 -7 78.89 47.1
 -4 3 -7 39.6 40.9
 4 -3 7 24.7 20.3
 -3 3 -7 54.29 27.5
 3 -3 7 75.79 29.8
 -2 3 -7 453.25 43.7
 2 -3 7 479.95 45.2
 -1 3 -7 330.17 36.1
 1 -3 7 385.06 38.7
 1 -3 7 359.16 32.9
 0 3 -7 904.61 63.69
 0 -3 7 901.01 62.89
 1 3 -7 914.01 63.39
 -1 -3 7 998.5 61.29
 -1 -3 7 971.9 72.69
 2 3 -7 278.57 21.9
 -2 -3 7 272.07 22.6
 -3 -3 7 497.45 37.1
 -4 -3 7 50.69 22.3
 -5 -3 7 14.8 18.7
 -5 3 -6 60.19 32.9
 -4 3 -6 305.97 23.1
 -4 3 -6 324.17 41.4
 4 -3 6 274.07 33.1
 -3 3 -6 128.49 27.6
 -3 3 -6 124.79 12.2
 3 -3 6 145.49 29.7
 -2 3 -6 1304.97 88.59
 2 -3 6 1296.37 80.79
 -1 3 -6 232.48 31.4
 1 -3 6 217.98 24.5
 0 3 -6 884.91 53.59
 0 -3 6 660.53 54.59
 1 3 -6 233.68 16.6
 1 3 -6 290.17 33.6
 1 3 -6 179.58 25
 -1 -3 6 204.38 24.1
 -1 -3 6 230.08 16.6
 -1 -3 6 220.98 26.8
 2 3 -6 575.94 39.1
 -2 -3 6 551.74 35.9
 3 3 -6 115.79 16.6
 -3 -3 6 128.49 20.9
 -4 -3 6 381.66 32.6
 -5 -3 6 216.98 28.8
 -6 -3 6 263.97 35.6
 -6 3 -5 76.39 37.6
 -5 3 -5 66.49 17.9
 -5 3 -5 80.49 33.9
 -4 3 -5 50.69 36.7
 -4 3 -5 13.1 13
 4 -3 5 11.4 27.8
 -3 3 -5 79.89 11.7
 -3 3 -5 137.79 25.4
 -3 3 -5 75.09 11.3
 3 -3 5 100.79 20.5
 -2 3 -5 84.69 8.4
 -2 3 -5 29.9 25
 -2 3 -5 83.59 7.8
 2 -3 5 72.49 17.6
 1 -3 5 821.32 52.69
 1 -3 5 894.21 65.09
 1 -3 5 734.73 52.99
 0 3 -5 775.92 54.29
 0 -3 5 825.12 55.19
 0 -3 5 884.31 57.19
 1 3 -5 1218.48 78.49
 1 3 -5 1109.59 82.59
 1 3 -5 1175.58 69.69
 -1 -3 5 1234.08 76.49
 -1 -3 5 1203.28 67.89
 2 3 -5 1278.87 80.49
 2 3 -5 1293.97 76.99
 -2 -3 5 1327.87 73.89
 3 3 -5 350.66 29.7
 -3 -3 5 368.36 30.1
 -4 -3 5 294.37 28.2
 -5 -3 5 102.29 23.1
 -7 -3 5 -24.6 27.6
 -6 3 -4 -5.2 22.1
 -6 3 -4 -20.4 49.7
 -5 3 -4 96.79 17.1
 -5 3 -4 83.49 44.3
 -4 3 -4 184.38 32.8
 -4 3 -4 268.27 22.1
 4 -3 4 279.67 30.5
 4 -3 4 265.87 22
 -3 3 -4 922.41 64.29
 -3 3 -4 841.42 50.29
 -3 3 -4 837.82 62.49
 3 -3 4 914.41 54.89
 3 -3 4 849.12 56.89
 -2 3 -4 242.58 16.1
 -2 3 -4 189.18 24.6
 2 -3 4 234.28 15.2
 2 -3 4 220.48 23.8
 -1 3 -4 2531.05 151.68
 1 -3 4 2616.84 153.68
 1 -3 4 2663.63 166.68
 1 -3 4 2473.55 171.78
 0 3 -4 243.28 30.2
 0 -3 4 325.27 17.3
 0 -3 4 275.97 24.8
 0 -3 4 339.97 25.6
 0 -3 4 339.57 30.4
 0 -3 4 296.97 17.9
 1 3 -4 1695.73 97.19
 1 3 -4 1703.03 104.89
 -1 -3 4 1600.84 87.69
 -1 -3 4 1591.34 101.29
 2 3 -4 357.66 25.7
 2 3 -4 305.47 28.2
 -2 -3 4 357.96 26
 3 3 -4 435.66 32.9
 -3 -3 4 564.34 36.6
 -4 -3 4 144.69 20.6
 -5 -3 4 309.37 36.8
 -6 -3 4 137.49 35.4
 -7 3 -3 44.9 28.3
 -7 3 -3 -19.7 42.9
 -6 3 -3 90.09 21.2
 -5 3 -3 68.99 20.6
 -4 3 -3 399.66 38.7
 -4 3 -3 493.95 33.1
 4 -3 3 367.46 29.5
 -3 3 -3 556.94 38
 3 -3 3 640.54 38
 3 -3 3 689.23 47.2
 -2 3 -3 80.79 10.1
 -2 3 -3 73.79 14.6
 -2 3 -3 78.79 17.4
 2 -3 3 52.09 9
 2 -3 3 37.4 14.8
 -1 3 -3 859.21 49.3
 -1 3 -3 877.61 60.19
 1 -3 3 916.51 52.79
 1 -3 3 863.61 49.7
 1 -3 3 824.72 53.19
 1 -3 3 858.11 55.09
 0 3 -3 2676.03 160.48
 0 -3 3 2777.12 147.69
 0 -3 3 2801.92 186.88
 0 -3 3 2720.13 157.98
 0 -3 3 2636.24 178.78
 1 3 -3 1494.35 85.29
 1 3 -3 1532.55 99.19
 -1 -3 3 1553.14 97.29
 2 3 -3 1437.46 81.79
 -2 -3 3 1223.58 79.49
 3 3 -3 1613.34 87.49
 -3 -3 3 1598.84 93.69
 -4 -3 3 284.07 30.6
 -5 -3 3 388.96 39.5
 -6 -3 3 39.1 29.9
 -8 -3 3 -3.1 32.2
 -7 3 -2 50.89 21.9
 -6 3 -2 10.5 17
 -5 3 -2 25.6 14.9
 -4 3 -2 63.59 24.6
 -4 3 -2 60.19 13.7
 -3 3 -2 753.02 49.6
 -3 3 -2 799.42 51.69
 3 -3 2 842.12 58.29
 3 -3 2 784.92 45.7
 -2 3 -2 2351.06 132.49
 -2 3 -2 2367.76 139.29
 -2 3 -2 2154.88 121.99
 2 -3 2 2254.47 124.79
 2 -3 2 2334.07 153.38
 -1 3 -2 75.19 14.2
 -1 3 -2 69.39 8.3
 -1 3 -2 86.19 14.9
 1 -3 2 81.79 13.5
 1 -3 2 75.29 16.4
 1 -3 2 54.49 9
 1 -3 2 102.29 15.6
 0 3 -2 5756.22 386.36
 0 3 -2 6205.88 345.97
 0 -3 2 6063.69 377.56
 0 -3 2 6131.29 360.46
 0 -3 2 6126.99 357.16
 0 -3 2 6091.69 385.16
 -1 -3 2 1186.88 82.69
 2 3 -2 710.33 44.1
 -2 -3 2 662.33 42.9
 3 3 -2 52.39 12.7
 -3 -3 2 61.69 14.9
 -4 -3 2 176.78 22.5
 -5 -3 2 -5.8 23.5
 -7 -3 2 82.89 27.3
 -7 3 -1 51.19 23.3
 -6 3 -1 143.39 30.4
 -5 3 -1 423.26 39.1
 -4 3 -1 216.08 28.2
 -4 3 -1 177.58 23.7
 -3 3 -1 912.91 57.09
 -3 3 -1 864.01 50.59
 3 -3 1 856.71 54.09
 -2 3 -1 1276.17 83.89
 -2 3 -1 1270.07 78.59
 2 -3 1 1257.27 71.89
 2 -3 1 1398.16 83.79
 -1 3 -1 116.89 12.7
 -1 3 -1 156.08 14.8
 -1 3 -1 140.79 16.5
 1 -3 1 141.89 12.7
 1 -3 1 98.49 16.5
 0 3 -1 1537.55 95.19
 0 3 -1 1484.85 90.69
 0 -3 1 1590.54 86.19
 0 -3 1 1546.15 118.19
 0 -3 1 1535.85 96.89
 -1 -3 1 3518.35 208.48
 -1 -3 1 3500.65 196.98
 2 3 -1 1598.84 94.69
 -2 -3 1 1512.25 91.09
 3 3 -1 703.23 43.8
 -3 -3 1 690.33 45.8
 -4 -3 1 987 64.99
 -5 -3 1 306.47 34.6
 -6 -3 1 132.99 25.8
 -7 3 0 12.5 22.1
 -6 3 0 38.3 27.4
 -5 3 0 12 22.2
 -4 3 0 70.29 15.9
 -4 3 0 85.49 18.4
 -3 3 0 262.87 29.3
 -3 3 0 256.47 21.8
 3 -3 0 227.18 20.2
 -2 3 0 1248.18 72.99
 -2 3 0 1035.7 71.09
 2 -3 0 1162.68 63.99
 -1 3 0 4361.26 250.07
 -1 3 0 4421.86 255.57
 1 -3 0 4363.16 293.77
 1 -3 0 4528.15 262.57
 0 3 0 4.7 6.7
 0 3 0 -9.3 8.3
 0 -3 0 -14.6 7.3
 0 -3 0 -5.5 7.2
 1 3 0 4360.66 257.37
 -1 -3 0 4539.55 245.38
 -2 -3 0 1043.9 64.89
 -2 -3 0 1097.09 62.29
 3 3 0 256.57 21.1
 -3 -3 0 212.78 21.3
 -4 -3 0 92.99 23
 -5 -3 0 91.79 20.4
 -6 -3 0 -18.4 18.5
 -7 -3 0 82.99 33.5
 -7 3 1 41.8 23.9
 -6 3 1 205.38 34.2
 -5 3 1 228.18 31.1
 -4 3 1 1046.4 60.79
 -4 3 1 871.61 65.39
 -3 3 1 492.55 36
 -3 3 1 656.33 58.39
 3 -3 -1 583.54 37.8
 -2 3 1 1720.43 99.09
 2 -3 -1 1776.72 96.59
 -1 3 1 3468.75 197.08
 1 -3 -1 3374.36 199.78
 0 3 1 1586.04 102.59
 0 3 1 1547.55 87.89
 0 -3 -1 1607.44 100.09
 1 3 1 120.99 15.7
 -1 -3 -1 138.09 12.9
 -2 -3 -1 1216.28 70.19
 -2 -3 -1 1303.77 86.69
 -2 -3 -1 1200.28 69.89
 -3 -3 -1 821.22 56.49
 -3 -3 -1 767.42 59.39
 -3 -3 -1 882.71 56.39
 -4 -3 -1 158.58 16.6
 -5 -3 -1 456.35 39.9
 -5 -3 -1 370.16 35.8
 -6 -3 -1 161.68 31.1
 -8 3 2 66.49 42.1
 -7 3 2 59.09 25.5
 -6 3 2 65.09 22.8
 -5 3 2 64.19 19.4
 -4 3 2 163.18 21.3
 -3 3 2 42.6 14.6
 3 -3 -2 64.19 12.8
 -2 3 2 737.13 45.9
 2 -3 -2 782.42 44.6
 -1 3 2 1049 65.49
 1 -3 -2 1155.38 63.59
 0 3 2 6047.89 330.67
 0 3 2 6152.48 345.77
 0 -3 -2 6208.48 362.86
 0 -3 -2 6031.5 365.36
 1 3 2 60.49 6.9
 1 3 2 69.19 14.5
 -1 -3 -2 93.49 13.9
 -2 -3 -2 2240.78 124.69
 -2 -3 -2 2131.69 131.89
 -2 -3 -2 2155.48 138.19
 -3 -3 -2 695.13 54.89
 -3 -3 -2 671.93 49.2
 -3 -3 -2 757.62 42.7
 -4 -3 -2 98.09 16.3
 -4 -3 -2 55.79 15.5
 -5 -3 -2 26.4 12
 -5 -3 -2 15.6 21.9
 -6 -3 -2 -17.8 16.8
 -7 -3 -2 15.8 21.4
 -7 3 3 31.3 35.3
 -6 3 3 96.79 32.5
 -5 3 3 438.96 37.8
 -4 3 3 229.08 25
 -3 3 3 1581.74 99.59
 3 -3 -3 1521.25 94.69
 -2 3 3 1347.97 80.79
 2 -3 -3 1347.07 74.89
 -1 3 3 1539.95 85.79
 1 -3 -3 1491.75 85.59
 1 -3 -3 1450.85 92.99
 0 3 3 2708.03 174.68
 0 3 3 2624.34 167.18
 0 3 3 2785.82 157.28
 0 -3 -3 2768.02 177.38
 0 -3 -3 2987.8 166.08
 0 -3 -3 2797.02 172.08
 1 3 3 836.92 53.49
 -1 -3 -3 849.32 50.89
 -1 -3 -3 934.11 58.29
 2 3 3 66.89 7.8
 -2 -3 -3 59.69 13.1
 -2 -3 -3 58.79 12.5
 -3 -3 -3 614.44 41.7
 -3 -3 -3 595.24 37.8
 -3 -3 -3 577.54 37.8
 -4 -3 -3 454.75 39.3
 -4 -3 -3 400.36 31.7
 -5 -3 -3 53.49 17
 -6 -3 -3 187.38 32.1
 -7 -3 -3 84.79 33.3
 -7 3 4 109.19 30.3
 -6 3 4 95.49 27.9
 -5 3 4 195.08 27.5
 -4 3 4 167.08 27.5
 -3 3 4 549.65 38.1
 3 -3 -4 557.44 37.2
 -2 3 4 315.47 25.1
 2 -3 -4 371.66 27.3
 2 -3 -4 337.57 27.4
 -1 3 4 1695.13 103.79
 -1 3 4 1558.54 91.49
 1 -3 -4 1727.13 106.59
 1 -3 -4 1600.14 93.19
 1 -3 -4 1617.64 106.59
 0 3 4 318.37 24.7
 0 3 4 346.87 27.9
 0 3 4 336.47 24.4
 0 -3 -4 323.57 22.4
 0 -3 -4 323.97 26
 0 -3 -4 273.77 24.5
 1 3 4 2631.94 157.18
 1 3 4 2765.22 175.28
 -1 -3 -4 2560.74 151.38
 -1 -3 -4 2625.64 140.79
 2 3 4 197.68 17.6
 -2 -3 -4 221.18 22.7
 -2 -3 -4 194.68 17.3
 -2 -3 -4 210.48 18.9
 -3 -3 -4 848.12 53.79
 -3 -3 -4 1029.3 54.69
 -4 -3 -4 317.47 29.9
 -5 -3 -4 112.99 23.9
 -6 -3 -4 -22.8 16.7
 -6 3 5 -7.4 22.3
 -5 3 5 74.19 21.8
 -4 3 5 331.37 30.8
 -3 3 5 433.36 32.1
 3 -3 -5 408.06 33.5
 -2 3 5 1316.47 75.59
 2 -3 -5 1289.67 82.39
 2 -3 -5 1228.58 78.39
 -1 3 5 1259.27 73.09
 -1 3 5 1245.18 74.39
 -1 3 5 1258.97 77.59
 1 -3 -5 1171.98 73.19
 1 -3 -5 1166.58 68.99
 1 -3 -5 1086.69 67.99
 0 3 5 826.72 54.19
 0 3 5 760.82 47.6
 0 3 5 842.62 49.9
 0 3 5 816.42 53.29
 0 -3 -5 766.42 48.7
 0 -3 -5 841.22 46.5
 1 3 5 1018.1 59.09
 1 3 5 874.81 51.59
 -1 -3 -5 885.61 61.49
 -1 -3 -5 873.71 53.39
 2 3 5 68.09 13.3
 -2 -3 -5 64.79 12.1
 -2 -3 -5 78.79 14.6
 -2 -3 -5 60.79 16.6
 3 3 5 69.39 14
 -3 -3 -5 50.99 11.5
 -3 -3 -5 73.49 16.7
 -3 -3 -5 39.8 20.1
 -4 -3 -5 58.09 18.8
 -4 -3 -5 11.5 22.3
 -5 -3 -5 100.59 32.2
 -5 -3 -5 80.99 21
 -6 -3 -5 18.2 16.7
 -6 -3 -5 28.4 31.7
 -6 3 6 174.18 31.6
 -5 3 6 162.38 32.7
 -4 3 6 357.06 36.1
 -3 3 6 80.59 16.5
 -2 3 6 529.95 37.3
 2 -3 -6 530.65 38.5
 2 -3 -6 578.54 40.9
 -1 3 6 243.78 22.3
 -1 3 6 287.57 22.1
 -1 3 6 258.57 28
 1 -3 -6 230.98 20.3
 1 -3 -6 247.68 24.5
 0 3 6 875.21 50.69
 0 3 6 889.81 51.59
 0 3 6 685.23 56.19
 0 3 6 884.01 53.39
 0 -3 -6 748.93 52.29
 0 -3 -6 776.52 49.3
 1 3 6 284.17 20
 -1 -3 -6 280.57 30.9
 -1 -3 -6 250.17 20.4
 2 3 6 1339.17 75.19
 -2 -3 -6 1297.37 89.49
 -2 -3 -6 1212.38 74.49
 -2 -3 -6 1224.68 87.69
 3 3 6 126.89 17.7
 -3 -3 -6 87.09 18
 -3 -3 -6 103.29 31.5
 -3 -3 -6 113.89 16.8
 -4 -3 -6 317.37 38.3
 -4 -3 -6 264.07 26.4
 -5 -3 -6 98.39 42.5
 -5 -3 -6 94.49 17.1
 -6 -3 -6 -16 47.4
 -6 3 7 42.6 35.2
 -5 3 7 13 19.2
 -4 3 7 64.69 24.6
 -3 3 7 564.14 39.7
 -2 3 7 305.77 28.3
 2 -3 -7 304.57 26.6
 2 -3 -7 369.46 35.5
 -1 3 7 1003.3 67.59
 -1 3 7 1026.3 62.89
 -1 3 7 955.2 59.99
 1 -3 -7 943.91 61.29
 1 -3 -7 939.31 60.29
 0 3 7 807.62 60.89
 0 3 7 884.81 47.8
 0 3 7 665.33 53.79
 0 -3 -7 854.91 52.49
 1 3 7 387.76 38.7
 1 3 7 352.46 24.9
 -1 -3 -7 340.17 23.6
 -1 -3 -7 305.37 31.8
 2 3 7 557.74 38.5
 -2 -3 -7 506.55 47.8
 -2 -3 -7 535.85 36.9
 -2 -3 -7 555.34 33.6
 3 3 7 40.2 16
 -3 -3 -7 25.7 11.5
 -3 -3 -7 49 32.3
 -4 -3 -7 -27.3 25.6
 -4 -3 -7 3 13
 -5 -3 -7 27.7 32
 -7 3 8 27.7 28.1
 -6 3 8 36.7 24.7
 -5 3 8 155.88 34.5
 -4 3 8 176.78 30
 -3 3 8 750.62 50.09
 3 -3 -8 641.34 53.69
 -2 3 8 180.28 23.3
 2 -3 -8 172.78 18.5
 2 -3 -8 164.78 31.3
 -1 3 8 306.37 36.3
 -1 3 8 330.77 27.1
 1 -3 -8 280.77 22.9
 1 -3 -8 227.18 29.1
 0 3 8 80.99 27.1
 0 3 8 95.09 14.1
 1 3 8 278.77 47.2
 -1 -3 -8 320.97 22.9
 2 3 8 76.79 22.2
 -2 -3 -8 72.19 24.6
 -3 -3 -8 342.87 39.9
 -4 -3 -8 103.89 43.7
 -5 -3 -8 54.99 33.4
 -6 3 9 23.3 34.4
 -5 3 9 31.4 30.6
 -4 3 9 35.9 26.1
 -3 3 9 105.99 20.6
 3 -3 -9 140.89 35.5
 -2 3 9 714.93 45.1
 2 -3 -9 511.35 47.6
 -1 3 9 188.78 33.9
 -1 3 9 201.68 19.6
 1 -3 -9 149.09 18.8
 1 -3 -9 110.59 31.8
 0 3 9 760.52 60.69
 0 3 9 655.43 54.89
 1 3 9 586.04 62.39
 -1 -3 -9 522.95 37.3
 2 3 9 219.28 25.5
 2 3 9 141.49 39.2
 -2 -3 -9 206.78 42.3
 -3 -3 -9 256.87 40
 -4 -3 -9 -27.4 33.1
 -4 3 10 276.77 31.1
 4 -3 -10 228.98 47.6
 -3 3 10 37.6 16.9
 3 -3 -10 24.4 35.2
 -2 3 10 537.75 41.9
 2 -3 -10 524.35 48.7
 -1 3 10 211.78 38.9
 -1 3 10 135.89 20.7
 1 -3 -10 145.49 28.8
 0 3 10 130.29 35.6
 1 3 10 154.08 40.3
 1 3 10 99.29 23.1
 2 3 10 78.59 40.2
 -2 -3 -10 102.59 31.9
 -3 -3 -10 41.1 44.5
 -5 3 11 12.4 24.3
 5 -3 -11 -5.4 34.4
 4 -3 -11 105.59 34.7
 -3 3 11 13.8 17
 3 -3 -11 36.3 27.5
 2 -3 -11 48.8 28.4
 -1 3 11 348.27 58.09
 1 -3 -11 305.77 39.6
 0 3 11 62.19 51.99
 1 3 11 170.48 45.7
 2 3 11 178.48 48.5
 4 -3 -12 50.49 48.8
 3 -3 -12 177.98 43.8
 2 -3 -12 2 28.7
 -1 3 12 319.87 64.69
 0 3 12 176.98 62.99
 1 3 12 50.49 62.59
 2 -3 -13 61.39 36.3
 0 -4 12 31.2 39.4
 0 -4 12 -28.1 25.8
 1 4 -12 -24 47.3
 -1 -4 12 14.5 55.39
 2 4 -12 -34.4 47.6
 3 4 -12 101.29 39.7
 4 4 -12 7.8 50.09
 2 -4 11 -3.2 54.29
 1 -4 11 59.39 28.5
 1 -4 11 4.3 50.29
 0 -4 11 54.19 25.3
 0 -4 11 2 34
 1 4 -11 62.19 32.9
 -1 -4 11 121.59 51.39
 2 4 -11 101.99 47.5
 3 4 -11 141.59 37.4
 4 4 -11 191.98 54.39
 -5 -4 11 4 30.6
 -3 4 -10 55.99 34.8
 3 -4 10 31.5 27.1
 2 -4 10 291.27 41.1
 1 -4 10 -17.6 23.7
 1 -4 10 1.9 30
 0 4 -10 197.58 37.1
 0 -4 10 225.68 48.8
 0 -4 10 305.27 35
 1 4 -10 131.89 33.1
 -1 -4 10 70.39 33.9
 2 4 -10 60.79 39.7
 3 4 -10 58.29 41.2
 -3 -4 10 92.59 16.7
 4 4 -10 112.59 35.4
 -4 -4 10 138.09 23
 -6 -4 10 2.9 24
 -4 4 -9 -3.7 32.9
 -3 4 -9 78.49 35.4
 3 -4 9 97.29 28.8
 2 -4 9 10.4 34.5
 2 -4 9 34.6 28.2
 1 -4 9 85.19 40.2
 1 -4 9 111.29 31.6
 0 4 -9 92.29 29.2
 0 -4 9 47.5 37.3
 1 4 -9 78.59 37.1
 -1 -4 9 99.69 38.1
 -1 -4 9 78.89 7.4
 2 4 -9 267.07 44.7
 -2 -4 9 288.57 24.6
 -3 -4 9 129.69 22.5
 -4 -4 9 236.28 31.8
 -5 -4 9 282.87 33.3
 -6 -4 9 4.7 23.7
 -4 4 -8 79.79 34.7
 4 -4 8 16.4 23.4
 -3 4 -8 3.9 28.2
 3 -4 8 20.5 23.3
 -2 4 -8 248.68 45.2
 2 -4 8 185.68 36.9
 1 -4 8 812.92 60.39
 1 -4 8 643.64 52.29
 0 4 -8 10.3 32.3
 0 -4 8 35.3 30.6
 1 4 -8 702.73 61.89
 -1 -4 8 866.71 71.99
 -1 -4 8 832.42 60.89
 -1 -4 8 827.42 59.09
 2 4 -8 126.69 27.9
 -2 -4 8 197.38 19.4
 -3 -4 8 33.1 13.3
 -4 -4 8 111.29 25.9
 -5 -4 8 85.89 30.1
 -6 -4 8 36.1 24.7
 -7 -4 8 26 27.6
 -5 4 -7 300.37 45.9
 -4 4 -7 244.78 41
 4 -4 7 185.28 31.2
 -3 4 -7 67.99 28.5
 3 -4 7 57.69 29.7
 -2 4 -7 125.99 34.9
 2 -4 7 106.89 23.5
 1 -4 7 73.49 29.9
 1 -4 7 70.19 18.7
 0 4 -7 21.4 26.6
 0 -4 7 7.4 26.1
 1 4 -7 224.18 34.8
 -1 -4 7 206.68 27.9
 -1 -4 7 205.28 14.9
 -1 -4 7 201.08 15.6
 2 4 -7 98.99 14.2
 -3 -4 7 259.67 26.8
 -4 -4 7 185.68 23.9
 -5 -4 7 397.86 41.9
 -5 4 -6 80.89 35.9
 -4 4 -6 139.19 33.2
 -4 4 -6 80.79 14.6
 4 -4 6 58.19 32.2
 -3 4 -6 199.38 16.3
 -3 4 -6 176.08 16.1
 -3 4 -6 181.08 38.5
 3 -4 6 189.78 26.9
 -2 4 -6 -40.6 27.5
 2 -4 6 29.9 23.7
 -1 4 -6 400.96 35.3
 1 -4 6 297.27 30.1
 0 4 -6 1212.28 74.29
 0 -4 6 1232.78 86.29
 1 4 -6 99.29 27.4
 -1 -4 6 91.49 19.8
 -1 -4 6 58.09 9.9
 -1 -4 6 49.99 9.2
 2 4 -6 1435.26 80.29
 -2 -4 6 1384.66 82.49
 3 4 -6 294.57 28.3
 -3 -4 6 330.77 26.9
 -4 -4 6 127.29 25.7
 -5 -4 6 218.98 34.3
 -6 -4 6 58.69 26.1
 -6 4 -5 7.6 56.29
 -5 4 -5 13.8 46.9
 -5 4 -5 21.2 14.6
 -4 4 -5 754.42 69.29
 -4 4 -5 761.22 49.9
 4 -4 5 812.82 61.19
 -3 4 -5 452.75 42
 -3 4 -5 462.45 30.7
 3 -4 5 451.85 42.9
 -2 4 -5 186.98 15
 -2 4 -5 187.98 12.9
 -2 4 -5 207.58 32.1
 2 -4 5 191.58 28.8
 -1 4 -5 723.23 53.69
 1 -4 5 792.02 50.79
 0 4 -5 419.36 36.2
 0 -4 5 368.46 19.5
 0 -4 5 353.46 19.4
 0 -4 5 355.56 31.7
 0 -4 5 375.46 30.2
 1 4 -5 35.8 15.6
 1 4 -5 10.4 16.5
 -1 -4 5 41.2 6.6
 -1 -4 5 24.6 7.9
 -1 -4 5 37.7 16.3
 2 4 -5 470.75 36.1
 2 4 -5 449.56 29.5
 -2 -4 5 482.55 31.2
 3 4 -5 55.09 16.7
 -3 -4 5 48.1 13.5
 -4 -4 5 502.35 37.7
 -7 -4 5 205.28 36.7
 -6 4 -4 34.5 21.8
 -6 4 -4 9.6 50.19
 -5 4 -4 19.8 41.1
 -5 4 -4 35.6 17.7
 -4 4 -4 114.39 28.3
 4 -4 4 98.59 32.7
 4 -4 4 106.39 17.1
 -3 4 -4 186.48 16.5
 -3 4 -4 143.89 26.5
 -3 4 -4 174.48 23
 3 -4 4 179.68 16.4
 -2 4 -4 267.77 27.4
 -2 4 -4 251.37 17
 2 -4 4 229.38 16.5
 2 -4 4 238.28 25.7
 -1 4 -4 202.38 27.8
 -1 4 -4 178.48 11.8
 1 -4 4 208.68 21
 1 -4 4 137.49 22.4
 1 -4 4 206.88 21.7
 1 -4 4 176.68 10.1
 0 4 -4 784.22 49.6
 0 -4 4 838.12 54.89
 0 -4 4 814.52 44.3
 0 -4 4 772.42 48
 0 -4 4 760.32 51.49
 1 4 -4 1768.02 102.39
 -1 -4 4 1645.64 105.39
 -1 -4 4 1645.44 90.19
 -1 -4 4 1705.33 97.39
 2 4 -4 147.59 17.4
 2 4 -4 188.08 25.2
 -2 -4 4 170.78 18.6
 3 4 -4 1934.21 122.69
 -3 -4 4 1967.7 108.69
 -4 -4 4 265.87 27
 -5 -4 4 170.78 25.5
 -6 -4 4 158.48 29.5
 -7 -4 4 -0.8 26
 -7 4 -3 -9.4 41.9
 -7 4 -3 69.89 28.9
 -6 4 -3 114.09 22.2
 -6 4 -3 160.38 39.6
 -5 4 -3 0.2 26.4
 -5 4 -3 15.9 13.4
 -4 4 -3 13.1 15.4
 4 -4 3 -4.6 14.9
 -3 4 -3 1500.85 100.69
 -3 4 -3 1375.66 92.29
 -3 4 -3 1610.24 90.29
 3 -4 3 1500.75 87.99
 3 -4 3 1388.06 81.39
 -2 4 -3 872.71 61.39
 -2 4 -3 866.51 62.49
 -2 4 -3 872.61 52.39
 2 -4 3 1000.6 52.09
 2 -4 3 931.91 58.19
 2 -4 3 953 55.59
 -1 4 -3 1320.77 71.19
 -1 4 -3 1263.27 75.99
 1 -4 3 1207.98 66.99
 1 -4 3 1207.18 84.09
 1 -4 3 1278.87 83.29
 1 -4 3 1310.97 73.59
 0 4 -3 953.5 57.69
 0 4 -3 919.51 52.59
 0 -4 3 883.71 61.09
 0 -4 3 943.61 56.19
 0 -4 3 894.21 53.19
 1 4 -3 466.35 33.2
 -1 -4 3 391.86 25.4
 -1 -4 3 423.16 27.6
 2 4 -3 15.8 10
 -2 -4 3 38.7 15.3
 3 4 -3 592.74 40.2
 -3 -4 3 622.04 41.4
 -4 -4 3 28.6 22.1
 -5 -4 3 117.39 23
 -6 -4 3 53.39 23
 -7 4 -2 59.79 29.8
 -6 4 -2 391.86 37.8
 -5 4 -2 23.7 14.7
 -4 4 -2 145.19 21
 -3 4 -2 216.48 27.2
 -3 4 -2 165.18 19.4
 3 -4 2 177.78 24.3
 3 -4 2 187.48 16.4
 -2 4 -2 768.52 49.1
 -2 4 -2 755.02 44.8
 -2 4 -2 815.32 49.3
 2 -4 2 685.13 51.49
 2 -4 2 783.22 43.6
 -1 4 -2 57.59 18.3
 -1 4 -2 35.6 13.5
 -1 4 -2 72.39 9.4
 1 -4 2 55.89 8.4
 1 -4 2 82.59 15.7
 1 -4 2 96.49 22.9
 1 -4 2 35.2 16.9
 0 4 -2 411.86 31.9
 0 4 -2 459.65 29.4
 0 -4 2 377.16 31.2
 0 -4 2 502.55 32.4
 0 -4 2 494.15 33.5
 0 -4 2 455.05 29.1
 1 4 -2 685.13 44.6
 -1 -4 2 633.64 37.3
 -1 -4 2 641.24 37.7
 -2 -4 2 1264.77 77.39
 3 4 -2 156.58 17.7
 -3 -4 2 159.88 22.7
 -4 -4 2 1431.76 84.49
 -5 -4 2 115.59 22.4
 -7 -4 2 53.59 25.9
 -7 4 -1 42.8 22.4
 -6 4 -1 72.29 27.1
 -5 4 -1 285.17 32.2
 -4 4 -1 -10.4 16.1
 -4 4 -1 33.1 17.8
 -3 4 -1 121.39 18.2
 -3 4 -1 86.09 17.6
 3 -4 1 116.59 13.9
 -2 4 -1 2127.59 136.79
 -2 4 -1 2043.6 152.18
 2 -4 1 2092.49 130.99
 2 -4 1 2252.07 123.19
 -1 4 -1 1357.96 72.89
 -1 4 -1 1295.57 79.19
 -1 4 -1 1283.87 80.39
 1 -4 1 1286.67 80.19
 1 -4 1 1453.15 95.69
 1 -4 1 1238.58 82.99
 0 4 -1 1663.83 101.59
 0 4 -1 1691.43 98.59
 0 -4 1 1730.33 110.89
 0 -4 1 1646.14 101.39
 0 -4 1 1788.92 101.49
 1 4 -1 2252.07 135.69
 -1 -4 1 2410.16 151.88
 -2 -4 1 220.98 24.1
 -2 -4 1 293.67 24.4
 -3 -4 1 30.5 13.9
 -4 -4 1 571.64 42.5
 -5 -4 1 59.69 19.5
 -6 -4 1 34.6 20.4
 -7 4 0 146.79 35.7
 -6 4 0 5.7 18.5
 -5 4 0 1153.98 72.79
 -4 4 0 87.89 19.8
 -3 4 0 592.34 40.9
 -3 4 0 559.64 38.6
 3 -4 0 544.45 36.8
 -2 4 0 66.99 12.8
 -2 4 0 122.19 21.9
 2 -4 0 96.29 15
 -1 4 0 1127.99 78.09
 -1 4 0 1002.5 63.29
 -1 4 0 1085.39 68.89
 1 -4 0 1090.59 66.69
 1 -4 0 1148.49 74.79
 0 4 0 44.4 5.2
 0 4 0 20.8 11.2
 0 4 0 48.3 13.7
 0 -4 0 67.09 10.6
 0 -4 0 48.3 10.8
 1 4 0 1179.58 69.89
 -1 -4 0 1147.89 82.89
 -2 -4 0 130.99 19.4
 -2 -4 0 122.09 14.8
 -3 -4 0 525.35 39.4
 -3 -4 0 620.94 42.2
 -4 -4 0 136.39 19.6
 -5 -4 0 1142.39 86.59
 -5 -4 0 1152.38 71.29
 -6 -4 0 59.69 28
 -7 -4 0 34.7 23.7
 -7 4 1 55.59 31.6
 -6 4 1 31.2 20.8
 -5 4 1 104.19 26.2
 -4 4 1 613.84 43.1
 -4 4 1 527.55 49.5
 -3 4 1 51.99 14.3
 -3 4 1 34.1 17.7
 3 -4 -1 66.69 12.6
 -2 4 1 229.38 23.5
 -2 4 1 254.17 25
 2 -4 -1 265.37 21
 -1 4 1 2298.87 140.89
 -1 4 1 2317.57 162.38
 1 -4 -1 2496.65 140.49
 0 4 1 1837.72 93.59
 0 4 1 1804.42 116.59
 0 -4 -1 1628.84 114.19
 1 4 1 1302.77 80.69
 -1 -4 -1 1396.66 85.69
 -2 -4 -1 2028.9 114.09
 -2 -4 -1 2038.2 130.59
 -3 -4 -1 71.09 13.7
 -3 -4 -1 117.09 12.8
 -3 -4 -1 103.29 20
 -4 -4 -1 -9.3 8.4
 -4 -4 -1 -3.6 13.2
 -5 -4 -1 241.08 22.8
 -5 -4 -1 264.97 28.7
 -6 -4 -1 28.6 19.1
 -7 4 2 169.18 38.3
 -6 4 2 139.59 33.6
 -5 4 2 90.39 21.1
 -4 4 2 1633.54 98.19
 -3 4 2 105.69 17.2
 -2 4 2 1369.66 79.59
 2 -4 -2 1397.26 83.09
 -1 4 2 633.64 40.2
 1 -4 -2 591.74 41.9
 0 4 2 403.86 31.6
 0 4 2 414.36 27.7
 0 -4 -2 430.76 29.4
 0 -4 -2 448.76 28
 1 4 2 55.89 12.1
 -1 -4 -2 63.59 11
 -2 -4 -2 816.32 57.09
 -2 -4 -2 843.62 54.39
 -3 -4 -2 163.88 17.6
 -3 -4 -2 164.78 15.2
 -3 -4 -2 172.18 21.9
 -4 -4 -2 163.98 17.3
 -4 -4 -2 152.78 19.9
 -5 -4 -2 53.79 18.4
 -5 -4 -2 59.09 16.6
 -6 -4 -2 494.25 44.7
 -7 4 3 209.28 33.9
 -6 4 3 127.49 27.4
 -5 4 3 179.68 30.8
 -4 4 3 5.6 14.8
 -3 4 3 516.15 37.9
 3 -4 -3 622.54 38.5
 2 -4 -3 26.7 11
 -1 4 3 471.35 34.5
 1 -4 -3 407.06 30.3
 1 -4 -3 495.25 30.7
 0 4 3 985.6 63.19
 0 4 3 909.21 58.29
 0 4 3 930.51 61.09
 0 -4 -3 982.4 57.69
 0 -4 -3 907.41 53.89
 1 4 3 1258.27 76.09
 -1 -4 -3 1221.98 75.59
 -2 -4 -3 940.11 57.79
 -2 -4 -3 815.12 58.09
 -3 -4 -3 1427.86 85.29
 -3 -4 -3 1247.28 89.09
 -4 -4 -3 31.5 9.9
 -4 -4 -3 47.9 15
 -5 -4 -3 -5.5 15
 -7 -4 -3 52.79 24.1
 -7 4 4 -19.3 23.7
 -6 4 4 159.28 35.8
 -5 4 4 82.89 29.2
 -4 4 4 352.16 35.5
 -3 4 4 1737.83 102.29
 -2 4 4 197.68 19.2
 2 -4 -4 160.88 21.6
 2 -4 -4 159.78 17
 -1 4 4 1694.23 104.69
 -1 4 4 1746.93 107.29
 1 -4 -4 1711.23 98.19
 1 -4 -4 1671.43 104.79
 1 -4 -4 1767.92 102.69
 0 4 4 799.32 47.4
 0 4 4 763.92 47.5
 0 4 4 852.91 51.49
 0 -4 -4 775.52 56.39
 0 -4 -4 761.82 48
 1 4 4 144.79 17.4
 1 4 4 135.89 21.6
 -1 -4 -4 159.78 18
 -1 -4 -4 192.78 18.2
 2 4 4 228.18 16.4
 -2 -4 -4 233.98 19
 -2 -4 -4 197.68 20.1
 -3 -4 -4 208.18 20.3
 -3 -4 -4 206.78 22.3
 -4 -4 -4 106.39 21
 -5 -4 -4 23.1 23
 -6 -4 -4 30.3 25
 -7 4 5 230.48 37.7
 -6 4 5 246.58 41.2
 -5 4 5 153.78 32.3
 -4 4 5 493.25 41.1
 -3 4 5 71.59 16.4
 -2 4 5 507.25 36.9
 2 -4 -5 580.94 44.5
 2 -4 -5 489.95 37.3
 -1 4 5 26.6 16
 -1 4 5 33.6 11.4
 -1 4 5 44.8 11.6
 1 -4 -5 38.3 12.5
 1 -4 -5 48.2 16.6
 1 -4 -5 23 12.6
 0 4 5 345.37 26.3
 0 4 5 395.16 35.7
 0 4 5 393.16 31.7
 0 -4 -5 403.46 25.6
 1 4 5 757.02 44.2
 1 4 5 755.72 48.8
 -1 -4 -5 679.13 47.8
 -1 -4 -5 789.42 44.2
 2 4 5 221.78 17.9
 -2 -4 -5 178.38 19.1
 -2 -4 -5 224.48 21.7
 -2 -4 -5 189.78 23.1
 -3 -4 -5 446.36 33.4
 -3 -4 -5 538.75 38
 -4 -4 -5 705.13 45.7
 -5 -4 -5 12.5 21.5
 -6 -4 -5 24.9 25
 -7 4 6 37.1 29.7
 -6 4 6 61.89 34.4
 -5 4 6 237.68 30.4
 -4 4 6 142.59 22
 -3 4 6 299.57 27.3
 -2 4 6 1442.86 84.29
 2 -4 -6 1538.35 97.79
 2 -4 -6 1384.66 88.39
 2 -4 -6 1400.76 87.19
 -1 4 6 52.29 18.1
 -1 4 6 34.6 15.2
 1 -4 -6 33.1 13.9
 1 -4 -6 65.59 13.5
 0 4 6 1305.67 75.09
 0 4 6 1317.27 80.39
 0 4 6 1344.97 73.89
 0 -4 -6 1262.87 71.99
 0 -4 -6 1153.98 75.59
 1 4 6 504.95 32.3
 -1 -4 -6 404.46 30.7
 -1 -4 -6 514.35 41.7
 2 4 6 7.2 12
 -2 -4 -6 -9.8 22
 -2 -4 -6 3.2 13.2
 -2 -4 -6 4.1 11
 3 4 6 179.28 17.6
 -3 -4 -6 207.18 22.9
 -3 -4 -6 141.09 19.9
 -3 -4 -6 155.48 27
 -4 -4 -6 119.19 36.7
 -4 -4 -6 97.59 20.3
 -5 -4 -6 54.69 31.2
 -5 -4 -6 89.99 17.8
 -6 -4 -6 -21.7 32.1
 -7 4 7 63.99 28.9
 -6 4 7 302.47 37.6
 -5 4 7 324.77 40
 -4 4 7 176.28 24.5
 -3 4 7 200.58 23.3
 -2 4 7 149.29 22.3
 2 -4 -7 132.19 26.1
 2 -4 -7 139.39 17.5
 -1 4 7 251.57 29
 -1 4 7 207.78 23.5
 -1 4 7 202.38 19.7
 1 -4 -7 203.48 24.2
 1 -4 -7 199.48 19.9
 0 4 7 9.6 19.9
 0 4 7 16.5 13.9
 0 -4 -7 26.7 11.2
 1 4 7 78.89 13.8
 1 4 7 66.19 24.5
 -1 -4 -7 78.29 13.5
 -1 -4 -7 79.39 18.9
 2 4 7 114.79 19.7
 -2 -4 -7 131.59 24.2
 -2 -4 -7 129.29 15.6
 3 4 7 81.69 15.2
 -3 -4 -7 48.5 24.1
 -3 -4 -7 56.19 14.8
 -4 -4 -7 223.18 24.6
 -4 -4 -7 237.48 45.3
 -5 -4 -7 223.68 41.3
 -7 4 8 4.4 28.5
 -6 4 8 40.8 26.1
 -5 4 8 55.29 23.9
 -4 4 8 148.99 24.4
 -3 4 8 43.5 22.9
 -2 4 8 159.88 20.5
 -2 4 8 187.38 21.3
 2 -4 -8 170.18 25.1
 -1 4 8 711.13 50.79
 -1 4 8 896.41 52.19
 -1 4 8 781.12 59.09
 1 -4 -8 877.61 49.1
 1 -4 -8 784.32 53.99
 0 4 8 13.2 13.7
 0 4 8 -18.6 22.9
 0 -4 -8 11.2 10.4
 1 4 8 666.23 57.79
 1 4 8 693.03 47.8
 -1 -4 -8 757.12 43.7
 2 4 8 277.47 25.4
 -2 -4 -8 232.88 33
 -3 -4 -8 30.9 23.9
 -4 -4 -8 38.3 29.2
 -6 4 9 7 23.3
 -5 4 9 366.76 38.5
 -4 4 9 281.67 31.5
 -3 4 9 96.89 26.9
 3 -4 -9 163.98 35.5
 -2 4 9 213.28 27.5
 2 -4 -9 198.58 35.2
 -1 4 9 48.5 37.1
 -1 4 9 84.99 20.6
 1 -4 -9 131.49 30.5
 1 -4 -9 91.89 15.9
 0 4 9 74.49 29.5
 0 4 9 105.39 16.7
 1 4 9 91.49 19
 1 4 9 102.89 43.2
 2 4 9 13.1 32.5
 -2 -4 -9 57.69 35.2
 -3 -4 -9 140.39 44.1
 -4 -4 -9 41.1 32
 -5 4 10 10 22.6
 4 -4 -10 126.29 32.2
 -3 4 10 101.29 26.8
 3 -4 -10 84.79 27.9
 -2 4 10 63.49 23.3
 2 -4 -10 8.7 22.7
 -1 4 10 45.4 31.5
 -1 4 10 66.39 15.9
 1 -4 -10 97.09 25.4
 0 4 10 268.97 51.29
 1 4 10 -30.8 23.7
 1 4 10 -22 45.9
 2 4 10 456.85 57.99
 -2 -4 -10 477.75 49
 -3 -4 -10 49.99 31.6
 -5 4 11 22 24
 5 -4 -11 -19.7 40.8
 -4 4 11 209.68 30.2
 4 -4 -11 240.58 50.79
 -3 4 11 90.89 28.4
 2 -4 -11 60.49 27.1
 -1 4 11 110.29 38
 0 4 11 11.7 49.2
 1 4 11 -3.1 37.6
 2 4 11 72.09 43
 4 -4 -12 -8.1 34.5
 3 -4 -12 -0.1 44.9
 2 -4 -12 61.59 31.3
 -1 4 12 -20.9 51.59
 0 4 12 -25.7 40.8
 0 -5 12 135.99 45.4
 0 -5 12 197.48 38.1
 1 5 -12 30.5 50.99
 -1 -5 12 52.89 51.79
 2 5 -12 -72.79 49
 3 5 -12 42.8 38.5
 4 5 -12 85.59 54.29
 2 -5 11 -14.8 37.5
 1 -5 11 50.09 45.5
 1 -5 11 41.4 38.6
 0 5 -11 48.9 34.6
 0 -5 11 54.59 26.7
 0 -5 11 49.5 33.9
 1 5 -11 138.29 37.5
 -1 -5 11 194.18 41
 2 5 -11 88.99 48.1
 3 5 -11 94.49 36.4
 4 5 -11 11 48.9
 3 -5 10 -20 34.9
 2 -5 10 98.59 40.5
 2 -5 10 97.99 44.6
 1 -5 10 111.69 43.5
 1 -5 10 125.09 29.2
 0 5 -10 34 30
 0 -5 10 65.89 25.3
 0 -5 10 11.8 27.4
 1 5 -10 395.66 44.4
 -1 -5 10 272.47 42.9
 2 5 -10 128.59 41.9
 3 5 -10 16.7 39.8
 -3 -5 10 8.7 17
 4 5 -10 343.07 46.7
 -4 -5 10 376.66 38.4
 -6 -5 10 28.1 25.6
 -4 5 -9 -71.29 37.1
 -3 5 -9 62.09 46.1
 3 -5 9 90.29 29.3
 2 -5 9 431.16 57.39
 2 -5 9 519.35 48.5
 1 -5 9 25.8 26.1
 1 -5 9 91.79 24
 0 5 -9 42.6 36.9
 0 -5 9 119.09 29.7
 0 -5 9 59.89 23
 1 5 -9 297.97 46.5
 -1 -5 9 314.87 39.8
 2 5 -9 204.78 43.1
 -2 -5 9 265.67 22
 3 5 -9 84.29 29.1
 -3 -5 9 93.39 16.5
 -4 -5 9 218.68 26.2
 -6 -5 9 10.8 24.5
 -4 5 -8 -17 33.7
 4 -5 8 45.8 26.8
 -3 5 -8 89.69 41.4
 3 -5 8 36.8 24.2
 -2 5 -8 155.68 34.2
 2 -5 8 203.78 31.4
 1 -5 8 82.09 33.8
 1 -5 8 83.59 22.5
 0 5 -8 139.19 35.4
 0 -5 8 145.29 28.3
 1 5 -8 382.16 45.7
 -1 -5 8 384.36 45
 -1 -5 8 366.26 26.4
 -1 -5 8 406.46 28.6
 2 5 -8 324.77 36.7
 -2 -5 8 291.97 22.6
 -2 -5 8 274.57 25
 -3 -5 8 102.79 16.9
 -4 -5 8 1.1 15.5
 -5 -5 8 558.64 46
 -6 -5 8 -3.3 23.5
 -7 -5 8 39.5 27.5
 -5 5 -7 38.4 35.3
 5 -5 7 78.69 29.4
 -4 5 -7 179.98 37.9
 4 -5 7 104.69 38.8
 -3 5 -7 -10.7 36.3
 3 -5 7 63.79 31.5
 -2 5 -7 195.08 39.1
 2 -5 7 302.97 33.6
 1 -5 7 660.93 52.19
 1 -5 7 798.52 57.39
 0 5 -7 79.59 22.4
 0 -5 7 92.69 22.9
 1 5 -7 170.28 32.5
 -1 -5 7 126.89 12.2
 -1 -5 7 105.69 29.2
 -1 -5 7 119.39 12.1
 -2 -5 7 676.13 44.5
 -2 -5 7 800.22 45.1
 -3 -5 7 251.17 26.4
 -4 -5 7 93.39 24.8
 -5 -5 7 150.18 25.9
 -6 -5 7 105.49 28.6
 -5 5 -6 76.39 48.3
 -4 5 -6 592.24 62.69
 4 -5 6 547.65 50.09
 -3 5 -6 11.4 33.4
 -3 5 -6 0.7 6.8
 -3 5 -6 8.3 6.9
 3 -5 6 -8.3 18.3
 -2 5 -6 69.79 30.6
 2 -5 6 87.99 21.9
 -1 5 -6 526.15 41.9
 1 -5 6 470.75 38.7
 1 -5 6 441.76 40.8
 0 5 -6 180.78 25.7
 0 -5 6 184.38 30.1
 1 5 -6 308.87 35.3
 -1 -5 6 298.87 34.5
 -1 -5 6 312.07 20.5
 -1 -5 6 282.47 19.9
 -2 -5 6 619.84 41.2
 -2 -5 6 624.74 44.9
 -3 -5 6 258.17 23.4
 -4 -5 6 193.48 23.8
 -5 -5 6 64.69 21.2
 -7 -5 6 21.1 27.9
 -6 5 -5 83.09 44.7
 -5 5 -5 30 45.5
 -5 5 -5 10.7 10.8
 -4 5 -5 140.99 17.1
 -4 5 -5 206.58 43.4
 4 -5 5 93.59 35.8
 -3 5 -5 208.78 16.8
 -3 5 -5 202.08 31
 3 -5 5 204.78 16.4
 3 -5 5 152.68 33.3
 -2 5 -5 161.18 31.9
 -2 5 -5 158.78 11.6
 2 -5 5 127.49 22.9
 -1 5 -5 834.42 62.59
 1 -5 5 1002.2 65.99
 0 5 -5 528.65 43.3
 0 -5 5 610.54 44.1
 0 -5 5 488.45 29.1
 0 -5 5 592.44 32
 0 -5 5 476.05 38.6
 1 5 -5 33.4 16.8
 1 5 -5 36 15.5
 -1 -5 5 46 7.5
 -1 -5 5 87.99 24.2
 -1 -5 5 45.3 9.6
 2 5 -5 58.49 16.4
 -2 -5 5 66.69 14.9
 3 5 -5 1007.2 67.99
 -3 -5 5 1020.4 64.19
 -4 -5 5 192.98 27.8
 -6 -5 5 228.78 33.4
 -7 -5 5 47.7 30
 -6 5 -4 23 35.9
 -6 5 -4 61.99 22.5
 -5 5 -4 83.69 19.3
 -5 5 -4 41.3 30.7
 -4 5 -4 534.95 49.8
 -4 5 -4 608.04 38.4
 4 -5 4 564.84 40.7
 4 -5 4 533.15 47.8
 -3 5 -4 1062.49 71.09
 -3 5 -4 1107.79 63.09
 3 -5 4 1089.99 70.19
 3 -5 4 1063.59 63.69
 -2 5 -4 25.7 17.6
 -2 5 -4 48.7 9.7
 2 -5 4 43.2 8.2
 2 -5 4 84.49 25.2
 -1 5 -4 448.56 25
 -1 5 -4 373.86 33.7
 1 -5 4 398.86 34.4
 1 -5 4 400.96 31.8
 1 -5 4 485.75 35.2
 1 -5 4 426.16 22.8
 0 5 -4 1542.05 109.99
 0 -5 4 1716.23 112.49
 0 -5 4 1671.23 96.19
 0 -5 4 1680.93 102.79
 0 -5 4 1684.03 86.19
 -1 -5 4 97.19 19.4
 -1 -5 4 109.59 10.7
 -1 -5 4 110.89 11
 2 5 -4 200.28 21.7
 -2 -5 4 209.48 20.2
 -2 -5 4 154.28 16.4
 3 5 -4 598.14 42.7
 -3 -5 4 689.03 43.2
 -4 -5 4 233.98 30.7
 -5 -5 4 40.8 19.9
 -6 -5 4 75.09 25.2
 -7 -5 4 323.97 41.8
 -7 5 -3 30.4 20.4
 -7 5 -3 85.69 65.79
 -6 5 -3 171.78 25.1
 -6 5 -3 259.47 44.8
 -5 5 -3 120.79 33.1
 -5 5 -3 143.09 23.8
 -4 5 -3 82.39 17.8
 4 -5 3 98.39 25.2
 -3 5 -3 444.46 36.3
 -3 5 -3 431.46 29.5
 -3 5 -3 389.26 40.4
 3 -5 3 410.66 37
 3 -5 3 444.46 29.1
 -2 5 -3 214.98 26.4
 -2 5 -3 207.08 16.8
 -2 5 -3 214.58 24.3
 2 -5 3 204.58 24.9
 2 -5 3 216.38 15.8
 -1 5 -3 242.38 24.6
 -1 5 -3 253.17 16.7
 1 -5 3 224.28 17
 1 -5 3 243.08 25.1
 1 -5 3 205.58 21.9
 1 -5 3 260.57 21.9
 0 5 -3 1713.13 106.69
 0 5 -3 1959.2 106.79
 0 -5 3 1898.41 109.99
 0 -5 3 1761.82 127.49
 0 -5 3 1725.73 100.99
 0 -5 3 1865.31 117.99
 1 5 -3 125.99 17.5
 -1 -5 3 167.38 15.5
 -1 -5 3 182.78 14.4
 -2 -5 3 534.25 33.5
 -2 -5 3 512.15 36.1
 -3 -5 3 274.97 28
 -4 -5 3 1402.96 86.19
 -5 -5 3 156.78 31.4
 -6 -5 3 20.2 21.8
 -7 5 -2 59.09 23.2
 -6 5 -2 0.4 16.3
 -5 5 -2 189.28 27.2
 -4 5 -2 130.09 20.9
 -3 5 -2 905.91 64.69
 -3 5 -2 1140.79 68.09
 3 -5 2 1092.49 58.69
 3 -5 2 973.5 71.09
 -2 5 -2 1105.89 65.99
 -2 5 -2 1098.09 61.99
 -2 5 -2 1149.19 69.39
 2 -5 2 1097.79 62.49
 2 -5 2 1117.09 72.19
 -1 5 -2 30.3 13.6
 -1 5 -2 64.59 15.1
 1 -5 2 47.9 16.7
 1 -5 2 52.99 7.7
 1 -5 2 51.09 15.2
 0 5 -2 302.17 19.2
 0 5 -2 269.67 24.3
 0 -5 2 234.68 25.9
 0 -5 2 273.57 25.6
 0 -5 2 261.27 20
 0 -5 2 330.47 24.8
 1 5 -2 2521.25 149.49
 1 5 -2 2542.55 155.08
 -1 -5 2 2460.75 140.49
 -2 -5 2 136.09 15.8
 -2 -5 2 165.98 20.6
 -3 -5 2 303.17 29.5
 -4 -5 2 461.25 35.8
 -5 -5 2 181.38 26.2
 -6 -5 2 21.3 20.1
 -7 -5 2 42.3 24.1
 -7 5 -1 -20.3 27.8
 -6 5 -1 374.26 40.3
 -5 5 -1 202.48 28.5
 -4 5 -1 327.37 27.5
 -3 5 -1 14.3 14.6
 -3 5 -1 -2.6 13.9
 3 -5 1 33.1 12.7
 -2 5 -1 1231.78 67.09
 -2 5 -1 1276.37 78.59
 2 -5 1 1111.19 70.79
 2 -5 1 1365.16 81.59
 -1 5 -1 266.67 20.1
 -1 5 -1 213.38 22.3
 -1 5 -1 286.87 20.5
 1 -5 1 261.17 19.5
 1 -5 1 219.58 23.1
 1 -5 1 230.38 17.6
 0 5 -1 300.67 21.6
 0 5 -1 295.57 21.5
 0 -5 1 294.87 23.6
 0 -5 1 323.37 23.9
 0 -5 1 298.07 22
 1 5 -1 2086.29 125.09
 -1 -5 1 2242.08 122.99
 -2 -5 1 94.69 13.8
 -3 -5 1 328.67 31.9
 -3 -5 1 441.06 29.7
 -4 -5 1 295.57 27.8
 -5 -5 1 909.71 63.39
 -6 -5 1 47.4 28.8
 -7 5 0 11.8 22.6
 -6 5 0 132.09 25.4
 -5 5 0 187.98 29.4
 -4 5 0 240.68 24.5
 -3 5 0 223.18 22.9
 -3 5 0 205.18 27.6
 3 -5 0 148.99 17.2
 -2 5 0 2585.64 141.79
 -2 5 0 2547.84 151.28
 2 -5 0 2603.64 139.09
 2 -5 0 2628.94 169.38
 -1 5 0 955.4 63.29
 -1 5 0 1014.9 61.49
 -1 5 0 1104.09 71.09
 1 -5 0 997.1 74.19
 1 -5 0 999.6 61.69
 0 5 0 15 14.8
 0 -5 0 -2.4 10.2
 0 -5 0 -32.8 14.3
 1 5 0 1047 70.69
 -1 -5 0 1030.6 57.99
 -2 -5 0 2386.76 145.69
 -2 -5 0 2494.15 151.18
 -3 -5 0 93.09 15.1
 -4 -5 0 204.38 23.3
 -5 -5 0 132.59 21.9
 -5 -5 0 149.49 24.4
 -6 -5 0 151.58 26.9
 -7 -5 0 14.2 21.9
 -7 5 1 2.4 21.8
 -6 5 1 95.89 23.9
 -5 5 1 984.8 67.59
 -4 5 1 324.37 28.5
 -3 5 1 436.86 32.1
 3 -5 -1 469.25 33.3
 -2 5 1 118.79 19
 -2 5 1 81.79 14.4
 2 -5 -1 96.29 13.6
 -1 5 1 2201.18 133.89
 -1 5 1 2013.9 117.59
 1 -5 -1 2213.78 123.19
 0 5 1 344.17 26
 0 5 1 299.67 23.7
 0 -5 -1 339.77 24
 0 -5 -1 305.07 22.7
 1 5 1 246.58 21.4
 -1 -5 -1 272.37 22.7
 -1 -5 -1 230.08 16.4
 -2 -5 -1 1093.59 62.19
 -3 -5 -1 14.8 10.4
 -3 -5 -1 9.5 8.4
 -3 -5 -1 30.8 13.2
 -4 -5 -1 296.07 23.5
 -4 -5 -1 313.37 31
 -5 -5 -1 199.08 21.9
 -5 -5 -1 219.38 30.9
 -6 -5 -1 342.67 37.5
 -7 -5 -1 52.09 23.8
 -7 5 2 36.7 22.8
 -6 5 2 41.7 20.8
 -5 5 2 188.98 27
 -4 5 2 446.76 38.4
 -3 5 2 272.57 28.4
 3 -5 -2 237.18 24.8
 -2 5 2 164.08 17.8
 2 -5 -2 109.69 18.2
 -1 5 2 2632.04 165.28
 1 -5 -2 2613.34 139.69
 1 -5 -2 2588.94 161.38
 0 5 2 324.97 27.3
 0 5 2 279.47 18
 0 -5 -2 238.08 21.5
 1 5 2 47 16.9
 -1 -5 -2 44.6 11.9
 -2 -5 -2 1081.69 63.89
 -3 -5 -2 989.9 65.99
 -3 -5 -2 1112.99 74.69
 -3 -5 -2 1101.59 69.39
 -4 -5 -2 102.49 13.1
 -5 -5 -2 182.98 18.5
 -6 -5 -2 1.7 18.4
 -7 5 3 14.6 24.5
 -6 5 3 -6.2 29.4
 -5 5 3 18.3 25.2
 -4 5 3 1595.74 93.19
 -3 5 3 294.67 29.2
 -2 5 3 516.05 34.2
 2 -5 -3 485.15 34.7
 -1 5 3 134.89 16.3
 1 -5 -3 131.49 17.8
 1 -5 -3 131.39 13.8
 0 5 3 1939.71 116.19
 0 5 3 1918.61 107.29
 0 5 3 1933.41 102.59
 0 -5 -3 1844.72 106.99
 0 -5 -3 1866.71 105.39
 1 5 3 212.18 20
 -1 -5 -3 267.57 23.1
 2 5 3 185.28 18.8
 -2 -5 -3 191.78 20.4
 -3 -5 -3 280.37 24.4
 -4 -5 -3 76.69 17.1
 -5 -5 -3 174.88 29.5
 -7 -5 -3 61.79 24.7
 -7 5 4 227.98 43
 -6 5 4 82.59 25.5
 -5 5 4 104.49 29.4
 -4 5 4 165.38 28
 -3 5 4 600.84 40.8
 2 -5 -4 200.88 19.6
 2 -5 -4 222.98 20.8
 -1 5 4 105.49 15.4
 -1 5 4 113.09 10.7
 1 -5 -4 92.59 17.3
 1 -5 -4 130.39 15.7
 1 -5 -4 119.89 17.8
 0 5 4 1823.02 103.09
 0 5 4 1652.63 100.69
 0 5 4 1776.52 106.09
 0 -5 -4 1677.73 102.19
 0 -5 -4 1654.83 93.19
 1 5 4 434.86 27.5
 1 5 4 387.76 28.7
 -1 -5 -4 352.96 26.5
 -1 -5 -4 350.76 26.9
 2 5 4 44 6.2
 2 5 4 31.3 11.5
 -2 -5 -4 24.8 10.9
 -3 -5 -4 1056.59 75.49
 -3 -5 -4 966.3 63.89
 -4 -5 -4 488.75 38.9
 -5 -5 -4 120.89 21.7
 -6 -5 -4 114.79 23.3
 -6 5 5 152.28 30.3
 -5 5 5 118.09 30.6
 -4 5 5 134.09 27.7
 -3 5 5 1110.89 70.39
 3 -5 -5 1098.39 67.39
 -2 5 5 70.29 15.1
 2 -5 -5 61.89 16.1
 2 -5 -5 63.69 14.2
 -1 5 5 43.3 9.7
 -1 5 5 31.8 12.6
 -1 5 5 18.3 19.8
 1 -5 -5 43.6 13.6
 1 -5 -5 41.1 11.3
 0 5 5 560.94 35
 0 5 5 513.25 37.7
 0 5 5 504.05 37
 0 -5 -5 509.35 34.2
 1 5 5 902.01 55.29
 1 5 5 916.41 57.19
 -1 -5 -5 831.52 53.69
 -1 -5 -5 941.41 66.59
 2 5 5 112.49 11.7
 -2 -5 -5 76.49 22.6
 -2 -5 -5 82.89 14.7
 -3 -5 -5 128.29 19.3
 -3 -5 -5 156.38 17.9
 -4 -5 -5 159.18 21.2
 -5 -5 -5 25.4 17.8
 -6 -5 -5 92.79 22
 -7 5 6 54.09 29.1
 -6 5 6 521.55 47.3
 -5 5 6 25.7 27.5
 -4 5 6 196.08 25.8
 -3 5 6 305.47 28.3
 -2 5 6 582.34 41
 2 -5 -6 667.93 45.3
 2 -5 -6 615.74 41.6
 2 -5 -6 647.54 42.4
 -1 5 6 368.46 28.9
 -1 5 6 266.47 31.9
 -1 5 6 310.87 21.9
 1 -5 -6 272.97 27.7
 1 -5 -6 280.17 24
 0 5 6 211.48 19.4
 0 5 6 165.78 20.7
 0 5 6 147.19 23.2
 0 -5 -6 168.18 18.6
 1 5 6 558.94 37.1
 -1 -5 -6 534.05 35.5
 -1 -5 -6 580.34 42.3
 -2 -5 -6 53.19 18.3
 -2 -5 -6 69.59 17.7
 -3 -5 -6 37.8 16.4
 -3 -5 -6 53.59 28.1
 -4 -5 -6 527.85 50.39
 -4 -5 -6 603.24 44
 -5 -5 -6 22.9 41.5
 -5 -5 -6 121.59 21.6
 -7 5 7 0.4 29.4
 -6 5 7 174.18 31.8
 -5 5 7 163.58 28.1
 -4 5 7 129.59 28.9
 -3 5 7 259.47 27
 -2 5 7 667.53 44.8
 -2 5 7 622.64 58.49
 2 -5 -7 778.72 50.19
 -1 5 7 117.29 28.5
 -1 5 7 69.19 12.2
 -1 5 7 51.69 14.6
 1 -5 -7 93.69 16
 1 -5 -7 93.19 17.6
 0 5 7 40.1 20.6
 0 5 7 29.9 16.8
 1 5 7 778.52 48.4
 1 5 7 652.63 55.09
 -1 -5 -7 758.82 50.59
 -1 -5 -7 795.32 56.99
 2 5 7 261.07 22.5
 -2 -5 -7 194.28 23.6
 -2 -5 -7 199.68 32.5
 -2 -5 -7 237.98 21.9
 -3 -5 -7 30.6 30.3
 -4 -5 -7 161.38 33.9
 -5 -5 -7 42.3 45.7
 -7 5 8 55.09 31.3
 -6 5 8 26.6 34.8
 -5 5 8 441.36 47.8
 -4 5 8 25 26.5
 -3 5 8 148.49 22.7
 3 -5 -8 141.69 24.7
 -2 5 8 282.17 28.3
 -2 5 8 277.77 31
 2 -5 -8 357.16 32.3
 -1 5 8 418.76 35.5
 -1 5 8 441.36 31.5
 -1 5 8 403.86 45.2
 1 -5 -8 431.56 30.9
 1 -5 -8 395.86 34.8
 0 5 8 102.89 27.4
 0 -5 -8 129.59 16.8
 1 5 8 101.29 16.6
 1 5 8 108.39 29.3
 -1 -5 -8 119.19 16.2
 2 5 8 195.48 22.5
 -2 -5 -8 147.69 34.9
 -2 -5 -8 151.58 20.2
 -3 -5 -8 44.3 35
 -4 -5 -8 6.2 28.9
 -6 5 9 -37.2 24.4
 -5 5 9 29.9 23.2
 -4 5 9 142.99 32.2
 -3 5 9 42.1 19.5
 3 -5 -9 65.69 23.3
 -2 5 9 161.28 22.8
 2 -5 -9 206.58 33.7
 -1 5 9 248.18 36.1
 -1 5 9 223.28 24.7
 1 -5 -9 281.77 35.4
 1 -5 -9 201.08 24
 0 5 9 127.89 41.9
 1 5 9 73.19 17.2
 1 5 9 46 14
 1 5 9 52.39 30.9
 2 5 9 493.65 54.89
 -2 -5 -9 533.55 53.79
 -3 -5 -9 100.69 42.4
 -4 -5 -9 -4.7 43.5
 -5 5 10 39.7 23.6
 4 -5 -10 406.66 52.19
 -3 5 10 -4.4 25.1
 3 -5 -10 -4.5 32.3
 -2 5 10 133.59 26.8
 2 -5 -10 100.29 34.2
 -1 5 10 333.37 52.69
 -1 5 10 292.07 28.5
 1 -5 -10 320.77 35.8
 0 5 10 41.9 41.5
 1 5 10 66.39 47.9
 1 5 10 21.8 25.4
 2 5 10 87.29 39.9
 -2 -5 -10 47.5 27.1
 3 5 10 70.89 42.5
 -3 -5 -10 -28.1 29.3
 -5 5 11 -19.5 23.6
 5 -5 -11 -13.3 33.9
 -4 5 11 55.09 23.5
 4 -5 -11 70.19 32.6
 -3 5 11 77.29 28.6
 3 -5 -11 112.89 31
 2 -5 -11 24.1 35.1
 -1 5 11 134.49 38.3
 0 5 11 32.1 35.1
 1 5 11 69.49 40.5
 2 5 11 54.09 41.4
 4 -5 -12 93.19 49.6
 3 -5 -12 113.59 47.1
 2 -5 -12 29.3 39.9
 -1 5 12 54.69 38.1
 0 5 12 166.48 45.5
 0 -6 12 46.8 55.69
 1 6 -12 -5.9 52.39
 -1 -6 12 -6 33.1
 2 6 -12 60.69 53.99
 3 6 -12 81.79 40.5
 4 6 -12 80.39 60.09
 1 -6 11 53.69 31.5
 1 -6 11 70.69 30.4
 0 6 -11 531.95 57.99
 0 -6 11 496.65 62.29
 0 -6 11 600.74 61.19
 1 6 -11 127.89 36.5
 -1 -6 11 82.89 35.5
 2 6 -11 57.59 47.6
 3 6 -11 26.3 35
 4 6 -11 70.19 50.29
 3 -6 10 256.57 65.19
 2 -6 10 46.5 39.6
 2 -6 10 37.1 44.5
 1 -6 10 -17.1 34.5
 1 -6 10 25.1 39.1
 0 6 -10 212.88 37.9
 0 -6 10 146.59 42.7
 0 -6 10 161.48 39
 1 6 -10 541.05 53.99
 -1 -6 10 592.84 61.09
 2 6 -10 51.19 40.2
 3 6 -10 54.69 42.3
 -3 -6 10 93.29 21.2
 4 6 -10 229.38 42.3
 -4 -6 10 221.28 27
 -5 -6 10 88.09 24.6
 -6 -6 10 4.8 26
 -4 6 -9 -2.2 58.09
 -3 6 -9 68.79 34.4
 3 -6 9 24.6 27
 2 -6 9 334.57 48.5
 2 -6 9 379.66 47.5
 1 -6 9 17.7 35.8
 1 -6 9 12.1 22.6
 0 6 -9 77.49 37
 0 -6 9 96.39 25.7
 0 -6 9 76.29 36.3
 1 6 -9 652.83 61.19
 -1 -6 9 673.63 56.99
 2 6 -9 154.28 40.2
 -2 -6 9 115.89 17.8
 3 6 -9 90.49 30.7
 -3 -6 9 98.39 17.1
 -4 -6 9 24.4 23
 -6 -6 9 47.5 26
 -4 6 -8 28.7 47.4
 4 -6 8 26.7 28.4
 -3 6 -8 8.2 28
 3 -6 8 -17.4 23.7
 -2 6 -8 916.61 67.39
 2 -6 8 763.22 73.19
 2 -6 8 795.12 66.69
 1 -6 8 110.99 32
 1 -6 8 126.49 29
 0 6 -8 40.8 22.2
 0 -6 8 -1.1 18
 0 -6 8 -56.59 30.4
 1 6 -8 229.48 39.7
 -1 -6 8 285.17 20.1
 -1 -6 8 314.87 35.7
 -1 -6 8 248.18 17.7
 2 6 -8 969.6 70.29
 -2 -6 8 837.72 58.69
 -2 -6 8 868.61 55.39
 -3 -6 8 120.09 17.6
 -4 -6 8 58.39 24.1
 -5 -6 8 94.59 24.5
 -6 -6 8 95.69 28.4
 -7 -6 8 19.4 26.9
 -5 6 -7 122.99 56.89
 -4 6 -7 27.9 45
 4 -6 7 54.59 28.8
 -3 6 -7 115.29 42.5
 3 -6 7 130.09 37
 -2 6 -7 37.6 25.5
 2 -6 7 91.19 32.2
 1 -6 7 1134.99 82.69
 1 -6 7 1210.88 79.19
 0 6 -7 146.09 24.7
 0 -6 7 125.09 31.2
 0 -6 7 96.49 21.7
 1 6 -7 99.79 30.2
 -1 -6 7 86.39 11.2
 -1 -6 7 103.29 23.9
 -1 -6 7 84.29 10.1
 -2 -6 7 1436.46 79.69
 -2 -6 7 1436.46 80.79
 -3 -6 7 109.89 20.1
 -4 -6 7 62.89 24.1
 -6 -6 7 81.09 28.2
 -5 6 -6 44 49.99
 5 -6 6 66.89 29.3
 -4 6 -6 89.89 46
 4 -6 6 131.09 31.7
 -3 6 -6 175.48 15.9
 -3 6 -6 218.28 43.2
 3 -6 6 178.88 29.8
 -2 6 -6 92.29 32.8
 2 -6 6 61.29 21.9
 1 -6 6 1792.22 109.49
 1 -6 6 1772.42 108.99
 0 6 -6 369.36 33.7
 0 -6 6 290.67 32.1
 1 6 -6 -24.8 23.5
 -1 -6 6 15 7.8
 -1 -6 6 35.3 18.6
 -1 -6 6 -7.7 7.4
 -2 -6 6 249.97 20.5
 -2 -6 6 256.47 21.6
 -3 -6 6 1090.69 63.69
 -4 -6 6 100.89 19.5
 -6 6 -5 -41 39.3
 -5 6 -5 102.49 19.9
 -5 6 -5 115.29 49.8
 -4 6 -5 363.06 26.1
 4 -6 5 351.66 40.3
 -3 6 -5 123.29 13.4
 -3 6 -5 161.48 36.4
 3 -6 5 105.29 13.5
 3 -6 5 74.69 32
 -2 6 -5 314.17 39.9
 -2 6 -5 331.87 23.3
 2 -6 5 356.66 34.9
 2 -6 5 357.26 24.6
 1 -6 5 190.58 10.6
 1 -6 5 182.58 29.7
 0 6 -5 1755.32 105.49
 0 -6 5 1835.22 107.49
 0 -6 5 1933.21 118.49
 0 -6 5 1909.11 119.59
 0 -6 5 1937.71 108.59
 1 6 -5 163.38 26.1
 1 6 -5 201.68 24
 -1 -6 5 183.68 15.5
 -1 -6 5 171.88 14.1
 2 6 -5 44 20.5
 -2 -6 5 51.49 10.3
 -2 -6 5 18.4 13.5
 -3 -6 5 1243.08 79.59
 -4 -6 5 112.29 20.6
 -5 -6 5 242.88 29.6
 -6 -6 5 69.69 25.2
 -7 -6 5 10.8 27
 -6 6 -4 91.29 25.5
 -6 6 -4 104.09 41.6
 -5 6 -4 44.8 18
 -5 6 -4 20.5 30.4
 -4 6 -4 59.39 15.9
 -4 6 -4 100.49 29.3
 4 -6 4 65.69 17.1
 -3 6 -4 544.95 33.4
 -3 6 -4 467.85 41.3
 3 -6 4 456.25 41.5
 3 -6 4 415.76 30
 -2 6 -4 714.33 51.09
 -2 6 -4 644.14 38.5
 2 -6 4 624.14 47.3
 2 -6 4 578.34 35.4
 -1 6 -4 456.95 38.5
 -1 6 -4 555.34 32.8
 1 -6 4 515.85 39.8
 1 -6 4 533.05 29.8
 1 -6 4 494.65 37.6
 1 -6 4 451.65 36.5
 0 6 -4 3104.19 176.58
 0 6 -4 3228.58 178.88
 0 -6 4 3461.45 178.28
 0 -6 4 3061.29 199.08
 0 -6 4 3132.79 176.08
 1 6 -4 459.15 37.9
 -1 -6 4 527.35 31.4
 -1 -6 4 554.04 33.1
 2 6 -4 102.39 17.8
 -2 -6 4 132.89 15.7
 -2 -6 4 158.08 17.2
 -3 -6 4 140.39 18.5
 -4 -6 4 564.64 41.8
 -5 -6 4 58.89 28.1
 -6 -6 4 43.1 23.9
 -7 -6 4 -2.3 26.2
 -6 6 -3 1.7 16.3
 -6 6 -3 24 33.8
 -5 6 -3 35.1 28.4
 -5 6 -3 40.4 19.8
 -4 6 -3 182.18 22.5
 -4 6 -3 174.48 30.1
 4 -6 3 230.18 31.2
 -3 6 -3 871.81 60.19
 -3 6 -3 854.61 58.29
 3 -6 3 743.53 57.39
 3 -6 3 920.01 55.49
 -2 6 -3 281.67 30.5
 -2 6 -3 269.67 20.6
 -2 6 -3 254.27 31.2
 2 -6 3 299.57 31.6
 2 -6 3 249.38 23.9
 2 -6 3 320.87 20.4
 -1 6 -3 436.86 31.4
 -1 6 -3 472.95 37.1
 1 -6 3 459.95 27.1
 1 -6 3 378.26 31.7
 1 -6 3 473.75 35.7
 1 -6 3 412.36 32.3
 0 6 -3 622.14 38.8
 0 6 -3 618.94 42.4
 0 -6 3 594.34 36.9
 0 -6 3 624.74 43.3
 0 -6 3 670.53 42.6
 0 -6 3 621.44 44.1
 1 6 -3 4540.55 269.27
 -1 -6 3 4631.44 251.97
 -1 -6 3 4498.25 256.87
 -2 -6 3 422.66 32.4
 -2 -6 3 431.96 29.1
 -3 -6 3 32.2 19.1
 -4 -6 3 840.42 57.29
 -5 -6 3 84.09 22.5
 -7 6 -2 69.69 30.2
 -6 6 -2 82.19 34.3
 -6 6 -2 75.29 19.9
 -5 6 -2 91.59 28.4
 -5 6 -2 101.29 22.8
 -4 6 -2 259.77 23.5
 -3 6 -2 444.76 31.6
 -3 6 -2 400.76 35.6
 -3 6 -2 456.45 40.4
 3 -6 2 461.95 43
 3 -6 2 467.95 30.7
 -2 6 -2 892.41 57.59
 -2 6 -2 914.21 61.09
 -2 6 -2 1001.2 62.09
 2 -6 2 1034.4 55.79
 2 -6 2 1038.1 66.49
 -1 6 -2 1085.19 63.49
 -1 6 -2 1130.99 68.69
 -1 6 -2 1070.49 67.39
 1 -6 2 1072.49 68.59
 1 -6 2 1130.29 66.89
 1 -6 2 1050.89 66.09
 1 -6 2 1016.2 65.29
 0 6 -2 803.82 48.8
 0 6 -2 831.62 48.6
 0 -6 2 769.52 50.29
 0 -6 2 856.71 57.19
 0 -6 2 812.62 53.39
 0 -6 2 782.32 45.4
 1 6 -2 2365.96 144.49
 1 6 -2 2590.34 135.19
 -1 -6 2 2363.46 140.89
 -2 -6 2 662.73 42.3
 -2 -6 2 731.83 44.4
 -3 -6 2 31.8 19.7
 -3 -6 2 38.8 13.1
 -4 -6 2 254.97 30.6
 -5 -6 2 378.36 35.7
 -6 -6 2 8.6 20.3
 -7 6 -1 20.2 21.1
 -6 6 -1 30.3 18.8
 -5 6 -1 21 15.1
 -4 6 -1 105.09 20.8
 -3 6 -1 1185.58 72.79
 -3 6 -1 1215.68 80.89
 3 -6 1 1148.49 74.49
 3 -6 1 1246.58 82.69
 -2 6 -1 1184.68 73.69
 -2 6 -1 1225.08 75.69
 -2 6 -1 1214.38 67.49
 2 -6 1 1061.09 65.59
 2 -6 1 1241.38 78.39
 -1 6 -1 517.55 35.5
 -1 6 -1 545.55 35.3
 -1 6 -1 596.24 39.2
 1 -6 1 561.54 37.4
 1 -6 1 574.84 35.6
 1 -6 1 553.34 32.9
 1 -6 1 625.74 41.6
 0 6 -1 1168.38 72.29
 0 6 -1 1089.69 70.99
 0 6 -1 1116.69 66.19
 0 -6 1 1254.27 89.99
 0 -6 1 1131.69 67.89
 0 -6 1 1226.78 69.19
 1 6 -1 948.41 54.79
 -1 -6 1 973.2 56.59
 -2 -6 1 2284.87 148.79
 -2 -6 1 2487.35 143.59
 -3 -6 1 351.96 31
 -3 -6 1 409.46 30.7
 -4 -6 1 33.8 21.6
 -5 -6 1 310.47 32
 -6 -6 1 43.6 21.6
 -7 -6 1 87.79 26.7
 -7 6 0 49.9 31.2
 -6 6 0 163.38 26.6
 -5 6 0 252.87 32
 -4 6 0 126.89 18.7
 -3 6 0 463.45 35.8
 3 -6 0 430.16 30.8
 -2 6 0 1864.51 104.49
 -2 6 0 1764.12 114.69
 2 -6 0 1776.22 122.09
 2 -6 0 1649.04 104.29
 -1 6 0 1824.52 104.89
 -1 6 0 1796.12 115.49
 -1 6 0 1851.31 114.79
 1 -6 0 1776.92 117.39
 1 -6 0 1764.32 105.09
 1 -6 0 1762.42 102.09
 0 6 0 1700.53 106.09
 0 6 0 1775.52 98.79
 0 -6 0 1762.92 115.39
 0 -6 0 1523.95 100.89
 1 6 0 1814.22 106.19
 -1 -6 0 1808.52 110.09
 -1 -6 0 1708.03 122.19
 2 6 0 1524.85 95.89
 -2 -6 0 1708.43 113.39
 -2 -6 0 1476.45 86.99
 -3 -6 0 491.15 38.4
 -3 -6 0 544.75 36.4
 -4 -6 0 101.19 24.1
 -5 -6 0 198.38 31.2
 -5 -6 0 190.18 20.9
 -6 -6 0 230.08 31.5
 -7 -6 0 33.7 23.7
 -7 6 1 73.39 32.9
 -6 6 1 -3.9 26.4
 -5 6 1 238.48 32
 -4 6 1 3.3 19.5
 -3 6 1 386.16 32.5
 3 -6 -1 332.27 29.4
 -2 6 1 2278.07 131.19
 -2 6 1 2450.75 134.29
 2 -6 -1 2245.98 144.79
 -1 6 1 991.1 57.19
 -1 6 1 1011.7 61.29
 -1 6 1 885.31 58.99
 1 -6 -1 994.3 59.59
 0 6 1 1161.18 76.09
 0 6 1 1096.09 70.09
 0 6 1 1201.78 66.69
 0 -6 -1 1215.58 73.09
 0 -6 -1 1172.08 84.29
 1 6 1 565.94 38.9
 -1 -6 -1 558.14 38.4
 -1 -6 -1 571.54 37.8
 2 6 1 1239.08 75.79
 -2 -6 -1 1410.26 75.99
 -3 -6 -1 1261.87 83.79
 -4 -6 -1 133.89 15.1
 -4 -6 -1 180.88 26.6
 -5 -6 -1 17.2 12.7
 -5 -6 -1 29.7 17.7
 -7 -6 -1 21 23.8
 -7 6 2 51.19 32.5
 -6 6 2 26.8 21.1
 -5 6 2 374.56 34.9
 -4 6 2 290.77 31.2
 -3 6 2 29.5 17.4
 -3 6 2 32.4 14.2
 3 -6 -2 -5.8 15.7
 -2 6 2 708.93 47.4
 2 -6 -2 732.63 45.4
 -1 6 2 2369.86 155.88
 -1 6 2 2482.35 144.09
 -1 6 2 2448.75 149.09
 1 -6 -2 2484.05 146.99
 1 -6 -2 2500.95 141.49
 0 6 2 839.62 51.09
 0 6 2 879.11 49.9
 0 6 2 854.21 51.19
 0 6 2 822.72 50.59
 0 -6 -2 859.11 52.49
 1 6 2 993.6 64.69
 -1 -6 -2 1090.59 61.89
 2 6 2 932.41 62.79
 -2 -6 -2 956.3 54.79
 -3 -6 -2 452.45 32.7
 -3 -6 -2 473.85 33.5
 -4 -6 -2 295.37 20.8
 -4 -6 -2 308.47 31.9
 -5 -6 -2 109.39 21.5
 -6 -6 -2 149.99 33.8
 -7 -6 -2 73.29 25.3
 -7 6 3 98.59 35.3
 -6 6 3 95.79 25.2
 -5 6 3 53.59 25.7
 -4 6 3 923.61 61.39
 -3 6 3 -1.3 13
 -2 6 3 449.66 34.8
 2 -6 -3 452.15 33.5
 -1 6 3 4250.77 246.18
 -1 6 3 4455.75 250.17
 1 -6 -3 4479.55 255.47
 1 -6 -3 4601.84 243.08
 1 -6 -3 4382.96 251.07
 0 6 3 622.04 37.5
 0 6 3 592.34 43.8
 0 6 3 614.84 40.5
 0 -6 -3 616.14 36.1
 0 -6 -3 631.94 40.1
 1 6 3 424.76 25.5
 1 6 3 368.36 29.4
 -1 -6 -3 470.65 32.5
 2 6 3 285.17 24.2
 -2 -6 -3 299.97 23.7
 -3 -6 -3 936.11 58.09
 -4 -6 -3 152.28 25.6
 -5 -6 -3 34.1 17.7
 -6 -6 -3 17.8 22.3
 -7 -6 -3 8.4 31.9
 -7 6 4 7.3 23.9
 -6 6 4 37.9 22.4
 -5 6 4 3.1 18
 -4 6 4 497.85 39.3
 -3 6 4 184.88 22.5
 -2 6 4 143.29 23
 2 -6 -4 109.69 15.4
 -1 6 4 493.15 28.7
 -1 6 4 505.35 33.5
 1 -6 -4 519.65 33.7
 1 -6 -4 454.65 34.3
 1 -6 -4 447.86 34.9
 0 6 4 3296.97 178.98
 0 6 4 3187.58 175.78
 0 6 4 3381.76 181.58
 0 -6 -4 3236.18 203.28
 0 -6 -4 3171.58 183.78
 1 6 4 531.75 36.9
 1 6 4 558.94 35.7
 -1 -6 -4 482.85 41.6
 -1 -6 -4 521.05 37
 2 6 4 557.74 36.2
 -2 -6 -4 515.05 42
 -3 -6 -4 460.75 35.4
 -4 -6 -4 66.29 21.8
 -5 -6 -4 24.1 23.5
 -6 -6 -4 -4.7 27.5
 -6 6 5 -10.4 32.4
 -5 6 5 229.08 30
 -4 6 5 132.59 28.8
 -3 6 5 1155.48 69.69
 3 -6 -5 1214.68 77.09
 -2 6 5 19.4 14
 2 -6 -5 34.9 12.2
 2 -6 -5 12.1 11.1
 -1 6 5 167.78 14.1
 -1 6 5 221.28 24.7
 -1 6 5 184.58 24
 1 -6 -5 193.08 17.3
 1 -6 -5 175.18 20.2
 0 6 5 1780.72 105.19
 0 6 5 1696.63 104.69
 0 6 5 1882.41 112.79
 0 -6 -5 2019.3 103.99
 1 6 5 163.48 23.8
 1 6 5 169.18 19
 -1 -6 -5 212.68 20
 -1 -6 -5 190.98 19
 2 6 5 293.37 18
 2 6 5 298.57 27.6
 -2 -6 -5 330.67 31.2
 -2 -6 -5 287.77 25.9
 -3 -6 -5 132.09 21.5
 -4 -6 -5 335.17 33.3
 -5 -6 -5 38.8 25.8
 -6 -6 -5 17.8 26
 -6 6 6 -18.3 34.1
 -5 6 6 29.7 21.1
 -4 6 6 82.79 21.5
 -3 6 6 1180.08 72.39
 -2 6 6 312.47 29.8
 2 -6 -6 316.57 28.2
 2 -6 -6 286.97 29.9
 -1 6 6 19.7 13.5
 -1 6 6 10.3 6.8
 -1 6 6 28.8 21.2
 1 -6 -6 0.1 14.8
 1 -6 -6 34.4 14.1
 0 6 6 313.67 33.1
 0 6 6 297.87 26.2
 0 6 6 294.67 26.6
 0 -6 -6 333.87 26.5
 1 6 6 1871.21 93.59
 -1 -6 -6 1677.83 108.09
 -1 -6 -6 1580.74 96.69
 2 6 6 77.99 12.2
 2 6 6 89.59 19.6
 -2 -6 -6 90.49 16.1
 -2 -6 -6 49.5 22.8
 -3 -6 -6 174.88 27.2
 -3 -6 -6 170.68 23
 -4 -6 -6 123.69 24.2
 -4 -6 -6 52.19 35.5
 -5 -6 -6 76.29 27.2
 -5 -6 -6 55.09 41.4
 -6 6 7 25.7 33.9
 -5 6 7 39.8 30.9
 -4 6 7 91.19 28.6
 -3 6 7 116.69 26.4
 -2 6 7 1535.45 88.79
 -2 6 7 1452.85 85.99
 2 -6 -7 1487.55 86.69
 -1 6 7 56.19 15.5
 -1 6 7 58.19 20.4
 -1 6 7 83.29 14
 1 -6 -7 55.59 16.3
 1 -6 -7 55.69 19.7
 0 6 7 69.69 28.4
 0 6 7 82.39 16.1
 1 6 7 1087.29 69.39
 -1 -6 -7 1033.2 63.39
 -1 -6 -7 1096.89 75.89
 2 6 7 73.49 14.7
 2 6 7 76.79 13
 -2 -6 -7 58.29 13.2
 -2 -6 -7 46.5 14.1
 -2 -6 -7 64.69 25.6
 -3 -6 -7 113.49 32.8
 -3 -6 -7 96.79 19.4
 -4 -6 -7 40.4 19.2
 -4 -6 -7 46.3 28.9
 -5 -6 -7 70.69 34.7
 -6 6 8 30.2 26.7
 -5 6 8 25.3 23.5
 -4 6 8 41.5 20.8
 -3 6 8 73.69 25.6
 3 -6 -8 82.09 21.3
 -2 6 8 785.92 55.59
 -2 6 8 825.52 51.59
 2 -6 -8 854.21 54.89
 -1 6 8 171.28 23.4
 -1 6 8 266.87 32.6
 -1 6 8 215.68 22.2
 1 -6 -8 219.68 25.5
 0 6 8 -3.1 12.3
 0 6 8 31.1 30.7
 0 -6 -8 -14.1 13.7
 1 6 8 137.79 21
 1 6 8 133.99 40.3
 -1 -6 -8 145.49 19.6
 2 6 8 768.52 55.39
 -2 -6 -8 877.01 58.49
 -2 -6 -8 928.81 67.29
 -3 -6 -8 7.6 32.5
 -3 -6 -8 -15.4 15.4
 -4 -6 -8 79.29 40.1
 -6 6 9 24.9 25.5
 -5 6 9 93.89 34.4
 -4 6 9 -4.1 20.8
 4 -6 -9 27.5 23.5
 -3 6 9 92.19 27.8
 3 -6 -9 56.09 22.2
 -2 6 9 65.59 19.3
 2 -6 -9 71.19 27.7
 -1 6 9 839.82 61.79
 -1 6 9 756.42 54.29
 1 -6 -9 748.13 56.59
 0 6 9 66.39 20.6
 0 6 9 86.39 38.1
 1 6 9 40.3 16.1
 1 6 9 1.4 26.6
 -2 -6 -9 394.66 48
 -3 -6 -9 3.2 37.4
 -4 -6 -9 -16.6 42.4
 -6 6 10 36.6 27.8
 -5 6 10 146.79 39.1
 -4 6 10 172.68 29.3
 4 -6 -10 108.39 30.9
 -3 6 10 119.19 24
 3 -6 -10 66.29 33.2
 -2 6 10 68.39 26.9
 2 -6 -10 96.69 31.5
 -1 6 10 616.74 45.3
 -1 6 10 527.35 52.89
 1 -6 -10 518.15 45.7
 0 6 10 185.38 37.2
 1 6 10 8.4 44
 2 6 10 34.5 52.49
 3 6 10 192.08 49
 -3 -6 -10 254.87 40.9
 -5 6 11 108.79 39.6
 5 -6 -11 81.49 49.5
 -4 6 11 51.29 24.8
 4 -6 -11 32.4 30.4
 -3 6 11 78.79 30.6
 3 -6 -11 41.3 27.5
 -2 6 11 37.6 28.4
 2 -6 -11 24.9 34.7
 -1 6 11 49.5 45.9
 0 6 11 607.74 60.49
 1 6 11 97.59 54.39
 2 6 11 52.39 56.79
 4 -6 -12 144.69 50.09
 3 -6 -12 158.88 36.7
 2 -6 -12 166.28 50.19
 -1 6 12 63.59 37.8
 0 6 12 117.19 57.99
 0 -7 12 69.19 42
 1 7 -12 3.6 36.8
 -1 -7 12 -7.3 31.5
 -1 -7 12 48.4 34.1
 2 7 -12 26.7 52.49
 3 7 -12 83.79 42.4
 1 -7 11 27.6 43.9
 1 -7 11 19.4 31.3
 0 7 -11 -9.2 31.5
 0 -7 11 22.4 31
 0 -7 11 -13.1 28.7
 -1 -7 11 47.4 43.5
 2 7 -11 43 48.2
 3 7 -11 117.69 38.6
 4 7 -11 183.28 56.49
 5 7 -11 44 42.8
 2 -7 10 -7.2 31.5
 2 -7 10 63.69 30.1
 1 -7 10 135.99 35.7
 1 -7 10 104.69 34
 0 7 -10 78.79 30.2
 0 -7 10 73.69 30.6
 1 7 -10 323.77 43.3
 -1 -7 10 333.97 43.7
 2 7 -10 -11.2 39.3
 3 7 -10 87.79 43.6
 -3 -7 10 66.79 20.5
 4 7 -10 18.6 33.3
 -4 -7 10 38.2 24.7
 -5 -7 10 80.09 25.4
 -6 -7 10 14 25.8
 3 -7 9 94.79 36.8
 3 -7 9 77.39 31.3
 2 -7 9 148.79 46.4
 2 -7 9 161.88 35.8
 1 -7 9 39.3 27.6
 1 -7 9 1.2 33.1
 0 7 -9 55.59 36.1
 0 -7 9 54.99 28.1
 0 -7 9 43.6 23.9
 1 7 -9 -0.5 34.3
 -1 -7 9 84.39 37.4
 2 7 -9 265.97 44.9
 -2 -7 9 266.97 23
 3 7 -9 -53.79 25.8
 -3 -7 9 2.1 17.5
 -4 -7 9 130.79 23.1
 -5 -7 9 97.89 25.5
 -6 -7 9 97.49 30.1
 -4 7 -8 62.89 37.8
 4 -7 8 69.99 43.1
 -3 7 -8 -2.4 29.7
 3 -7 8 16.6 27.5
 2 -7 8 153.48 32.1
 1 -7 8 190.28 40.6
 1 -7 8 156.88 36.7
 0 7 -8 181.28 30.9
 0 -7 8 242.18 33.6
 0 -7 8 224.98 30.4
 1 7 -8 314.27 43
 -1 -7 8 346.67 22.1
 -1 -7 8 333.67 22.1
 -1 -7 8 387.26 45.2
 2 7 -8 557.14 52.49
 -2 -7 8 533.55 35.3
 -2 -7 8 496.05 42.8
 -3 -7 8 19.3 13.1
 -4 -7 8 132.29 22.4
 -5 -7 8 44.4 28.7
 -6 -7 8 9.1 24.5
 -7 -7 8 42.5 29.3
 -5 7 -7 18.5 39.9
 -4 7 -7 279.87 46.5
 4 -7 7 263.17 41
 -3 7 -7 17.8 28.4
 3 -7 7 -1.5 34.1
 -2 7 -7 445.26 45.9
 2 -7 7 450.55 44.7
 1 -7 7 299.67 39.4
 1 -7 7 283.67 35.7
 0 7 -7 42.3 21.3
 0 -7 7 40 21.7
 0 -7 7 88.29 21.8
 1 7 -7 95.59 31
 -1 -7 7 87.19 10.5
 -1 -7 7 78.49 11.8
 -1 -7 7 139.99 32.5
 2 7 -7 258.87 32
 -2 -7 7 217.48 21
 -2 -7 7 254.97 21.8
 -3 -7 7 304.37 28.5
 -4 -7 7 -5.2 15.4
 -6 -7 7 187.78 32.9
 -5 7 -6 34.3 37.6
 5 -7 6 47.6 31
 -4 7 -6 127.09 47.1
 4 -7 6 122.49 33.4
 -3 7 -6 122.79 31.6
 -3 7 -6 127.49 12.4
 3 -7 6 134.19 37.7
 -2 7 -6 52.99 33.9
 2 -7 6 130.99 33.2
 1 -7 6 517.95 46.1
 1 -7 6 389.76 39.1
 0 -7 6 395.46 34.5
 0 -7 6 354.76 21.1
 0 -7 6 426.26 39.6
 0 -7 6 322.87 21.7
 1 7 -6 291.47 35
 -1 -7 6 230.28 33.4
 -1 -7 6 271.17 19.5
 -1 -7 6 289.77 20.5
 -2 -7 6 405.56 29.5
 -2 -7 6 413.46 30.3
 -3 -7 6 770.22 53.49
 -6 7 -5 113.89 45.8
 -5 7 -5 113.19 48.5
 -4 7 -5 183.38 17.5
 -4 7 -5 220.98 46.2
 4 -7 5 135.89 33.1
 -3 7 -5 441.46 48.4
 -3 7 -5 415.16 28.2
 3 -7 5 431.06 47.7
 3 -7 5 395.46 27.9
 -2 7 -5 11.5 27.9
 2 -7 5 -13.6 26.9
 -1 7 -5 898.91 54.19
 1 -7 5 943.81 52.19
 1 -7 5 1027.5 63.59
 1 -7 5 1001.4 67.29
 0 7 -5 425.56 38.4
 0 -7 5 433.46 26.4
 0 -7 5 356.76 33
 0 -7 5 388.16 23.4
 1 7 -5 -14.1 15.6
 1 7 -5 0.5 12.9
 -1 -7 5 1.7 21.9
 -1 -7 5 13.2 9
 2 7 -5 20 15.6
 -2 -7 5 20.3 14.3
 -2 -7 5 37.1 10.1
 -3 -7 5 348.97 28.6
 -4 -7 5 443.66 40.1
 -6 -7 5 155.68 29.9
 -7 -7 5 169.38 34.4
 -6 7 -4 124.19 44.7
 -5 7 -4 66.79 34.3
 -4 7 -4 312.47 38.4
 4 -7 4 261.67 27.5
 4 -7 4 278.37 37.3
 -3 7 -4 132.99 16.3
 3 -7 4 174.88 28.5
 3 -7 4 115.09 14.8
 -2 7 -4 216.48 17.7
 -2 7 -4 262.27 28.4
 2 -7 4 168.08 26.5
 2 -7 4 190.48 15.7
 -1 7 -4 179.38 14.2
 -1 7 -4 164.68 23.4
 1 -7 4 145.99 22
 1 -7 4 185.28 24.5
 1 -7 4 138.79 25
 1 -7 4 146.79 13.2
 0 7 -4 976.6 61.39
 0 7 -4 963.8 57.79
 0 -7 4 985.1 63.29
 0 -7 4 977.7 52.19
 0 -7 4 918.71 60.99
 0 -7 4 910.11 61.69
 1 7 -4 120.99 17.1
 -1 -7 4 103.69 11.6
 -1 -7 4 66.79 16.7
 -1 -7 4 75.59 13.4
 2 7 -4 217.28 26.1
 -2 -7 4 188.58 18.3
 -2 -7 4 225.38 22.7
 -3 -7 4 431.36 32.7
 -4 -7 4 654.13 48.7
 -5 -7 4 10.1 19.7
 -7 -7 4 -24.5 25.7
 -6 7 -3 129.09 39.8
 -6 7 -3 72.29 19.8
 -5 7 -3 134.39 20.4
 -5 7 -3 150.48 33
 -4 7 -3 420.06 41
 -4 7 -3 395.56 30.2
 4 -7 3 357.86 40.6
 -3 7 -3 437.46 28.6
 -3 7 -3 424.06 37.4
 3 -7 3 415.86 38.9
 3 -7 3 362.06 28.4
 -2 7 -3 590.34 37.5
 -2 7 -3 521.05 44.7
 2 -7 3 588.24 44.4
 2 -7 3 569.94 42.3
 2 -7 3 589.94 34.9
 -1 7 -3 45.2 16.5
 -1 7 -3 44.9 12.7
 1 -7 3 49.6 24.6
 1 -7 3 80.99 17.4
 1 -7 3 58.29 10.4
 1 -7 3 35.2 18.8
 0 7 -3 1471.55 84.89
 0 7 -3 1564.54 85.39
 0 -7 3 1349.56 86.59
 0 -7 3 1637.64 98.19
 0 -7 3 1551.04 98.79
 0 -7 3 1426.66 92.59
 1 7 -3 916.71 53.59
 1 7 -3 846.12 50.19
 -1 -7 3 774.42 50.19
 2 7 -3 34.3 13.2
 -2 -7 3 46 11.2
 -2 -7 3 48.8 13.3
 -3 -7 3 134.49 19.1
 -4 -7 3 521.55 43
 -5 -7 3 144.99 25.9
 -7 7 -2 220.98 60.79
 -7 7 -2 124.49 32.5
 -6 7 -2 -22.1 23.6
 -6 7 -2 2.2 31
 -5 7 -2 387.36 43.1
 -5 7 -2 391.56 36.3
 -4 7 -2 118.59 26.1
 -4 7 -2 137.19 21.4
 -3 7 -2 716.23 49.2
 -3 7 -2 639.64 43.9
 3 -7 2 704.33 45.2
 3 -7 2 747.43 52.39
 -2 7 -2 116.09 13.5
 -2 7 -2 132.99 18.9
 -2 7 -2 108.69 20.7
 2 -7 2 137.49 18.4
 2 -7 2 71.09 20.6
 2 -7 2 103.49 12.4
 -1 7 -2 95.59 15.9
 -1 7 -2 93.49 16.6
 -1 7 -2 72.09 22.7
 1 -7 2 126.19 26.4
 1 -7 2 109.79 15.4
 1 -7 2 103.69 11.8
 0 7 -2 229.78 22
 0 7 -2 250.67 20
 0 -7 2 261.67 23.9
 0 -7 2 228.28 20.9
 0 -7 2 221.18 24.6
 1 7 -2 1072.29 64.79
 1 7 -2 1078.69 63.49
 -1 -7 2 1059.29 61.29
 -2 -7 2 271.27 23.3
 -2 -7 2 321.67 28.6
 -3 -7 2 369.96 30.4
 -4 -7 2 109.19 20.7
 -6 -7 2 53.79 23.9
 -7 7 -1 63.69 31.4
 -6 7 -1 74.39 21.7
 -5 7 -1 96.79 19.9
 -4 7 -1 292.77 26.6
 -3 7 -1 740.03 51.29
 -3 7 -1 728.93 47.7
 -3 7 -1 732.83 45.7
 3 -7 1 618.64 44.3
 3 -7 1 714.63 50.99
 -2 7 -1 851.11 56.89
 -2 7 -1 900.31 57.79
 -2 7 -1 881.11 54.29
 2 -7 1 1004.3 57.29
 2 -7 1 833.72 57.89
 -1 7 -1 435.26 29
 -1 7 -1 305.17 33.7
 -1 7 -1 331.77 26.5
 1 -7 1 381.36 27.2
 1 -7 1 384.36 29.7
 1 -7 1 372.06 34.7
 1 -7 1 366.86 28.5
 0 7 -1 650.93 39.1
 0 7 -1 647.14 37.2
 0 7 -1 565.94 41.4
 0 -7 1 662.53 47.8
 0 -7 1 645.74 38.5
 0 -7 1 608.74 38
 1 7 -1 2043.5 117.39
 -1 -7 1 2111.29 119.09
 2 7 -1 898.61 57.39
 -2 -7 1 822.82 52.09
 -2 -7 1 880.51 52.69
 -3 -7 1 285.47 26
 -4 -7 1 77.89 18.7
 -5 -7 1 168.08 25.1
 -6 -7 1 119.09 27.1
 -7 -7 1 19.1 23.4
 -7 7 0 31 22.3
 -6 7 0 389.06 41.3
 -5 7 0 18.7 23
 -4 7 0 632.94 46.8
 -3 7 0 146.29 18.9
 -3 7 0 186.78 23.7
 3 -7 0 155.18 17.6
 -2 7 0 1508.45 104.99
 -2 7 0 1455.25 91.39
 -2 7 0 1394.06 79.69
 2 -7 0 1492.35 93.19
 2 -7 0 1518.05 79.89
 -1 7 0 102.19 14.4
 -1 7 0 111.09 19.9
 -1 7 0 99.19 18
 1 -7 0 113.39 24.2
 1 -7 0 121.59 10.5
 0 7 0 -9.2 13.8
 0 7 0 2.2 11.3
 0 -7 0 -7 10.8
 0 -7 0 -5.5 11.2
 1 7 0 125.39 22.3
 -1 -7 0 127.79 15.6
 -1 -7 0 133.49 15
 2 7 0 1319.47 81.99
 -2 -7 0 1539.55 84.09
 -3 -7 0 184.28 21.6
 -4 -7 0 612.84 44.1
 -5 -7 0 -7.8 16.9
 -5 -7 0 19.7 10.6
 -6 -7 0 287.07 40.6
 -7 -7 0 27.1 24.3
 -7 7 1 34.7 24
 -6 7 1 71.19 29
 -5 7 1 276.37 34.4
 -4 7 1 57.59 21.8
 -3 7 1 300.17 25.9
 3 -7 -1 287.27 27.2
 -2 7 1 838.62 51.19
 -2 7 1 862.51 55.39
 2 -7 -1 898.91 51.99
 -1 7 1 2113.89 122.59
 -1 7 1 2038.6 120.49
 -1 7 1 2037.4 116.49
 1 -7 -1 2154.28 134.69
 1 -7 -1 2007.7 122.59
 0 7 1 691.03 45.8
 0 7 1 630.14 40.4
 0 -7 -1 692.83 41.5
 0 -7 -1 709.63 46.2
 1 7 1 275.27 26.1
 -1 -7 -1 355.36 25.8
 -1 -7 -1 346.87 23.9
 2 7 1 926.91 56.19
 -2 -7 -1 854.21 58.49
 -2 -7 -1 886.51 53.79
 -3 -7 -1 605.24 41
 -4 -7 -1 263.57 18.9
 -4 -7 -1 213.88 25.7
 -5 -7 -1 50.39 13
 -7 -7 -1 40.5 23.9
 -7 7 2 129.69 30
 -6 7 2 -19.6 27.6
 -5 7 2 519.65 45.1
 -4 7 2 191.38 23.9
 -3 7 2 424.46 36
 -3 7 2 376.66 34
 -2 7 2 403.56 29.1
 -2 7 2 323.27 35
 2 -7 -2 364.56 27.5
 -1 7 2 1134.59 67.79
 -1 7 2 1074.09 66.99
 1 -7 -2 1133.59 68.99
 1 -7 -2 1141.89 67.79
 0 7 2 255.97 16.9
 0 7 2 281.17 26.2
 0 7 2 249.18 16.8
 0 7 2 217.38 18.2
 0 -7 -2 254.97 22.5
 1 7 2 85.69 17.2
 -1 -7 -2 97.19 19.1
 2 7 2 72.19 15.8
 -3 -7 -2 763.22 50.19
 -4 -7 -2 102.09 10.3
 -5 -7 -2 333.47 37.5
 -6 -7 -2 21.3 31.1
 -7 -7 -2 192.88 32.5
 -7 7 3 69.19 28.1
 -6 7 3 34 22.9
 -5 7 3 246.98 29.4
 -4 7 3 467.75 40.5
 -3 7 3 149.49 21
 -2 7 3 63.19 20.7
 2 -7 -3 55.79 13.3
 -1 7 3 766.22 48.2
 1 -7 -3 757.22 52.29
 1 -7 -3 810.02 49.1
 1 -7 -3 834.12 45.6
 0 7 3 1479.35 83.79
 0 7 3 1584.74 88.69
 0 7 3 1547.65 82.59
 0 -7 -3 1392.96 85.09
 0 -7 -3 1451.25 92.59
 1 7 3 78.79 7.7
 1 7 3 91.09 21.4
 2 7 3 582.14 37.6
 -2 -7 -3 511.65 37.8
 -3 -7 -3 314.37 27.4
 -4 -7 -3 369.26 32.3
 -5 -7 -3 260.07 33.7
 -6 -7 -3 24.6 23.5
 -7 7 4 55.79 37.2
 -6 7 4 216.68 32.7
 -5 7 4 12.5 19.9
 -4 7 4 810.72 54.29
 -3 7 4 410.26 33.4
 -2 7 4 245.18 26.4
 2 -7 -4 191.68 18.6
 2 -7 -4 178.08 23.1
 -1 7 4 119.29 18.4
 1 -7 -4 125.69 13.1
 1 -7 -4 126.49 16.3
 0 7 4 921.61 54.79
 0 7 4 932.71 58.19
 0 7 4 984.1 54.39
 0 -7 -4 925.01 64.49
 0 -7 -4 936.21 58.89
 1 7 4 120.89 19.1
 1 7 4 124.39 22.6
 -1 -7 -4 140.79 17.9
 -1 -7 -4 133.09 14.1
 2 7 4 247.78 23.3
 -2 -7 -4 208.58 24.7
 -3 -7 -4 80.99 21.3
 -4 -7 -4 269.07 27.7
 -5 -7 -4 15.6 18.2
 -6 -7 -4 153.88 36.2
 -7 7 5 92.19 30.6
 -6 7 5 148.49 31.5
 -5 7 5 108.09 32.1
 -4 7 5 374.56 35.1
 -3 7 5 377.26 32.9
 3 -7 -5 385.46 31.5
 -2 7 5 8.1 14.1
 2 -7 -5 49.7 12.8
 -1 7 5 15.8 14.5
 -1 7 5 47.8 16.8
 1 -7 -5 23.4 15.1
 1 -7 -5 25.6 9
 0 7 5 418.56 31.6
 0 7 5 408.16 32
 0 7 5 368.66 29.2
 0 -7 -5 450.05 32
 1 7 5 855.11 60.79
 1 7 5 921.51 53.69
 -1 -7 -5 925.71 53.59
 -1 -7 -5 775.52 52.39
 2 7 5 35.4 18.6
 -2 -7 -5 5.5 14.2
 -2 -7 -5 34.4 14.7
 -3 -7 -5 360.36 32.6
 -4 -7 -5 195.38 28.8
 -5 -7 -5 83.39 21.4
 -6 -7 -5 125.99 26.8
 -6 7 6 62.29 27.9
 -5 7 6 257.87 39.5
 -4 7 6 5.3 25.7
 -3 7 6 883.61 60.19
 -2 7 6 411.76 35.3
 -2 7 6 386.86 26.2
 2 -7 -6 355.56 32.8
 2 -7 -6 391.46 30.6
 -1 7 6 270.27 29
 1 -7 -6 260.77 23.7
 1 -7 -6 219.48 22.3
 0 7 6 286.07 30.3
 0 7 6 328.47 29.4
 0 -7 -6 306.57 27.5
 1 7 6 392.96 36.5
 1 7 6 429.16 31.2
 -1 -7 -6 392.26 32.1
 -1 -7 -6 347.57 31.5
 2 7 6 96.19 9.4
 2 7 6 98.99 17.1
 -2 -7 -6 143.89 26
 -3 -7 -6 112.19 30.6
 -3 -7 -6 155.68 24.3
 -4 -7 -6 52.59 23.4
 -4 -7 -6 -0.9 32.7
 -5 -7 -6 72.19 32.7
 -5 -7 -6 78.59 20.9
 -6 7 7 149.09 31.6
 -5 7 7 166.38 29.2
 -4 7 7 36.3 20
 -3 7 7 343.87 32.6
 -2 7 7 203.58 26
 -2 7 7 266.17 20.1
 2 -7 -7 283.07 25.4
 -1 7 7 55.79 25.4
 -1 7 7 84.89 18.5
 1 -7 -7 77.19 15.6
 0 7 7 51.29 20
 0 7 7 73.59 16.9
 0 -7 -7 84.49 15
 1 7 7 269.87 28.8
 -1 -7 -7 212.08 28.2
 -1 -7 -7 274.97 24.3
 2 7 7 408.26 30
 2 7 7 449.66 36.5
 -2 -7 -7 438.56 37.4
 -3 -7 -7 -20.4 20.7
 -3 -7 -7 2.8 12.6
 -4 -7 -7 199.38 44.3
 -4 -7 -7 221.68 26.7
 -5 -7 -7 119.99 35.5
 -6 7 8 22.5 25.8
 -4 7 8 198.78 35.1
 -3 7 8 22.4 18
 3 -7 -8 24.7 17.5
 -2 7 8 460.55 38.9
 -2 7 8 500.95 34.3
 2 -7 -8 541.75 42.2
 -1 7 8 250.87 27.6
 -1 7 8 300.47 39
 1 -7 -8 262.17 29.8
 0 7 8 227.88 24.3
 0 7 8 209.58 30.9
 1 7 8 143.79 39.7
 1 7 8 196.88 25.5
 -1 -7 -8 186.88 26.8
 -2 -7 -8 257.97 36.7
 -3 -7 -8 39.1 18.8
 -3 -7 -8 18.9 22.4
 -4 -7 -8 93.99 40.3
 -5 7 9 161.68 31.2
 -4 7 9 92.59 25
 4 -7 -9 119.19 27.5
 -3 7 9 11.2 18.4
 3 -7 -9 4.3 18.4
 -2 7 9 223.08 28.3
 2 -7 -9 238.68 32.4
 -1 7 9 54.19 35.2
 -1 7 9 52.49 25
 0 7 9 46.7 17.2
 0 7 9 35.8 26.6
 1 7 9 31.8 18.7
 1 7 9 82.79 40
 -2 -7 -9 100.09 33.8
 -3 -7 -9 134.19 40.8
 -4 -7 -9 37.7 42.5
 -6 7 10 20.6 29.2
 -5 7 10 102.59 38.4
 -4 7 10 38 23.5
 4 -7 -10 57.39 26.6
 -3 7 10 48.8 21.7
 3 -7 -10 76.79 32.5
 -2 7 10 63.99 28.5
 2 -7 -10 22.1 28.4
 -1 7 10 241.08 32.9
 -1 7 10 318.27 40.3
 0 7 10 42.9 22.3
 0 7 10 61.99 41.1
 1 7 10 68.69 33.9
 2 7 10 -2.7 50.89
 -2 -7 -10 83.69 27.4
 -3 -7 -10 97.19 32.9
 -5 7 11 67.19 39.6
 5 -7 -11 91.99 36
 -4 7 11 211.98 40.2
 4 -7 -11 193.78 46.1
 -3 7 11 69.59 33.4
 3 -7 -11 70.89 27.8
 -2 7 11 0.1 20.5
 2 -7 -11 25 32.2
 -1 7 11 175.18 39.1
 0 7 11 81.79 48.8
 1 7 11 -35.4 50.79
 4 -7 -12 25.6 33
 3 -7 -12 15.3 28.6
 0 7 12 144.19 57.99
 1 8 -12 26.7 51.59
 2 8 -12 323.97 61.69
 3 8 -12 -23.1 38.8
 1 -8 11 122.39 38.1
 1 -8 11 96.89 38.5
 0 8 -11 -33.9 31.1
 0 -8 11 11.2 30.7
 0 -8 11 -29.1 31.9
 1 8 -11 69.79 34.1
 -1 -8 11 94.99 32.4
 -1 -8 11 46.2 32.6
 2 8 -11 3.7 47.5
 3 8 -11 143.49 40.2
 4 8 -11 126.49 52.99
 2 -8 10 173.48 49.99
 2 -8 10 137.99 49.99
 1 -8 10 52.79 33.3
 1 -8 10 33 42.5
 0 8 -10 188.18 35.8
 0 -8 10 168.58 36.5
 1 8 -10 -34.2 26.2
 -1 -8 10 -9.4 37.7
 2 8 -10 -7.8 26.5
 3 8 -10 127.39 34.6
 -4 -8 10 14 17.2
 -5 -8 10 204.28 37.6
 3 -8 9 57.49 43.5
 2 -8 9 23.8 31
 2 -8 9 77.19 32
 1 -8 9 283.97 47.1
 1 -8 9 200.88 46.2
 0 8 -9 320.57 47.6
 0 -8 9 323.47 48.2
 0 -8 9 366.86 47.4
 1 8 -9 29.9 35.4
 -1 -8 9 -19.3 25.2
 2 8 -9 411.76 50.99
 -2 -8 9 392.16 30.3
 3 8 -9 89.59 38.5
 -3 -8 9 90.99 21.4
 -4 -8 9 92.49 27.3
 -5 -8 9 123.49 26.7
 -6 -8 9 56.49 32.7
 -4 8 -8 138.59 43.5
 4 -8 8 162.28 48.9
 -3 8 -8 39.5 46.1
 3 -8 8 7.5 41.3
 2 -8 8 11.1 25.9
 2 -8 8 62.99 39.6
 1 -8 8 259.37 37.9
 1 -8 8 322.47 39.3
 0 8 -8 49.7 24.7
 0 -8 8 5.4 20
 0 -8 8 18.7 31.7
 1 8 -8 468.95 45.7
 -1 -8 8 557.24 32.8
 -1 -8 8 573.94 48.4
 -1 -8 8 484.95 32
 2 8 -8 15.6 31.7
 -2 -8 8 -3.6 11
 -2 -8 8 21.7 13.7
 -3 -8 8 -6.6 17.5
 -4 -8 8 483.75 42.4
 -5 -8 8 1 28.6
 -6 -8 8 111.49 30.2
 -5 8 -7 27 45
 -4 8 -7 214.28 45.5
 4 -8 7 253.67 41.7
 -3 8 -7 31.2 31
 3 -8 7 64.49 28.8
 -2 8 -7 235.98 37.5
 2 -8 7 344.27 46.6
 1 -8 7 -6.4 30.5
 1 -8 7 23.9 22.1
 0 -8 7 212.08 10.9
 0 -8 7 193.88 11.1
 1 8 -7 602.74 47
 -1 -8 7 525.25 32.8
 -1 -8 7 489.75 44.7
 -1 -8 7 550.54 32.3
 2 8 -7 40 22.7
 -2 -8 7 46.5 12.1
 -2 -8 7 36.2 13.4
 -3 -8 7 527.35 39.6
 -4 -8 7 98.49 20.4
 -6 -8 7 76.49 27.7
 -7 -8 7 -14.6 26.1
 -5 8 -6 186.58 46.7
 -4 8 -6 51.19 32.6
 4 -8 6 23.3 30.6
 -3 8 -6 550.84 38.5
 -3 8 -6 549.95 51.49
 3 -8 6 416.96 52.39
 -2 8 -6 42.8 5.7
 -2 8 -6 45.7 25.4
 2 -8 6 21.8 22.7
 2 -8 6 44.4 5.2
 1 -8 6 -9.9 28.7
 1 -8 6 4.9 2.1
 1 -8 6 -31.1 26.3
 0 8 -6 660.53 51.39
 0 -8 6 797.72 56.19
 0 -8 6 799.42 39.9
 0 -8 6 778.12 47.5
 0 -8 6 595.54 51.19
 1 8 -6 50.79 19.9
 -1 -8 6 43 26.1
 -1 -8 6 72.89 11.6
 -1 -8 6 56.59 11.1
 -2 -8 6 496.35 33.2
 -2 -8 6 426.56 32.2
 -3 -8 6 23.3 19
 -6 -8 6 30.3 34.1
 -7 -8 6 127.79 43.5
 -6 8 -5 -47.5 42.6
 -5 8 -5 54.19 33.4
 -4 8 -5 154.48 19.3
 -4 8 -5 200.98 45.9
 4 -8 5 235.58 37.4
 -3 8 -5 343.47 47
 -3 8 -5 381.26 27
 3 -8 5 372.96 25.3
 3 -8 5 307.97 44.8
 -2 8 -5 9 20.9
 -2 8 -5 21.4 9.2
 2 -8 5 27.2 8.7
 -1 8 -5 428.26 28.2
 1 -8 5 396.06 24.8
 1 -8 5 416.46 38.3
 1 -8 5 428.06 35.9
 0 8 -5 71.69 24.6
 0 -8 5 48.7 11.1
 0 -8 5 69.59 17.9
 0 -8 5 49.5 24.1
 1 8 -5 848.62 55.69
 -1 -8 5 774.42 47.6
 -1 -8 5 747.13 44.5
 -2 -8 5 947.01 60.59
 -2 -8 5 1023.5 57.49
 -3 -8 5 38.8 20
 -4 -8 5 574.64 42.8
 -6 -8 5 25.5 24.7
 -7 -8 5 93.39 31.3
 -6 8 -4 46.4 39.4
 -5 8 -4 7.6 12.5
 -5 8 -4 1.5 41.7
 -4 8 -4 342.87 48.9
 -4 8 -4 457.45 33.1
 4 -8 4 420.76 45.3
 -3 8 -4 161.48 35.5
 -3 8 -4 144.79 18
 3 -8 4 159.38 29.1
 3 -8 4 147.39 17.1
 -2 8 -4 919.61 55.39
 -2 8 -4 841.92 60.69
 2 -8 4 934.71 66.49
 2 -8 4 932.61 52.69
 -1 8 -4 122.89 12.1
 1 -8 4 108.49 28.4
 1 -8 4 119.79 17.5
 1 -8 4 114.39 11.9
 0 8 -4 27.7 10.4
 0 8 -4 13.5 14.1
 0 -8 4 38.6 14.1
 0 -8 4 33 14.7
 0 -8 4 51.79 17.6
 1 8 -4 788.02 49.8
 1 8 -4 843.82 50.59
 -1 -8 4 801.82 45.7
 -1 -8 4 697.53 45.7
 2 8 -4 175.48 24.6
 -2 -8 4 170.98 18
 -2 -8 4 210.48 22.7
 -3 -8 4 604.34 43.8
 -4 -8 4 31.7 17.6
 -5 -8 4 31.3 21.2
 -7 -8 4 7.5 28
 -6 8 -3 151.58 40.4
 -6 8 -3 156.18 29.3
 -5 8 -3 75.69 17.9
 -5 8 -3 73.69 41.5
 -4 8 -3 32.4 17.3
 -4 8 -3 90.09 34.6
 4 -8 3 32.3 36.8
 -3 8 -3 244.88 21
 -3 8 -3 274.57 35
 3 -8 3 235.88 21.5
 3 -8 3 169.48 30.3
 -2 8 -3 806.72 58.19
 -2 8 -3 794.32 58.89
 -2 8 -3 854.51 54.29
 2 -8 3 826.12 52.39
 2 -8 3 915.41 66.49
 2 -8 3 885.21 49.2
 -1 8 -3 255.17 22.6
 1 -8 3 299.97 21.3
 1 -8 3 274.37 23.1
 0 8 -3 552.64 34.6
 0 8 -3 489.25 35.6
 0 -8 3 574.94 39.9
 0 -8 3 505.05 35.2
 0 -8 3 549.35 33
 0 -8 3 542.55 40.2
 1 8 -3 64.99 12
 1 8 -3 21.1 16.2
 -1 -8 3 44.4 13.5
 2 8 -3 677.63 43.7
 -2 -8 3 695.33 45.8
 -2 -8 3 642.64 43.1
 -3 -8 3 997.8 62.29
 -4 -8 3 113.89 21.7
 -6 -8 3 74.79 34.4
 -7 -8 3 37 39.5
 -7 8 -2 36.1 20.6
 -7 8 -2 32.3 56.09
 -6 8 -2 214.08 32.7
 -6 8 -2 175.48 40
 -5 8 -2 136.09 20.8
 -5 8 -2 81.59 28.7
 -4 8 -2 92.49 24.1
 -3 8 -2 492.45 35.3
 -3 8 -2 478.45 43.3
 3 -8 2 462.95 42.9
 3 -8 2 580.24 35.9
 -2 8 -2 343.77 33.1
 -2 8 -2 352.86 27
 2 -8 2 320.47 27.9
 2 -8 2 412.46 35
 2 -8 2 412.16 27.5
 -1 8 -2 1813.02 103.69
 -1 8 -2 1794.92 104.59
 -1 8 -2 1706.03 112.99
 1 -8 2 1588.64 97.59
 1 -8 2 1774.02 110.19
 1 -8 2 1689.33 104.49
 1 -8 2 1739.43 96.79
 0 8 -2 143.19 19.7
 0 8 -2 171.98 21.3
 0 -8 2 192.68 22.5
 0 -8 2 178.08 19.5
 0 -8 2 205.08 19.2
 0 -8 2 183.88 19.8
 1 8 -2 395.76 27
 1 8 -2 361.36 30.3
 -1 -8 2 322.47 26.5
 -1 -8 2 334.97 27.2
 -2 -8 2 853.81 52.69
 -2 -8 2 760.72 49
 -3 -8 2 330.97 32
 -4 -8 2 348.57 32.7
 -6 -8 2 129.19 34.9
 -7 -8 2 77.79 30.7
 -7 8 -1 24.2 38
 -7 8 -1 16 21.1
 -6 8 -1 218.38 38.1
 -6 8 -1 170.98 32.2
 -5 8 -1 441.46 35.9
 -5 8 -1 404.76 41.8
 -4 8 -1 247.38 29.7
 -4 8 -1 252.97 25.1
 -3 8 -1 -12.1 11.6
 -3 8 -1 -8.4 14.3
 3 -8 1 -0.5 9.7
 3 -8 1 7.9 20.2
 -2 8 -1 257.87 24.4
 -2 8 -1 288.17 32.9
 2 -8 1 275.87 21.4
 2 -8 1 314.97 30.8
 2 -8 1 329.67 25.7
 -1 8 -1 1116.69 66.69
 -1 8 -1 992.8 65.79
 -1 8 -1 1117.19 72.09
 1 -8 1 1099.89 68.79
 1 -8 1 989.9 65.19
 1 -8 1 1101.49 59.59
 1 -8 1 1124.39 67.69
 0 8 -1 814.52 47.9
 0 8 -1 723.13 49.6
 0 8 -1 827.12 54.19
 0 -8 1 805.72 54.39
 0 -8 1 800.92 54.49
 0 -8 1 752.12 51.99
 1 8 -1 998.3 62.79
 -1 -8 1 969.2 69.79
 -1 -8 1 1012.8 59.89
 2 8 -1 21.2 14.2
 -2 -8 1 14.2 14.8
 -3 -8 1 631.54 46.4
 -4 -8 1 671.03 52.49
 -5 -8 1 126.19 29.5
 -6 -8 1 142.89 28.7
 -7 -8 1 8.2 25.4
 -7 8 0 21.5 31.8
 -6 8 0 16.4 19.2
 -5 8 0 333.07 36.3
 -4 8 0 272.37 27.1
 -3 8 0 298.47 28.9
 -2 8 0 498.55 39.1
 -2 8 0 477.85 37.9
 -2 8 0 553.04 36.2
 2 -8 0 505.85 40
 2 -8 0 447.26 32.5
 -1 8 0 696.03 45.3
 -1 8 0 705.13 43.3
 -1 8 0 646.14 47.3
 1 -8 0 667.63 49.5
 1 -8 0 643.24 41.7
 1 -8 0 653.83 41.1
 0 8 0 555.34 40.3
 0 8 0 500.15 38.2
 0 -8 0 582.14 37.8
 0 -8 0 576.44 40.3
 1 8 0 567.94 40.4
 -1 -8 0 644.74 40
 -1 -8 0 667.73 38.2
 2 8 0 468.65 33.5
 -2 -8 0 448.06 32.7
 -3 -8 0 240.68 28.4
 -4 -8 0 287.37 33.5
 -5 -8 0 342.97 34.6
 -6 -8 0 62.59 31.4
 -7 -8 0 -13.1 23.4
 -7 8 1 93.59 34.2
 -6 8 1 74.39 24.2
 -5 8 1 97.69 27.5
 -4 8 1 888.81 59.09
 -3 8 1 653.93 49
 -3 8 1 836.52 58.59
 -2 8 1 17.8 10.8
 -2 8 1 -3.4 15
 -2 8 1 10.3 13.1
 2 -8 -1 -8.3 13.9
 -1 8 1 867.81 59.29
 -1 8 1 999.1 62.89
 1 -8 -1 1026.8 55.79
 1 -8 -1 1077.09 58.09
 0 8 1 819.22 59.19
 0 8 1 753.32 50.79
 0 -8 -1 848.62 56.59
 0 -8 -1 883.41 59.59
 1 8 1 1040.3 68.19
 -1 -8 -1 1079.49 64.69
 -1 -8 -1 1009.9 61.29
 2 8 1 269.17 26.1
 -2 -8 -1 285.77 24.9
 -2 -8 -1 317.97 20.8
 -3 -8 -1 19.8 20.1
 -4 -8 -1 192.28 25.7
 -4 -8 -1 252.77 19.7
 -6 -8 -1 181.18 36.2
 -7 -8 -1 39.1 27
 -7 8 2 129.49 30.2
 -6 8 2 32.4 22.6
 -5 8 2 17.4 25.6
 -4 8 2 251.67 27.3
 -3 8 2 312.27 32.3
 -3 8 2 367.06 38.6
 -2 8 2 699.93 55.29
 -2 8 2 786.22 46.8
 2 -8 -2 707.23 48.3
 -1 8 2 305.47 32
 -1 8 2 266.97 25
 1 -8 -2 311.37 25.2
 1 -8 -2 310.67 19.1
 0 8 2 129.09 21.2
 0 8 2 216.88 19.3
 0 8 2 171.68 13.4
 0 8 2 181.88 12.3
 0 -8 -2 191.48 20.3
 1 8 2 1883.61 109.79
 -1 -8 -2 1568.44 92.79
 2 8 2 324.47 27.6
 -2 -8 -2 311.57 29.2
 -3 -8 -2 415.36 33.3
 -4 -8 -2 76.89 24.5
 -5 -8 -2 174.78 32.2
 -6 -8 -2 180.68 37.8
 -7 -8 -2 -4.5 24.3
 -7 8 3 67.49 35.9
 -6 8 3 113.59 27.1
 -5 8 3 276.97 31.6
 -4 8 3 117.89 22
 -3 8 3 956.2 59.19
 -2 8 3 645.44 43.1
 -2 8 3 610.34 41.1
 2 -8 -3 569.14 43
 -1 8 3 57.09 15.1
 1 -8 -3 79.69 18.2
 1 -8 -3 56.19 6.8
 0 8 3 522.15 32.2
 0 8 3 537.75 33.9
 0 8 3 503.55 33.8
 0 8 3 563.74 41
 0 -8 -3 510.35 29.7
 0 -8 -3 531.75 37.8
 1 8 3 281.27 19
 1 8 3 234.88 25.1
 -1 -8 -3 243.48 23.7
 2 8 3 906.21 55.79
 -2 -8 -3 925.11 60.19
 -3 -8 -3 237.48 24.9
 -4 -8 -3 35.5 23.7
 -5 -8 -3 92.29 28.5
 -6 -8 -3 136.39 36.9
 -7 8 4 -20.9 24.6
 -6 8 4 333.07 38.2
 -5 8 4 31.1 28.8
 -4 8 4 15.6 18
 -3 8 4 533.65 39.9
 -2 8 4 159.18 26.8
 2 -8 -4 220.88 20.5
 -1 8 4 732.53 48.1
 1 -8 -4 795.52 47.3
 1 -8 -4 715.13 48.3
 0 8 4 48.6 11.6
 0 8 4 21.6 15.9
 0 8 4 37.1 13.3
 0 -8 -4 30.8 12.8
 1 8 4 106.19 23.8
 1 8 4 136.79 11.4
 1 8 4 137.49 15.9
 -1 -8 -4 124.19 21.5
 2 8 4 794.42 50.39
 -3 -8 -4 136.39 20.6
 -4 -8 -4 421.66 35.9
 -5 -8 -4 11.9 18.7
 -6 -8 -4 57.89 24.7
 -7 8 5 136.39 31.5
 -6 8 5 96.29 36.9
 -5 8 5 153.78 28.4
 -4 8 5 566.74 44.5
 -3 8 5 26 18.1
 3 -8 -5 68.79 15.6
 -2 8 5 1134.39 67.59
 2 -8 -5 1100.39 67.49
 2 -8 -5 1009.6 66.29
 -1 8 5 770.72 50.19
 1 -8 -5 827.72 45.3
 1 -8 -5 736.23 50.19
 0 8 5 25.4 15.8
 0 8 5 46.3 17.1
 0 -8 -5 22.6 16.3
 1 8 5 362.26 32.2
 1 8 5 435.76 33.1
 -1 -8 -5 370.36 34.4
 -1 -8 -5 425.36 29.9
 2 8 5 60.99 22
 -3 -8 -5 395.06 36
 -4 -8 -5 233.78 32.6
 -5 -8 -5 46.4 27.9
 -6 -8 -5 33 23.7
 -7 8 6 223.28 40.1
 -6 8 6 2.1 25.3
 -5 8 6 383.26 39.5
 -4 8 6 -4.9 18.7
 -3 8 6 6.9 17.2
 3 -8 -6 4.9 20.8
 -2 8 6 425.46 36.7
 -2 8 6 485.85 28.2
 2 -8 -6 483.65 33.4
 2 -8 -6 368.86 35.1
 -1 8 6 60.99 23.4
 -1 8 6 61.29 16.1
 1 -8 -6 36.3 13.8
 0 8 6 704.33 46.4
 0 8 6 792.12 49.8
 0 8 6 756.32 51.69
 0 -8 -6 699.93 49.6
 1 8 6 10.1 20.1
 1 8 6 8 14.7
 -1 -8 -6 18.5 11.5
 2 8 6 15.4 14.8
 -2 -8 -6 49.9 16.4
 -3 -8 -6 594.74 43.4
 -3 -8 -6 503.75 44.2
 -4 -8 -6 39.8 24.4
 -4 -8 -6 2.2 22.7
 -5 -8 -6 172.08 32.3
 -7 8 7 -33.7 33.1
 -6 8 7 53.39 27.4
 -5 8 7 128.79 36.4
 -4 8 7 144.59 32.8
 -3 8 7 481.35 43.2
 -2 8 7 25.9 10.8
 -2 8 7 23.7 24
 2 -8 -7 41.1 18
 -1 8 7 512.45 43.9
 -1 8 7 443.86 39
 1 -8 -7 592.24 38.5
 0 8 7 377.76 38.6
 0 8 7 350.86 33.3
 1 8 7 30.3 15.8
 1 8 7 23.9 20.7
 -1 -8 -7 -4.1 17.6
 2 8 7 211.58 28.8
 -2 -8 -7 265.77 28.3
 -3 -8 -7 79.69 22.8
 -3 -8 -7 22 21.2
 -4 -8 -7 211.18 30.2
 -4 -8 -7 205.18 43.6
 -5 -8 -7 36.4 42.6
 -4 8 8 552.84 46.6
 -3 8 8 -10.5 26
 3 -8 -8 -4.2 14.4
 -2 8 8 17.9 18.6
 -2 8 8 0.3 10.6
 2 -8 -8 -10.8 13.7
 -1 8 8 470.05 40.8
 -1 8 8 440.86 44
 1 -8 -8 462.65 35.2
 0 8 8 25.5 16.6
 0 8 8 -2.6 28.9
 1 8 8 279.37 37.2
 1 8 8 337.07 33.8
 2 8 8 -0.7 14.7
 -2 -8 -8 26.7 26.3
 -3 -8 -8 14.2 22.1
 -3 -8 -8 14.7 13.7
 -4 -8 -8 144.99 41.9
 -5 8 9 70.69 26.8
 -4 8 9 27.4 32.3
 4 -8 -9 113.89 25.4
 -3 8 9 116.89 25
 3 -8 -9 142.89 24.2
 -2 8 9 329.37 34.9
 2 -8 -9 403.66 34.1
 -1 8 9 -44.3 32.4
 -1 8 9 14.2 18.9
 0 8 9 430.96 48.1
 0 8 9 347.17 33.5
 1 8 9 205.88 36.4
 1 8 9 261.47 30.3
 2 8 9 52.69 33
 -2 -8 -9 73.69 30.8
 -3 -8 -9 53.39 37.2
 -5 8 10 243.58 37.1
 5 -8 -10 241.08 38.2
 -4 8 10 59.39 34.8
 4 -8 -10 7.2 23.3
 -3 8 10 279.27 34.9
 3 -8 -10 308.27 40.6
 -2 8 10 58.99 31
 2 -8 -10 34.1 20.9
 -1 8 10 3.8 17.9
 -1 8 10 -17.8 27.7
 0 8 10 161.88 28.9
 0 8 10 90.39 31.8
 1 8 10 34.5 45.1
 2 8 10 150.98 42
 -3 -8 -10 -14.3 26.5
 -5 8 11 40.9 39.7
 -4 8 11 56.49 35.1
 4 -8 -11 44.6 37.7
 -3 8 11 113.29 35.3
 3 -8 -11 117.79 29.4
 -2 8 11 99.29 27.2
 2 -8 -11 54.09 32.4
 0 8 11 1.8 30.9
 1 8 11 159.18 42.1
 3 -8 -12 -10.3 29
 -1 8 12 48.2 35.8
 1 9 -12 192.58 60.99
 -1 -9 12 214.38 49.4
 2 9 -12 -40.7 54.79
 1 -9 11 103.29 50.79
 0 9 -11 85.19 35.9
 0 -9 11 106.99 35
 0 -9 11 86.59 47.8
 1 9 -11 90.49 35.5
 -1 -9 11 75.39 33.3
 2 9 -11 266.17 43.2
 3 9 -11 125.19 37.9
 4 9 -11 86.49 37.6
 2 -9 10 52.19 34.8
 2 -9 10 52.49 34
 1 -9 10 425.26 60.49
 1 -9 10 430.46 50.49
 0 9 -10 23.1 28.8
 0 -9 10 36.7 30.4
 0 -9 10 57.89 29.6
 1 9 -10 18 28.3
 -1 -9 10 29.4 28.6
 -1 -9 10 -51.89 25.6
 2 9 -10 249.28 39.8
 3 9 -10 38.2 30.1
 -4 -9 10 44.4 19.9
 -5 -9 10 30.5 30.8
 3 -9 9 45.2 44.6
 3 -9 9 26.6 33.8
 2 -9 9 56.99 32
 2 -9 9 42.3 41.7
 1 -9 9 470.65 49.4
 1 -9 9 481.25 50.99
 0 9 -9 287.07 46.2
 0 -9 9 386.16 49.3
 0 -9 9 291.27 40.1
 1 9 -9 39.7 37.1
 -1 -9 9 -3.2 35.6
 2 9 -9 166.38 33.1
 -2 -9 9 126.49 18.4
 3 9 -9 335.67 42.3
 -3 -9 9 341.47 32.8
 -4 -9 9 95.99 28.5
 -5 -9 9 21.2 22
 -6 -9 9 67.39 29.2
 -4 9 -8 36.5 56.29
 3 -9 8 82.09 34.2
 2 -9 8 -24.4 25
 2 -9 8 56.99 29.4
 1 -9 8 164.48 32.4
 1 -9 8 111.19 38.3
 0 9 -8 959.1 72.39
 0 -9 8 946.31 68.59
 0 -9 8 971.7 69.19
 1 9 -8 150.68 29.9
 -1 -9 8 145.09 37.3
 -1 -9 8 165.68 15
 2 9 -8 40.5 24.3
 -2 -9 8 10.1 14.7
 -2 -9 8 4.5 13.2
 -3 -9 8 384.06 33.8
 -4 -9 8 53.89 25.7
 -5 -9 8 29.7 30.8
 -6 -9 8 11.3 24.6
 -4 9 -7 98.69 39.6
 4 -9 7 57.69 34.4
 -3 9 -7 173.88 38.2
 3 -9 7 169.48 35.6
 2 -9 7 91.19 29.3
 1 -9 7 66.49 32
 1 -9 7 123.99 28.2
 0 -9 7 510.05 31.6
 0 -9 7 502.15 44.7
 0 -9 7 535.15 33.4
 1 9 -7 510.65 44.8
 -1 -9 7 514.45 48.6
 -1 -9 7 455.35 34.1
 -1 -9 7 527.05 31.5
 2 9 -7 56.89 31.4
 -2 -9 7 42.4 16.3
 -2 -9 7 65.09 15.2
 -3 -9 7 206.08 23.5
 -4 -9 7 371.06 38.4
 -5 -9 7 75.89 23.1
 -6 -9 7 53.69 26.8
 -7 -9 7 -16.4 30
 -5 9 -6 -10.7 38.4
 -4 9 -6 224.58 40.8
 4 -9 6 140.99 38.1
 -3 9 -6 169.98 16.6
 -3 9 -6 114.89 32.8
 3 -9 6 166.88 33.8
 -2 9 -6 440.66 46.1
 -2 9 -6 533.45 36.3
 2 -9 6 487.55 52.79
 2 -9 6 522.35 28.6
 1 -9 6 56.29 7.2
 1 -9 6 58.99 32.3
 1 -9 6 62.09 21.5
 0 9 -6 341.07 33.3
 0 -9 6 273.07 20.7
 0 -9 6 350.86 32.5
 0 -9 6 337.47 33.7
 0 -9 6 275.97 20.8
 1 9 -6 1574.54 88.99
 -1 -9 6 1320.07 89.39
 -1 -9 6 1419.56 87.29
 -1 -9 6 1584.64 84.29
 -2 -9 6 201.48 23.4
 -2 -9 6 240.98 21
 -3 -9 6 48.4 20
 -4 -9 6 219.58 27.3
 -5 -9 6 35.1 22.6
 -6 -9 6 96.59 36.4
 -7 -9 6 33.9 39.9
 -5 9 -5 95.19 36.5
 5 -9 5 52.59 34
 -4 9 -5 101.39 42.9
 -4 9 -5 52.39 15.6
 4 -9 5 77.89 43.3
 -3 9 -5 79.19 37
 -3 9 -5 90.49 14.7
 3 -9 5 102.69 28.5
 -2 9 -5 899.71 55.69
 -2 9 -5 1001 69.49
 2 -9 5 1118.59 73.49
 2 -9 5 834.82 52.59
 -1 9 -5 397.16 25.3
 1 -9 5 345.37 35.9
 1 -9 5 316.87 32.7
 1 -9 5 415.66 24.9
 0 9 -5 263.47 20.4
 0 9 -5 262.77 28.5
 0 -9 5 312.87 21.7
 0 -9 5 279.47 27.9
 0 -9 5 276.07 30
 1 9 -5 785.82 51.09
 1 9 -5 644.44 54.39
 -1 -9 5 757.62 43.4
 -1 -9 5 699.03 44
 -1 -9 5 802.52 50.49
 -2 -9 5 752.92 50.29
 -2 -9 5 871.01 50.59
 -3 -9 5 12.4 14.6
 -4 -9 5 206.08 30.1
 -6 -9 5 68.69 27.7
 -7 -9 5 61.69 40.8
 -6 9 -4 15.7 37.5
 -5 9 -4 113.49 46.4
 -5 9 -4 134.29 19.9
 -4 9 -4 99.39 18.8
 -4 9 -4 96.09 37.2
 4 -9 4 62.49 31.5
 -3 9 -4 620.64 49.4
 -3 9 -4 622.94 42.5
 3 -9 4 479.95 48.6
 3 -9 4 589.24 37
 -2 9 -4 198.98 19.5
 2 -9 4 169.18 16.9
 -1 9 -4 1465.45 81.49
 1 -9 4 1426.26 94.59
 1 -9 4 1342.47 83.49
 1 -9 4 1447.36 87.49
 0 9 -4 296.77 23.6
 0 9 -4 327.17 31.5
 0 -9 4 293.97 29.4
 0 -9 4 314.77 22.9
 0 -9 4 338.57 35
 1 9 -4 396.86 33.1
 -1 -9 4 382.86 26.9
 2 9 -4 1687.33 101.29
 -2 -9 4 1766.52 102.49
 -2 -9 4 1837.72 102.99
 -3 -9 4 124.29 20.2
 -4 -9 4 44.5 19.3
 -5 -9 4 75.59 23.5
 -6 -9 4 84.19 38.6
 -7 -9 4 61.59 39.2
 -6 9 -3 58.09 37.4
 -6 9 -3 19.1 24.7
 -5 9 -3 10.3 21.3
 -5 9 -3 -14.4 37.6
 -4 9 -3 155.18 19.6
 4 -9 3 111.69 42.8
 -3 9 -3 242.78 24.3
 -3 9 -3 242.68 29.2
 3 -9 3 219.48 22.5
 3 -9 3 287.17 35.2
 -2 9 -3 600.84 43.8
 -2 9 -3 531.25 37.9
 2 -9 3 559.44 45.5
 2 -9 3 596.04 44.1
 2 -9 3 596.54 36.8
 -1 9 -3 1590.04 95.99
 1 -9 3 1589.74 96.09
 1 -9 3 1494.65 96.79
 1 -9 3 1656.63 95.89
 1 -9 3 1575.74 103.79
 0 9 -3 958.8 58.79
 0 9 -3 981.1 62.99
 0 -9 3 891.21 63.69
 0 -9 3 992.2 59.49
 0 -9 3 1043.9 62.99
 0 -9 3 1055.09 67.99
 1 9 -3 474.65 34.8
 1 9 -3 481.55 34.7
 -1 -9 3 538.65 36.7
 -1 -9 3 470.15 32
 2 9 -3 441.96 34.3
 -2 -9 3 485.15 33.7
 -2 -9 3 446.56 34.6
 -3 -9 3 732.53 48.6
 -4 -9 3 40.7 19.2
 -6 -9 3 95.09 38.4
 -7 -9 3 36.3 39.5
 -6 9 -2 -20.3 25.2
 -6 9 -2 -18.7 30.8
 -5 9 -2 152.08 23
 -5 9 -2 174.08 41.9
 -4 9 -2 215.78 37.9
 -4 9 -2 187.58 26.1
 4 -9 2 234.18 35.1
 -3 9 -2 96.39 20.6
 -3 9 -2 97.79 19.1
 3 -9 2 73.19 17.3
 3 -9 2 76.89 25
 -2 9 -2 1076.29 61.19
 -2 9 -2 836.32 64.09
 -2 9 -2 994.8 65.99
 2 -9 2 1048.4 66.49
 2 -9 2 1041.6 58.69
 2 -9 2 970.1 63.49
 -1 9 -2 144.09 20.5
 1 -9 2 130.89 17.4
 1 -9 2 114.59 13.8
 1 -9 2 103.49 20.4
 1 -9 2 121.79 22.5
 0 9 -2 2143.29 120.59
 0 9 -2 2258.27 129.99
 0 -9 2 2200.78 137.59
 0 -9 2 2123.19 116.29
 0 -9 2 2220.38 136.29
 0 -9 2 2219.58 148.99
 1 9 -2 492.55 36
 1 9 -2 485.95 32.8
 -1 -9 2 460.95 33.9
 -1 -9 2 456.45 31.7
 -2 -9 2 553.14 39
 -3 -9 2 1214.68 74.59
 -4 -9 2 18.7 24.9
 -6 -9 2 108.29 27.3
 -7 -9 2 -22.6 25.7
 -7 9 -1 132.99 40.7
 -7 9 -1 74.29 24.5
 -6 9 -1 99.89 30.2
 -6 9 -1 87.79 43.9
 -5 9 -1 273.07 42.2
 -5 9 -1 264.17 29.1
 -4 9 -1 84.79 22.8
 -4 9 -1 94.29 29.5
 -3 9 -1 553.54 41.5
 -3 9 -1 537.05 40.1
 3 -9 1 487.65 49
 -2 9 -1 454.65 42.3
 -2 9 -1 533.45 35.8
 -2 9 -1 517.35 34.9
 2 -9 1 535.35 40.7
 2 -9 1 464.55 33.1
 2 -9 1 414.26 31.7
 -1 9 -1 1285.17 77.09
 -1 9 -1 1334.77 78.09
 1 -9 1 1285.17 71.99
 1 -9 1 1233.98 77.39
 1 -9 1 1194.98 85.89
 1 -9 1 1316.47 79.89
 0 9 -1 2410.56 138.19
 0 9 -1 2381.46 136.49
 0 -9 1 2529.35 147.59
 0 -9 1 2476.65 151.78
 0 -9 1 2443.76 134.69
 1 9 -1 1400.26 88.09
 1 9 -1 1449.55 84.99
 -1 -9 1 1505.95 87.99
 -1 -9 1 1467.25 85.29
 2 9 -1 592.84 42.1
 -2 -9 1 521.25 40
 -3 -9 1 339.87 34.3
 -4 -9 1 723.03 54.19
 -5 -9 1 23.5 27.1
 -6 -9 1 57.79 24.3
 -7 -9 1 25.3 37.4
 -7 9 0 23.7 22.8
 -7 9 0 14.6 34.2
 -6 9 0 80.09 22.9
 -5 9 0 13.5 24
 -4 9 0 630.74 44.4
 -3 9 0 214.58 23
 -3 9 0 204.18 22.1
 -2 9 0 196.88 25.2
 -2 9 0 171.98 29.8
 -2 9 0 271.37 23
 2 -9 0 225.78 20.6
 2 -9 0 253.87 28.8
 2 -9 0 234.48 17
 -1 9 0 1280.87 73.89
 -1 9 0 1141.89 75.49
 1 -9 0 1246.58 90.79
 1 -9 0 1232.58 88.19
 1 -9 0 1241.38 71.09
 1 -9 0 1307.77 73.79
 0 9 0 -1 14.7
 0 9 0 9.5 7.6
 0 9 0 17.8 12.7
 0 -9 0 -1.5 11.4
 0 -9 0 22.4 18.3
 1 9 0 1183.38 72.79
 -1 -9 0 1269.87 79.59
 -1 -9 0 1254.37 75.89
 2 9 0 211.28 23.5
 -2 -9 0 228.98 18.1
 -3 -9 0 298.47 32
 -4 -9 0 727.63 62.09
 -5 -9 0 32 20.3
 -6 -9 0 27.8 30.2
 -7 -9 0 62.59 28.1
 -7 9 1 26.4 24
 -6 9 1 107.89 33
 -5 9 1 18.5 19
 -4 9 1 720.73 52.29
 -3 9 1 348.87 33.7
 -2 9 1 635.04 41
 -2 9 1 590.94 46.1
 -2 9 1 645.84 44.8
 2 -9 -1 571.74 41.8
 -1 9 1 1507.15 84.49
 -1 9 1 1438.86 86.29
 1 -9 -1 1374.06 82.59
 1 -9 -1 1471.45 104.39
 0 9 1 2344.17 136.19
 0 9 1 2355.96 136.29
 0 -9 -1 2489.85 139.19
 0 -9 -1 2451.35 148.29
 1 9 1 1147.69 70.99
 -1 -9 -1 1308.27 71.29
 -1 -9 -1 1213.08 78.09
 2 9 1 540.95 38.2
 -2 -9 -1 496.95 33.2
 -3 -9 -1 474.75 31.8
 -3 -9 -1 464.45 40
 -4 -9 -1 52.59 9.6
 -4 -9 -1 88.89 20.3
 -5 -9 -1 309.77 38.5
 -6 -9 -1 29.7 30.2
 -7 -9 -1 51.19 27.8
 -7 9 2 52.39 34.8
 -6 9 2 55.29 32.8
 -5 9 2 141.89 25.7
 -4 9 2 29.4 17.8
 -3 9 2 1275.87 76.59
 -2 9 2 543.55 44
 -2 9 2 585.34 35.3
 -2 9 2 537.75 38.6
 -1 9 2 425.36 34.7
 -1 9 2 459.15 33.9
 1 -9 -2 431.26 32.2
 0 9 2 2226.58 132.39
 0 9 2 2252.07 131.29
 0 9 2 2163.78 116.49
 0 9 2 2165.68 122.99
 0 -9 -2 2043.6 121.19
 1 9 2 147.29 21.1
 -1 -9 -2 102.29 17.4
 2 9 2 907.11 59.49
 -3 -9 -2 112.99 20.5
 -4 -9 -2 223.18 32.3
 -5 -9 -2 142.39 25.9
 -6 -9 -2 23.9 32.9
 -7 9 3 26.5 25.4
 -6 9 3 117.79 27.5
 -5 9 3 178.78 33.8
 -4 9 3 48.2 19.1
 -3 9 3 656.93 46
 -2 9 3 399.36 36
 -2 9 3 398.56 33.9
 2 -9 -3 413.26 28.2
 -1 9 3 387.16 33.1
 -1 9 3 461.25 32.1
 1 -9 -3 424.96 34.7
 0 9 3 909.01 59.69
 0 9 3 1006.5 60.39
 0 9 3 995.7 57.99
 0 9 3 943.91 56.29
 0 -9 -3 1086.29 61.99
 0 -9 -3 979.2 60.69
 1 9 3 1610.94 102.99
 1 9 3 1605.34 89.59
 -1 -9 -3 1402.36 85.59
 2 9 3 612.04 43
 -3 -9 -3 199.98 24.6
 -4 -9 -3 122.49 28.1
 -5 -9 -3 67.99 28.6
 -6 -9 -3 53.39 34.3
 -7 9 4 85.79 29.1
 -6 9 4 72.99 26.6
 -5 9 4 49.4 22.6
 -4 9 4 57.19 20.5
 -3 9 4 65.89 19.7
 -2 9 4 1964.9 107.29
 2 -9 -4 1928.11 125.89
 -1 9 4 390.06 35.7
 -1 9 4 400.36 30
 0 9 4 280.67 20.6
 0 9 4 296.47 31.8
 0 9 4 267.97 22.5
 0 9 4 268.37 22.7
 0 -9 -4 277.47 25.7
 1 9 4 1485.05 83.79
 1 9 4 1488.65 87.09
 1 9 4 1375.26 91.09
 2 9 4 194.88 24
 -3 -9 -4 589.64 43.1
 -4 -9 -4 39.5 25.5
 -5 -9 -4 187.98 34.3
 -6 -9 -4 41.2 24.2
 -7 9 5 49.3 37.8
 -6 9 5 50.99 27.3
 -5 9 5 252.57 33.2
 -4 9 5 145.69 32.5
 -3 9 5 27.9 25.4
 3 -9 -5 40.3 14.1
 -2 9 5 779.72 50.39
 -2 9 5 799.22 52.29
 2 -9 -5 776.02 53.29
 2 -9 -5 800.92 49.2
 -1 9 5 709.43 51.09
 0 9 5 333.97 26.3
 1 9 5 329.47 36
 1 9 5 455.85 31.4
 1 9 5 357.76 25.7
 -1 -9 -5 421.26 28.6
 2 9 5 859.91 67.19
 -3 -9 -5 102.29 25.3
 -4 -9 -5 81.09 27.5
 -5 -9 -5 9.2 30.9
 -6 -9 -5 20 24.4
 -7 9 6 18.5 30.5
 -6 9 6 107.69 40.6
 -5 9 6 101.49 36
 -4 9 6 291.17 39.2
 -3 9 6 16.5 18.4
 3 -9 -6 20 20.6
 -2 9 6 150.58 13
 -2 9 6 160.18 29
 2 -9 -6 187.08 19.8
 2 -9 -6 149.09 18.5
 -1 9 6 1524.75 91.69
 0 9 6 354.66 33.1
 0 9 6 325.47 31.7
 1 9 6 105.59 26.6
 1 9 6 55.39 16.5
 -1 -9 -6 54.59 12.7
 2 9 6 612.24 44.4
 -2 -9 -6 469.85 39.1
 -3 -9 -6 141.49 24.9
 -3 -9 -6 174.88 23.7
 -4 -9 -6 153.48 25
 -4 -9 -6 112.09 28.6
 -5 -9 -6 -4.5 28.7
 -6 9 7 -4.2 36.9
 -5 9 7 113.59 28.3
 -4 9 7 276.07 33.6
 -3 9 7 219.58 28.6
 3 -9 -7 243.48 27
 -2 9 7 45.7 19.9
 2 -9 -7 44.3 17.3
 -1 9 7 493.15 40.1
 0 9 7 538.95 43.9
 0 9 7 485.65 44.3
 1 9 7 30.7 30.8
 1 9 7 94.79 26.2
 -1 -9 -7 79.09 19.3
 2 9 7 146.09 27
 -2 -9 -7 124.49 21.1
 -3 -9 -7 197.68 29.9
 -3 -9 -7 204.98 35.3
 -4 -9 -7 112.09 28.8
 -4 -9 -7 57.89 26.4
 -5 -9 -7 25.8 40.7
 -5 9 8 56.89 26.6
 -4 9 8 53.29 24.6
 -3 9 8 414.56 43.7
 3 -9 -8 439.26 38.1
 -2 9 8 34.5 28.2
 2 -9 -8 -0.9 18.1
 -1 9 8 163.78 25.5
 -1 9 8 93.49 30.6
 0 9 8 1027.4 71.49
 0 9 8 1011.9 64.99
 1 9 8 134.39 37.3
 1 9 8 151.98 23.6
 2 9 8 69.59 19.1
 -2 -9 -8 68.09 26.8
 -3 -9 -8 132.69 27.5
 -3 -9 -8 120.39 25.3
 -4 -9 -8 47 37.4
 -6 9 9 95.89 33.4
 -5 9 9 45.6 35.1
 4 -9 -9 153.68 26.8
 -3 9 9 379.26 43.7
 3 -9 -9 368.16 37.9
 -2 9 9 217.88 30.9
 2 -9 -9 203.78 29.5
 -1 9 9 32.3 29.5
 -1 9 9 48.6 23.7
 0 9 9 348.67 44.4
 0 9 9 264.87 31.1
 1 9 9 427.16 36.6
 1 9 9 436.46 53.19
 2 9 9 -31 44.4
 -2 -9 -9 26.3 27.8
 -3 -9 -9 75.19 36.4
 -5 9 10 23.6 27.3
 -4 9 10 58.69 36.4
 4 -9 -10 73.29 24.7
 -3 9 10 18 33.2
 3 -9 -10 58.39 22.7
 -2 9 10 288.87 35.2
 2 -9 -10 226.18 28.6
 -1 9 10 -6.9 27.3
 0 9 10 59.09 39.1
 0 9 10 42.1 20
 1 9 10 315.67 45.1
 2 9 10 86.39 49.8
 -4 9 11 70.29 38.5
 -3 9 11 57.99 36.8
 3 -9 -11 129.69 27.8
 -2 9 11 222.88 42.1
 2 -9 -11 234.88 32.2
 -1 9 11 54.79 30.9
 0 9 11 44.6 45.5
 1 9 11 140.19 52.59
 1 -10 11 54.09 38.3
 0 10 -11 100.59 38.2
 0 -10 11 195.38 51.69
 0 -10 11 95.29 37.5
 1 10 -11 90.49 36.1
 -1 -10 11 72.39 33
 -1 -10 11 54.69 32
 2 10 -11 40.8 34.5
 3 10 -11 -31.2 45.5
 4 10 -11 80.09 37.8
 2 -10 10 37.1 48.3
 2 -10 10 0.6 31.2
 1 -10 10 41.4 32.7
 1 -10 10 35.5 33
 0 10 -10 89.59 33.3
 0 -10 10 95.29 33.7
 0 -10 10 164.48 46.7
 1 10 -10 23.2 39.3
 -1 -10 10 -12 26.7
 2 10 -10 272.97 41.7
 3 10 -10 57.89 31.7
 4 10 -10 30.5 32.1
 -5 -10 10 -11.8 32.1
 3 -10 9 21.2 34.3
 3 -10 9 20.6 34.3
 2 -10 9 -0.1 42.7
 2 -10 9 42.5 33.2
 1 -10 9 108.79 41.3
 1 -10 9 72.49 32.4
 0 10 -9 220.68 37.5
 0 -10 9 267.37 46.6
 0 -10 9 271.37 46.2
 1 10 -9 69.39 29.3
 -1 -10 9 90.99 29.5
 2 10 -9 34.4 27.5
 3 10 -9 140.69 33.4
 -3 -10 9 146.69 21
 -4 -10 9 28.1 18.7
 -5 -10 9 32.3 23.2
 -6 -10 9 198.68 36.3
 -4 10 -8 -57.89 58.09
 -3 10 -8 348.27 50.09
 3 -10 8 298.57 44.9
 3 -10 8 311.17 45.7
 2 -10 8 51.19 29.3
 2 -10 8 76.39 32.1
 1 -10 8 219.28 41.3
 1 -10 8 139.59 42
 0 10 -8 105.99 35.6
 0 -10 8 117.19 27.6
 0 -10 8 66.09 26.1
 1 10 -8 171.08 31.6
 -1 -10 8 229.38 18.4
 -1 -10 8 272.17 34.1
 -1 -10 8 145.39 30
 2 10 -8 70.29 26.2
 -2 -10 8 68.49 16.8
 -3 -10 8 564.94 40.6
 -4 -10 8 40.9 18.4
 -5 -10 8 25.8 30.5
 -6 -10 8 9.1 24.6
 -4 10 -7 39.7 37.2
 4 -10 7 38.2 35.1
 -3 10 -7 161.58 39.7
 3 -10 7 230.38 50.39
 2 -10 7 133.09 41
 1 -10 7 82.79 32
 1 -10 7 85.19 27.3
 0 10 -7 376.96 43.9
 0 -10 7 475.65 26.3
 0 -10 7 409.56 44.5
 0 -10 7 446.36 28.6
 1 10 -7 226.28 38.6
 -1 -10 7 270.87 23.5
 -1 -10 7 275.37 33.9
 -1 -10 7 345.87 23.3
 2 10 -7 110.79 25.8
 -2 -10 7 62.59 14.4
 -2 -10 7 86.29 14.7
 -3 -10 7 62.89 22
 -4 -10 7 255.67 35
 -5 -10 7 -13.7 20.2
 -6 -10 7 37.6 26.3
 -5 10 -6 50.49 39.9
 5 -10 6 33.9 35
 -4 10 -6 99.39 36.7
 4 -10 6 55.09 34.4
 -3 10 -6 121.09 32.3
 3 -10 6 97.09 32.5
 -2 10 -6 466.15 47.8
 -2 10 -6 606.14 41
 2 -10 6 479.55 48.8
 -1 10 -6 37.8 8.6
 1 -10 6 14.3 19.1
 1 -10 6 29.1 22.8
 1 -10 6 42.3 8.5
 0 10 -6 162.38 26
 0 -10 6 180.08 15.5
 0 -10 6 201.58 28.6
 0 -10 6 184.08 25.4
 1 10 -6 11.5 25.5
 -1 -10 6 -16.6 17.6
 -1 -10 6 16.9 12.5
 -1 -10 6 15.3 17.5
 -1 -10 6 -4.2 12.7
 -2 -10 6 215.68 21.4
 -2 -10 6 191.68 23.9
 -3 -10 6 69.19 22.4
 -4 -10 6 773.92 53.89
 -5 -10 6 42.2 24.3
 -6 -10 6 21.7 35.8
 -7 -10 6 9.1 28
 5 -10 5 122.09 39
 -4 10 -5 69.09 42.3
 -4 10 -5 61.09 17
 4 -10 5 55.19 44.3
 -3 10 -5 86.59 36.3
 -3 10 -5 113.79 17.2
 3 -10 5 104.89 30.5
 -2 10 -5 278.67 35.6
 -2 10 -5 326.17 24.8
 2 -10 5 344.17 24.6
 2 -10 5 313.57 37.3
 -1 10 -5 79.59 12.9
 1 -10 5 85.89 23.6
 1 -10 5 55.19 12.3
 1 -10 5 119.89 21.2
 0 10 -5 142.69 16.8
 0 -10 5 120.09 19.8
 0 -10 5 114.99 23.3
 0 -10 5 102.99 15
 1 10 -5 956.3 64.69
 -1 -10 5 975.8 64.79
 -1 -10 5 1027.2 61.19
 -1 -10 5 1012.3 59.09
 -2 -10 5 133.29 18.3
 -3 -10 5 48.2 22.5
 -4 -10 5 37.3 25
 -5 -10 5 291.37 41.3
 -6 -10 5 27 27.6
 -7 -10 5 -5.3 37.7
 -6 10 -4 122.09 41.6
 -5 10 -4 161.98 48.7
 -5 10 -4 169.58 25.8
 -4 10 -4 -12.1 25
 -4 10 -4 39.4 17
 4 -10 4 5.2 30.7
 -3 10 -4 26.3 15.3
 -3 10 -4 -4.4 22.5
 3 -10 4 -0.8 24.6
 3 -10 4 11.2 9.4
 -2 10 -4 372.66 30.4
 -2 10 -4 435.46 39.3
 2 -10 4 409.06 28.9
 2 -10 4 519.35 47.7
 -1 10 -4 966.6 54.19
 1 -10 4 938.91 57.49
 1 -10 4 870.61 61.89
 1 -10 4 821.52 51.89
 0 10 -4 98.59 13.6
 0 10 -4 50.99 16.1
 0 -10 4 72.39 15
 0 -10 4 85.69 20.7
 0 -10 4 73.99 19.2
 1 10 -4 408.66 34.9
 1 10 -4 354.96 28
 1 10 -4 336.97 30.4
 -1 -10 4 378.86 28.6
 2 10 -4 108.39 18.7
 -2 -10 4 153.28 23.1
 -3 -10 4 168.38 23
 -4 -10 4 55.59 26.9
 -5 -10 4 697.93 53.29
 -6 -10 4 7 27
 -7 -10 4 -17.2 37
 -6 10 -3 51.79 35.5
 -6 10 -3 63.89 27.3
 -5 10 -3 258.07 31.8
 -4 10 -3 425.36 35.2
 4 -10 3 404.26 46
 -3 10 -3 192.38 19.7
 -3 10 -3 158.68 33
 3 -10 3 131.89 20.4
 3 -10 3 142.09 31.1
 -2 10 -3 202.58 31
 -2 10 -3 228.08 22.5
 2 -10 3 184.38 28
 2 -10 3 198.88 20.2
 2 -10 3 182.98 21.1
 -1 10 -3 256.47 22.3
 1 -10 3 240.48 29.2
 1 -10 3 264.07 22.4
 1 -10 3 210.88 24.7
 1 -10 3 254.77 22.6
 0 10 -3 107.09 19.5
 0 10 -3 151.68 21
 0 -10 3 174.68 28.3
 0 -10 3 106.19 18.9
 0 -10 3 142.09 18.9
 0 -10 3 137.39 19
 1 10 -3 542.05 38.4
 1 10 -3 577.24 37
 -1 -10 3 486.75 36.2
 -1 -10 3 550.14 39.5
 2 10 -3 1385.26 83.09
 -2 -10 3 1348.07 89.19
 -3 -10 3 77.69 18.6
 -4 -10 3 3.1 17.4
 -5 -10 3 -16.9 28.9
 -6 -10 3 210.68 44.3
 -7 -10 3 -3.3 38.4
 -6 10 -2 45.9 48.6
 -6 10 -2 67.09 22
 -5 10 -2 175.08 24.7
 -5 10 -2 185.38 34.2
 -4 10 -2 186.78 29.9
 -4 10 -2 243.28 28.6
 4 -10 2 180.08 34.5
 -3 10 -2 58.19 14.5
 -3 10 -2 47.7 19.1
 3 -10 2 1.5 23.2
 -2 10 -2 27.5 17.5
 -2 10 -2 58.59 23.1
 2 -10 2 48.4 14.5
 2 -10 2 49.99 14.8
 2 -10 2 79.59 29.2
 -1 10 -2 1189.58 69.19
 -1 10 -2 1215.28 77.09
 1 -10 2 1280.57 69.39
 1 -10 2 1324.77 75.19
 1 -10 2 1328.67 80.09
 1 -10 2 1022.4 70.79
 0 10 -2 634.54 39.3
 0 10 -2 606.84 42.1
 0 -10 2 616.24 41.2
 0 -10 2 593.54 40.6
 0 -10 2 609.34 43.6
 0 -10 2 617.14 41.9
 1 10 -2 64.19 14.1
 1 10 -2 87.29 16.6
 -1 -10 2 87.99 16.3
 2 10 -2 367.96 34
 -3 -10 2 266.47 28
 -4 -10 2 334.77 38.7
 -5 -10 2 78.39 32.2
 -6 -10 2 342.07 39.1
 -7 -10 2 10 25.4
 -7 10 -1 64.99 31.6
 -6 10 -1 21.5 39.9
 -6 10 -1 7.6 18.9
 -5 10 -1 67.49 19.7
 -5 10 -1 46.2 24.6
 -4 10 -1 598.54 49.2
 -4 10 -1 505.15 42.8
 -3 10 -1 802.22 54.09
 3 -10 1 914.11 67.39
 -2 10 -1 137.69 19
 -2 10 -1 147.29 22.6
 2 -10 1 148.49 16.9
 2 -10 1 184.88 26.2
 2 -10 1 187.98 18.1
 -1 10 -1 296.97 28.9
 1 -10 1 286.47 23.7
 1 -10 1 311.97 29.4
 0 10 -1 121.19 14.3
 0 10 -1 85.09 21.9
 0 -10 1 114.89 23.6
 0 -10 1 150.98 18
 0 -10 1 96.69 17.5
 1 10 -1 139.89 25.1
 1 10 -1 129.09 16
 -1 -10 1 156.88 21
 -1 -10 1 160.88 21
 2 10 -1 670.93 45.9
 -2 -10 1 708.63 45.2
 -3 -10 1 1173.38 82.69
 -4 -10 1 62.19 28
 -5 -10 1 -1.5 27.5
 -6 -10 1 42.9 23.5
 -7 -10 1 152.68 42.7
 -7 10 0 240.28 39.9
 -7 10 0 126.59 51.69
 -6 10 0 43.6 29.6
 -6 10 0 73.19 29.5
 -5 10 0 208.58 30
 -5 10 0 156.08 24.8
 -4 10 0 297.57 34.1
 -4 10 0 218.18 26.4
 -3 10 0 177.08 21.5
 -3 10 0 149.29 20.4
 -2 10 0 24.7 10.9
 -2 10 0 42.8 24.5
 -2 10 0 19.2 19.1
 2 -10 0 36.8 12.5
 2 -10 0 7.3 8.5
 2 -10 0 10.5 19.6
 -1 10 0 173.58 25.9
 -1 10 0 124.59 21
 1 -10 0 196.98 23.5
 1 -10 0 140.89 18.5
 1 -10 0 211.38 18.2
 0 10 0 1889.71 106.29
 0 10 0 1827.42 112.79
 0 10 0 1939.11 104.59
 0 -10 0 2067.99 125.79
 0 -10 0 1812.12 125.69
 1 10 0 156.98 21.5
 -1 -10 0 149.29 19
 -1 -10 0 182.88 19.8
 2 10 0 25.1 22.1
 -2 -10 0 33.8 8.8
 -3 -10 0 169.38 28.6
 -4 -10 0 146.29 30.1
 -5 -10 0 100.39 25.1
 -6 -10 0 16 22.5
 -7 -10 0 129.59 31.7
 -7 10 1 158.58 38.4
 -6 10 1 14.9 21.7
 -5 10 1 15.7 18.5
 -4 10 1 52.79 25.3
 -4 10 1 52.49 17.7
 -3 10 1 1214.48 76.59
 -3 10 1 1243.78 79.69
 -2 10 1 677.03 44.7
 -2 10 1 667.63 46
 -2 10 1 669.93 56.79
 -1 10 1 114.89 19.6
 -1 10 1 119.99 23.8
 1 -10 -1 148.89 21.4
 1 -10 -1 144.29 18.2
 0 10 1 131.59 26.7
 0 10 1 135.59 8.7
 0 10 1 134.49 20.6
 0 -10 -1 129.89 22
 0 -10 -1 116.69 20.8
 1 10 1 316.37 28.7
 -1 -10 -1 263.27 21.5
 -1 -10 -1 265.67 25.6
 2 10 1 178.88 28.2
 -2 -10 -1 164.48 15.4
 -3 -10 -1 740.53 47.6
 -4 -10 -1 561.34 43.4
 -4 -10 -1 441.46 36.9
 -5 -10 -1 26.9 29.1
 -6 -10 -1 -32.6 31.7
 -7 -10 -1 58.49 27.5
 -7 10 2 -0.8 23.4
 -6 10 2 469.05 44.9
 -5 10 2 72.19 23
 -4 10 2 321.27 36.9
 -3 10 2 242.68 30.7
 -2 10 2 383.66 28.1
 -2 10 2 364.46 32.7
 -2 10 2 407.36 32.1
 -1 10 2 99.89 24.8
 -1 10 2 59.99 20.1
 1 -10 -2 88.49 16.5
 0 10 2 631.44 36.6
 0 10 2 641.34 44.5
 0 10 2 693.43 40.7
 0 -10 -2 570.44 45.7
 1 10 2 1225.28 72.89
 2 10 2 68.89 24.7
 3 10 2 1.4 16.1
 -3 -10 -2 20.5 16.4
 -4 -10 -2 265.57 35
 -5 -10 -2 127.39 32.7
 -6 -10 -2 28.3 32.3
 -7 10 3 7.9 23.7
 -6 10 3 161.18 40.2
 -5 10 3 8.6 20.2
 -4 10 3 20.9 18.8
 -3 10 3 23.7 17.5
 -2 10 3 1285.27 78.99
 -2 10 3 1320.27 76.59
 -2 10 3 1318.07 92.09
 2 -10 -3 1316.37 77.39
 -1 10 3 532.35 43.9
 -1 10 3 607.84 41.8
 0 10 3 141.69 13
 0 10 3 133.99 11.5
 0 10 3 184.58 16.1
 0 10 3 153.28 23.1
 1 10 3 243.48 18.2
 2 10 3 176.98 29.5
 3 10 3 89.59 21.7
 -4 -10 -3 353.66 38.5
 -5 -10 -3 202.28 36.6
 -6 -10 -3 22.3 32.4
 -7 10 4 7.4 37.4
 -6 10 4 46.6 25.4
 -5 10 4 824.12 63.59
 -4 10 4 -11.7 26.9
 -3 10 4 152.38 30.1
 -2 10 4 121.49 20.8
 -2 10 4 114.09 21.4
 2 -10 -4 81.79 13.8
 2 -10 -4 97.39 11.2
 -1 10 4 333.17 30.9
 -1 10 4 369.06 31.9
 0 10 4 71.59 12.5
 0 10 4 65.29 19
 0 10 4 84.89 12.7
 1 10 4 804.92 55.59
 1 10 4 842.52 56.09
 1 10 4 905.31 56.59
 2 10 4 410.56 39.3
 3 10 4 12.2 17.7
 -3 -10 -4 17.9 16.8
 -4 -10 -4 20.9 26.3
 -5 -10 -4 226.28 38.6
 -6 -10 -4 57.79 25.3
 -7 10 5 7.9 26.1
 -6 10 5 -4.1 24.8
 -5 10 5 280.97 36.5
 -4 10 5 11.1 20.9
 -3 10 5 19.8 18.8
 3 -10 -5 28 16
 -2 10 5 114.59 28.5
 2 -10 -5 180.18 16.1
 2 -10 -5 138.49 18.5
 -1 10 5 958.6 63.89
 0 10 5 152.48 16
 0 10 5 97.89 22
 0 10 5 152.18 19.6
 1 10 5 81.89 9.9
 1 10 5 58.49 26.1
 1 10 5 38.8 17
 -1 -10 -5 76.89 15.7
 2 10 5 351.66 32.1
 -2 -10 -5 271.97 26.4
 -4 -10 -5 61.79 21.5
 -5 -10 -5 345.67 44.2
 -7 10 6 72.39 49.1
 -6 10 6 -22.6 26.3
 -5 10 6 23.2 25.1
 -4 10 6 613.94 49.1
 -3 10 6 19.9 19.2
 3 -10 -6 26.1 11.6
 3 -10 -6 30 18.3
 -2 10 6 243.08 28.7
 2 -10 -6 219.98 20.3
 -1 10 6 -16.9 25.3
 0 10 6 201.68 30.9
 0 10 6 145.89 24.3
 1 10 6 -8.1 17.9
 1 10 6 19.6 19.6
 -1 -10 -6 49.7 14.8
 2 10 6 631.54 49.99
 -2 -10 -6 632.94 51.29
 -3 -10 -6 107.19 22.8
 -3 -10 -6 135.09 23.9
 -4 -10 -6 30.6 19.9
 -5 -10 -6 -27.4 21.4
 -6 10 7 42.5 28.9
 -5 10 7 32.3 25.2
 -4 10 7 180.18 30.3
 -3 10 7 18 27.8
 3 -10 -7 30.8 12.9
 -2 10 7 22.1 20.5
 2 -10 -7 91.89 16.8
 -1 10 7 206.18 28.8
 0 10 7 391.06 38.9
 0 10 7 384.46 35.9
 1 10 7 23.2 29.4
 1 10 7 62.09 26.4
 -1 -10 -7 40.1 15.8
 2 10 7 16.4 26
 -2 -10 -7 34.3 15.7
 -3 -10 -7 117.59 29.3
 -3 -10 -7 154.08 33.2
 -4 -10 -7 -13.1 23.2
 -4 -10 -7 0.4 18.7
 -6 10 8 5 29.3
 -5 10 8 5.1 24.4
 -4 10 8 -4 32.6
 4 -10 -8 34.4 19.3
 -3 10 8 492.75 44.6
 3 -10 -8 561.44 44.3
 -2 10 8 91.29 31.2
 2 -10 -8 14.4 17.7
 -1 10 8 174.98 25.5
 -1 10 8 205.38 35
 0 10 8 83.69 22.9
 0 10 8 70.19 29.3
 1 10 8 70.69 33.5
 1 10 8 75.39 29.5
 2 10 8 43.9 28.1
 2 10 8 42.3 19.5
 -2 -10 -8 65.69 25.4
 -3 -10 -8 291.87 35.8
 -3 -10 -8 315.57 35.7
 -4 -10 -8 8.5 36.4
 -6 10 9 239.18 40.4
 -5 10 9 46.8 35.6
 -4 10 9 7.8 24.1
 4 -10 -9 14.4 26.6
 -3 10 9 131.69 37.4
 3 -10 -9 192.68 25.4
 -2 10 9 25.9 22.1
 2 -10 -9 17.7 15.2
 -1 10 9 133.69 27.1
 -1 10 9 83.59 24.5
 0 10 9 108.29 24.5
 1 10 9 7.4 26.5
 1 10 9 58.69 27.9
 2 10 9 -14.6 30.4
 -2 -10 -9 39.7 20.1
 -5 10 10 40.3 29.8
 -4 10 10 -11.9 35.4
 -3 10 10 82.89 37.7
 3 -10 -10 59.99 29
 -2 10 10 194.68 32.8
 -1 10 10 12.6 22.5
 0 10 10 45.4 22.1
 0 10 10 101.79 30.7
 1 10 10 88.69 45.2
 2 10 10 28.1 34.6
 -4 10 11 21.6 40.6
 -3 10 11 15.4 39.2
 -2 10 11 101.29 30.5
 0 10 11 109.69 35.5
 1 10 11 72.09 36.1
 0 -11 11 57.09 35.5
 1 11 -11 130.39 37.4
 -1 -11 11 -13.7 34.1
 2 11 -11 253.37 44.6
 3 11 -11 -28.2 48.3
 2 -11 10 39.5 47.9
 1 -11 10 131.29 47.9
 1 -11 10 167.58 39.9
 0 11 -10 76.99 33.3
 0 -11 10 89.49 33.7
 0 -11 10 139.19 36.7
 1 11 -10 72.69 42.3
 -1 -11 10 49.2 29.7
 -1 -11 10 23.3 28
 2 11 -10 33.3 42.7
 3 11 -10 94.99 46.2
 4 11 -10 77.89 37.2
 3 -11 9 178.78 52.99
 2 -11 9 32.6 30.4
 2 -11 9 52.39 34.8
 1 -11 9 100.79 42.5
 1 -11 9 121.09 45.1
 0 11 -9 135.99 32.1
 0 -11 9 134.99 43.1
 0 -11 9 71.79 30.6
 1 11 -9 38.5 28.1
 -1 -11 9 55.19 28.2
 -1 -11 9 50.79 36.4
 2 11 -9 257.47 47.3
 3 11 -9 347.37 52.49
 -3 -11 9 339.97 89.29
 -4 -11 9 19.4 18.7
 -5 -11 9 76.39 26.1
 3 -11 8 150.58 39.1
 3 -11 8 201.88 39.1
 2 -11 8 9.3 38
 2 -11 8 12.5 30.1
 1 -11 8 141.09 42.2
 1 -11 8 77.09 27.8
 0 11 -8 532.55 48.5
 0 -11 8 540.25 54.49
 1 11 -8 16.8 33.1
 -1 -11 8 129.89 28.1
 -1 -11 8 71.49 12.8
 -1 -11 8 121.89 27.6
 2 11 -8 40.1 33.3
 -2 -11 8 43.4 13.4
 3 11 -8 67.09 28
 -3 -11 8 64.99 23.2
 -4 -11 8 23.7 19.6
 -5 -11 8 138.69 35.4
 -6 -11 8 37 27.7
 -4 11 -7 -4.1 37
 4 -11 7 86.99 39
 3 -11 7 368.36 47.4
 2 -11 7 181.68 33.5
 2 -11 7 232.68 37.6
 1 -11 7 81.79 24.6
 1 -11 7 36.2 33.7
 0 11 -7 207.28 36.1
 0 -11 7 203.98 17.1
 0 -11 7 180.88 39.2
 1 11 -7 315.47 35
 -1 -11 7 269.77 31.8
 -1 -11 7 225.88 21.7
 -1 -11 7 257.37 32.8
 -1 -11 7 224.88 22.7
 2 11 -7 106.49 33.8
 -2 -11 7 127.59 21.5
 -3 -11 7 378.86 32.4
 -4 -11 7 381.26 36.4
 -5 -11 7 2.2 22.2
 -6 -11 7 -6.3 23.4
 -5 11 -6 41.7 40.4
 -4 11 -6 104.59 37.1
 4 -11 6 73.49 35.8
 -3 11 -6 220.98 39.2
 3 -11 6 245.78 48.6
 -2 11 -6 159.18 16.3
 -1 11 -6 20.9 10.3
 1 -11 6 14 18.4
 1 -11 6 2.2 21.4
 1 -11 6 21.2 10
 0 11 -6 254.07 33.9
 0 -11 6 183.88 19.6
 0 -11 6 210.58 18.1
 0 -11 6 166.28 35.3
 0 -11 6 164.78 25.4
 -1 -11 6 725.83 47.8
 -1 -11 6 749.13 45.4
 -1 -11 6 692.13 54.09
 2 11 -6 36.7 20.1
 -2 -11 6 44 14.4
 -3 -11 6 33.9 16.4
 -4 -11 6 174.98 31.4
 -5 -11 6 43.1 24.3
 -6 -11 6 109.69 39.7
 -5 11 -5 9.8 33.4
 5 -11 5 45.6 37
 -4 11 -5 70.99 18.9
 -4 11 -5 48.3 42.8
 4 -11 5 84.29 35.2
 -3 11 -5 19.7 25.7
 -3 11 -5 -3.6 14.3
 3 -11 5 28.9 28.2
 -2 11 -5 793.22 49.99
 -2 11 -5 662.33 56.99
 2 -11 5 830.72 52.39
 2 -11 5 753.72 64.19
 -1 11 -5 403.46 28.6
 1 -11 5 349.57 36.3
 1 -11 5 384.76 26.9
 1 -11 5 405.56 39.8
 0 11 -5 51.99 23.7
 0 -11 5 60.69 22
 0 -11 5 61.09 22.2
 1 11 -5 116.49 21.2
 -1 -11 5 92.99 15.3
 -1 -11 5 136.39 29.6
 -1 -11 5 126.09 16.1
 -2 -11 5 207.28 25.9
 -3 -11 5 196.58 29.2
 -4 -11 5 587.24 49.9
 -5 -11 5 218.48 39.4
 -6 -11 5 47.6 28.5
 -7 -11 5 7 29.1
 -6 11 -4 30.9 36.3
 -5 11 -4 298.57 33.1
 -4 11 -4 28.5 27.1
 -4 11 -4 18.5 17.7
 4 -11 4 32.2 31.9
 -3 11 -4 242.38 42
 -3 11 -4 276.37 27.3
 3 -11 4 339.27 47.9
 3 -11 4 285.47 26.6
 -2 11 -4 260.57 32.6
 -2 11 -4 330.77 27.5
 2 -11 4 236.98 23.3
 2 -11 4 344.47 36.4
 -1 11 -4 487.05 36.3
 1 -11 4 469.15 43.1
 1 -11 4 488.25 33.7
 1 -11 4 553.34 41.6
 0 11 -4 107.89 18.8
 0 11 -4 167.68 25.1
 0 -11 4 115.79 17.4
 0 -11 4 109.29 17.3
 0 -11 4 121.29 23.7
 1 11 -4 327.67 25.8
 -1 -11 4 279.17 30
 -1 -11 4 315.47 27.6
 2 11 -4 806.62 51.49
 -2 -11 4 651.63 48.8
 -3 -11 4 -11.9 15.6
 -4 -11 4 9.7 26.7
 -5 -11 4 163.68 30.5
 -6 -11 4 132.89 32.9
 -7 -11 4 17.3 30
 -6 11 -3 155.08 53.09
 -5 11 -3 189.68 29.4
 -4 11 -3 20.7 33.9
 -4 11 -3 19.3 20.7
 4 -11 3 75.59 32.6
 -3 11 -3 26.4 21.6
 -3 11 -3 45.3 14.2
 3 -11 3 67.89 27.5
 -2 11 -3 227.48 28.4
 -2 11 -3 245.38 25.7
 2 -11 3 191.98 22.3
 2 -11 3 293.27 38.5
 2 -11 3 229.98 23
 -1 11 -3 867.41 52.09
 1 -11 3 857.61 55.19
 1 -11 3 896.61 51.49
 1 -11 3 831.42 60.89
 0 11 -3 427.86 32.7
 0 11 -3 408.86 32.7
 0 -11 3 406.46 35.6
 0 -11 3 454.25 32.6
 0 -11 3 326.97 33.7
 0 -11 3 398.36 30.7
 1 11 -3 56.09 15.6
 1 11 -3 43.8 14.6
 -1 -11 3 94.19 22.9
 -1 -11 3 55.29 13.2
 2 11 -3 284.57 28.4
 2 11 -3 335.07 29.5
 -2 -11 3 265.67 27.4
 -3 -11 3 322.67 31.1
 -4 -11 3 189.98 28
 -5 -11 3 440.26 48.4
 -6 -11 3 166.48 33.7
 -7 -11 3 80.49 31.9
 -6 11 -2 48.5 21.4
 -6 11 -2 -1.4 46.7
 -5 11 -2 18.7 17.6
 -5 11 -2 21.5 26.4
 -4 11 -2 844.42 60.39
 -4 11 -2 852.51 56.59
 4 -11 2 797.22 66.19
 -3 11 -2 -2.3 26
 -3 11 -2 18.9 13.6
 3 -11 2 45.1 25.3
 -2 11 -2 305.27 27.8
 -2 11 -2 324.97 29.9
 2 -11 2 345.27 27.9
 2 -11 2 282.07 34.1
 2 -11 2 359.26 27.6
 -1 11 -2 89.79 17.1
 -1 11 -2 97.39 21.2
 1 -11 2 74.89 14.9
 1 -11 2 104.09 15.4
 1 -11 2 98.79 21.8
 1 -11 2 93.39 15.8
 0 11 -2 428.26 30
 0 11 -2 334.27 31.4
 0 -11 2 412.26 33
 0 -11 2 469.15 35.6
 0 -11 2 407.76 30.6
 1 11 -2 206.38 27
 1 11 -2 217.18 19.3
 -1 -11 2 171.88 22.9
 2 11 -2 1058.59 66.69
 2 11 -2 1094.99 65.09
 -3 -11 2 496.45 39.6
 -4 -11 2 32.2 28.4
 -5 -11 2 13.3 32.4
 -6 -11 2 283.17 37.8
 -7 -11 2 26.7 28.5
 -6 11 -1 71.89 32.5
 -6 11 -1 12.2 19.9
 -5 11 -1 56.99 20.6
 -5 11 -1 125.89 37.2
 -4 11 -1 355.26 36.2
 -4 11 -1 384.06 36.8
 -3 11 -1 52.09 21.5
 -3 11 -1 54.19 17.4
 3 -11 1 43.7 36.5
 -2 11 -1 192.08 24.8
 2 -11 1 160.78 33.6
 2 -11 1 166.98 15.9
 2 -11 1 174.38 20
 -1 11 -1 770.42 52.39
 -1 11 -1 655.73 53.79
 1 -11 1 728.33 52.09
 1 -11 1 806.92 49.5
 1 -11 1 817.82 48.4
 1 -11 1 798.82 50.49
 0 11 -1 795.62 54.49
 0 11 -1 874.91 53.39
 0 11 -1 900.91 50.29
 0 -11 1 889.11 54.69
 0 -11 1 809.82 53.19
 0 -11 1 865.31 57.59
 1 11 -1 113.79 25.5
 1 11 -1 98.09 12.5
 -1 -11 1 79.69 15.2
 -1 -11 1 92.49 16.7
 -2 -11 1 101.89 17
 -3 -11 1 417.16 36.5
 -4 -11 1 168.08 33
 -5 -11 1 62.19 30.8
 -6 -11 1 224.98 42.4
 -7 -11 1 57.19 29.6
 -7 11 0 89.49 26.6
 -7 11 0 85.29 50.49
 -6 11 0 0.3 20.7
 -6 11 0 35.6 38.8
 -5 11 0 28.7 19.1
 -5 11 0 27.8 22.2
 -4 11 0 110.89 22.1
 -4 11 0 102.19 21.3
 -3 11 0 1229.98 73.09
 -3 11 0 1240.68 83.59
 -2 11 0 106.39 14.6
 -2 11 0 57.29 22
 2 -11 0 83.29 11.7
 2 -11 0 55.99 22.5
 -1 11 0 380.66 31.1
 1 -11 0 388.56 32.8
 1 -11 0 363.06 29.4
 1 -11 0 329.97 26.1
 1 -11 0 349.27 22.5
 0 11 0 8.5 15.9
 0 11 0 -2.5 18.2
 0 11 0 -0.3 7.4
 0 -11 0 -2.5 12.9
 0 -11 0 -4.7 10.8
 0 -11 0 6.4 17.7
 1 11 0 411.86 33
 -1 -11 0 368.06 28.2
 2 11 0 39.7 18.1
 -2 -11 0 73.99 13.5
 -3 -11 0 1301.77 77.09
 -4 -11 0 122.19 30
 -5 -11 0 18.7 20.9
 -6 -11 0 -1.5 22.5
 -7 -11 0 9.9 40.6
 -7 11 1 24.8 32.3
 -7 11 1 10.3 22.5
 -6 11 1 401.26 40.9
 -5 11 1 54.09 21.4
 -5 11 1 66.89 21.6
 -4 11 1 160.38 29.8
 -4 11 1 92.99 24.4
 -3 11 1 375.36 37.2
 -3 11 1 415.66 30.3
 -2 11 1 78.89 18
 -2 11 1 76.69 20.7
 2 -11 -1 56.99 8.6
 -1 11 1 74.09 19.1
 -1 11 1 109.79 18.6
 1 -11 -1 85.99 18.9
 0 11 1 859.81 48
 0 11 1 914.21 53.29
 0 11 1 839.52 54.69
 0 -11 -1 835.42 58.39
 0 -11 -1 761.92 62.49
 1 11 1 635.14 46.7
 -1 -11 -1 688.33 43.9
 2 11 1 200.38 25.5
 -2 -11 -1 169.58 16
 3 11 1 69.29 21.2
 -3 -11 -1 68.39 9.5
 -3 -11 -1 40.6 19.1
 -4 -11 -1 372.06 28.4
 -4 -11 -1 370.26 27.8
 -4 -11 -1 384.76 36.9
 -5 -11 -1 88.89 33.7
 -6 -11 -1 99.59 36.2
 -7 11 2 -10.4 33
 -6 11 2 154.28 30.1
 -5 11 2 93.29 31.4
 -4 11 2 -28 25.7
 -3 11 2 610.34 47.1
 -3 11 2 607.24 39.5
 -2 11 2 1141.59 87.49
 -2 11 2 1203.68 71.19
 -2 11 2 1219.58 70.99
 -1 11 2 271.87 27.2
 -1 11 2 187.38 26.3
 0 11 2 349.47 27.7
 0 11 2 399.46 33.7
 1 11 2 87.89 22
 2 11 2 360.96 33.8
 -4 -11 -2 907.41 61.79
 -5 -11 -2 -58.39 29.9
 -6 -11 -2 -14.7 33.8
 -7 11 3 71.09 38.1
 -6 11 3 106.89 29.1
 -5 11 3 432.96 41.6
 -4 11 3 145.19 31.1
 -3 11 3 236.28 19.6
 -2 11 3 268.07 33.4
 -2 11 3 281.17 29
 2 -11 -3 277.57 20
 -1 11 3 79.69 20.4
 -1 11 3 42.7 19.5
 1 11 3 941.61 65.49
 1 11 3 891.91 63.79
 2 11 3 236.58 28.5
 3 11 3 23.8 20.7
 -4 -11 -3 21 28.5
 -5 -11 -3 301.57 42.7
 -6 -11 -3 -20.4 23.9
 -7 11 4 72.99 29.4
 -6 11 4 60.99 27.2
 -5 11 4 136.99 28.9
 -4 11 4 18.1 21.2
 -3 11 4 12.9 18.7
 3 -11 -4 2.1 13.6
 -2 11 4 724.53 55.59
 -2 11 4 812.12 58.59
 2 -11 -4 871.11 48.1
 2 -11 -4 907.21 51.19
 -1 11 4 369.16 33.8
 -1 11 4 344.87 29.1
 0 11 4 127.09 13.2
 0 11 4 89.19 21.3
 0 11 4 91.89 16.5
 1 11 4 462.95 32.2
 1 11 4 445.36 38.7
 1 11 4 446.36 33.3
 2 11 4 153.78 25.9
 -4 -11 -4 21.3 20.1
 -5 -11 -4 313.27 38
 -6 -11 -4 -8 22.7
 -7 11 5 -58.09 29.7
 -6 11 5 50.69 38.5
 -5 11 5 288.57 38.3
 -4 11 5 493.95 43.3
 -3 11 5 193.18 28.7
 3 -11 -5 221.68 23.5
 -2 11 5 281.27 31.4
 2 -11 -5 283.17 20
 -1 11 5 154.38 21.6
 -1 11 5 200.38 32.3
 0 11 5 31.3 13.8
 0 11 5 33.1 26.4
 0 11 5 31 14.8
 1 11 5 359.36 26.2
 1 11 5 438.46 41.7
 1 11 5 312.17 27.7
 -1 -11 -5 395.36 29.2
 2 11 5 655.53 52.39
 3 11 5 39.2 22
 -4 -11 -5 -7.2 27
 -5 -11 -5 58.09 34.3
 -6 11 6 138.59 33.7
 -5 11 6 61.69 36.1
 -4 11 6 137.59 35.3
 -3 11 6 90.79 31.3
 3 -11 -6 75.69 19.7
 3 -11 -6 84.39 15.7
 -2 11 6 55.19 22.2
 2 -11 -6 26.1 9.6
 -1 11 6 778.02 59.09
 0 11 6 137.29 17.6
 0 11 6 191.98 24.3
 0 11 6 179.78 27
 1 11 6 -10.6 8.1
 1 11 6 9.9 19.8
 1 11 6 -16.6 18.5
 1 11 6 -1.4 23.5
 -1 -11 -6 12.3 12.4
 2 11 6 191.68 27.6
 -2 -11 -6 191.08 25.9
 -3 -11 -6 291.87 36.3
 -4 -11 -6 67.09 23.3
 -5 -11 -6 1.2 23.5
 -6 11 7 5.5 29
 -5 11 7 50.29 36.1
 -4 11 7 309.57 44.4
 -3 11 7 343.97 36.4
 3 -11 -7 337.17 26.8
 -2 11 7 72.99 23.1
 2 -11 -7 85.39 12.9
 -1 11 7 246.58 31.8
 0 11 7 87.09 23
 0 11 7 102.09 25.6
 1 11 7 58.89 28.6
 1 11 7 31.8 20.5
 -1 -11 -7 51.79 18.8
 2 11 7 175.28 28.2
 -2 -11 -7 221.48 24.6
 -3 -11 -7 340.17 39.1
 -3 -11 -7 245.88 36.1
 -4 -11 -7 31.6 22.1
 -4 -11 -7 41.9 25.4
 -6 11 8 11.9 30.3
 -5 11 8 119.99 40.2
 -4 11 8 21.3 25.6
 4 -11 -8 54.09 24.7
 -3 11 8 103.59 27.4
 3 -11 -8 104.19 21.5
 -2 11 8 80.39 34.1
 2 -11 -8 58.49 17.7
 -1 11 8 54.39 23.9
 0 11 8 410.46 45.7
 0 11 8 404.76 37.2
 1 11 8 78.49 31.2
 1 11 8 80.39 25.3
 2 11 8 30 28.2
 -2 -11 -8 0.1 15.3
 -3 -11 -8 152.88 33.2
 -3 -11 -8 236.68 36.2
 -5 11 9 17.1 25.2
 -4 11 9 52.09 26.9
 -3 11 9 292.47 45.7
 3 -11 -9 261.27 31.5
 -2 11 9 170.58 31.6
 2 -11 -9 158.58 21.2
 -1 11 9 75.99 33.4
 0 11 9 127.89 27.1
 0 11 9 114.59 26.4
 1 11 9 45.9 37.1
 1 11 9 113.19 25
 2 11 9 49.2 41.7
 -5 11 10 -5.2 26.4
 -4 11 10 25.6 27
 -3 11 10 31 37.6
 -2 11 10 90.59 29.4
 -1 11 10 5.4 33
 0 11 10 139.59 27.9
 0 11 10 56.79 39.4
 1 11 10 111.19 33.4
 2 11 10 16 47
 -4 11 11 15.9 42.5
 -3 11 11 41.5 30.3
 -2 11 11 129.49 33.1
 0 11 11 -9.9 30.9
 0 -12 11 108.89 49.3
 1 12 -11 95.69 49.8
 2 12 -11 80.39 51.39
 3 12 -11 360.96 117.39
 1 -12 10 -0.1 30.1
 1 -12 10 -17.8 47.5
 0 -12 10 344.47 58.39
 1 12 -10 80.59 32.3
 -1 -12 10 -29.7 28.3
 2 12 -10 67.39 45.1
 -2 -12 10 74.79 32.1
 3 12 -10 343.07 47
 4 12 -10 -64.89 47.4
 2 -12 9 43.4 35.8
 2 -12 9 96.59 34.6
 1 -12 9 181.98 35.7
 1 -12 9 204.18 39.4
 0 12 -9 342.97 42.3
 0 -12 9 362.96 45.1
 0 -12 9 313.47 42.5
 1 12 -9 78.79 39.1
 -1 -12 9 71.89 39.1
 2 12 -9 145.09 34.4
 3 12 -9 108.89 33
 -3 -12 9 40.8 22.5
 -4 -12 9 181.98 27.1
 -5 -12 9 -2.9 23.8
 3 -12 8 45 44.3
 3 -12 8 32.2 34.8
 2 -12 8 -12.1 46.1
 2 -12 8 88.19 39
 1 -12 8 322.97 39.3
 1 -12 8 267.47 41.6
 0 12 -8 10.4 23.2
 0 -12 8 43.3 35
 0 -12 8 -16.5 25.9
 1 12 -8 489.35 45.8
 -1 -12 8 397.46 37.2
 -1 -12 8 474.65 46.7
 2 12 -8 81.09 26.8
 -2 -12 8 94.89 20.7
 -3 -12 8 135.89 27.9
 -4 -12 8 231.38 30
 -5 -12 8 -2.8 31.7
 -6 -12 8 23.7 39.2
 -4 12 -7 168.78 59.39
 4 -12 7 97.49 59.09
 3 -12 7 45.3 33.1
 3 -12 7 11.7 26.3
 2 -12 7 240.88 39.2
 2 -12 7 183.08 33.1
 1 -12 7 237.98 44.9
 1 -12 7 276.97 34.3
 0 12 -7 583.14 48.9
 0 -12 7 604.84 50.59
 0 -12 7 543.45 51.39
 0 -12 7 657.13 50.19
 1 12 -7 500.35 43.4
 -1 -12 7 442.16 33.3
 -1 -12 7 464.15 44.4
 2 12 -7 78.19 25.4
 -2 -12 7 114.89 21.9
 -3 -12 7 165.48 23.6
 -4 -12 7 27 20.5
 -5 -12 7 190.58 40
 -6 -12 7 9 36.6
 -5 12 -6 -34.6 43.3
 -4 12 -6 50.49 35.7
 4 -12 6 49.3 36.6
 -3 12 -6 292.57 41
 3 -12 6 205.18 39.5
 -2 12 -6 135.59 17.6
 2 -12 6 136.49 32.5
 2 -12 6 178.18 36.3
 -1 12 -6 43.3 12.9
 1 -12 6 68.59 26.9
 1 -12 6 69.19 26.6
 0 12 -6 561.24 42.2
 0 -12 6 486.25 50.39
 0 -12 6 438.56 32.7
 0 -12 6 424.96 39
 1 12 -6 14.1 26.5
 -1 -12 6 7.5 10.3
 -1 -12 6 -9.8 29.1
 -1 -12 6 5.9 15.6
 -2 -12 6 499.05 37.2
 -3 -12 6 39.9 17.6
 -4 -12 6 155.38 26.9
 -5 -12 6 224.88 41.4
 -6 -12 6 11.9 27.7
 -5 12 -5 -25.4 51.99
 5 -12 5 25.8 37.2
 -4 12 -5 -26.2 29.3
 4 -12 5 27.6 33.1
 -3 12 -5 500.15 50.39
 -3 12 -5 520.95 38.2
 3 -12 5 590.34 60.89
 -2 12 -5 183.28 20.6
 2 -12 5 137.29 31.5
 2 -12 5 186.48 26.6
 2 -12 5 148.29 20.7
 -1 12 -5 227.78 22.3
 1 -12 5 220.08 33.1
 1 -12 5 206.68 20.7
 1 -12 5 206.78 29.7
 0 12 -5 508.85 34.8
 0 12 -5 441.76 38.4
 0 -12 5 497.35 44.5
 0 -12 5 540.35 42.7
 0 -12 5 462.55 34.3
 1 12 -5 1126.59 66.29
 1 12 -5 1109.59 70.39
 -1 -12 5 950.9 66.59
 -1 -12 5 1055.09 74.29
 -1 -12 5 1155.28 63.79
 -2 -12 5 610.24 45.3
 -3 -12 5 234.78 32.4
 -4 -12 5 8 27.3
 -5 -12 5 21.8 32.3
 -6 -12 5 11.8 38.7
 -5 12 -4 68.89 35.8
 -4 12 -4 77.99 21.5
 -4 12 -4 77.19 30.4
 4 -12 4 29.9 33.1
 -3 12 -4 145.89 22.7
 -3 12 -4 114.59 36
 3 -12 4 93.89 31
 -2 12 -4 941.51 57.79
 2 -12 4 898.21 62.49
 2 -12 4 872.41 69.99
 -1 12 -4 172.28 19.1
 1 -12 4 145.89 28.6
 1 -12 4 165.38 20
 1 -12 4 195.28 21.7
 0 12 -4 176.98 21.7
 0 12 -4 180.68 19.8
 0 -12 4 137.89 17.7
 0 -12 4 157.28 22.9
 1 12 -4 1016 63.29
 1 12 -4 1116.99 66.39
 -1 -12 4 970.2 64.69
 -1 -12 4 854.31 61.19
 2 12 -4 60.79 20.8
 -2 -12 4 29.3 22.8
 -3 -12 4 456.85 38.4
 -4 -12 4 8.9 19.8
 -5 -12 4 114.99 29.1
 -6 -12 4 73.09 31.7
 -7 -12 4 -24.9 36.4
 -6 12 -3 80.59 50.99
 -5 12 -3 155.68 24.2
 -5 12 -3 88.49 33.2
 -4 12 -3 76.19 27.4
 -4 12 -3 86.49 23.9
 4 -12 3 115.99 34.8
 -3 12 -3 5.2 29.8
 -3 12 -3 55.69 15.9
 3 -12 3 29.8 26.9
 -2 12 -3 790.22 51.19
 2 -12 3 752.92 51.59
 2 -12 3 921.61 67.39
 -1 12 -3 369.56 31.5
 1 -12 3 354.56 41.2
 1 -12 3 372.36 29.9
 1 -12 3 313.07 26.7
 0 12 -3 669.23 44.1
 0 12 -3 665.63 42.8
 0 -12 3 684.73 48.9
 0 -12 3 627.24 48.8
 0 -12 3 649.74 42.9
 1 12 -3 353.66 33.4
 1 12 -3 357.06 29
 -1 -12 3 387.46 33.2
 2 12 -3 925.31 59.49
 2 12 -3 884.01 55.39
 -3 -12 3 379.66 34.7
 -4 -12 3 50.19 23.1
 -5 -12 3 40.4 25.7
 -6 -12 3 -20.9 26.2
 -7 -12 3 -46.5 33.4
 -6 12 -2 12.7 33.5
 -6 12 -2 37 28
 -5 12 -2 49 26.2
 -5 12 -2 54.89 37
 -4 12 -2 220.28 30.4
 -4 12 -2 154.58 35.9
 4 -12 2 177.38 36.7
 -3 12 -2 109.39 23.2
 -3 12 -2 75.39 17.7
 3 -12 2 52.19 27.8
 -2 12 -2 223.48 27.5
 -2 12 -2 259.87 24.5
 2 -12 2 253.27 32.2
 2 -12 2 182.18 21.8
 -1 12 -2 2243.78 114.09
 1 -12 2 2130.19 130.99
 1 -12 2 2078.99 120.89
 1 -12 2 2040.5 125.69
 1 -12 2 1945.31 125.29
 0 12 -2 105.89 19
 0 12 -2 93.69 16.5
 0 -12 2 124.59 17.3
 0 -12 2 111.39 21.2
 0 -12 2 129.39 21.6
 1 12 -2 181.68 23.9
 1 12 -2 203.08 17.3
 -1 -12 2 193.28 27.3
 2 12 -2 974.9 65.59
 2 12 -2 961.2 58.29
 -2 -12 2 937.51 61.09
 -3 -12 2 166.38 31.8
 -4 -12 2 345.97 36.4
 -5 -12 2 -6.5 23.6
 -6 -12 2 48.4 28.6
 -7 -12 2 -0.8 44.5
 -6 12 -1 92.59 46.3
 -6 12 -1 75.99 32.9
 -5 12 -1 27 24.7
 -5 12 -1 61.09 27.3
 -4 12 -1 433.86 39.5
 -4 12 -1 386.46 37.6
 -3 12 -1 144.49 22.9
 3 -12 1 163.78 41.3
 3 -12 1 125.69 19
 -2 12 -1 78.39 21.5
 2 -12 1 85.49 24.6
 2 -12 1 87.09 14
 -1 12 -1 1375.86 84.09
 -1 12 -1 1132.59 79.49
 1 -12 1 1305.67 79.19
 1 -12 1 1280.97 80.09
 1 -12 1 1345.27 82.69
 0 12 -1 875.91 54.59
 0 12 -1 843.32 48.8
 0 -12 1 897.21 57.09
 0 -12 1 810.42 62.39
 1 12 -1 306.07 31.8
 1 12 -1 425.86 26.3
 -1 -12 1 391.06 33.3
 2 12 -1 268.47 33
 -2 -12 1 270.87 23.4
 -3 -12 1 792.82 53.19
 -3 -12 1 774.12 55.59
 -4 -12 1 127.19 26.4
 -5 -12 1 62.99 24.4
 -6 -12 1 29.7 36.4
 -7 -12 1 -2.2 31.9
 -6 12 0 20.8 21.9
 -6 12 0 -10.2 26.4
 -5 12 0 167.78 37
 -5 12 0 99.69 24.1
 -4 12 0 95.59 21.6
 -4 12 0 101.29 27.7
 -3 12 0 420.56 36
 -3 12 0 471.45 39.8
 3 -12 0 454.45 34.4
 -2 12 0 97.59 20.3
 -2 12 0 135.69 20
 2 -12 0 107.09 25.1
 2 -12 0 118.29 13.8
 -1 12 0 216.48 25.5
 -1 12 0 176.98 24.5
 1 -12 0 229.28 31.7
 1 -12 0 232.38 13.4
 1 -12 0 193.78 19.6
 0 12 0 3403.36 196.38
 0 12 0 3196.88 186.48
 0 12 0 3358.16 191.28
 0 -12 0 3517.25 190.18
 0 -12 0 3220.68 199.18
 1 12 0 188.48 25.9
 1 12 0 239.98 17.6
 -1 -12 0 264.17 24.8
 2 12 0 98.99 21.5
 -2 -12 0 97.39 13.1
 3 12 0 440.66 40.9
 -3 -12 0 512.55 38.9
 -3 -12 0 548.05 42.6
 -4 -12 0 100.69 14.2
 -4 -12 0 60.29 22.4
 -5 -12 0 202.28 31.7
 -6 -12 0 18.2 26.7
 -7 12 1 7 23.7
 -6 12 1 34 35
 -6 12 1 21.9 33.6
 -5 12 1 34.4 20.8
 -5 12 1 84.69 30.9
 -4 12 1 129.19 23.4
 -4 12 1 105.99 26.4
 -3 12 1 747.43 56.79
 -3 12 1 728.43 51.09
 -2 12 1 296.77 21.3
 2 -12 -1 259.77 17.7
 -1 12 1 406.56 34.2
 -1 12 1 324.57 35.2
 1 -12 -1 391.66 33.1
 0 12 1 941.51 56.89
 0 12 1 897.41 58.19
 0 -12 -1 938.81 60.29
 0 -12 -1 869.71 55.59
 1 12 1 1236.68 77.19
 -1 -12 -1 1332.57 74.99
 2 12 1 109.99 29.5
 -2 -12 -1 95.59 12.6
 3 12 1 171.08 27.6
 -3 -12 -1 174.18 13.7
 -4 -12 -1 433.96 27.7
 -4 -12 -1 418.66 44.5
 -4 -12 -1 412.16 26.8
 -5 -12 -1 77.09 25.9
 -6 -12 -1 21.5 26.2
 -7 12 2 16.2 29.9
 -7 12 2 56.09 28
 -6 12 2 68.39 27.4
 -5 12 2 4.6 26
 -5 12 2 -3.8 20.5
 -4 12 2 404.56 31.5
 -4 12 2 361.36 36.2
 -3 12 2 128.59 23.2
 -3 12 2 124.19 17.4
 -2 12 2 1000 63.39
 -1 12 2 236.38 24.6
 -1 12 2 205.98 26.4
 0 12 2 123.69 29.1
 0 12 2 70.79 18.7
 0 -12 -2 111.49 9.8
 1 12 2 2318.27 138.29
 2 12 2 186.98 27.2
 3 12 2 79.59 24
 -4 -12 -2 162.78 28.1
 -5 -12 -2 9.7 30.2
 -6 -12 -2 39.1 28.4
 -7 12 3 7.4 25
 -6 12 3 75.09 37.4
 -5 12 3 47 34
 -4 12 3 36 17.4
 -4 12 3 43.8 21
 -3 12 3 366.56 34.7
 -3 12 3 323.47 25.3
 -2 12 3 1054.39 68.89
 2 -12 -3 1006 58.59
 -1 12 3 339.27 33.7
 -1 12 3 374.36 33.4
 0 12 3 614.04 45.1
 0 12 3 645.74 47
 1 12 3 319.67 33.4
 2 12 3 797.72 59.79
 3 12 3 39.4 30
 -4 -12 -3 59.69 23.1
 -5 -12 -3 164.18 32.3
 -6 -12 -3 -13.6 25
 -7 12 4 14.9 98.09
 -6 12 4 120.79 40.2
 -5 12 4 263.47 41.4
 -4 12 4 64.19 31.1
 -3 12 4 430.16 34.3
 -3 12 4 487.35 45.4
 3 -12 -4 413.26 40.4
 -2 12 4 59.49 22.4
 2 -12 -4 68.79 12.6
 -1 12 4 941.91 61.69
 -1 12 4 971.4 62.79
 0 12 4 156.78 31.6
 0 12 4 153.48 17
 0 12 4 135.19 14.6
 1 12 4 213.38 21.3
 1 12 4 158.48 15.6
 1 12 4 163.88 27.1
 2 12 4 929.71 63.19
 3 12 4 105.39 26.2
 -4 -12 -4 64.99 23.5
 -5 -12 -4 124.79 30.2
 -6 12 5 30.9 26.4
 -5 12 5 16.6 25
 -4 12 5 10.6 22.8
 -3 12 5 181.08 13.4
 -3 12 5 206.68 29.2
 3 -12 -5 158.48 20.5
 -2 12 5 565.14 50.29
 -1 12 5 1119.89 72.89
 -1 12 5 1014.9 67.69
 0 12 5 510.45 34.5
 0 12 5 492.15 34.8
 0 12 5 419.96 40.1
 1 12 5 183.68 18.2
 1 12 5 237.58 23.3
 1 12 5 198.98 35.3
 -1 -12 -5 210.08 20
 2 12 5 155.78 27.8
 3 12 5 474.95 44.1
 -4 -12 -5 73.89 33.4
 -5 -12 -5 -28.5 35.5
 -6 12 6 -2.7 39.8
 -5 12 6 149.69 33.2
 -4 12 6 135.99 29.9
 -3 12 6 28.2 22.2
 3 -12 -6 28.1 16.7
 -2 12 6 518.65 44.5
 -1 12 6 -13.9 29.5
 -1 12 6 8 15.8
 0 12 6 408.86 35.5
 0 12 6 486.05 35.1
 0 12 6 495.15 45.3
 1 12 6 80.59 24
 1 12 6 72.39 25.1
 -1 -12 -6 75.49 14
 2 12 6 157.48 29.1
 -2 -12 -6 187.98 24.7
 3 12 6 253.87 33.5
 -3 -12 -6 225.08 31.1
 -3 -12 -6 209.48 32.7
 -4 -12 -6 53.89 32.8
 -5 -12 -6 5.8 33.9
 -5 -12 -6 9.5 27.5
 -6 12 7 16.1 44.4
 -5 12 7 99.79 30.3
 -4 12 7 11.1 23.7
 -3 12 7 131.79 28.3
 3 -12 -7 149.09 19.3
 -2 12 7 76.49 24.9
 -1 12 7 370.36 33.6
 -1 12 7 441.86 46.2
 0 12 7 756.52 66.19
 0 12 7 753.62 52.99
 1 12 7 265.87 32.7
 1 12 7 212.18 33.1
 2 12 7 108.99 35
 -2 -12 -7 178.08 25.1
 -3 -12 -7 13.6 26.1
 -4 -12 -7 126.89 35.5
 -4 -12 -7 169.58 31
 -6 12 8 60.59 47.4
 -5 12 8 6.2 25.6
 -4 12 8 178.28 32.9
 -3 12 8 107.09 39.1
 -2 12 8 41.5 34.4
 -1 12 8 468.85 44.1
 0 12 8 16.8 22.8
 0 12 8 9.6 18.2
 1 12 8 221.48 31.2
 2 12 8 65.89 26.8
 2 12 8 21.3 22.7
 -3 -12 -8 55.19 23.7
 -5 12 9 35.6 29.6
 -4 12 9 84.39 38.6
 -3 12 9 27.5 36.2
 -2 12 9 76.29 28.3
 -1 12 9 100.79 36.3
 0 12 9 277.17 40.1
 1 12 9 149.69 29.4
 1 12 9 122.19 38.4
 2 12 9 153.78 44.4
 -4 12 10 16.8 28.5
 -3 12 10 380.46 53.19
 -2 12 10 106.49 42.4
 -1 12 10 72.29 28.2
 0 12 10 276.77 45.4
 0 12 10 314.97 37.6
 1 12 10 9.7 28.8
 -3 12 11 161.48 37.1
 -2 12 11 148.69 45.5
 1 13 -11 5.5 49.1
 2 13 -11 30.4 36
 1 -13 10 157.68 37.7
 0 -13 10 46.1 44.3
 0 -13 10 -72.29 47.2
 1 13 -10 82.49 32.5
 -1 -13 10 13 31.7
 2 13 -10 1.1 30.4
 -2 -13 10 106.29 34.6
 3 13 -10 161.28 49.9
 4 13 -10 -26.8 34.2
 2 -13 9 57.59 44.2
 2 -13 9 36.2 37.3
 1 -13 9 24.9 29.5
 1 -13 9 81.79 36.1
 0 13 -9 70.49 39.3
 0 -13 9 91.29 34.9
 0 -13 9 86.99 30.1
 1 13 -9 34.8 28.1
 -1 -13 9 161.48 44.7
 2 13 -9 -12.8 27.4
 3 13 -9 163.48 36.6
 4 13 -9 156.58 38
 -4 -13 9 136.59 25.7
 -5 -13 9 110.39 28.2
 3 -13 8 33.2 42.3
 3 -13 8 32.4 36.1
 2 -13 8 186.18 43.4
 2 -13 8 112.39 37.1
 1 -13 8 9.9 24.6
 1 -13 8 63.69 31
 0 13 -8 394.46 47.5
 0 -13 8 330.07 46.3
 0 -13 8 303.57 43.2
 1 13 -8 31.1 25.2
 -1 -13 8 -4.7 36.3
 2 13 -8 62.89 36.4
 -2 -13 8 158.28 32
 -2 -13 8 100.89 22.4
 3 13 -8 37.5 27.5
 -3 -13 8 22.4 23.9
 -4 -13 8 131.79 26.7
 -5 -13 8 71.19 36.5
 3 -13 7 79.39 31.9
 3 -13 7 92.69 48.8
 2 -13 7 45.4 30
 2 -13 7 33.1 25.6
 1 -13 7 94.19 25.4
 1 -13 7 101.79 32.1
 0 13 -7 174.08 36.2
 0 -13 7 217.58 21.8
 0 -13 7 241.48 36.2
 1 13 -7 179.98 35.7
 -1 -13 7 124.29 17
 -1 -13 7 113.69 37.3
 2 13 -7 103.89 33.9
 -2 -13 7 148.39 29.7
 -2 -13 7 120.19 23.6
 -3 -13 7 11.5 17.9
 -4 -13 7 125.59 33.1
 -5 -13 7 133.39 40.4
 -6 -13 7 44.5 30.8
 -4 13 -6 138.59 39.2
 4 -13 6 89.59 38.7
 3 -13 6 49.8 32.6
 -2 13 -6 78.59 17.3
 2 -13 6 53.89 30
 -1 13 -6 109.99 16.1
 1 -13 6 134.39 31.5
 1 -13 6 139.19 29.8
 0 13 -6 85.39 17.2
 0 -13 6 106.89 36.2
 0 -13 6 50.99 16
 0 -13 6 98.89 28
 1 13 -6 374.66 38.6
 -1 -13 6 493.85 36
 -1 -13 6 505.25 49.2
 2 13 -6 106.29 24.9
 -2 -13 6 133.19 20.6
 -2 -13 6 117.09 25.4
 -3 -13 6 195.58 26.7
 -4 -13 6 -5.5 20.3
 -5 -13 6 166.28 40.8
 -6 -13 6 84.29 33.9
 -5 13 -5 18.4 52.59
 -4 13 -5 56.49 33.2
 4 -13 5 71.49 36.3
 -3 13 -5 353.86 40.4
 -3 13 -5 243.48 26.8
 3 -13 5 266.17 41.7
 -2 13 -5 233.98 24.5
 2 -13 5 234.38 33.3
 2 -13 5 247.98 37.1
 -1 13 -5 8.4 15.6
 1 -13 5 22.4 15.4
 1 -13 5 18.8 10.4
 0 13 -5 469.55 41.2
 0 13 -5 431.26 35.3
 0 -13 5 434.06 43.4
 0 -13 5 448.76 39.1
 0 -13 5 456.45 32.8
 1 13 -5 222.08 23.6
 -1 -13 5 187.58 28.7
 -2 -13 5 283.07 32.4
 -3 -13 5 130.69 29.3
 -4 -13 5 33.7 23
 -5 -13 5 46.1 27
 -6 -13 5 171.78 37.5
 -5 13 -4 27.8 34.6
 -4 13 -4 63.69 21.7
 -4 13 -4 33.6 38.5
 4 -13 4 -29.9 33
 -3 13 -4 161.08 25.9
 -3 13 -4 222.28 33.3
 3 -13 4 112.19 33.6
 -2 13 -4 96.89 21.2
 2 -13 4 35.7 24.7
 2 -13 4 53.39 18.2
 2 -13 4 47.6 14.9
 -1 13 -4 519.25 38.2
 1 -13 4 466.25 44.6
 1 -13 4 449.66 38
 1 -13 4 457.85 35
 0 13 -4 30.9 19.4
 0 13 -4 1.8 12.9
 0 -13 4 32.1 28.2
 0 -13 4 16.8 13.1
 0 -13 4 -6.1 17.9
 1 13 -4 117.49 19.6
 1 13 -4 106.79 23.9
 -1 -13 4 127.09 23.4
 2 13 -4 529.75 45.6
 -2 -13 4 627.94 48.2
 -2 -13 4 725.13 48.7
 -3 -13 4 43.3 20.3
 -4 -13 4 464.65 43.2
 -5 -13 4 5.3 37
 -6 -13 4 -1.4 38.6
 -6 13 -3 50.19 36.6
 -5 13 -3 68.99 44.8
 -5 13 -3 80.39 21.3
 -4 13 -3 196.28 26.2
 -4 13 -3 217.48 35
 4 -13 3 305.67 55.09
 -3 13 -3 74.09 24.5
 -3 13 -3 54.89 22.5
 3 -13 3 57.99 40
 -2 13 -3 489.15 39.1
 2 -13 3 405.26 49.7
 -1 13 -3 386.16 34.8
 1 -13 3 451.85 46.1
 1 -13 3 386.26 31.7
 0 13 -3 78.39 17.5
 0 13 -3 83.69 15.7
 1 13 -3 627.54 45.9
 1 13 -3 789.32 50.19
 -1 -13 3 797.32 52.79
 2 13 -3 42.3 17.1
 2 13 -3 28.9 24.9
 -2 -13 3 19.8 21.2
 -3 -13 3 354.26 39.2
 -4 -13 3 171.38 36.2
 -5 -13 3 81.49 30
 -6 -13 3 73.49 41.7
 -6 13 -2 -11.6 26.9
 -6 13 -2 36 32.2
 -5 13 -2 262.17 35.9
 -5 13 -2 211.98 35.9
 -4 13 -2 75.79 25.5
 -4 13 -2 75.59 25.8
 4 -13 2 32.2 32.2
 -3 13 -2 32.6 23.7
 -3 13 -2 30.7 20.3
 3 -13 2 6 37.5
 -2 13 -2 296.47 32.1
 2 -13 2 273.37 42
 2 -13 2 306.27 25.1
 -1 13 -2 44.8 17
 1 -13 2 74.39 29.1
 1 -13 2 83.19 13.6
 1 -13 2 56.99 19.1
 0 13 -2 547.35 42.9
 0 13 -2 522.55 36.2
 0 -13 2 603.14 46.6
 0 -13 2 523.35 43.1
 1 13 -2 47.5 18.9
 1 13 -2 62.39 15.4
 -1 -13 2 45.2 16.6
 2 13 -2 92.19 18.1
 2 13 -2 67.49 26.8
 -2 -13 2 111.09 22.1
 -3 -13 2 390.06 37.7
 -4 -13 2 50.99 23.7
 -5 -13 2 355.56 41.6
 -6 -13 2 52.49 39.9
 -6 13 -1 91.29 33.8
 -6 13 -1 46.4 22.9
 -5 13 -1 99.59 36
 -5 13 -1 109.99 23.6
 -4 13 -1 86.79 21.2
 -4 13 -1 86.89 30
 -3 13 -1 419.46 37.5
 -3 13 -1 482.15 40.5
 3 -13 1 466.15 53.49
 3 -13 1 422.06 31.8
 -2 13 -1 40.8 16.5
 2 -13 1 22.9 23.3
 2 -13 1 25.8 11.2
 -1 13 -1 562.04 45
 1 -13 1 605.44 39.7
 1 -13 1 560.44 48.2
 1 -13 1 522.25 42.5
 0 13 -1 579.34 40.6
 0 13 -1 485.65 33.2
 0 -13 1 525.55 42.5
 0 -13 1 490.25 35.1
 1 13 -1 -3.8 10.1
 1 13 -1 9.9 17.5
 -1 -13 1 -3.5 13.4
 2 13 -1 507.55 41.5
 -2 -13 1 525.75 37.1
 -3 -13 1 72.59 13.5
 -4 -13 1 243.88 33.3
 -5 -13 1 39.6 25.8
 -6 -13 1 19.9 26.4
 -6 13 0 192.68 45.7
 -6 13 0 181.58 38.1
 -5 13 0 52.99 28.8
 -5 13 0 3.5 21.4
 -4 13 0 523.15 44.7
 -4 13 0 407.66 41.5
 -3 13 0 79.69 26.1
 -3 13 0 62.09 17.6
 3 -13 0 107.39 15.6
 -2 13 0 22.1 17
 2 -13 0 31.8 10
 2 -13 0 71.69 24.4
 -1 13 0 419.06 38.5
 -1 13 0 425.86 37.1
 1 -13 0 486.75 34.5
 1 -13 0 506.35 39.1
 0 13 0 9.9 8.3
 0 13 0 37.1 23.9
 0 13 0 -5 13.6
 0 -13 0 -2.5 20.4
 0 -13 0 6.7 11.1
 1 13 0 494.55 40.9
 1 13 0 525.95 36.4
 -1 -13 0 540.45 38.3
 2 13 0 53.99 21
 -2 -13 0 42.1 11.3
 -3 -13 0 85.09 16.5
 -4 -13 0 452.25 46.6
 -4 -13 0 446.56 33.4
 -5 -13 0 49.5 34.7
 -6 -13 0 109.19 41.6
 -6 13 1 6.5 23
 -6 13 1 48.4 26.1
 -5 13 1 161.18 27
 -5 13 1 140.29 26.9
 -4 13 1 295.77 28.7
 -4 13 1 268.37 31.6
 -3 13 1 66.29 19.8
 -3 13 1 53.79 18.4
 3 -13 -1 46.1 11.3
 -2 13 1 534.95 41.6
 -1 13 1 26 16.2
 -1 13 1 -24.9 24.7
 1 -13 -1 -28.6 16.8
 0 13 1 524.05 38.1
 0 13 1 452.65 43.2
 0 -13 -1 576.54 40.9
 0 -13 -1 537.35 34.5
 1 13 1 634.74 47.2
 -1 -13 -1 609.94 40
 2 13 1 49.7 22.4
 -2 -13 -1 54.49 14.1
 3 13 1 329.27 38
 -3 -13 -1 436.76 28.6
 -4 -13 -1 81.99 24.5
 -5 -13 -1 57.29 26.8
 -6 -13 -1 100.39 32
 -6 13 2 -2.8 23.9
 -6 13 2 60.79 33.2
 -5 13 2 334.77 39.5
 -5 13 2 454.25 41.6
 -4 13 2 67.59 22.4
 -4 13 2 29.7 19.9
 -3 13 2 594.74 49.1
 -3 13 2 558.64 39.5
 -2 13 2 71.49 21.2
 2 -13 -2 96.99 10.1
 -1 13 2 62.69 23.3
 -1 13 2 32.5 19.5
 0 13 2 560.64 43.3
 0 13 2 497.25 41.7
 0 -13 -2 560.54 35
 1 13 2 16.1 28.5
 2 13 2 266.37 38.3
 3 13 2 71.19 32.8
 -4 -13 -2 63.79 31.4
 -5 -13 -2 239.98 35.1
 -6 -13 -2 26.3 28.2
 -6 13 3 70.79 28.4
 -6 13 3 21.4 32.5
 -5 13 3 39.4 18.4
 -5 13 3 17.9 24.3
 -4 13 3 103.39 24.5
 -4 13 3 86.89 20.5
 -3 13 3 372.86 36.1
 -3 13 3 351.26 28.3
 -2 13 3 23.7 19.6
 2 -13 -3 35.9 8
 -1 13 3 592.14 51.69
 -1 13 3 694.23 50.19
 0 13 3 58.69 21.8
 0 13 3 62.49 18.3
 1 13 3 380.66 37.4
 2 13 3 515.35 49.8
 3 13 3 63.99 25
 -4 -13 -3 191.28 37.5
 -5 -13 -3 82.39 28.9
 -6 -13 -3 10.5 38.3
 -6 13 4 118.79 31.9
 -5 13 4 -2.9 22.6
 -4 13 4 436.06 33.2
 -4 13 4 515.55 44.2
 -3 13 4 103.29 24.8
 -3 13 4 106.99 10.7
 3 -13 -4 72.09 16.9
 -2 13 4 575.54 46.6
 -1 13 4 149.49 25.9
 -1 13 4 119.39 26.1
 0 13 4 6 16.8
 0 13 4 0.6 19.8
 1 13 4 373.46 44.5
 1 13 4 438.26 36.8
 1 13 4 442.26 35.9
 2 13 4 53.59 31.7
 3 13 4 168.68 39
 -4 -13 -4 7.3 31.5
 -5 -13 -4 76.29 38.4
 -6 13 5 173.08 43
 -5 13 5 154.18 40.7
 -4 13 5 64.59 35.9
 -3 13 5 75.09 33
 3 -13 -5 142.49 13.1
 3 -13 -5 131.19 18.1
 -2 13 5 195.38 36
 -1 13 5 185.58 23.7
 -1 13 5 212.48 37.7
 0 13 5 378.26 34
 0 13 5 346.87 42.7
 0 13 5 409.26 30.9
 1 13 5 34.4 31.2
 1 13 5 16.8 13.9
 1 13 5 13 8.8
 1 13 5 2.6 22
 -1 -13 -5 18.3 11.2
 2 13 5 130.39 28.5
 3 13 5 375.56 47.4
 -4 -13 -5 25.2 24.2
 -5 -13 -5 63.29 29.5
 -6 13 6 24 29.9
 -5 13 6 114.09 31.7
 -4 13 6 63.79 38.1
 -3 13 6 196.78 39
 3 -13 -6 144.49 16.5
 -2 13 6 120.19 34.9
 -1 13 6 368.06 36.7
 -1 13 6 414.56 46.1
 0 13 6 59.39 18
 0 13 6 34.5 21.2
 0 13 6 41.8 22.6
 1 13 6 118.99 24.6
 1 13 6 105.49 34.5
 -1 -13 -6 149.59 15.8
 2 13 6 109.19 35.3
 -2 -13 -6 81.49 20
 -3 -13 -6 26.5 23.8
 -4 -13 -6 85.29 36.2
 -6 13 7 84.99 46.9
 -5 13 7 159.98 34.5
 -4 13 7 155.98 31.5
 -3 13 7 -15.8 24.2
 -2 13 7 35.2 35.2
 -1 13 7 169.58 38
 0 13 7 211.48 31.5
 0 13 7 143.79 21.2
 1 13 7 89.89 27.6
 1 13 7 124.99 28.2
 2 13 7 27.8 33.4
 -2 -13 -7 34.2 18.4
 3 13 7 130.09 29.4
 -3 -13 -7 140.79 29.8
 -4 -13 -7 127.09 38.2
 -5 13 8 18.9 28.5
 -4 13 8 108.19 40.8
 -3 13 8 91.29 38.9
 -2 13 8 60.09 38.8
 -1 13 8 57.59 35.5
 0 13 8 190.18 33.3
 0 13 8 216.48 31.9
 1 13 8 63.09 22.7
 1 13 8 92.59 36.7
 2 13 8 109.59 37.6
 2 13 8 142.39 31.1
 -3 -13 -8 57.29 33.9
 -5 13 9 56.69 31.1
 -4 13 9 244.78 47.9
 -3 13 9 87.09 31.2
 -2 13 9 -33.4 27.6
 -1 13 9 6.6 24.6
 0 13 9 48.9 23.1
 0 13 9 120.09 37.4
 1 13 9 133.49 30.8
 1 13 9 140.99 37.9
 2 13 9 28.6 30.7
 -4 13 10 21.4 31.6
 -3 13 10 94.39 35.5
 -2 13 10 95.29 44.1
 -1 13 10 53.39 38.6
 0 13 10 12.4 37.6
 -3 13 11 71.19 34.3
 -2 13 11 31.7 42.2
 0 14 -10 72.59 33.2
 0 -14 10 67.69 33.7
 1 14 -10 94.19 45.1
 -1 -14 10 66.89 36.6
 2 14 -10 -4.6 45.7
 -2 -14 10 -25 34.8
 3 14 -10 44.9 32.8
 2 -14 9 86.99 44.4
 1 -14 9 -6.1 38.8
 1 -14 9 80.09 49.8
 0 14 -9 25.2 26.4
 0 -14 9 23 31.8
 0 -14 9 21.7 38.5
 1 14 -9 214.98 37.1
 -1 -14 9 287.57 43.5
 2 14 -9 112.39 33.2
 -2 -14 9 144.69 34.9
 3 14 -9 113.89 34.3
 -4 -14 9 10.7 21.9
 -5 -14 9 25.2 34.9
 3 -14 8 89.69 43.9
 2 -14 8 151.08 34.8
 2 -14 8 242.98 54.49
 1 -14 8 34.9 30.9
 1 -14 8 19.8 25.2
 0 14 -8 46 25.7
 0 -14 8 0.1 27.2
 0 -14 8 -28 32.3
 1 14 -8 48.7 35.5
 -1 -14 8 50.89 38.5
 2 14 -8 141.89 32.4
 -2 -14 8 182.48 26.5
 -2 -14 8 257.67 45.8
 3 14 -8 71.89 39.9
 -3 -14 8 72.89 26.4
 -4 -14 8 96.99 26
 -5 -14 8 46.1 27.1
 3 -14 7 104.99 33
 3 -14 7 166.98 40.1
 2 -14 7 141.69 29.9
 2 -14 7 125.39 36.1
 1 -14 7 391.86 39.9
 1 -14 7 397.06 46.9
 0 14 -7 60.69 23.6
 0 -14 7 20.3 29.2
 0 -14 7 56.99 28.9
 0 -14 7 10.9 14.1
 1 14 -7 54.19 24
 -1 -14 7 94.89 22.8
 -1 -14 7 65.09 36.9
 2 14 -7 310.57 38.6
 -2 -14 7 399.26 36.8
 -2 -14 7 450.05 49.9
 -3 -14 7 154.68 25.8
 -4 -14 7 130.69 33.9
 -5 -14 7 33.2 28.8
 -6 -14 7 -1.3 31.4
 -4 14 -6 46.4 35.8
 4 -14 6 33.3 53.99
 3 -14 6 50.19 47.2
 2 -14 6 -7.8 40.6
 2 -14 6 100.59 25
 -1 14 -6 405.46 34.4
 1 -14 6 496.25 56.99
 1 -14 6 529.25 48.4
 0 14 -6 36.1 20.3
 0 14 -6 25.5 12.4
 0 -14 6 105.89 37.6
 0 -14 6 46.6 26.2
 1 14 -6 32.1 27.3
 -1 -14 6 80.69 21.3
 2 14 -6 5.2 20.5
 -2 -14 6 26.7 17.1
 -2 -14 6 1.4 29
 -3 -14 6 252.47 30.9
 -4 -14 6 29.7 23.1
 -5 -14 6 100.69 30.6
 -6 -14 6 23.6 44.3
 -5 14 -5 -17.4 52.29
 -4 14 -5 131.19 38.5
 4 -14 5 184.88 43.9
 -3 14 -5 35.2 18.7
 3 -14 5 -7.3 30.4
 -2 14 -5 100.19 21
 2 -14 5 115.99 41.3
 2 -14 5 125.29 29
 -1 14 -5 198.28 21.4
 1 -14 5 189.38 24.5
 1 -14 5 226.78 43.3
 1 -14 5 198.68 29.1
 0 14 -5 1103.49 67.09
 0 -14 5 996 75.29
 0 -14 5 954.8 63.59
 1 14 -5 77.29 20.3
 1 14 -5 69.09 23.2
 -1 -14 5 88.29 32.4
 -2 -14 5 140.89 23.2
 -2 -14 5 176.38 28.1
 -3 -14 5 658.93 57.99
 -4 -14 5 98.99 26.9
 -5 -14 5 114.29 31.9
 -6 -14 5 19.3 30.9
 -5 14 -4 9.5 35.7
 -4 14 -4 115.79 21.8
 -4 14 -4 183.28 36.8
 4 -14 4 185.28 41.9
 -3 14 -4 77.09 23.6
 3 -14 4 28.2 42.2
 -2 14 -4 69.49 22.3
 2 -14 4 117.69 25.8
 2 -14 4 111.29 37.5
 -1 14 -4 206.98 23.5
 1 -14 4 200.68 26.3
 1 -14 4 145.99 38.2
 0 14 -4 357.26 35.7
 0 14 -4 500.05 35.8
 0 -14 4 433.86 46.4
 1 14 -4 172.48 22.8
 1 14 -4 197.38 28.3
 -1 -14 4 118.39 31.4
 -2 -14 4 212.98 28.3
 -3 -14 4 -8.6 26.5
 -4 -14 4 295.07 43.8
 -5 -14 4 54.99 28.2
 -6 -14 4 152.88 36.5
 -5 14 -3 38.7 32.9
 -5 14 -3 -30.9 26.1
 -4 14 -3 250.47 45.4
 -4 14 -3 341.37 33
 4 -14 3 332.57 58.49
 -3 14 -3 151.18 37.6
 -3 14 -3 231.28 27.4
 3 -14 3 220.08 36.8
 -2 14 -3 126.39 21.5
 2 -14 3 131.49 29.9
 -1 14 -3 39 22.5
 1 -14 3 75.59 17
 1 -14 3 67.19 24.2
 0 14 -3 308.77 30.6
 0 14 -3 266.57 28.5
 0 -14 3 328.57 34.2
 1 14 -3 367.16 29.7
 1 14 -3 348.17 32.9
 -1 -14 3 378.36 35.3
 2 14 -3 10.1 11.7
 2 14 -3 16.7 18.6
 -2 -14 3 27.7 22.8
 -3 -14 3 219.98 29.7
 -3 -14 3 187.18 24.6
 -4 -14 3 283.17 36.3
 -5 -14 3 90.69 41.6
 -6 -14 3 78.39 33.3
 -6 14 -2 57.59 48
 -5 14 -2 74.69 22.7
 -5 14 -2 78.29 41.9
 -4 14 -2 41.2 20
 -4 14 -2 48.2 34
 4 -14 2 37.8 32.9
 -3 14 -2 436.06 41.7
 -3 14 -2 493.25 47.1
 3 -14 2 504.95 57.69
 -2 14 -2 166.58 28.7
 2 -14 2 191.28 32.2
 -1 14 -2 261.07 26.5
 1 -14 2 245.38 30.7
 1 -14 2 181.58 19.9
 0 14 -2 465.05 36.6
 0 14 -2 455.75 32.4
 0 -14 2 407.06 42.1
 0 -14 2 369.56 35.1
 1 14 -2 633.34 48.6
 -1 -14 2 731.23 51.69
 2 14 -2 151.08 31.2
 2 14 -2 121.09 18.6
 -2 -14 2 132.79 24.4
 -3 -14 2 166.48 21.2
 -4 -14 2 39.7 13.6
 -4 -14 2 42.5 32.8
 -5 -14 2 275.37 48.9
 -6 -14 2 35.1 31.5
 -6 14 -1 70.99 25
 -6 14 -1 101.59 45.8
 -5 14 -1 165.38 27.9
 -5 14 -1 169.28 40
 -4 14 -1 45.2 19.7
 -4 14 -1 9.2 28.4
 -3 14 -1 406.96 36
 -3 14 -1 407.26 36.7
 3 -14 1 373.26 44.7
 3 -14 1 422.16 33.7
 -2 14 -1 263.47 29.5
 2 -14 1 306.67 42.6
 -1 14 -1 113.59 26.9
 1 -14 1 104.19 11.9
 1 -14 1 113.69 18.7
 1 -14 1 88.69 23.2
 0 14 -1 110.49 28.3
 0 14 -1 83.79 13.9
 0 -14 1 108.69 18.4
 0 -14 1 82.89 25.2
 1 14 -1 262.57 29.9
 1 14 -1 258.37 20
 -1 -14 1 264.57 30.2
 2 14 -1 574.24 45
 -2 -14 1 525.85 44
 3 14 -1 26.6 20.8
 -3 -14 1 -6.5 14.9
 -3 -14 1 -32.5 21
 -4 -14 1 164.08 19.9
 -4 -14 1 160.38 38.2
 -5 -14 1 133.39 41
 -6 -14 1 66.59 41.3
 -6 14 0 30.6 24.1
 -6 14 0 60.69 29.7
 -5 14 0 21.1 22.3
 -5 14 0 9.8 21.4
 -4 14 0 145.19 30.9
 -4 14 0 177.48 27.1
 -3 14 0 62.69 22.9
 -3 14 0 112.59 23.2
 3 -14 0 83.19 15.1
 2 -14 0 442.16 42.7
 -1 14 0 417.06 35.8
 1 -14 0 347.57 30.5
 1 -14 0 462.35 37.7
 0 14 0 207.38 25.9
 0 14 0 253.47 16.7
 0 14 0 280.07 29.2
 0 -14 0 301.17 27.8
 0 -14 0 238.68 22.1
 1 14 0 434.26 26.6
 1 14 0 404.56 37.6
 -1 -14 0 421.86 32.5
 2 14 0 754.22 53.99
 -2 -14 0 722.63 48
 3 14 0 110.19 27.5
 -3 -14 0 87.69 14.8
 -4 -14 0 194.68 19.1
 -4 -14 0 153.58 30.3
 -5 -14 0 -2.6 25
 -6 -14 0 139.39 34
 -6 14 1 100.79 36
 -6 14 1 61.09 37.7
 -5 14 1 194.18 28
 -5 14 1 124.49 36
 -4 14 1 176.38 34.1
 -4 14 1 174.88 28.8
 -3 14 1 26.6 17.9
 -3 14 1 -2.8 26.6
 3 -14 -1 10 11
 -2 14 1 433.56 42.4
 -1 14 1 214.48 27.9
 -1 14 1 252.47 34.3
 1 -14 -1 213.98 27.5
 0 14 1 92.19 18.2
 0 -14 -1 94.79 18.7
 0 -14 -1 107.89 14.6
 1 14 1 94.99 23.9
 1 14 1 90.19 9.3
 -1 -14 -1 91.19 18.6
 2 14 1 217.28 31
 -2 -14 -1 185.48 19.1
 3 14 1 335.27 45.6
 -3 -14 -1 409.46 26.6
 -4 -14 -1 36.2 23.1
 -5 -14 -1 271.67 46.4
 -6 -14 -1 57.99 39.7
 -6 14 2 44 26.3
 -6 14 2 22.6 34.6
 -5 14 2 255.07 34.9
 -5 14 2 243.68 41.2
 -4 14 2 66.49 23.5
 -4 14 2 16.3 20.2
 -3 14 2 272.87 23.3
 -3 14 2 185.88 29.5
 3 -14 -2 257.07 21.3
 -2 14 2 83.89 22.5
 2 -14 -2 108.99 7.4
 -1 14 2 592.04 45.4
 -1 14 2 612.04 47
 0 14 2 414.86 36.9
 0 14 2 441.56 39
 0 -14 -2 464.55 27.2
 1 14 2 138.59 26.8
 2 14 2 122.29 35.4
 3 14 2 537.45 48
 -4 -14 -2 51.79 25.1
 -5 -14 -2 122.29 39.6
 -6 -14 -2 29.1 38.6
 -6 14 3 188.98 33.9
 -5 14 3 126.09 37.9
 -5 14 3 149.59 29.1
 -4 14 3 244.28 34.1
 -4 14 3 283.07 29.2
 -3 14 3 173.98 16.7
 -3 14 3 134.79 26.7
 3 -14 -3 167.78 14.4
 -2 14 3 -6.8 19.8
 -1 14 3 322.07 35
 -1 14 3 289.37 33.8
 0 14 3 322.37 39.5
 0 14 3 293.17 29.7
 1 14 3 70.99 11.7
 1 14 3 115.29 33.8
 2 14 3 132.69 35.7
 3 14 3 156.18 31.8
 -4 -14 -3 185.68 31.7
 -5 -14 -3 19.7 37.9
 -6 14 4 44.4 38.4
 -5 14 4 30.6 35.2
 -4 14 4 447.86 49.7
 -3 14 4 -60.29 31.7
 3 -14 -4 4.2 5.2
 3 -14 -4 16.2 10
 -2 14 4 294.57 34.6
 -1 14 4 142.19 27.9
 -1 14 4 118.39 27
 0 14 4 405.06 44.3
 0 14 4 441.76 35.3
 1 14 4 222.88 21.8
 1 14 4 181.68 20
 1 14 4 191.48 37.8
 2 14 4 94.99 35.3
 3 14 4 77.59 28.4
 -4 -14 -4 244.08 35.7
 -5 -14 -4 35 28.6
 -6 14 5 37.8 38.3
 -5 14 5 146.99 31.8
 -4 14 5 131.09 31.6
 -3 14 5 626.54 52.49
 -2 14 5 195.58 31
 -1 14 5 66.99 18.5
 -1 14 5 71.29 33.2
 0 14 5 1027.6 64.29
 0 14 5 796.12 54.69
 1 14 5 223.88 33.1
 1 14 5 200.58 22.3
 1 14 5 172.48 22.2
 -1 -14 -5 157.58 15.8
 2 14 5 95.39 28.5
 3 14 5 54.79 36.8
 -4 -14 -5 133.29 40.7
 -5 -14 -5 80.49 41.7
 -6 14 6 -30.3 30.7
 -5 14 6 179.78 45.5
 -4 14 6 71.89 38.5
 -3 14 6 189.68 42.7
 -2 14 6 32.3 34
 -1 14 6 11.7 18.5
 -1 14 6 -6.9 22.7
 0 14 6 18.1 33.3
 0 14 6 18 15.4
 1 14 6 512.15 51.39
 1 14 6 472.95 40.2
 -1 -14 -6 379.86 35.6
 2 14 6 135.79 38.5
 -2 -14 -6 93.39 19.9
 -3 -14 -6 159.38 26.2
 -4 -14 -6 14.5 26.2
 -5 14 7 6.4 27.6
 -4 14 7 113.89 40.5
 -3 14 7 117.59 40.3
 -2 14 7 404.16 51.19
 -1 14 7 104.69 28.9
 0 14 7 -5.4 34.8
 0 14 7 41.5 20.4
 1 14 7 322.77 45
 1 14 7 309.27 35.8
 2 14 7 67.39 27.7
 3 14 7 152.48 33.6
 -4 -14 -7 -6.8 24.2
 -5 14 8 100.69 33.8
 -4 14 8 8.3 40.1
 -3 14 8 17.8 38.4
 -2 14 8 272.67 48.7
 -1 14 8 36.8 27.1
 0 14 8 -8.2 36.5
 0 14 8 -3.8 24.2
 1 14 8 -15.3 19.6
 1 14 8 71.49 37.9
 2 14 8 303.57 39.9
 -3 -14 -8 69.49 26.9
 -5 14 9 79.09 46.3
 -4 14 9 1 40.9
 -3 14 9 96.59 34.1
 -2 14 9 75.29 33.4
 -1 14 9 282.07 48.3
 0 14 9 19.9 26.8
 1 14 9 50.79 39.5
 -4 14 10 62.09 33.7
 -3 14 10 35.9 34.7
 -2 14 10 38.8 31.6
 -1 14 10 67.29 29.7
 0 14 10 106.19 42.8
 -2 14 11 70.99 33.4
 1 15 -10 260.27 42.3
 2 15 -10 113.49 36.9
 3 15 -10 15.2 30.6
 1 -15 9 -10.8 37.6
 1 -15 9 -22.9 54.19
 0 -15 9 90.09 40.7
 0 -15 9 81.09 35.6
 1 15 -9 111.59 40.3
 -1 -15 9 94.29 35.1
 2 15 -9 250.37 38.7
 -2 -15 9 259.47 43.2
 3 15 -9 40 43
 -3 -15 9 44.8 32.1
 4 15 -9 -17 31.8
 2 -15 8 139.49 39.9
 2 -15 8 224.48 44.7
 1 -15 8 77.59 27.5
 1 -15 8 56.19 45.2
 0 15 -8 131.29 38.2
 0 -15 8 163.88 38.1
 0 -15 8 172.48 36.8
 1 15 -8 207.08 35.2
 -1 -15 8 175.78 45.8
 -2 -15 8 304.17 49.7
 -2 -15 8 256.87 32.5
 3 15 -8 87.79 40.5
 -3 -15 8 80.39 30.3
 -3 -15 8 82.39 29
 -4 -15 8 30.9 33.8
 -5 -15 8 6.7 38.9
 3 -15 7 78.19 30.7
 3 -15 7 53.89 39.7
 2 -15 7 246.88 35.8
 1 -15 7 206.88 37.2
 1 -15 7 161.68 36.8
 0 15 -7 141.39 34.6
 0 -15 7 116.89 32.6
 0 -15 7 146.59 34.1
 1 15 -7 190.28 30.8
 -1 -15 7 196.78 26.1
 -1 -15 7 170.28 34.5
 -2 -15 7 105.19 26.9
 -2 -15 7 124.99 38.9
 3 15 -7 189.68 34.1
 -3 -15 7 234.88 36.1
 -3 -15 7 184.28 34.2
 -4 -15 7 8.7 31.7
 -5 -15 7 41.6 30.5
 3 -15 6 -3.9 33.5
 3 -15 6 -13 33.2
 2 -15 6 123.29 25.8
 2 -15 6 85.99 33.1
 -1 15 -6 322.27 28.5
 1 -15 6 365.96 43.9
 1 -15 6 297.67 33.5
 0 15 -6 140.29 22.5
 0 15 -6 139.19 31.5
 0 -15 6 186.28 31.1
 0 -15 6 123.09 39
 1 15 -6 198.08 34.9
 -1 -15 6 219.78 34.3
 -1 -15 6 260.67 29.8
 2 15 -6 306.27 39.9
 -2 -15 6 257.87 35.2
 -2 -15 6 226.78 34
 -3 -15 6 204.28 36.7
 -3 -15 6 240.18 34
 -4 -15 6 49.8 34.1
 -5 -15 6 42.8 30.1
 -6 -15 6 81.29 37.4
 -4 15 -5 55.59 36.9
 4 -15 5 102.89 55.89
 -3 15 -5 -20.5 19
 3 -15 5 -22.4 19.7
 3 -15 5 29 33
 2 -15 5 58.69 29.6
 2 -15 5 83.19 21.5
 -1 15 -5 726.13 49.6
 1 -15 5 679.53 52.39
 1 -15 5 775.32 61.79
 0 15 -5 209.28 30.8
 0 15 -5 238.78 28.6
 0 -15 5 185.98 39.7
 1 15 -5 141.39 24.4
 -1 -15 5 188.88 31
 -2 -15 5 173.48 31.1
 -2 -15 5 170.88 35.6
 -3 -15 5 300.97 34.2
 -4 -15 5 135.49 38.4
 -5 -15 5 -1.3 38.3
 -6 -15 5 -8.4 45.4
 -5 15 -4 84.39 49.8
 -4 15 -4 175.98 28.2
 4 -15 4 250.27 55.89
 -3 15 -4 163.38 23.5
 3 -15 4 101.19 35.3
 -2 15 -4 8.6 21
 2 -15 4 27 21.7
 2 -15 4 10.6 25.2
 -1 15 -4 232.48 26.4
 1 -15 4 238.58 42.9
 1 -15 4 242.68 24.2
 0 15 -4 466.85 37.6
 0 15 -4 579.94 41.3
 0 -15 4 506.45 51.79
 1 15 -4 369.16 33.4
 1 15 -4 336.97 31
 -1 -15 4 355.26 37.6
 2 15 -4 210.78 28.1
 -2 -15 4 192.28 33.8
 -3 -15 4 201.68 30
 -3 -15 4 154.78 31.2
 -4 -15 4 162.98 32.5
 -5 -15 4 40.4 29.8
 -6 -15 4 5.7 43.3
 -5 15 -3 42.4 29.6
 -5 15 -3 75.59 34.8
 -4 15 -3 25.1 26.3
 -4 15 -3 53.89 27.7
 4 -15 3 -0.9 33.3
 -3 15 -3 326.07 38.4
 -3 15 -3 356.56 40
 -2 15 -3 47 17.9
 2 -15 3 24.5 18.1
 2 -15 3 13.6 35.8
 1 -15 3 109.19 17.7
 1 -15 3 83.99 26.1
 0 15 -3 973.6 67.89
 0 15 -3 990 59.49
 0 -15 3 977.1 74.09
 1 15 -3 116.29 22.7
 1 15 -3 136.89 22.5
 -1 -15 3 73.29 28.5
 2 15 -3 106.19 19.9
 2 15 -3 158.88 26
 -3 -15 3 63.79 19.1
 -4 -15 3 168.78 32.4
 -5 -15 3 81.59 32.2
 -6 -15 3 -15.5 42.8
 -5 15 -2 -3 29.2
 -5 15 -2 -55.59 28.8
 -4 15 -2 12.5 18.6
 -4 15 -2 5.2 23.7
 4 -15 2 -27.7 32.7
 -3 15 -2 788.82 56.09
 3 -15 2 849.22 67.59
 -2 15 -2 179.18 26
 2 -15 2 186.28 41
 2 -15 2 176.58 21
 -1 15 -2 2.4 17.1
 1 -15 2 38.8 13.5
 1 -15 2 49.8 22.6
 0 15 -2 463.55 32.4
 0 15 -2 498.05 43.5
 0 -15 2 455.45 45
 1 15 -2 1276.47 80.99
 1 15 -2 1232.18 76.79
 -1 -15 2 1196.78 77.09
 2 15 -2 104.19 17.7
 2 15 -2 119.79 24.5
 -2 -15 2 134.29 27.1
 -3 -15 2 109.69 27.3
 -3 -15 2 135.89 20.1
 -4 -15 2 147.69 23.3
 -4 -15 2 109.19 30.3
 -5 -15 2 151.28 36.3
 -6 -15 2 -45.5 44.6
 -6 15 -1 120.59 35.3
 -6 15 -1 106.49 35.2
 -5 15 -1 90.89 28.8
 -5 15 -1 99.39 32.5
 -4 15 -1 150.08 28
 -3 15 -1 33.3 19.5
 -3 15 -1 28.7 26.6
 -2 15 -1 983.5 66.39
 2 -15 1 914.51 68.09
 1 -15 1 65.59 13.9
 1 -15 1 72.39 30.4
 0 15 -1 171.18 15.6
 0 15 -1 176.18 26.2
 0 -15 1 164.98 21.3
 0 -15 1 141.69 23.5
 1 15 -1 1535.95 97.59
 -1 -15 1 1388.56 88.59
 2 15 -1 44.3 13.8
 2 15 -1 45.1 22.2
 -2 -15 1 73.79 20.9
 -3 -15 1 114.39 20.3
 -4 -15 1 9.3 25.2
 -4 -15 1 64.79 12.8
 -5 -15 1 109.39 32.5
 -6 -15 1 -1.4 27.9
 -6 15 0 47.6 33.7
 -6 15 0 24.4 41.6
 -5 15 0 77.19 33
 -5 15 0 51.19 24.3
 -4 15 0 84.39 29.9
 -4 15 0 73.69 29.7
 -3 15 0 64.79 29.3
 -3 15 0 10.7 22.1
 -2 15 0 908.51 65.99
 2 -15 0 982.5 73.59
 -1 15 0 314.07 33.2
 1 -15 0 339.07 34.4
 0 15 0 5.8 27
 0 -15 0 -6.6 11.4
 1 15 0 285.97 33.3
 -1 -15 0 312.97 27.5
 2 15 0 848.72 64.49
 -2 -15 0 1083.09 61.79
 3 15 0 35.4 25.7
 -3 -15 0 33.7 10.5
 -4 -15 0 110.59 37.1
 -5 -15 0 50.79 41.2
 -6 -15 0 -9.6 39.7
 -6 15 1 26 24.9
 -5 15 1 122.99 25.4
 -5 15 1 118.89 28.6
 -4 15 1 11.5 24.5
 -4 15 1 25.3 21.2
 -3 15 1 86.39 16.5
 -3 15 1 76.09 24.5
 -2 15 1 23.2 20.2
 -1 15 1 1354.76 85.69
 0 15 1 91.89 20.2
 0 15 1 145.29 25.1
 0 -15 -1 119.09 21
 0 -15 -1 146.29 15
 1 15 1 132.29 32.8
 -1 -15 -1 74.39 19.9
 2 15 1 1102.49 73.89
 -2 -15 -1 1097.99 71.19
 3 15 1 -3.8 24.6
 -3 -15 -1 41.3 11.2
 -4 -15 -1 96.49 28
 -5 -15 -1 42 28.1
 -6 -15 -1 14.4 27.8
 -6 15 2 16.1 34
 -5 15 2 111.89 23.8
 -5 15 2 71.09 27.2
 -4 15 2 193.88 30.7
 -4 15 2 172.38 25.6
 -3 15 2 114.29 33
 -2 15 2 114.99 31.9
 -1 15 2 1144.89 73.59
 0 15 2 429.36 44
 0 15 2 388.96 40.3
 0 -15 -2 436.06 30
 1 15 2 2.3 22.3
 2 15 2 98.39 36.4
 3 15 2 725.43 57.99
 -4 -15 -2 40.3 33.7
 -5 -15 -2 41.2 28.6
 -6 15 3 -1.7 35.9
 -5 15 3 134.79 31.7
 -4 15 3 142.79 22.2
 -3 15 3 112.99 35.1
 -2 15 3 146.59 27.8
 -1 15 3 73.69 25.2
 0 15 3 997.4 64.49
 0 15 3 999.7 67.09
 1 15 3 102.99 11.4
 1 15 3 91.69 26.3
 1 15 3 78.09 13.4
 2 15 3 42.4 26
 3 15 3 296.67 47.9
 -4 -15 -3 -10.2 33.8
 -5 -15 -3 41.8 28.6
 -6 15 4 92.79 42
 -5 15 4 28.1 26.1
 -4 15 4 216.68 33.8
 -3 15 4 285.47 36.9
 -2 15 4 282.07 43.4
 -1 15 4 346.87 38.3
 -1 15 4 337.87 40.1
 0 15 4 458.15 42.2
 0 15 4 432.26 36.4
 1 15 4 178.98 32
 1 15 4 241.48 19.4
 1 15 4 184.28 22.2
 2 15 4 28.3 36.8
 3 15 4 121.09 41.6
 -4 -15 -4 261.27 44.5
 -5 -15 -4 -10 39.5
 -6 15 5 -11.3 27.4
 -5 15 5 3.4 26.1
 -4 15 5 150.98 42.2
 -3 15 5 336.17 41.6
 -2 15 5 143.39 30.6
 -1 15 5 238.18 41.3
 0 15 5 175.58 38.6
 1 15 5 720.03 54.39
 1 15 5 695.43 57.89
 -1 -15 -5 786.42 56.59
 2 15 5 112.59 39.4
 3 15 5 41.5 28.4
 -4 -15 -5 84.29 30.8
 -5 15 6 62.39 31.4
 -4 15 6 11.6 27.5
 -3 15 6 175.68 34.1
 -2 15 6 309.67 47.6
 -1 15 6 168.88 32
 0 15 6 87.29 28.7
 1 15 6 261.17 31.4
 1 15 6 333.17 46.1
 2 15 6 200.78 35.3
 3 15 6 32.3 42.2
 -4 -15 -6 85.69 41.8
 -5 15 7 18.5 43.6
 -4 15 7 21 39.4
 -3 15 7 128.79 43.3
 -2 15 7 133.19 43.2
 -1 15 7 161.08 33.1
 0 15 7 70.89 28.7
 1 15 7 138.89 41.9
 2 15 7 341.27 41.8
 -5 15 8 20.1 47.8
 -4 15 8 1 41.2
 -3 15 8 61.99 46
 -2 15 8 277.87 51.39
 -1 15 8 106.99 31.8
 0 15 8 168.18 35.5
 1 15 8 128.39 43.6
 2 15 8 97.89 31.8
 -4 15 9 20.3 31.3
 -3 15 9 -19.8 31.9
 -2 15 9 145.99 48.6
 -1 15 9 28.4 30.5
 0 15 9 109.59 43.3
 1 15 9 31.7 29.1
 -3 15 10 7 34.2
 -2 15 10 58.39 35.7
 -1 15 10 260.07 50.39
 0 15 10 90.89 32.9
 1 16 -10 3.4 44
 2 16 -10 -6.9 45.1
 1 -16 9 32.7 38.8
 0 16 -9 64.99 30.5
 0 -16 9 -17.6 36.4
 1 16 -9 39.6 29.1
 -1 -16 9 151.08 40.3
 2 16 -9 97.99 31.9
 -2 -16 9 -3.2 32.4
 3 16 -9 14.3 30.6
 2 -16 8 130.39 40.7
 1 -16 8 144.99 31.8
 1 -16 8 138.19 39.1
 0 16 -8 3.9 24.2
 0 -16 8 39.1 31.9
 1 16 -8 -5.4 25
 -1 -16 8 79.79 34.4
 2 16 -8 116.89 31.5
 -2 -16 8 86.29 33.8
 3 16 -8 35.5 28.8
 -3 -16 8 37.6 28.7
 -3 -16 8 67.19 41.9
 -4 -16 8 69.49 36.2
 3 -16 7 -0.1 24.3
 2 -16 7 -9.2 32.2
 2 -16 7 13.8 32.3
 1 -16 7 113.69 33.7
 1 -16 7 58.29 46.2
 0 16 -7 18.8 22.3
 0 -16 7 30.1 30.4
 1 16 -7 32.1 32.6
 -1 -16 7 62.99 17.5
 -1 -16 7 -0.1 27.3
 2 16 -7 197.68 40.1
 -2 -16 7 207.28 27.6
 -2 -16 7 242.78 37.6
 3 16 -7 14.4 26.6
 -3 -16 7 73.89 31.2
 -3 -16 7 58.69 38.5
 -4 -16 7 59.69 27.6
 -5 -16 7 67.49 42.5
 3 -16 6 16.5 33.9
 3 -16 6 91.69 51.39
 2 -16 6 11.4 29.8
 2 -16 6 -6.2 27.8
 -1 16 -6 288.37 29
 1 -16 6 321.47 37.9
 1 -16 6 342.97 44.3
 0 16 -6 167.98 26.4
 0 16 -6 142.39 20
 0 -16 6 158.98 43.4
 0 -16 6 126.99 23.2
 1 16 -6 -24.2 19.2
 -1 -16 6 34.3 17.9
 -1 -16 6 -9.3 26.1
 2 16 -6 277.87 39.6
 -2 -16 6 222.18 35.4
 -2 -16 6 314.57 38.5
 -3 -16 6 125.29 28.2
 -3 -16 6 201.18 40.7
 -4 -16 6 36.2 26.4
 -5 -16 6 39.2 43
 4 -16 5 264.67 53.29
 3 -16 5 60.59 31.3
 3 -16 5 18.8 33.5
 -2 16 -5 47 16.2
 2 -16 5 50.09 41
 -1 16 -5 28.6 20.1
 1 -16 5 61.79 28.6
 1 -16 5 16.8 22.4
 0 16 -5 166.58 29.8
 0 16 -5 134.39 27
 0 -16 5 221.38 42.4
 1 16 -5 57.79 25.9
 1 16 -5 72.79 20.3
 -1 -16 5 61.59 25.8
 2 16 -5 171.68 32.5
 -2 -16 5 101.09 24.6
 -2 -16 5 148.09 29.3
 -3 -16 5 125.39 27.7
 -3 -16 5 98.19 34
 -4 -16 5 -46.6 26.2
 -4 -16 5 -19.2 21.7
 -5 -16 5 28.2 30.5
 -6 -16 5 31 36.9
 4 -16 4 60.79 39.1
 3 -16 4 212.98 39.6
 3 -16 4 142.89 25
 -2 16 -4 95.79 24.8
 2 -16 4 122.79 32.6
 2 -16 4 86.49 18.8
 -1 16 -4 18.8 24.2
 1 -16 4 45.1 26.5
 1 -16 4 22.9 19.1
 0 16 -4 597.94 41.1
 0 16 -4 563.24 46.7
 0 -16 4 482.25 59.19
 1 16 -4 179.88 26.4
 1 16 -4 235.68 25.1
 -1 -16 4 143.19 28.5
 -2 -16 4 1.8 19.1
 -3 -16 4 314.17 45.4
 -3 -16 4 435.96 39.4
 -4 -16 4 93.69 23.6
 -4 -16 4 162.78 33
 -5 -16 4 69.79 43.4
 -6 -16 4 39 37.4
 -5 16 -3 -15.9 19.6
 -5 16 -3 -17.9 44.4
 -4 16 -3 -7.6 39.3
 -4 16 -3 1.6 20.3
 4 -16 3 46.8 35.8
 -3 16 -3 448.96 39.3
 3 -16 3 352.26 55.79
 -2 16 -3 42.5 19.9
 2 -16 3 32.6 18.1
 2 -16 3 7.6 26.5
 -1 16 -3 56.09 20
 1 -16 3 48.7 17.9
 1 -16 3 76.49 26.2
 0 16 -3 206.78 28
 0 16 -3 257.97 25.9
 0 -16 3 227.78 32.1
 1 16 -3 293.97 32
 1 16 -3 255.57 27.7
 2 16 -3 34.1 16.6
 2 16 -3 -2.6 28.6
 -2 -16 3 68.39 27.5
 -3 -16 3 119.79 22.7
 -3 -16 3 149.79 30.2
 -4 -16 3 113.29 27.7
 -4 -16 3 11.1 26.8
 -5 -16 3 -58.19 41.1
 -6 -16 3 20.3 34
 -5 16 -2 19.2 41
 -5 16 -2 47.6 32.3
 -4 16 -2 12 28.7
 -4 16 -2 16.9 34.9
 -3 16 -2 53.99 22.4
 3 -16 2 1.9 30.4
 -2 16 -2 137.69 24.9
 2 -16 2 158.48 31.6
 2 -16 2 105.89 16.7
 -1 16 -2 138.79 24
 1 -16 2 127.09 27.6
 0 16 -2 129.89 17.1
 0 -16 2 156.38 32.6
 1 16 -2 250.37 31.5
 1 16 -2 204.38 24.5
 -1 -16 2 268.47 29.5
 2 16 -2 81.79 23.9
 2 16 -2 87.79 16.4
 -2 -16 2 76.79 19.2
 -3 -16 2 22.8 14.9
 -4 -16 2 726.93 65.99
 -4 -16 2 649.64 55.19
 -5 -16 2 75.49 45.1
 -6 -16 2 8.1 33.6
 -5 16 -1 90.79 26.7
 -5 16 -1 64.39 39.7
 -4 16 -1 5.1 21.2
 -4 16 -1 16.8 21.5
 -3 16 -1 100.19 25.4
 3 -16 1 95.49 33.2
 -2 16 -1 656.93 48.4
 2 -16 1 562.34 51.89
 2 -16 1 538.35 51.59
 -1 16 -1 99.39 24
 1 -16 1 166.18 22.2
 1 -16 1 127.99 26.7
 0 16 -1 45.1 28.5
 0 16 -1 86.39 11.5
 0 -16 1 62.49 20.7
 0 -16 1 88.39 19.1
 1 16 -1 470.15 48.5
 -1 -16 1 503.85 39.2
 2 16 -1 109.99 34.1
 2 16 -1 159.28 19.4
 -3 -16 1 25 17.2
 -4 -16 1 176.78 43.4
 -4 -16 1 123.49 20.2
 -5 -16 1 97.69 46.6
 -6 -16 1 -18 44.3
 -6 16 0 -5.5 23.3
 -5 16 0 294.77 36.4
 -5 16 0 213.28 42.7
 -4 16 0 -23.8 27.3
 -4 16 0 29.8 22.1
 -3 16 0 -11.7 20.7
 -2 16 0 59.79 31.7
 2 -16 0 91.79 9.8
 2 -16 0 151.78 29.9
 -1 16 0 154.48 26.9
 1 -16 0 179.28 28.3
 0 16 0 254.87 31.1
 0 -16 0 197.78 31.6
 0 -16 0 179.48 21
 1 16 0 155.08 35.5
 -1 -16 0 191.88 23
 2 16 0 137.19 33.7
 2 16 0 91.39 13.6
 -2 -16 0 61.29 15
 3 16 0 26.6 35.8
 -3 -16 0 21.8 12.7
 -4 -16 0 -17.3 26.1
 -5 -16 0 319.77 43.2
 -6 -16 0 4.3 34.2
 -6 16 1 59.59 51.39
 -5 16 1 13.9 33.7
 -5 16 1 34.6 23.7
 -4 16 1 84.89 34.2
 -4 16 1 119.79 27.5
 -3 16 1 26.7 22
 -2 16 1 167.18 28.5
 -1 16 1 508.85 48.4
 0 16 1 172.28 34.7
 0 16 1 87.99 21.4
 0 -16 -1 106.29 14.8
 0 -16 -1 77.29 20.4
 1 16 1 105.09 26.6
 -1 -16 -1 105.89 22.2
 2 16 1 642.24 52.99
 -2 -16 -1 604.74 42.9
 3 16 1 83.29 30.5
 -3 -16 -1 103.89 12.9
 -4 -16 -1 21.4 36.4
 -5 -16 -1 73.09 31.3
 -6 16 2 2.3 25.3
 -5 16 2 10.7 25.1
 -4 16 2 550.84 45.2
 -4 16 2 722.73 55.49
 -3 16 2 -4.4 22.7
 -2 16 2 107.49 33.8
 -1 16 2 336.97 36.8
 0 16 2 106.49 26.1
 0 16 2 86.19 19.8
 0 -16 -2 89.09 11
 1 16 2 120.39 29.2
 2 16 2 114.59 38.4
 3 16 2 74.29 39.4
 -4 -16 -2 50.89 27.8
 -5 -16 -2 -58.09 39.3
 -6 16 3 4.5 26
 -5 16 3 16.9 25.8
 -4 16 3 34.6 26.1
 -3 16 3 121.29 28.4
 -2 16 3 1.3 32.4
 -1 16 3 208.58 32.6
 0 16 3 184.18 30.6
 0 16 3 190.68 23.9
 1 16 3 66.19 27.2
 1 16 3 49.9 9.7
 2 16 3 18.3 37.8
 3 16 3 410.16 53.69
 -4 -16 -3 61.09 28.9
 -5 -16 -3 -45.8 40.3
 -6 16 4 63.99 102.99
 -5 16 4 0.1 25.2
 -4 16 4 210.08 34.8
 -3 16 4 296.97 39.3
 -2 16 4 10.5 35.3
 -1 16 4 177.68 32.5
 0 16 4 436.46 41.6
 0 16 4 615.24 48.5
 1 16 4 4 11.3
 1 16 4 22.1 26.2
 2 16 4 163.88 43.3
 3 16 4 111.19 44.6
 -4 -16 -4 77.79 41.4
 -5 -16 -4 -2.7 26.9
 -5 16 5 26.5 38.1
 -4 16 5 7.9 40.3
 -3 16 5 101.09 41
 -2 16 5 70.79 29.7
 -1 16 5 140.69 30.2
 0 16 5 160.88 32.6
 1 16 5 32.8 36.8
 2 16 5 12.4 39.3
 3 16 5 22.5 30.6
 -4 -16 -5 261.17 47.9
 -5 16 6 31.7 31.4
 -4 16 6 25.7 29.4
 -3 16 6 82.29 32.5
 -2 16 6 249.68 47.9
 -1 16 6 -23 25.8
 0 16 6 107.59 31.5
 1 16 6 325.37 41.2
 2 16 6 -31.9 28.8
 3 16 6 98.39 47
 -4 -16 -6 8.8 40.1
 -5 16 7 -3.8 34.7
 -4 16 7 38.6 31.2
 -3 16 7 38.7 31.2
 -2 16 7 160.78 37.1
 -1 16 7 75.69 40.7
 0 16 7 65.89 40.6
 1 16 7 37.7 41.6
 2 16 7 -17.1 28.2
 3 16 7 8.3 33.1
 -4 16 8 61.99 33.5
 -3 16 8 54.89 46.6
 -2 16 8 144.09 37.5
 -1 16 8 44.9 41.5
 0 16 8 -54.79 41.1
 1 16 8 218.68 49.1
 2 16 8 60.69 32.9
 -4 16 9 113.59 39.6
 -3 16 9 17.5 34
 -2 16 9 52.89 47.4
 -1 16 9 88.39 34.6
 0 16 9 2 43.5
 1 16 9 24.5 32.2
 -2 16 10 1.4 33.4
 -1 16 10 16.1 31.5
 1 17 -9 108.69 42.6
 2 17 -9 75.99 44.8
 3 17 -9 57.49 54.69
 1 -17 8 69.39 28.2
 1 -17 8 119.49 42.9
 0 -17 8 95.29 36.9
 1 17 -8 8.7 34.4
 -1 -17 8 28.6 35.1
 2 17 -8 -7.9 26.2
 -2 -17 8 -23.9 29.7
 3 17 -8 152.68 36.6
 -3 -17 8 197.18 39.9
 -3 -17 8 116.39 27.9
 -4 -17 8 31.5 25.8
 2 -17 7 -60.29 35.3
 2 -17 7 45 33.1
 1 -17 7 135.09 28.2
 0 17 -7 169.18 37.4
 0 -17 7 145.99 37.1
 1 17 -7 117.49 28.6
 -1 -17 7 96.49 33.4
 -1 -17 7 100.29 28.3
 2 17 -7 166.38 31.6
 -2 -17 7 143.69 34.9
 -2 -17 7 128.69 32.2
 3 17 -7 56.79 29.3
 -3 -17 7 33.1 23.5
 -4 -17 7 -50.19 35.8
 -4 -17 7 8.6 28.9
 -5 -17 7 97.99 34.6
 3 -17 6 -8.8 21.9
 3 -17 6 4.8 42.1
 2 -17 6 62.19 45.5
 2 -17 6 112.29 25.2
 -1 17 -6 28.4 15.5
 1 -17 6 51.29 32.4
 1 -17 6 51.19 26.8
 0 17 -6 66.79 22.4
 0 17 -6 53.39 16.7
 0 -17 6 148.69 44
 1 17 -6 63.79 22.4
 -1 -17 6 29.3 38.8
 2 17 -6 114.89 32.7
 -2 -17 6 91.89 38.4
 -2 -17 6 149.88 33.6
 -3 -17 6 -10.6 32.7
 -3 -17 6 16.7 25.3
 -4 -17 6 121.49 31.3
 -4 -17 6 114.59 42.9
 -5 -17 6 55.29 35.2
 3 -17 5 111.29 39.9
 3 -17 5 90.19 24.8
 -2 17 -5 3.4 20.1
 2 -17 5 -33.2 29.7
 2 -17 5 3.5 23.5
 -1 17 -5 60.89 18.2
 1 -17 5 89.19 31.8
 1 -17 5 92.39 19.7
 0 17 -5 147.79 29.1
 0 -17 5 182.58 43.5
 1 17 -5 196.98 32.7
 1 17 -5 166.68 30.4
 -1 -17 5 109.69 29.9
 2 17 -5 241.48 35.9
 -2 -17 5 223.58 40.9
 -3 -17 5 288.87 38.1
 -3 -17 5 367.16 40.5
 -4 -17 5 40.8 24.3
 -4 -17 5 -9.8 37.9
 -5 -17 5 11.6 45
 4 -17 4 111.99 45.2
 -3 17 -4 309.07 33.6
 3 -17 4 382.36 49.3
 -2 17 -4 51.09 25.2
 2 -17 4 14.2 28.7
 2 -17 4 18.4 19.9
 -1 17 -4 363.46 33.7
 1 -17 4 267.37 29.7
 1 -17 4 345.57 41.5
 0 17 -4 148.99 20.9
 0 17 -4 150.58 31.6
 0 -17 4 149.69 31.2
 1 17 -4 12.9 19.3
 1 17 -4 9.7 21.8
 -1 -17 4 26.9 30.8
 -2 -17 4 37.6 30.9
 -3 -17 4 129.49 27.4
 -3 -17 4 134.29 30.3
 -4 -17 4 68.59 29.7
 -4 -17 4 49 22.7
 -5 -17 4 101.39 36.2
 -5 17 -3 11.6 34.4
 -4 17 -3 25 30
 -4 17 -3 102.89 33.7
 4 -17 3 72.99 38.7
 -3 17 -3 46.5 30.3
 3 -17 3 24.6 33.9
 2 -17 3 132.59 20.8
 2 -17 3 96.09 31.8
 -1 17 -3 23.3 26.8
 1 -17 3 32.3 14.5
 1 -17 3 41.7 33.5
 0 17 -3 124.49 17.6
 0 17 -3 169.68 26.1
 0 -17 3 146.69 28.5
 1 17 -3 157.08 20.2
 1 17 -3 176.18 28.4
 -1 -17 3 225.38 30.2
 2 17 -3 146.79 35.7
 -2 -17 3 191.68 27.4
 -3 -17 3 298.17 46.4
 -3 -17 3 341.77 38.9
 -4 -17 3 281.47 50.29
 -4 -17 3 316.57 36.9
 -5 -17 3 35.3 32
 -5 17 -2 50.09 31.8
 -5 17 -2 60.89 24.4
 -4 17 -2 8.5 22
 -3 17 -2 84.09 33.8
 3 -17 2 150.78 49.99
 -2 17 -2 648.94 54.39
 2 -17 2 616.54 46.1
 2 -17 2 748.13 66.19
 -1 17 -2 11.4 26.6
 1 -17 2 44.9 33.2
 0 17 -2 411.66 29.8
 0 17 -2 417.96 45.4
 0 -17 2 387.36 43.8
 1 17 -2 137.99 28
 1 17 -2 154.88 20.2
 -1 -17 2 220.48 33.4
 2 17 -2 16 22.7
 -2 -17 2 33 24.1
 3 17 -2 53.49 26.1
 -3 -17 2 92.19 18.8
 -3 -17 2 87.99 29.8
 -4 -17 2 92.59 19.1
 -4 -17 2 34.2 43.5
 -5 -17 2 22.2 31.7
 -5 17 -1 110.59 38.1
 -5 17 -1 55.39 40.7
 -4 17 -1 37 31.8
 -4 17 -1 72.59 25.6
 -3 17 -1 89.29 25.7
 -2 17 -1 127.59 26.3
 2 -17 1 100.49 12.9
 2 -17 1 116.99 31.5
 -1 17 -1 188.88 27.9
 1 -17 1 153.28 29.2
 1 -17 1 105.49 24.3
 0 17 -1 37.9 21.9
 0 -17 1 51.19 19.4
 0 -17 1 77.99 21.7
 1 17 -1 186.88 30.3
 1 17 -1 185.78 20
 -1 -17 1 118.89 28
 2 17 -1 192.48 39
 -2 -17 1 199.88 24.3
 -3 -17 1 80.49 20.1
 -4 -17 1 122.89 46.8
 -5 -17 1 347.77 57.59
 -5 17 0 20.5 35.6
 -4 17 0 124.09 36
 -4 17 0 7.2 27.9
 -3 17 0 59.29 25.2
 -2 17 0 154.28 30.1
 2 -17 0 203.08 33.6
 -1 17 0 488.05 43.7
 1 -17 0 476.25 44
 0 17 0 -2.6 20.8
 0 -17 0 9.7 9.6
 0 -17 0 -22.3 25.5
 1 17 0 482.15 44.1
 -1 -17 0 474.85 41.6
 2 17 0 221.88 32.9
 -2 -17 0 147.59 23
 3 17 0 44.2 39.5
 -3 -17 0 26.2 13.8
 -4 -17 0 63.99 30
 -5 -17 0 23.3 29.9
 -5 17 1 405.06 44.7
 -4 17 1 220.28 32.7
 -4 17 1 164.78 32.2
 -3 17 1 75.39 35.2
 -2 17 1 229.78 33.7
 -1 17 1 151.88 35.6
 1 -17 -1 145.59 26.6
 0 17 1 34.7 22.1
 0 -17 -1 63.69 12
 0 -17 -1 75.99 27.3
 1 17 1 103.09 27.6
 -1 -17 -1 134.89 20.3
 2 17 1 106.09 29.5
 -2 -17 -1 81.99 18.3
 3 17 1 52.49 30.3
 -4 -17 -1 8.4 27.1
 -5 -17 -1 201.78 48.1
 -5 17 2 -11 37.7
 -4 17 2 111.29 40.1
 -3 17 2 57.79 25.9
 -2 17 2 26.2 24.7
 -1 17 2 222.78 33.8
 0 17 2 367.26 34
 0 17 2 297.67 44.4
 0 -17 -2 377.66 29.7
 1 17 2 44.6 35.9
 2 17 2 728.83 66.09
 3 17 2 153.48 44.9
 -4 -17 -2 39 29.7
 -5 -17 -2 13.8 29.2
 -5 17 3 34.5 38.4
 -4 17 3 331.07 50.39
 -3 17 3 306.67 38.7
 -2 17 3 146.99 39.8
 -1 17 3 155.18 30.6
 0 17 3 114.99 26.6
 1 17 3 12.6 35.2
 2 17 3 144.99 43.2
 3 17 3 37.6 31.7
 -4 -17 -3 147.69 35.4
 -5 -17 -3 12.5 42.1
 -5 17 4 -2.2 38.9
 -4 17 4 26.2 37.6
 -3 17 4 172.08 33.9
 -2 17 4 45.7 29.2
 -1 17 4 69.69 27.7
 0 17 4 208.58 42.8
 1 17 4 278.87 47.3
 2 17 4 21.8 41.2
 3 17 4 327.67 55.29
 -4 -17 -4 58.19 30.1
 -5 17 5 34.4 28.2
 -4 17 5 111.79 33.3
 -3 17 5 321.47 53.19
 -2 17 5 194.18 37.2
 -1 17 5 106.59 31.1
 0 17 5 284.27 39.5
 1 17 5 53.29 29.6
 2 17 5 19.7 29.7
 3 17 5 115.19 35.9
 -4 -17 -5 -22.8 39.4
 -5 17 6 3 32.9
 -4 17 6 71.29 44.5
 -3 17 6 15.5 30.2
 -2 17 6 142.89 46.5
 -1 17 6 60.19 40.5
 0 17 6 84.99 31.9
 1 17 6 46.4 30.5
 2 17 6 117.09 35.6
 3 17 6 -17 33.2
 -4 17 7 -18.1 32.7
 -3 17 7 77.69 35.6
 -2 17 7 100.79 35.4
 -1 17 7 71.19 43.1
 0 17 7 163.38 37.1
 1 17 7 174.48 38.4
 2 17 7 66.89 34.1
 3 17 7 33 35.4
 -4 17 8 39.2 36.1
 -3 17 8 180.58 53.29
 -2 17 8 -8.6 32.2
 -1 17 8 10.3 31.4
 0 17 8 -9.5 31.4
 1 17 8 118.89 36.8
 2 17 8 12.7 31.2
 -3 17 9 -1.3 34.6
 -2 17 9 91.69 38.1
 -1 17 9 70.89 47.7
 0 17 9 28.6 34.8
 1 17 9 86.39 35.3
 1 18 -9 151.98 45.9
 2 18 -9 145.99 37.3
 1 -18 8 185.18 42.4
 0 18 -8 -21.5 25.7
 0 -18 8 76.79 41
 1 18 -8 143.59 32.5
 -1 -18 8 208.68 43
 2 18 -8 198.08 45.6
 -2 -18 8 97.49 38.1
 3 18 -8 79.09 41
 2 -18 7 51.99 26
 1 -18 7 144.69 35.4
 1 -18 7 150.28 39.4
 0 -18 7 -13.9 31.8
 1 18 -7 41.2 25.1
 -1 -18 7 -35.5 30.8
 2 18 -7 223.98 34.2
 -2 -18 7 151.88 28.7
 -2 -18 7 157.68 48.2
 3 18 -7 114.59 41.6
 -3 -18 7 145.19 39.3
 -4 -18 7 2.3 27.4
 2 -18 6 49 29.4
 2 -18 6 68.09 34.9
 1 -18 6 164.88 38.4
 1 -18 6 258.67 34.3
 0 18 -6 427.46 44.3
 0 18 -6 444.16 37
 0 -18 6 447.86 58.59
 1 18 -6 11.6 29
 -1 -18 6 -2.9 38.6
 2 18 -6 207.48 39.3
 -2 -18 6 202.78 38.7
 -2 -18 6 271.77 33.3
 -3 -18 6 118.29 30.3
 -3 -18 6 189.08 43.7
 -4 -18 6 80.69 31.6
 -4 -18 6 52.39 33.5
 -5 -18 6 27.4 34
 3 -18 5 112.79 43.2
 2 -18 5 119.09 22.1
 2 -18 5 161.18 38
 -1 18 -5 92.89 28
 1 -18 5 139.09 26.4
 1 -18 5 132.69 43.8
 0 18 -5 401.26 40
 0 18 -5 518.35 44.4
 0 -18 5 421.06 55.49
 1 18 -5 33.2 25.5
 1 18 -5 19.1 28.5
 -1 -18 5 88.59 37.6
 2 18 -5 20.2 27.5
 -2 -18 5 -33.4 32
 -2 -18 5 28.3 27.6
 -3 -18 5 173.48 40
 -3 -18 5 95.39 30.4
 -4 -18 5 85.29 37.4
 -4 -18 5 39.6 32.2
 -5 -18 5 -23.7 32.4
 -3 18 -4 79.59 23.3
 -2 18 -4 33.2 28.6
 2 -18 4 29.3 20.6
 2 -18 4 -9.6 30.9
 -1 18 -4 132.09 31.6
 1 -18 4 218.78 35.1
 1 -18 4 148.89 19.3
 0 18 -4 237.78 25.1
 0 18 -4 286.97 32.5
 0 -18 4 171.58 33.9
 1 18 -4 511.25 41.8
 1 18 -4 593.04 46.3
 -1 -18 4 434.86 47.1
 2 18 -4 25.9 24.7
 2 18 -4 32.5 24.1
 -2 -18 4 58.89 24.6
 -3 -18 4 221.98 35.3
 -3 -18 4 135.79 36.9
 -4 -18 4 149.09 35.3
 -4 -18 4 102.99 44.2
 -5 -18 4 41.3 35.7
 -4 18 -3 88.89 26.8
 -3 18 -3 76.49 32.8
 3 -18 3 -4.3 47.5
 -2 18 -3 391.66 38.1
 2 -18 3 406.76 56.29
 2 -18 3 369.96 31.3
 -1 18 -3 205.38 37.3
 1 -18 3 299.27 38.1
 0 18 -3 207.58 35.2
 0 18 -3 137.59 20.5
 0 -18 3 139.79 29.6
 1 18 -3 506.55 41.1
 1 18 -3 520.75 46.8
 -1 -18 3 605.24 52.89
 2 18 -3 -22 32.8
 -2 -18 3 64.79 22.2
 -3 -18 3 50.49 28.7
 -3 -18 3 28.7 38.6
 -4 -18 3 84.39 33.7
 -4 -18 3 33.7 26.7
 -5 -18 3 60.19 36.9
 -5 18 -2 38.1 26.7
 -4 18 -2 104.79 28.2
 -3 18 -2 27 24.6
 3 -18 2 10.5 34
 -2 18 -2 143.79 34.7
 2 -18 2 127.29 33.8
 -1 18 -2 33.6 29.6
 1 -18 2 73.79 27.1
 0 18 -2 164.18 28.7
 0 -18 2 174.38 35.8
 1 18 -2 116.29 36.1
 1 18 -2 132.89 18.7
 -1 -18 2 128.59 30.4
 2 18 -2 536.85 48.6
 -2 -18 2 504.75 42.9
 3 18 -2 42.7 26.3
 -3 -18 2 29.2 28.5
 -3 -18 2 51.99 19
 -4 -18 2 175.68 39
 -5 -18 2 41.4 35.5
 -5 18 -1 9.5 24.5
 -4 18 -1 13.9 24.8
 -3 18 -1 242.98 42.2
 3 -18 1 352.86 45.7
 -2 18 -1 49.5 24.2
 2 -18 1 83.99 31.4
 -1 18 -1 470.25 41.5
 1 -18 1 412.36 49.9
 0 18 -1 489.45 51.69
 0 -18 1 529.95 44.4
 1 18 -1 169.88 31.5
 1 18 -1 199.48 20.2
 -1 -18 1 211.48 31.9
 2 18 -1 506.35 47.6
 -2 -18 1 499.45 42.4
 3 18 -1 23.1 27.3
 -3 -18 1 13.1 18.5
 -4 -18 1 34.2 31.7
 -5 -18 1 72.49 36.5
 -5 18 0 5.1 25.5
 -4 18 0 99.19 28.6
 -3 18 0 296.47 44.1
 -2 18 0 77.49 26
 -1 18 0 235.58 33.4
 1 -18 0 263.37 34.7
 0 18 0 63.69 33.5
 0 -18 0 66.59 22.3
 1 18 0 265.57 19.6
 1 18 0 196.58 33.4
 -1 -18 0 202.68 26.3
 2 18 0 30.5 25.8
 -2 -18 0 60.79 20.8
 3 18 0 404.36 46.5
 -4 -18 0 134.69 46.2
 -5 -18 0 118.59 45
 -5 18 1 6.5 37.1
 -4 18 1 42.6 26.3
 -3 18 1 -2.9 23.6
 -2 18 1 479.55 46.2
 -1 18 1 230.58 33.4
 0 18 1 455.25 45.6
 0 -18 -1 528.25 41.7
 1 18 1 511.65 52.69
 1 18 1 452.15 31.5
 -1 -18 -1 474.35 37.8
 2 18 1 89.59 31.1
 -2 -18 -1 70.99 18.5
 3 18 1 279.27 42.1
 -4 -18 -1 26.9 28.5
 -5 -18 -1 4.5 29.6
 -5 18 2 64.29 30.7
 -4 18 2 126.39 31.6
 -3 18 2 11.6 35.6
 -2 18 2 524.05 49.5
 -1 18 2 159.68 31.1
 0 18 2 183.48 32.8
 1 18 2 139.49 32.4
 2 18 2 176.18 36.7
 3 18 2 60.19 44.7
 -4 -18 -2 187.58 38.9
 -5 -18 -2 24.8 33.2
 -5 18 3 30.7 28.5
 -4 18 3 153.68 34.2
 -3 18 3 54.89 38.3
 -2 18 3 38.5 26.5
 -1 18 3 666.03 63.69
 0 18 3 34.7 28.2
 1 18 3 280.07 40.3
 2 18 3 324.37 52.19
 3 18 3 15.6 32.7
 -4 -18 -3 95.19 35.1
 -5 18 4 54.49 30.5
 -4 18 4 91.69 32.3
 -3 18 4 185.88 45.9
 -2 18 4 61.09 31.1
 -1 18 4 463.55 48.3
 0 18 4 221.58 36.9
 1 18 4 153.28 35.4
 2 18 4 72.89 45.1
 3 18 4 181.28 51.79
 -4 -18 -4 -0.7 29.5
 -5 18 5 4.7 32
 -4 18 5 108.39 34.4
 -3 18 5 96.29 34.7
 -2 18 5 48.1 33.4
 -1 18 5 95.69 32.6
 0 18 5 419.96 55.19
 1 18 5 102.29 33.8
 2 18 5 173.78 39.5
 3 18 5 213.98 54.69
 -4 18 6 -27.4 44.8
 -3 18 6 212.28 41.9
 -2 18 6 147.69 48.9
 -1 18 6 -35.9 40.5
 0 18 6 418.46 49
 1 18 6 116.59 48.4
 2 18 6 165.58 49.7
 3 18 6 31.9 36.4
 -4 18 7 38.5 37.7
 -3 18 7 40.9 36
 -2 18 7 103.89 37.3
 -1 18 7 48.1 33.3
 0 18 7 -47.5 43.2
 1 18 7 197.88 41.8
 2 18 7 67.39 35.8
 -3 18 8 66.49 53.19
 -2 18 8 188.18 42.4
 -1 18 8 230.08 41.7
 0 18 8 -88.29 45.7
 1 18 8 206.18 43.8
 -2 18 9 132.79 41.4
 -1 18 9 76.19 36.4
 0 18 9 51.39 49.9
 1 19 -8 42.6 26.7
 2 19 -8 44.2 40.2
 0 19 -7 42.5 23.7
 0 -19 7 32.7 35.7
 1 19 -7 65.59 25.3
 -1 -19 7 47.6 34
 2 19 -7 -48.1 24.9
 -2 -19 7 27.2 46.6
 -2 -19 7 -46.2 32.8
 3 19 -7 113.39 41.7
 -3 -19 7 151.08 32.6
 -4 -19 7 23 28.7
 1 -19 6 11.7 44.6
 0 19 -6 73.69 20.5
 0 -19 6 29.6 43.9
 1 19 -6 59.99 30.6
 -1 -19 6 36.5 31.2
 2 19 -6 60.09 33.9
 -2 -19 6 35.7 34.1
 -2 -19 6 58.09 32.7
 3 19 -6 126.09 38.4
 -3 -19 6 122.09 34.3
 -3 -19 6 207.28 44
 -4 -19 6 -28.1 42.4
 2 -19 5 67.79 48.7
 -1 19 -5 207.48 27.6
 1 -19 5 174.28 48.5
 0 19 -5 48.5 22.2
 0 -19 5 -15.6 40.1
 1 19 -5 86.39 33.3
 1 19 -5 -9.8 25
 -1 -19 5 -27.1 37.3
 2 19 -5 47.6 29.2
 -2 -19 5 69.29 27
 -2 -19 5 32 27.8
 -3 -19 5 -15.4 39.4
 -3 -19 5 -5 26.7
 -4 -19 5 131.39 33.2
 -3 19 -4 -13.9 20.2
 3 -19 4 -2.7 36.3
 -2 19 -4 45.3 29.8
 2 -19 4 111.59 47.4
 -1 19 -4 172.18 28.5
 1 -19 4 187.08 45.1
 0 19 -4 39.3 22.6
 0 -19 4 34.2 26.6
 1 19 -4 163.38 26.7
 1 19 -4 149.79 29.2
 2 19 -4 27.2 26.5
 2 19 -4 77.09 20.1
 -2 -19 4 82.29 37
 -3 -19 4 17.2 27.9
 -3 -19 4 18.5 23.6
 -4 -19 4 182.38 50.59
 -4 -19 4 110.09 35.3
 -5 -19 4 70.89 53.59
 -4 19 -3 73.69 35.6
 -3 19 -3 48.5 24.2
 3 -19 3 92.59 37.1
 -2 19 -3 14.1 21.5
 2 -19 3 91.29 33.9
 -1 19 -3 85.89 25.1
 1 -19 3 10.9 26.5
 0 19 -3 170.38 29.6
 0 -19 3 158.58 30.9
 1 19 -3 68.79 34.8
 1 19 -3 129.29 21.2
 -1 -19 3 165.08 37.2
 2 19 -3 52.89 21.5
 2 19 -3 82.39 37.6
 -3 -19 3 96.19 24.6
 -3 -19 3 145.59 44.4
 -4 -19 3 17.4 31.3
 -5 -19 3 204.78 59.29
 -4 19 -2 176.98 40.9
 3 -19 2 104.19 51.89
 -2 19 -2 25.8 31.5
 2 -19 2 51.39 29.2
 -1 19 -2 72.39 25
 1 -19 2 26.5 26.5
 0 -19 2 100.19 34
 1 19 -2 78.69 17.7
 1 19 -2 25.7 26.1
 -1 -19 2 69.09 22.7
 2 19 -2 212.98 35.3
 -2 -19 2 194.88 34.6
 3 19 -2 43.4 28.9
 -3 -19 2 70.49 33.5
 -3 -19 2 43.3 26.4
 -4 -19 2 -28.2 30.7
 -5 -19 2 94.89 52.19
 -4 19 -1 89.29 30.2
 -3 19 -1 140.99 30.9
 3 -19 1 107.69 36.6
 2 -19 1 85.29 32.1
 -1 19 -1 129.39 27.4
 1 -19 1 84.59 28.2
 0 19 -1 48.1 24.8
 0 -19 1 54.89 23.7
 1 19 -1 64.79 38
 1 19 -1 154.28 16.2
 -1 -19 1 134.29 30.7
 2 19 -1 187.18 33.3
 -2 -19 1 108.19 21.4
 3 19 -1 113.19 34
 -3 -19 1 50.39 21.8
 -4 -19 1 7.8 31.3
 -5 -19 1 -45.5 35.7
 -5 19 0 -10.9 37
 -4 19 0 10.9 27.4
 -3 19 0 251.27 37.1
 -2 19 0 55.09 26.4
 2 -19 0 56.49 29.4
 -1 19 0 60.59 25.4
 0 19 0 -32.9 23.6
 0 -19 0 -38.9 19.7
 1 19 0 89.39 38.7
 -1 -19 0 60.29 20.4
 2 19 0 141.49 32.2
 -2 -19 0 71.99 17.2
 3 19 0 200.88 38.4
 -4 -19 0 63.49 47.4
 -5 -19 0 -24.2 34.5
 -5 19 1 -10.2 26.4
 -4 19 1 -34.1 38.2
 -3 19 1 95.49 31
 -2 19 1 207.38 41.4
 -1 19 1 127.79 29.1
 0 19 1 68.69 36.3
 1 19 1 104.69 29.1
 -1 -19 -1 45.7 17.9
 2 19 1 78.79 41.7
 -2 -19 -1 57.69 14.4
 3 19 1 130.29 36.9
 -4 -19 -1 166.78 38.8
 -5 19 2 53.79 30.1
 -4 19 2 -28.7 26.8
 -3 19 2 43.9 29.3
 -2 19 2 204.18 35.6
 -1 19 2 87.09 28.8
 0 19 2 196.98 34.4
 1 19 2 77.69 40.6
 2 19 2 35.8 32.1
 3 19 2 39.7 47.5
 -4 -19 -2 138.59 47.7
 -5 19 3 175.58 38.8
 -4 19 3 29.7 28.6
 -3 19 3 20.4 40.1
 -2 19 3 7.7 27.2
 -1 19 3 115.39 40.3
 0 19 3 170.68 35.5
 1 19 3 103.09 31.9
 2 19 3 161.68 37.8
 3 19 3 43.9 34.7
 -4 -19 -3 129.19 47.9
 -5 19 4 27.4 35.8
 -4 19 4 218.78 38.6
 -3 19 4 17.6 42.4
 -2 19 4 56.19 32.8
 -1 19 4 213.98 47.8
 0 19 4 38.3 31.2
 1 19 4 148.29 36.6
 2 19 4 45.6 34.6
 3 19 4 109.99 50.69
 -4 -19 -4 13.3 31.3
 -4 19 5 150.68 39.4
 -3 19 5 23 33.7
 -2 19 5 118.49 36.4
 -1 19 5 19 31.3
 0 19 5 7.4 30.5
 1 19 5 121.09 48.1
 2 19 5 50.29 36
 3 19 5 49.6 53.49
 -4 19 6 85.89 51.59
 -3 19 6 187.18 41.1
 -2 19 6 133.99 49.6
 -1 19 6 47.6 33
 0 19 6 87.39 46.5
 1 19 6 35.9 34.4
 2 19 6 148.89 51.69
 -3 19 7 88.69 40.2
 -2 19 7 35.4 34.9
 -1 19 7 85.79 37.2
 0 19 7 135.79 38.3
 1 19 7 -12.7 48
 2 19 7 43.2 37.5
 -3 19 8 34 56.09
 -2 19 8 143.09 41.6
 -1 19 8 6.3 47.7
 0 19 8 -62.09 35.6
 1 20 -7 105.69 36.1
 -1 -20 7 140.89 40.4
 2 20 -7 57.09 26.5
 3 20 -7 57.79 37.6
 -3 -20 7 51.89 29.5
 1 -20 6 11.8 51.19
 0 20 -6 20.3 20.4
 0 -20 6 8.9 45.9
 1 20 -6 12.2 28.5
 -1 -20 6 13.3 31.2
 2 20 -6 68.09 32.4
 -2 -20 6 40 42.8
 -2 -20 6 47.8 37.4
 3 20 -6 21.7 34.6
 -3 -20 6 6.6 39.8
 -4 -20 6 75.29 48.5
 2 -20 5 -42.6 37.8
 -1 20 -5 50.69 28.7
 1 -20 5 -24.5 30.6
 0 20 -5 -27.2 20.3
 0 -20 5 65.49 43.9
 1 20 -5 307.57 46.1
 1 20 -5 292.17 31.3
 -1 -20 5 314.47 43.3
 2 20 -5 184.48 29.2
 -2 -20 5 200.88 36.1
 -2 -20 5 192.58 46.4
 3 20 -5 20.2 23.4
 -3 -20 5 48.1 44.6
 -3 -20 5 24.5 39.6
 -4 -20 5 -5.5 48.5
 -2 20 -4 355.06 44.9
 2 -20 4 365.66 49.99
 -1 20 -4 55.09 23.8
 1 -20 4 100.49 44.5
 0 20 -4 8.9 32.5
 0 -20 4 69.79 30
 1 20 -4 4.8 14.4
 1 20 -4 90.59 36.5
 -1 -20 4 25.6 27
 2 20 -4 -5.9 23.5
 2 20 -4 26 27.1
 -2 -20 4 -4.2 24.6
 -3 -20 4 57.09 32.4
 -3 -20 4 22.4 24.8
 -4 -20 4 26.8 34.5
 -3 20 -3 2.3 22.8
 3 -20 3 31.3 52.49
 -2 20 -3 78.59 25.1
 2 -20 3 146.79 48.8
 1 -20 3 79.59 31.3
 0 20 -3 47.5 34.9
 0 -20 3 43.3 26.4
 1 20 -3 110.79 36.5
 1 20 -3 14.1 17.4
 -1 -20 3 7 24
 2 20 -3 481.85 42.3
 2 20 -3 437.66 54.99
 -2 -20 3 452.05 50.49
 -3 -20 3 67.89 33.2
 -3 -20 3 79.09 32.8
 -4 -20 3 108.49 38.5
 -4 20 -2 26.8 27.2
 -3 20 -2 233.98 41.7
 3 -20 2 158.18 42.3
 -2 20 -2 63.59 33
 2 -20 2 -42.8 30.4
 -1 20 -2 729.83 55.09
 1 -20 2 570.14 56.19
 0 20 -2 99.89 27.1
 0 -20 2 55.19 26.8
 1 20 -2 48.9 27.6
 -1 -20 2 64.29 23.8
 2 20 -2 28.2 13.4
 2 20 -2 27.8 28.5
 -2 -20 2 8.3 19.5
 3 20 -2 80.09 32.3
 -3 -20 2 104.29 35.9
 -3 -20 2 44.9 27.2
 -4 -20 2 38.7 35.4
 -4 20 -1 164.68 44.5
 -3 20 -1 105.49 30.2
 -2 20 -1 13.2 24
 2 -20 1 10.3 30.2
 -1 20 -1 2.2 23.6
 1 -20 1 52.99 27.4
 0 20 -1 109.99 39.1
 1 20 -1 -41.4 26.8
 -1 -20 1 -12.5 19.9
 2 20 -1 31.5 29
 -2 -20 1 23.2 17.9
 3 20 -1 266.77 43.5
 -4 -20 1 40.5 35.5
 -4 20 0 77.89 41.4
 -3 20 0 -7.2 26.1
 -2 20 0 188.28 34.3
 -1 20 0 33.6 25.6
 1 -20 0 57.39 37.6
 0 20 0 653.93 55.59
 0 -20 0 673.53 53.39
 1 20 0 0.4 25.5
 -1 -20 0 50.39 27.2
 2 20 0 161.18 34.1
 -2 -20 0 156.08 26.6
 3 20 0 35.1 31.9
 -4 -20 0 29.6 36.6
 -4 20 1 168.58 36.1
 -3 20 1 316.27 42.4
 -2 20 1 31.6 38.8
 -1 20 1 -1 24.1
 0 20 1 -10 25.6
 0 -20 -1 46.3 22.5
 1 20 1 -0.9 26.9
 2 20 1 -25 39.5
 3 20 1 3.6 33.2
 -4 -20 -1 115.89 37.4
 -4 20 2 -5.8 42.2
 -3 20 2 82.79 32.9
 -2 20 2 -0.9 26.7
 -1 20 2 20.6 36.3
 0 20 2 132.19 41.9
 1 20 2 621.84 57.09
 2 20 2 -9.2 32.2
 3 20 2 135.69 52.49
 -4 -20 -2 -21.7 43.5
 -4 20 3 58.19 32.9
 -3 20 3 -6.7 42.3
 -2 20 3 436.46 48.7
 -1 20 3 49.8 28.7
 0 20 3 -21 40.1
 1 20 3 68.29 44.3
 2 20 3 12.9 34.6
 3 20 3 13.9 50.49
 -4 -20 -3 67.59 53.69
 -4 20 4 10.5 31
 -3 20 4 33.7 30.8
 -2 20 4 156.38 37.7
 -1 20 4 59.69 33.6
 0 20 4 65.99 44.8
 1 20 4 111.09 48.6
 2 20 4 312.57 49.2
 3 20 4 12.7 50.79
 -4 20 5 -47.8 48.2
 -3 20 5 103.69 39.4
 -2 20 5 265.77 44.7
 -1 20 5 340.07 55.19
 0 20 5 42.8 46
 1 20 5 0.7 32.1
 2 20 5 16.1 35.5
 3 20 5 36.6 36.5
 -3 20 6 34.1 37.2
 -2 20 6 41.7 47.1
 -1 20 6 46.8 34.3
 0 20 6 73.79 36.3
 1 20 6 39.3 35.3
 2 20 6 111.09 40.4
 -3 20 7 23.4 39.9
 -2 20 7 76.59 38.3
 -1 20 7 65.29 50.39
 0 20 7 169.78 55.09
 1 20 7 -9.2 35.9
 -1 20 8 129.49 52.89
 1 21 -7 -8.3 34
 -1 -21 6 498.45 57.09
 2 21 -6 -18.4 31.6
 -2 -21 6 -3.6 36.8
 3 21 -6 1.7 23.8
 -3 -21 6 26.6 42.3
 1 -21 5 97.69 36.1
 0 21 -5 13.2 30.5
 0 -21 5 2.2 41.6
 1 21 -5 79.89 27.6
 -1 -21 5 50.39 33.7
 2 21 -5 44.2 24.4
 -2 -21 5 59.49 30.7
 -2 -21 5 30.7 31.9
 3 21 -5 -7.1 22.4
 -3 -21 5 -30.6 44.4
 -2 21 -4 7.7 22.2
 2 -21 4 19.6 38.3
 -1 21 -4 28.7 31.6
 1 -21 4 71.19 35.4
 0 21 -4 97.69 28.9
 0 -21 4 153.28 44.9
 1 21 -4 53.49 36
 -1 -21 4 71.09 30.2
 2 21 -4 579.84 54.69
 -2 -21 4 598.84 54.79
 -3 -21 4 5.9 47.2
 -3 -21 4 25.1 37.2
 -4 -21 4 62.79 39.2
 -3 21 -3 69.49 26.8
 -2 21 -3 178.58 31.3
 2 -21 3 116.99 38.6
 -1 21 -3 409.56 50.29
 1 -21 3 310.07 45
 0 21 -3 144.59 32.1
 0 -21 3 133.39 31.4
 1 21 -3 -30.4 25.1
 -1 -21 3 50.49 26
 2 21 -3 57.29 40.2
 -2 -21 3 15.1 24.3
 -3 -21 3 39.5 33
 -3 -21 3 33 35
 -4 -21 3 98.99 40.3
 -3 21 -2 15.9 34.3
 -2 21 -2 156.38 38.9
 2 -21 2 112.69 38.1
 -1 21 -2 70.19 27.5
 1 -21 2 2 39.7
 0 21 -2 81.29 38.7
 0 -21 2 100.69 29.3
 1 21 -2 186.88 44.1
 -1 -21 2 84.89 25.9
 2 21 -2 23.3 29.4
 -2 -21 2 117.39 32.2
 3 21 -2 431.26 49
 -3 -21 2 326.77 48
 -4 -21 2 -27 37.3
 -4 21 -1 10.4 29.7
 -3 21 -1 5.8 26.7
 -2 21 -1 117.19 31.6
 2 -21 1 177.98 38.5
 -1 21 -1 274.47 46.8
 1 -21 1 307.67 49
 0 21 -1 605.04 52.89
 0 -21 1 457.15 53.79
 1 21 -1 169.48 35.9
 -1 -21 1 232.38 30.9
 2 21 -1 -12.7 27
 -2 -21 1 -3.8 24.3
 3 21 -1 68.89 34.5
 -4 -21 1 -11.2 34.9
 -4 21 0 239.38 42.2
 -3 21 0 68.49 30.8
 -2 21 0 131.69 32
 -1 21 0 81.89 39.8
 1 -21 0 105.69 30.8
 0 21 0 -44.3 37.7
 0 -21 0 24.9 33.7
 1 21 0 133.99 44.6
 -1 -21 0 134.89 32.4
 2 21 0 104.49 43.2
 3 21 0 47.8 46.4
 -4 -21 0 217.08 45.7
 -4 21 1 33.9 32.6
 -3 21 1 58.99 42.4
 -2 21 1 -37.5 37.8
 -1 21 1 128.79 32.4
 0 21 1 529.65 60.09
 1 21 1 365.46 53.79
 2 21 1 77.09 33.8
 3 21 1 -5.4 35.7
 -4 -21 -1 -43.6 36.6
 -4 21 2 36.3 44.8
 -3 21 2 321.57 45.3
 -2 21 2 12.4 29
 -1 21 2 76.19 40.1
 0 21 2 87.59 32.6
 1 21 2 -13.9 30.1
 2 21 2 110.09 50.69
 3 21 2 115.69 52.89
 -4 21 3 27 46.2
 -3 21 3 31.5 32.9
 -2 21 3 21 29
 -1 21 3 15.4 27.7
 0 21 3 170.28 38.4
 1 21 3 446.96 52.99
 2 21 3 129.69 40.3
 3 21 3 24.6 53.09
 -4 21 4 4.5 53.39
 -3 21 4 -31.6 29.9
 -2 21 4 449.95 51.29
 -1 21 4 -3.7 31.3
 0 21 4 43.6 35.8
 1 21 4 102.19 36.5
 2 21 4 50.29 39.3
 3 21 4 -81.59 57.29
 -3 21 5 -13.4 36
 -2 21 5 44.7 34
 -1 21 5 51.59 47.5
 0 21 5 -29.6 31.4
 1 21 5 12.5 35.3
 2 21 5 351.66 61.49
 -3 21 6 -15 41.6
 -2 21 6 52.69 35.9
 -1 21 6 646.34 63.29
 0 21 6 -21.6 49.2
 1 21 6 18 37.3
 -2 21 7 20.5 40.1
 -1 21 7 98.39 40.2
 0 21 7 56.69 37.7
 -2 -22 6 -20 38.1
 0 22 -5 26.1 23
 1 22 -5 162.58 33.2
 -1 -22 5 181.48 41.1
 -2 -22 5 91.99 33.8
 -3 -22 5 137.89 52.49
 -2 22 -4 132.59 31
 -1 22 -4 100.29 28.7
 1 -22 4 125.79 37.7
 0 22 -4 52.49 36.4
 0 -22 4 89.09 43.2
 1 22 -4 13 26.3
 -1 -22 4 -2.3 41.1
 -2 -22 4 -46 39.9
 -3 -22 4 10.3 49.2
 -2 22 -3 36.5 26
 -1 22 -3 0.8 24.9
 1 -22 3 0.3 43.8
 0 22 -3 40 38.8
 0 -22 3 14.3 28.2
 1 22 -3 23.7 27.9
 -1 -22 3 50.99 27.5
 2 22 -3 250.07 41.4
 -2 -22 3 229.18 42.7
 -3 -22 3 143.19 53.89
 -3 22 -2 77.09 41.4
 -2 22 -2 59.49 39.2
 2 -22 2 -7.6 47.9
 1 -22 2 202.98 37.9
 0 22 -2 31.6 26.9
 0 -22 2 -5.1 25.5
 1 22 -2 19.8 28.2
 -1 -22 2 46.8 25.7
 2 22 -2 -26.7 41.4
 -2 -22 2 47.2 31.4
 3 22 -2 43.5 33.1
 -3 -22 2 114.89 40.1
 -3 22 -1 84.89 31.1
 -2 22 -1 2 25.5
 -1 22 -1 -27.6 36.6
 1 -22 1 64.09 31
 0 22 -1 32.6 28.5
 0 -22 1 2.7 35.2
 1 22 -1 20.4 40.6
 -1 -22 1 -9.1 22.1
 2 22 -1 72.59 44.3
 3 22 -1 191.28 41
 -3 22 0 -33.3 27.6
 -2 22 0 136.69 33.4
 -1 22 0 -21.9 38.8
 1 -22 0 -4.7 27
 0 22 0 334.77 43.3
 0 -22 0 362.66 48.2
 1 22 0 28.8 29.8
 -1 -22 0 40.3 29.9
 2 22 0 142.19 47.1
 3 22 0 29.8 47.2
 -3 22 1 155.58 49.1
 -2 22 1 55.89 41
 -1 22 1 14 40.6
 0 22 1 49.4 30.8
 1 22 1 41.7 31.7
 2 22 1 -10.3 30.8
 3 22 1 126.29 41.3
 -3 22 2 62.19 33.1
 -2 22 2 14.6 29.2
 -1 22 2 60.89 31.2
 0 22 2 42.9 31.5
 1 22 2 279.17 44.8
 2 22 2 -11.8 35.2
 3 22 2 73.69 41.7
 -3 22 3 138.19 38.4
 -2 22 3 279.57 42.6
 -1 22 3 114.99 34.5
 0 22 3 -16.4 46.3
 1 22 3 86.69 50.69
 2 22 3 29.3 51.19
 -3 22 4 0.1 33.5
 -2 22 4 -32 45.5
 -1 22 4 29.4 34.6
 0 22 4 113.69 52.59
 1 22 4 128.29 53.89
 2 22 4 103.09 54.19
 -2 22 5 57.49 36.6
 -1 22 5 138.69 41
 0 22 5 81.99 38.5
 1 22 5 13.8 37
 -1 22 6 8.1 51.69
 0 22 6 11.1 36.3
 0 23 -5 -3.6 25.2
 1 23 -5 -0.6 25.8
 -1 23 -4 71.89 28.7
 0 23 -4 58.59 29.9
 1 23 -4 60.79 30.2
 -2 23 -3 -19.6 24.4
 -1 23 -3 21.9 25.7
 0 23 -3 238.48 37.8
 0 -23 3 159.48 36.7
 1 23 -3 12.5 82.99
 -1 -23 3 56.59 29.2
 2 23 -3 70.69 32.9
 -3 -23 3 81.69 56.99
 -2 23 -2 88.99 42.1
 -1 23 -2 20 38.6
 1 -23 2 8.8 32
 0 23 -2 78.79 43.3
 0 -23 2 153.68 34.7
 1 23 -2 -4.6 30.2
 -1 -23 2 60.49 36.8
 2 23 -2 61.99 34.4
 3 23 -2 25 32.9
 -2 23 -1 33.2 29.7
 -1 23 -1 -17.7 27
 1 -23 1 4.9 31
 0 23 -1 34.2 39.9
 0 -23 1 0.4 39.2
 1 23 -1 127.99 36.3
 -1 -23 1 144.89 29.2
 2 23 -1 64.99 34.5
 -3 23 0 140.09 49
 -2 23 0 56.99 29.2
 -1 23 0 115.79 33.7
 0 23 0 19.4 41.1
 0 -23 0 -2.8 24.8
 1 23 0 92.79 34.6
 2 23 0 -31 32.3
 3 23 0 160.38 45.6
 -3 23 1 84.79 46.4
 -2 23 1 53.69 43
 -1 23 1 176.28 47.4
 0 23 1 10.3 29.5
 1 23 1 85.39 48.1
 2 23 1 -19.9 44.3
 -3 23 2 60.79 35.4
 -2 23 2 127.29 36
 -1 23 2 60.29 33.3
 0 23 2 99.49 46.6
 1 23 2 67.99 35.5
 2 23 2 31.2 36
 -3 23 3 62.09 41.8
 -2 23 3 47.3 44.8
 -1 23 3 64.69 34
 0 23 3 210.78 42.3
 1 23 3 10.6 35.6
 2 23 3 -13 41.2
 -2 23 4 -51.79 49.7
 -1 23 4 10 34.3
 0 23 4 54.79 38
 1 23 4 135.09 45.3
 -1 23 5 -0.2 42
 0 23 5 6.1 59.69
 -1 24 -3 82.89 40.3
 0 24 -3 107.89 34.3
 1 24 -3 124.19 34.8
 -1 24 -2 51.09 30.6
 0 24 -2 86.69 33.4
 1 24 -2 -17.6 41.8
 2 24 -2 103.19 36.6
 -2 24 -1 19.6 30.4
 -1 24 -1 166.98 36.6
 0 24 -1 134.99 37
 1 24 -1 82.49 46.5
 2 24 -1 114.69 39.1
 -2 24 0 55.59 32.2
 -1 24 0 28.8 32.5
 0 24 0 -13.3 30.8
 1 24 0 104.39 36.8
 2 24 0 -10.9 35.7
 -2 24 1 75.69 33.8
 -1 24 1 -15.5 31.4
 0 24 1 109.69 47.8
 1 24 1 148.69 39.8
 -2 24 2 77.19 38.9
 -1 24 2 117.99 37.2
 0 24 2 142.79 37.9
 1 24 2 -47.2 37.9
 -1 24 3 64.59 52.79
 0 24 3 122.99 41.7
 0 25 -1 -25.3 30.4
 0 25 0 -0.2 32.2
 0 25 1 24.2 38.6

_iucr_refine_instructions_details
;
TITL rpu_a.res in P2(1)
    rpu.res
    created by SHELXL-2018/3 at 22:10:35 on 26-Oct-2020
REM Old TITL rpu in P2(1)
REM SHELXT solution in P2(1)
REM R1 0.083, Rweak 0.034, Alpha 0.003, Orientation as input
REM Flack x = 0.407 ( 0.054 ) from Parsons' quotients
REM Formula found by SHELXT: C17 N3 I4
CELL 0.71073 5.9621 18.5057 9.7848 90 103.256 90
ZERR 2 0.0012 0.0037 0.002 0 0.03 0
LATT -1
SYMM -X,0.5+Y,-Z
SFAC C H I N
UNIT 24 48 8 16
EADP C5 N2
EADP N3 C5
EADP N6 C11
EADP C8 N6
EADP N5 C8

L.S. 16 0 0
PLAN  8
SIZE 0.15 0.14 0.14
TEMP -103.15(10)
CONF
BOND $H
list 4
MORE -1
fmap 2 53
acta
OMIT -2 50.5
REM <olex2.extras>
REM <HklSrc "%">
REM </olex2.extras>

WGHT    0.000000    4.705300
FVAR       0.28861
I1    3    0.700203    0.427141    0.405751    11.00000    0.02128    0.02088 =
         0.01867   -0.00166    0.00574    0.00209
I2    3    1.204112    0.571540    0.154334    11.00000    0.03711    0.02993 =
         0.02842    0.00344    0.00726    0.00231
I3    3    0.910072    0.667687    0.275968    11.00000    0.03071    0.02560 =
         0.02261    0.00451    0.00129   -0.00188
I4    3    0.627963    0.762411    0.404043    11.00000    0.04969    0.02708 =
         0.02766   -0.00274    0.00203    0.00461
N1    4    0.795222    0.357828    0.233816    11.00000    0.02852    0.01110 =
         0.01861   -0.00251    0.00408    0.00341
N2    4    0.713474    0.343258   -0.020749    11.00000    0.03105    0.01783 =
         0.01587    0.00139    0.00782    0.00593
N3    4    0.796249    0.237988    0.133432    11.00000    0.03105    0.01783 =
         0.01587    0.00139    0.00782    0.00593
N4    4    1.101279    0.320964    0.119341    11.00000    0.01501    0.02268 =
         0.01216   -0.00098    0.00633    0.00650
N5    4    0.583347    0.490777    0.578883    11.00000    0.03475    0.01393 =
         0.01783    0.00078    0.00718    0.00175
N6    4    0.623970    0.499368    0.830577    11.00000    0.03475    0.01393 =
         0.01783    0.00078    0.00718    0.00175
N7    4    0.250177    0.519576    0.671088    11.00000    0.01805    0.01962 =
         0.01915   -0.00042    0.00551   -0.00084
N8    4    0.566169    0.608898    0.689195    11.00000    0.02957    0.01144 =
         0.01757   -0.00425    0.00817    0.00414
C1    1    0.738524    0.280019    0.244975    11.00000    0.02304    0.02837 =
         0.02740    0.01190   -0.00289   -0.01680
AFIX  23
H1A   2    0.824401    0.261044    0.336691    11.00000   -1.20000
H1B   2    0.571828    0.275000    0.240982    11.00000   -1.20000
AFIX   0
C2    1    1.048261    0.364913    0.231992    11.00000    0.02292    0.01909 =
         0.02663   -0.01239    0.00280   -0.00174
AFIX  23
H2A   2    1.084738    0.416170    0.217824    11.00000   -1.20000
H2B   2    1.144466    0.349008    0.323386    11.00000   -1.20000
AFIX   0
C3    1    0.658919    0.386283    0.092369    11.00000    0.03134    0.02385 =
         0.02569   -0.00347   -0.00375    0.00786
AFIX  23
H3A   2    0.491742    0.383390    0.088404    11.00000   -1.20000
H3B   2    0.698851    0.437538    0.081241    11.00000   -1.20000
AFIX   0
C4    1    0.960019    0.348578   -0.015465    11.00000    0.03883    0.02420 =
         0.01138    0.00092    0.01226    0.00619
AFIX  23
H4A   2    1.000462    0.399710   -0.027416    11.00000   -1.20000
H4B   2    0.995675    0.320520   -0.093992    11.00000   -1.20000
AFIX   0
C5    1    1.039308    0.244699    0.136736    11.00000    0.03105    0.01783 =
         0.01587    0.00139    0.00782    0.00593
AFIX  23
H5A   2    1.076775    0.215227    0.060508    11.00000   -1.20000
H5B   2    1.130831    0.226120    0.227341    11.00000   -1.20000
AFIX   0
C6    1    0.659514    0.265842   -0.001090    11.00000    0.04144    0.01660 =
         0.00912   -0.00165   -0.00109   -0.00959
AFIX  23
H6A   2    0.493407    0.260788   -0.003319    11.00000   -1.20000
H6B   2    0.692945    0.236920   -0.079194    11.00000   -1.20000
AFIX   0
C7    1    0.328309    0.484444    0.557915    11.00000    0.02910    0.02146 =
         0.00488    0.00088    0.00052    0.00261
AFIX  23
H7A   2    0.252237    0.506954    0.467356    11.00000   -1.20000
H7B   2    0.284419    0.432762    0.554113    11.00000   -1.20000
AFIX   0
C8    1    0.699102    0.462260    0.720095    11.00000    0.03475    0.01393 =
         0.01783    0.00078    0.00718    0.00175
AFIX  23
H8A   2    0.664981    0.410074    0.724603    11.00000   -1.20000
H8B   2    0.867980    0.467812    0.733964    11.00000   -1.20000
AFIX   0
C9    1    0.637973    0.571100    0.576049    11.00000    0.03160    0.01350 =
         0.02426    0.00897    0.00451    0.00570
AFIX  23
H9A   2    0.805712    0.577687    0.585895    11.00000   -1.20000
H9B   2    0.557419    0.591870    0.484724    11.00000   -1.20000
AFIX   0
C10   1    0.677182    0.577296    0.825246    11.00000    0.02554    0.02938 =
         0.01807    0.00292   -0.00425    0.00464
AFIX  23
H10A  2    0.623640    0.602881    0.900753    11.00000   -1.20000
H10B  2    0.846096    0.583824    0.841899    11.00000   -1.20000
AFIX   0
C11   1    0.309014    0.596971    0.668615    11.00000    0.03475    0.01393 =
         0.01783    0.00078    0.00718    0.00175
AFIX  23
H11A  2    0.254108    0.622401    0.743789    11.00000   -1.20000
H11B  2    0.228563    0.618027    0.577535    11.00000   -1.20000
AFIX   0
C12   1    0.372268    0.490449    0.808034    11.00000    0.04276    0.02405 =
         0.02012   -0.00216    0.00825   -0.00674
AFIX  23
H12A  2    0.335491    0.438477    0.812873    11.00000   -1.20000
H12B  2    0.318133    0.515658    0.883735    11.00000   -1.20000
AFIX   0
HKLF 4


REM  rpu_a.res in P2(1)
REM wR2 = 0.0896, GooF = S = 1.077, Restrained GooF = 1.077 for all data
REM R1 = 0.0494 for 3031 Fo > 4sig(Fo) and 0.0697 for all 3705 data
REM 187 parameters refined using 1 restraints

END  
     
WGHT      0.0000      4.7245 

REM Highest difference peak  0.920,  deepest hole -0.844,  1-sigma level  0.206
Q1    1   0.9073  0.6950  0.1702  11.00000  0.05    0.92
Q2    1   0.7941  0.5377  0.2558  11.00000  0.05    0.76
Q3    1   0.5363  0.7556  0.2769  11.00000  0.05    0.76
Q4    1   0.8246  0.6355  0.7455  11.00000  0.05    0.76
Q5    1   1.1549  0.7038  0.2251  11.00000  0.05    0.76
Q6    1   0.8421  0.5580  0.4412  11.00000  0.05    0.74
Q7    1   1.1718  0.5581  0.0556  11.00000  0.05    0.72
Q8    1   1.0383  0.4564  0.2614  11.00000  0.05    0.71

  REM The information below was added by Olex2.
  REM
  REM R1 = 0.0494 for 3031 Fo > 4sig(Fo) and 0.0697 for all 9808 data
  REM 187 parameters refined using n/a restraints
  REM Highest difference peak 0.92, deepest hole -0.84
  REM Mean Shift 0, Max Shift 0.000.

  REM +++ Tabular Listing of Refinement Information +++
  REM R1_all = 0.0697
  REM R1_gt = 0.0494
  REM wR_ref = 0.0896
  REM GOOF = 1.077
  REM Shift_max = 0.000
  REM Shift_mean = 0
  REM Reflections_all = 9808
  REM Reflections_gt = 3031
  REM Parameters = 187
  REM Hole = -0.84
  REM Peak = 0.92
  REM Flack = 0.41(6)

  
;
_olex2_submission_special_instructions  'No special instructions were received'
