# Supplementary material for: Short X···N Halogen Bonds With Hexamethylenetetraamine as the Acceptor
Source: Front Chem. 2021 Apr 29;9:623595. doi: 10.3389/fchem.2021.623595 (PMC8116742; doi:10.3389/fchem.2021.623595)
Supplement: Supplementary file 2 [file Data_Sheet_2.ZIP › CIF_MS 623595/[HMTA][Br-Cl]2.cif]

data_HMTA_Br-Cl_2
# start Validation Reply Form
_vrf_PLAT230_HMTA_Br-Cl_2
;
PROBLEM: Hirshfeld Test Diff for    Br1      --Cl1      .       10.2 s.u.  
RESPONSE: Due to unresolved disorder
;
# end Validation Reply Form

_audit_creation_date               2020-10-26
_audit_creation_method
;
Olex2 1.3
(compiled 2020.07.31 svn.rc2a77460 for OlexSys, GUI svn.r6145)
;
_shelx_SHELXL_version_number       '2018/3'
_audit_contact_author_address      ?
_audit_contact_author_email        ?
_audit_contact_author_name         ''
_audit_contact_author_phone        ?
_publ_contact_author_id_orcid      ?
_publ_section_references
;
Dolomanov, O.V., Bourhis, L.J., Gildea, R.J, Howard, J.A.K. & Puschmann, H.
 (2009), J. Appl. Cryst. 42, 339-341.

Sheldrick, G.M. (2008). Acta Cryst. A64, 112-122.

Sheldrick, G.M. (2015). Acta Cryst. C71, 3-8.
;
_chemical_name_common              ?
_chemical_name_systematic
;
 ? 
;
_chemical_formula_moiety           'C6 H12 Br2 Cl2 N4'
_chemical_formula_sum              'C6 H12 Br2 Cl2 N4'
_chemical_formula_weight           370.92
_chemical_melting_point            ?
loop_
  _atom_type_symbol
  _atom_type_description
  _atom_type_scat_dispersion_real
  _atom_type_scat_dispersion_imag
  _atom_type_scat_source
 'C' 'C' 0.0033 0.0016 'International Tables Vol C Tables 4.2.6.8 and 6.1.1.4'
 'H' 'H' 0.0000 0.0000 'International Tables Vol C Tables 4.2.6.8 and 6.1.1.4'
 'Br' 'Br' -0.2901 2.4595
 'International Tables Vol C Tables 4.2.6.8 and 6.1.1.4'
 'Cl' 'Cl' 0.1484 0.1585 'International Tables Vol C Tables 4.2.6.8 and 6.1.1.4'
 'N' 'N' 0.0061 0.0033 'International Tables Vol C Tables 4.2.6.8 and 6.1.1.4'

_shelx_space_group_comment
;
The symmetry employed for this shelxl refinement is uniquely defined
by the following loop, which should always be used as a source of
symmetry information in preference to the above space-group names.
They are only intended as comments.
;
_space_group_crystal_system        'monoclinic'
_space_group_IT_number             14
_space_group_name_H-M_alt          'P 1 21/c 1'
_space_group_name_Hall             '-P 2ybc'
loop_
  _space_group_symop_operation_xyz
 'x, y, z'
 '-x, y+1/2, -z+1/2'
 '-x, -y, -z'
 'x, -y-1/2, z-1/2'

_cell_length_a                     6.0091(12)
_cell_length_b                     14.422(3)
_cell_length_c                     13.655(3)
_cell_angle_alpha                  90
_cell_angle_beta                   92.17(3)
_cell_angle_gamma                  90
_cell_volume                       1182.5(4)
_cell_formula_units_Z              4
_cell_measurement_reflns_used      2977
_cell_measurement_temperature      170.0(1)
_cell_measurement_theta_max        28.700
_cell_measurement_theta_min        0.407
_shelx_estimated_absorpt_T_max     0.451
_shelx_estimated_absorpt_T_min     0.297
_exptl_absorpt_coefficient_mu      7.277
_exptl_absorpt_correction_T_max    0.7458
_exptl_absorpt_correction_T_min    0.5789
_exptl_absorpt_correction_type     multi-scan
_exptl_absorpt_process_details    
 'SADABS-2012/1 (Bruker,2012) was used for absorption correction. wR2(int) was 0.0839 before and 0.0540 after correction. The Ratio of minimum to maximum transmission is 0.7762. The \l/2 correction factor is 0.0015.'
_exptl_absorpt_special_details     ?
_exptl_crystal_colour              orange
_exptl_crystal_colour_primary      orange
_exptl_crystal_density_diffrn      2.083
_exptl_crystal_density_meas        ?
_exptl_crystal_density_method      'not measured'
_exptl_crystal_description         block
_exptl_crystal_F_000               720
_exptl_crystal_preparation         ?
_exptl_crystal_size_max            0.22
_exptl_crystal_size_mid            0.16
_exptl_crystal_size_min            0.13
_exptl_special_details
;
 ? 
;
_exptl_transmission_factor_max     ?
_exptl_transmission_factor_min     ?
_diffrn_reflns_av_R_equivalents    0.0406
_diffrn_reflns_av_unetI/netI       0.0429
_diffrn_reflns_Laue_measured_fraction_full  1.000
_diffrn_reflns_Laue_measured_fraction_max  1.000
_diffrn_reflns_limit_h_max         7
_diffrn_reflns_limit_h_min         -7
_diffrn_reflns_limit_k_max         17
_diffrn_reflns_limit_k_min         -17
_diffrn_reflns_limit_l_max         16
_diffrn_reflns_limit_l_min         -16
_diffrn_reflns_number              7988
_diffrn_reflns_point_group_measured_fraction_full  1.000
_diffrn_reflns_point_group_measured_fraction_max  1.000
_diffrn_reflns_theta_full          25.242
_diffrn_reflns_theta_max           25.248
_diffrn_reflns_theta_min           2.055
_diffrn_ambient_temperature        170.0(1)
_diffrn_detector_area_resol_mean   ?
_diffrn_measured_fraction_theta_full  1.000
_diffrn_measured_fraction_theta_max  1.000
_diffrn_measurement_device_type    'Bruker APEX-II CCD'
_diffrn_measurement_method         '\w scans'
_diffrn_radiation_monochromator    graphite
_diffrn_radiation_type             MoK\a
_diffrn_radiation_wavelength       0.71073
_diffrn_source                     ?
_diffrn_standards_number           0
_reflns_Friedel_coverage           0.000
_reflns_Friedel_fraction_full      .
_reflns_Friedel_fraction_max       .
_reflns_number_gt                  1790
_reflns_number_total               2144
_reflns_special_details
;
 Reflections were merged by SHELXL according to the crystal
 class for the calculation of statistics and refinement.
 
 _reflns_Friedel_fraction is defined as the number of unique
 Friedel pairs measured divided by the number that would be
 possible theoretically, ignoring centric projections and
 systematic absences.
;
_reflns_threshold_expression       'I > 2\s(I)'
_computing_cell_refinement         ?
_computing_data_collection         ?
_computing_data_reduction          ?
_computing_molecular_graphics      'Olex2 1.3 (Dolomanov et al., 2009)'
_computing_publication_material    'Olex2 1.3 (Dolomanov et al., 2009)'
_computing_structure_refinement    'SHELXL 2018/3 (Sheldrick, 2015)'
_computing_structure_solution      'SHELXS  (Sheldrick, 2008)'
_refine_diff_density_max           0.595
_refine_diff_density_min           -0.359
_refine_diff_density_rms           0.108
_refine_ls_extinction_coef         .
_refine_ls_extinction_method       none
_refine_ls_goodness_of_fit_ref     1.036
_refine_ls_hydrogen_treatment      constr
_refine_ls_matrix_type             full
_refine_ls_number_parameters       127
_refine_ls_number_reflns           2144
_refine_ls_number_restraints       0
_refine_ls_R_factor_all            0.0413
_refine_ls_R_factor_gt             0.0296
_refine_ls_restrained_S_all        1.036
_refine_ls_shift/su_max            0.001
_refine_ls_shift/su_mean           0.000
_refine_ls_structure_factor_coef   Fsqd
_refine_ls_weighting_details      
 'w=1/[\s^2^(Fo^2^)+(0.0234P)^2^+2.1413P] where P=(Fo^2^+2Fc^2^)/3'
_refine_ls_weighting_scheme        calc
_refine_ls_wR_factor_gt            0.0649
_refine_ls_wR_factor_ref           0.0694
_refine_special_details            ?
_olex2_refinement_description
;
1. Fixed Uiso
 At 1.2 times of:
  All C(H,H) groups
2.a Secondary CH2 refined with riding coordinates:
 C1(H1A,H1B), C6(H6A,H6B), C5(H5A,H5B), C2(H2A,H2B), C4(H4A,H4B), C3(H3A,H3B)
;
_atom_sites_solution_hydrogens     geom
_atom_sites_solution_primary       direct
_atom_sites_solution_secondary     ?
loop_
  _atom_site_label
  _atom_site_type_symbol
  _atom_site_fract_x
  _atom_site_fract_y
  _atom_site_fract_z
  _atom_site_U_iso_or_equiv
  _atom_site_adp_type
  _atom_site_occupancy
  _atom_site_site_symmetry_order
  _atom_site_calc_flag
  _atom_site_refinement_flags_posn
  _atom_site_refinement_flags_adp
  _atom_site_refinement_flags_occupancy
  _atom_site_disorder_assembly
  _atom_site_disorder_group
 Br1 Br 0.27458(7) 0.53652(3) 0.11106(3) 0.02359(13) Uani 1 1 d . . . . .
 Br2 Br 0.26210(7) 0.37465(3) 0.49695(3) 0.02235(13) Uani 1 1 d . . . . .
 Cl1 Cl 0.09277(18) 0.66060(7) 0.02268(7) 0.0294(3) Uani 1 1 d . . . . .
 Cl2 Cl 0.04917(17) 0.38647(7) 0.63871(7) 0.0264(2) Uani 1 1 d . . . . .
 N1 N 0.4315(5) 0.4293(2) 0.1979(2) 0.0216(8) Uani 1 1 d . . . . .
 N4 N 0.7766(5) 0.3749(2) 0.2742(2) 0.0242(8) Uani 1 1 d . . . . .
 N2 N 0.4336(5) 0.3649(2) 0.3606(2) 0.0213(8) Uani 1 1 d . . . . .
 N3 N 0.4886(6) 0.2650(2) 0.2211(2) 0.0251(8) Uani 1 1 d . . . . .
 C1 C 0.3309(7) 0.4364(3) 0.2948(3) 0.0224(9) Uani 1 1 d . . . . .
 H1A H 0.168013 0.426431 0.288021 0.027 Uiso 1 1 calc R U . . .
 H1B H 0.357693 0.498970 0.322775 0.027 Uiso 1 1 calc R U . . .
 C6 C 0.6808(7) 0.3809(3) 0.3706(3) 0.0235(9) Uani 1 1 d . . . . .
 H6A H 0.710785 0.442880 0.399315 0.028 Uiso 1 1 calc R U . . .
 H6B H 0.749786 0.333718 0.414817 0.028 Uiso 1 1 calc R U . . .
 C5 C 0.3914(7) 0.2702(3) 0.3168(3) 0.0247(9) Uani 1 1 d . . . . .
 H5A H 0.458107 0.222073 0.360472 0.030 Uiso 1 1 calc R U . . .
 H5B H 0.229085 0.258734 0.310206 0.030 Uiso 1 1 calc R U . . .
 C2 C 0.3888(7) 0.3342(3) 0.1559(3) 0.0263(10) Uani 1 1 d . . . . .
 H2A H 0.226466 0.323244 0.148140 0.032 Uiso 1 1 calc R U . . .
 H2B H 0.453704 0.329486 0.090492 0.032 Uiso 1 1 calc R U . . .
 C4 C 0.7303(7) 0.2825(3) 0.2325(3) 0.0265(10) Uani 1 1 d . . . . .
 H4A H 0.799112 0.234599 0.275905 0.032 Uiso 1 1 calc R U . . .
 H4B H 0.798224 0.277631 0.167761 0.032 Uiso 1 1 calc R U . . .
 C3 C 0.6777(7) 0.4454(3) 0.2086(3) 0.0241(9) Uani 1 1 d . . . . .
 H3A H 0.745082 0.441587 0.143649 0.029 Uiso 1 1 calc R U . . .
 H3B H 0.707299 0.507954 0.235868 0.029 Uiso 1 1 calc R U . . .

loop_
  _atom_site_aniso_label
  _atom_site_aniso_U_11
  _atom_site_aniso_U_22
  _atom_site_aniso_U_33
  _atom_site_aniso_U_23
  _atom_site_aniso_U_13
  _atom_site_aniso_U_12
 Br1 0.0242(2) 0.0227(2) 0.0237(2) -0.00098(17) -0.00118(16) 0.00068(17)
 Br2 0.0222(2) 0.0191(2) 0.0259(2) 0.00020(17) 0.00372(16) -0.00092(17)
 Cl1 0.0410(7) 0.0220(6) 0.0243(5) 0.0015(4) -0.0104(4) 0.0058(5)
 Cl2 0.0307(6) 0.0220(6) 0.0272(5) -0.0024(4) 0.0127(4) -0.0035(4)
 N1 0.0193(18) 0.023(2) 0.0227(17) 0.0005(15) 0.0010(13) 0.0012(15)
 N4 0.0159(18) 0.029(2) 0.0277(18) 0.0018(16) 0.0012(14) 0.0013(15)
 N2 0.0187(18) 0.0200(19) 0.0253(17) -0.0003(14) 0.0006(14) 0.0015(14)
 N3 0.026(2) 0.022(2) 0.0276(17) -0.0028(15) -0.0005(15) 0.0017(16)
 C1 0.018(2) 0.025(2) 0.025(2) 0.0013(18) 0.0009(16) 0.0056(18)
 C6 0.018(2) 0.027(2) 0.026(2) -0.0011(18) -0.0009(17) -0.0024(18)
 C5 0.026(2) 0.017(2) 0.031(2) -0.0014(18) 0.0011(18) -0.0030(18)
 C2 0.026(2) 0.024(2) 0.029(2) -0.0050(19) -0.0021(18) -0.002(2)
 C4 0.024(2) 0.027(2) 0.029(2) -0.0006(18) 0.0029(18) 0.0043(19)
 C3 0.020(2) 0.023(2) 0.030(2) 0.0004(18) 0.0020(17) -0.0033(18)

_geom_special_details
;
 All esds (except the esd in the dihedral angle between two l.s. planes)
 are estimated using the full covariance matrix.  The cell esds are taken
 into account individually in the estimation of esds in distances, angles
 and torsion angles; correlations between esds in cell parameters are only
 used when they are defined by crystal symmetry.  An approximate (isotropic)
 treatment of cell esds is used for estimating esds involving l.s. planes.
;
loop_
  _geom_bond_atom_site_label_1
  _geom_bond_atom_site_label_2
  _geom_bond_distance
  _geom_bond_site_symmetry_2
  _geom_bond_publ_flag
 Br1 Cl1 2.3983(11) . ?
 Br1 N1 2.144(3) . ?
 Br2 Cl2 2.3667(12) . ?
 Br2 N2 2.167(3) . ?
 N1 C1 1.480(5) . ?
 N1 C2 1.506(5) . ?
 N1 C3 1.499(5) . ?
 N4 C6 1.459(5) . ?
 N4 C4 1.472(5) . ?
 N4 C3 1.466(5) . ?
 N2 C1 1.487(5) . ?
 N2 C6 1.504(5) . ?
 N2 C5 1.508(5) . ?
 N3 C5 1.454(5) . ?
 N3 C2 1.452(5) . ?
 N3 C4 1.476(5) . ?
 C1 H1A 0.9900 . ?
 C1 H1B 0.9900 . ?
 C6 H6A 0.9900 . ?
 C6 H6B 0.9900 . ?
 C5 H5A 0.9900 . ?
 C5 H5B 0.9900 . ?
 C2 H2A 0.9900 . ?
 C2 H2B 0.9900 . ?
 C4 H4A 0.9900 . ?
 C4 H4B 0.9900 . ?
 C3 H3A 0.9900 . ?
 C3 H3B 0.9900 . ?

loop_
  _geom_angle_atom_site_label_1
  _geom_angle_atom_site_label_2
  _geom_angle_atom_site_label_3
  _geom_angle
  _geom_angle_site_symmetry_1
  _geom_angle_site_symmetry_3
  _geom_angle_publ_flag
 N1 Br1 Cl1 176.65(9) . . ?
 N2 Br2 Cl2 175.64(9) . . ?
 C1 N1 Br1 105.0(2) . . ?
 C1 N1 C2 109.5(3) . . ?
 C1 N1 C3 109.7(3) . . ?
 C2 N1 Br1 112.4(2) . . ?
 C3 N1 Br1 110.8(2) . . ?
 C3 N1 C2 109.3(3) . . ?
 C6 N4 C4 109.1(3) . . ?
 C6 N4 C3 110.2(3) . . ?
 C3 N4 C4 109.0(3) . . ?
 C1 N2 Br2 105.9(2) . . ?
 C1 N2 C6 109.5(3) . . ?
 C1 N2 C5 109.2(3) . . ?
 C6 N2 Br2 114.3(2) . . ?
 C6 N2 C5 109.0(3) . . ?
 C5 N2 Br2 108.7(2) . . ?
 C5 N3 C4 108.9(3) . . ?
 C2 N3 C5 110.2(3) . . ?
 C2 N3 C4 109.2(3) . . ?
 N1 C1 N2 108.5(3) . . ?
 N1 C1 H1A 110.0 . . ?
 N1 C1 H1B 110.0 . . ?
 N2 C1 H1A 110.0 . . ?
 N2 C1 H1B 110.0 . . ?
 H1A C1 H1B 108.4 . . ?
 N4 C6 N2 109.3(3) . . ?
 N4 C6 H6A 109.8 . . ?
 N4 C6 H6B 109.8 . . ?
 N2 C6 H6A 109.8 . . ?
 N2 C6 H6B 109.8 . . ?
 H6A C6 H6B 108.3 . . ?
 N2 C5 H5A 109.7 . . ?
 N2 C5 H5B 109.7 . . ?
 N3 C5 N2 109.6(3) . . ?
 N3 C5 H5A 109.7 . . ?
 N3 C5 H5B 109.7 . . ?
 H5A C5 H5B 108.2 . . ?
 N1 C2 H2A 109.8 . . ?
 N1 C2 H2B 109.8 . . ?
 N3 C2 N1 109.4(3) . . ?
 N3 C2 H2A 109.8 . . ?
 N3 C2 H2B 109.8 . . ?
 H2A C2 H2B 108.2 . . ?
 N4 C4 N3 111.5(3) . . ?
 N4 C4 H4A 109.3 . . ?
 N4 C4 H4B 109.3 . . ?
 N3 C4 H4A 109.3 . . ?
 N3 C4 H4B 109.3 . . ?
 H4A C4 H4B 108.0 . . ?
 N1 C3 H3A 109.8 . . ?
 N1 C3 H3B 109.8 . . ?
 N4 C3 N1 109.2(3) . . ?
 N4 C3 H3A 109.8 . . ?
 N4 C3 H3B 109.8 . . ?
 H3A C3 H3B 108.3 . . ?

loop_
  _geom_torsion_atom_site_label_1
  _geom_torsion_atom_site_label_2
  _geom_torsion_atom_site_label_3
  _geom_torsion_atom_site_label_4
  _geom_torsion
  _geom_torsion_site_symmetry_1
  _geom_torsion_site_symmetry_2
  _geom_torsion_site_symmetry_3
  _geom_torsion_site_symmetry_4
  _geom_torsion_publ_flag
 Br1 N1 C1 N2 -179.2(2) . . . . ?
 Br1 N1 C2 N3 -176.7(3) . . . . ?
 Br1 N1 C3 N4 175.8(2) . . . . ?
 Br2 N2 C1 N1 -176.5(2) . . . . ?
 Br2 N2 C6 N4 -178.6(2) . . . . ?
 Br2 N2 C5 N3 175.0(2) . . . . ?
 C1 N1 C2 N3 -60.4(4) . . . . ?
 C1 N1 C3 N4 60.4(4) . . . . ?
 C1 N2 C6 N4 -60.0(4) . . . . ?
 C1 N2 C5 N3 59.9(4) . . . . ?
 C6 N4 C4 N3 60.4(4) . . . . ?
 C6 N4 C3 N1 -60.4(4) . . . . ?
 C6 N2 C1 N1 59.8(4) . . . . ?
 C6 N2 C5 N3 -59.7(4) . . . . ?
 C5 N2 C1 N1 -59.6(4) . . . . ?
 C5 N2 C6 N4 59.5(4) . . . . ?
 C5 N3 C2 N1 60.5(4) . . . . ?
 C5 N3 C4 N4 -60.3(4) . . . . ?
 C2 N1 C1 N2 59.9(4) . . . . ?
 C2 N1 C3 N4 -59.8(4) . . . . ?
 C2 N3 C5 N2 -60.5(4) . . . . ?
 C2 N3 C4 N4 60.1(4) . . . . ?
 C4 N4 C6 N2 -59.4(4) . . . . ?
 C4 N4 C3 N1 59.4(4) . . . . ?
 C4 N3 C5 N2 59.3(4) . . . . ?
 C4 N3 C2 N1 -59.1(4) . . . . ?
 C3 N1 C1 N2 -60.1(4) . . . . ?
 C3 N1 C2 N3 59.8(4) . . . . ?
 C3 N4 C6 N2 60.3(4) . . . . ?
 C3 N4 C4 N3 -60.1(4) . . . . ?

loop_
  _diffrn_refln_index_h
  _diffrn_refln_index_k
  _diffrn_refln_index_l
  _diffrn_refln_intensity_net
  _diffrn_refln_intensity_u
 -1 0 0 283.87 17.5
 1 0 0 294.57 15.3
 -2 0 0 3563.04 214.78
 2 0 0 3654.23 176.98
 -3 0 0 978.3 47
 3 0 0 946.61 47.4
 -4 0 0 1798.92 91.59
 -5 0 0 613.84 32.1
 -6 0 0 923.61 46.8
 -7 0 0 183.98 14.9
 -8 0 0 38.8 10.5
 -8 1 0 48.4 11
 -7 1 0 9.6 6.4
 -6 1 0 1.7 7.3
 -5 1 0 194.18 13.1
 -4 1 0 42.3 5.2
 3 -1 0 11.8 3.9
 -3 1 0 3.7 4.2
 2 -1 0 570.94 29.5
 -2 1 0 571.04 29.5
 1 -1 0 102.79 6.1
 -1 1 0 109.39 6.5
 -1 -1 0 108.69 6.8
 1 1 0 115.49 6.2
 1 1 0 103.19 5.5
 -2 -1 0 543.25 26.2
 2 1 0 514.75 28.7
 2 1 0 555.84 26.5
 -3 -1 0 6.6 3.9
 3 1 0 10.7 3.3
 3 1 0 11.8 2.9
 -4 -1 0 33.5 5.9
 4 1 0 41 4.9
 -5 -1 0 166.48 11.7
 -6 -1 0 2.6 5
 -7 -1 0 5.9 8.2
 -8 -1 0 29.5 7.9
 -8 2 0 -7.4 9.5
 -7 2 0 97.19 12
 -6 2 0 8.5 8.1
 -5 2 0 125.29 10.6
 -4 2 0 254.17 14.6
 3 -2 0 506.75 24.2
 -3 2 0 495.95 26.6
 2 -2 0 1292.27 67.99
 -2 2 0 1348.86 67.19
 -1 2 0 12.5 2.4
 0 -2 0 455.45 23.9
 0 2 0 436.86 24.1
 -1 -2 0 9.5 1.7
 -1 -2 0 6.1 2.1
 1 2 0 13.7 2.3
 -2 -2 0 1406.46 79.79
 2 2 0 1374.46 69.19
 2 2 0 1307.27 68.39
 -3 -2 0 490.05 25.1
 3 2 0 508.05 26.6
 3 2 0 501.55 23.3
 -4 -2 0 257.47 14.5
 4 2 0 269.47 14.9
 -5 -2 0 108.89 9.5
 -6 -2 0 18.1 7.3
 -7 -2 0 85.59 11
 -8 -2 0 9.3 9.8
 -8 3 0 11.6 10.3
 -7 3 0 10.5 9.5
 -6 3 0 25.4 6.7
 -5 3 0 158.68 12.1
 -4 3 0 -2.7 5.6
 3 -3 0 53.49 5.8
 -3 3 0 66.09 6.6
 2 -3 0 88.49 6.4
 -2 3 0 84.19 6.6
 1 -3 0 15.4 3.5
 -1 3 0 8.6 2.9
 0 -3 0 1.5 2.1
 0 3 0 -1.7 1.9
 -1 -3 0 7.8 2.1
 1 3 0 12 2.6
 -2 -3 0 78.99 4.7
 -2 -3 0 82.29 5.6
 2 3 0 78.49 5.5
 -3 -3 0 65.49 5.8
 3 3 0 53.59 4.4
 3 3 0 72.09 5.7
 -4 -3 0 -2 4.7
 4 3 0 -0.7 3
 -5 -3 0 153.08 10.6
 5 3 0 108.39 8.6
 -6 -3 0 31.7 6.2
 -7 -3 0 1.4 6.1
 -8 -3 0 5 6.5
 -7 4 0 9.9 10.1
 -6 4 0 236.28 16.6
 -5 4 0 -9.6 7
 -4 4 0 74.19 7.1
 3 -4 0 24.4 4.8
 -3 4 0 30.3 4.6
 2 -4 0 10.6 1.1
 2 -4 0 5.4 3.8
 -2 4 0 8.3 4.7
 1 -4 0 779.82 37.1
 -1 4 0 779.52 39.9
 -1 4 0 779.72 40.4
 0 -4 0 2580.04 128.49
 0 4 0 2723.63 128.29
 -1 -4 0 818.22 39.7
 1 4 0 795.12 44.9
 -2 -4 0 2.6 3.4
 -2 -4 0 5.1 2.2
 2 4 0 4.5 3.2
 -3 -4 0 40.1 5.2
 3 4 0 34.6 4.6
 -4 -4 0 69.69 6.1
 -5 -4 0 3.4 4.2
 5 4 0 2.6 3.3
 -6 -4 0 195.68 13.9
 -7 -4 0 10.2 8.3
 -7 5 0 79.79 12.7
 -6 5 0 187.88 15.1
 -5 5 0 700.73 35.9
 -4 5 0 281.97 17.2
 -3 5 0 2192.58 109.79
 -3 5 0 2142.99 110.39
 2 -5 0 461.55 23.9
 -2 5 0 419.26 22
 -1 5 0 2352.56 120.99
 -1 5 0 2269.77 116.69
 -1 5 0 2371.36 126.79
 0 -5 0 -4.3 2.7
 0 5 0 -1.4 2.5
 -1 -5 0 2436.66 129.89
 1 5 0 2412.06 125.39
 -2 -5 0 449.66 25.3
 -2 -5 0 422.46 20.6
 2 5 0 415.46 22.3
 -3 -5 0 2111.69 105.79
 -3 -5 0 2150.18 107.29
 3 5 0 2196.38 109.19
 -4 -5 0 257.77 14.4
 -5 -5 0 611.64 30.2
 -6 -5 0 179.08 13.7
 -7 -5 0 86.49 11.4
 -7 6 0 5.4 10.4
 -6 6 0 49 8.5
 -5 6 0 28.9 2.4
 -5 6 0 20.3 7.2
 -5 6 0 30.5 3.2
 -4 6 0 18.6 2.1
 -4 6 0 23.4 7.7
 -3 6 0 12.7 4.8
 2 -6 0 44.9 6
 -2 6 0 41.6 6.9
 -1 6 0 192.88 11.7
 -1 6 0 185.58 13.6
 0 -6 0 5.5 4.5
 0 6 0 -0.6 3.9
 -1 -6 0 179.18 9.7
 1 6 0 159.98 9.8
 -2 -6 0 34.5 5.1
 2 6 0 42.2 5
 -3 -6 0 -1 3
 -3 -6 0 3.7 3.2
 3 6 0 5 4.2
 -4 -6 0 38.7 6.4
 -5 -6 0 36.3 7.2
 -6 -6 0 45.8 7.1
 -7 -6 0 -1.6 8.2
 -7 7 0 94.59 13.9
 -6 7 0 172.78 15.6
 -5 7 0 962.3 46.9
 -4 7 0 618.34 32.2
 -3 7 0 453.95 25.2
 2 -7 0 3.4 3.4
 -2 7 0 3.3 6.2
 -2 7 0 3.3 3.6
 -1 7 0 3038 151.28
 -1 7 0 3108.59 160.58
 0 -7 0 3.6 3.6
 0 7 0 8.2 3.5
 -1 -7 0 2952.3 146.29
 1 7 0 2917.91 138.99
 -2 -7 0 5.9 4.5
 2 7 0 8.3 4
 -3 -7 0 455.25 25.4
 -3 -7 0 439.56 24.4
 -4 -7 0 594.84 30.9
 -5 -7 0 911.61 45.8
 -6 -7 0 147.59 12.8
 -7 -7 0 83.39 11.9
 -7 8 0 -1.7 8
 -6 8 0 128.69 14.5
 -5 8 0 -4.2 6.5
 -4 8 0 433.46 24.5
 -3 8 0 12.7 5.7
 -2 8 0 176.28 12.9
 -1 8 0 27.5 7.4
 -1 8 0 22.4 4.7
 0 -8 0 1113.69 54.29
 0 8 0 1049.09 52.79
 -1 -8 0 27.4 5.7
 1 8 0 35.4 4.4
 -2 -8 0 148.69 9.3
 2 8 0 140.49 9.4
 -3 -8 0 4.3 3.7
 -3 -8 0 1.2 3.5
 -4 -8 0 452.15 23.5
 -5 -8 0 -5.7 6.8
 -6 -8 0 114.79 10.2
 -7 -8 0 15.8 8.9
 -7 9 0 -0.3 11.9
 -6 9 0 8 11.4
 -5 9 0 4.5 7
 -4 9 0 43.8 10.5
 -3 9 0 -1.8 7.9
 -2 9 0 2.2 7.5
 -1 9 0 57.39 9
 0 -9 0 -0.3 3.9
 0 9 0 -2.2 5.4
 -1 -9 0 43.1 5.5
 -2 -9 0 -10.6 5.3
 -3 -9 0 8.3 4
 -3 -9 0 3 4.2
 -4 -9 0 47.1 7.9
 -4 -9 0 49.1 5
 -5 -9 0 1 7
 -6 -9 0 13.6 8.8
 -7 -9 0 -3.1 9.4
 -6 10 0 36.7 13.1
 -5 10 0 81.39 13.4
 -4 10 0 3.4 9.4
 -3 10 0 32 9.3
 -2 10 0 184.18 10.2
 -2 10 0 172.08 14.2
 -1 10 0 109.39 11.4
 0 -10 0 750.82 39.6
 -1 -10 0 64.19 6.8
 -2 -10 0 207.28 13.3
 -3 -10 0 9.9 6.5
 -3 -10 0 8.4 3.6
 -4 -10 0 5.4 3.6
 -4 -10 0 12.7 5.2
 -5 -10 0 76.69 8.5
 -6 -10 0 22.5 9.1
 -7 -10 0 15.7 9.9
 -6 11 0 -7.3 12.2
 -5 11 0 76.09 11.1
 -4 11 0 101.09 13.4
 -3 11 0 70.99 9.7
 -2 11 0 363.66 22.2
 -2 11 0 368.66 20.4
 -1 11 0 28.6 9.3
 -1 11 0 19.7 5.7
 0 -11 0 -2.4 6.9
 -1 -11 0 17.7 6.9
 -2 -11 0 316.67 18.4
 -3 -11 0 55.99 7.1
 -4 -11 0 78.39 6.7
 -4 -11 0 67.49 9.6
 -5 -11 0 46.2 9.3
 -6 -11 0 5.8 8.7
 -6 12 0 178.08 19.7
 -5 12 0 113.69 15.4
 -4 12 0 972.5 49.7
 -3 12 0 247.98 18.8
 -2 12 0 1702.93 83.29
 -2 12 0 1584.74 104.09
 -1 12 0 27.4 6.5
 -1 12 0 16.8 9.7
 0 -12 0 1526.55 78.59
 -1 -12 0 5.8 7.2
 -2 -12 0 1486.55 72.39
 -3 -12 0 269.47 17.2
 -4 -12 0 1058.29 54.29
 -4 -12 0 928.21 52.09
 -5 -12 0 111.89 12.2
 -6 -12 0 143.59 14.5
 -5 13 0 55.59 11.3
 -4 13 0 3.4 11.6
 -3 13 0 66.59 12.8
 -2 13 0 12.8 10.8
 -2 13 0 8 4
 -1 13 0 247.88 15.9
 -1 13 0 254.37 18.3
 0 13 0 17.6 9.9
 -1 -13 0 238.28 16.5
 -2 -13 0 -2.9 5
 -3 -13 0 73.99 10.5
 -4 -13 0 17.6 9
 -5 -13 0 65.89 11.3
 -6 -13 0 34.2 10.9
 -5 14 0 54.99 14.2
 -4 14 0 67.79 15
 -3 14 0 109.79 14.9
 -2 14 0 88.09 13.8
 -2 14 0 87.29 9.1
 -1 14 0 42.3 7.6
 0 14 0 305.27 19.5
 -1 -14 0 43 7.8
 -2 -14 0 93.49 10.1
 -3 -14 0 50.39 8
 -4 -14 0 86.49 12
 -5 -14 0 35.5 11.4
 -5 15 0 93.69 13.9
 -4 15 0 45.5 14.7
 -3 15 0 22.8 12.8
 -2 15 0 63.69 13.7
 -1 15 0 64.09 8.9
 -1 15 0 46.7 9.8
 0 15 0 -7.7 11.7
 -1 -15 0 55.49 11
 -2 -15 0 61.59 11.1
 -3 -15 0 -2.2 8.7
 -4 -15 0 33.3 8.3
 -5 -15 0 63.49 10.3
 -4 16 0 15.4 14.2
 -3 16 0 -4.9 9.2
 -2 16 0 53.79 14.5
 -1 16 0 -18.4 11.7
 -1 16 0 10.4 7.4
 0 16 0 18.6 12.7
 -1 -16 0 -4.4 10.4
 -2 -16 0 19 10.6
 -3 -16 0 4.1 10.4
 -4 -16 0 31.2 11
 -3 17 0 82.79 16
 -2 17 0 6.9 9.7
 -1 17 0 440.16 30.5
 0 17 0 1.3 9.2
 0 17 0 3.4 8.3
 1 17 0 334.37 24.7
 -2 -17 0 15 8.5
 -3 -17 0 97.69 14.3
 -4 -17 0 24.1 12
 -3 18 0 3 10.3
 -2 18 0 55.79 14.9
 -1 18 0 28.5 14.5
 0 18 0 24 14.7
 1 18 0 26.9 14.1
 -2 -18 0 40.2 12.7
 -3 -18 0 19.7 12.4
 -1 19 0 201.38 18.3
 0 19 0 20.1 14.7
 1 19 0 213.88 19.6
 1 19 0 269.87 20.8
 1 19 -1 -8.2 15.2
 0 19 -1 88.99 18
 -1 19 -1 44.3 16.2
 -3 -18 1 20.2 12.6
 -2 -18 1 49.5 10.5
 1 18 -1 6 14.4
 -1 -18 1 -0.2 8.5
 0 18 -1 128.39 17.8
 -1 18 -1 71.79 12.8
 -2 18 -1 9.5 13.9
 -3 18 -1 51.69 16.5
 -4 -17 1 181.58 16.4
 -3 -17 1 20.2 11.6
 -2 -17 1 118.89 15.3
 1 17 -1 54.39 12.3
 -1 -17 1 67.89 10.8
 0 17 -1 423.76 26.5
 -1 17 -1 29 14.3
 -2 17 -1 183.78 19.7
 -3 17 -1 120.19 17.8
 -4 -16 1 -2.5 7.6
 -3 -16 1 9 10.7
 -2 -16 1 14.7 10.7
 -1 -16 1 0.3 10.6
 0 16 -1 18 13.3
 -1 16 -1 134.89 16.8
 -2 16 -1 -10.5 12.9
 -3 16 -1 16.4 13.8
 -4 16 -1 82.69 13.2
 -5 -15 1 67.39 12.6
 -4 -15 1 193.58 17.1
 -3 -15 1 5.8 9.7
 -2 -15 1 523.95 29.9
 -1 -15 1 69.19 11.9
 0 15 -1 867.21 54.59
 -1 15 -1 109.99 15.2
 -1 15 -1 118.99 10.9
 -2 15 -1 362.96 24.4
 -3 15 -1 127.89 14.4
 -4 15 -1 91.69 13
 -5 15 -1 112.69 17.9
 -5 -14 1 108.09 11.5
 -4 -14 1 6.4 6.6
 -3 -14 1 281.57 19.4
 -2 -14 1 157.28 14.2
 -1 -14 1 194.78 15.1
 0 14 -1 -8.5 7.3
 0 -14 1 -1.1 6.3
 -1 14 -1 246.78 17.9
 -1 14 -1 245.18 16.3
 -2 14 -1 24.8 11.6
 -3 14 -1 337.67 22.1
 -4 14 -1 4.3 13.3
 -5 14 -1 128.29 14.6
 -6 -13 1 13.2 10.8
 -5 -13 1 4.3 9.1
 -4 -13 1 24.8 9.6
 -3 -13 1 215.38 14.9
 -2 -13 1 59.99 9.7
 -1 -13 1 24.2 8.5
 0 -13 1 118.09 12.3
 -1 13 -1 183.18 14.7
 -2 13 -1 11.8 4
 -2 13 -1 17.8 11
 -3 13 -1 288.27 19.7
 -4 13 -1 13.7 12.5
 -5 13 -1 13 12.6
 -6 13 -1 111.29 15
 -6 -12 1 -4.9 6.5
 -5 -12 1 23 9.3
 -4 -12 1 5.2 8.5
 -3 -12 1 89.69 11.1
 -2 -12 1 -6 5.1
 -1 -12 1 34.8 8.3
 0 -12 1 344.97 23.4
 -1 12 -1 14.5 10
 -2 12 -1 -2 3.2
 -2 12 -1 6.7 10
 2 -12 1 1.3 0.9
 -3 12 -1 6.1 10.8
 -4 12 -1 53.59 12.8
 -5 12 -1 6.1 12
 -6 12 -1 7 9.9
 -6 -11 1 -2.2 6.3
 -5 -11 1 28.7 9
 -4 -11 1 6.9 7.6
 -4 -11 1 -2.8 3.3
 -3 -11 1 5.6 7.1
 -3 -11 1 2.5 3.8
 -2 -11 1 17.9 7.3
 -1 -11 1 51.99 8.4
 0 -11 1 36.7 8
 -1 11 -1 33.8 9.6
 -3 11 -1 45 11.2
 -4 11 -1 7.4 7.7
 -5 11 -1 14.3 11.9
 -6 11 -1 90.29 12.8
 -7 -10 1 150.08 13.2
 -6 -10 1 29.1 7.4
 -5 -10 1 553.84 32.2
 -4 -10 1 25.1 6.1
 -3 -10 1 1347.17 68.49
 -3 -10 1 1202.28 64.09
 -2 -10 1 34.6 6
 -1 -10 1 990.5 54.09
 0 -10 1 82.89 8
 -1 10 -1 1622.24 77.99
 -2 10 -1 236.48 17
 -2 10 -1 272.97 14.2
 2 -10 1 253.37 13.4
 -3 10 -1 368.26 22.4
 -4 10 -1 126.69 14
 -5 10 -1 344.07 23.1
 -6 10 -1 111.89 15.6
 -7 -9 1 1.9 9.8
 -6 -9 1 181.68 13.8
 -5 -9 1 -2.7 5.2
 -4 -9 1 510.85 26.5
 -3 -9 1 76.09 5.5
 -3 -9 1 73.89 7.1
 -2 -9 1 209.78 13.2
 -1 -9 1 699.03 38.1
 0 -9 1 2456.15 134.09
 -1 9 -1 67.29 9.4
 -2 9 -1 375.66 20.3
 -2 9 -1 325.97 18.1
 2 -9 1 318.37 18.9
 -3 9 -1 133.49 12.5
 -4 9 -1 23.5 9.5
 -5 9 -1 303.47 21.1
 -6 9 -1 175.18 15.2
 -7 9 -1 10.2 12.3
 -7 -8 1 106.39 12.7
 -6 -8 1 44.1 9.3
 -5 -8 1 309.27 18.6
 -4 -8 1 0.5 4.4
 -3 -8 1 127.49 9.2
 -3 -8 1 137.79 8.4
 -2 -8 1 401.66 21.4
 1 8 -1 1013.6 52.39
 -1 -8 1 1106.69 52.79
 0 8 -1 371.16 19
 0 -8 1 366.56 19.9
 -1 8 -1 228.88 15.4
 -1 8 -1 243.58 14.9
 -2 8 -1 287.37 17.4
 2 -8 1 287.77 16.6
 -3 8 -1 44.3 8.4
 -4 8 -1 430.26 24.5
 -5 8 -1 -6.3 9.4
 -6 8 -1 237.18 18.1
 -7 8 -1 -11.8 8.1
 -7 -7 1 56.29 11.1
 -6 -7 1 15.9 8.5
 -5 -7 1 5.2 7.1
 -4 -7 1 359.66 21.4
 -3 -7 1 45.7 6.6
 -3 -7 1 47.3 4
 2 7 -1 423.06 22.4
 -2 -7 1 466.95 22.5
 1 7 -1 51.49 5
 -1 -7 1 47 5.2
 0 7 -1 423.46 21
 0 -7 1 422.36 21.4
 -1 7 -1 200.28 11.8
 -1 7 -1 184.68 12.6
 -2 7 -1 414.66 23.1
 -2 7 -1 375.36 20.7
 -3 7 -1 -3.7 6.7
 -4 7 -1 489.85 26.3
 -5 7 -1 13.3 9.2
 -6 7 -1 66.79 11.8
 -7 7 -1 12.8 8.2
 -7 -6 1 12.1 8.8
 -6 -6 1 5.6 5.6
 -5 -6 1 79.49 9.2
 -4 -6 1 105.99 9.1
 3 6 -1 9.7 4.5
 -3 -6 1 8.3 4.8
 2 6 -1 291.37 17.2
 -2 -6 1 266.47 16.7
 1 6 -1 0 2.7
 -1 -6 1 -3.2 4.1
 0 6 -1 17.6 3.7
 0 -6 1 19.8 5.1
 -1 6 -1 234.98 15.2
 -1 6 -1 223.68 13
 -2 6 -1 1217.18 67.99
 2 -6 1 1281.07 67.09
 -3 6 -1 17.4 6.7
 -4 6 -1 126.19 10.9
 -4 6 -1 110.29 6.1
 -5 6 -1 348.17 21.1
 -5 6 -1 345.27 18.9
 -5 6 -1 370.46 19.3
 -6 6 -1 73.49 11.5
 -7 6 -1 119.89 14.3
 -7 -5 1 39.7 9.7
 -6 -5 1 108.39 11.4
 -5 -5 1 23.6 7
 -4 -5 1 1029.8 57.49
 3 5 -1 114.59 7.7
 -3 -5 1 117.29 8.4
 2 5 -1 436.76 21.3
 -2 -5 1 427.56 21.5
 -2 -5 1 438.06 24.9
 1 5 -1 486.95 27.6
 -1 -5 1 512.75 27
 0 5 -1 3466.55 165.68
 0 -5 1 3586.14 181.88
 -1 5 -1 43.2 5.7
 -2 5 -1 752.42 39.9
 2 -5 1 807.82 40.1
 -3 5 -1 133.89 10.3
 -3 5 -1 143.79 7.5
 -3 5 -1 148.69 7.7
 -4 5 -1 122.49 9.8
 -4 5 -1 141.59 7.2
 4 -5 1 132.69 8.1
 -5 5 -1 250.27 15.2
 -5 5 -1 256.77 17.1
 5 -5 1 300.87 16.8
 -6 5 -1 251.47 17.6
 -7 5 -1 18.9 10.6
 -7 -4 1 26.8 9.1
 -6 -4 1 9.8 5.5
 5 4 -1 96.99 7
 -5 -4 1 116.29 9.7
 4 4 -1 38.2 3.9
 -4 -4 1 42.6 6.2
 3 4 -1 743.53 38.1
 -3 -4 1 707.03 38.2
 2 4 -1 18.1 3.8
 -2 -4 1 12.3 1.9
 -2 -4 1 15 4
 1 4 -1 294.17 14.4
 -1 -4 1 295.27 18.2
 0 4 -1 303.37 15.9
 0 -4 1 301.87 15.2
 -1 4 -1 312.87 16.5
 -1 4 -1 342.67 17.8
 -2 4 -1 770.12 37.7
 -2 4 -1 740.83 45.4
 2 -4 1 750.92 39.8
 -3 4 -1 365.86 19.1
 -3 4 -1 370.36 18.9
 3 -4 1 362.06 20.1
 -4 4 -1 399.66 19.4
 -4 4 -1 370.06 20.4
 -5 4 -1 16.1 4
 -5 4 -1 16.9 7.2
 -6 4 -1 72.69 10.4
 -7 4 -1 9 9.6
 -8 -3 1 59.79 11.3
 -7 -3 1 106.89 12.3
 -6 -3 1 244.38 16.2
 5 3 -1 1.7 3.5
 -5 -3 1 16.4 6.4
 4 3 -1 2196.78 104.29
 -4 -3 1 2202.58 116.19
 3 3 -1 5.1 2.7
 3 3 -1 2.9 2.1
 -3 -3 1 2.8 4.2
 2 3 -1 1837.12 94.09
 -2 -3 1 1917.91 99.99
 1 3 -1 40 3.9
 -1 -3 1 43.3 3.5
 0 -3 1 1833.92 96.59
 -1 3 -1 1627.84 85.69
 1 -3 1 1645.44 93.69
 1 -3 1 1642.14 85.59
 1 -3 1 1672.63 84.19
 -2 3 -1 2445.66 123.99
 -2 3 -1 2532.25 133.79
 2 -3 1 2540.55 134.39
 -3 3 -1 1291.17 71.49
 3 -3 1 1341.67 64.29
 -4 3 -1 530.15 27.6
 -5 3 -1 302.27 17.8
 -6 3 -1 40.6 8.9
 -7 3 -1 139.39 13.9
 -8 3 -1 -0.6 9.9
 -8 -2 1 46.2 9.1
 -7 -2 1 166.98 14.2
 -6 -2 1 49.7 8.8
 5 2 -1 1311.97 72.39
 -5 -2 1 1322.07 63.99
 4 2 -1 246.98 12.8
 -4 -2 1 259.17 13.9
 3 2 -1 618.94 30.7
 3 2 -1 628.44 31.2
 -3 -2 1 665.53 34.3
 2 2 -1 9.2 3.2
 -2 -2 1 8.6 3.4
 1 2 -1 818.82 42.8
 -1 -2 1 818.12 42.1
 -1 -2 1 830.52 38.6
 0 2 -1 404.16 22
 0 -2 1 368.56 20
 -1 2 -1 9875.71 506.35
 1 -2 1 9999 513.05
 -2 2 -1 463.55 25.4
 2 -2 1 446.46 21.8
 -3 2 -1 190.98 10.8
 3 -2 1 172.38 10.3
 -4 2 -1 799.02 43
 -5 2 -1 576.94 28.9
 -6 2 -1 141.59 12.5
 -7 2 -1 114.69 12.3
 -8 2 -1 55.19 9
 -8 -1 1 18.5 9.8
 -7 -1 1 5.4 6.2
 -6 -1 1 94.69 10.6
 -5 -1 1 -2.4 4.2
 -4 -1 1 86.99 7
 3 1 -1 95.49 7.2
 -3 -1 1 113.09 7.6
 2 1 -1 447.46 23.9
 -2 -1 1 478.95 26
 1 1 -1 316.77 17.3
 -1 -1 1 321.07 17.3
 0 -1 1 4.3 1.2
 -1 1 -1 462.95 24.4
 -1 1 -1 488.55 28.5
 1 -1 1 481.45 23.4
 -2 1 -1 349.77 18
 2 -1 1 353.36 17.6
 -3 1 -1 55.59 5.7
 3 -1 1 60.29 5.4
 -4 1 -1 24.9 4.4
 -5 1 -1 173.68 12.5
 -6 1 -1 130.09 11.5
 -7 1 -1 118.29 12.4
 -8 1 -1 46.3 8.4
 -8 0 1 -3 9.1
 -7 0 1 5.8 8.8
 -6 0 1 12.6 7.5
 -5 0 1 3.8 6.3
 -4 0 1 -0.9 3.6
 3 0 -1 0.7 3.6
 -3 0 1 -3 2.9
 2 0 -1 -2.8 3
 -2 0 1 2.2 3.3
 1 0 -1 -1.5 1.8
 -1 0 1 -0.2 2.1
 -1 0 -1 0.8 1.9
 1 0 1 0.4 1.5
 1 0 1 0.8 1.6
 -2 0 -1 1.9 2.8
 2 0 1 3.6 2.7
 2 0 1 0.6 2.1
 -3 0 -1 -0.2 3.7
 3 0 1 5.1 2.6
 3 0 1 0.8 3.3
 -4 0 -1 1.7 4.5
 4 0 1 -1.3 3.9
 4 0 1 -5 3.9
 -5 0 -1 3.9 5.8
 -6 0 -1 -5.8 7.2
 -7 0 -1 3.4 5.9
 -8 0 -1 -7 8.9
 -8 1 1 14.4 10.2
 -7 1 1 -1.2 6
 -6 1 1 79.39 10.1
 -5 1 1 6.9 6.5
 -4 1 1 63.39 7.2
 3 -1 -1 64.19 6.1
 -3 1 1 92.39 6.8
 2 -1 -1 429.96 21.2
 -2 1 1 460.35 22
 1 -1 -1 343.67 19.5
 -1 1 1 301.57 17.8
 0 -1 -1 2.8 1.3
 0 1 1 2.3 1.2
 0 1 1 4 1.1
 -1 -1 -1 474.35 25.3
 -1 -1 -1 502.25 28.2
 1 1 1 482.05 24
 1 1 1 496.25 25.7
 -2 -1 -1 332.57 17.9
 2 1 1 355.56 17
 2 1 1 371.66 19.6
 -3 -1 -1 56.49 5.3
 3 1 1 59.99 5.1
 3 1 1 53.09 5
 -4 -1 -1 18 4.9
 4 1 1 16.4 4.4
 4 1 1 23.2 4.6
 -5 -1 -1 182.98 12.1
 -6 -1 -1 154.58 12.1
 -7 -1 -1 79.49 10.7
 -8 -1 -1 30.9 9.9
 -8 2 1 20.9 10.7
 -7 2 1 129.99 13.8
 -6 2 1 41.3 7.3
 -5 2 1 1306.97 63.89
 -4 2 1 203.88 12.6
 3 -2 -1 662.53 34.3
 -3 2 1 627.24 31.1
 2 -2 -1 2 3.4
 -2 2 1 3 3.7
 -1 2 1 871.41 46.4
 -1 2 1 771.12 41.2
 0 -2 -1 398.16 21.4
 0 2 1 416.26 20.5
 0 2 1 395.06 23.2
 -2 -2 -1 446.06 23.5
 -2 -2 -1 455.35 26.3
 2 2 1 414.36 22.1
 2 2 1 436.76 22.2
 -3 -2 -1 212.28 11
 3 2 1 178.88 10.9
 3 2 1 213.48 10.7
 -4 -2 -1 818.92 40.4
 4 2 1 827.22 38.5
 4 2 1 770.42 44.3
 -5 -2 -1 561.14 30.3
 -6 -2 -1 158.78 12.2
 -7 -2 -1 133.59 12.5
 -8 -2 -1 78.39 12.1
 -8 3 1 57.29 12.2
 -7 3 1 115.89 13.2
 -6 3 1 228.48 16.2
 -5 3 1 4.2 4.9
 -4 3 1 2111.39 99.39
 3 -3 -1 1.9 3.8
 -3 3 1 2.8 4.8
 2 -3 -1 1790.92 86.19
 -2 3 1 1810.82 92.39
 1 -3 -1 43.7 4.1
 1 -3 -1 43.6 2.6
 1 -3 -1 36.7 2.8
 -1 3 1 43.1 2.4
 -1 3 1 35.7 3.6
 0 -3 -1 1943.41 102.19
 0 3 1 2013.4 106.49
 -1 -3 -1 1680.83 90.99
 1 3 1 1680.83 91.29
 -2 -3 -1 2345.67 123.99
 -2 -3 -1 2563.74 151.88
 2 3 1 2505.95 117.39
 -3 -3 -1 1233.48 62.49
 3 3 1 1301.97 62.19
 3 3 1 1298.57 61.59
 -4 -3 -1 531.15 30.7
 4 3 1 564.44 37.1
 4 3 1 529.35 25.3
 -5 -3 -1 292.67 16.1
 -6 -3 -1 64.89 8.7
 -7 -3 -1 165.88 12.8
 -8 -3 -1 -0.8 6.3
 -7 4 1 33.9 10.8
 -6 4 1 -0.3 8.2
 -5 4 1 100.99 10.4
 -4 4 1 39.1 7.4
 3 -4 -1 678.73 39.1
 -3 4 1 656.73 34.5
 2 -4 -1 6.6 3.9
 -2 4 1 9.7 4.7
 1 -4 -1 295.47 15.3
 -1 4 1 285.07 16.3
 -1 4 1 293.97 18
 0 -4 -1 290.97 14.5
 0 4 1 300.47 17.3
 -1 -4 -1 349.47 17.5
 1 4 1 356.96 20.5
 -2 -4 -1 801.62 36.6
 -2 -4 -1 771.12 40.5
 2 4 1 732.53 41.1
 -3 -4 -1 355.06 18.5
 -3 -4 -1 400.76 17.7
 3 4 1 360.96 20.4
 -4 -4 -1 358.56 18.7
 -5 -4 -1 11.4 5.9
 -6 -4 -1 143.79 11.7
 -7 -4 -1 33.7 7
 -7 5 1 32.9 8.6
 -6 5 1 117.29 12.7
 -5 5 1 11.6 7.9
 -4 5 1 860.21 43.1
 -3 5 1 120.19 9.5
 2 -5 -1 416.86 27.4
 2 -5 -1 426.36 20.8
 -2 5 1 423.96 24.1
 1 -5 -1 561.24 27.1
 1 -5 -1 499.85 25.1
 -1 5 1 494.05 27.3
 -1 5 1 492.05 26.5
 0 -5 -1 3391.96 169.78
 0 5 1 3418.46 193.28
 -1 -5 -1 58.69 4.5
 1 5 1 64.19 5
 -2 -5 -1 884.71 42.7
 2 5 1 841.82 44.8
 -3 -5 -1 138.59 8.7
 -3 -5 -1 139.19 7.9
 3 5 1 132.59 8.5
 -4 -5 -1 133.69 9.2
 -5 -5 -1 316.57 18.1
 -6 -5 -1 275.07 17.2
 -7 -5 -1 30.3 9.1
 -7 6 1 3.8 10.7
 -6 6 1 2.9 8.7
 -5 6 1 110.89 11.7
 4 -6 -1 117.59 7
 -4 6 1 103.99 10.8
 -4 6 1 111.69 5.7
 3 -6 -1 3.3 1.7
 -3 6 1 -4.2 6.1
 2 -6 -1 265.27 16.3
 -2 6 1 261.77 15
 1 -6 -1 2.7 2.2
 -1 6 1 6.1 3.4
 -1 6 1 -3.1 3.6
 -1 6 1 8.3 4.4
 0 -6 -1 17 4.5
 0 6 1 21.2 4.5
 -1 -6 -1 267.17 13.4
 1 6 1 236.68 13.3
 -2 -6 -1 1272.27 64.99
 2 6 1 1249.88 56.89
 -3 -6 -1 18.8 4.1
 -3 -6 -1 15.9 3.4
 3 6 1 12.8 4.2
 -4 -6 -1 125.89 9.3
 -5 -6 -1 366.46 22.4
 -6 -6 -1 99.99 9.2
 -7 -6 -1 83.89 11
 -7 7 1 80.39 13.7
 -6 7 1 28.7 8.1
 5 -7 -1 0.6 0.4
 -5 7 1 -2.4 9.1
 -4 7 1 295.07 18.4
 -3 7 1 45.7 8.1
 2 -7 -1 454.65 27.9
 -2 7 1 520.65 25
 1 -7 -1 72.89 4.6
 -1 7 1 62.99 5.4
 -1 7 1 56.89 7
 -1 7 1 69.59 7.7
 0 -7 -1 443.86 21.7
 0 7 1 415.86 22
 -1 -7 -1 209.48 12.2
 1 7 1 209.48 11.5
 -2 -7 -1 422.26 21.9
 2 7 1 381.06 20.2
 -3 -7 -1 5.3 4.6
 -3 -7 -1 6.2 3.4
 3 7 1 12.5 4.5
 -4 -7 -1 383.06 20.8
 -5 -7 -1 1.7 6.1
 -6 -7 -1 88.09 10.5
 -7 -7 -1 20.3 6.8
 -7 8 1 116.39 15.2
 -6 8 1 51.69 11.7
 -5 8 1 289.07 19.8
 -4 8 1 -3.5 5.8
 -3 8 1 153.58 12.5
 -2 8 1 458.25 26
 -1 8 1 1117.69 53.89
 -1 8 1 1070.19 51.79
 -1 8 1 1166.18 61.29
 0 -8 -1 359.66 19
 0 8 1 372.96 21.1
 -1 -8 -1 246.98 15.3
 1 8 1 218.48 12.8
 -2 -8 -1 280.17 15.8
 2 8 1 302.87 15.5
 -3 -8 -1 33.7 5.9
 -3 -8 -1 39.2 5.2
 -4 -8 -1 429.66 24.7
 -4 -8 -1 420.66 21.5
 -5 -8 -1 -0.7 6.4
 -6 -8 -1 285.87 18.1
 -7 -8 -1 1.2 8.2
 -7 9 1 36 13.2
 -6 9 1 212.08 16.8
 -5 9 1 -11.5 9.9
 -4 9 1 529.65 28.1
 -3 9 1 79.39 10.6
 2 -9 -1 226.38 12.1
 -2 9 1 260.87 16
 -1 9 1 688.23 35.8
 -1 9 1 633.54 35.4
 0 -9 -1 2525.15 128.59
 0 9 1 2761.12 137.99
 -1 -9 -1 57.89 6.8
 1 9 1 56.49 6.6
 -2 -9 -1 338.57 17.3
 2 9 1 291.17 17.8
 -3 -9 -1 146.99 10.4
 -3 -9 -1 136.29 8.8
 -4 -9 -1 22.9 5.4
 -4 -9 -1 14.7 6.3
 -5 -9 -1 354.66 21.3
 -6 -9 -1 167.88 12.7
 -7 -9 -1 6.9 8.8
 -6 10 1 21.3 12.7
 -5 10 1 728.53 40.9
 -4 10 1 28.9 10.2
 -3 10 1 1365.16 66.59
 -2 10 1 69.19 10.1
 -1 10 1 1009.2 54.49
 -1 10 1 1002.2 63.69
 0 -10 -1 99.39 9.4
 -1 -10 -1 1574.04 83.59
 -2 -10 -1 252.87 14.5
 -3 -10 -1 360.36 19.8
 -3 -10 -1 359.56 19.7
 -4 -10 -1 152.08 11.4
 -4 -10 -1 122.19 8.9
 -5 -10 -1 386.06 24.2
 -6 -10 -1 89.59 11.2
 -6 11 1 -1.8 8.6
 -5 11 1 17.6 11.8
 -4 11 1 11.7 7.5
 -3 11 1 14.3 9.5
 -2 11 1 9.2 8.9
 -1 11 1 83.49 8.2
 -1 11 1 77.09 10.5
 0 -11 -1 45 6.7
 0 11 1 43.7 7.1
 -1 -11 -1 42.9 7.7
 -2 -11 -1 34.9 7.2
 -3 -11 -1 60.19 8.5
 -4 -11 -1 10.4 5.3
 -4 -11 -1 8.2 5.4
 -5 -11 -1 46.8 9.1
 -6 -11 -1 72.99 10.9
 -6 12 1 -11.3 12.5
 -5 12 1 50.89 13.6
 -4 12 1 -8.8 7.4
 -3 12 1 114.99 13.5
 -2 12 1 -6.6 9.1
 -2 12 1 3.5 4.1
 1 -12 -1 33.9 4.4
 -1 12 1 25 9.7
 -1 12 1 45.5 7.3
 0 12 1 442.46 32.4
 -1 -12 -1 3 7.3
 -2 -12 -1 -3.3 4.4
 -3 -12 -1 6 7.2
 -4 -12 -1 18.1 5.9
 -5 -12 -1 -6 7.8
 -6 -12 -1 9.5 6.9
 -6 13 1 10 15.1
 -5 13 1 15.6 12.3
 -4 13 1 9.5 11.2
 -3 13 1 202.88 15.8
 -2 13 1 48.7 11.5
 -2 13 1 54.89 6.2
 1 -13 -1 30.3 4.5
 -1 13 1 34.9 7.6
 -1 13 1 38 10.5
 0 13 1 160.58 14.5
 -1 -13 -1 198.28 13.6
 -2 -13 -1 5.1 5.5
 -3 -13 -1 244.18 16.6
 -4 -13 -1 -2.5 8.1
 -5 -13 -1 5.6 8.7
 -6 -13 -1 107.59 11.7
 -5 14 1 105.89 13.4
 -4 14 1 -5 11.8
 -3 14 1 268.47 20.4
 -2 14 1 181.98 16.7
 -2 14 1 183.68 13.2
 -1 14 1 198.88 18.1
 -1 14 1 226.78 15.3
 0 14 1 -6 10.1
 0 14 1 7.4 7.5
 -1 -14 -1 202.78 15.4
 -2 -14 -1 9.2 6.1
 -3 -14 -1 289.97 18.7
 -4 -14 -1 17.7 6.8
 -5 -14 -1 84.69 12.9
 -5 15 1 17.3 14.1
 -4 15 1 196.08 19.1
 -3 15 1 19.7 12.3
 -2 15 1 483.15 28.8
 -1 15 1 71.49 13.3
 -1 15 1 89.59 10.1
 0 15 1 794.12 46.8
 0 15 1 836.72 44.2
 -1 -15 -1 92.09 12.2
 -2 -15 -1 318.27 20.8
 -3 -15 -1 127.69 11.7
 -4 -15 -1 63.29 11.4
 -5 -15 -1 154.18 15.6
 -4 16 1 13 13.1
 -3 16 1 9 9.3
 -2 16 1 -5.9 12.1
 -1 16 1 22.4 12.3
 -1 16 1 1.6 7.6
 0 16 1 61.09 13
 0 16 1 32.8 9.2
 1 16 1 142.39 16
 -2 -16 -1 -2.1 9.8
 -3 -16 -1 2.4 10
 -4 -16 -1 70.29 9.7
 -3 17 1 30.4 13.5
 -2 17 1 88.59 12.6
 -1 17 1 39.3 13.5
 0 17 1 347.67 23.8
 0 17 1 334.17 25.6
 1 17 1 27.6 13.2
 -2 -17 -1 171.88 14.9
 -3 -17 -1 70.39 12.8
 -4 -17 -1 9.7 11.7
 -3 18 1 11.5 14.1
 -2 18 1 42.3 14.3
 -1 18 1 14.1 13.2
 0 18 1 100.79 13
 1 18 1 59.69 15.3
 1 18 1 68.99 15.3
 -2 -18 -1 13.8 11.7
 -3 -18 -1 44.1 10
 -1 19 1 24 13.5
 0 19 1 95.79 16.8
 1 19 1 7.2 10.4
 1 19 1 22 11.6
 1 19 -2 41.7 12.5
 0 19 -2 101.99 18.7
 -1 19 -2 63.79 13.2
 -3 -18 2 5.4 12.7
 -2 -18 2 57.19 14.1
 -1 -18 2 7 12.4
 0 18 -2 -2.1 14.8
 -1 18 -2 19.9 16
 -2 18 -2 -7.3 14
 -3 -17 2 35.7 12.7
 -2 -17 2 68.39 11.2
 -1 -17 2 149.69 17.1
 0 17 -2 20.6 14.5
 -1 17 -2 109.19 14.2
 -2 17 -2 5.1 13.5
 -3 17 -2 32.4 14.7
 -4 -16 2 55.79 12.8
 -3 -16 2 105.39 14.1
 -2 -16 2 96.59 14.1
 -1 -16 2 172.28 16.8
 0 16 -2 16.4 13.2
 -1 16 -2 54.49 14.8
 -2 16 -2 198.08 19.7
 -3 16 -2 11.4 13.5
 -4 16 -2 160.58 19.5
 -5 -15 2 19.9 12.2
 -4 -15 2 41.3 11.5
 -3 -15 2 39 11.4
 -2 -15 2 81.89 12.6
 -1 -15 2 13.8 7.8
 0 15 -2 8.4 8.7
 0 -15 2 6.7 7.4
 -1 15 -2 333.27 25.9
 -2 15 -2 52.59 10.8
 -3 15 -2 51.29 14.4
 -4 15 -2 -8.2 13.4
 -5 15 -2 68.99 16.7
 -5 -14 2 59.19 9.6
 -4 -14 2 134.59 12.6
 -3 -14 2 27.9 10.5
 -2 -14 2 59.79 10.9
 -1 -14 2 256.37 18.6
 0 -14 2 26.5 10.4
 -1 14 -2 568.64 32.4
 -2 14 -2 -2.3 11.5
 -3 14 -2 88.19 14.7
 -4 14 -2 91.09 15.7
 -5 14 -2 83.39 15.9
 -6 -13 2 2.2 7.6
 -5 -13 2 188.48 16.2
 -4 -13 2 17.3 10.1
 -3 -13 2 110.49 10.5
 -2 -13 2 14.9 8.8
 -1 -13 2 292.77 18
 0 -13 2 8.9 8.7
 -1 13 -2 473.95 27.7
 -2 13 -2 27.9 8.9
 -3 13 -2 130.19 15.3
 -4 13 -2 42.2 10.5
 -5 13 -2 11.2 13.2
 -6 -12 2 125.29 14
 -5 -12 2 38.6 10.6
 -4 -12 2 944.71 51.99
 -3 -12 2 65.29 5.2
 -3 -12 2 75.59 10.5
 -2 -12 2 425.96 25.1
 -1 -12 2 47.1 9.2
 0 -12 2 194.98 14.6
 -1 12 -2 668.53 36.5
 -2 12 -2 358.96 23.3
 -2 12 -2 379.36 21.7
 2 -12 2 383.86 23.8
 -3 12 -2 379.76 24.1
 -4 12 -2 12.2 11.5
 -5 12 -2 97.19 12.8
 -6 12 -2 20.7 14
 -6 -11 2 40.5 10.6
 -5 -11 2 33 7.5
 -4 -11 2 85.09 10.9
 -3 -11 2 21.7 3.2
 -3 -11 2 26.1 8.3
 -2 -11 2 238.08 16
 -1 -11 2 33.2 6.1
 0 -11 2 50.99 7.3
 -1 11 -2 1385.96 74.49
 -2 11 -2 449.36 23.3
 -2 11 -2 379.16 25.3
 2 -11 2 406.76 23.5
 -3 11 -2 42.9 8.5
 -4 11 -2 -2.4 10.8
 -5 11 -2 158.68 14.5
 -6 11 -2 -8.4 12.7
 -6 -10 2 172.48 15.4
 -5 -10 2 1.5 8.2
 -4 -10 2 6.1 7.5
 -3 -10 2 152.68 10.8
 -3 -10 2 185.38 12.9
 -2 -10 2 15.9 7.1
 -1 -10 2 488.95 24.7
 0 -10 2 41.8 6.4
 -1 10 -2 11 8.5
 -2 10 -2 -0.2 8.8
 -2 10 -2 12.2 2.9
 2 -10 2 10.4 2.7
 2 -10 2 10.1 2.1
 -3 10 -2 181.88 15.4
 -4 10 -2 6 10.3
 -5 10 -2 62.69 12.3
 -6 10 -2 -7.7 12.3
 -7 -9 2 15.3 7.5
 -6 -9 2 118.99 13.2
 -5 -9 2 4.7 7.6
 -4 -9 2 152.78 11.1
 -3 -9 2 56.39 4.2
 -3 -9 2 70.69 7.1
 -2 -9 2 578.84 34.7
 -1 -9 2 62.69 6.7
 0 -9 2 916.01 51.49
 -1 9 -2 516.05 27.6
 -2 9 -2 227.58 12
 -2 9 -2 228.48 14.9
 2 -9 2 222.98 12.1
 2 -9 2 231.78 11.9
 -3 9 -2 572.64 30.2
 -4 9 -2 143.69 12.2
 -5 9 -2 203.88 17.1
 -6 9 -2 1.8 10.9
 -7 9 -2 130.69 16.5
 -7 -8 2 141.09 14.4
 -6 -8 2 16.1 8.8
 -5 -8 2 58.49 7.8
 -4 -8 2 554.64 30
 -3 -8 2 202.28 13.7
 -3 -8 2 240.98 12.6
 -2 -8 2 287.47 15.5
 1 8 -2 106.49 8.4
 -1 -8 2 102.39 8.8
 0 8 -2 440.36 26.9
 0 -8 2 503.95 25.8
 -1 8 -2 4.8 6.9
 -1 8 -2 6.4 3.9
 -2 8 -2 1228.18 60.69
 -2 8 -2 1164.88 61.79
 2 -8 2 1225.68 63.99
 2 -8 2 1260.47 59.79
 -3 8 -2 45.6 8.9
 -4 8 -2 35.9 9.6
 -5 8 -2 16.3 9.7
 -6 8 -2 207.48 18
 -7 8 -2 -19.6 8
 -7 -7 2 237.58 18.2
 -6 -7 2 -7.6 8.2
 -5 -7 2 692.23 40.7
 -4 -7 2 149.59 11.2
 -3 -7 2 939.51 46.3
 2 7 -2 266.77 14.7
 -2 -7 2 243.98 14.2
 1 7 -2 319.77 17.3
 -1 -7 2 347.97 18.4
 0 7 -2 1081.29 53.89
 0 -7 2 1089.89 52.99
 -1 7 -2 2194.38 105.99
 -1 7 -2 2033.6 102.89
 -2 7 -2 109.09 9.8
 2 -7 2 96.69 5.6
 -3 7 -2 30.6 7.5
 -4 7 -2 772.22 37.7
 -5 7 -2 -4 6
 -6 7 -2 182.78 14.6
 -7 7 -2 17 11.2
 -7 -6 2 50.89 10.7
 -6 -6 2 16.7 6.3
 -5 -6 2 82.69 8.2
 -4 -6 2 1 5.8
 -3 -6 2 41.7 6.2
 2 6 -2 -2.7 4.1
 -2 -6 2 2.8 4.7
 -2 -6 2 4.6 1.6
 1 6 -2 196.38 11.2
 -1 -6 2 189.48 10.8
 0 6 -2 975.3 46.3
 0 -6 2 915.71 47.8
 -1 6 -2 78.49 8.1
 -1 6 -2 64.99 7
 -2 6 -2 80.69 7.9
 -2 6 -2 82.49 7.2
 2 -6 2 66.29 4.5
 -3 6 -2 8.3 6.5
 -4 6 -2 37.3 8.1
 -4 6 -2 31.6 2.9
 -5 6 -2 36.7 3.8
 -5 6 -2 31.8 3.6
 -5 6 -2 17.4 9
 -6 6 -2 -3.4 8.6
 -7 6 -2 2.6 10.2
 -7 -5 2 136.69 13.4
 -6 -5 2 5.1 5.9
 -5 -5 2 499.35 26.3
 -4 -5 2 225.48 13
 3 5 -2 2064.99 118.79
 -3 -5 2 1996.5 104.29
 2 5 -2 34 4.7
 -2 -5 2 37.5 2.4
 -2 -5 2 31.6 5.2
 1 5 -2 564.84 26.4
 -1 -5 2 521.45 29.6
 0 5 -2 705.43 34.8
 0 -5 2 662.03 34.8
 -1 5 -2 718.93 34.4
 -1 5 -2 715.03 34.5
 -2 5 -2 1824.52 93.39
 2 -5 2 1776.62 90.39
 -3 5 -2 198.68 11.7
 -3 5 -2 180.38 9.4
 -4 5 -2 131.39 8.2
 -4 5 -2 122.49 9.6
 -4 5 -2 126.29 7.3
 -5 5 -2 36.2 4.2
 -5 5 -2 14.9 8.4
 5 -5 2 28 2.9
 -6 5 -2 158.28 13.9
 -7 5 -2 -0.1 6.6
 -7 -4 2 112.99 11
 -6 -4 2 -0.1 7.5
 5 4 -2 265.47 15.9
 -5 -4 2 288.67 16.5
 4 4 -2 512.65 26.5
 -4 -4 2 503.45 25.1
 3 4 -2 728.23 35.4
 -3 -4 2 700.93 35
 2 4 -2 144.19 8.5
 -2 -4 2 136.49 8.2
 1 4 -2 81.69 6.2
 -1 -4 2 92.69 6
 0 4 -2 2363.86 131.69
 0 -4 2 2343.77 125.59
 -1 4 -2 8.5 3.3
 -1 4 -2 8.3 4.8
 1 -4 2 7.1 2.4
 -2 4 -2 1088.29 56.79
 -2 4 -2 1124.39 60.59
 2 -4 2 1136.29 57.79
 -3 4 -2 389.26 18.7
 -3 4 -2 356.46 19.9
 -3 4 -2 380.46 20.1
 3 -4 2 401.26 22.9
 3 -4 2 349.67 18.8
 -4 4 -2 181.88 9.6
 -4 4 -2 170.98 11.8
 4 -4 2 171.28 11.2
 -5 4 -2 48.9 5.5
 -5 4 -2 46.1 8.4
 5 -4 2 65.39 5.1
 -6 4 -2 666.03 36.6
 6 -4 2 647.64 42.3
 -7 4 -2 7.2 9.5
 -8 -3 2 19.1 10
 -7 -3 2 -0.1 9
 -6 -3 2 41.2 9
 5 3 -2 6.6 3.4
 -5 -3 2 12.8 6.6
 4 3 -2 151.98 8.3
 -4 -3 2 158.98 10.8
 3 3 -2 339.47 18.1
 3 3 -2 341.17 18.5
 -3 -3 2 358.16 18
 2 3 -2 1454.65 66.89
 2 3 -2 1409.86 69.09
 -2 -3 2 1469.85 73.69
 1 3 -2 2.8 2.9
 -1 -3 2 5.5 3.3
 0 3 -2 259.17 16.6
 0 -3 2 261.87 13.9
 -1 3 -2 1488.25 87.19
 -1 3 -2 1522.15 72.79
 1 -3 2 1446.06 76.89
 1 -3 2 1489.45 78.09
 -2 3 -2 924.31 55.59
 -2 3 -2 1004.8 54.29
 -2 3 -2 946.51 44.8
 2 -3 2 928.61 48.1
 -3 3 -2 529.25 26.1
 -3 3 -2 539.05 27.5
 3 -3 2 557.14 30.2
 3 -3 2 524.35 27.2
 -4 3 -2 139.89 8.5
 -4 3 -2 120.89 9.7
 -5 3 -2 421.26 23.1
 -5 3 -2 427.96 26.7
 -6 3 -2 -4.5 7.4
 6 -3 2 6 5
 -7 3 -2 185.68 15.6
 -8 -2 2 122.69 14.2
 -7 -2 2 21.2 9.2
 -6 -2 2 97.59 9.3
 5 2 -2 245.98 15.4
 -5 -2 2 266.97 15.7
 4 2 -2 350.36 17.5
 -4 -2 2 357.86 21.6
 3 2 -2 599.24 30.9
 -3 -2 2 593.84 30.5
 2 2 -2 243.08 12
 -2 -2 2 208.18 11.6
 1 2 -2 517.65 25.6
 -1 -2 2 440.16 24.2
 0 2 -2 16.5 2.7
 0 -2 2 12 2.8
 -1 2 -2 2188.18 107.29
 -1 2 -2 2057.79 117.49
 -1 2 -2 2040.7 113.99
 1 -2 2 2155.68 112.09
 1 -2 2 2113.79 109.49
 -2 2 -2 40 3.9
 -2 2 -2 35.4 4.5
 2 -2 2 34.6 4.4
 2 -2 2 36.8 3.5
 -3 2 -2 287.07 15.7
 3 -2 2 274.57 14.9
 -4 2 -2 3.2 5
 -5 2 -2 217.08 13.9
 -6 2 -2 54.69 8.9
 -7 2 -2 30.6 9.3
 -8 2 -2 30.7 9.9
 -8 -1 2 23.9 10.4
 -7 -1 2 2.9 6.1
 -6 -1 2 46.3 7.4
 5 1 -2 68.19 6.2
 -5 -1 2 50.19 7.9
 -4 -1 2 6.9 5.4
 3 1 -2 1859.31 89.69
 -3 -1 2 1706.13 86.89
 2 1 -2 765.92 42.7
 -2 -1 2 777.02 38.9
 -1 -1 2 108.69 5.8
 0 1 -2 77.79 4.1
 0 1 -2 69.69 3.8
 0 -1 2 68.99 3.9
 0 -1 2 75.49 4.4
 -1 1 -2 1173.38 72.49
 -1 1 -2 1212.18 73.69
 -1 1 -2 1221.98 68.79
 1 -1 2 1205.98 60.99
 1 -1 2 1181.38 64.19
 1 -1 2 1184.88 61.19
 -2 1 -2 94.89 5.9
 -2 1 -2 85.89 5.8
 2 -1 2 87.59 5.9
 -3 1 -2 1728.83 91.69
 3 -1 2 1759.42 85.29
 -4 1 -2 11.4 4.9
 -5 1 -2 241.88 14.9
 -6 1 -2 3 6.7
 -7 1 -2 100.29 11.5
 -8 1 -2 27.1 9.5
 -8 0 2 268.77 19.7
 -7 0 2 31.5 9.9
 -6 0 2 645.04 35.1
 -5 0 2 46.7 7.9
 -4 0 2 1716.53 86.39
 3 0 -2 85.49 6.6
 -3 0 2 76.29 6.1
 2 0 -2 743.33 41.8
 -2 0 2 689.63 37.8
 -1 0 2 6749.12 332.47
 0 0 -2 177.58 10.4
 0 0 -2 191.38 9.6
 0 0 2 193.98 10
 0 0 2 176.98 10.7
 -1 0 -2 267.77 14.1
 -1 0 -2 264.37 16.4
 -1 0 -2 238.68 12.7
 1 0 2 263.27 14.7
 1 0 2 267.07 14.7
 -2 0 -2 1283.67 65.79
 2 0 2 1267.07 77.29
 2 0 2 1272.67 60.49
 -3 0 -2 330.97 17.3
 3 0 2 392.26 17.6
 3 0 2 351.96 18
 -4 0 -2 44.9 5.9
 4 0 2 49.99 6.2
 4 0 2 46.6 5
 -5 0 -2 1294.87 68.89
 -6 0 -2 155.48 12.3
 -7 0 -2 116.29 11.9
 -8 0 -2 -0.8 8.2
 -8 1 2 12.5 7.7
 -7 1 2 5.3 6.8
 -6 1 2 47.6 7.6
 -5 1 2 59.89 8.3
 -4 1 2 5.8 5.5
 3 -1 -2 1739.83 83.99
 -3 1 2 1627.64 85.19
 2 -1 -2 761.62 37.4
 -2 1 2 726.93 37.9
 1 -1 -2 121.69 6.8
 -1 1 2 111.09 7
 0 -1 -2 69.89 4.8
 0 -1 -2 67.79 4.8
 0 -1 -2 79.19 4.1
 0 1 2 77.09 4.8
 0 1 2 87.09 5.3
 -1 -1 -2 1214.88 67.29
 -1 -1 -2 1207.78 65.19
 1 1 2 1183.58 63.79
 1 1 2 1190.98 57.69
 -2 -1 -2 78.59 5
 2 1 2 79.89 5.6
 2 1 2 82.99 5.1
 -3 -1 -2 1704.03 87.29
 3 1 2 1746.93 81.59
 3 1 2 1846.82 94.59
 -4 -1 -2 -0.8 4.1
 4 1 2 -3.1 3.8
 4 1 2 0 3.9
 -5 -1 -2 238.68 13.7
 -6 -1 -2 1.2 6.4
 -7 -1 -2 115.39 11.6
 -8 -1 -2 10.8 8.7
 -8 2 2 164.08 16
 -7 2 2 -1.3 9.7
 -6 2 2 131.99 12.4
 -5 2 2 259.87 15.4
 -4 2 2 370.06 19.5
 3 -2 -2 562.04 32.7
 -3 2 2 543.75 27.7
 2 -2 -2 185.78 11
 -2 2 2 206.98 11.4
 1 -2 -2 486.65 25.7
 -1 2 2 480.85 23.7
 -1 2 2 498.65 25
 0 -2 -2 18.8 2.8
 0 -2 -2 16 1.9
 0 -2 -2 15 3.1
 0 2 2 19 2.7
 0 2 2 16.3 2.9
 0 2 2 15.7 2.2
 -1 -2 -2 2057.89 112.29
 1 2 2 2081.59 114.39
 -2 -2 -2 36.4 3.3
 2 2 2 33.2 3.3
 2 2 2 37.4 3.8
 -3 -2 -2 295.37 15.5
 3 2 2 288.87 15.2
 3 2 2 291.67 14.5
 -4 -2 -2 -2.1 3
 4 2 2 6.5 4
 4 2 2 0.7 3.7
 -5 -2 -2 195.68 12.5
 -6 -2 -2 85.59 9.3
 -7 -2 -2 36.2 8.7
 -8 -2 -2 12.1 9.5
 -8 3 2 -0.1 10.4
 -7 3 2 20.2 10
 -6 3 2 32.5 7.2
 -5 3 2 -0.6 4.8
 -4 3 2 161.78 11.4
 3 -3 -2 348.57 19
 -3 3 2 342.77 19.7
 2 -3 -2 1452.65 81.69
 -2 3 2 1407.96 69.39
 1 -3 -2 3.4 2.7
 1 -3 -2 7.1 2.1
 1 -3 -2 2.6 2.7
 -1 3 2 5.2 1.7
 -1 3 2 8.3 3.1
 0 -3 -2 263.67 13.6
 0 3 2 270.57 15.6
 0 3 2 253.27 15
 0 3 2 246.18 14.7
 -1 -3 -2 1557.64 81.39
 1 3 2 1537.05 90.79
 -2 -3 -2 1000.8 54.99
 -2 -3 -2 1004.8 50.59
 2 3 2 974.4 49.7
 -3 -3 -2 551.64 27.1
 3 3 2 542.25 27.7
 -4 -3 -2 128.79 8.6
 4 3 2 124.59 8.3
 4 3 2 116.19 8.4
 -5 -3 -2 404.26 21.1
 -6 -3 -2 12.2 6.6
 -7 -3 -2 208.28 14.6
 -7 4 2 90.69 11.1
 -6 4 2 -1 8.4
 -5 4 2 284.27 17.5
 -4 4 2 520.25 31.6
 3 -4 -2 701.63 39.2
 -3 4 2 693.13 36.2
 2 -4 -2 146.99 8.5
 -2 4 2 138.59 7.5
 -2 4 2 119.29 8.7
 1 -4 -2 89.39 6
 1 -4 -2 82.89 5.8
 1 -4 -2 81.19 5.5
 -1 4 2 88.19 5
 -1 4 2 71.79 6.1
 0 -4 -2 2425.66 125.59
 0 4 2 2370.46 115.39
 0 4 2 2295.27 112.59
 0 4 2 2465.95 128.09
 -1 -4 -2 6.1 2.3
 1 4 2 1.4 2.2
 -2 -4 -2 1130.69 57.29
 -2 -4 -2 1205.58 57.49
 2 4 2 1091.49 64.29
 -3 -4 -2 376.36 19.2
 -3 -4 -2 347.97 18.6
 3 4 2 364.16 21.7
 -4 -4 -2 174.58 10.4
 4 4 2 152.98 10.4
 -5 -4 -2 63.79 7.3
 -6 -4 -2 665.93 37.9
 -7 -4 -2 0.4 7.6
 -7 5 2 121.89 14.8
 -6 5 2 -6.2 8.5
 -5 5 2 486.85 25.6
 -4 5 2 258.87 16.1
 -3 5 2 2099.19 109.09
 -3 5 2 2093.39 99.89
 2 -5 -2 41.8 5.1
 2 -5 -2 36.8 3.4
 -2 5 2 29.7 4.6
 -2 5 2 34.6 2.6
 1 -5 -2 550.64 28.2
 1 -5 -2 557.34 28.5
 -1 5 2 539.65 30.5
 -1 5 2 571.44 31.4
 0 5 2 721.23 42.9
 0 5 2 718.63 38.1
 0 5 2 700.93 35.8
 -1 -5 -2 743.33 34.3
 1 5 2 688.53 35.2
 -2 -5 -2 1884.71 95.49
 2 5 2 1847.32 94.89
 -3 -5 -2 153.08 9.2
 -3 -5 -2 165.08 9.3
 3 5 2 154.08 9.5
 -4 -5 -2 95.79 7.5
 4 5 2 102.39 7.7
 -5 -5 -2 25.9 6.3
 -6 -5 -2 105.39 10.5
 -7 -5 -2 2 7.3
 -7 6 2 27.8 8.7
 -6 6 2 17.8 9.4
 -5 6 2 82.29 4.7
 -5 6 2 93.09 10.9
 -4 6 2 0 7.2
 3 -6 -2 43.5 3.9
 -3 6 2 50.49 7.6
 -3 6 2 54.79 2.9
 2 -6 -2 5.5 4.2
 2 -6 -2 4.7 2.5
 -2 6 2 -2.2 3.7
 1 -6 -2 194.58 10.3
 -1 6 2 213.48 12.8
 -1 6 2 192.88 11.1
 -1 6 2 187.38 13.2
 0 6 2 1013.1 59.29
 0 6 2 1134.99 62.69
 0 6 2 1007.7 64.09
 -1 -6 -2 80.89 5.7
 1 6 2 64.99 5
 -2 -6 -2 74.79 5.3
 2 6 2 78.39 5.7
 -3 -6 -2 7.5 4.1
 -3 -6 -2 9.8 3
 3 6 2 6.9 3.7
 -4 -6 -2 17.7 5
 -5 -6 -2 27.9 6.5
 -6 -6 -2 0.2 6.6
 -7 -6 -2 5.7 7.9
 -7 7 2 280.77 21.4
 -6 7 2 11.4 10
 -5 7 2 677.83 35
 4 -7 -2 139.59 9
 -4 7 2 151.28 11.5
 3 -7 -2 911.51 53.39
 -3 7 2 954.1 46
 2 -7 -2 233.38 14.5
 -2 7 2 287.87 15.4
 1 -7 -2 348.17 16.1
 -1 7 2 331.27 17.5
 -1 7 2 345.67 18
 -1 7 2 319.77 17.4
 0 7 2 1119.09 56.99
 0 7 2 1171.48 61.39
 0 7 2 1197.08 69.99
 -1 -7 -2 2213.98 119.49
 1 7 2 2226.68 105.59
 -2 -7 -2 112.19 7.4
 2 7 2 91.69 6.5
 -3 -7 -2 23.9 4.8
 -3 -7 -2 34.3 4.8
 3 7 2 26.9 4.8
 -4 -7 -2 724.33 33.8
 -4 -7 -2 728.63 39.4
 -5 -7 -2 -4.2 4.1
 -6 -7 -2 208.18 14.8
 -7 -7 -2 23.8 8.7
 -7 8 2 145.89 16.8
 -6 8 2 13.6 10.7
 -5 8 2 56.19 8.7
 -4 8 2 589.04 31.7
 -3 8 2 228.18 15.2
 2 -8 -2 294.57 15.1
 -2 8 2 257.37 16.5
 1 -8 -2 112.79 6.5
 -1 8 2 105.09 8.7
 -1 8 2 100.89 7.8
 0 8 2 504.15 26.2
 0 8 2 507.55 27
 0 8 2 487.05 30.5
 -1 -8 -2 10 4.5
 1 8 2 12.3 4.1
 -2 -8 -2 1199.08 61.49
 2 8 2 1149.19 60.09
 -3 -8 -2 35.4 5.1
 -3 -8 -2 23.4 5.1
 3 8 2 25.2 5.2
 -4 -8 -2 53.49 6.9
 -4 -8 -2 39.9 5.6
 -5 -8 -2 4.4 6.3
 -6 -8 -2 215.68 16.1
 -7 -8 -2 -1 5.5
 -7 9 2 22 9.7
 -6 9 2 111.69 14.6
 -5 9 2 4.7 10.3
 -4 9 2 161.98 14.1
 -3 9 2 76.09 10.3
 2 -9 -2 567.14 32.6
 -2 9 2 562.24 28.9
 1 -9 -2 58.39 4.7
 -1 9 2 56.99 8.2
 -1 9 2 49.4 6.1
 -1 9 2 54.69 7.4
 0 9 2 885.61 66.99
 0 9 2 863.61 44.8
 0 9 2 851.31 51.09
 -1 -9 -2 552.44 29.9
 1 9 2 503.05 29.2
 -2 -9 -2 202.08 12.3
 2 9 2 201.88 12.1
 -3 -9 -2 544.55 28.9
 -3 -9 -2 540.05 32.4
 -4 -9 -2 152.98 9.9
 -4 -9 -2 133.09 10.6
 -5 -9 -2 208.38 14.1
 -6 -9 -2 33.4 8.4
 -7 -9 -2 151.28 13.8
 -6 10 2 194.88 16.5
 -5 10 2 -4.4 10.6
 -4 10 2 15.1 9.7
 -3 10 2 196.68 15.5
 2 -10 -2 23.7 2.7
 -2 10 2 19.7 8.4
 1 -10 -2 507.35 24.9
 -1 10 2 506.15 31.3
 -1 10 2 569.14 29.1
 0 10 2 51.59 7.3
 0 10 2 41.3 7.9
 -1 -10 -2 -1.8 5.5
 1 10 2 5.8 5.1
 -2 -10 -2 12.5 5.6
 -3 -10 -2 173.98 12.1
 -3 -10 -2 184.08 10.8
 -4 -10 -2 4.4 4.9
 -4 -10 -2 10.6 6.3
 -5 -10 -2 65.59 8.9
 -6 -10 -2 5.9 7.4
 -6 11 2 11.4 12.6
 -5 11 2 39.1 12.5
 -4 11 2 86.89 12.8
 -3 11 2 34.9 7.8
 -2 11 2 248.08 17.1
 1 -11 -2 41.6 4.7
 -1 11 2 46.9 7.3
 -1 11 2 38.9 6.4
 0 11 2 51.79 8.1
 0 11 2 58.49 9.1
 -1 -11 -2 1417.96 76.99
 -2 -11 -2 396.16 21
 -3 -11 -2 42.2 6.2
 -4 -11 -2 11.3 5
 -4 -11 -2 7.3 5.1
 -5 -11 -2 130.99 10.8
 -6 -11 -2 0.6 7.6
 -6 12 2 113.19 17.3
 -5 12 2 38.3 13.1
 -4 12 2 886.71 47
 -3 12 2 94.09 10.9
 -2 12 2 487.75 26.3
 1 -12 -2 43.7 4.8
 -1 12 2 32.4 9.6
 -1 12 2 39.3 6.8
 0 12 2 213.38 17
 0 12 2 230.28 15.4
 -1 -12 -2 732.63 35.8
 -2 -12 -2 335.77 19.4
 -3 -12 -2 348.67 19.3
 -4 -12 -2 21.3 5.8
 -4 -12 -2 34.3 8.3
 -5 -12 -2 126.29 12.3
 -6 -12 -2 19 9.6
 -5 13 2 154.08 17.6
 -4 13 2 8.2 11.5
 -3 13 2 116.19 14.3
 -2 13 2 23.3 10.6
 1 -13 -2 260.27 16.7
 -1 13 2 271.07 17.4
 -1 13 2 241.88 18
 0 13 2 2 8.8
 0 13 2 7.3 8.9
 -1 -13 -2 424.56 22.8
 -2 -13 -2 -1.7 7.3
 -3 -13 -2 125.89 11.7
 -4 -13 -2 34.1 8.9
 -4 -13 -2 27.1 7.6
 -5 -13 -2 21.2 9.1
 -6 -13 -2 26.5 10.3
 -5 14 2 96.69 16
 -4 14 2 91.79 14.8
 -3 14 2 62.19 12.7
 -2 14 2 72.49 12.4
 -1 14 2 322.37 21.9
 -1 14 2 322.57 21.4
 0 14 2 20.6 8.3
 0 14 2 27.2 10.3
 -1 -14 -2 465.15 25.9
 1 14 2 508.65 27.2
 -2 -14 -2 -9 7.9
 -3 -14 -2 85.39 10.7
 -4 -14 -2 73.49 9.1
 -5 -14 -2 94.29 12.5
 -5 15 2 17.5 14.2
 -4 15 2 26 12.9
 -3 15 2 59.39 10.8
 -2 15 2 60.69 12.7
 -1 15 2 20.6 7.3
 -1 15 2 27 8.5
 0 15 2 3 8
 0 15 2 -0.5 10.6
 1 15 2 382.76 23.9
 -2 -15 -2 83.39 11.4
 -3 -15 -2 26.8 9.7
 -4 -15 -2 -3.6 8.9
 -5 -15 -2 60.79 12
 -4 16 2 43 13.9
 -3 16 2 104.99 13
 -2 16 2 89.49 14.4
 -1 16 2 225.98 18.6
 -1 16 2 215.78 20.7
 0 16 2 31.9 12
 0 16 2 14.4 8.5
 1 16 2 85.09 12.9
 1 16 2 53.39 12.6
 -2 -16 -2 261.47 17.5
 -3 -16 -2 40.1 11
 -4 -16 -2 226.18 18
 -3 17 2 14.3 13.2
 -2 17 2 139.99 16.7
 -1 17 2 174.88 17.5
 0 17 2 13.3 9.1
 0 17 2 30.1 12.8
 1 17 2 137.99 15.4
 1 17 2 137.09 16.2
 -2 -17 -2 6.4 10.4
 -3 -17 -2 31.7 10.9
 -3 18 2 34.3 14.8
 -2 18 2 41.8 14.1
 -1 18 2 3.7 12.3
 0 18 2 12.5 9.2
 0 18 2 -0.7 11.3
 1 18 2 38.7 12
 1 18 2 42.2 14.1
 -2 -18 -2 5.2 8
 2 18 2 13.9 13.5
 2 18 2 -5.5 12.6
 -3 -18 -2 120.49 15.3
 -1 19 2 31.7 10.5
 0 19 2 115.49 17.2
 1 19 2 62.29 13
 1 19 2 69.89 15.4
 1 19 -3 28.7 16.9
 0 19 -3 139.29 17
 -1 19 -3 50.29 17.3
 -2 -18 3 117.79 16.6
 -1 -18 3 204.18 19.6
 0 18 -3 21.3 16.5
 -1 18 -3 123.89 18.9
 -2 18 -3 -12.8 14.2
 -3 -17 3 44.5 13.1
 -2 -17 3 47.6 10.3
 -1 -17 3 27.6 12.5
 0 17 -3 -4.2 14.8
 -1 17 -3 103.89 17.5
 -2 17 -3 -5 14.6
 -3 17 -3 -19.4 13.6
 -4 -16 3 56.79 10.3
 -3 -16 3 6.6 11
 -2 -16 3 -1.3 11.3
 -1 -16 3 22.4 8.7
 0 16 -3 101.89 16.5
 -1 16 -3 31.8 14.7
 -2 16 -3 5.6 13.4
 -3 16 -3 29.2 14.1
 -4 16 -3 0.1 13.4
 -5 -15 3 7.8 8.2
 -4 -15 3 59.89 12.5
 -3 -15 3 50.39 11.9
 -2 -15 3 31.1 11.6
 -1 -15 3 248.88 19.3
 0 -15 3 59.69 12.6
 -1 15 -3 28.1 9.8
 -2 15 -3 18.3 13.3
 -3 15 -3 39.7 14.1
 -4 15 -3 6.6 14.1
 -5 -14 3 23.7 11.1
 -4 -14 3 3.6 10.6
 -3 -14 3 597.24 32.6
 -2 -14 3 10.3 9.2
 -1 -14 3 139.29 14.4
 0 -14 3 -1.9 7.1
 -1 14 -3 195.58 16
 -2 14 -3 88.89 12
 -3 14 -3 330.57 22.2
 -4 14 -3 -0.9 12.8
 -5 14 -3 110.69 17.1
 -6 -13 3 19.6 11.4
 -5 -13 3 137.99 12.8
 -4 -13 3 59.29 11.6
 -3 -13 3 332.67 20.1
 -2 -13 3 167.18 14.4
 -1 -13 3 285.37 18.1
 0 -13 3 318.97 19.4
 -1 13 -3 139.79 15.1
 -2 13 -3 964.9 55.59
 -2 13 -3 971.4 58.29
 -3 13 -3 100.69 14.3
 -4 13 -3 83.69 14.8
 -5 13 -3 0.7 8.6
 -6 -12 3 15.1 7.8
 -5 -12 3 28.3 10.6
 -4 -12 3 75.49 9.3
 -3 -12 3 29.7 9.5
 -3 -12 3 21.7 2.9
 -2 -12 3 16.6 8.6
 -1 -12 3 50.99 9.4
 0 -12 3 8.6 6.2
 -1 12 -3 -5.3 10.2
 -2 12 -3 131.89 8.1
 -2 12 -3 95.09 11.4
 2 -12 3 116.99 7.4
 -3 12 -3 0.8 7.3
 -4 12 -3 -5.4 11.4
 -5 12 -3 43.6 13.2
 -6 12 -3 10.7 13.7
 -6 -11 3 2.7 9.9
 -5 -11 3 399.06 25.3
 -4 -11 3 145.59 13.5
 -3 -11 3 357.26 19.7
 -3 -11 3 370.16 20.6
 -2 -11 3 313.77 18.8
 -1 -11 3 244.88 16.1
 0 -11 3 429.16 23.8
 -1 11 -3 350.36 24.6
 -2 11 -3 780.72 42.5
 2 -11 3 716.53 45.8
 -3 11 -3 61.99 11.6
 -4 11 -3 491.85 29.5
 -5 11 -3 -6.6 11.2
 -6 11 -3 139.99 14.9
 -6 -10 3 -24.2 9.9
 -5 -10 3 66.79 10.9
 -4 -10 3 130.79 12.3
 -3 -10 3 940.91 48.4
 -3 -10 3 909.61 46.7
 -2 -10 3 58.79 8.8
 -1 -10 3 76.09 9
 0 -10 3 327.47 19.6
 -1 10 -3 61.99 10.1
 -2 10 -3 238.58 17.5
 2 -10 3 272.27 13.7
 2 -10 3 250.27 12.8
 -3 10 -3 485.45 26.4
 -4 10 -3 180.98 14.5
 -5 10 -3 0.2 10.6
 -6 10 -3 60.59 13.7
 -7 -9 3 11.8 7.3
 -6 -9 3 76.79 12.1
 -5 -9 3 10.9 8.3
 -4 -9 3 273.27 17.2
 -3 -9 3 25.3 7.3
 -2 -9 3 148.09 10.4
 -1 -9 3 188.18 12.9
 0 -9 3 20.7 6.9
 -1 9 -3 42.7 7
 -2 9 -3 204.78 14.1
 2 -9 3 211.98 11.5
 2 -9 3 223.28 12.2
 -3 9 -3 114.49 10.7
 -4 9 -3 13.6 9.5
 -5 9 -3 147.69 14.9
 -6 9 -3 10.9 11.8
 -7 9 -3 -8.6 11.7
 -7 -8 3 28.9 10.7
 -6 -8 3 173.38 14.8
 -5 -8 3 37.6 8.9
 -4 -8 3 27.6 7.7
 -3 -8 3 121.49 9.3
 -2 -8 3 1219.28 68.69
 -1 -8 3 27.8 5
 0 8 -3 219.78 14.9
 0 -8 3 226.68 14
 -1 8 -3 0.6 6.9
 -2 8 -3 57.09 9.4
 2 -8 3 67.29 4.5
 2 -8 3 68.09 4.8
 -3 8 -3 695.23 35
 -4 8 -3 88.19 11.1
 -5 8 -3 148.89 14.4
 -6 8 -3 5.7 10.3
 -7 8 -3 19.1 12
 -7 -7 3 14.6 10.1
 -6 -7 3 23.9 9.2
 -5 -7 3 2.4 5.4
 -4 -7 3 299.97 17.7
 -3 -7 3 -4.2 5.6
 -2 -7 3 636.84 32.9
 1 7 -3 104.79 8.2
 -1 -7 3 110.99 8.7
 0 7 -3 1.3 3.1
 0 -7 3 5.6 3.9
 -1 7 -3 0.8 5
 -1 7 -3 -2.2 4.5
 1 -7 3 -1.6 4.3
 -2 7 -3 686.83 36.1
 -2 7 -3 687.63 36.7
 2 -7 3 659.43 41.4
 2 -7 3 657.73 37.8
 -3 7 -3 124.79 11.3
 -4 7 -3 55.39 9.2
 -5 7 -3 11.5 8.6
 -6 7 -3 7.4 7
 -7 7 -3 13.9 10.8
 -7 -6 3 10 6.9
 -6 -6 3 366.66 22.1
 -5 -6 3 4.5 7.4
 -4 -6 3 659.63 32.2
 -3 -6 3 1271.67 65.69
 2 6 -3 1779.72 78.89
 -2 -6 3 1619.44 85.89
 1 6 -3 952.8 53.69
 -1 -6 3 1039.3 54.29
 0 6 -3 997.2 57.49
 0 -6 3 1073.19 55.89
 -1 6 -3 5355.86 255.77
 -1 6 -3 5233.68 254.57
 1 -6 3 5132.19 256.87
 -2 6 -3 131.29 10.9
 -2 6 -3 140.99 10.7
 -2 6 -3 178.98 9
 2 -6 3 150.98 8.6
 -3 6 -3 2838.02 148.69
 -4 6 -3 2.3 3.1
 -4 6 -3 2.1 4.9
 -5 6 -3 793.82 42
 -5 6 -3 817.12 42.9
 -6 6 -3 54.59 10.7
 -7 6 -3 542.25 39
 -7 -5 3 16.1 9.4
 -6 -5 3 137.19 12.8
 -5 -5 3 14.3 5.4
 -4 -5 3 302.87 16.9
 -3 -5 3 40.3 6.2
 2 5 -3 416.86 21.3
 -2 -5 3 407.46 22.7
 1 5 -3 97.89 6.8
 -1 -5 3 81.49 7
 0 5 -3 1.9 2.7
 0 -5 3 3 3.1
 -1 5 -3 482.85 24.5
 -1 5 -3 511.15 25.8
 1 -5 3 518.25 28.1
 -2 5 -3 253.97 14.7
 -2 5 -3 280.37 18.1
 2 -5 3 260.97 14.6
 -3 5 -3 0.9 2.5
 -3 5 -3 4.6 5.6
 -4 5 -3 55.49 4.9
 -4 5 -3 54.39 4.8
 -4 5 -3 64.79 8.2
 -5 5 -3 86.89 9.8
 -5 5 -3 67.69 6
 -5 5 -3 59.79 5.7
 -6 5 -3 29.3 9.1
 -7 5 -3 12.2 9.6
 -7 -4 3 13.7 9.7
 -6 -4 3 46.9 9.5
 5 4 -3 3.9 3
 -5 -4 3 8.5 5.1
 4 4 -3 719.23 33.3
 -4 -4 3 689.33 34.9
 3 4 -3 76.49 6.3
 -3 -4 3 85.19 6.5
 2 4 -3 222.08 11.7
 -2 -4 3 205.48 11.6
 1 4 -3 235.58 11.9
 -1 -4 3 222.68 13.6
 -1 -4 3 220.98 10.5
 0 4 -3 766.72 40.3
 0 -4 3 769.12 40.9
 -1 4 -3 1276.17 67.59
 -1 4 -3 1249.88 62.89
 1 -4 3 1270.47 67.19
 -2 4 -3 637.74 33.9
 -2 4 -3 665.33 32.9
 2 -4 3 661.23 34.4
 2 -4 3 652.03 35.2
 -3 4 -3 230.28 12.6
 -3 4 -3 223.28 13.4
 -3 4 -3 250.57 14.1
 3 -4 3 231.58 13.8
 -4 4 -3 18.6 4
 -4 4 -3 32.2 6.8
 4 -4 3 23.7 3.1
 -5 4 -3 86.59 7.4
 -5 4 -3 97.09 8.8
 5 -4 3 98.39 6.8
 -6 4 -3 0.9 7.7
 -7 4 -3 75.69 11.5
 -8 -3 3 127.19 14.5
 -7 -3 3 2.9 6.6
 -6 -3 3 66.09 10.2
 5 3 -3 146.69 8.4
 -5 -3 3 125.59 11.4
 4 3 -3 590.74 30.5
 -4 -3 3 557.74 32.1
 3 3 -3 296.57 16.4
 3 3 -3 301.57 15.9
 -3 -3 3 317.57 17.4
 2 3 -3 976.7 48.3
 2 3 -3 942.41 44.4
 -2 -3 3 997.3 50.59
 -1 -3 3 18.8 3
 0 3 -3 311.27 16.5
 0 -3 3 282.07 14.5
 -1 3 -3 1182.78 68.39
 -1 3 -3 1123.59 60.49
 1 -3 3 1128.29 54.19
 1 -3 3 1100.59 57.49
 -2 3 -3 118.29 7.6
 -2 3 -3 128.29 7.1
 -2 3 -3 126.09 6.9
 2 -3 3 113.59 7.7
 -3 3 -3 241.88 13.7
 -3 3 -3 292.47 14.6
 3 -3 3 268.17 16.3
 3 -3 3 268.27 14.4
 -4 3 -3 -3.2 3.8
 -4 3 -3 4.9 5.1
 4 -3 3 0.6 3
 -5 3 -3 0.5 4.4
 -5 3 -3 -5 4.4
 5 -3 3 -1.9 3.9
 -6 3 -3 35.6 8.6
 6 -3 3 28.4 5.6
 -7 3 -3 -6.2 8.7
 -8 -2 3 -3.6 7.4
 -7 -2 3 226.78 17.1
 -6 -2 3 -2.6 7.9
 5 2 -3 250.17 15.2
 -5 -2 3 273.57 16.2
 -4 -2 3 74.59 7.8
 3 2 -3 876.91 44.2
 -3 -2 3 812.72 40
 2 2 -3 45.9 4.2
 -2 -2 3 52.39 4.5
 1 2 -3 512.25 25.1
 -1 -2 3 514.05 27.2
 0 2 -3 1528.95 78.79
 0 -2 3 1487.65 73.69
 0 -2 3 1568.94 81.39
 -1 2 -3 2418.36 125.99
 -1 2 -3 2409.16 131.29
 -1 2 -3 2388.16 123.19
 -1 2 -3 2273.77 122.09
 1 -2 3 2346.27 120.59
 1 -2 3 2500.45 130.59
 -2 2 -3 41.8 4.5
 2 -2 3 36 4.4
 2 -2 3 46.1 4.3
 2 -2 3 44.4 3.9
 -3 2 -3 241.48 12.3
 -3 2 -3 211.28 11.9
 3 -2 3 199.78 11.7
 3 -2 3 228.38 11.9
 3 -2 3 206.88 12.2
 -4 2 -3 86.69 7.5
 -4 2 -3 77.29 6.9
 4 -2 3 65.99 6.6
 -5 2 -3 16.7 5.2
 -5 2 -3 26.7 6.5
 5 -2 3 16.4 5.7
 -6 2 -3 175.08 13.2
 6 -2 3 170.58 12.2
 -7 2 -3 181.88 14.3
 -8 -1 3 22.3 8.5
 -7 -1 3 328.07 20.2
 -6 -1 3 8.9 8
 -5 -1 3 401.96 21.2
 -4 -1 3 367.26 19.3
 3 1 -3 1126.59 54.29
 -3 -1 3 1171.48 64.49
 2 1 -3 1777.42 89.49
 -2 -1 3 1793.22 96.69
 1 1 -3 4051.39 230.28
 -1 -1 3 3902.81 197.88
 0 1 -3 602.74 33.3
 0 1 -3 586.74 30.5
 0 -1 3 576.64 29.7
 0 -1 3 618.04 31.2
 -1 1 -3 113.09 7
 -1 1 -3 111.59 6.7
 -1 1 -3 111.79 7
 -1 1 -3 119.89 6.7
 -1 1 -3 112.19 8
 -1 1 -3 111.09 6.4
 1 -1 3 118.49 7
 1 -1 3 111.89 6.5
 -2 1 -3 2902.51 139.49
 -2 1 -3 2826.92 157.98
 2 -1 3 2800.62 157.48
 2 -1 3 2869.01 134.09
 2 -1 3 2791.02 156.78
 -3 1 -3 439.56 23.2
 -3 1 -3 409.46 20.6
 3 -1 3 420.36 25.3
 3 -1 3 419.36 20.5
 3 -1 3 456.35 20.8
 -4 1 -3 1150.28 58.69
 -4 1 -3 1138.09 63.89
 4 -1 3 1140.99 64.09
 -5 1 -3 17.6 6.1
 -6 1 -3 514.05 27.9
 -7 1 -3 26 8.8
 -8 0 3 0.3 7
 -7 0 3 -6.9 9
 -6 0 3 -0.1 8
 -5 0 3 -1.4 6.5
 -4 0 3 -3.8 5.5
 3 0 -3 3.3 3.8
 -3 0 3 0.2 3
 2 0 -3 -1.8 3.1
 -2 0 3 -4.2 3.6
 1 0 -3 0.2 1.6
 -1 0 3 2.2 2.5
 0 0 -3 -1.7 1.1
 0 0 -3 3.4 2.9
 0 0 3 -1.3 1.2
 -1 0 -3 -0.7 2.8
 -1 0 -3 -1 1.5
 -1 0 -3 -2.3 3
 -1 0 -3 0.4 3.1
 1 0 3 -3 2.2
 1 0 3 -3.5 1.8
 1 0 3 2 2.5
 1 0 3 0.4 3.1
 -2 0 -3 -0.4 3.5
 -2 0 -3 -3.5 2.8
 2 0 3 -0.2 3.3
 2 0 3 0.7 4.3
 2 0 3 0.6 2.2
 -3 0 -3 1.1 3.3
 3 0 3 -0.8 2.6
 3 0 3 -2.3 3
 -4 0 -3 -1.6 4
 4 0 3 3.5 3.6
 -5 0 -3 -6.8 5.5
 -6 0 -3 2.2 6.4
 -7 0 -3 9.1 7.8
 7 0 3 1.4 7.1
 -8 1 3 1.8 7.3
 -7 1 3 415.26 24.8
 -6 1 3 5 8.2
 -5 1 3 364.36 21.6
 -4 1 3 298.67 17.1
 3 -1 -3 1140.59 60.69
 -3 1 3 1052.39 54.29
 2 -1 -3 1770.52 87.29
 -2 1 3 1724.93 95.49
 -1 1 3 4276.27 216.18
 -1 1 3 4161.78 200.08
 0 -1 -3 616.14 31.9
 0 -1 -3 612.64 31.2
 0 1 3 605.84 34.8
 0 1 3 601.14 33
 -1 -1 -3 120.29 6.3
 -1 -1 -3 102.59 7.4
 -1 -1 -3 99.29 7
 -1 -1 -3 129.39 6.7
 1 1 3 115.19 5.7
 1 1 3 106.79 7.5
 -2 -1 -3 2870.81 162.28
 -2 -1 -3 2963.1 145.29
 2 1 3 2841.82 164.98
 2 1 3 2868.11 160.18
 2 1 3 2907.31 136.29
 -3 -1 -3 440.96 21.9
 3 1 3 413.16 22.1
 3 1 3 407.86 23.4
 -4 -1 -3 1201.68 56.29
 4 1 3 1184.78 62.49
 -5 -1 -3 17.5 5.7
 -6 -1 -3 549.25 32
 -7 -1 -3 7.2 7.5
 -8 2 3 9.2 10.6
 -7 2 3 215.88 15.9
 -6 2 3 16.9 6.4
 -5 2 3 260.27 15.7
 -4 2 3 70.49 6.8
 3 -2 -3 888.41 41.3
 -3 2 3 860.51 44.9
 2 -2 -3 51.39 4.8
 -2 2 3 52.09 5.2
 1 -2 -3 547.15 27.1
 -1 2 3 510.05 29.2
 -1 2 3 531.45 27.5
 0 -2 -3 1620.94 86.59
 0 -2 -3 1568.14 77.29
 0 -2 -3 1596.04 77.69
 0 2 3 1553.34 81.59
 0 2 3 1599.64 91.19
 0 2 3 1439.56 78.79
 -1 -2 -3 2493.85 121.19
 -1 -2 -3 2471.65 121.49
 1 2 3 2343.47 129.49
 -2 -2 -3 40.5 4.6
 -2 -2 -3 38.2 3.1
 2 2 3 45.1 3.7
 -3 -2 -3 177.38 10.6
 3 2 3 213.88 11.1
 3 2 3 209.08 10.7
 -4 -2 -3 79.69 6.6
 4 2 3 77.29 6.4
 -5 -2 -3 19.5 5.7
 -6 -2 -3 164.48 12.1
 -7 -2 -3 165.18 13.3
 -7 3 3 5.4 9.9
 -6 3 3 68.79 10.6
 -5 3 3 92.19 8.8
 -4 3 3 498.85 27.4
 3 -3 -3 288.67 15.2
 -3 3 3 303.57 15.9
 2 -3 -3 956 47.1
 -2 3 3 909.71 48.1
 -2 3 3 1002.4 49.8
 1 -3 -3 18.3 3.1
 1 -3 -3 22.2 3.1
 1 -3 -3 13.4 2.7
 -1 3 3 12.3 2.7
 -1 3 3 19.7 3.2
 0 -3 -3 315.97 17.7
 0 -3 -3 323.07 17.1
 0 3 3 323.37 17.2
 0 3 3 306.27 16.9
 0 3 3 324.77 18.9
 -1 -3 -3 1134.89 57.19
 -1 -3 -3 1086.29 56.69
 1 3 3 1109.19 57.89
 1 3 3 1095.59 56.89
 -2 -3 -3 149.29 8.3
 -2 -3 -3 134.49 7.6
 2 3 3 118.09 7.3
 -3 -3 -3 272.57 15.4
 -3 -3 -3 257.87 14.4
 3 3 3 264.17 15.4
 -4 -3 -3 0.4 3.9
 4 3 3 7.4 4.5
 -5 -3 -3 -2.1 5
 -6 -3 -3 19.8 6.6
 -7 -3 -3 -1 7.4
 -7 4 3 42.4 11.3
 -6 4 3 68.39 10.8
 -5 4 3 5.8 7.6
 -4 4 3 715.53 35.7
 3 -4 -3 86.09 7.1
 -3 4 3 75.29 7.9
 -3 4 3 100.39 5.7
 2 -4 -3 212.98 11.7
 -2 4 3 219.18 12.4
 -2 4 3 208.58 12.5
 1 -4 -3 221.98 12.1
 1 -4 -3 236.98 12.4
 1 -4 -3 238.48 11.8
 -1 4 3 256.97 14.3
 -1 4 3 233.68 14.4
 0 -4 -3 809.72 49.4
 0 -4 -3 786.52 41.6
 0 4 3 798.32 45.8
 0 4 3 819.52 44.6
 0 4 3 808.12 41.8
 -1 -4 -3 1182.48 64.49
 1 4 3 1254.77 69.29
 1 4 3 1282.17 68.49
 -2 -4 -3 662.13 33.6
 -2 -4 -3 668.23 32
 2 4 3 633.14 37.7
 -3 -4 -3 256.77 13.4
 -3 -4 -3 241.38 12.7
 3 4 3 224.28 14.6
 -4 -4 -3 16.9 4.3
 4 4 3 25.7 5.2
 -5 -4 -3 88.29 8
 -6 -4 -3 7.2 6.3
 -7 -4 -3 62.79 9.4
 -7 5 3 23.7 11.5
 -6 5 3 103.49 12.4
 -5 5 3 16 8.3
 -4 5 3 299.57 15.1
 -4 5 3 294.87 17.2
 -3 5 3 42.1 5.6
 -3 5 3 47.3 3.4
 2 -5 -3 389.36 23.6
 2 -5 -3 413.06 24.2
 -2 5 3 437.76 20.4
 -2 5 3 394.36 22.4
 1 -5 -3 76.49 6.1
 1 -5 -3 91.39 6.6
 1 -5 -3 89.99 6.5
 -1 5 3 92.59 6.6
 -1 5 3 84.49 5.6
 0 -5 -3 3.3 3.2
 0 5 3 3.1 3
 0 5 3 3 3.3
 -1 -5 -3 483.65 25.8
 1 5 3 513.85 24.2
 -2 -5 -3 251.57 12.8
 2 5 3 248.88 12.4
 -3 -5 -3 0.7 4
 -3 -5 -3 4.9 3.2
 3 5 3 4 3.6
 -4 -5 -3 38 5.3
 4 5 3 43.3 5.3
 -5 -5 -3 58.19 7.1
 -6 -5 -3 21.4 7
 -7 -5 -3 11.9 7.2
 -7 6 3 37.3 11.8
 -6 6 3 322.97 22.7
 -5 6 3 17 8.5
 -4 6 3 750.12 42.6
 3 -6 -3 1182.58 73.09
 -3 6 3 1179.18 63.79
 -3 6 3 1249.68 56.79
 2 -6 -3 1747.93 88.09
 2 -6 -3 1691.83 88.29
 -2 6 3 1744.83 93.89
 -2 6 3 1710.63 83.39
 1 -6 -3 1081.59 52.49
 1 -6 -3 1053.79 49.6
 -1 6 3 1059.59 55.99
 -1 6 3 1023.2 51.69
 0 -6 -3 1097.89 51.89
 0 6 3 1113.59 58.79
 0 6 3 1099.89 59.49
 0 6 3 1025.2 51.69
 -1 -6 -3 5515.95 253.97
 1 6 3 5341.87 246.18
 -2 -6 -3 159.58 9.8
 2 6 3 166.88 9.2
 -3 -6 -3 3071.09 163.78
 -3 -6 -3 3082.99 149.88
 3 6 3 3017.7 142.19
 -4 -6 -3 -1.1 3
 -4 -6 -3 0.6 4.8
 4 6 3 3.7 4.3
 -5 -6 -3 771.92 45.7
 -6 -6 -3 67.39 8.8
 -7 -6 -3 454.15 30.8
 -7 7 3 7.5 11.3
 -6 7 3 17.3 10.3
 -5 7 3 18.2 9
 4 -7 -3 316.67 19.2
 -4 7 3 265.07 18
 -4 7 3 295.57 14.7
 3 -7 -3 1.6 2.7
 -3 7 3 -5.8 6.4
 2 -7 -3 613.34 31.6
 2 -7 -3 664.33 34.2
 -2 7 3 657.53 37.9
 1 -7 -3 103.49 6.9
 -1 7 3 115.39 8.5
 -1 7 3 127.29 8.5
 -1 7 3 119.69 9
 0 -7 -3 5.2 3.7
 0 7 3 2.8 3.8
 0 7 3 8.4 4.4
 0 7 3 9.9 5.2
 -1 -7 -3 2.2 4.3
 1 7 3 2.8 2.3
 -2 -7 -3 654.33 36.4
 2 7 3 695.63 32.1
 -3 -7 -3 143.59 9.2
 -3 -7 -3 141.59 8.7
 3 7 3 122.09 8.7
 -4 -7 -3 64.29 6.8
 -4 -7 -3 61.99 6.8
 -5 -7 -3 4.1 5.6
 -6 -7 -3 13.6 6.6
 -7 -7 -3 3.5 7.4
 -7 8 3 50.29 13.3
 -6 8 3 230.08 18.5
 -5 8 3 61.59 11.5
 4 -8 -3 28.4 3.5
 3 -8 -3 124.69 7.6
 -3 8 3 111.49 10.9
 2 -8 -3 1147.39 60.89
 -2 8 3 1196.28 62.89
 1 -8 -3 20.9 3.8
 -1 8 3 27.8 6.1
 -1 8 3 29.3 6.4
 -1 8 3 24.9 5.8
 0 -8 -3 255.97 13.9
 0 8 3 265.27 14.6
 0 8 3 248.08 15.1
 0 8 3 238.18 14
 -1 -8 -3 7.4 4.1
 1 8 3 -7.3 3.5
 -2 -8 -3 65.59 5.4
 2 8 3 65.79 6.3
 -3 -8 -3 735.43 35
 -3 -8 -3 680.73 34.7
 3 8 3 683.13 39.2
 -4 -8 -3 102.39 8.7
 -4 -8 -3 111.19 8.7
 -5 -8 -3 161.58 10.9
 -6 -8 -3 11.3 7
 -7 -8 -3 11.8 8.1
 -7 9 3 -12.9 12.2
 -6 9 3 66.09 13.6
 -5 9 3 16.9 10.6
 -4 9 3 274.57 17.4
 -3 9 3 33.5 6.7
 2 -9 -3 159.88 8.4
 -2 9 3 165.78 12.3
 1 -9 -3 180.68 9.7
 -1 9 3 148.29 11.7
 -1 9 3 182.78 11.7
 -1 9 3 188.48 11.6
 0 -9 -3 19.9 4.4
 0 9 3 16.5 5.1
 0 9 3 21.5 6.1
 0 9 3 15.5 4.6
 -1 -9 -3 42 6
 1 9 3 35.5 4.5
 -2 -9 -3 210.68 13.3
 2 9 3 234.88 13
 -3 -9 -3 95.89 8.3
 -3 -9 -3 89.69 8
 3 9 3 94.19 7.7
 -4 -9 -3 7.7 5.4
 -4 -9 -3 20.8 5.6
 -5 -9 -3 167.08 12.2
 -6 -9 -3 14 7.3
 -6 10 3 16.3 12
 -5 10 3 77.69 13.2
 -4 10 3 129.09 13.6
 -3 10 3 967.8 49.4
 2 -10 -3 44.3 4
 -2 10 3 48.7 7.3
 1 -10 -3 92.59 6.6
 -1 10 3 81.09 9.5
 -1 10 3 87.09 8.1
 0 -10 -3 286.07 15.2
 0 10 3 243.48 17.4
 0 10 3 307.27 16.8
 0 10 3 281.97 17.5
 -1 -10 -3 73.19 7.7
 1 10 3 70.09 6.6
 -2 -10 -3 253.17 14.1
 2 10 3 237.38 14.7
 -3 -10 -3 456.25 24.9
 -4 -10 -3 165.68 11.9
 -4 -10 -3 169.48 11.5
 -5 -10 -3 2.2 6.2
 -6 -10 -3 59.59 9.1
 -6 11 3 -5.7 11.8
 -5 11 3 412.16 26.5
 -4 11 3 112.59 13.7
 -3 11 3 340.27 22.6
 2 -11 -3 325.77 18
 -2 11 3 297.77 19.3
 1 -11 -3 281.57 15
 -1 11 3 246.08 17.5
 -1 11 3 290.67 16.4
 0 -11 -3 467.25 23.8
 0 11 3 437.86 26.2
 0 11 3 437.26 27.4
 -1 -11 -3 298.77 17.4
 -2 -11 -3 769.12 39.2
 -3 -11 -3 73.49 7.4
 -4 -11 -3 548.55 29.3
 -4 -11 -3 510.65 28.5
 -5 -11 -3 0.4 6.2
 -5 -11 -3 -2.5 6.8
 -6 -11 -3 110.29 10.6
 -6 12 3 -5.2 12.1
 -5 12 3 50.29 13.4
 -4 12 3 90.09 13.6
 -3 12 3 46.2 11.2
 -2 12 3 1.9 8.7
 1 -12 -3 59.79 5.7
 -1 12 3 45.1 7.5
 -1 12 3 64.79 9.7
 0 -12 -3 8.7 4.8
 0 12 3 3 8.9
 0 12 3 21.4 8.6
 -1 -12 -3 -2.5 6.4
 1 12 3 1.4 8.3
 -2 -12 -3 80.69 7.9
 -3 -12 -3 -3.8 6.1
 -4 -12 -3 -1.6 5.8
 -4 -12 -3 16.1 6.9
 -5 -12 -3 44.2 9
 -5 13 3 216.48 21.4
 -4 13 3 72.89 13.3
 -3 13 3 359.76 23.4
 2 -13 -3 202.98 12.2
 -2 13 3 217.48 16.8
 1 -13 -3 249.18 14
 -1 13 3 272.77 16.8
 -1 13 3 247.58 17.5
 0 13 3 374.46 21.5
 0 13 3 318.97 20.9
 1 13 3 133.79 14.2
 1 13 3 157.18 13.2
 -2 -13 -3 939.11 51.89
 -3 -13 -3 117.69 11.9
 -4 -13 -3 88.39 9.1
 -4 -13 -3 57.89 9.7
 -5 -13 -3 26.8 9.1
 -5 14 3 15.5 13
 -4 14 3 6.9 8.5
 -3 14 3 536.15 35.2
 -2 14 3 28.6 11.3
 -1 14 3 111.29 13.3
 -1 14 3 150.28 11.8
 0 14 3 -11.1 8
 0 14 3 -12.1 9
 1 14 3 151.58 14
 1 14 3 161.08 15.2
 -2 -14 -3 111.39 11.3
 -3 -14 -3 324.57 19.6
 -4 -14 -3 -3.9 7.8
 -4 -14 -3 -1.5 6.7
 -5 -14 -3 52.19 9.3
 -5 15 3 7.4 13.8
 -4 15 3 68.29 14.3
 -3 15 3 78.39 14.5
 -2 15 3 25.9 11.7
 -1 15 3 356.76 22.5
 -1 15 3 323.27 25.1
 0 15 3 73.29 12.5
 0 15 3 77.69 12.4
 1 15 3 24.4 10.3
 1 15 3 43.7 10.9
 -2 -15 -3 5.7 8.3
 2 15 3 -4.6 8
 -3 -15 -3 36.9 9.7
 -4 -15 -3 30.3 9.5
 -4 16 3 36.3 13.8
 -3 16 3 11.8 12.9
 -2 16 3 7.6 11.4
 -1 16 3 20.3 7.6
 -1 16 3 20.6 11.4
 0 16 3 98.99 12.2
 0 16 3 88.29 13.6
 1 16 3 0.3 10.1
 1 16 3 9 7.6
 -2 -16 -3 2.8 8.9
 2 16 3 9.3 12.3
 -3 -16 -3 16.8 10.3
 3 16 3 41 11.8
 -4 -16 -3 6.3 9.9
 -3 17 3 26.5 13.6
 -2 17 3 23.7 12.8
 -1 17 3 11.9 11.3
 0 17 3 9.1 11.3
 0 17 3 -5.1 11
 1 17 3 120.59 14.8
 1 17 3 126.69 12.8
 2 17 3 21.5 13.1
 2 17 3 27.8 12.1
 -3 -17 -3 -1.9 9.4
 3 17 3 3 13.8
 -2 18 3 159.18 17.9
 -1 18 3 244.78 21
 0 18 3 44.5 10.7
 0 18 3 26.7 13
 1 18 3 176.28 18
 1 18 3 164.38 17.2
 2 18 3 1.3 11.9
 2 18 3 7.3 12.3
 -1 19 3 25.2 12.6
 0 19 3 140.39 14.6
 1 19 3 33.4 14
 0 19 -4 -5.3 12
 -2 -18 4 23.5 13.3
 -1 -18 4 16.1 13.5
 0 18 -4 27.5 16.2
 -1 18 -4 13.4 15.8
 -2 18 -4 78.19 18
 -3 -17 4 4.6 11.8
 -2 -17 4 12.8 9
 -1 -17 4 8.3 12.2
 0 17 -4 38.5 15.7
 -1 17 -4 51.99 16.5
 -2 17 -4 1 15.1
 -3 17 -4 6.2 14.1
 -4 -16 4 175.78 17.9
 -3 -16 4 24 9
 -2 -16 4 714.43 48.6
 -1 -16 4 159.78 14.8
 0 16 -4 398.06 29.7
 -1 16 -4 -10.1 13.8
 -2 16 -4 426.16 29.8
 -3 16 -4 49.2 15.6
 -4 16 -4 298.67 24.9
 -5 -15 4 31.7 12.6
 -4 -15 4 14.2 8.2
 -3 -15 4 97.69 11.6
 -2 -15 4 29 11.8
 -1 -15 4 212.48 18.5
 0 -15 4 3.3 10.8
 -1 15 -4 208.38 17.5
 -2 15 -4 5.8 13
 -3 15 -4 160.48 15.8
 -4 15 -4 -0.9 13.1
 -5 -14 4 71.89 10.7
 -4 -14 4 99.29 11.5
 -3 -14 4 198.28 17
 -2 -14 4 73.49 9.8
 -1 -14 4 -15.2 9.9
 0 -14 4 425.46 25.8
 -1 14 -4 14 12.6
 -2 14 -4 187.88 18.2
 -3 14 -4 52.69 14.3
 -4 14 -4 77.99 15.1
 -5 14 -4 15.3 13.8
 -5 -13 4 8.8 10.5
 -4 -13 4 28.4 10.7
 -3 -13 4 27 10.2
 -2 -13 4 -4.1 6.5
 -1 -13 4 60.99 9.4
 0 -13 4 3.7 6.8
 -1 13 -4 161.18 16.4
 -2 13 -4 1.5 11.7
 -3 13 -4 40.3 12.8
 -4 13 -4 -6.6 12
 -5 13 -4 14.6 13.1
 -6 -12 4 37.3 9
 -5 -12 4 47.5 9.1
 -4 -12 4 12.2 7
 -3 -12 4 40.6 7.9
 -2 -12 4 416.86 23.5
 -1 -12 4 8.2 8.4
 0 -12 4 54.39 8.3
 -1 12 -4 80.29 12.6
 -2 12 -4 -2 10.5
 2 -12 4 7.2 3.4
 -3 12 -4 9.2 11
 -4 12 -4 25.7 11.8
 -5 12 -4 30.5 13.1
 -6 12 -4 7.2 9.4
 -6 -11 4 94.79 13.5
 -5 -11 4 33.9 10.6
 -4 -11 4 152.98 12.5
 -3 -11 4 214.18 16
 -2 -11 4 119.29 11.7
 -1 -11 4 718.13 40.5
 0 -11 4 -6.6 5.6
 -1 11 -4 634.24 33.5
 -2 11 -4 10.4 10.1
 2 -11 4 2.3 2.9
 2 -11 4 2.4 3.2
 -3 11 -4 462.65 27.1
 -4 11 -4 4.6 10.7
 -5 11 -4 57.89 13.4
 -6 11 -4 144.19 17.5
 -6 -10 4 9.1 10.6
 -5 -10 4 1.3 9.1
 -4 -10 4 -6.6 8.3
 -3 -10 4 1.5 7.4
 -2 -10 4 303.57 17.5
 -1 -10 4 457.55 23.9
 0 -10 4 8.4 5.3
 -1 10 -4 -3.8 8.4
 -2 10 -4 272.27 18.9
 2 -10 4 305.57 14.8
 2 -10 4 269.27 16.4
 -3 10 -4 -1.5 9.1
 -4 10 -4 265.87 19.4
 -5 10 -4 -3.4 7.5
 -6 10 -4 54.59 13.5
 -7 -9 4 65.79 13
 -6 -9 4 135.79 12.9
 -5 -9 4 55.59 10.5
 -4 -9 4 310.07 18.9
 -3 -9 4 862.01 47.2
 -2 -9 4 215.18 14.2
 -1 -9 4 1271.87 71.69
 0 -9 4 55.09 7
 -1 9 -4 805.72 39.7
 -2 9 -4 23.6 8.9
 2 -9 4 19.7 3.8
 -3 9 -4 1488.05 75.89
 -4 9 -4 36.3 10.4
 -5 9 -4 381.46 24.3
 -6 9 -4 133.79 16.2
 -7 -8 4 13.5 7.6
 -6 -8 4 137.39 12.3
 -5 -8 4 56.39 10
 -4 -8 4 218.78 14.2
 -3 -8 4 19 7.1
 -2 -8 4 1702.63 86.79
 -1 -8 4 324.47 17.9
 0 -8 4 391.76 22.1
 1 -8 4 7.5 6.8
 -2 8 -4 1104.39 51.69
 2 -8 4 1023.2 59.29
 2 -8 4 1051.79 51.19
 -3 8 -4 29.5 8.7
 -4 8 -4 1008.9 48.5
 -5 8 -4 -9.7 8.9
 -6 8 -4 131.19 13
 -7 8 -4 41.4 12.2
 -7 -7 4 45.7 12
 -6 -7 4 4.6 9.4
 -5 -7 4 1.9 8.1
 -4 -7 4 75.89 9.1
 -3 -7 4 -1.9 6
 -2 -7 4 165.98 10.6
 1 7 -4 -0.2 4.3
 -1 -7 4 -6.6 5.5
 0 7 -4 221.18 12.2
 0 -7 4 194.28 12.7
 -1 7 -4 45.1 6.4
 -1 7 -4 54.89 5.9
 1 -7 4 42.1 6.1
 -2 7 -4 89.49 5.7
 -2 7 -4 84.59 9.6
 2 -7 4 87.69 6.1
 2 -7 4 84.99 6.4
 -3 7 -4 63.29 9.2
 -4 7 -4 23.1 6.4
 -5 7 -4 101.39 11.9
 -6 7 -4 19 10.3
 -7 7 -4 -0.4 10.5
 -7 -6 4 6.5 9.7
 -6 -6 4 5.8 9
 -5 -6 4 13 6
 -4 -6 4 25.4 7.2
 -3 -6 4 10.4 6.1
 2 6 -4 240.18 14.7
 -2 -6 4 301.97 15.3
 1 6 -4 506.85 26.4
 -1 -6 4 458.85 24.6
 0 6 -4 -1.4 4.2
 0 -6 4 -2.2 3.4
 -1 6 -4 424.16 21.9
 1 -6 4 381.96 23.3
 1 -6 4 402.66 20.3
 -2 6 -4 -4.6 5
 -2 6 -4 0.4 2.3
 -2 6 -4 5.2 6.1
 2 -6 4 1.1 2.7
 -3 6 -4 30.3 7.2
 -4 6 -4 44 8.5
 -4 6 -4 53.49 5
 -5 6 -4 51.99 9.6
 -5 6 -4 72.09 5.7
 -6 6 -4 2.7 9.1
 -7 6 -4 -5.6 9.6
 -7 -5 4 18.2 7.5
 -6 -5 4 5.3 8.5
 -5 -5 4 -2.1 7.1
 -4 -5 4 286.47 16.1
 -3 -5 4 143.09 10.2
 2 5 -4 9.6 4.2
 -2 -5 4 8.7 5.2
 1 5 -4 -3.5 3.7
 -1 -5 4 -0.1 4.4
 0 5 -4 19.9 3.4
 0 -5 4 18 5
 -1 5 -4 875.71 44
 -1 5 -4 851.31 39.5
 1 -5 4 811.72 41.6
 1 -5 4 814.92 42.3
 -2 5 -4 167.48 9.6
 -2 5 -4 155.38 10
 -2 5 -4 136.59 10.5
 2 -5 4 149.59 9.9
 -3 5 -4 162.28 12
 -3 5 -4 214.78 10.6
 -4 5 -4 18.5 4.2
 -4 5 -4 14.7 6.7
 -5 5 -4 75.19 9.8
 -5 5 -4 63.19 5.6
 -5 5 -4 58.79 5.8
 -6 5 -4 24 9
 -7 5 -4 21.7 10
 -7 -4 4 161.08 15.2
 -6 -4 4 398.16 23.3
 5 4 -4 319.37 19.8
 -5 -4 4 343.67 19.5
 4 4 -4 490.15 25.2
 -4 -4 4 515.55 26.8
 -3 -4 4 101.69 8.4
 2 4 -4 2692.93 123.99
 -2 -4 4 2621.24 130.09
 1 4 -4 287.17 16
 -1 -4 4 315.97 17.8
 0 4 -4 1128.09 59.89
 0 -4 4 1184.78 61.99
 0 -4 4 1234.88 64.09
 -1 4 -4 335.17 16.5
 1 -4 4 312.27 18
 1 -4 4 312.17 17.8
 -2 4 -4 3875.91 185.38
 -2 4 -4 4059.99 198.58
 -2 4 -4 3739.03 239.98
 -2 4 -4 4020.6 221.88
 2 -4 4 3890.61 204.18
 -3 4 -4 15.1 4.1
 -3 4 -4 25.2 3.8
 -3 4 -4 29 5.8
 3 -4 4 21.5 4.1
 -4 4 -4 830.62 43.3
 -4 4 -4 836.12 47.1
 -4 4 -4 760.02 48.6
 -5 4 -4 68.09 9.1
 -5 4 -4 68.29 6.7
 5 -4 4 83.39 6
 -6 4 -4 322.97 19.8
 -7 4 -4 56.69 10.9
 -7 -3 4 61.69 9.1
 -6 -3 4 514.85 29.2
 5 3 -4 140.29 8.5
 -5 -3 4 125.99 11.6
 4 3 -4 119.59 7
 -4 -3 4 102.99 9.5
 -3 -3 4 1228.78 63.69
 2 3 -4 450.45 21.6
 -2 -3 4 445.26 24.7
 1 3 -4 2019.1 99.79
 -1 -3 4 2060.39 105.29
 0 3 -4 277.17 16.1
 0 -3 4 256.47 13.8
 0 -3 4 265.27 13.1
 -1 3 -4 1848.92 93.59
 -1 3 -4 1898.31 99.09
 1 -3 4 1983.2 94.39
 1 -3 4 1961.6 106.29
 1 -3 4 1894.51 93.19
 1 -3 4 1828.42 100.49
 -2 3 -4 285.47 17.2
 -2 3 -4 318.87 16.8
 -2 3 -4 262.47 16.4
 -2 3 -4 291.57 15.2
 2 -3 4 299.17 14.6
 2 -3 4 278.17 14.7
 -3 3 -4 2376.56 126.99
 -3 3 -4 2356.26 115.39
 -3 3 -4 2411.36 115.19
 3 -3 4 2359.76 122.39
 3 -3 4 2291.27 115.69
 -4 3 -4 73.79 7.7
 -4 3 -4 74.09 6.3
 4 -3 4 90.29 6.2
 -5 3 -4 179.88 12.9
 -5 3 -4 156.28 10.9
 5 -3 4 165.48 11.1
 -6 3 -4 84.49 10.1
 6 -3 4 105.59 8.5
 -7 3 -4 288.87 19.3
 -7 -2 4 41.3 10.9
 -6 -2 4 7.7 8.3
 -5 -2 4 241.28 15.6
 -4 -2 4 119.59 9.8
 3 2 -4 391.76 21.3
 -3 -2 4 400.06 21.7
 2 2 -4 249.18 13.6
 -2 -2 4 273.37 13.8
 1 2 -4 42.1 4.1
 -1 -2 4 44.5 4.4
 0 2 -4 1671.93 78.99
 0 2 -4 1702.23 92.69
 0 -2 4 1752.82 84.19
 0 -2 4 1748.33 83.19
 0 -2 4 1617.34 87.09
 -1 2 -4 146.09 8.9
 -1 2 -4 162.48 9.6
 -1 2 -4 149.79 8.4
 -1 2 -4 161.08 9.2
 1 -2 4 139.59 8.1
 1 -2 4 136.49 9.2
 1 -2 4 146.69 8.2
 -2 2 -4 826.72 41.5
 -2 2 -4 811.82 41.1
 -2 2 -4 871.41 43.6
 2 -2 4 809.02 41.5
 2 -2 4 783.82 45.7
 2 -2 4 823.12 41.4
 -3 2 -4 33.5 4.8
 -3 2 -4 34.4 5
 3 -2 4 37.8 5.4
 3 -2 4 35.2 4.1
 3 -2 4 34.8 4.1
 -4 2 -4 649.64 35.6
 -4 2 -4 629.84 34.2
 4 -2 4 639.04 33.4
 -5 2 -4 220.38 13.8
 5 -2 4 221.98 13.3
 -6 2 -4 150.28 12.5
 6 -2 4 169.38 11.8
 -7 2 -4 58.19 9.5
 -8 -1 4 17.9 8.2
 -7 -1 4 32.6 8.3
 -6 -1 4 176.58 14.2
 -5 -1 4 -7.7 6.6
 -4 -1 4 30.5 5.2
 3 1 -4 1453.05 72.89
 -3 -1 4 1516.45 73.69
 2 1 -4 169.08 9.8
 -2 -1 4 191.18 10.3
 1 1 -4 483.95 24.3
 -1 -1 4 463.45 25.3
 0 1 -4 388.46 18.7
 0 1 -4 399.56 20
 0 -1 4 382.16 19.9
 0 -1 4 424.46 20.5
 -1 1 -4 74.09 5.1
 -1 1 -4 76.59 5.8
 -1 1 -4 84.99 6.1
 -1 1 -4 84.39 5.6
 -1 1 -4 78.39 5
 1 -1 4 85.89 5.7
 1 -1 4 85.69 5.2
 -2 1 -4 507.15 27.4
 -2 1 -4 475.85 26.4
 2 -1 4 455.55 23
 2 -1 4 516.25 27.3
 2 -1 4 503.35 24.1
 -3 1 -4 1307.97 63.59
 -3 1 -4 1368.36 72.69
 3 -1 4 1304.47 64.69
 3 -1 4 1380.26 69.99
 3 -1 4 1343.67 71.29
 -4 1 -4 2.2 4.3
 4 -1 4 2.9 3.9
 4 -1 4 6.1 4.9
 -5 1 -4 182.68 11.8
 5 -1 4 159.88 12.1
 -6 1 -4 24.7 7.4
 -7 1 -4 17.7 8.3
 -8 0 4 83.19 11.2
 -7 0 4 28.9 10.5
 -6 0 4 187.48 13.5
 -5 0 4 32.9 7.9
 -4 0 4 229.48 13.8
 3 0 -4 576.44 31.6
 -3 0 4 610.94 30.2
 2 0 -4 553.04 27.7
 -2 0 4 522.35 27.8
 1 0 -4 605.24 36.2
 -1 0 4 631.44 33.4
 0 0 -4 19.3 4
 0 0 -4 13.1 1.9
 0 0 4 14.9 2.4
 0 0 4 21.2 3.9
 -1 0 -4 294.37 18.4
 -1 0 -4 291.67 16.2
 -1 0 -4 342.37 16.8
 -1 0 -4 292.87 15.2
 -1 0 -4 295.07 16.1
 -1 0 -4 319.67 18.1
 1 0 4 304.27 17.7
 1 0 4 285.37 17.5
 1 0 4 320.97 16.9
 -2 0 -4 107.49 7.3
 -2 0 -4 103.69 7.2
 -2 0 -4 89.09 5.8
 2 0 4 104.99 7.6
 2 0 4 106.29 6.6
 2 0 4 115.59 6.5
 -3 0 -4 122.69 8.6
 -3 0 -4 136.89 7.6
 3 0 4 131.99 8.6
 3 0 4 99.99 8.5
 3 0 4 120.49 7.8
 -4 0 -4 93.69 7
 -4 0 -4 61.49 7.3
 4 0 4 80.59 7
 4 0 4 64.49 8.3
 -5 0 -4 -1.7 5.1
 5 0 4 3.3 5.8
 -6 0 -4 -3.6 6
 6 0 4 5.5 6.6
 -7 0 -4 -0.2 7.2
 7 0 4 22.4 8.7
 -7 1 4 20.9 10.4
 -6 1 4 176.78 14.2
 -5 1 4 -6.7 6.9
 -4 1 4 31.3 6.6
 3 -1 -4 1421.26 70.39
 -3 1 4 1472.35 73.89
 2 -1 -4 180.08 9.8
 -2 1 4 169.18 9.4
 1 -1 -4 434.46 23
 -1 1 4 483.35 22.7
 -1 1 4 432.16 22.1
 0 -1 -4 423.96 22.3
 0 -1 -4 399.06 21.2
 0 -1 -4 413.96 21.9
 0 1 4 393.76 24.3
 0 1 4 387.86 23.1
 -1 -1 -4 80.99 6.3
 -1 -1 -4 71.49 4.3
 -1 -1 -4 76.39 4.1
 -1 -1 -4 77.29 5.6
 1 1 4 81.19 6.5
 1 1 4 83.49 6.6
 -2 -1 -4 506.15 25
 -2 -1 -4 504.25 25.1
 -2 -1 -4 449.06 23.5
 2 1 4 453.95 23
 2 1 4 490.75 28.3
 2 1 4 514.55 24.7
 -3 -1 -4 1394.36 65.19
 -3 -1 -4 1321.47 68.79
 3 1 4 1366.96 75.79
 3 1 4 1258.27 66.09
 3 1 4 1332.27 68.49
 -4 -1 -4 -1.5 3.6
 4 1 4 -1.7 3.3
 -5 -1 -4 179.48 12
 -6 -1 -4 32.6 7.1
 -7 -1 -4 21.6 7.6
 7 1 4 33.6 9.3
 -7 2 4 43.5 11.2
 -6 2 4 26.5 9.8
 -5 2 4 212.18 14.5
 -4 2 4 144.19 10.8
 3 -2 -4 392.96 20.6
 -3 2 4 403.36 20.6
 2 -2 -4 261.07 13.3
 -2 2 4 248.68 13.1
 1 -2 -4 36.4 3.5
 -1 2 4 41.3 3.5
 -1 2 4 45.3 3.7
 0 -2 -4 1679.63 84.69
 0 -2 -4 1752.92 103.29
 0 -2 -4 1764.92 85.49
 0 -2 -4 1755.72 97.59
 0 2 4 1692.73 92.29
 0 2 4 1757.12 90.49
 -1 -2 -4 167.08 9.9
 -1 -2 -4 144.49 6.8
 -1 -2 -4 166.28 9.2
 1 2 4 125.89 9.4
 -2 -2 -4 783.62 40.5
 -2 -2 -4 831.82 49.4
 -2 -2 -4 831.72 38.7
 2 2 4 793.12 41.5
 2 2 4 785.52 42.5
 -3 -2 -4 33.2 4.7
 -3 -2 -4 48.5 4.4
 3 2 4 48.7 7.3
 3 2 4 47.2 4.1
 3 2 4 36.5 5.1
 -4 -2 -4 622.84 37
 4 2 4 609.84 35.5
 -5 -2 -4 207.48 12.5
 -6 -2 -4 141.59 10.9
 -7 -2 -4 47.5 8.7
 -7 3 4 98.19 13.4
 -6 3 4 559.34 32.8
 -5 3 4 143.69 12.2
 -4 3 4 110.59 9.7
 3 -3 -4 1260.67 69.19
 -3 3 4 1325.47 63.09
 2 -3 -4 472.75 23.3
 -2 3 4 451.75 22.7
 -2 3 4 444.16 26.8
 1 -3 -4 2015.1 100.49
 1 -3 -4 1887.21 107.69
 1 -3 -4 1974.4 98.59
 -1 3 4 1944.91 89.89
 -1 3 4 1967.5 95.99
 0 -3 -4 286.67 14.1
 0 -3 -4 297.67 16.7
 0 -3 -4 271.87 15
 0 3 4 288.07 14.4
 0 3 4 246.98 13
 0 3 4 292.27 16.2
 -1 -3 -4 1983.9 101.19
 -1 -3 -4 1958.6 104.49
 1 3 4 1973.8 100.49
 -2 -3 -4 280.47 14.7
 -2 -3 -4 269.97 14.3
 -2 -3 -4 301.87 15.3
 2 3 4 270.97 18
 2 3 4 262.57 15.6
 -3 -3 -4 2328.47 118.19
 -3 -3 -4 2270.57 111.39
 3 3 4 2365.06 121.59
 4 3 4 51.09 5.2
 -5 -3 -4 171.18 11
 -6 -3 -4 74.69 8.5
 -7 -3 -4 222.88 15.4
 7 3 4 228.88 19.2
 -7 4 4 116.99 12.1
 -6 4 4 464.55 29.5
 -5 4 4 347.77 20.4
 -4 4 4 559.24 27.6
 -3 4 4 132.79 7.7
 -3 4 4 132.09 9.7
 2 -4 -4 2526.25 132.99
 -2 4 4 2639.14 156.48
 -2 4 4 2612.84 125.99
 1 -4 -4 301.47 17
 1 -4 -4 301.57 17.6
 1 -4 -4 312.57 16.7
 -1 4 4 300.37 16
 -1 4 4 322.47 17.6
 0 -4 -4 1258.17 56.99
 0 -4 -4 1176.88 65.99
 0 4 4 1234.18 60.29
 0 4 4 1280.87 66.49
 0 4 4 1198.08 64.79
 0 4 4 1213.08 66.49
 -1 -4 -4 313.07 16.5
 -1 -4 -4 332.67 17.5
 1 4 4 309.67 17.8
 1 4 4 316.17 16.4
 -2 -4 -4 4013.6 195.58
 -2 -4 -4 4166.48 213.28
 2 4 4 3899.31 220.58
 -3 -4 -4 18.1 3.6
 -3 -4 -4 17.8 5
 3 4 4 15.9 3.5
 -4 -4 -4 802.92 38.9
 4 4 4 725.53 42.9
 -5 -4 -4 71.79 6.2
 -6 -4 -4 340.77 19
 -7 -4 -4 50.39 8.8
 -7 5 4 59.09 12.6
 -6 5 4 20.8 9.7
 -5 5 4 -1.8 3.3
 -5 5 4 10 8.1
 -4 5 4 313.67 16.7
 -4 5 4 354.56 19.4
 -3 5 4 147.09 10.5
 -3 5 4 168.38 10.1
 2 -5 -4 14.7 3.4
 -2 5 4 20.3 5
 -2 5 4 14.5 3.3
 1 -5 -4 3.8 3.1
 1 -5 -4 3.5 3.1
 1 -5 -4 5.7 3.5
 -1 5 4 13.1 4.4
 -1 5 4 0.1 3.7
 0 5 4 27.4 5.6
 0 5 4 14 3.1
 0 5 4 19.2 3.8
 -1 -5 -4 804.52 39.5
 -1 -5 -4 827.72 43.1
 1 5 4 836.82 45
 1 5 4 846.62 43.2
 -2 -5 -4 151.58 8.8
 2 5 4 154.78 9.7
 -3 -5 -4 183.98 11.8
 -3 -5 -4 222.38 11.8
 3 5 4 204.88 12.5
 -4 -5 -4 19.3 4.3
 -4 -5 -4 24.8 6.1
 4 5 4 14.5 4.2
 -5 -5 -4 72.59 7.2
 -6 -5 -4 12.2 6.1
 -7 -5 -4 27.4 7.9
 -7 6 4 2.7 10.9
 -6 6 4 9.1 7.1
 -5 6 4 9.3 8.5
 -4 6 4 19.3 2.7
 -4 6 4 33.7 8.1
 3 -6 -4 34.5 4.1
 -3 6 4 28.4 5.5
 -3 6 4 38 3.7
 2 -6 -4 284.97 17.3
 2 -6 -4 292.17 15.4
 -2 6 4 288.17 15.8
 -2 6 4 294.77 16.9
 1 -6 -4 516.25 23.9
 1 -6 -4 468.95 25.6
 1 -6 -4 504.15 25
 -1 6 4 510.25 26.1
 0 -6 -4 -0.8 2.5
 0 6 4 2.2 3.1
 0 6 4 -3 3.8
 0 6 4 1.3 3.3
 -1 -6 -4 432.66 23
 -1 -6 -4 395.26 26.6
 1 6 4 346.77 22.9
 1 6 4 412.26 18.4
 2 6 4 5.5 2.8
 2 6 4 7.9 5.3
 -3 -6 -4 24.2 4.3
 -3 -6 -4 22.2 3.8
 -4 -6 -4 23.8 4.7
 4 6 4 28.4 5.5
 -5 -6 -4 68.19 6.4
 -6 -6 -4 -0.4 6.2
 -7 -6 -4 8.2 7.2
 -7 7 4 51.09 10.2
 -6 7 4 12.7 10.1
 -5 7 4 9.1 6.6
 4 -7 -4 64.29 5.4
 -4 7 4 56.89 9.6
 -4 7 4 56.79 4.5
 3 -7 -4 1.7 2.8
 -3 7 4 -2.6 6.1
 -3 7 4 2.8 2.5
 2 -7 -4 180.88 10.4
 2 -7 -4 178.08 11.1
 2 -7 -4 173.98 9.1
 -2 7 4 143.89 11.1
 1 -7 -4 10.7 3.1
 -1 7 4 1.3 4.6
 -1 7 4 7.6 4.4
 -1 7 4 13.4 4.9
 0 -7 -4 230.68 12.9
 0 7 4 219.68 13.8
 0 7 4 222.78 13.9
 0 7 4 258.27 14.1
 -1 -7 -4 54.69 6.4
 -1 -7 -4 46.2 4.9
 1 7 4 54.49 4.6
 1 7 4 47.6 7.8
 -2 -7 -4 89.69 6.7
 2 7 4 87.49 6.1
 -3 -7 -4 67.89 5.6
 -3 -7 -4 70.79 7
 3 7 4 56.19 5.6
 -4 -7 -4 55.49 5.9
 -4 -7 -4 40.2 6.9
 4 7 4 52.19 6.4
 -5 -7 -4 94.99 8.4
 -6 -7 -4 11.3 6.3
 -7 8 4 32.9 9.9
 -6 8 4 147.19 15.9
 -5 8 4 40.6 10.7
 4 -8 -4 254.07 13.7
 -4 8 4 242.28 11.1
 -4 8 4 194.48 15.9
 3 -8 -4 34 4.5
 -3 8 4 36.1 7.9
 2 -8 -4 1708.43 86.29
 -2 8 4 1708.93 96.59
 1 -8 -4 337.57 17.1
 -1 8 4 357.76 18.1
 -1 8 4 343.17 24.1
 -1 8 4 313.67 18.4
 0 -8 -4 428.56 24.6
 0 8 4 434.46 25.6
 0 8 4 377.36 22.3
 0 8 4 425.46 24.7
 -1 -8 -4 0 4.5
 -1 -8 -4 -0.5 3.2
 1 8 4 -1.5 3.1
 1 8 4 -7 6.4
 -2 -8 -4 1017.2 50.19
 2 8 4 1002.8 67.29
 -3 -8 -4 48.2 5.7
 -3 -8 -4 53.59 5.7
 3 8 4 45.6 5.2
 -4 -8 -4 1033.9 55.99
 -4 -8 -4 1026.7 55.49
 -5 -8 -4 13 4.2
 -6 -8 -4 167.88 12.6
 -6 9 4 158.88 16.5
 -5 9 4 88.19 12.7
 4 -9 -4 317.77 19
 -4 9 4 336.47 20.6
 -3 9 4 864.41 45.7
 2 -9 -4 252.87 14.5
 -2 9 4 259.47 16.1
 1 -9 -4 1270.97 61.79
 -1 9 4 1297.17 60.79
 -1 9 4 1280.27 62.19
 -1 9 4 1253.97 75.49
 0 -9 -4 46.9 6.4
 0 9 4 48.3 6.8
 0 9 4 51.29 7.8
 0 9 4 50.99 6.2
 -1 -9 -4 912.61 47.7
 1 9 4 765.12 47.9
 1 9 4 887.01 44.9
 -2 -9 -4 12 4.2
 2 9 4 11.5 4
 -3 -9 -4 1435.26 77.19
 -3 -9 -4 1465.15 67.19
 3 9 4 1325.97 74.79
 -4 -9 -4 69.69 7.9
 -4 -9 -4 50.79 6.8
 -5 -9 -4 463.35 26.3
 -5 -9 -4 428.56 26.4
 -6 -9 -4 112.29 10.6
 -6 10 4 0.5 12.1
 -5 10 4 14.5 11.4
 -4 10 4 14.7 7
 -3 10 4 -8 8.1
 2 -10 -4 360.36 18.1
 -2 10 4 328.27 19.8
 1 -10 -4 498.85 24.4
 -1 10 4 468.45 28.3
 -1 10 4 458.05 30.6
 0 -10 -4 11.2 4.5
 0 10 4 -2.2 3.7
 0 10 4 3.9 5.9
 0 10 4 11.1 6.6
 -1 -10 -4 14.9 5.3
 1 10 4 -3.1 7.7
 1 10 4 14.9 5.2
 -2 -10 -4 307.37 16.6
 2 10 4 294.97 18.3
 -3 -10 -4 8.9 5.1
 -4 -10 -4 239.08 15.2
 -4 -10 -4 256.47 15.7
 -5 -10 -4 16 6.8
 -5 -10 -4 8.2 6.4
 -6 11 4 149.69 17.2
 -5 11 4 36.6 12.2
 -4 11 4 143.19 14.7
 -3 11 4 229.08 15.4
 2 -11 -4 108.89 6.9
 -2 11 4 104.59 11.1
 1 -11 -4 775.82 40.6
 -1 11 4 755.12 37.5
 -1 11 4 771.92 51.19
 0 -11 -4 -0.5 4.2
 0 11 4 5.1 6.6
 0 11 4 -6.6 6.9
 -1 -11 -4 596.64 30.1
 1 11 4 517.95 34.2
 1 11 4 640.74 33.7
 -2 -11 -4 6.5 6.5
 -3 -11 -4 474.15 27.6
 -4 -11 -4 1.3 6.5
 -4 -11 -4 5.8 6.2
 -5 -11 -4 85.29 9.4
 -5 -11 -4 58.49 8.9
 -6 12 4 33.2 13.7
 -5 12 4 53.89 13.3
 -4 12 4 14.3 10.6
 -3 12 4 46.8 10.3
 2 -12 -4 414.16 27
 -2 12 4 430.46 24.1
 1 -12 -4 21.1 4.8
 -1 12 4 12.6 7.8
 -1 12 4 1.6 6.3
 0 12 4 53.49 8.9
 0 12 4 55.69 9.4
 1 12 4 75.69 9.8
 1 12 4 76.89 11.3
 -2 -12 -4 3.1 4.4
 2 12 4 -6.1 9.9
 -3 -12 -4 1.9 5.9
 -4 -12 -4 43.2 8
 -4 -12 -4 52.99 8.3
 -5 -12 -4 50.09 8.6
 -5 -12 -4 36 7.9
 -5 13 4 3.4 12.6
 -4 13 4 40.9 12.2
 -3 13 4 4.6 6.9
 -2 13 4 3.5 8.8
 1 -13 -4 75.69 6.8
 -1 13 4 89.19 9.7
 -1 13 4 98.79 11.2
 0 13 4 -7.8 8
 0 13 4 -1 8.1
 1 13 4 140.29 12.4
 1 13 4 131.89 13.8
 -2 -13 -4 9.6 6.7
 2 13 4 21.3 11.3
 -3 -13 -4 22.8 8.9
 -4 -13 -4 -0.9 6.9
 -4 -13 -4 7.6 8.4
 -5 14 4 83.69 12.7
 -4 14 4 128.89 16
 -3 14 4 204.88 17.9
 -2 14 4 113.39 13.1
 -1 14 4 -1.7 7
 -1 14 4 -16.5 9
 0 14 4 488.95 27.7
 0 14 4 466.45 27.6
 1 14 4 37.7 10.5
 1 14 4 36.8 10.9
 -2 -14 -4 170.78 14
 2 14 4 223.48 18.8
 -3 -14 -4 58.39 9.2
 3 14 4 52.89 11.2
 -4 -14 -4 86.59 10.2
 -4 -14 -4 66.79 9.3
 -5 15 4 -4.4 13.9
 -4 15 4 21.1 9.5
 -3 15 4 110.79 14.9
 -2 15 4 44.2 11.5
 -1 15 4 189.18 14.8
 -1 15 4 203.98 17.7
 0 15 4 -8.5 9.5
 0 15 4 -7.4 8.6
 1 15 4 227.38 17.5
 1 15 4 208.28 17.9
 -2 -15 -4 11.2 8.4
 2 15 4 -3.6 11.5
 -3 -15 -4 221.18 17.5
 3 15 4 219.58 21.3
 4 15 4 10.4 10.5
 -4 16 4 213.78 20.3
 -3 16 4 51.29 10.3
 -2 16 4 693.63 40.4
 -1 16 4 196.68 15.7
 -1 16 4 175.18 16.8
 0 16 4 329.97 23.6
 0 16 4 300.77 19.7
 1 16 4 -17.7 10.4
 1 16 4 7.7 9.9
 2 16 4 439.16 30
 2 16 4 503.45 34.2
 -3 -16 -4 26.1 9.2
 3 16 4 -3 13.6
 4 16 4 364.96 30
 -3 17 4 -6.8 8.3
 -2 17 4 48.6 12.4
 -1 17 4 -1.1 10.9
 0 17 4 44.7 12
 0 17 4 68.69 12
 1 17 4 79.69 11.3
 1 17 4 71.79 12.5
 2 17 4 28.7 11
 2 17 4 7.9 12.9
 3 17 4 9.9 10.2
 -2 18 4 17.8 12.5
 -1 18 4 6.7 11
 0 18 4 10 12.3
 0 18 4 20.9 11.3
 1 18 4 5.9 11.4
 1 18 4 22.2 11.5
 2 18 4 51.19 12.7
 2 18 4 58.09 14.6
 0 19 4 9.4 12.1
 -2 -18 5 13.5 9.5
 -1 -18 5 386.66 32.1
 0 18 -5 -8.4 16
 -1 18 -5 215.28 23.3
 -3 -17 5 0.1 12
 -2 -17 5 35.4 13.4
 -1 -17 5 11.4 12.8
 0 17 -5 -5.2 15.3
 -1 17 -5 40.1 12.7
 -2 17 -5 -6.7 15.1
 -3 17 -5 23.9 15.6
 -4 -16 5 -2 8.5
 -3 -16 5 74.79 13.9
 -2 -16 5 16.5 9
 -1 -16 5 15.3 11.9
 0 -16 5 16.4 12.3
 -1 16 -5 19.6 14.6
 -2 16 -5 6.8 14.3
 -3 16 -5 42.7 15.4
 -4 16 -5 55.99 16.1
 -4 -15 5 5.9 11.8
 -3 -15 5 5 10.9
 -2 -15 5 46.4 12.1
 -1 -15 5 7.3 8
 0 -15 5 7.5 11.4
 -1 15 -5 82.89 12.6
 -2 15 -5 29.1 13.9
 -3 15 -5 59.69 15.5
 -4 15 -5 0.9 13.9
 -5 -14 5 51.89 10.1
 -4 -14 5 -6.2 10.8
 -3 -14 5 226.88 18.3
 -2 -14 5 52.59 11.7
 -1 -14 5 341.37 22.7
 0 -14 5 47.2 9.2
 -1 14 -5 33.3 12.8
 -2 14 -5 55.99 11.1
 -3 14 -5 323.57 24.1
 -4 14 -5 18.6 13.6
 -5 14 -5 22.1 14.3
 -5 -13 5 111.49 14.6
 -4 -13 5 247.68 19.1
 -3 -13 5 11.7 7.3
 -2 -13 5 485.75 31.7
 -1 -13 5 1.3 9.7
 0 -13 5 839.82 41.9
 -1 13 -5 37.3 12.7
 -2 13 -5 462.55 31
 2 -13 5 526.25 29.6
 -3 13 -5 70.99 14
 -4 13 -5 317.97 23.5
 -5 13 -5 73.99 15.3
 -6 -12 5 -3.8 7.7
 -5 -12 5 4.1 7.5
 -4 -12 5 58.79 9.2
 -3 -12 5 36.8 8.1
 -2 -12 5 10.1 9
 -1 -12 5 17.6 8.7
 0 -12 5 83.89 10.1
 -1 12 -5 287.67 22.6
 -2 12 -5 -12.3 10.8
 -3 12 -5 -11.1 11
 -4 12 -5 54.89 13.2
 -5 12 -5 1.4 12.3
 -6 -11 5 237.08 19.5
 -5 -11 5 -7.2 10.1
 -4 -11 5 246.58 16.7
 -3 -11 5 44.1 9.7
 -2 -11 5 846.12 43.9
 -1 -11 5 24.6 6.6
 0 -11 5 864.01 47.3
 -1 11 -5 49.9 11.4
 1 -11 5 53.59 8.6
 -2 11 -5 614.04 33.9
 2 -11 5 635.44 36.3
 2 -11 5 661.13 34.9
 -3 11 -5 91.89 11.2
 -4 11 -5 220.48 18
 -5 11 -5 91.89 12
 -6 11 -5 94.99 15.7
 -6 -10 5 12.1 8
 -5 -10 5 8.7 7
 -4 -10 5 8.2 9
 -3 -10 5 20.7 8.7
 -2 -10 5 70.79 3.7
 -1 -10 5 150.18 11.5
 0 -10 5 329.47 19.9
 -1 10 -5 22.4 9.6
 1 -10 5 10.5 6.1
 -2 10 -5 6.3 6.9
 2 -10 5 7.2 3.3
 2 -10 5 12.5 4.2
 -3 10 -5 103.29 12.7
 -4 10 -5 136.79 14.5
 -5 10 -5 66.69 13
 -6 10 -5 58.69 14
 -6 -9 5 122.89 14.8
 -5 -9 5 -0.2 6.4
 -4 -9 5 33.7 8.8
 -3 -9 5 18 5.9
 -2 -9 5 7.9 7.1
 -1 -9 5 4.3 4.9
 0 -9 5 124.09 9.9
 1 -9 5 30.3 6.5
 -2 9 -5 73.99 10.9
 2 -9 5 94.09 7.1
 2 -9 5 92.19 6.7
 -3 9 -5 5.3 8.9
 -4 9 -5 18.9 9.7
 -5 9 -5 8.8 10
 -6 9 -5 53.89 13
 -7 -8 5 71.59 12.6
 -6 -8 5 64.49 12
 -5 -8 5 37.9 9.9
 -4 -8 5 4.3 7.4
 -3 -8 5 568.94 30.8
 -2 -8 5 -7.3 6.2
 -1 -8 5 692.13 34.7
 0 -8 5 62.59 6.9
 1 -8 5 123.19 11
 1 -8 5 120.59 8.2
 -2 8 -5 836.02 44
 2 -8 5 829.12 43.9
 2 -8 5 896.21 44.1
 -3 8 -5 428.26 24.4
 -4 8 -5 119.99 12.7
 -5 8 -5 41.5 10.3
 -6 8 -5 16.6 11.5
 -7 8 -5 -6 10.9
 -7 -7 5 23.3 8.4
 -6 -7 5 51.49 9
 -5 -7 5 21.2 8.9
 -4 -7 5 101.69 9.1
 -3 -7 5 -2.3 4.5
 -2 -7 5 613.84 31.8
 -1 -7 5 171.88 8.7
 -1 -7 5 176.98 11.8
 0 7 -5 195.38 13
 0 -7 5 219.08 13
 -1 7 -5 23.7 4.7
 1 -7 5 6.4 6.6
 1 -7 5 17 4
 -2 7 -5 155.98 8.4
 -2 7 -5 120.99 11.7
 2 -7 5 150.98 9.1
 2 -7 5 143.39 8.8
 -3 7 -5 -1.2 5
 -4 7 -5 761.12 37.6
 -5 7 -5 -6.2 8.5
 -6 7 -5 42.9 11
 -7 7 -5 21.5 10.5
 -7 -6 5 383.96 24.5
 -6 -6 5 281.27 20.2
 -5 -6 5 1003.2 50.99
 -4 -6 5 164.88 12.5
 -3 -6 5 1558.04 86.09
 -2 -6 5 1.8 5.5
 1 6 -5 3619.44 192.18
 -1 -6 5 3750.52 175.78
 -1 -6 5 3738.93 189.48
 0 6 -5 15.8 3.8
 0 -6 5 23.1 5.7
 -1 6 -5 838.12 46
 1 -6 5 837.72 43.2
 1 -6 5 817.62 43.9
 -2 6 -5 323.27 18.8
 -2 6 -5 326.27 22.2
 -2 6 -5 326.67 19.1
 2 -6 5 351.36 17.5
 -3 6 -5 1479.35 70.79
 -4 6 -5 239.88 13.7
 -4 6 -5 249.28 16.2
 -5 6 -5 292.67 20
 -5 6 -5 318.27 17.4
 -6 6 -5 273.27 18.9
 -7 6 -5 72.09 11.9
 -7 -5 5 11.2 7.3
 -6 -5 5 41.3 9.9
 -5 -5 5 78.49 8.5
 -4 -5 5 4.1 4.7
 -3 -5 5 11.9 6
 2 5 -5 183.78 11
 -2 -5 5 174.68 11.3
 1 5 -5 95.99 6.9
 -1 -5 5 66.79 6.1
 0 5 -5 58.19 5.1
 0 -5 5 59.29 4.3
 -1 5 -5 206.88 11.1
 1 -5 5 175.38 11.1
 1 -5 5 188.08 10.8
 -2 5 -5 271.57 14.1
 -2 5 -5 254.07 14.9
 -2 5 -5 226.68 14.8
 2 -5 5 290.17 15.1
 -3 5 -5 36.4 6.5
 -3 5 -5 41.4 4.6
 -4 5 -5 301.47 20.9
 -4 5 -5 346.47 18.7
 -5 5 -5 14.3 5.5
 -5 5 -5 10.7 7.6
 -6 5 -5 24.8 9
 -7 5 -5 -2.9 8.8
 -7 -4 5 73.19 12.4
 -6 -4 5 20.4 9.3
 5 4 -5 289.67 18
 -5 -4 5 297.07 18.3
 4 4 -5 54.09 3.7
 -4 -4 5 65.69 8.2
 -3 -4 5 161.38 10.3
 2 4 -5 -1.7 3.9
 -2 -4 5 -2.1 4.6
 1 4 -5 389.06 20.6
 -1 -4 5 387.76 19.6
 0 4 -5 459.65 23.9
 0 -4 5 497.75 24.4
 0 -4 5 509.15 25
 -1 4 -5 1005.5 49.8
 1 -4 5 938.31 53.79
 1 -4 5 880.41 51.39
 1 -4 5 967.6 45.7
 -2 4 -5 -1.5 4.6
 -2 4 -5 1.6 4.3
 -2 4 -5 -3.9 2.7
 -2 4 -5 2.6 3.4
 2 -4 5 1.2 2.8
 2 -4 5 9.2 4.1
 -3 4 -5 2.6 4.8
 -3 4 -5 10.6 4.4
 3 -4 5 9.1 4.7
 -4 4 -5 35.5 5.2
 -4 4 -5 29.9 5.1
 -4 4 -5 38 6.6
 -5 4 -5 99.19 10.3
 -5 4 -5 104.49 8.7
 -5 4 -5 135.89 9.5
 -6 4 -5 182.78 13.9
 -6 4 -5 167.38 11.9
 -7 4 -5 55.19 10.5
 -7 -3 5 4.6 6.4
 -6 -3 5 7.4 8.5
 5 3 -5 6.2 2.8
 -5 -3 5 11.4 7.6
 -4 -3 5 73.99 8.4
 -3 -3 5 33.7 6
 2 3 -5 355.66 18
 -2 -3 5 314.17 16.8
 1 3 -5 359.26 19.3
 1 3 -5 379.46 18.7
 -1 -3 5 352.46 18.3
 0 3 -5 258.37 13.2
 0 -3 5 221.08 12.4
 0 -3 5 245.68 13.7
 0 -3 5 236.78 11.8
 -1 3 -5 5.4 2.8
 -1 3 -5 5 3.4
 1 -3 5 5.7 3
 1 -3 5 12.2 3.7
 1 -3 5 1.6 4.1
 1 -3 5 9.6 3.3
 -2 3 -5 30.1 4.7
 -2 3 -5 31.1 4.5
 -2 3 -5 30 4.8
 2 -3 5 31.8 4.8
 2 -3 5 32.4 5
 -3 3 -5 10.6 4.2
 -3 3 -5 6.8 3.7
 -3 3 -5 16.4 4.7
 3 -3 5 13.9 4.6
 -4 3 -5 433.96 22.3
 -4 3 -5 421.36 22.2
 4 -3 5 406.46 23.9
 -5 3 -5 212.38 14.6
 5 -3 5 260.57 13.6
 -6 3 -5 18.8 7.5
 6 -3 5 11.5 4.8
 -7 3 -5 18.1 10.4
 -7 -2 5 112.19 13.4
 -6 -2 5 81.29 9.2
 -5 -2 5 32.7 6.4
 -4 -2 5 618.84 34.8
 -3 -2 5 114.79 8.9
 2 2 -5 10.7 3.6
 -2 -2 5 18.1 4.6
 1 2 -5 1686.33 87.59
 -1 -2 5 1737.73 90.09
 0 2 -5 57.89 4.2
 0 2 -5 53.29 4.1
 0 -2 5 42.4 4.4
 -1 2 -5 191.08 10.7
 -1 2 -5 192.28 11.1
 -1 2 -5 201.18 12.2
 -1 2 -5 198.88 12.6
 1 -2 5 220.98 11.5
 1 -2 5 199.28 11.6
 1 -2 5 200.28 11.3
 -2 2 -5 78.59 6.4
 -2 2 -5 80.99 6.1
 -2 2 -5 63.79 5.9
 -2 2 -5 74.59 6.7
 -2 2 -5 84.39 6.1
 2 -2 5 89.99 7
 2 -2 5 78.09 5.8
 -3 2 -5 372.06 18.8
 -3 2 -5 369.16 18.8
 3 -2 5 365.26 19
 3 -2 5 334.67 19.2
 -4 2 -5 9.5 4.9
 -4 2 -5 16.4 4.8
 4 -2 5 20.9 5.8
 4 -2 5 16.1 4.8
 -5 2 -5 28.9 7.5
 5 -2 5 27.4 6
 -6 2 -5 12.4 7
 6 -2 5 23.1 6.4
 -7 2 -5 33.7 8.5
 -7 -1 5 38.4 10.7
 -6 -1 5 385.86 22.7
 -5 -1 5 214.38 14.6
 -4 -1 5 626.64 31.7
 -3 -1 5 4.5 4.8
 2 1 -5 5395.96 252.97
 -2 -1 5 5091.69 257.57
 1 1 -5 3.9 2.7
 -1 -1 5 2.1 3
 0 1 -5 1561.44 79.19
 0 1 -5 1685.23 83.29
 0 -1 5 1604.74 91.49
 0 -1 5 1611.04 79.39
 -1 1 -5 273.87 14.1
 -1 1 -5 268.97 15.7
 -1 1 -5 267.77 15
 -1 1 -5 284.97 16.5
 -1 1 -5 273.47 14.6
 1 -1 5 276.07 13.9
 1 -1 5 283.87 14
 -2 1 -5 1635.04 79.59
 -2 1 -5 1665.03 96.39
 -2 1 -5 1550.04 94.89
 -2 1 -5 1691.03 76.49
 2 -1 5 1561.54 75.59
 2 -1 5 1607.44 86.69
 2 -1 5 1548.45 75.79
 2 -1 5 1599.64 77.79
 -3 1 -5 603.94 37.7
 -3 1 -5 656.13 31.9
 3 -1 5 658.63 34.9
 3 -1 5 717.23 33.1
 -4 1 -5 1512.65 71.89
 4 -1 5 1484.75 79.59
 4 -1 5 1473.25 76.39
 -5 1 -5 182.18 11.9
 5 -1 5 178.28 12.2
 -6 1 -5 76.39 9
 6 -1 5 84.19 9.6
 -7 1 -5 204.98 15.1
 -7 0 5 -4.3 9.5
 -6 0 5 9.5 8.7
 -5 0 5 -5.1 7.1
 -4 0 5 3.8 6
 3 0 -5 -3.5 3.9
 -3 0 5 2 4.8
 2 0 -5 0 3.1
 -2 0 5 0.2 2.8
 1 0 -5 -1.9 2.3
 -1 0 5 -4.3 3.5
 -1 0 5 -1.1 1.9
 0 0 -5 -6.8 3.6
 0 0 5 -2.7 3.7
 0 0 5 -2.7 2.1
 -1 0 -5 3.3 3.7
 -1 0 -5 -1 3.8
 -1 0 -5 -3.2 3.5
 -1 0 -5 -4.6 2
 -1 0 -5 -1.1 3
 -1 0 -5 -4.5 1.5
 1 0 5 8.1 4.7
 -2 0 -5 3.4 2.4
 -2 0 -5 -4.7 2.9
 -2 0 -5 -2.9 3
 2 0 5 -1.9 2.7
 2 0 5 -0.6 3.8
 2 0 5 -5.2 4.2
 -3 0 -5 0.7 3.4
 -3 0 -5 2.4 4.2
 3 0 5 1.2 4.6
 3 0 5 -5 2.8
 4 0 5 3.3 5.2
 4 0 5 0.7 3.5
 -5 0 -5 -2.7 4.9
 5 0 5 11 7.4
 -6 0 -5 -3.8 6
 6 0 5 1.5 6.6
 -7 0 -5 0.7 6.9
 -7 1 5 71.19 10.1
 -6 1 5 353.06 20.7
 -5 1 5 205.98 14.4
 -4 1 5 558.14 29.7
 3 -1 -5 6.2 2.9
 -3 1 5 4.4 5
 2 -1 -5 5434.46 282.97
 -2 1 5 5623.64 271.47
 1 -1 -5 -2.8 2.6
 -1 1 5 -4.5 2.5
 -1 1 5 -4.2 3.3
 0 -1 -5 1551.34 83.39
 0 -1 -5 1527.45 88.19
 0 -1 -5 1577.74 86.99
 0 1 5 1605.04 94.09
 0 1 5 1637.14 90.59
 0 1 5 1664.23 116.19
 -1 -1 -5 287.07 14.5
 -1 -1 -5 297.87 14.5
 -1 -1 -5 265.97 13.1
 -1 -1 -5 260.77 15.8
 -1 -1 -5 289.27 16.1
 1 1 5 286.17 15.8
 1 1 5 290.77 16.6
 -2 -1 -5 1667.13 83.09
 -2 -1 -5 1562.44 82.59
 -2 -1 -5 1631.84 77.79
 2 1 5 1694.73 76.49
 2 1 5 1661.73 84.29
 -3 -1 -5 677.53 35
 -3 -1 -5 685.03 35.7
 3 1 5 677.63 34.9
 3 1 5 651.63 33.1
 -4 -1 -5 1591.04 73.29
 4 1 5 1495.75 75.29
 4 1 5 1620.34 90.99
 -5 -1 -5 180.68 11.3
 5 1 5 163.78 14.3
 -6 -1 -5 79.49 8.6
 6 1 5 88.79 10.5
 -7 -1 -5 185.68 13.9
 7 1 5 206.48 17
 -7 2 5 113.09 13.7
 -6 2 5 49.5 10.2
 -5 2 5 25 7.8
 -4 2 5 580.04 29.3
 3 -2 -5 104.49 7.7
 -3 2 5 101.19 8.2
 2 -2 -5 20 3.8
 -2 2 5 15.5 3.7
 -2 2 5 16.2 3.2
 1 -2 -5 1828.42 86.29
 -1 2 5 1779.32 92.49
 -1 2 5 1847.32 91.49
 0 -2 -5 45 4.7
 0 -2 -5 49.6 3
 0 -2 -5 48.4 5.4
 0 2 5 55.19 5.6
 0 2 5 44.6 3
 -1 -2 -5 208.68 11.5
 -1 -2 -5 180.08 11
 1 2 5 197.98 11.8
 1 2 5 185.48 11.4
 -2 -2 -5 78.69 4.3
 -2 -2 -5 71.39 7.1
 -2 -2 -5 74.39 5.9
 2 2 5 67.39 4.3
 2 2 5 75.29 7.8
 -3 -2 -5 355.56 18.9
 -3 -2 -5 360.96 17.7
 -3 -2 -5 328.37 18.6
 3 2 5 357.96 19.9
 3 2 5 348.47 16.7
 -4 -2 -5 18.2 4.6
 4 2 5 15.7 4.3
 4 2 5 8 6.9
 -5 -2 -5 32.9 5.5
 -6 -2 -5 13.6 6
 6 2 5 13.6 8.6
 -7 -2 -5 47.7 8.2
 7 2 5 51.49 10.6
 -7 3 5 -7.4 9.9
 -6 3 5 -6.4 8.7
 -5 3 5 9.9 8
 -4 3 5 105.19 9.6
 -3 3 5 29.5 5.8
 -3 3 5 25.8 4.7
 2 -3 -5 364.66 17.8
 -2 3 5 369.96 18.8
 -2 3 5 362.16 17.8
 1 -3 -5 382.86 21.4
 1 -3 -5 415.86 20.9
 1 -3 -5 383.16 21.2
 -1 3 5 377.76 24.2
 -1 3 5 393.46 20.1
 0 -3 -5 242.98 13.7
 0 -3 -5 241.88 13.4
 0 -3 -5 234.28 11.6
 0 -3 -5 228.08 12.7
 0 3 5 238.18 11.8
 0 3 5 241.28 13.6
 -1 -3 -5 8.7 3.5
 -1 -3 -5 8.6 4.3
 1 3 5 8.6 5.4
 -2 -3 -5 33.3 5.4
 -2 -3 -5 39.9 2.8
 -2 -3 -5 49.8 6
 2 3 5 36.3 2.8
 2 3 5 37.8 7
 -3 -3 -5 24.2 5.6
 -3 -3 -5 17.1 2.6
 3 3 5 16.2 5.2
 -4 -3 -5 393.56 21.9
 4 3 5 401.06 22.4
 4 3 5 421.46 23.9
 -5 -3 -5 249.08 14.5
 5 3 5 248.28 20.2
 -6 -3 -5 10.2 4.4
 6 3 5 16.5 11.8
 -7 -3 -5 -0.1 6.6
 7 3 5 14.2 10.1
 -7 4 5 48.3 12.2
 -6 4 5 7.5 9.5
 -5 4 5 270.57 17.4
 -4 4 5 61.39 6
 -4 4 5 67.39 7.1
 -3 4 5 177.78 10.9
 -3 4 5 189.78 11.7
 2 -4 -5 6.5 3.4
 -2 4 5 12.6 4.4
 -2 4 5 5 2.8
 1 -4 -5 369.16 20.8
 1 -4 -5 387.76 21.2
 1 -4 -5 353.36 21.1
 -1 4 5 398.66 19.5
 -1 4 5 396.76 21.9
 0 -4 -5 490.85 24.1
 0 -4 -5 501.85 26.4
 0 4 5 478.15 27.8
 0 4 5 510.25 25.5
 0 4 5 499.55 26.2
 -1 -4 -5 912.71 47.9
 1 4 5 990.5 48.8
 1 4 5 948.71 46.8
 1 4 5 934.41 52.99
 -2 -4 -5 -1.9 3.2
 -2 -4 -5 -0.7 2
 -2 -4 -5 -0.1 4.5
 2 4 5 3.2 1.8
 2 4 5 -4.8 4.3
 -3 -4 -5 7.1 5.1
 -3 -4 -5 9.8 2.9
 3 4 5 -3.1 7
 3 4 5 7.6 2.8
 -4 -4 -5 33.7 5
 -4 -4 -5 38.2 7.1
 4 4 5 32.8 4.3
 4 4 5 29.6 7.2
 -5 -4 -5 138.89 9
 5 4 5 103.89 13.2
 -6 -4 -5 178.38 12
 6 4 5 164.58 16.7
 -7 -4 -5 41.9 8.3
 7 4 5 32.6 14.6
 -7 5 5 -2.2 10.3
 -6 5 5 73.09 11.8
 -5 5 5 76.99 8.8
 -4 5 5 5.5 2.8
 -4 5 5 -0.8 6.8
 -3 5 5 20.5 4.7
 -3 5 5 17.3 3.5
 2 -5 -5 170.98 11
 2 -5 -5 187.28 11.5
 -2 5 5 179.58 10.4
 -2 5 5 201.78 12.3
 1 -5 -5 94.99 6.4
 1 -5 -5 91.99 7.3
 -1 5 5 93.09 6.8
 -1 5 5 99.79 6.7
 0 -5 -5 65.29 6.8
 0 -5 -5 71.69 6.3
 0 5 5 58.99 4.8
 0 5 5 61.29 7.5
 0 5 5 76.09 4.9
 -1 -5 -5 197.68 11.6
 1 5 5 198.68 11.8
 1 5 5 209.78 12.9
 1 5 5 195.58 10.1
 -2 -5 -5 262.67 13.3
 -2 -5 -5 261.47 14
 -2 -5 -5 239.18 15.5
 2 5 5 288.47 17.1
 2 5 5 268.37 18.8
 -3 -5 -5 34.4 4
 3 5 5 42 4
 3 5 5 29.1 6.9
 -4 -5 -5 337.47 17.9
 -4 -5 -5 304.37 17.1
 4 5 5 301.77 19.9
 4 5 5 307.57 19.9
 -5 -5 -5 15.6 4.9
 -6 -5 -5 14.3 5.7
 6 5 5 21.1 11.6
 7 5 5 -1.5 8.3
 -7 6 5 449.36 27.4
 -6 6 5 314.27 21.2
 -5 6 5 982.5 48.6
 -4 6 5 131.29 12.1
 -4 6 5 168.38 9.7
 3 -6 -5 1618.94 89.09
 -3 6 5 1601.74 88.79
 -3 6 5 1669.23 88.79
 2 -6 -5 0.6 3.7
 2 -6 -5 1.2 3.3
 -2 6 5 0.9 3.5
 -2 6 5 -3.5 5.7
 1 -6 -5 3805.52 179.28
 1 -6 -5 3599.04 191.28
 1 -6 -5 3936.41 187.78
 -1 6 5 3837.12 183.98
 -1 6 5 3859.71 178.38
 0 -6 -5 22.6 4.7
 0 6 5 19.9 5
 0 6 5 16.3 3.9
 0 6 5 20.5 3.5
 -1 -6 -5 846.82 47.6
 1 6 5 859.01 39.9
 1 6 5 886.11 51.39
 1 6 5 863.31 47.8
 -2 -6 -5 350.46 16.9
 2 6 5 290.67 19.6
 2 6 5 343.17 19.7
 -3 -6 -5 1367.26 68.49
 -3 -6 -5 1492.15 86.29
 3 6 5 1456.05 84.29
 3 6 5 1345.17 78.29
 -4 -6 -5 234.48 13.1
 -4 -6 -5 250.37 14.7
 4 6 5 239.48 16.7
 -5 -6 -5 320.77 19.7
 -6 -6 -5 261.97 19.3
 6 6 5 313.87 23.2
 7 6 5 56.89 14.6
 -7 7 5 11.1 12.2
 -6 7 5 49.8 11.7
 -5 7 5 19.7 9.4
 4 -7 -5 103.89 7.7
 -4 7 5 97.59 10.8
 -4 7 5 98.09 6.3
 3 -7 -5 -1.5 3.8
 -3 7 5 -3.5 2.8
 -3 7 5 -0.3 6.5
 2 -7 -5 604.74 32.2
 2 -7 -5 653.63 32.1
 2 -7 -5 592.24 33.6
 -2 7 5 655.93 31
 -2 7 5 635.44 33.4
 1 -7 -5 176.98 10.9
 1 -7 -5 191.98 11.9
 1 -7 -5 204.98 11.2
 -1 7 5 179.38 11.2
 0 -7 -5 230.28 13.2
 0 7 5 251.47 12.5
 0 7 5 211.78 14.6
 0 7 5 240.48 12.5
 -1 -7 -5 10.8 4.9
 1 7 5 18 3.4
 1 7 5 14.8 4
 1 7 5 24.5 7.4
 -2 -7 -5 140.99 8.7
 2 7 5 143.09 12.9
 2 7 5 156.58 10.6
 -3 -7 -5 13 5.7
 -3 -7 -5 2.7 3.3
 3 7 5 14.4 9.2
 3 7 5 -0.3 3.6
 -4 -7 -5 731.83 41.6
 -4 -7 -5 724.03 40
 4 7 5 694.43 49.6
 -5 -7 -5 0.2 4.7
 5 7 5 3.4 8.1
 -6 -7 -5 48.8 7.4
 6 7 5 45.8 10.7
 7 7 5 15.5 10
 -7 8 5 65.29 14.3
 -6 8 5 58.49 12.5
 -5 8 5 65.79 11.8
 4 -8 -5 3.2 3.9
 -4 8 5 4.6 8.2
 -4 8 5 2.6 2.7
 3 -8 -5 618.54 31.3
 -3 8 5 604.44 29
 -3 8 5 587.84 31.8
 2 -8 -5 -0.4 4.4
 2 -8 -5 4.5 2.9
 -2 8 5 -1.3 5.6
 1 -8 -5 735.73 37.2
 -1 8 5 657.13 36.4
 -1 8 5 751.62 37.9
 0 -8 -5 79.69 7.3
 0 8 5 75.49 7.6
 0 8 5 88.99 7
 0 8 5 103.19 9.5
 1 8 5 111.89 8.3
 1 8 5 126.39 7.7
 1 8 5 128.69 10.4
 -2 -8 -5 866.21 40.4
 2 8 5 789.42 44.4
 2 8 5 791.62 41
 -3 -8 -5 467.15 27.1
 -3 -8 -5 423.06 24.6
 3 8 5 469.45 28.7
 3 8 5 467.25 27.6
 -4 -8 -5 100.99 9.2
 -4 -8 -5 81.79 7.6
 4 8 5 84.99 8.1
 4 8 5 73.29 11.1
 -5 -8 -5 42.1 6.2
 -5 -8 -5 24.2 7.7
 5 8 5 31.3 10.2
 -6 9 5 145.59 16
 -5 9 5 1.8 7
 -4 9 5 45 9.8
 3 -9 -5 12.7 4.8
 -3 9 5 12.6 7.6
 2 -9 -5 17.5 3.9
 -2 9 5 24.1 6.9
 1 -9 -5 1.2 3.6
 -1 9 5 -4.6 4.9
 -1 9 5 5.1 5.5
 -1 9 5 7.6 6
 0 -9 -5 104.89 8.6
 0 9 5 94.19 10.4
 0 9 5 121.69 8.5
 1 9 5 45.9 5.6
 1 9 5 44.8 9.2
 -2 -9 -5 67.49 6.2
 2 9 5 67.09 9.3
 2 9 5 67.59 6.3
 -3 -9 -5 11.4 6.5
 -3 -9 -5 20 4.7
 3 9 5 23.6 4.3
 3 9 5 18.6 10.5
 -4 -9 -5 20.1 5.9
 -4 -9 -5 10.2 6.9
 -5 -9 -5 23.8 5.7
 -5 -9 -5 23.1 6
 5 9 5 22.2 10.2
 6 9 5 43 11.7
 -6 10 5 23.2 9.1
 -5 10 5 -20.8 10.1
 -4 10 5 18 7
 -3 10 5 31.8 6.8
 2 -10 -5 79.29 6.2
 -2 10 5 73.59 9.2
 1 -10 -5 138.19 9.4
 -1 10 5 148.79 11.5
 -1 10 5 161.88 11.6
 0 -10 -5 367.06 19
 0 10 5 337.77 22.3
 0 10 5 319.37 21
 0 10 5 415.26 29.3
 1 10 5 29.9 5.3
 1 10 5 27.7 5.9
 -2 -10 -5 7.6 4.7
 2 10 5 11.3 7.1
 2 10 5 7.2 4
 -3 -10 -5 72.19 7.9
 -3 -10 -5 77.09 7.9
 3 10 5 90.59 7.8
 3 10 5 96.49 11.5
 -4 -10 -5 136.59 11.6
 -4 -10 -5 135.39 10.5
 -5 -10 -5 68.99 9.5
 -5 -10 -5 67.49 7
 6 10 5 64.59 16.5
 -6 11 5 258.57 21.6
 -5 11 5 16.1 12
 -4 11 5 267.07 19.4
 -3 11 5 42.8 9.8
 2 -11 -5 883.71 49.2
 -2 11 5 905.11 54.39
 1 -11 -5 14.6 5.2
 -1 11 5 23.2 7.3
 -1 11 5 17.7 7.2
 0 11 5 1004.5 60.89
 0 11 5 948.81 58.59
 1 11 5 49.6 10.4
 1 11 5 49.2 6.7
 1 11 5 60.89 7.6
 -2 -11 -5 571.34 32.6
 2 11 5 583.74 35.8
 2 11 5 650.13 39.4
 -3 -11 -5 128.39 10.2
 3 11 5 113.49 15.3
 -4 -11 -5 238.18 17.2
 -4 -11 -5 249.48 17.9
 4 11 5 259.97 20.1
 -5 -11 -5 56.69 7.8
 6 11 5 115.89 18.9
 -6 12 5 28 14
 -5 12 5 -27.5 12.2
 -4 12 5 65.09 10.1
 -3 12 5 30.1 10.2
 2 -12 -5 24.7 4.3
 -2 12 5 33.6 9.4
 1 -12 -5 30.4 5
 -1 12 5 25.3 7.9
 -1 12 5 23.1 7.9
 0 12 5 89.49 11.4
 0 12 5 93.09 9.6
 1 12 5 302.57 24.6
 1 12 5 330.47 20.5
 -2 -12 -5 16.7 6
 2 12 5 8.9 7.5
 -3 -12 -5 5.3 7.1
 3 12 5 3.4 8.6
 -4 -12 -5 93.49 12.9
 -4 -12 -5 78.69 9.9
 4 12 5 71.79 15.7
 -5 -12 -5 16.1 7.8
 5 12 5 3.6 14.3
 -5 13 5 104.99 15.4
 -4 13 5 227.48 18.8
 -3 13 5 28.9 10.4
 2 -13 -5 492.45 30.4
 -2 13 5 577.34 29.5
 -1 13 5 5.5 9.2
 -1 13 5 2.5 7.8
 0 13 5 973.2 51.39
 0 13 5 981.6 74.09
 1 13 5 25.8 10.3
 1 13 5 37.7 8.2
 -2 -13 -5 553.54 30.3
 2 13 5 525.45 32.1
 -3 -13 -5 72.49 8.8
 3 13 5 51.59 14
 -4 -13 -5 306.37 20.3
 -4 -13 -5 278.27 17
 4 13 5 268.47 24.3
 5 13 5 92.29 18.2
 -5 14 5 29.6 13.6
 -4 14 5 16.8 12
 -3 14 5 189.78 17.2
 -2 14 5 52.09 11
 -1 14 5 326.77 21.9
 -1 14 5 384.76 24.3
 0 14 5 69.89 11.4
 0 14 5 72.19 11.6
 1 14 5 37.6 8.7
 1 14 5 26.3 10.9
 2 14 5 50.19 13
 2 14 5 63.69 9.5
 -3 -14 -5 340.37 22.1
 3 14 5 359.46 26
 -4 -14 -5 9.8 8.3
 4 14 5 2.1 14.5
 -4 15 5 -2.3 12
 -3 15 5 9.8 8.1
 -2 15 5 54.79 11.7
 -1 15 5 10.9 8.1
 -1 15 5 6.2 9.3
 0 15 5 -2.7 8.4
 0 15 5 -8.1 8.7
 1 15 5 75.29 10.8
 1 15 5 71.99 12.7
 2 15 5 17.9 12.2
 2 15 5 18.4 8.7
 -3 -15 -5 105.19 11.1
 3 15 5 104.69 17
 -4 -15 -5 -4.4 7.8
 4 15 5 12.3 15.4
 -4 16 5 -8.6 12
 -3 16 5 70.49 13.8
 -2 16 5 15.1 11.1
 -1 16 5 14.8 12.3
 -1 16 5 11.4 8
 0 16 5 21.7 9.8
 1 16 5 40.9 10.1
 1 16 5 31 12
 2 16 5 5.1 10.8
 2 16 5 -1.8 12.2
 3 16 5 2.2 10
 -3 17 5 12.2 12.4
 -2 17 5 -3.8 11.4
 -1 17 5 13.5 11.1
 0 17 5 -10.7 9.8
 0 17 5 7.7 10.1
 1 17 5 29 12.2
 1 17 5 8.3 10.1
 2 17 5 11 12.9
 2 17 5 -1.8 11.6
 3 17 5 9.7 13.2
 -2 18 5 -3.5 11.1
 -1 18 5 297.67 23.4
 0 18 5 7.3 10.2
 0 18 5 7.7 10.5
 1 18 5 171.68 16.1
 1 18 5 183.48 20.7
 -1 -18 6 4.2 12.9
 0 18 -6 41.9 17.8
 -1 18 -6 -22.5 16.9
 -3 -17 6 2.3 8.6
 -2 -17 6 76.99 12.5
 -1 -17 6 -3.1 8.5
 0 17 -6 -12.1 11.3
 0 -17 6 4.5 9.1
 -1 17 -6 60.89 17.3
 -2 17 -6 132.39 16.4
 -3 -16 6 14.9 8.9
 -2 -16 6 517.55 35.9
 -1 -16 6 9.6 8.7
 0 16 -6 225.48 19.8
 0 -16 6 258.57 19.1
 -1 16 -6 55.69 16.1
 -2 16 -6 139.99 15.6
 -3 16 -6 138.09 15.8
 -4 -15 6 60.59 13.4
 -3 -15 6 33.8 9.6
 -2 -15 6 32.4 8.7
 -1 -15 6 292.97 21.9
 0 -15 6 4.3 11.7
 -1 15 -6 76.19 15.7
 -2 15 -6 5.7 9.7
 -3 15 -6 38.9 14.9
 -4 15 -6 -0.6 9.8
 -5 -14 6 41 10
 -4 -14 6 45.8 12.7
 -3 -14 6 11.4 7.9
 -2 -14 6 60.89 10
 -1 -14 6 62.29 12.8
 0 -14 6 28.8 11.7
 -1 14 -6 237.18 20.7
 -2 14 -6 3.4 12.7
 -3 14 -6 44.8 14.3
 -4 14 -6 -1 9.8
 -5 -13 6 49 9.7
 -4 -13 6 27.7 11.6
 -3 -13 6 85.19 10.8
 -2 -13 6 43 11.1
 -1 -13 6 154.48 13.4
 0 -13 6 21.9 10.6
 -1 13 -6 223.58 19.2
 -2 13 -6 35 13
 2 -13 6 32.7 5.5
 -3 13 -6 48.6 10.7
 -4 13 -6 4 12.6
 -5 13 -6 50.79 14.6
 -5 -12 6 85.09 13.5
 -4 -12 6 9.3 7.4
 -3 -12 6 64.29 9.4
 -2 -12 6 40.8 10.3
 -1 -12 6 367.66 22.3
 0 -12 6 21.3 10.2
 -1 12 -6 343.37 22.9
 -2 12 -6 39.3 9.3
 2 -12 6 40.1 5.8
 -3 12 -6 26.8 9.3
 -4 12 -6 433.96 29.5
 -5 12 -6 99.29 15.6
 -6 -11 6 -2.7 7.6
 -5 -11 6 424.26 25.5
 -4 -11 6 106.69 13.5
 -3 -11 6 223.98 16.8
 -2 -11 6 284.17 18.8
 -1 -11 6 531.55 29.7
 0 -11 6 30.4 9.9
 -1 11 -6 329.57 21.9
 -2 11 -6 64.89 11.9
 2 -11 6 42.2 6
 2 -11 6 41.7 5.8
 -3 11 -6 60.09 12.4
 3 -11 6 51.59 5.9
 -4 11 -6 76.39 13.1
 -5 11 -6 32.6 12.9
 -6 11 -6 38.5 10.5
 -6 -10 6 38.9 11.6
 -5 -10 6 5.8 10.3
 -4 -10 6 44.5 8.3
 -3 -10 6 126.59 10.8
 -2 -10 6 173.88 12.8
 -1 -10 6 51.59 7.7
 0 -10 6 8.8 8.1
 1 -10 6 125.79 12.5
 1 -10 6 95.39 8.5
 -2 10 -6 23.2 10.2
 2 -10 6 24.5 4.5
 2 -10 6 27.4 5.7
 -3 10 -6 343.97 22.4
 3 -10 6 358.86 22.9
 -4 10 -6 15.8 7.6
 -5 10 -6 -5.8 10.9
 -6 10 -6 30.3 13.1
 -6 -9 6 46.4 9.5
 -5 -9 6 478.15 26.6
 -4 -9 6 -2.1 5.9
 -3 -9 6 677.73 38
 -2 -9 6 46.3 8.6
 -1 -9 6 1025.7 51.19
 -1 -9 6 1105.99 55.39
 0 -9 6 161.48 12.8
 1 -9 6 276.27 17.5
 1 -9 6 289.87 18.1
 -2 9 -6 360.26 22.7
 2 -9 6 397.26 19.4
 2 -9 6 394.46 23.4
 -3 9 -6 225.88 16.7
 3 -9 6 211.58 13.3
 -4 9 -6 201.88 16.3
 -5 9 -6 28.9 10.7
 -6 9 -6 59.29 10.2
 -7 -8 6 37.4 9.2
 -6 -8 6 233.38 18.5
 -5 -8 6 114.99 11.1
 -4 -8 6 252.37 16.5
 -3 -8 6 5.9 7.4
 -2 -8 6 752.72 37.9
 -1 -8 6 9.6 4.9
 -1 -8 6 17.4 2.6
 0 -8 6 770.22 44
 1 -8 6 7.8 4.1
 1 -8 6 19.1 7.4
 -2 8 -6 208.78 15
 2 -8 6 198.38 11.7
 2 -8 6 199.58 11.7
 -3 8 -6 329.57 20
 3 -8 6 303.27 17
 -4 8 -6 401.96 26.5
 -5 8 -6 14.7 7.1
 -6 8 -6 46.2 14.3
 -7 -7 6 17 10.7
 -6 -7 6 18.6 7.7
 -5 -7 6 0.4 6.1
 -4 -7 6 410.26 22.2
 -3 -7 6 165.88 11.4
 -2 -7 6 105.49 9.6
 -1 -7 6 191.78 10.5
 -1 -7 6 216.88 13.4
 0 -7 6 526.45 27.1
 0 -7 6 590.14 28.7
 1 -7 6 30.7 7
 1 -7 6 28.5 4.8
 1 -7 6 18.4 3.5
 -2 7 -6 870.41 39.9
 -2 7 -6 835.12 44.7
 2 -7 6 803.62 41.9
 2 -7 6 783.32 40.1
 -3 7 -6 124.69 10.1
 3 -7 6 110.29 8.1
 -4 7 -6 244.08 17.4
 -5 7 -6 110.29 12
 -6 7 -6 83.79 12.2
 -7 7 -6 65.19 12.1
 -7 -6 6 -5.3 10.3
 -6 -6 6 11.8 7
 -5 -6 6 15.7 6.5
 -4 -6 6 5 5.2
 -3 -6 6 41 7.8
 -2 -6 6 131.99 10.1
 1 6 -6 40.5 4.7
 -1 -6 6 49.5 6.9
 0 6 -6 14.1 4.6
 0 -6 6 13.8 3.5
 0 -6 6 4.6 5.3
 -1 6 -6 3 4.5
 1 -6 6 0.1 5.5
 1 -6 6 -5.7 3.3
 1 -6 6 4.2 4
 -2 6 -6 30.1 7.3
 -2 6 -6 28.3 4.4
 2 -6 6 29 5.1
 -3 6 -6 141.99 11.5
 -4 6 -6 157.88 12.3
 -4 6 -6 142.89 9.6
 -5 6 -6 7.1 7.6
 -5 6 -6 6.5 5.2
 -6 6 -6 11.2 9.1
 -7 6 -6 3.5 9
 -7 -5 6 0.1 7.4
 -6 -5 6 28.4 10.2
 -5 -5 6 25.6 6.7
 -4 -5 6 139.19 11.6
 -3 -5 6 10.6 4.5
 -2 -5 6 279.77 16
 1 5 -6 114.99 7.3
 -1 -5 6 96.69 8.3
 0 5 -6 1676.93 87.89
 0 -5 6 1805.02 80.19
 0 -5 6 1820.92 84.69
 -1 5 -6 1.3 4.2
 1 -5 6 -0.8 2.3
 1 -5 6 3.4 3.6
 1 -5 6 5.3 3.9
 -2 5 -6 115.39 8.6
 -2 5 -6 113.89 7.8
 -2 5 -6 110.99 8.8
 2 -5 6 120.89 8.5
 -3 5 -6 207.68 13.4
 -3 5 -6 220.88 14.7
 -4 5 -6 381.96 20.7
 -4 5 -6 371.46 20.8
 -5 5 -6 375.26 20.7
 -5 5 -6 403.26 23.1
 -6 5 -6 186.08 14.8
 -7 5 -6 46.5 10.3
 -7 -4 6 -1.9 9.6
 -6 -4 6 570.74 30.9
 -5 -4 6 139.19 11.4
 4 4 -6 465.95 23.8
 -4 -4 6 468.75 24.8
 -3 -4 6 4 4.1
 2 4 -6 859.41 45.3
 -2 -4 6 1024.9 47.2
 1 4 -6 319.47 17.7
 -1 -4 6 306.67 16.5
 0 4 -6 2645.14 152.18
 0 -4 6 2653.23 136.39
 0 -4 6 2725.43 135.49
 0 -4 6 2661.13 130.79
 -1 4 -6 181.18 11
 1 -4 6 200.18 10.5
 1 -4 6 205.18 11.5
 1 -4 6 195.78 11.1
 -2 4 -6 387.56 23.5
 -2 4 -6 404.66 21.6
 -2 4 -6 387.96 22.7
 -2 4 -6 361.06 19.7
 2 -4 6 364.36 26.1
 2 -4 6 382.36 20.1
 -3 4 -6 330.07 17.9
 -3 4 -6 350.16 21.2
 -3 4 -6 344.27 21.5
 -4 4 -6 523.65 28.2
 -4 4 -6 527.85 26.2
 -5 4 -6 330.77 18.8
 -5 4 -6 287.67 17.1
 -6 4 -6 65.49 8.8
 -6 4 -6 64.29 9.3
 -7 4 -6 178.88 15.1
 -7 -3 6 163.08 15.5
 -6 -3 6 9.4 6.4
 5 3 -6 471.15 27.2
 -5 -3 6 491.65 25.2
 -4 -3 6 56.69 6.8
 -3 -3 6 602.74 33.8
 2 3 -6 222.78 12.5
 -2 -3 6 218.78 12.5
 1 3 -6 2154.78 113.69
 1 3 -6 2256.37 119.09
 -1 -3 6 2374.56 122.29
 0 3 -6 35.4 4.1
 0 3 -6 36.4 3.9
 0 -3 6 30.3 5
 0 -3 6 41.4 4.2
 -1 3 -6 207.18 11.9
 1 -3 6 172.98 10.5
 1 -3 6 195.18 10.4
 1 -3 6 199.08 10.9
 1 -3 6 173.18 10.6
 -2 3 -6 413.96 20
 -2 3 -6 420.46 24.8
 -2 3 -6 339.97 19.6
 -2 3 -6 386.86 21
 2 -3 6 369.56 20
 2 -3 6 379.56 20.9
 -3 3 -6 205.38 11.9
 -3 3 -6 198.68 12.2
 -3 3 -6 183.38 12
 -4 3 -6 79.49 7.5
 -4 3 -6 63.99 7.3
 -4 3 -6 74.09 7
 -5 3 -6 176.18 12.7
 -5 3 -6 155.78 11.7
 5 -3 6 179.18 11.9
 -6 3 -6 82.99 10.9
 -6 3 -6 90.89 9.3
 -7 3 -6 14 8.3
 -7 -2 6 1 7.1
 -6 -2 6 195.48 15.6
 -5 -2 6 7.8 5.9
 -4 -2 6 320.67 18.3
 -3 -2 6 70.59 6.4
 2 2 -6 206.08 11.5
 -2 -2 6 215.68 12
 1 2 -6 827.42 44.3
 1 2 -6 817.82 40
 -1 -2 6 839.52 45.4
 0 2 -6 274.97 14.6
 0 2 -6 260.97 13.9
 0 -2 6 301.37 14.9
 0 -2 6 307.97 14.7
 -1 2 -6 707.73 39.7
 -1 2 -6 742.43 36
 -1 2 -6 738.73 37.5
 -1 2 -6 719.63 37.8
 1 -2 6 711.93 34.3
 1 -2 6 730.63 42.5
 1 -2 6 745.83 37.2
 1 -2 6 721.73 36
 -2 2 -6 70.19 6.1
 -2 2 -6 62.39 5.9
 -2 2 -6 77.79 7.4
 -2 2 -6 70.49 6
 2 -2 6 74.99 6.6
 2 -2 6 92.89 7.6
 -3 2 -6 387.46 23.9
 -3 2 -6 394.96 19.9
 -3 2 -6 393.76 21.7
 3 -2 6 375.46 20.6
 -4 2 -6 178.38 10.9
 4 -2 6 146.89 12.8
 4 -2 6 185.78 11.1
 -5 2 -6 126.49 10
 5 -2 6 147.49 10.5
 -6 2 -6 11.2 6.7
 6 -2 6 20.1 6.3
 -7 2 -6 18.2 7.7
 -7 -1 6 159.18 13.5
 -6 -1 6 32.6 7.5
 -5 -1 6 424.26 24.8
 -4 -1 6 7.8 6.4
 -3 -1 6 345.57 18
 2 1 -6 57.29 5.4
 -2 -1 6 60.09 5.9
 1 1 -6 3576.94 179.28
 -1 -1 6 3308.87 171.28
 -1 -1 6 3595.44 167.48
 0 1 -6 54.59 4.7
 0 1 -6 46.8 3.7
 0 -1 6 58.39 5.9
 0 -1 6 49.2 4.1
 -1 1 -6 65.79 4.6
 -1 1 -6 71.39 4.9
 -1 1 -6 65.99 6.3
 -1 1 -6 78.59 6.9
 -1 1 -6 72.59 5.7
 1 -1 6 65.19 6.8
 -2 1 -6 409.06 22
 -2 1 -6 389.16 20.1
 -2 1 -6 388.06 20.1
 -2 1 -6 357.46 20.5
 -2 1 -6 405.86 19.5
 -2 1 -6 382.76 20.9
 2 -1 6 372.76 20.6
 2 -1 6 368.16 20.5
 -3 1 -6 453.05 26.9
 -3 1 -6 479.15 26.2
 3 -1 6 502.05 25.5
 3 -1 6 499.45 27.1
 -4 1 -6 83.19 6.9
 4 -1 6 86.89 8
 4 -1 6 92.19 7.7
 -5 1 -6 141.09 10.2
 5 -1 6 148.29 11.6
 -6 1 -6 8.6 7.7
 6 -1 6 9.1 6.8
 -7 1 -6 7.4 8.6
 -7 0 6 6.5 10.4
 -6 0 6 74.39 10.9
 -5 0 6 105.19 10.8
 -4 0 6 587.44 29.4
 -3 0 6 1010.2 52.09
 2 0 -6 204.38 12.4
 -2 0 6 191.88 10.7
 1 0 -6 870.31 47.3
 -1 0 6 862.21 46.3
 -1 0 6 890.31 42.7
 0 0 -6 1388.26 76.69
 0 0 -6 1344.97 72.09
 0 0 6 1406.36 70.99
 0 0 6 1452.05 69.49
 0 0 6 1354.96 69.99
 -1 0 -6 1874.21 90.49
 -1 0 -6 1844.52 97.89
 -1 0 -6 1834.62 92.89
 -1 0 -6 1877.11 93.79
 -1 0 -6 1927.91 98.19
 1 0 6 1889.71 98.89
 -2 0 -6 303.27 18.9
 -2 0 -6 335.47 16.9
 -2 0 -6 340.87 16.2
 -2 0 -6 327.37 15.9
 -2 0 -6 316.17 18.4
 -2 0 -6 329.67 16.8
 2 0 6 335.47 17.7
 2 0 6 309.67 17.3
 2 0 6 298.97 16
 -3 0 -6 573.24 28.7
 -3 0 -6 560.44 31.2
 3 0 6 601.84 33.6
 3 0 6 555.94 28.4
 -4 0 -6 563.84 30.6
 4 0 6 580.24 31.3
 4 0 6 606.34 32.2
 -5 0 -6 101.09 8
 5 0 6 70.19 9.8
 -6 0 -6 304.97 18.2
 6 0 6 314.87 20.9
 -7 0 -6 6 6.9
 -7 1 6 145.49 14.8
 -6 1 6 29.6 7.5
 -5 1 6 428.16 23.5
 -4 1 6 -4.7 6
 -3 1 6 325.07 17.8
 2 -1 -6 79.79 6
 -2 1 6 78.89 6.4
 1 -1 -6 3440.76 198.48
 -1 1 6 3522.85 181.58
 -1 1 6 3477.65 218.08
 0 -1 -6 47.8 5.4
 0 -1 -6 45.7 3
 0 -1 -6 36.3 5.7
 0 1 6 45.4 6.2
 0 1 6 40.4 3.2
 0 1 6 48.3 4.6
 -1 -1 -6 59.79 5.8
 -1 -1 -6 78.79 6.8
 -1 -1 -6 67.29 6.4
 -1 -1 -6 65.99 5.3
 -1 -1 -6 66.19 3.3
 -1 -1 -6 68.59 3.5
 1 1 6 61.49 7.1
 -2 -1 -6 380.26 17.9
 -2 -1 -6 386.26 18.5
 -2 -1 -6 370.46 20.1
 -2 -1 -6 398.46 19.7
 2 1 6 390.46 23.9
 -3 -1 -6 494.45 23.6
 -3 -1 -6 466.35 23.9
 3 1 6 478.65 27.2
 3 1 6 521.15 23.2
 -4 -1 -6 89.99 6.4
 4 1 6 69.69 8.9
 4 1 6 92.29 7.1
 -5 -1 -6 138.09 10.6
 5 1 6 164.28 12.6
 -6 -1 -6 9.4 5.7
 6 1 6 17.5 7.9
 -7 -1 -6 -5 7.6
 7 1 6 -0.3 9.1
 -7 2 6 4.8 7.2
 -6 2 6 183.88 15.3
 -5 2 6 25 6.6
 -4 2 6 301.67 17.3
 -3 2 6 86.79 7.7
 2 -2 -6 205.18 11.8
 -2 2 6 209.28 12
 -2 2 6 219.58 11.5
 1 -2 -6 838.12 44
 -1 2 6 839.32 39.6
 -1 2 6 828.12 43.4
 0 -2 -6 260.17 14.9
 0 -2 -6 265.57 13.8
 0 -2 -6 274.57 14.9
 0 2 6 288.67 15
 0 2 6 282.67 16
 -1 -2 -6 734.33 41
 -1 -2 -6 715.13 36
 1 2 6 743.53 38.8
 1 2 6 717.33 39.7
 -2 -2 -6 75.19 7.2
 -2 -2 -6 67.79 4
 -2 -2 -6 79.89 7.5
 2 2 6 92.69 8.4
 2 2 6 79.29 4.4
 -3 -2 -6 448.06 23.2
 -3 -2 -6 419.76 21
 3 2 6 377.46 22.9
 3 2 6 404.26 20.8
 -4 -2 -6 190.88 10.4
 4 2 6 170.38 13.7
 4 2 6 174.28 10.2
 -5 -2 -6 142.29 9.3
 5 2 6 134.29 12.9
 -6 -2 -6 14 5.6
 6 2 6 10.8 9
 7 2 6 17.9 9.4
 -7 3 6 204.08 16.1
 -6 3 6 9.9 9.7
 -5 3 6 536.65 28.1
 -4 3 6 75.89 8.8
 -3 3 6 572.84 31.7
 -3 3 6 657.13 33.9
 2 -3 -6 237.48 12.5
 -2 3 6 236.08 12.6
 -2 3 6 232.68 12.7
 1 -3 -6 2323.57 118.89
 1 -3 -6 2111.89 120.39
 1 -3 -6 2318.47 109.49
 -1 3 6 2358.26 129.09
 -1 3 6 2423.86 129.99
 0 -3 -6 39.9 4.7
 0 -3 -6 27.6 2.8
 0 3 6 38.1 2.7
 0 3 6 49.4 6.1
 -1 -3 -6 191.98 11.5
 -1 -3 -6 207.18 12.8
 1 3 6 209.38 12.5
 1 3 6 190.58 13
 -2 -3 -6 382.76 20.4
 -2 -3 -6 385.56 20.1
 -2 -3 -6 403.86 21.4
 2 3 6 365.56 21
 2 3 6 397.36 18.2
 -3 -3 -6 186.98 10.2
 -3 -3 -6 181.88 12
 3 3 6 168.58 13.5
 3 3 6 188.18 10.1
 -4 -3 -6 77.59 6
 4 3 6 71.89 6
 -5 -3 -6 188.18 11.8
 5 3 6 192.18 15.7
 -6 -3 -6 101.39 8.9
 6 3 6 100.59 14.5
 7 3 6 10 10.4
 -7 4 6 -5.8 10.1
 -6 4 6 618.04 32.9
 -5 4 6 127.49 10.3
 -5 4 6 140.79 11.4
 -4 4 6 471.85 28.7
 -4 4 6 475.25 24.6
 -3 4 6 -2.9 3.9
 -3 4 6 8.8 5.2
 2 -4 -6 933.71 49.3
 -2 4 6 955.3 44.7
 -2 4 6 932.31 47
 1 -4 -6 365.36 17.1
 1 -4 -6 313.67 17.9
 1 -4 -6 342.87 19.2
 -1 4 6 336.07 21.4
 -1 4 6 321.27 18.6
 0 -4 -6 2771.02 132.19
 0 -4 -6 2762.02 131.99
 0 -4 -6 2741.03 162.18
 0 -4 -6 2661.83 136.09
 0 4 6 2885.51 139.49
 0 4 6 2756.32 140.59
 -1 -4 -6 201.78 11.7
 1 4 6 192.78 13.6
 -2 -4 -6 375.66 19.3
 -2 -4 -6 378.46 18.5
 2 4 6 388.46 18.6
 2 4 6 369.46 21.8
 -3 -4 -6 399.46 20
 -3 -4 -6 353.36 19.1
 3 4 6 361.96 19.8
 3 4 6 349.96 21.7
 -4 -4 -6 570.64 30
 -4 -4 -6 508.25 27.5
 4 4 6 474.15 29.1
 4 4 6 537.35 31.5
 -5 -4 -6 330.47 17.9
 5 4 6 356.06 22.9
 -6 -4 -6 81.19 10.8
 6 4 6 70.69 12.8
 7 4 6 138.79 16.2
 -7 5 6 -3.1 7.6
 -6 5 6 57.29 9.3
 -5 5 6 18.8 8.8
 -4 5 6 103.49 7.6
 -4 5 6 117.19 10.5
 -3 5 6 19.2 3.4
 -3 5 6 10.9 5.8
 2 -5 -6 264.07 16.8
 2 -5 -6 256.97 14.4
 -2 5 6 281.57 14.7
 -2 5 6 297.27 15.3
 1 -5 -6 104.09 8
 1 -5 -6 103.49 7.9
 1 -5 -6 102.19 6.9
 -1 5 6 105.29 6.6
 -1 5 6 88.59 7.9
 0 -5 -6 1758.52 94.39
 0 -5 -6 1721.33 83.39
 0 5 6 1811.82 82.99
 0 5 6 1754.02 83.89
 0 5 6 1709.23 90.29
 0 5 6 1809.12 94.09
 -1 -5 -6 0.6 4.7
 1 5 6 2.9 1.6
 1 5 6 -0.8 1.3
 1 5 6 -3.8 6.3
 -2 -5 -6 114.69 5.7
 -2 -5 -6 94.89 7.7
 2 5 6 99.39 10.6
 2 5 6 100.79 5.9
 -3 -5 -6 240.18 14.4
 -3 -5 -6 237.68 13.1
 3 5 6 249.38 15.4
 3 5 6 238.08 17
 -4 -5 -6 319.77 19.4
 -4 -5 -6 380.46 20
 4 5 6 395.56 24.8
 4 5 6 361.66 19.2
 -5 -5 -6 365.76 22.3
 5 5 6 369.06 24.4
 -6 -5 -6 192.48 11.8
 6 5 6 141.69 17
 7 5 6 14.1 12
 -7 6 6 -14.8 10.7
 -6 6 6 7.7 10.1
 -5 6 6 7.8 8.9
 -4 6 6 14.6 7.6
 -4 6 6 10.4 3.6
 3 -6 -6 37.7 5.1
 -3 6 6 42 5.4
 -3 6 6 44.4 7.2
 2 -6 -6 106.79 8.4
 2 -6 -6 114.49 8.6
 -2 6 6 148.59 9.2
 -2 6 6 134.39 8.4
 1 -6 -6 43 5.9
 1 -6 -6 44.5 5.9
 1 -6 -6 48.6 4.9
 -1 6 6 43.3 4.8
 -1 6 6 47.9 5.6
 0 -6 -6 30.4 5.9
 0 -6 -6 18.1 4.9
 0 6 6 17.8 3.3
 0 6 6 18.9 3.7
 0 6 6 19 5.3
 -1 -6 -6 1 3.4
 1 6 6 1.9 1.8
 1 6 6 -2.7 7.2
 1 6 6 1.3 2.3
 -2 -6 -6 26.4 3.2
 2 6 6 26.2 2.7
 2 6 6 16.4 6.1
 -3 -6 -6 143.09 9.5
 -3 -6 -6 173.88 11.4
 3 6 6 144.79 11.4
 3 6 6 152.58 14
 -4 -6 -6 164.88 10.5
 -4 -6 -6 180.38 12.8
 4 6 6 166.18 15.7
 4 6 6 160.08 10.4
 -5 -6 -6 6.7 5
 5 6 6 2.3 7.9
 6 6 6 9.7 11.8
 7 6 6 -10.1 12.5
 -7 7 6 9.5 12
 -6 7 6 32 8.6
 -5 7 6 14.1 9.5
 4 -7 -6 405.36 24
 -4 7 6 433.06 23.4
 -4 7 6 407.96 24.2
 3 -7 -6 183.28 13.4
 -3 7 6 211.38 13.7
 -3 7 6 202.28 11.9
 2 -7 -6 106.49 8.5
 2 -7 -6 109.99 8.7
 -2 7 6 104.49 8.6
 -2 7 6 102.29 8
 1 -7 -6 214.28 11.9
 1 -7 -6 220.38 13.2
 1 -7 -6 215.18 12.4
 -1 7 6 188.88 11.6
 0 -7 -6 561.54 27.7
 0 7 6 609.34 32.5
 0 7 6 566.04 32.3
 0 7 6 595.04 29.7
 1 7 6 29.1 8.2
 1 7 6 29.7 3.7
 1 7 6 19.6 3.1
 -2 -7 -6 852.11 46.5
 2 7 6 831.62 48.5
 2 7 6 849.81 51.99
 -3 -7 -6 158.38 11.3
 -3 -7 -6 136.79 8.6
 3 7 6 162.28 13.1
 3 7 6 141.79 12.3
 -4 -7 -6 225.18 13.3
 -4 -7 -6 254.17 14.3
 4 7 6 195.98 16.8
 4 7 6 239.18 15.8
 -5 -7 -6 114.99 10.8
 5 7 6 120.19 15.9
 6 7 6 55.49 14.1
 -7 8 6 29.9 13.7
 -6 8 6 232.58 19
 -5 8 6 84.49 12.3
 4 -8 -6 231.08 13.7
 -4 8 6 234.58 12.6
 -4 8 6 222.88 16.4
 3 -8 -6 6.8 3.9
 -3 8 6 5.2 3.6
 -3 8 6 -1 6.7
 2 -8 -6 810.42 40.4
 2 -8 -6 801.72 44.9
 -2 8 6 787.82 42.7
 -2 8 6 826.72 40.2
 1 -8 -6 12 4.9
 -1 8 6 15 4.7
 -1 8 6 20.4 4.8
 0 -8 -6 745.03 39.7
 0 8 6 810.02 40.8
 0 8 6 788.82 42.7
 0 8 6 778.82 39.8
 1 8 6 4.7 7.9
 1 8 6 10.5 2.9
 1 8 6 11.4 4
 -2 -8 -6 206.08 11.2
 2 8 6 206.58 11.9
 2 8 6 203.08 16.2
 -3 -8 -6 304.87 17.8
 -3 -8 -6 331.47 18.8
 3 8 6 329.27 24.5
 3 8 6 282.57 21.3
 -4 -8 -6 359.36 20
 -4 -8 -6 375.36 21
 4 8 6 318.67 27.8
 -5 -8 -6 10.3 7.9
 -5 -8 -6 12.9 4.7
 5 8 6 19.7 12.5
 6 8 6 56.69 11.9
 -6 9 6 12.9 8.5
 -5 9 6 446.26 26.6
 -4 9 6 20.1 9.2
 -4 9 6 14.3 3.7
 3 -9 -6 665.63 40.6
 -3 9 6 694.83 34.9
 2 -9 -6 33.9 5.1
 2 -9 -6 28 5.6
 -2 9 6 36.4 8.3
 1 -9 -6 1055.79 57.99
 -1 9 6 1094.19 54.29
 -1 9 6 1115.69 61.19
 0 -9 -6 186.18 11.6
 0 9 6 179.18 11
 0 9 6 180.68 13.1
 0 9 6 181.18 13.1
 1 9 6 316.07 22.5
 1 9 6 303.27 20.3
 1 9 6 315.07 15.7
 -2 -9 -6 356.06 18.8
 2 9 6 317.37 21.3
 2 9 6 374.86 24.8
 -3 -9 -6 219.68 14.1
 -3 -9 -6 192.48 12.1
 3 9 6 200.38 13.2
 3 9 6 212.08 18.2
 -4 -9 -6 255.77 15.5
 -4 -9 -6 221.88 14.9
 4 9 6 204.48 19.7
 -5 -9 -6 27.3 8.4
 5 9 6 29.1 13.6
 6 9 6 52.09 15.3
 -6 10 6 16.4 11.8
 -5 10 6 11.4 10.4
 -4 10 6 77.09 11.9
 -3 10 6 173.98 13.9
 2 -10 -6 227.88 13.1
 -2 10 6 246.98 15.5
 1 -10 -6 65.89 7.2
 -1 10 6 52.69 7.5
 0 10 6 4.3 7.9
 0 10 6 8.8 6.1
 0 10 6 12.4 4.8
 1 10 6 89.29 7
 1 10 6 70.39 11.3
 1 10 6 90.29 7.9
 -2 -10 -6 29.5 5.2
 2 10 6 19.7 10.4
 2 10 6 33.8 5
 -3 -10 -6 357.06 20.3
 -3 -10 -6 312.07 19.4
 3 10 6 391.96 26.1
 -4 -10 -6 15.4 4.9
 -4 -10 -6 21 8.2
 4 10 6 29.4 12.9
 -5 -10 -6 4.8 8.4
 5 10 6 5.5 13.6
 6 10 6 13.7 10.8
 -6 11 6 -5 11.6
 -5 11 6 400.66 26.9
 -4 11 6 85.79 12.2
 -3 11 6 198.58 16.2
 2 -11 -6 321.27 20.2
 -2 11 6 302.07 18.6
 1 -11 -6 566.84 32.3
 -1 11 6 590.84 34.9
 0 11 6 61.19 8.5
 0 11 6 73.69 10.4
 1 11 6 378.16 23.8
 1 11 6 390.16 22.6
 1 11 6 364.56 23
 2 11 6 66.19 7
 2 11 6 41.4 6.1
 2 11 6 56.59 9.4
 -3 -11 -6 42.7 7.1
 3 11 6 66.99 13.4
 -4 -11 -6 40.7 9.1
 4 11 6 41 11
 -5 -11 -6 18.5 6.3
 5 11 6 12.8 14.3
 -5 12 6 106.69 14.8
 -4 12 6 4.1 7.2
 -3 12 6 58.29 10.6
 2 -12 -6 57.99 6.4
 -2 12 6 62.59 9.5
 1 -12 -6 413.16 23
 -1 12 6 390.56 24.1
 -1 12 6 387.06 24.6
 0 12 6 30 6.9
 0 12 6 34.9 9.5
 1 12 6 356.86 27.1
 1 12 6 357.46 23.4
 2 12 6 34.6 6.5
 2 12 6 63.09 12.4
 -3 -12 -6 19.5 6
 3 12 6 35.3 13.1
 -4 -12 -6 467.55 31.8
 4 12 6 563.94 36.2
 -5 -12 -6 35.5 9.8
 5 12 6 63.29 16.1
 -5 13 6 7 13.3
 -4 13 6 2.6 11.4
 -3 13 6 75.59 11.8
 2 -13 -6 35 5.4
 -2 13 6 21 8.8
 -1 13 6 175.38 13.9
 -1 13 6 129.49 13
 0 13 6 9 6.6
 0 13 6 17.1 9.3
 1 13 6 232.88 16.5
 1 13 6 192.58 17.6
 2 13 6 28.4 7.3
 2 13 6 18 11.7
 -3 -13 -6 60.99 7.9
 3 13 6 92.69 15.3
 -4 -13 -6 11.4 8.5
 4 13 6 16.3 14.3
 -5 -13 -6 34.9 9.5
 5 13 6 34 15.7
 -5 14 6 16.2 13.4
 -4 14 6 67.09 11.3
 -3 14 6 13.8 10.6
 -2 14 6 97.59 13.8
 -1 14 6 60.59 10.3
 -1 14 6 76.49 10.4
 0 14 6 26.9 8.2
 1 14 6 266.87 20.2
 1 14 6 276.17 20.7
 2 14 6 15.9 7.1
 2 14 6 13.7 12.3
 3 14 6 25.2 13.3
 -4 -14 -6 6.2 8.7
 4 14 6 5.4 10.3
 -4 15 6 37.5 13.2
 -3 15 6 89.19 14
 -2 15 6 28.2 10.3
 -1 15 6 229.78 17.8
 0 15 6 -6.1 9.5
 0 15 6 3 9.5
 1 15 6 87.39 11.8
 1 15 6 87.49 10.6
 2 15 6 14.4 12.4
 2 15 6 10 7.7
 3 15 6 23.1 14.1
 -4 -15 -6 13 8.8
 4 15 6 8 14.5
 -3 16 6 6.5 11.3
 -2 16 6 442.66 37.2
 -1 16 6 2.1 9.1
 0 16 6 242.18 17.9
 0 16 6 227.98 23.1
 1 16 6 66.29 10.4
 2 16 6 84.99 15.5
 3 16 6 149.39 19.5
 -3 17 6 15.2 11.9
 -2 17 6 77.29 13.2
 -1 17 6 -16.8 9.7
 0 17 6 -9 10.4
 0 17 6 -3 8.9
 1 17 6 44.8 10.6
 2 17 6 212.18 21.5
 -1 18 6 -4.8 10.5
 0 18 6 34.2 10.4
 0 18 6 27.2 11.7
 1 18 6 -9.2 12.1
 -2 -17 7 3.3 9.4
 -1 -17 7 45.4 11.4
 0 17 -7 158.98 20.9
 -1 17 -7 104.49 19.1
 -2 17 -7 44.3 17
 -3 -16 7 11.7 9
 -2 -16 7 3.7 12.6
 -1 -16 7 -2.9 12.8
 0 -16 7 47.3 13.9
 -1 16 -7 7.7 15.1
 -2 16 -7 82.19 17.5
 -3 16 -7 2.5 14.8
 -4 -15 7 -4.1 11.8
 -3 -15 7 223.78 17.9
 -2 -15 7 12.9 11.5
 -1 -15 7 137.79 16.6
 0 -15 7 169.98 15.4
 -1 15 -7 41.7 11.9
 -2 15 -7 248.48 23
 -3 15 -7 130.29 15.5
 -4 15 -7 23.4 14.8
 -4 -14 7 4.9 12
 -3 -14 7 92.09 14.3
 -2 -14 7 1.1 7.5
 -1 -14 7 252.17 18.4
 0 -14 7 38.9 9.6
 -1 14 -7 69.49 15.4
 -2 14 -7 6.8 13.4
 -3 14 -7 79.59 16
 -4 14 -7 -11.8 13.9
 -5 -13 7 -7.8 8.1
 -4 -13 7 65.59 13.3
 -3 -13 7 8.8 10.5
 -2 -13 7 55.09 11.9
 -1 -13 7 573.84 32.2
 0 -13 7 308.67 20.2
 -1 13 -7 27.2 12.8
 -2 13 -7 5.3 9
 -3 13 -7 129.89 16.5
 -4 13 -7 11.4 13.2
 -5 13 -7 54.99 15
 -5 -12 7 18.2 8.9
 -4 -12 7 134.49 14.9
 -3 -12 7 -2 7.1
 -2 -12 7 6.5 9.7
 -1 -12 7 44.7 10.4
 0 -12 7 59.19 11.9
 -1 12 -7 2.5 11.4
 1 -12 7 -3.1 7.1
 -2 12 -7 22 11.7
 2 -12 7 14.4 6
 -3 12 -7 13.3 11.7
 -4 12 -7 -12.9 8.8
 -5 12 -7 38.1 13.6
 -6 -11 7 97.59 14.7
 -5 -11 7 -10.3 10.5
 -4 -11 7 157.08 13.7
 -3 -11 7 54.89 8.8
 -2 -11 7 100.39 12
 -1 -11 7 39.4 9.8
 -1 -11 7 38.6 4.1
 0 -11 7 232.58 17.2
 -1 11 -7 231.58 16.4
 1 -11 7 197.98 15.3
 -2 11 -7 49.9 9.3
 2 -11 7 28.7 6.6
 -3 11 -7 73.59 13.2
 3 -11 7 76.79 7.2
 -4 11 -7 -3 11.1
 -5 11 -7 69.59 14
 -6 -10 7 41.5 9.5
 -5 -10 7 56.29 9.6
 -4 -10 7 171.28 15.3
 -3 -10 7 115.19 12.4
 -2 -10 7 208.98 15.6
 -1 -10 7 750.32 35.8
 -1 -10 7 683.43 37.9
 0 -10 7 319.77 18.8
 0 -10 7 336.37 20.5
 -1 10 -7 352.36 24
 1 -10 7 432.96 22.9
 -2 10 -7 67.09 11.8
 2 -10 7 65.39 7.8
 2 -10 7 63.09 6.8
 -3 10 -7 395.86 23.8
 3 -10 7 411.36 23.7
 -4 10 -7 -6.7 9.9
 -5 10 -7 412.46 26.3
 -6 10 -7 27.7 12.3
 -6 -9 7 17.2 11.4
 -5 -9 7 158.48 15.4
 -4 -9 7 58.29 8.7
 -3 -9 7 517.45 26.9
 -2 -9 7 -2.8 5.4
 -1 -9 7 11.9 2.7
 -1 -9 7 8.2 5.6
 0 -9 7 1006.7 48.9
 0 -9 7 986.6 47
 1 -9 7 311.87 19.5
 -2 9 -7 245.88 17.6
 2 -9 7 256.47 14.1
 2 -9 7 215.38 17.9
 -3 9 -7 44.9 10.5
 3 -9 7 49.99 6.9
 -4 9 -7 154.68 14.6
 -5 9 -7 -3 9.8
 -6 9 -7 73.39 13.1
 -6 -8 7 72.79 13
 -5 -8 7 55.89 9.3
 -4 -8 7 259.67 16.6
 -3 -8 7 9.4 5.7
 -2 -8 7 501.35 28.6
 -1 -8 7 8.1 5
 -1 -8 7 8.9 2.4
 0 -8 7 180.28 12.8
 0 -8 7 170.78 9.7
 1 -8 7 258.67 15.6
 1 -8 7 230.68 14
 1 -8 7 231.58 15.9
 -2 8 -7 701.53 32.3
 2 -8 7 605.44 30.8
 2 -8 7 537.95 32.5
 -3 8 -7 145.39 13
 3 -8 7 138.79 9.8
 -4 8 -7 186.78 15.2
 -5 8 -7 51.49 10.7
 -6 8 -7 -11.6 10
 -7 -7 7 17.2 11.6
 -6 -7 7 30.1 8.8
 -5 -7 7 10.6 6.8
 -4 -7 7 42.7 7.6
 -3 -7 7 56.29 7.4
 -2 -7 7 424.56 24.9
 -1 -7 7 24.5 5.4
 0 -7 7 180.38 11.1
 0 -7 7 146.29 9
 1 -7 7 7.7 2.9
 1 -7 7 -4.1 6.3
 1 -7 7 15.6 4.7
 -2 7 -7 38.5 8.7
 -2 7 -7 35.5 5.4
 2 -7 7 48.8 7.2
 2 -7 7 39.3 5.7
 -3 7 -7 35.5 8.5
 3 -7 7 39.2 7.3
 -4 7 -7 218.78 15.7
 -5 7 -7 -9.9 8
 -6 7 -7 13.8 11.7
 -7 -6 7 138.09 15.8
 -6 -6 7 22.4 10.4
 -5 -6 7 763.82 42.3
 -4 -6 7 6.8 5.8
 -3 -6 7 404.36 21.4
 -2 -6 7 439.36 22.7
 -1 -6 7 1378.06 67.09
 0 6 -7 679.03 40.2
 0 -6 7 649.54 35
 0 -6 7 749.23 33.2
 0 -6 7 690.53 36.4
 -1 6 -7 479.15 32.8
 1 -6 7 518.75 25.1
 1 -6 7 492.45 27.4
 1 -6 7 573.54 27.1
 -2 6 -7 280.97 17.4
 -2 6 -7 321.57 17
 2 -6 7 290.87 16.3
 -3 6 -7 -1.6 6.7
 3 -6 7 6.1 5.3
 -4 6 -7 276.47 17.9
 -5 6 -7 51.59 9.2
 -5 6 -7 55.09 6.6
 -6 6 -7 33.6 9.8
 -7 6 -7 5.8 9.4
 -7 -5 7 12.5 7.6
 -6 -5 7 54.19 11.1
 -5 -5 7 92.79 11.5
 -4 -5 7 67.99 7.9
 -3 -5 7 405.36 21.5
 -2 -5 7 21.1 4.6
 1 5 -7 23.9 4.7
 -1 -5 7 21.4 5.6
 0 5 -7 952 48.1
 0 -5 7 973.9 49
 0 -5 7 1019.7 46.5
 0 -5 7 1054.49 55.79
 -1 5 -7 253.07 13.7
 1 -5 7 250.37 14.3
 1 -5 7 227.58 12.8
 1 -5 7 252.67 13.8
 -2 5 -7 131.39 9.4
 -2 5 -7 125.99 9.7
 -2 5 -7 141.19 9.7
 2 -5 7 131.59 9.1
 -3 5 -7 0.2 3.3
 3 -5 7 1.9 6.3
 -4 5 -7 214.38 14.4
 -4 5 -7 192.58 12.6
 -5 5 -7 5.5 5.3
 -5 5 -7 5.3 7
 -6 5 -7 131.89 12.5
 -7 5 -7 19.6 8.9
 -7 -4 7 18.1 7.9
 -6 -4 7 31.1 7.8
 -5 -4 7 38.7 9.3
 4 4 -7 76.89 3.7
 -4 -4 7 57.19 9
 3 4 -7 16.4 1.2
 -3 -4 7 27.8 6.9
 2 4 -7 310.47 14.8
 -2 -4 7 289.27 15.8
 1 4 -7 2 3.5
 -1 -4 7 -2 3.4
 0 4 -7 1086.29 54.49
 0 -4 7 1062.19 51.89
 0 -4 7 1060.39 53.89
 -1 4 -7 1.7 3.5
 1 -4 7 9.3 3.7
 1 -4 7 -5 4.8
 1 -4 7 5.3 4.7
 1 -4 7 6 4.3
 -2 4 -7 133.69 9.7
 -2 4 -7 149.49 10.1
 -2 4 -7 135.99 10
 -2 4 -7 156.48 10.2
 2 -4 7 165.88 10.6
 -3 4 -7 95.99 8.3
 -3 4 -7 82.09 7.4
 -3 4 -7 70.19 7.3
 -4 4 -7 179.98 12.5
 -4 4 -7 178.28 11.7
 -5 4 -7 320.67 19.4
 -5 4 -7 365.26 19.7
 -6 4 -7 75.89 8.8
 -6 4 -7 78.59 9.7
 -7 4 -7 58.59 11.3
 -7 -3 7 127.19 14.7
 -6 -3 7 1.5 9
 -5 -3 7 324.37 20
 -4 -3 7 42.4 6.7
 -3 -3 7 371.36 20.3
 2 3 -7 264.27 13
 2 3 -7 238.48 13.3
 -2 -3 7 256.97 14.5
 1 3 -7 1320.67 64.59
 1 3 -7 1343.07 67.69
 -1 -3 7 1463.05 73.69
 0 3 -7 539.85 27.9
 0 3 -7 553.84 26.5
 0 -3 7 569.94 28.8
 0 -3 7 581.14 31.2
 -1 3 -7 799.42 41.3
 1 -3 7 875.01 41.2
 1 -3 7 843.52 41.2
 1 -3 7 807.92 39.9
 1 -3 7 832.32 42.4
 -2 3 -7 221.18 12
 -2 3 -7 209.28 12.6
 -2 3 -7 226.78 13.3
 -2 3 -7 184.98 12.1
 2 -3 7 227.38 13.2
 -3 3 -7 12.5 4.3
 -3 3 -7 8.3 5.2
 -4 3 -7 1115.09 61.99
 -4 3 -7 1148.59 56.09
 -5 3 -7 46.5 7.7
 -5 3 -7 51.99 8.3
 -6 3 -7 181.18 14.6
 -6 3 -7 195.18 14.9
 -7 3 -7 6.8 7.8
 -7 -2 7 4.3 9.8
 -6 -2 7 34.1 7.8
 -5 -2 7 836.92 44.2
 -4 -2 7 324.17 18.7
 -3 -2 7 4.4 5.6
 2 2 -7 9.3 4
 -2 -2 7 6.5 3.4
 1 2 -7 650.43 36
 1 2 -7 660.03 32.5
 -1 -2 7 684.03 34.4
 -1 -2 7 700.43 39.3
 0 2 -7 80.39 5.8
 0 2 -7 68.79 5.2
 0 -2 7 95.39 7.4
 0 -2 7 69.59 5.8
 -1 2 -7 2002.2 99.29
 -1 2 -7 2051.79 99.09
 -1 2 -7 2003.9 103.69
 -1 2 -7 1996.2 98.09
 1 -2 7 1993.4 97.39
 1 -2 7 1932.21 111.79
 -2 2 -7 489.65 27.4
 -2 2 -7 476.35 26.4
 -2 2 -7 452.45 23.5
 -2 2 -7 470.15 26.3
 2 -2 7 520.95 28
 -3 2 -7 337.17 17.1
 -3 2 -7 306.67 16.9
 -3 2 -7 299.27 19.7
 -3 2 -7 313.67 19.3
 -4 2 -7 19.6 6.4
 -4 2 -7 14.2 4.8
 4 -2 7 9.9 4.9
 -5 2 -7 701.53 42.2
 -5 2 -7 631.74 37.1
 5 -2 7 681.33 39.2
 -6 2 -7 -2.1 7.1
 -6 2 -7 4.7 6.3
 6 -2 7 -5.4 5.7
 -7 2 -7 177.48 13.9
 -7 -1 7 -5.5 9.7
 -6 -1 7 319.57 20.7
 -5 -1 7 22.8 6.4
 -4 -1 7 500.75 25.2
 -3 -1 7 226.18 13.5
 2 1 -7 146.19 9.2
 -2 -1 7 163.18 9.7
 1 1 -7 172.68 9.3
 -1 -1 7 175.48 11.8
 -1 -1 7 164.98 11
 0 1 -7 638.74 30.1
 0 1 -7 650.43 35.8
 0 -1 7 682.03 34.8
 0 -1 7 640.54 33.3
 -1 1 -7 259.47 14.4
 -1 1 -7 269.77 14.6
 -1 1 -7 294.17 17.3
 -1 1 -7 265.07 16.1
 -1 1 -7 255.57 15.4
 1 -1 7 262.77 15.4
 -2 1 -7 14.8 5.3
 -2 1 -7 14.8 3.4
 -2 1 -7 22.1 3.3
 -2 1 -7 20.4 3.9
 -2 1 -7 17.2 5.1
 -2 1 -7 15.6 5.7
 2 -1 7 20.6 6.4
 -3 1 -7 932.41 48.8
 -3 1 -7 938.61 44.2
 -3 1 -7 899.51 43.6
 -4 1 -7 28.8 5.2
 4 -1 7 17 5.5
 4 -1 7 23 5.6
 -5 1 -7 83.29 7.9
 5 -1 7 90.79 9.5
 -6 1 -7 17.5 6.2
 6 -1 7 1 5.5
 -7 0 7 4.3 9.8
 -6 0 7 -3.2 8.8
 -5 0 7 -2 5.1
 -4 0 7 -6.8 6.2
 -3 0 7 -2.1 5.1
 2 0 -7 2.9 3.2
 -2 0 7 -3.8 4
 -2 0 7 -4 4.4
 1 0 -7 1.5 2.5
 -1 0 7 0.3 4.3
 -1 0 7 4.5 2.9
 0 0 -7 3.2 5
 0 0 -7 3.7 2.1
 0 0 7 -2.9 5.1
 0 0 7 1.6 4
 -1 0 -7 2.1 2.3
 -1 0 -7 1 1.7
 -1 0 -7 -0.7 4.2
 -1 0 -7 4 4.5
 -1 0 -7 -6.8 5.2
 1 0 7 3.8 5.6
 -2 0 -7 -1.9 1.9
 -2 0 -7 -10 5.3
 -2 0 -7 0.5 2.2
 -2 0 -7 3.9 3.5
 -2 0 -7 -0.6 4.7
 -2 0 -7 3.6 4.7
 2 0 7 6.2 6.3
 -3 0 -7 5.1 2.9
 3 0 7 2.6 3.4
 3 0 7 -8.2 5.3
 -4 0 -7 -4.7 3.9
 4 0 7 1.4 5.8
 4 0 7 3 4.4
 -5 0 -7 0.6 5.4
 5 0 7 2.3 5.9
 -6 0 -7 0.6 6.6
 6 0 7 5.9 6.4
 -7 1 7 -9.8 9.8
 -6 1 7 259.87 17
 -5 1 7 25.9 8.4
 -4 1 7 437.86 22.5
 -3 1 7 219.78 13.1
 2 -1 -7 152.38 9
 -2 1 7 149.19 10.6
 -2 1 7 147.49 9.1
 1 -1 -7 172.98 9.6
 -1 1 7 175.98 11
 -1 1 7 199.48 9.9
 0 -1 -7 613.14 36.5
 0 -1 -7 607.74 29.1
 0 -1 -7 637.94 34
 0 1 7 636.44 31.1
 0 1 7 587.74 31
 -1 -1 -7 281.37 16.1
 -1 -1 -7 271.07 12.5
 -1 -1 -7 284.77 14.1
 -1 -1 -7 266.47 12.8
 -1 -1 -7 261.07 16.9
 1 1 7 218.38 14.2
 -2 -1 -7 23.8 6
 -2 -1 -7 17.8 1.9
 -2 -1 -7 22.7 4.2
 -2 -1 -7 16.6 4.7
 -2 -1 -7 24.1 5.5
 -2 -1 -7 15.5 2.1
 2 1 7 11 5.7
 -3 -1 -7 911.91 44.5
 -3 -1 -7 997.5 48.8
 3 1 7 892.11 47.5
 3 1 7 910.21 46
 -4 -1 -7 17.5 3.5
 4 1 7 12.1 6.7
 -5 -1 -7 92.59 7.8
 5 1 7 85.39 10.5
 -6 -1 -7 9.1 5.5
 6 1 7 7.5 7.8
 -7 2 7 20.5 10.7
 -6 2 7 48.9 8.4
 -5 2 7 869.31 47.6
 -4 2 7 320.17 18.2
 -3 2 7 17.1 4.8
 -3 2 7 9.4 4.2
 2 -2 -7 7.5 3.5
 -2 2 7 5 3.9
 -2 2 7 7.3 3.9
 1 -2 -7 641.74 31.5
 -1 2 7 640.74 36.7
 -1 2 7 666.63 37.8
 -1 2 7 668.93 33.1
 0 -2 -7 79.89 4.7
 0 -2 -7 89.09 7.6
 0 -2 -7 93.59 8.2
 0 2 7 90.79 8.1
 0 2 7 90.09 5.6
 -1 -2 -7 2089.29 95.29
 -1 -2 -7 2049.4 104.99
 -1 -2 -7 2040.7 106.19
 -1 -2 -7 1999.2 101.69
 1 2 7 2035.8 105.89
 -2 -2 -7 461.25 24.4
 -2 -2 -7 492.95 22.8
 -2 -2 -7 484.45 23.7
 2 2 7 494.25 26.7
 -3 -2 -7 357.36 16.6
 -3 -2 -7 311.17 18
 3 2 7 329.47 16.5
 3 2 7 337.27 19.8
 -4 -2 -7 5.7 3.6
 4 2 7 12.6 3.9
 4 2 7 27.5 8
 -5 -2 -7 607.74 30.9
 5 2 7 617.24 33.9
 -6 -2 -7 6.1 7.5
 6 2 7 19 9.1
 7 2 7 200.28 17
 -7 3 7 149.59 13.8
 -6 3 7 7.6 9.1
 -5 3 7 294.97 17.8
 -4 3 7 40.3 7.5
 -4 3 7 40.5 5.8
 -3 3 7 411.26 27.5
 -3 3 7 428.76 21.9
 2 -3 -7 243.88 13
 -2 3 7 224.68 13.9
 -2 3 7 268.87 13.3
 1 -3 -7 1375.46 73.69
 1 -3 -7 1362.06 66.29
 1 -3 -7 1300.37 80.29
 -1 3 7 1345.37 71.59
 -1 3 7 1361.36 68.59
 0 -3 -7 516.25 31.4
 0 -3 -7 548.65 26.3
 0 -3 -7 588.24 30.9
 0 3 7 578.94 30.1
 0 3 7 575.74 31.9
 -1 -3 -7 869.41 47.5
 -1 -3 -7 843.22 40.6
 1 3 7 868.81 43.4
 1 3 7 917.41 45
 -2 -3 -7 212.08 12.2
 2 3 7 216.18 14.7
 -3 -3 -7 10.2 2.2
 -3 -3 -7 6 6.3
 3 3 7 6.2 2.7
 3 3 7 1 5.2
 -4 -3 -7 1118.39 56.89
 4 3 7 1113.59 53.79
 4 3 7 1227.28 61.99
 -5 -3 -7 26.8 5.4
 5 3 7 47.5 10.1
 6 3 7 206.88 17.3
 7 3 7 -4.6 9.4
 -7 4 7 24.5 11.6
 -6 4 7 42 8.5
 -5 4 7 25.8 8.6
 -4 4 7 82.19 9.2
 -4 4 7 76.29 7.5
 -3 4 7 24.7 5.8
 -3 4 7 20.7 4.5
 2 -4 -7 297.57 16.2
 -2 4 7 310.87 15.9
 -2 4 7 319.47 21.2
 -2 4 7 315.17 16.7
 1 -4 -7 1.9 4.2
 1 -4 -7 5.7 3.1
 1 -4 -7 10.3 3.9
 -1 4 7 8.6 2.8
 -1 4 7 -1.7 4.7
 0 -4 -7 1144.09 56.49
 0 -4 -7 1082.79 54.59
 0 -4 -7 1091.19 61.49
 0 4 7 1134.69 55.09
 0 4 7 1113.19 58.69
 -1 -4 -7 2.2 3.4
 -1 -4 -7 2.3 5.3
 1 4 7 10.1 6.8
 -2 -4 -7 156.88 9.7
 2 4 7 123.19 10.7
 -3 -4 -7 84.79 8.7
 -3 -4 -7 86.59 5.2
 3 4 7 85.79 5.2
 3 4 7 73.29 10.4
 -4 -4 -7 207.88 11.5
 -4 -4 -7 179.58 13.4
 4 4 7 201.98 14.8
 4 4 7 180.78 11.6
 -5 -4 -7 357.06 20.6
 5 4 7 326.67 22.8
 6 4 7 88.89 13.5
 7 4 7 56.89 12.8
 -7 5 7 25.5 9
 -6 5 7 45.1 11
 -5 5 7 90.29 11.5
 -4 5 7 46.2 6
 -3 5 7 451.85 28
 -3 5 7 476.55 23.6
 2 -5 -7 14.1 4.6
 2 -5 -7 19.2 4.1
 -2 5 7 27.4 4.9
 -2 5 7 17.6 4.8
 1 -5 -7 26.5 5.7
 1 -5 -7 31.7 5.4
 1 -5 -7 31.3 3.7
 -1 5 7 15.3 5.2
 -1 5 7 21 4
 0 -5 -7 1017.3 48.5
 0 -5 -7 997.6 57.19
 0 -5 -7 971.4 50.89
 0 5 7 1035.5 48.2
 0 5 7 1010.4 58.99
 0 5 7 995.5 49.99
 1 5 7 224.88 15.1
 -2 -5 -7 139.29 9.5
 2 5 7 132.89 12.5
 -3 -5 -7 11.8 6.6
 -3 -5 -7 7 2.2
 3 5 7 7.6 2.4
 3 5 7 5.8 8.6
 -4 -5 -7 198.88 12.3
 -4 -5 -7 199.28 13.9
 4 5 7 179.18 16.4
 4 5 7 182.08 11.3
 -5 -5 -7 8.2 4.6
 5 5 7 6 10.3
 6 5 7 146.59 14.6
 7 5 7 18.9 12.3
 -7 6 7 97.19 12.4
 -6 6 7 34.4 11.1
 -5 6 7 777.72 41.6
 -4 6 7 -1.6 7.3
 -3 6 7 419.66 21.6
 -3 6 7 396.46 25
 2 -6 -7 368.16 23.6
 2 -6 -7 385.66 21.3
 -2 6 7 433.56 22.4
 -2 6 7 435.86 21.3
 1 -6 -7 1312.97 74.49
 1 -6 -7 1347.47 71.99
 1 -6 -7 1242.08 74.39
 -1 6 7 1382.46 77.89
 -1 6 7 1384.56 65.39
 0 -6 -7 715.73 38.6
 0 -6 -7 676.23 35.3
 0 6 7 702.83 40
 0 6 7 738.13 32.1
 1 6 7 525.85 29.9
 1 6 7 574.14 31.2
 1 6 7 565.64 25.8
 2 6 7 292.37 15.3
 2 6 7 332.17 20.4
 2 6 7 309.77 17.1
 -3 -6 -7 5.3 6.7
 -3 -6 -7 3.8 2.2
 3 6 7 7.1 2.6
 3 6 7 19.9 9.2
 -4 -6 -7 285.27 16.7
 -4 -6 -7 285.77 17
 4 6 7 276.07 20.9
 4 6 7 282.17 16.7
 -5 -6 -7 43.8 5.9
 5 6 7 41.5 12.2
 6 6 7 24.4 9.6
 -7 7 7 16.6 12.4
 -6 7 7 22.6 10.9
 -5 7 7 22.8 5.1
 -5 7 7 13.9 9.7
 -4 7 7 36.2 5.6
 -4 7 7 51.19 9.1
 -3 7 7 63.69 6.9
 -3 7 7 56.89 6.4
 -2 7 7 422.26 24.7
 -2 7 7 442.26 23.8
 1 -7 -7 28.3 4.5
 1 -7 -7 33.7 6.2
 -1 7 7 40 6.9
 -1 7 7 33.1 5.2
 0 -7 -7 156.08 10.8
 0 7 7 154.68 8.7
 0 7 7 144.59 12.5
 0 7 7 153.68 8.8
 1 7 7 15.1 8.3
 1 7 7 13.9 2.7
 1 7 7 8.6 2.5
 2 7 7 41 3.7
 2 7 7 38.6 3.3
 -3 -7 -7 48 4.4
 -3 -7 -7 36.4 6.3
 3 7 7 45.9 4
 3 7 7 39.5 8.7
 -4 -7 -7 237.88 14.6
 -4 -7 -7 190.78 14.8
 4 7 7 226.38 19
 -5 -7 -7 -3.9 8
 5 7 7 0.2 7.7
 6 7 7 15.2 12.5
 -6 8 7 104.59 14.2
 -5 8 7 45.8 10.8
 -4 8 7 285.77 18.3
 -4 8 7 277.07 15.7
 -3 8 7 9.1 4.6
 -3 8 7 9.8 7.1
 2 -8 -7 539.35 29.9
 -2 8 7 539.35 30
 -2 8 7 549.35 29.4
 1 -8 -7 12.5 5.4
 -1 8 7 12.4 4.5
 -1 8 7 5 4
 0 8 7 163.58 10.4
 0 8 7 153.68 9.6
 0 8 7 180.98 14.7
 1 8 7 252.67 13.9
 1 8 7 253.77 16.7
 1 8 7 259.07 14.2
 2 8 7 623.54 40.2
 2 8 7 622.74 38.5
 2 8 7 622.14 34.2
 -3 -8 -7 133.29 9
 -3 -8 -7 149.99 11.8
 3 8 7 133.29 9.2
 3 8 7 148.29 15.5
 -4 -8 -7 214.78 15.7
 -4 -8 -7 222.98 14
 4 8 7 247.48 19.9
 -5 -8 -7 55.49 10.1
 5 8 7 78.09 14.6
 6 8 7 4.2 9.1
 -6 9 7 13.1 11.7
 -5 9 7 149.88 15
 -4 9 7 73.19 10.7
 -4 9 7 63.69 6.1
 -3 9 7 521.15 29.2
 -3 9 7 504.75 26.6
 2 -9 -7 6.1 5.3
 -2 9 7 15.3 7.1
 1 -9 -7 23.9 5.9
 -1 9 7 12.9 5
 -1 9 7 17 6.1
 0 9 7 968.3 56.19
 0 9 7 1003.7 52.19
 0 9 7 1104.89 51.49
 1 9 7 289.77 17
 1 9 7 315.07 17.7
 1 9 7 305.37 21
 2 9 7 249.78 18.6
 2 9 7 226.18 16.8
 2 9 7 227.08 16.1
 -3 -9 -7 73.19 6.4
 -3 -9 -7 54.29 7.6
 3 9 7 70.09 10.6
 -4 -9 -7 147.39 9.7
 -4 -9 -7 147.99 12.9
 4 9 7 190.48 16
 -5 -9 -7 7.7 6.5
 5 9 7 21.3 13.3
 6 9 7 101.89 17.7
 -6 10 7 34.4 12.5
 -5 10 7 121.99 14.4
 -4 10 7 206.38 16.4
 -3 10 7 108.29 11.3
 2 -10 -7 222.18 12.3
 -2 10 7 159.18 13.2
 1 -10 -7 779.42 39.7
 -1 10 7 817.02 44.7
 0 10 7 303.27 17.7
 0 10 7 301.87 20.8
 0 10 7 286.57 17.7
 1 10 7 361.46 22.3
 1 10 7 387.16 24.5
 1 10 7 432.26 24.6
 2 10 7 66.29 5.7
 2 10 7 76.29 12.6
 2 10 7 80.49 7.2
 -3 -10 -7 413.36 23.6
 -3 -10 -7 381.56 22
 3 10 7 385.56 26.2
 -4 -10 -7 6.2 8.2
 4 10 7 -5.2 8.7
 -5 -10 -7 363.26 25.2
 5 10 7 486.55 30.7
 6 10 7 34.3 15.3
 -6 11 7 128.79 16.2
 -5 11 7 0.1 10.5
 -4 11 7 186.98 16.5
 -3 11 7 36.4 10.7
 2 -11 -7 121.79 9.3
 -2 11 7 123.49 11.1
 1 -11 -7 35.9 6.5
 -1 11 7 40.2 7
 0 11 7 259.17 14.9
 0 11 7 230.38 16.4
 0 11 7 215.68 17.2
 1 11 7 228.48 14.7
 1 11 7 242.98 17.7
 1 11 7 253.27 18.8
 2 11 7 20.9 11.2
 2 11 7 37.8 6.3
 -3 -11 -7 87.99 7.8
 -3 -11 -7 87.49 9.1
 3 11 7 64.29 11.5
 -4 -11 -7 17.9 8.8
 4 11 7 15.6 9.5
 -5 -11 -7 92.39 11.8
 -5 12 7 13.2 11.4
 -4 12 7 156.18 15.6
 -3 12 7 12.9 9.3
 2 -12 -7 6.6 4.2
 -2 12 7 12.2 9.1
 1 -12 -7 47.6 7.3
 -1 12 7 49.4 9.2
 0 12 7 66.09 7.8
 0 12 7 48.2 10.8
 1 12 7 4.9 6.3
 1 12 7 -3.1 9.9
 2 12 7 8.7 6.2
 2 12 7 13.9 11.4
 3 12 7 8 12.7
 -4 -12 -7 -4.2 8.6
 4 12 7 5.8 13.6
 -5 -12 -7 27.2 9.9
 5 12 7 21.5 14.7
 -5 13 7 13.6 11.6
 -4 13 7 121.49 12.9
 -3 13 7 14.3 9.5
 2 -13 -7 55.09 6.7
 -2 13 7 53.39 9.7
 1 -13 -7 591.14 30.8
 -1 13 7 487.95 28.8
 0 13 7 280.57 19.2
 0 13 7 229.18 19.6
 1 13 7 77.79 12.9
 1 13 7 74.09 8.1
 2 13 7 0.1 6.6
 2 13 7 1 11.5
 3 13 7 143.89 18
 -4 -13 -7 19.5 6.9
 4 13 7 21.4 10.8
 -5 -13 -7 71.59 11.6
 -4 14 7 -8.2 10.9
 -3 14 7 136.59 14.8
 -2 14 7 13.6 10.9
 1 -14 -7 368.06 20.2
 -1 14 7 328.67 23.8
 0 14 7 32.4 9.3
 0 14 7 37.8 11
 1 14 7 77.69 10.1
 1 14 7 74.79 13.6
 2 14 7 5 6.2
 2 14 7 17.1 12.6
 3 14 7 97.19 16.5
 -4 -14 -7 3.8 9
 4 14 7 -13.7 14
 -4 15 7 -4.5 12
 -3 15 7 195.88 19.3
 -2 15 7 27.1 10.2
 1 -15 -7 186.78 13.1
 -1 15 7 162.48 15.5
 0 15 7 172.28 16.5
 0 15 7 181.38 15
 1 15 7 49.3 8.5
 1 15 7 23.8 11.8
 2 15 7 228.38 19.1
 3 15 7 109.69 14.6
 -3 16 7 17.1 11.4
 -2 16 7 -3.5 9.6
 -1 16 7 -6.8 10.3
 0 16 7 30.4 11.5
 0 16 7 31.1 9
 1 16 7 -6.6 11.1
 2 16 7 58.39 12.2
 3 16 7 2.8 9.9
 -2 17 7 11.8 10.3
 -1 17 7 71.99 11.8
 0 17 7 144.49 16.7
 0 17 7 161.48 16.5
 1 17 7 137.79 17
 2 17 7 52.29 12.2
 -1 18 7 97.29 13.5
 -1 -17 8 71.59 15.8
 0 17 -8 28.3 16.8
 -1 17 -8 240.78 24.4
 -3 -16 8 16.5 9.6
 -2 -16 8 35.7 14
 -1 -16 8 -11.8 12.9
 0 -16 8 3.5 13
 -1 16 -8 6.3 15.6
 -2 16 -8 -1.1 14.8
 -3 -15 8 20.5 12.6
 -2 -15 8 1.8 8
 -1 -15 8 -6.8 11.5
 0 -15 8 30.5 13.2
 -1 15 -8 112.19 18.2
 -2 15 -8 23.2 15
 -3 15 -8 -17.3 14.5
 -4 -14 8 -14.7 8.7
 -3 -14 8 240.68 20.4
 -2 -14 8 -8.9 10.8
 -1 -14 8 56.69 10.7
 0 -14 8 173.88 15.5
 -1 14 -8 101.29 16.7
 -2 14 -8 100.29 17
 -3 14 -8 -5.3 14.1
 -4 14 -8 83.29 16.4
 -5 -13 8 62.79 14.2
 -4 -13 8 23.7 9
 -3 -13 8 26.8 11.8
 -2 -13 8 13.1 10.6
 -1 -13 8 73.19 12.9
 0 -13 8 3.3 7.6
 -1 13 -8 231.48 20.3
 -2 13 -8 3.6 12.8
 -3 13 -8 113.99 16.4
 -4 13 -8 -19.6 13.3
 -5 -12 8 133.29 16
 -4 -12 8 275.67 19.7
 -3 -12 8 269.97 20
 -2 -12 8 516.85 29.8
 -1 -12 8 280.27 19.5
 0 -12 8 900.61 50.29
 -1 12 -8 92.49 12
 1 -12 8 91.59 11.2
 -2 12 -8 504.75 29.4
 2 -12 8 526.75 29.2
 -3 12 -8 6.2 11.9
 -4 12 -8 526.35 34.3
 -5 12 -8 -6 9
 -5 -11 8 134.39 13.5
 -4 -11 8 10 10.1
 -3 -11 8 17.3 10.3
 -2 -11 8 -3.9 6.5
 -1 -11 8 -0.2 6.3
 0 -11 8 165.78 11.8
 0 -11 8 145.99 14.6
 1 -11 8 264.77 19.2
 -2 11 -8 60.29 12.6
 2 -11 8 50.99 7.2
 -3 11 -8 -0.7 11
 -4 11 -8 11.5 11.6
 -5 11 -8 -4.1 11.7
 -6 -10 8 1.5 8.3
 -5 -10 8 119.29 12.3
 -4 -10 8 -22.5 9.4
 -3 -10 8 30.8 7.6
 -2 -10 8 28.2 7.4
 -1 -10 8 44.4 9.9
 -1 -10 8 42.6 4.1
 0 -10 8 47.6 10
 0 -10 8 35.3 5.2
 1 -10 8 13.5 9.5
 -2 10 -8 122.39 14.5
 2 -10 8 135.69 10.3
 -3 10 -8 81.89 12.7
 3 -10 8 68.79 7.3
 -4 10 -8 28.1 10.9
 -5 10 -8 2.3 11.2
 -6 -9 8 24.6 11.5
 -5 -9 8 39.5 11.4
 -4 -9 8 79.79 11.8
 -3 -9 8 4.4 8.4
 -2 -9 8 120.29 12
 -1 -9 8 -1.2 7.8
 -1 -9 8 3.6 2.6
 0 -9 8 24.2 4.5
 0 -9 8 40.4 9.3
 1 -9 8 12.7 8.8
 -2 9 -8 148.79 14.4
 2 -9 8 141.99 10.7
 -3 9 -8 31.7 10.1
 3 -9 8 21.6 6.8
 -4 9 -8 -0.9 9.4
 -5 9 -8 10.3 10.1
 -6 9 -8 -5.1 10.5
 -6 -8 8 54.19 13
 -5 -8 8 6.7 7.1
 -4 -8 8 341.37 20.3
 -3 -8 8 89.29 9.3
 -2 -8 8 46.9 7.1
 -1 -8 8 18 7.5
 0 -8 8 781.22 41.7
 0 -8 8 800.42 42.9
 1 -8 8 5.5 8
 -2 8 -8 194.08 15.4
 -2 8 -8 197.88 12.4
 2 -8 8 193.48 13.3
 -3 8 -8 18.4 9.1
 3 -8 8 22.2 7.4
 -4 8 -8 93.69 13.2
 -5 8 -8 37.3 10.5
 -6 8 -8 55.99 11.8
 -6 -7 8 90.79 11.2
 -5 -7 8 340.27 23.1
 -4 -7 8 530.85 29.1
 -3 -7 8 258.57 16.7
 -2 -7 8 258.47 16.2
 -1 -7 8 262.77 16.1
 0 -7 8 64.49 5.2
 0 -7 8 57.89 8.2
 1 -7 8 2236.88 105.99
 -2 7 -8 272.57 16.9
 -2 7 -8 301.07 17.5
 2 -7 8 293.47 16.6
 -3 7 -8 563.44 35
 -3 7 -8 510.65 27.9
 3 -7 8 526.15 26.9
 -4 7 -8 9.9 9.9
 -5 7 -8 464.15 26.1
 -6 7 -8 16.1 9.6
 -6 -6 8 9.9 10.2
 -5 -6 8 11.6 6.9
 -4 -6 8 25 8.8
 -3 -6 8 66.99 9.2
 -2 -6 8 3 6.3
 -1 -6 8 1 6
 0 -6 8 87.59 6.2
 0 -6 8 83.79 8.6
 1 -6 8 25.4 6.7
 1 -6 8 16.8 3.6
 -2 6 -8 68.69 7.5
 -2 6 -8 74.69 9.2
 2 -6 8 67.89 8
 -3 6 -8 95.39 8.8
 -3 6 -8 99.99 10
 3 -6 8 108.09 9.7
 -4 6 -8 -1 7
 -5 6 -8 6.7 5.7
 -5 6 -8 4.2 7.5
 -6 6 -8 17.6 8.8
 -7 -5 8 12.8 11.4
 -6 -5 8 188.28 17
 -5 -5 8 147.19 12.1
 -4 -5 8 178.58 13.9
 -3 -5 8 342.97 19.2
 -2 -5 8 674.63 36
 -1 -5 8 1643.24 76.49
 0 5 -8 234.98 16.1
 0 -5 8 248.18 13.7
 -1 5 -8 753.12 38.5
 1 -5 8 730.53 35.9
 1 -5 8 740.33 35.8
 -2 5 -8 0.8 3.3
 -2 5 -8 1.1 5.2
 -2 5 -8 -3.7 6
 2 -5 8 7.4 4.3
 -3 5 -8 770.92 42.3
 -3 5 -8 749.23 40.7
 -3 5 -8 785.22 45.4
 3 -5 8 808.12 41.9
 -4 5 -8 15.6 6.6
 -4 5 -8 1.3 5.9
 -5 5 -8 838.62 47.2
 -5 5 -8 840.52 46.2
 -6 5 -8 1.8 9.6
 -7 -4 8 -8.5 7.4
 -6 -4 8 101.49 12.8
 -5 -4 8 15.8 8.9
 -4 -4 8 423.66 24
 3 4 -8 158.48 7.7
 -3 -4 8 139.09 11.2
 2 4 -8 6.3 2.1
 -2 -4 8 -3.1 3.9
 1 4 -8 171.48 10.5
 1 4 -8 148.89 9.6
 -1 -4 8 198.78 11.3
 0 4 -8 914.51 49
 0 -4 8 897.61 49.2
 -1 4 -8 12.4 3.9
 1 -4 8 9.6 3.1
 1 -4 8 8.5 5.9
 1 -4 8 -2.2 5.8
 1 -4 8 1 4.6
 -2 4 -8 94.99 8.2
 -2 4 -8 132.79 9.3
 -2 4 -8 103.09 9
 -2 4 -8 115.69 8.3
 2 -4 8 108.69 9.6
 -3 4 -8 13.3 6.1
 -3 4 -8 2.7 5.5
 -3 4 -8 -0.9 4.6
 3 -4 8 -13.2 6.2
 -4 4 -8 2.8 6.1
 -4 4 -8 16.1 5.7
 -5 4 -8 -1.2 6.4
 -5 4 -8 6.3 7.8
 -6 4 -8 26.7 7.5
 -7 -3 8 12.8 8
 -6 -3 8 45.1 10.9
 -5 -3 8 194.08 15.2
 -4 -3 8 29.9 7.9
 -3 -3 8 39.3 5.8
 2 3 -8 85.39 5.2
 -2 -3 8 79.89 6.8
 1 3 -8 19.2 3
 1 3 -8 18.7 4
 -1 -3 8 10.2 3.5
 0 3 -8 296.87 15.2
 0 3 -8 274.37 14.6
 0 -3 8 302.37 19.6
 0 -3 8 309.17 15.4
 -1 3 -8 58.59 5
 1 -3 8 55.29 5.9
 1 -3 8 54.79 5.8
 1 -3 8 53.49 7.6
 -2 3 -8 2.3 5.4
 -2 3 -8 3.5 4.8
 -2 3 -8 2.9 3.6
 -2 3 -8 0.1 3.9
 2 -3 8 3 5.9
 -3 3 -8 11.2 5.5
 -3 3 -8 5.2 5.7
 -3 3 -8 11.6 5.2
 -4 3 -8 104.39 8.4
 -4 3 -8 97.29 9.8
 -5 3 -8 2.5 6.8
 -5 3 -8 9.8 6.9
 -6 3 -8 13.1 7.3
 -6 3 -8 8.2 6.4
 -7 -2 8 98.29 11.4
 -6 -2 8 7.6 6.4
 -5 -2 8 134.39 11.1
 -4 -2 8 23.1 5.8
 -3 -2 8 250.77 15.2
 2 2 -8 182.58 13.5
 -2 -2 8 229.18 11.9
 1 2 -8 292.67 14.2
 1 2 -8 228.08 15.1
 -1 -2 8 298.87 14.4
 0 2 -8 210.58 10.7
 0 2 -8 186.98 10.1
 0 -2 8 196.98 11.8
 0 -2 8 180.88 10.6
 -1 2 -8 230.28 13.4
 -1 2 -8 239.48 14
 -1 2 -8 242.98 13.2
 -1 2 -8 215.58 14
 1 -2 8 238.18 12.5
 1 -2 8 221.48 14
 -2 2 -8 230.68 13.7
 -2 2 -8 229.48 15.5
 -2 2 -8 239.08 14.9
 -2 2 -8 245.48 12.6
 2 -2 8 245.38 14.3
 -3 2 -8 -0.2 6
 -3 2 -8 0.8 4.4
 -3 2 -8 0.4 4
 -4 2 -8 264.37 19.1
 -4 2 -8 238.18 16.3
 -4 2 -8 260.07 14.8
 -5 2 -8 -1.2 6.9
 -5 2 -8 17.8 5.5
 -6 2 -8 117.09 9.9
 -6 2 -8 92.49 10.8
 -7 -1 8 9.4 7.8
 -6 -1 8 0.4 9.3
 -5 -1 8 53.59 8.1
 -4 -1 8 13.3 7.2
 -3 -1 8 265.67 15.1
 2 1 -8 63.09 5.9
 -2 -1 8 75.69 6.6
 1 1 -8 17.1 3.3
 -1 -1 8 14.5 3
 0 1 -8 52.39 5.3
 0 1 -8 44.5 4
 0 -1 8 41.6 5.7
 0 -1 8 40.5 6.1
 0 -1 8 32.6 4.1
 -1 1 -8 85.49 7.2
 -1 1 -8 75.99 8.2
 -1 1 -8 69.49 4.9
 -1 1 -8 86.19 7.8
 1 -1 8 96.99 8.8
 -2 1 -8 30.5 6.2
 -2 1 -8 27.8 3.7
 -2 1 -8 34 3.7
 -2 1 -8 30.8 5.4
 -2 1 -8 40.5 6.5
 2 -1 8 37.2 7.4
 -3 1 -8 13.8 3.8
 -3 1 -8 12.6 6.8
 -4 1 -8 12.8 5.6
 -4 1 -8 12.7 5.3
 -4 1 -8 16.1 4.6
 -5 1 -8 258.77 17.2
 -5 1 -8 256.47 14.6
 5 -1 8 264.27 18.6
 -6 1 -8 3.1 5.3
 6 -1 8 7 5.7
 -7 0 8 196.88 15.7
 -6 0 8 112.19 12.8
 -5 0 8 713.63 37
 -4 0 8 1927.51 95.69
 -3 0 8 1605.84 78.89
 2 0 -8 511.45 33
 -2 0 8 571.34 26.8
 1 0 -8 10.3 2.9
 -1 0 8 9.9 4.8
 -1 0 8 7.7 3.2
 0 0 -8 3735.83 195.08
 0 0 -8 3765.12 194.18
 0 0 -8 3818.22 180.18
 0 0 8 3890.01 197.58
 0 0 8 3788.12 192.08
 0 0 8 3873.81 181.68
 -1 0 -8 406.66 21.5
 -1 0 -8 380.46 23
 -1 0 -8 394.16 22.3
 -1 0 -8 398.76 23.5
 -1 0 -8 385.96 20.8
 1 0 8 411.46 21.1
 -2 0 -8 2476.25 123.09
 -2 0 -8 2460.15 125.89
 -2 0 -8 2282.97 132.99
 -2 0 -8 2487.45 120.89
 -2 0 -8 2544.55 119.89
 2 0 8 2577.14 119.59
 -3 0 -8 146.79 11.8
 -3 0 -8 150.78 8.3
 -3 0 -8 158.78 9
 -4 0 -8 537.15 26
 4 0 8 538.25 33
 4 0 8 534.85 31.4
 -5 0 -8 54.89 6.6
 5 0 8 46.3 8.2
 -6 0 -8 644.64 34.8
 6 0 8 628.34 35.9
 -7 1 8 7.5 10.6
 -6 1 8 14 9.4
 -5 1 8 49.9 9.2
 -4 1 8 5.1 6.6
 -3 1 8 264.07 14.9
 2 -1 -8 60.29 5.4
 -2 1 8 71.39 6.1
 -2 1 8 49.9 6.6
 1 -1 -8 17.8 3
 -1 1 8 21.3 5.1
 -1 1 8 18.7 3.3
 0 -1 -8 48.6 3.5
 0 -1 -8 40 5.2
 0 1 8 47.6 3.5
 0 1 8 59.49 7.4
 -1 -1 -8 80.49 8.1
 -1 -1 -8 89.29 4.3
 -1 -1 -8 90.89 7.7
 -1 -1 -8 88.69 4.5
 -1 -1 -8 79.19 7.5
 1 1 8 82.09 8.8
 -2 -1 -8 41.7 6.3
 -2 -1 -8 29.8 2.2
 -2 -1 -8 29.8 2.2
 -2 -1 -8 27.2 7
 2 1 8 30.2 7.6
 -3 -1 -8 18.1 3.4
 -3 -1 -8 18 6.7
 -3 -1 -8 17.3 2.8
 3 1 8 18.6 6.9
 -4 -1 -8 13.4 3.7
 4 1 8 9.1 4
 4 1 8 26.3 7.4
 -5 -1 -8 253.67 14.2
 5 1 8 216.58 16.4
 6 1 8 -0.2 7.7
 -7 2 8 114.19 14.5
 -6 2 8 3.4 6.5
 -5 2 8 144.19 12.8
 -4 2 8 22.2 5.6
 -3 2 8 280.67 15.6
 2 -2 -8 207.28 11.6
 -2 2 8 187.18 11.4
 -2 2 8 199.08 13.3
 1 -2 -8 277.17 14.2
 -1 2 8 302.77 16.1
 -1 2 8 277.57 18.6
 -1 2 8 248.38 14.7
 0 -2 -8 196.48 9.1
 0 -2 -8 161.28 11.4
 0 -2 -8 190.88 13.1
 0 2 8 194.08 10.6
 0 2 8 171.58 13.5
 -1 -2 -8 242.48 12.9
 -1 -2 -8 237.78 13.9
 1 2 8 222.98 14.5
 -2 -2 -8 216.78 13.8
 2 2 8 250.97 15.4
 -3 -2 -8 8.8 4.8
 -3 -2 -8 3.2 2.5
 -3 -2 -8 1.9 1.9
 3 2 8 -2.1 4.7
 -4 -2 -8 280.47 15.3
 4 2 8 276.37 15
 4 2 8 282.77 18.4
 -5 -2 -8 0.1 4.5
 5 2 8 22.3 8.6
 6 2 8 114.59 12.8
 7 2 8 -1.4 8.6
 -7 3 8 12.3 8.2
 -6 3 8 37.9 10.2
 -5 3 8 171.58 13.8
 -4 3 8 36 6.5
 -3 3 8 24.9 6.1
 -3 3 8 37.6 5.6
 2 -3 -8 79.99 6.2
 -2 3 8 77.59 6.6
 -2 3 8 68.79 7
 1 -3 -8 16.3 6.2
 -1 3 8 12.6 2.9
 -1 3 8 8 5.5
 0 -3 -8 297.67 15.3
 0 -3 -8 274.87 16.7
 0 3 8 314.97 16.7
 0 3 8 291.77 17.8
 -1 -3 -8 51.59 7.6
 1 3 8 32.8 7.4
 -2 -3 -8 -2.5 5.5
 2 3 8 14.7 7.6
 -3 -3 -8 9.3 6.9
 -3 -3 -8 8.3 1.7
 -3 -3 -8 5.5 2.2
 3 3 8 23.3 8
 -4 -3 -8 85.19 5.9
 -4 -3 -8 107.89 10.9
 4 3 8 88.39 6.4
 4 3 8 70.39 10.9
 -5 -3 -8 6.6 4
 5 3 8 11.4 9.3
 6 3 8 17.3 10.4
 7 3 8 21.2 10.5
 -7 4 8 12 11.1
 -6 4 8 76.09 12
 -5 4 8 16.1 8.7
 -4 4 8 434.56 24.1
 -3 4 8 208.98 12.5
 -3 4 8 173.88 11.6
 2 -4 -8 1.5 3.4
 -2 4 8 4 4.1
 -2 4 8 -0.4 3.7
 -2 4 8 3 4.1
 1 -4 -8 157.58 10.7
 1 -4 -8 170.88 9.3
 -1 4 8 174.58 10.2
 -1 4 8 168.48 11.2
 0 -4 -8 934.91 43.8
 0 -4 -8 917.01 50.29
 0 4 8 905.51 44.9
 0 4 8 910.91 51.69
 -1 -4 -8 3.1 6.7
 1 4 8 13.1 6.9
 1 4 8 7.9 5.3
 -2 -4 -8 107.39 8.4
 2 4 8 108.69 11.3
 -3 -4 -8 0.2 6.5
 3 4 8 -1.7 5.3
 -4 -4 -8 13.2 8
 -4 -4 -8 13.5 2.8
 4 4 8 13.8 3.5
 4 4 8 12.3 7
 5 4 8 25.8 10.6
 6 4 8 36 11.9
 -7 5 8 7.1 11.5
 -6 5 8 220.08 17.8
 -5 5 8 118.59 12.2
 -4 5 8 177.18 13.2
 -4 5 8 159.38 12
 -3 5 8 362.56 19.2
 -3 5 8 329.17 20.9
 2 -5 -8 699.03 34.9
 -2 5 8 675.13 34.8
 -2 5 8 700.83 33.9
 1 -5 -8 1586.54 79.69
 1 -5 -8 1639.74 84.19
 -1 5 8 1649.83 79.19
 -1 5 8 1635.84 88.39
 0 -5 -8 282.67 15.4
 0 5 8 255.87 14
 0 5 8 237.18 15
 0 5 8 251.67 13.4
 1 5 8 745.13 43.4
 -2 -5 -8 6.6 4.6
 2 5 8 2.7 8.1
 -3 -5 -8 702.13 35.8
 -3 -5 -8 775.42 37.8
 3 5 8 718.33 39.8
 -4 -5 -8 7.9 2.6
 -4 -5 -8 7.1 5.4
 4 5 8 14.7 9.9
 5 5 8 803.22 50.89
 6 5 8 -9 11.2
 -7 6 8 3 8.7
 -6 6 8 4.3 10.1
 -5 6 8 2 9.1
 -4 6 8 28.7 8.2
 -4 6 8 35.9 5.9
 -3 6 8 76.19 8.3
 -3 6 8 75.09 7.4
 2 -6 -8 -2 3.6
 -2 6 8 3.8 4.2
 -2 6 8 3.5 5.1
 1 -6 -8 13.8 6
 -1 6 8 20.6 4.1
 -1 6 8 23.6 5.9
 0 -6 -8 86.89 9.3
 0 6 8 83.59 5.7
 0 6 8 79.89 5.6
 0 6 8 96.49 9
 1 6 8 30.7 9.2
 2 6 8 77.89 9.3
 -3 -6 -8 113.99 10.9
 3 6 8 113.09 13.6
 3 6 8 105.79 5.3
 -4 -6 -8 0.8 2.7
 -4 -6 -8 1.2 8
 4 6 8 9.1 7.6
 5 6 8 34.7 9.4
 6 6 8 7.8 12
 -6 7 8 96.69 11.8
 -5 7 8 288.57 17.6
 -5 7 8 265.87 19.6
 -4 7 8 600.14 31
 -4 7 8 600.84 34.2
 -3 7 8 207.28 12.7
 -3 7 8 204.68 13.6
 -2 7 8 280.67 15.1
 -2 7 8 256.17 14.8
 1 -7 -8 232.98 15
 1 -7 -8 217.98 14.5
 -1 7 8 231.18 13.9
 -1 7 8 248.28 13.2
 0 -7 -8 69.59 7.6
 0 7 8 59.79 5.4
 0 7 8 72.59 5.1
 1 7 8 2222.88 111.89
 1 7 8 2218.88 104.29
 2 7 8 265.77 19.1
 -3 -7 -8 517.55 30.3
 3 7 8 451.55 29.5
 3 7 8 489.95 24.6
 -4 -7 -8 4.6 7.9
 4 7 8 -10.2 10.8
 -5 -7 -8 488.65 27.7
 5 7 8 465.05 30.8
 6 7 8 36.2 13.9
 -6 8 8 41.8 12.2
 -5 8 8 10.9 9.7
 -4 8 8 337.37 19.7
 -4 8 8 386.26 21.5
 -3 8 8 112.29 10.1
 -3 8 8 81.89 7.5
 2 -8 -8 92.99 8
 -2 8 8 64.39 8.4
 -2 8 8 70.19 7.9
 1 -8 -8 28.4 6.6
 -1 8 8 20.8 5.1
 -1 8 8 23.8 4.9
 0 -8 -8 820.42 41.9
 0 8 8 865.31 42.7
 0 8 8 826.52 44.5
 1 8 8 9.5 2.8
 1 8 8 9.4 2.3
 1 8 8 1.5 9
 2 8 8 200.78 9.5
 2 8 8 209.88 17
 2 8 8 171.38 10.9
 -3 -8 -8 26.1 8.3
 3 8 8 38.7 11.6
 -4 -8 -8 87.69 10.6
 4 8 8 74.29 14.2
 -5 -8 -8 24.8 7.5
 5 8 8 30.1 13.4
 6 8 8 49.8 11.7
 -6 9 8 2.6 7.7
 -5 9 8 47.5 11.2
 -4 9 8 100.39 11.8
 -4 9 8 97.19 7.8
 -3 9 8 12.7 7.4
 -3 9 8 17 4.9
 2 -9 -8 87.99 8.4
 -2 9 8 94.49 8.7
 1 -9 -8 2.6 4.3
 -1 9 8 5.7 5.7
 -1 9 8 -0.9 5
 0 9 8 31.6 5.3
 0 9 8 36.1 9.6
 0 9 8 42.6 5.4
 1 9 8 7 9.5
 1 9 8 9.6 3.2
 2 9 8 140.69 7.7
 2 9 8 131.99 9.4
 2 9 8 103.09 12.3
 -3 -9 -8 24.4 8.4
 3 9 8 18.9 3.6
 3 9 8 20.9 11.5
 -4 -9 -8 -7.5 8
 4 9 8 10 12.4
 -5 -9 -8 12.1 9.4
 5 9 8 -17.6 13
 6 9 8 -10.9 13.7
 -6 10 8 1.8 11.7
 -5 10 8 108.99 13.8
 -4 10 8 13 7
 -3 10 8 37.1 9
 2 -10 -8 36.3 7.1
 -2 10 8 30.1 7
 1 -10 -8 60.49 8.2
 -1 10 8 64.19 7.6
 0 10 8 43.4 10.2
 0 10 8 24 5.5
 0 10 8 34.2 5.5
 1 10 8 13.6 3.4
 1 10 8 8.9 7.2
 1 10 8 11.6 3.8
 2 10 8 120.39 15.4
 2 10 8 143.39 9.8
 -3 -10 -8 78.79 10.7
 3 10 8 65.39 11.1
 -4 -10 -8 13.1 9
 4 10 8 28.5 10.2
 -5 -10 -8 -4.7 9.2
 5 10 8 -10.2 13.4
 -5 11 8 120.39 15
 -4 11 8 6.1 9.4
 -3 11 8 10.8 10
 2 -11 -8 0.9 4.8
 -2 11 8 4.7 6.6
 1 -11 -8 -7.7 6
 -1 11 8 4.3 5.4
 0 11 8 200.88 14.9
 0 11 8 227.98 17.3
 0 11 8 203.88 13.7
 1 11 8 203.68 19.1
 1 11 8 194.28 12
 2 11 8 62.49 6.5
 2 11 8 50.69 13
 -3 -11 -8 13.2 6.7
 3 11 8 24.5 9.5
 -4 -11 -8 4.4 10
 4 11 8 16.2 10.2
 -5 -11 -8 -0.9 6.7
 5 11 8 13 15
 -5 12 8 135.19 16.1
 -4 12 8 243.48 19.2
 -3 12 8 301.27 19.8
 2 -12 -8 493.95 29.5
 -2 12 8 485.05 29.2
 1 -12 -8 334.67 20.8
 -1 12 8 294.77 20.8
 0 12 8 998 51.79
 0 12 8 913.71 56.89
 1 12 8 119.29 9.3
 1 12 8 98.69 14.1
 2 12 8 557.44 39.3
 2 12 8 493.05 32.2
 -3 -12 -8 2.1 8.8
 3 12 8 3.8 9.2
 -4 -12 -8 467.25 26.9
 4 12 8 464.95 32
 -5 -12 -8 -5.9 6.6
 5 12 8 -10.3 14.7
 -5 13 8 68.69 13.7
 -4 13 8 23.7 11.2
 -3 13 8 38.3 12.3
 2 -13 -8 15.5 5.2
 -2 13 8 19.1 8.3
 1 -13 -8 60.19 8.5
 -1 13 8 57.29 8.4
 0 13 8 3.8 9.9
 0 13 8 8.8 5.8
 1 13 8 248.38 18
 1 13 8 258.37 24.8
 2 13 8 13.4 12.6
 3 13 8 98.49 16.5
 -4 -13 -8 14.7 9.8
 4 13 8 -2.8 13.5
 -4 14 8 18.1 11.3
 -3 14 8 307.47 23.9
 -2 14 8 6.2 8.6
 -1 14 8 49.2 8.7
 0 14 8 199.58 17.3
 0 14 8 156.68 13.2
 1 14 8 53.59 8.4
 1 14 8 47.9 12.9
 2 14 8 57.29 11.9
 -3 -14 -8 21.2 7.9
 3 14 8 16.4 10.5
 -4 -14 -8 79.59 10.2
 4 14 8 75.09 13.7
 -4 15 8 12.1 12
 -3 15 8 19.2 10.8
 -2 15 8 1 9.5
 1 -15 -8 0.8 6.1
 -1 15 8 6.9 9.2
 0 15 8 60.59 12.3
 0 15 8 38.7 7.7
 1 15 8 98.29 15.5
 2 15 8 13.2 13.6
 3 15 8 10 14.4
 -3 16 8 17.4 10.8
 -2 16 8 53.99 11.2
 -1 16 8 5.2 8.3
 0 16 8 25.7 11.7
 1 16 8 6 12.6
 2 16 8 -4.5 13
 -2 17 8 48.4 13
 0 17 8 13.8 11.5
 1 17 8 236.28 21.2
 0 17 -9 173.18 22.6
 -2 -16 9 20.4 14.1
 -1 -16 9 -3.7 13.3
 0 -16 9 26.6 14.6
 -1 16 -9 97.69 18.7
 -2 16 -9 1 15.3
 -3 -15 9 59.79 14.7
 -2 -15 9 147.29 14.6
 -1 -15 9 1.2 12.2
 0 -15 9 449.46 33.9
 -1 15 -9 -0.5 15.2
 -2 15 -9 373.66 27.7
 -3 15 -9 -15.4 14.3
 -4 -14 9 -7.4 12.9
 -3 -14 9 157.98 15.1
 -2 -14 9 23.4 11.9
 -1 -14 9 120.79 15.6
 0 -14 9 24.4 9.5
 -1 14 -9 86.89 16.9
 -2 14 -9 10.6 14.3
 -3 14 -9 79.89 16.4
 -4 -13 9 39.9 13.4
 -3 -13 9 8.7 8.2
 -2 -13 9 115.29 12.7
 -1 -13 9 11.5 8.1
 0 -13 9 4 10.8
 -1 13 -9 8 12.7
 -2 13 -9 14.7 13.1
 -3 13 -9 84.99 15.9
 -4 13 -9 55.39 15
 -5 -12 9 4.2 8.4
 -4 -12 9 21 11.9
 -3 -12 9 6.1 7.9
 -2 -12 9 15.7 10.9
 -1 -12 9 2.3 9.8
 0 -12 9 -4.1 10.2
 -1 12 -9 39.1 10.1
 1 -12 9 46.1 9.7
 -2 12 -9 -3.8 8.6
 2 -12 9 -2.1 5.8
 -3 12 -9 -2.6 8.4
 -4 12 -9 16.9 13.2
 -5 -11 9 4.2 8
 -4 -11 9 3.6 11
 -3 -11 9 5.6 7.5
 -2 -11 9 -5.2 9.4
 -1 -11 9 8.2 9.4
 0 -11 9 24.8 10
 1 -11 9 9.2 10
 -2 11 -9 5.8 10.9
 2 -11 9 -6 7.1
 -3 11 -9 30.3 12
 -4 11 -9 -8.2 11.3
 -5 11 -9 34.4 12.2
 -5 -10 9 165.58 14.7
 -4 -10 9 74.59 10.1
 -3 -10 9 679.13 35.2
 -2 -10 9 122.59 13.4
 -1 -10 9 438.06 24.3
 0 -10 9 33.3 4.9
 0 -10 9 43.2 10.3
 1 -10 9 767.22 42.2
 -2 10 -9 10.3 10.3
 2 -10 9 -1.3 6
 -3 10 -9 501.85 30.2
 3 -10 9 467.95 29.8
 -4 10 -9 79.79 12.7
 -5 10 -9 295.17 22.8
 -6 -9 9 26.5 12.6
 -5 -9 9 12.6 11.1
 -4 -9 9 493.05 30.4
 -3 -9 9 219.98 16.6
 -2 -9 9 143.09 13.4
 -1 -9 9 63.19 10.3
 0 -9 9 373.76 28.1
 0 -9 9 426.56 22.8
 1 -9 9 22.4 9.4
 -2 9 -9 729.93 38.4
 2 -9 9 770.22 38.9
 -3 9 -9 33.4 10.6
 3 -9 9 16.1 7.9
 -4 9 -9 21.1 10.1
 -5 9 -9 35.7 11.1
 -6 -8 9 53.39 13.2
 -5 -8 9 142.09 14.7
 -4 -8 9 65.49 11.3
 -3 -8 9 54.69 10.2
 -2 -8 9 10.7 7.9
 -1 -8 9 249.78 16.5
 0 -8 9 7.4 5.3
 0 -8 9 4 3.2
 1 -8 9 575.24 29.7
 -2 8 -9 51.99 10.7
 -2 8 -9 54.29 7.3
 2 -8 9 71.99 7.3
 -3 8 -9 120.79 12.9
 3 -8 9 165.48 12.5
 -4 8 -9 31 11.4
 -5 8 -9 -7.7 9
 -6 8 -9 61.69 14.2
 -6 -7 9 25 11.6
 -5 -7 9 32 8.3
 -4 -7 9 240.98 16.1
 -3 -7 9 -8.5 7.9
 -2 -7 9 243.88 15.1
 -1 -7 9 211.88 14.4
 0 -7 9 358.36 18.9
 0 -7 9 325.27 19.1
 1 -7 9 3.7 7
 -2 7 -9 287.77 18
 -2 7 -9 262.77 17.9
 2 -7 9 294.07 17.1
 -3 7 -9 91.39 10.5
 3 -7 9 60.29 9.8
 -4 7 -9 120.39 13.2
 -5 7 -9 -0.2 10
 -6 7 -9 61.69 11.1
 -6 -6 9 9.6 8.1
 -5 -6 9 20.9 10.1
 -4 -6 9 50.19 8.1
 -3 -6 9 -5.1 5.3
 -2 -6 9 34.4 7.8
 -1 -6 9 368.56 20.2
 0 -6 9 2.6 4.3
 1 -6 9 73.59 8.6
 -2 6 -9 178.78 12.6
 -2 6 -9 188.08 13.5
 2 -6 9 168.48 12.8
 -3 6 -9 21.5 5.4
 -3 6 -9 9.4 6.8
 3 -6 9 14.9 7.1
 -4 6 -9 32.5 7.9
 -5 6 -9 1.1 7.2
 -6 6 -9 4.5 8
 -6 -5 9 38.4 11.4
 -5 -5 9 24.2 7.2
 -4 -5 9 655.83 35.9
 -3 -5 9 263.07 17.2
 -2 -5 9 320.57 18.2
 -1 -5 9 0.1 3.9
 0 -5 9 992.9 51.49
 -1 5 -9 21.8 4.8
 1 -5 9 31.2 6.5
 1 -5 9 43 7.7
 -2 5 -9 914.01 49.4
 -2 5 -9 955.8 49.99
 2 -5 9 808.62 44.2
 -3 5 -9 1.5 6.4
 -3 5 -9 -2.5 5.8
 3 -5 9 11.4 7.3
 -4 5 -9 114.29 11.6
 -4 5 -9 161.88 11.6
 -5 5 -9 69.29 8.7
 -5 5 -9 60.69 10.1
 -6 5 -9 112.49 11.6
 -7 -4 9 -0.3 11.6
 -6 -4 9 44.8 11.2
 -5 -4 9 26.8 9.6
 4 4 -9 27.3 1.9
 -4 -4 9 32.3 8.7
 3 4 -9 351.16 17.2
 -3 -4 9 337.17 19.1
 2 4 -9 40.3 3.6
 -2 -4 9 44.2 5.7
 1 4 -9 537.55 27.4
 -1 -4 9 619.94 31.4
 0 4 -9 7.1 3.9
 0 -4 9 5.4 5.1
 -1 4 -9 65.99 6.2
 1 -4 9 77.19 7.4
 1 -4 9 76.99 7.6
 -2 4 -9 61.89 5.7
 -2 4 -9 79.19 8.8
 -2 4 -9 66.99 7.5
 2 -4 9 70.79 9
 -3 4 -9 119.19 10.6
 -3 4 -9 108.29 10.1
 -3 4 -9 118.59 9.7
 3 -4 9 148.09 12
 -4 4 -9 116.19 10.1
 -4 4 -9 114.69 10.4
 -5 4 -9 78.79 9.7
 -6 4 -9 7.6 7
 -7 -3 9 132.89 15.5
 -6 -3 9 56.99 9.2
 -5 -3 9 74.79 10.7
 -4 -3 9 680.13 38.6
 -3 -3 9 94.59 9.5
 2 3 -9 1383.06 62.79
 -2 -3 9 1269.97 64.69
 1 3 -9 154.48 8.7
 1 3 -9 129.89 10.5
 -1 -3 9 159.38 10.4
 0 3 -9 1279.07 68.69
 0 3 -9 1213.78 60.99
 0 -3 9 1252.57 60.19
 -1 3 -9 7.9 5
 -1 3 -9 4.7 3.1
 1 -3 9 -5.7 6.4
 1 -3 9 0.5 5
 -2 3 -9 919.01 49.99
 -2 3 -9 859.61 41.2
 -2 3 -9 790.72 45.6
 -2 3 -9 897.91 47.2
 2 -3 9 855.61 47.1
 -3 3 -9 311.97 18.9
 -3 3 -9 269.97 16.2
 -3 3 -9 290.97 15.6
 3 -3 9 261.17 17.5
 -4 3 -9 478.95 24.9
 -4 3 -9 439.46 23.5
 -5 3 -9 39.7 7.4
 -5 3 -9 35.5 6.8
 -6 3 -9 203.28 16.2
 -7 -2 9 54.59 12.9
 -6 -2 9 98.29 10.9
 -5 -2 9 371.76 22.8
 -4 -2 9 253.27 16.5
 -3 -2 9 764.92 37
 -2 -2 9 483.75 23.6
 1 2 -9 310.57 16.5
 1 2 -9 302.17 16.3
 -1 -2 9 327.07 16.2
 0 2 -9 187.28 10.3
 0 2 -9 158.98 9.6
 0 -2 9 174.18 10.2
 -1 2 -9 2472.05 140.39
 -1 2 -9 2560.54 115.59
 -1 2 -9 2471.25 123.39
 1 -2 9 2510.45 115.19
 1 -2 9 2422.96 116.79
 -2 2 -9 59.29 5.7
 -2 2 -9 63.29 8.1
 -2 2 -9 57.99 5.2
 2 -2 9 65.29 9
 -3 2 -9 395.86 21.6
 -3 2 -9 397.26 21.3
 -3 2 -9 409.66 24.7
 -4 2 -9 32.6 7.2
 -4 2 -9 35 8.2
 -4 2 -9 41.6 6.1
 -5 2 -9 134.39 10
 -5 2 -9 131.69 12.2
 -6 2 -9 130.69 12.7
 -7 -1 9 3.8 7.6
 -6 -1 9 7.1 9.2
 -5 -1 9 121.89 12
 -4 -1 9 6.9 7.2
 -3 -1 9 -8.5 5.8
 2 1 -9 5 3.8
 -2 -1 9 -1.2 4.5
 1 1 -9 5.2 3
 -1 -1 9 -2.2 3.8
 0 1 -9 39.7 3.9
 0 1 -9 39.3 4.5
 0 -1 9 33 4.2
 0 -1 9 38.9 5.9
 -1 1 -9 1.8 3.6
 -1 1 -9 2 6.1
 1 -1 9 4.9 4.9
 -2 1 -9 36 5.9
 -2 1 -9 29.8 3.4
 -2 1 -9 31.9 3.9
 -2 1 -9 38.6 6.9
 2 -1 9 32.4 7.9
 -3 1 -9 58.79 8.5
 -3 1 -9 54.19 4.8
 -3 1 -9 43.6 5.1
 -4 1 -9 19.2 4.3
 -4 1 -9 4 5.8
 -4 1 -9 14.6 7.8
 -5 1 -9 39.3 8.9
 -5 1 -9 59.59 6.7
 -6 1 -9 4.1 8.3
 -7 0 9 6.5 8.1
 -6 0 9 -9.1 9.3
 -5 0 9 -8 5.6
 -4 0 9 -7.1 7.1
 -3 0 9 4.4 5.7
 2 0 -9 -0.1 3.5
 -2 0 9 0.3 4.5
 1 0 -9 1.8 2.6
 -1 0 9 -1.8 3.2
 0 0 -9 0.2 4.6
 0 0 -9 -2.9 5.9
 0 0 -9 -0.7 2.3
 0 0 9 -3.9 2.5
 0 0 9 2.8 6.5
 -1 0 -9 -3.3 5.4
 -1 0 -9 -1.1 2.9
 -1 0 -9 1.4 1.9
 -1 0 -9 -6.2 6
 1 0 9 -9.7 6.7
 -2 0 -9 -1.9 6.7
 -2 0 -9 -1.9 2
 -2 0 -9 -1.1 1.8
 -2 0 -9 -5.7 5.8
 2 0 9 9.5 7.3
 -3 0 -9 1.3 3.3
 -3 0 -9 -4.2 4.6
 -3 0 -9 -12.3 7
 -3 0 -9 6.1 2.8
 -4 0 -9 6.7 3.3
 -4 0 -9 0.9 5.3
 -5 0 -9 -3.7 8.3
 -5 0 -9 6.1 4.6
 5 0 9 0.7 6.8
 -6 0 -9 -8.5 9.1
 6 0 9 4.5 8.4
 -7 1 9 -5.8 11.3
 -6 1 9 -4.9 9.1
 -5 1 9 65.09 10.1
 -4 1 9 6.3 6.9
 -3 1 9 -3.8 5.3
 2 -1 -9 0.4 4.4
 -2 1 9 6.3 4.4
 1 -1 -9 -1.4 2.4
 -1 1 9 9.6 3
 0 -1 -9 43.8 7.6
 0 -1 -9 37.7 3.1
 0 1 9 41.1 7.5
 0 1 9 34.6 3.6
 -1 -1 -9 8.6 1.3
 -1 -1 -9 6.3 1.5
 -1 -1 -9 1.3 5.5
 -1 -1 -9 9.8 6.4
 1 1 9 19.8 5.3
 -2 -1 -9 30.3 6.1
 -2 -1 -9 32.8 1.7
 -2 -1 -9 41 5.5
 -2 -1 -9 31.7 1.8
 2 1 9 28.9 8.4
 -3 -1 -9 50.39 3.9
 -3 -1 -9 33.1 7.8
 -3 -1 -9 54.59 3.6
 -4 -1 -9 17.8 3.6
 4 1 9 10.4 7.1
 -5 -1 -9 29.9 4.5
 6 1 9 8.5 7.9
 -7 2 9 36.3 11.9
 -6 2 9 87.99 12.3
 -5 2 9 338.37 19.6
 -4 2 9 299.67 17.9
 -3 2 9 774.72 39
 2 -2 -9 493.55 25.1
 -2 2 9 456.15 27
 1 -2 -9 291.47 15.1
 -1 2 9 284.17 15.8
 -1 2 9 326.57 18.6
 0 -2 -9 176.08 8.1
 0 -2 -9 170.38 11.1
 0 2 9 147.29 10.7
 0 2 9 143.89 8.3
 -1 -2 -9 2600.94 127.39
 -1 -2 -9 2617.34 145.39
 1 2 9 2586.04 125.89
 -2 -2 -9 52.59 6.3
 -2 -2 -9 51.99 8.5
 -3 -2 -9 404.66 19.7
 -3 -2 -9 369.06 25.6
 -3 -2 -9 405.26 21.2
 -3 -2 -9 396.56 21.1
 3 2 9 354.96 23.3
 -4 -2 -9 40.2 3.9
 4 2 9 37.6 9.2
 5 2 9 121.39 12.9
 6 2 9 126.39 13.5
 -7 3 9 147.69 16
 -6 3 9 72.19 11.9
 -5 3 9 98.29 11.3
 -4 3 9 656.53 33.5
 -3 3 9 71.89 7.9
 2 -3 -9 1271.17 63.29
 -2 3 9 1311.87 65.89
 1 -3 -9 159.98 8.7
 1 -3 -9 144.49 11.6
 -1 3 9 137.69 11.2
 -1 3 9 164.38 8.8
 0 -3 -9 1279.77 62.49
 0 -3 -9 1241.28 68.39
 0 3 9 1343.97 63.09
 0 3 9 1356.46 71.19
 -1 -3 -9 7 7.1
 1 3 9 -5.5 7.2
 -2 -3 -9 899.51 47.3
 -2 -3 -9 896.51 45.3
 2 3 9 867.51 44.1
 -3 -3 -9 298.27 18.1
 3 3 9 310.77 21.6
 -4 -3 -9 404.16 23.3
 -4 -3 -9 461.35 23.9
 4 3 9 455.85 26.4
 5 3 9 20 7.4
 6 3 9 205.58 18.4
 -7 4 9 -6.4 11.5
 -6 4 9 56.49 9.4
 -5 4 9 18.3 8.5
 -4 4 9 37.6 8.1
 -3 4 9 365.56 19.5
 2 -4 -9 47.6 5.1
 -2 4 9 35.7 7.3
 -2 4 9 49.8 6.3
 1 -4 -9 581.34 30
 1 -4 -9 612.94 31.9
 -1 4 9 595.34 29.9
 -1 4 9 617.44 35
 0 -4 -9 -4.1 6.6
 0 4 9 -0.3 6.3
 -1 -4 -9 97.89 10.3
 1 4 9 75.19 9.7
 -2 -4 -9 70.59 7.5
 2 4 9 79.99 10.7
 -3 -4 -9 124.89 11.2
 3 4 9 116.99 12.8
 -4 -4 -9 117.39 12.1
 4 4 9 121.29 13.6
 5 4 9 116.09 13.7
 6 4 9 6.9 7.8
 -6 5 9 29.1 10.8
 -5 5 9 32.6 9.2
 -4 5 9 601.34 31.2
 -3 5 9 273.47 16.4
 -3 5 9 242.28 15.2
 2 -5 -9 302.07 23.7
 -2 5 9 325.67 17.4
 -2 5 9 305.47 16.2
 1 -5 -9 -0.8 3.3
 1 -5 -9 -2.1 4.4
 -1 5 9 -3.5 5.8
 -1 5 9 -0.9 3.2
 0 -5 -9 991.5 52.99
 0 5 9 975.1 50.19
 0 5 9 933.91 52.69
 0 5 9 963.4 55.49
 -1 -5 -9 36.7 7
 -2 -5 -9 897.31 45
 2 5 9 891.01 49.3
 -3 -5 -9 0.5 7.7
 3 5 9 2.3 9.2
 -4 -5 -9 117.89 10.5
 4 5 9 122.69 13.9
 5 5 9 39.2 12.4
 6 5 9 96.19 14.9
 -6 6 9 19.7 8.3
 -5 6 9 8.6 8.7
 -4 6 9 31.3 6.7
 -3 6 9 7.1 5.9
 -3 6 9 2.1 5.5
 2 -6 -9 38.2 5
 -2 6 9 33 6.7
 -2 6 9 27.7 5.2
 1 -6 -9 383.86 21.6
 1 -6 -9 403.16 20
 -1 6 9 390.56 19.5
 -1 6 9 410.06 23.9
 0 -6 -9 1.3 4.9
 0 6 9 6.9 7
 0 6 9 8.7 2.8
 0 6 9 6.7 2.2
 1 6 9 66.99 10.6
 -2 -6 -9 154.58 11.9
 2 6 9 122.59 13.9
 -3 -6 -9 15.4 8.2
 3 6 9 32.9 11.1
 -4 -6 -9 20.5 8.9
 5 6 9 -3.1 11.7
 6 6 9 34.7 13.3
 -6 7 9 20.4 11.2
 -5 7 9 16.8 6.6
 -5 7 9 38.3 10.3
 -4 7 9 245.28 14.9
 -4 7 9 205.48 14.5
 -3 7 9 -0.2 5.3
 -3 7 9 14.1 6.4
 -2 7 9 174.98 12.6
 -2 7 9 160.48 10.6
 1 -7 -9 183.48 10.8
 1 -7 -9 175.98 12.1
 -1 7 9 198.08 10.7
 -1 7 9 164.68 11.5
 0 -7 -9 358.26 20.8
 0 7 9 404.26 20.4
 0 7 9 360.76 23.6
 1 7 9 11.2 9.1
 2 7 9 256.27 18
 -3 -7 -9 73.19 8.4
 3 7 9 82.39 10.9
 -4 -7 -9 133.19 12.7
 4 7 9 121.59 16.5
 -5 -7 -9 13.1 10
 5 7 9 -12.1 12.2
 6 7 9 45.7 15.5
 -6 8 9 34.3 12.1
 -5 8 9 163.98 15.3
 -4 8 9 99.79 8.8
 -4 8 9 67.49 10.6
 -3 8 9 63.99 8
 -3 8 9 58.29 8.2
 -2 8 9 6.7 5.1
 -2 8 9 -1.9 6.6
 1 -8 -9 208.68 14.1
 -1 8 9 238.88 12.9
 -1 8 9 237.38 14.7
 -1 8 9 233.18 18.1
 0 -8 -9 -0.4 7.1
 0 8 9 1 3.4
 0 8 9 3.3 3.3
 1 8 9 664.73 43.1
 1 8 9 673.03 39.5
 1 8 9 648.64 32.6
 2 8 9 77.69 10.6
 -3 -8 -9 109.19 11.8
 3 8 9 134.19 13.5
 -4 -8 -9 19.5 8.9
 4 8 9 18.2 12.9
 -5 -8 -9 15.6 10.3
 5 8 9 15.8 13.4
 6 8 9 52.29 16
 -6 9 9 11.1 11.3
 -5 9 9 10.4 10.1
 -4 9 9 501.25 29.1
 -4 9 9 512.65 28
 -3 9 9 253.17 15
 -3 9 9 258.87 17.1
 2 -9 -9 173.48 12.3
 -2 9 9 170.08 12.4
 -2 9 9 163.58 11.5
 1 -9 -9 83.29 9.4
 -1 9 9 74.49 7.2
 -1 9 9 73.69 6.8
 0 -9 -9 346.07 22.4
 0 9 9 413.06 24.4
 0 9 9 421.16 19.5
 1 9 9 19.1 2.8
 1 9 9 16.7 2.8
 1 9 9 20.7 10.4
 2 9 9 736.93 42
 -3 -9 -9 17.2 9
 3 9 9 31.2 12.6
 -4 -9 -9 16.3 9.7
 4 9 9 21.8 13.8
 -5 -9 -9 75.89 12.6
 5 9 9 78.39 16.4
 -5 10 9 219.18 18
 -4 10 9 108.69 12.5
 -3 10 9 720.63 37.7
 2 -10 -9 141.79 11.8
 -2 10 9 130.39 10.8
 1 -10 -9 442.86 23.9
 -1 10 9 473.45 22.9
 -1 10 9 421.46 26.5
 0 -10 -9 53.49 9.4
 0 10 9 24.7 5.1
 0 10 9 37.4 5
 1 10 9 749.23 43.9
 1 10 9 777.52 37.3
 2 10 9 -1.5 11.1
 -3 -10 -9 508.45 27.5
 3 10 9 485.35 30.5
 -4 -10 -9 50.39 11.3
 4 10 9 71.49 12.2
 -5 -10 -9 347.77 20.7
 5 10 9 306.17 24.8
 -5 11 9 9.1 10.7
 -4 11 9 10 9.3
 -3 11 9 4.1 8.1
 2 -11 -9 4.7 7
 -2 11 9 -12.2 7.3
 1 -11 -9 2 7
 -1 11 9 18.8 6.5
 0 -11 -9 8.2 8.5
 0 11 9 10.5 4.8
 0 11 9 25.3 8.2
 1 11 9 7 10.6
 1 11 9 10.2 4.1
 2 11 9 7 11.6
 -3 -11 -9 14.8 10.1
 3 11 9 22.4 10.1
 -4 -11 -9 6.1 10.2
 4 11 9 1.2 13.9
 -5 -11 -9 30.4 8.5
 5 11 9 25.5 12.4
 -5 12 9 22.9 11.1
 -4 12 9 23.4 10.2
 -3 12 9 15.3 8.7
 2 -12 -9 11.4 7
 -2 12 9 3.6 8.4
 1 -12 -9 12.8 7.3
 -1 12 9 4.2 6.4
 0 -12 -9 1 8.2
 0 12 9 1.8 5.2
 1 12 9 30.8 4.7
 1 12 9 29.3 9
 2 12 9 11.9 12.2
 -3 -12 -9 4.8 9.3
 3 12 9 -11.2 9.4
 -4 -12 -9 1.3 10.3
 4 12 9 6.2 10.4
 -4 13 9 33.1 10.9
 -3 13 9 -0.3 9.1
 2 -13 -9 89.69 8.9
 1 -13 -9 0.3 6.9
 -1 13 9 1.1 7.5
 0 13 9 3.2 5.5
 1 13 9 18.3 9.1
 2 13 9 -7.4 12.1
 3 13 9 91.69 14.3
 -4 -13 -9 35.8 8.5
 4 13 9 38 12.3
 -4 14 9 25 11
 -3 14 9 181.88 17.5
 -2 14 9 35.1 10.8
 1 -14 -9 148.09 12.2
 -1 14 9 121.39 12
 0 14 9 11.4 5.4
 1 14 9 119.29 16
 2 14 9 4.7 13.4
 -3 -14 -9 66.79 12.7
 3 14 9 70.39 16.7
 -3 15 9 39.8 10.9
 -2 15 9 244.18 17.6
 1 -15 -9 -7.2 6.5
 -1 15 9 5.3 8.9
 0 -15 -9 472.35 26.6
 1 15 9 -12 12.4
 2 15 9 351.26 24.8
 -3 -15 -9 12.2 8.2
 3 15 9 -5.9 10.3
 -2 16 9 35.1 9.7
 0 -16 -9 39.6 9.5
 1 16 9 81.79 15.9
 2 16 9 -8.8 13.6
 -1 -16 10 71.99 13.1
 0 16 -10 3.6 11.5
 0 -16 10 33.4 10.9
 -1 16 -10 24.6 16.1
 -2 -15 10 73.99 15
 -1 -15 10 7.2 9.1
 0 -15 10 -8.3 9.1
 -1 15 -10 56.29 12.6
 -2 15 -10 28.3 15.5
 -3 -14 10 22.8 12.9
 -2 -14 10 126.49 13.6
 -1 -14 10 51.59 13.4
 0 -14 10 11 11.9
 -1 14 -10 155.48 19.4
 -2 14 -10 61.19 15.2
 -3 14 -10 32.8 14.8
 -4 -13 10 28.3 13.3
 -3 -13 10 46.2 10.1
 -2 -13 10 -16.6 11.2
 -1 -13 10 118.19 15.5
 0 -13 10 15.4 11.7
 -1 13 -10 192.48 19.3
 -2 13 -10 22.5 13.3
 -3 13 -10 33.5 14.5
 -4 13 -10 -5.6 12.9
 -4 -12 10 229.28 19.8
 -3 -12 10 -2.3 8
 -2 -12 10 731.23 38
 -1 -12 10 6.6 10.4
 0 -12 10 390.36 25.3
 -1 12 -10 47.6 13.7
 -2 12 -10 298.87 22.9
 2 -12 10 323.97 19
 -3 12 -10 181.08 18.6
 -4 12 -10 132.09 16.7
 -5 -11 10 2.5 8.5
 -4 -11 10 11.6 11.6
 -3 -11 10 26.3 8.8
 -2 -11 10 168.48 15.7
 -1 -11 10 39.5 8.4
 0 -11 10 -2.5 7.2
 -1 11 -10 183.18 17.2
 1 -11 10 169.38 14.6
 -2 11 -10 93.49 14.5
 2 -11 10 105.39 10.5
 -3 11 -10 60.09 13.4
 -4 11 -10 39.6 12.8
 -5 -10 10 4.4 8.4
 -4 -10 10 51.49 12.7
 -3 -10 10 -1.9 7.2
 -2 -10 10 7.8 10
 -1 -10 10 66.09 11.1
 0 -10 10 160.38 14.8
 1 -10 10 38.7 8.3
 2 -10 10 63.19 9.1
 -3 10 -10 67.39 12.8
 3 -10 10 80.09 13.8
 -4 10 -10 9.1 10.6
 -5 10 -10 52.39 12.1
 -5 -9 10 24.1 8.7
 -4 -9 10 43.3 9
 -3 -9 10 1.4 6.5
 -2 -9 10 87.79 11.6
 -1 -9 10 0.8 5.9
 0 -9 10 178.38 12.4
 0 -9 10 198.78 15.4
 1 -9 10 7 9
 -2 9 -10 198.58 17.2
 2 -9 10 228.68 15.7
 -3 9 -10 64.89 11.5
 3 -9 10 64.79 10
 -4 9 -10 60.59 11.7
 -5 9 -10 20.8 12.1
 -6 -8 10 8 8.7
 -5 -8 10 6.3 10.9
 -4 -8 10 139.49 12.6
 -3 -8 10 11.1 9.1
 -2 -8 10 287.07 19.2
 -1 -8 10 2 7.8
 0 -8 10 14.3 8.2
 1 -8 10 -1.2 8.2
 -2 8 -10 227.98 16.9
 2 -8 10 213.88 15
 -3 8 -10 48.5 10
 3 -8 10 37.3 8.2
 -4 8 -10 66.39 10.8
 -5 8 -10 -1.7 10.7
 -6 -7 10 44.3 12.6
 -5 -7 10 236.28 18.8
 -4 -7 10 11.8 9.6
 -3 -7 10 885.61 45.1
 -2 -7 10 122.79 11.8
 -1 -7 10 483.45 25.4
 0 -7 10 345.47 19.8
 1 -7 10 989.7 50.79
 -2 7 -10 104.59 11.6
 2 -7 10 100.69 10.7
 -3 7 -10 304.47 20.5
 3 -7 10 357.66 20.2
 -4 7 -10 118.69 12.1
 -5 7 -10 15.5 8.3
 -6 -6 10 12.3 11.3
 -5 -6 10 14.6 7.4
 -4 -6 10 45.6 8.4
 -3 -6 10 1.6 8
 -2 -6 10 5.8 5.1
 -1 -6 10 160.28 11.2
 0 -6 10 -3.8 4.2
 1 -6 10 11 7.4
 1 -6 10 -3 6.2
 -2 6 -10 79.29 11.2
 2 -6 10 67.19 9.6
 -3 6 -10 -1.9 8.3
 3 -6 10 0.5 7.7
 -4 6 -10 -7.7 8
 -5 6 -10 16.6 7.7
 -6 -5 10 99.89 14.3
 -5 -5 10 163.08 15
 -4 -5 10 6.2 8.3
 -3 -5 10 1255.27 62.39
 -2 -5 10 6 6.7
 -1 -5 10 578.54 28.9
 0 -5 10 27.8 4.9
 1 -5 10 443.46 22.3
 1 -5 10 406.06 23.3
 -2 5 -10 210.68 13.5
 2 -5 10 180.38 14.1
 -3 5 -10 479.75 25.8
 3 -5 10 480.95 26.1
 -4 5 -10 315.47 18.7
 -4 5 -10 320.27 19.2
 -5 5 -10 126.49 11.9
 -5 5 -10 139.89 11.3
 -6 -4 10 -10.6 10.4
 -5 -4 10 11.5 6.7
 -4 -4 10 192.18 14.7
 3 4 -10 68.89 4.6
 -3 -4 10 58.69 7.4
 2 4 -10 34.8 4
 -2 -4 10 35.3 7.3
 1 4 -10 61.49 5.2
 -1 -4 10 53.79 7.2
 0 4 -10 1.5 2.5
 0 -4 10 5.1 3.8
 -1 4 -10 8.1 3.7
 1 -4 10 13.7 6.2
 1 -4 10 9.8 7.6
 -2 4 -10 619.74 32.3
 -2 4 -10 685.63 32.5
 2 -4 10 552.64 34.7
 -3 4 -10 188.08 12
 -3 4 -10 178.88 13.6
 3 -4 10 179.08 14.7
 -4 4 -10 14.3 7.5
 -4 4 -10 1.3 5.2
 -5 4 -10 -1.4 6.8
 -5 4 -10 7 7.7
 -6 -3 10 32.9 8.5
 -5 -3 10 19.8 9.4
 -4 -3 10 -2.8 5.5
 3 3 -10 59.89 5.3
 -3 -3 10 69.59 7.5
 2 3 -10 306.57 16.2
 -2 -3 10 299.37 17.1
 1 3 -10 64.59 6
 1 3 -10 47.3 5.1
 -1 -3 10 63.09 6.9
 0 3 -10 286.87 16.2
 0 3 -10 292.47 14.9
 0 -3 10 272.27 17.1
 -1 3 -10 125.99 8
 1 -3 10 139.89 9.1
 1 -3 10 109.69 9.9
 -2 3 -10 116.19 11.1
 -2 3 -10 140.59 9
 -2 3 -10 108.49 8
 2 -3 10 152.18 12.3
 -3 3 -10 40.5 6.2
 -3 3 -10 24.6 7.9
 3 -3 10 29.3 8.9
 -4 3 -10 154.28 10.5
 -4 3 -10 139.89 11.3
 -5 3 -10 15.1 6.5
 -6 3 -10 15.2 8.6
 -6 -2 10 57.69 10
 -5 -2 10 0.7 8.4
 -4 -2 10 162.48 11.8
 -3 -2 10 37 6.1
 -2 -2 10 376.76 19.2
 1 2 -10 24.6 4.4
 1 2 -10 18.5 4.7
 -1 -2 10 11.7 4.8
 0 2 -10 356.16 18.4
 0 2 -10 360.16 18.5
 0 -2 10 371.26 18.7
 0 -2 10 346.17 19.6
 -1 2 -10 250.37 14.2
 -1 2 -10 231.88 13.1
 1 -2 10 234.98 14.9
 1 -2 10 243.18 13.3
 -2 2 -10 106.09 7.5
 -2 2 -10 96.49 10.3
 -2 2 -10 114.39 7.2
 2 -2 10 121.89 11.7
 -3 2 -10 477.45 24.2
 -3 2 -10 432.96 24.1
 -3 2 -10 504.55 30.5
 -4 2 -10 23.2 6.4
 -4 2 -10 25.9 5.3
 -5 2 -10 130.29 11.4
 -6 2 -10 -1.9 8.6
 -6 -1 10 79.29 10.6
 -5 -1 10 2.4 5.8
 -4 -1 10 -0.2 7.2
 -3 -1 10 268.87 16.7
 -2 -1 10 155.48 10.5
 1 1 -10 201.78 11.8
 1 1 -10 184.58 11.9
 -1 -1 10 212.48 11.6
 0 1 -10 95.39 6.8
 0 1 -10 112.59 8.3
 0 -1 10 97.89 9
 0 -1 10 102.49 7.4
 -1 1 -10 38.1 8.1
 -1 1 -10 41 3.7
 -1 1 -10 41.6 4.8
 1 -1 10 35.5 8.6
 -2 1 -10 9.9 2.9
 -2 1 -10 19.4 6.9
 -2 1 -10 6.4 7.2
 -2 1 -10 13.5 2.8
 2 -1 10 4.3 5.7
 -3 1 -10 175.78 9.8
 -3 1 -10 153.68 10.5
 -3 1 -10 186.98 13.9
 -4 1 -10 -2.9 5.5
 -4 1 -10 3.5 4.2
 -5 1 -10 74.29 10.8
 -6 1 -10 7.4 9.4
 -7 0 10 86.59 11.8
 -6 0 10 150.88 13.4
 -5 0 10 43.1 9.6
 -4 0 10 1070.79 64.09
 -3 0 10 98.29 9.2
 -2 0 10 1038.1 49.3
 -1 0 10 19.6 4.3
 0 0 -10 1322.47 66.79
 0 0 -10 1366.56 73.49
 0 0 10 1373.86 64.89
 0 0 10 1358.46 66.89
 -1 0 -10 831.82 43.1
 -1 0 -10 837.82 45.8
 -1 0 -10 820.52 45.4
 -1 0 -10 891.91 45.8
 1 0 10 841.22 41.1
 -2 0 -10 2072.39 105.89
 -2 0 -10 2226.28 109.79
 -2 0 -10 2026.7 96.99
 -2 0 -10 2193.98 102.99
 2 0 10 2077.89 101.99
 -3 0 -10 48.5 4
 -3 0 -10 45.3 7.5
 -3 0 -10 44.5 4
 -4 0 -10 94.99 6.7
 -4 0 -10 93.89 11.5
 -5 0 -10 402.76 23.1
 -6 0 -10 42.2 10.8
 -6 1 10 54.19 9.2
 -5 1 10 6.1 6.1
 -4 1 10 1.2 6.9
 -3 1 10 262.17 15.5
 2 -1 -10 156.98 11.4
 -2 1 10 153.18 9.5
 1 -1 -10 195.88 10.7
 -1 1 10 202.48 14.6
 -1 1 10 193.48 11.5
 0 -1 -10 79.79 9.8
 0 -1 -10 105.29 6
 0 1 10 97.39 8.8
 0 1 10 93.29 6
 -1 -1 -10 30.3 2.2
 -1 -1 -10 36.4 6.1
 -1 -1 -10 30.8 2.1
 -1 -1 -10 30.5 5.3
 1 1 10 31.2 6.4
 -2 -1 -10 20.2 8.1
 -2 -1 -10 20.4 6.9
 2 1 10 15.5 8.7
 -3 -1 -10 189.38 14.3
 -3 -1 -10 174.18 9.2
 -3 -1 -10 167.88 8.2
 -3 -1 -10 152.98 12.8
 -4 -1 -10 -5.8 2.5
 -4 -1 -10 -5 8.5
 -5 -1 -10 79.59 10.1
 5 1 10 76.99 10.8
 -6 -1 -10 6.5 9.8
 6 1 10 16.6 8.5
 -6 2 10 26.2 8.2
 -5 2 10 0.7 8
 -4 2 10 183.38 13.2
 -3 2 10 16.8 6
 2 -2 -10 388.16 21.8
 -2 2 10 430.66 22.8
 1 -2 -10 22.1 3.7
 -1 2 10 5.3 7.4
 -1 2 10 14.2 3.9
 0 -2 -10 367.06 16.6
 0 -2 -10 328.57 19.7
 0 2 10 337.57 19.7
 0 2 10 332.17 17.9
 -1 -2 -10 221.98 14
 -1 -2 -10 249.18 14.7
 1 2 10 211.98 16.5
 -2 -2 -10 117.49 11.5
 -2 -2 -10 105.29 10
 2 2 10 101.89 11.8
 -3 -2 -10 459.75 25.5
 -3 -2 -10 444.66 23.5
 -4 -2 -10 20.3 7.5
 4 2 10 20.1 8.6
 5 2 10 138.29 14
 6 2 10 9.7 9.5
 -6 3 10 16.5 10.4
 -5 3 10 15.5 8.4
 -4 3 10 0.6 4.8
 -3 3 10 62.19 7.5
 2 -3 -10 267.57 16.8
 -2 3 10 281.07 15.3
 -2 3 10 307.77 17.3
 1 -3 -10 56.99 5.1
 -1 3 10 63.19 5.3
 -1 3 10 59.89 8.7
 0 -3 -10 302.47 15.2
 0 -3 -10 336.17 18.9
 0 3 10 305.87 17.8
 0 3 10 307.27 18.6
 -1 -3 -10 130.09 9.5
 -1 -3 -10 132.99 12.1
 1 3 10 125.29 10.5
 -2 -3 -10 132.29 12.5
 -2 -3 -10 135.99 11.2
 -3 -3 -10 46.7 8.1
 -3 -3 -10 45 8.9
 3 3 10 39.7 9.5
 -4 -3 -10 109.09 10.8
 4 3 10 134.59 12.2
 5 3 10 24.5 10.3
 6 3 10 22.7 10.5
 -6 4 10 -5.8 9.9
 -5 4 10 12.6 8.6
 -4 4 10 199.58 14.1
 -3 4 10 76.59 8.1
 2 -4 -10 27.8 5.1
 -2 4 10 18.8 7.4
 -2 4 10 31 5
 1 -4 -10 58.39 8.8
 1 -4 -10 56.09 4.8
 -1 4 10 52.79 6.9
 -1 4 10 53.09 5
 0 -4 -10 5.7 2
 0 -4 -10 -0.7 7.3
 0 4 10 -0.7 6.9
 -1 -4 -10 14 6.2
 1 4 10 7.4 8.2
 -2 -4 -10 651.73 43
 -2 -4 -10 633.84 33.6
 -3 -4 -10 162.58 12.1
 3 4 10 171.68 15
 -4 -4 -10 10.5 8.9
 4 4 10 20.1 10.3
 5 4 10 -0.9 9.9
 6 4 10 93.09 14.5
 -6 5 10 84.69 11
 -5 5 10 147.59 13.5
 -4 5 10 13.1 5.7
 -3 5 10 1357.46 72.59
 -3 5 10 1323.57 67.59
 2 -5 -10 14.7 4.1
 -2 5 10 10.9 4.4
 -2 5 10 0.1 6.6
 1 -5 -10 582.24 30.7
 1 -5 -10 638.64 29.5
 -1 5 10 604.74 37.9
 -1 5 10 574.54 32.6
 0 -5 -10 28 8.2
 0 5 10 29.3 2.6
 0 5 10 24.3 2.8
 0 5 10 18.8 7.6
 -1 -5 -10 450.95 25.5
 1 5 10 452.55 24.2
 -2 -5 -10 195.38 14
 -2 -5 -10 187.38 13.5
 2 5 10 155.98 15.2
 -3 -5 -10 463.85 26.2
 3 5 10 517.75 28.5
 -4 -5 -10 316.57 19.6
 4 5 10 363.56 23.6
 5 5 10 122.69 15.7
 6 5 10 68.29 14.3
 -6 6 10 29.2 11.1
 -5 6 10 4.1 6.3
 -5 6 10 9.2 6.5
 -4 6 10 48 8.7
 -3 6 10 -2.3 6.3
 -3 6 10 -6.2 5.6
 -2 6 10 15.3 4.8
 -2 6 10 14.3 6.7
 1 -6 -10 163.88 12.7
 1 -6 -10 161.28 11
 -1 6 10 157.78 12.3
 -1 6 10 158.58 10.3
 0 -6 -10 -3.7 7.8
 0 6 10 -0.9 2
 0 6 10 -0.5 2.2
 0 6 10 7.9 5.5
 -1 -6 -10 12.1 8.5
 -2 -6 -10 58.89 7.9
 2 6 10 86.09 12.4
 -3 -6 -10 -0.7 5.8
 3 6 10 12.7 10.9
 -4 -6 -10 18.9 9.4
 4 6 10 13 11.5
 -5 -6 -10 9.5 7.5
 5 6 10 10.9 12.3
 6 6 10 19.1 13.7
 -6 7 10 46 12.6
 -5 7 10 223.78 15.8
 -5 7 10 233.18 17.3
 -4 7 10 -1.2 7.8
 -4 7 10 2.6 7
 -3 7 10 887.21 45.7
 -3 7 10 955.2 46.5
 -2 7 10 116.39 10.5
 -2 7 10 139.49 9.9
 1 -7 -10 478.75 26.9
 1 -7 -10 505.35 25.5
 -1 7 10 526.45 30.5
 -1 7 10 516.45 25.9
 0 -7 -10 370.26 22.4
 0 7 10 372.36 20.6
 0 7 10 361.16 20.9
 -1 -7 -10 1007.9 53.29
 -2 -7 -10 80.69 8.9
 2 7 10 81.99 11.1
 -3 -7 -10 339.67 19.6
 3 7 10 313.07 21.8
 -4 -7 -10 96.89 10.2
 4 7 10 99.79 15.3
 -5 -7 -10 8.9 10.5
 5 7 10 10.2 12.9
 -6 8 10 12.6 11
 -5 8 10 -10.2 9.4
 -4 8 10 149.49 10.7
 -4 8 10 115.09 12.4
 -3 8 10 11.7 6.6
 -3 8 10 17.2 7.3
 -2 8 10 278.97 16.2
 -2 8 10 267.77 16.3
 1 -8 -10 7.8 7.4
 -1 8 10 4.4 5.3
 -1 8 10 11.8 7
 -1 8 10 -0.4 4
 0 -8 -10 12 6.1
 0 8 10 15.8 3.2
 0 8 10 16.7 3.4
 -1 -8 -10 0.8 9.1
 2 8 10 194.98 15.9
 -3 -8 -10 25.3 9.2
 3 8 10 24.8 9.1
 -4 -8 -10 74.59 11.5
 4 8 10 61.09 14.4
 -5 -8 -10 14.8 10.6
 5 8 10 8.4 12.6
 -5 9 10 10.6 10.2
 -4 9 10 33.4 6.2
 -3 9 10 7.8 5.7
 -3 9 10 10 6.9
 -2 9 10 109.19 8.8
 -2 9 10 82.69 10.3
 1 -9 -10 16.8 7.4
 -1 9 10 5.1 4.4
 -1 9 10 -2.9 4.4
 0 -9 -10 193.88 15.9
 0 9 10 217.28 11.2
 1 9 10 0.8 10.4
 2 9 10 165.38 15.3
 -3 -9 -10 65.09 11.1
 3 9 10 58.99 14
 -4 -9 -10 55.49 11.5
 4 9 10 65.09 11.9
 -5 -9 -10 46.4 11.9
 5 9 10 32.5 12.1
 -5 10 10 6.2 10.4
 -4 10 10 60.29 10.6
 -3 10 10 10.7 7.1
 2 -10 -10 21.6 7.1
 -2 10 10 24.2 7.5
 1 -10 -10 93.09 10.5
 -1 10 10 83.39 7.3
 0 -10 -10 206.28 15.9
 0 10 10 188.88 10.8
 1 10 10 39.7 11.7
 2 10 10 79.99 14.5
 -3 -10 -10 71.09 11.5
 3 10 10 78.39 12.4
 -4 -10 -10 -16.9 10.3
 4 10 10 -1.9 13.9
 -5 -10 -10 44.1 11.8
 -5 11 10 -9.6 10.4
 -4 11 10 20.3 9.7
 -3 11 10 48.6 10.2
 2 -11 -10 162.98 14.2
 -2 11 10 192.48 13
 1 -11 -10 48.3 8.9
 -1 11 10 35.3 6.8
 0 -11 -10 -5.9 8.6
 0 11 10 2.4 4.3
 1 11 10 145.59 14.2
 2 11 10 85.79 12.5
 -3 -11 -10 30.6 11
 3 11 10 55.59 14.6
 -4 -11 -10 47.4 12.1
 4 11 10 42.2 15.6
 -4 12 10 285.37 25.5
 -3 12 10 -5.1 7.7
 2 -12 -10 811.32 47.3
 -2 12 10 790.92 43.8
 1 -12 -10 -3.8 7.5
 -1 12 10 -6.1 6
 0 -12 -10 343.87 20.8
 1 12 10 80.89 14.1
 2 12 10 330.47 25.1
 -3 -12 -10 172.08 16.3
 3 12 10 162.58 19.6
 -4 -12 -10 138.69 15.3
 4 12 10 138.49 20
 -4 13 10 17.8 10.4
 -3 13 10 54.29 10.1
 -2 13 10 -3.2 7.1
 1 -13 -10 55.89 8
 0 -13 -10 1.5 8.6
 1 13 10 151.38 17.3
 2 13 10 7.6 13.4
 -3 -13 -10 44.3 9.4
 3 13 10 47 15.6
 -3 14 10 5.6 8.4
 -2 14 10 123.19 13.3
 1 -14 -10 44.7 9
 0 -14 -10 10.6 8.8
 1 14 10 139.89 17.4
 2 14 10 38.3 10.9
 -3 -14 -10 33.1 11.8
 3 14 10 38.5 12.1
 -3 15 10 47.6 10.4
 0 -15 -10 1.6 8.3
 1 15 10 59.49 14.9
 2 15 10 10 14.3
 0 -16 -10 10.1 8.4
 1 16 10 22.6 13.2
 -2 -15 11 7.2 13.9
 -1 -15 11 111.89 17.2
 0 -15 11 10.4 14
 -1 15 -11 13.9 15.2
 -3 -14 11 87.49 16.1
 -2 -14 11 5.4 12.2
 -1 -14 11 161.38 18
 0 -14 11 56.49 11.5
 -1 14 -11 46.9 15.1
 -2 14 -11 8.3 14.4
 -3 -13 11 55.09 13.8
 -2 -13 11 19.9 12
 -1 -13 11 124.09 16.2
 0 -13 11 17.4 9.3
 -1 13 -11 42.8 11.1
 -2 13 -11 121.49 17.2
 -3 13 -11 240.98 21.8
 -4 -12 11 20.6 12.6
 -3 -12 11 52.39 10.5
 -2 -12 11 -3.4 8
 -1 -12 11 15.1 8.1
 0 -12 11 25.6 12
 -1 12 -11 27.7 13
 -2 12 -11 54.99 14.1
 2 -12 11 47.9 10.4
 -3 12 -11 9.6 13
 -4 12 -11 -9.6 11.8
 -4 -11 11 -3.5 11.5
 -3 -11 11 110.39 12.4
 -2 -11 11 3.2 10.9
 -1 -11 11 180.18 14.5
 0 -11 11 68.39 12.6
 -1 11 -11 114.19 15.3
 -2 11 -11 104.49 14.6
 2 -11 11 71.99 10.1
 -3 11 -11 59.59 13.8
 -4 11 -11 95.89 16.5
 -5 -10 11 75.49 11.7
 -4 -10 11 31.2 11.8
 -3 -10 11 358.86 23.7
 -2 -10 11 -7.3 9.9
 -1 -10 11 456.65 28.1
 0 -10 11 11.9 7.3
 1 -10 11 93.19 13.1
 -2 10 -11 168.98 14.8
 2 -10 11 180.28 14.2
 -3 10 -11 82.79 14.1
 3 -10 11 120.49 11.5
 -4 10 -11 42.1 11.4
 -5 -9 11 -6.1 8.2
 -4 -9 11 104.29 13.5
 -3 -9 11 9.3 9.8
 -2 -9 11 139.09 12.3
 -1 -9 11 -5.9 8.9
 0 -9 11 45 10.1
 1 -9 11 214.58 16.7
 -2 9 -11 262.47 19
 2 -9 11 257.37 17.5
 -3 9 -11 12.1 9.5
 3 -9 11 11.7 9.1
 -4 9 -11 -12.9 9.4
 -5 9 -11 26.9 10.8
 -5 -8 11 102.49 12.1
 -4 -8 11 6.7 9.9
 -3 -8 11 34 7.9
 -2 -8 11 123.99 11.3
 -1 -8 11 13.9 6.3
 0 -8 11 564.84 30.1
 1 -8 11 29.9 7.2
 1 -8 11 13.6 8.4
 -2 8 -11 70.69 11
 2 -8 11 58.59 9.8
 -3 8 -11 -2.3 10.4
 3 -8 11 23.6 8.3
 -4 8 -11 58.39 10.7
 -5 8 -11 30.4 9.7
 -6 -7 11 33.3 10.4
 -5 -7 11 26.8 8.5
 -4 -7 11 -2.9 6.5
 -3 -7 11 -1.1 6.2
 -2 -7 11 334.57 19.4
 -1 -7 11 2.5 7.5
 0 -7 11 14.9 5.7
 1 -7 11 16.3 8.5
 1 -7 11 7.8 7.7
 -2 7 -11 6.8 8.3
 2 -7 11 16.3 8.6
 -3 7 -11 7.8 7.7
 3 -7 11 10.7 8.2
 -4 7 -11 98.79 12.4
 -5 7 -11 -8.4 7.6
 -6 -6 11 166.48 15
 -5 -6 11 14.4 10.4
 -4 -6 11 173.58 15
 -3 -6 11 218.38 15.9
 -2 -6 11 546.35 30.7
 -1 -6 11 225.88 15.3
 0 -6 11 285.97 17
 1 -6 11 280.17 16
 1 -6 11 248.68 17.6
 -2 6 -11 258.07 17.8
 2 -6 11 271.47 16.9
 -3 6 -11 633.74 40
 3 -6 11 667.83 36.7
 -4 6 -11 131.69 11.4
 -6 -5 11 53.29 10.2
 -5 -5 11 5.9 10
 -4 -5 11 101.39 12.4
 -3 -5 11 38 7.1
 -2 -5 11 281.37 17.6
 -1 -5 11 -4.6 6.3
 0 -5 11 11.3 6
 1 -5 11 83.49 11
 1 -5 11 105.99 9.5
 -2 5 -11 265.97 16
 2 -5 11 227.68 16.9
 -3 5 -11 17.7 6.3
 3 -5 11 13.3 8.8
 -4 5 -11 10.9 7.3
 -5 5 -11 20.5 8.5
 -6 -4 11 6.7 8.1
 -5 -4 11 -3 9.6
 -4 -4 11 152.58 12.2
 3 4 -11 55.19 4.5
 2 4 -11 165.48 9.3
 -2 -4 11 157.68 11.2
 1 4 -11 30.3 4.6
 -1 -4 11 24.3 6.5
 0 -4 11 9.6 5.4
 -1 4 -11 2 3.7
 1 -4 11 -6.5 7.8
 1 -4 11 5.2 6.4
 -2 4 -11 206.68 13.4
 -2 4 -11 209.18 15.9
 2 -4 11 225.48 16.2
 -3 4 -11 -4.6 5.8
 -3 4 -11 13.9 8
 3 -4 11 5.1 9
 -4 4 -11 222.98 13.3
 -4 4 -11 204.98 14.5
 -5 4 -11 7.2 8.2
 -6 -3 11 83.19 11.2
 -5 -3 11 10.9 6.9
 -4 -3 11 119.99 12.1
 3 3 -11 115.89 7.5
 -3 -3 11 108.59 10.6
 2 3 -11 885.61 46.8
 -2 -3 11 910.41 44.6
 1 3 -11 12.1 4.2
 -1 -3 11 13.5 5.5
 0 3 -11 118.89 8.5
 0 3 -11 92.79 7.2
 0 -3 11 102.49 8.6
 -1 3 -11 163.48 11.3
 -1 3 -11 156.98 11.2
 1 -3 11 158.98 11.1
 1 -3 11 177.98 14
 -2 3 -11 6 5.6
 -2 3 -11 11.9 5.3
 -2 3 -11 6.1 3.2
 2 -3 11 12 8.6
 -3 3 -11 261.67 17.4
 -3 3 -11 249.97 15.3
 3 -3 11 244.88 18
 -4 3 -11 74.49 10.5
 -4 3 -11 67.49 7.3
 -5 3 -11 58.59 10.3
 -6 3 -11 -5 8.9
 -6 -2 11 28.9 8.4
 -5 -2 11 47.5 10.3
 -4 -2 11 5.2 7.6
 -3 -2 11 664.33 36.2
 2 2 -11 34.9 5.5
 -2 -2 11 25.8 5.2
 1 2 -11 213.68 12.3
 1 2 -11 228.78 12.5
 -1 -2 11 213.38 12.7
 0 2 -11 64.49 6.9
 0 2 -11 56.09 5.7
 0 -2 11 73.99 8.5
 0 -2 11 65.59 7
 -1 2 -11 601.44 31.6
 -1 2 -11 642.64 40.6
 1 -2 11 674.63 32.6
 1 -2 11 665.13 34.7
 -2 2 -11 37.9 5.3
 -2 2 -11 34.7 6.7
 -2 2 -11 36.5 4.2
 -3 2 -11 548.15 26.6
 -3 2 -11 499.15 28.6
 3 -2 11 509.15 29.8
 -4 2 -11 3.5 4.1
 -4 2 -11 9.7 8.5
 -5 2 -11 -0.4 5.9
 -6 2 -11 100.89 12.4
 -6 -1 11 27.5 8.6
 -5 -1 11 277.07 19.2
 -4 -1 11 23.3 6.1
 -3 -1 11 129.29 10.7
 -2 -1 11 179.28 11.7
 1 1 -11 816.52 44.3
 1 1 -11 798.62 51.19
 -1 -1 11 852.61 41.8
 0 1 -11 1.7 3
 0 1 -11 -1.9 5.4
 0 -1 11 1.9 4.3
 0 -1 11 2.7 5.6
 -1 1 -11 373.86 20.7
 -1 1 -11 414.96 23
 -1 1 -11 406.86 21.5
 -1 1 -11 424.06 27.7
 1 -1 11 387.36 22.9
 -2 1 -11 213.68 14
 -2 1 -11 202.68 10.8
 -2 1 -11 191.38 14.9
 -2 1 -11 208.38 11.2
 2 -1 11 192.68 14.3
 -3 1 -11 143.39 8.4
 -3 1 -11 148.09 13.1
 -4 1 -11 279.77 19.3
 -5 1 -11 79.59 11.9
 -6 1 -11 123.39 12.1
 -6 0 11 9.6 7.5
 -5 0 11 9.8 6.4
 -4 0 11 -12.1 7.1
 -3 0 11 -6 5.8
 -2 0 11 11.9 5.2
 1 0 -11 -0.7 3.2
 -1 0 11 -6.6 3.9
 0 0 -11 1.9 5.4
 0 0 -11 -2.9 2.8
 0 0 11 6.6 3.7
 0 0 11 -3.7 5.4
 -1 0 -11 0.5 2
 -1 0 -11 -2.9 3.1
 -1 0 -11 9.9 6.2
 -1 0 -11 -5.9 5.1
 1 0 11 -4.8 7.8
 -2 0 -11 4.5 7.1
 -2 0 -11 -0.2 1.7
 -2 0 -11 0 1.8
 -2 0 -11 6.8 8
 2 0 11 -8.9 8.6
 -3 0 -11 -4.9 6
 -3 0 -11 0.1 2.2
 -4 0 -11 4 6.3
 -5 0 -11 10.5 9.8
 -6 0 -11 5.6 7
 -6 1 11 15.8 11
 -5 1 11 231.48 15.7
 -4 1 11 6.2 7.2
 -3 1 11 114.09 9.7
 -2 1 11 177.28 11.3
 1 -1 -11 848.52 43.6
 -1 1 11 872.31 46
 -1 1 11 844.52 48.9
 0 -1 -11 2.6 2.8
 0 -1 -11 0.7 4.2
 0 -1 -11 1 7.4
 0 1 11 -7 5.6
 0 1 11 2.7 3
 -1 -1 -11 459.35 23.8
 -1 -1 -11 394.06 18.5
 -1 -1 -11 415.86 19.2
 -1 -1 -11 404.16 21.2
 1 1 11 403.56 23.4
 -2 -1 -11 188.98 12.5
 -2 -1 -11 224.68 15.3
 2 1 11 165.08 13.8
 -3 -1 -11 147.29 12.3
 -3 -1 -11 149.09 12.6
 -4 -1 -11 252.77 17.3
 -5 -1 -11 72.99 12.3
 -6 -1 -11 141.09 15
 -6 2 11 28.5 11.1
 -5 2 11 61.29 10.4
 -4 2 11 5.9 5.3
 -3 2 11 691.83 35
 -2 2 11 17.3 5
 1 -2 -11 239.08 12.2
 -1 2 11 231.08 15.9
 -1 2 11 230.88 12.4
 0 -2 -11 57.69 4.2
 0 -2 -11 55.89 9.5
 0 2 11 64.49 9.9
 0 2 11 64.19 4.4
 -1 -2 -11 647.14 34.7
 -1 -2 -11 621.84 31.6
 1 2 11 593.34 37.4
 -2 -2 -11 34.8 8.2
 -2 -2 -11 55.99 10.3
 2 2 11 62.69 10.9
 -3 -2 -11 487.85 30.2
 -3 -2 -11 580.84 28.2
 -4 -2 -11 13.9 9.6
 -5 -2 -11 -9.5 7.3
 -6 -2 -11 48.6 12.4
 -6 3 11 76.29 12.7
 -5 3 11 4.5 8
 -4 3 11 117.29 11
 -3 3 11 94.19 8.8
 -2 3 11 919.61 55.29
 -2 3 11 907.91 45.6
 1 -3 -11 18.3 3.7
 -1 3 11 18.8 6.1
 -1 3 11 20 4.2
 0 -3 -11 92.09 5.2
 0 -3 -11 89.99 10.8
 0 3 11 99.79 6
 0 3 11 92.79 10.8
 -1 -3 -11 174.58 12.2
 -1 -3 -11 210.88 13.8
 1 3 11 174.18 14.6
 -2 -3 -11 18.2 7.9
 -2 -3 -11 11.3 6.4
 -3 -3 -11 283.27 18.8
 -3 -3 -11 219.78 16.6
 -4 -3 -11 61.89 9
 -4 -3 -11 76.79 10.5
 4 3 11 91.49 10.2
 5 3 11 40.1 10.9
 6 3 11 -3.9 10.1
 -6 4 11 6.3 10.4
 -5 4 11 21.8 9
 -4 4 11 160.08 12.6
 -3 4 11 71.79 8.1
 -3 4 11 66.59 6.8
 -2 4 11 180.18 12.6
 -2 4 11 182.48 11.8
 1 -4 -11 27.7 3.9
 -1 4 11 18.7 6.1
 -1 4 11 24.8 4.2
 0 -4 -11 5.4 1.9
 0 -4 -11 15.7 6.2
 0 4 11 4.4 5.6
 0 4 11 6.2 1.8
 -1 -4 -11 -3.7 4.9
 -1 -4 -11 3.5 8.7
 1 4 11 0.6 5.7
 -2 -4 -11 223.18 16.8
 -2 -4 -11 200.28 14.5
 -3 -4 -11 11.1 8.3
 -3 -4 -11 7.7 10
 -4 -4 -11 199.78 16.8
 -4 -4 -11 215.58 17.6
 4 4 11 175.28 15.2
 5 4 11 -0.6 10.9
 6 4 11 26.1 12.4
 -6 5 11 52.19 12.2
 -5 5 11 2.5 6
 -4 5 11 89.59 10.3
 -4 5 11 97.59 10.4
 -3 5 11 27.2 8
 -3 5 11 20.2 7.4
 -2 5 11 289.27 16.6
 -2 5 11 275.07 18.5
 1 -5 -11 3.2 3.3
 1 -5 -11 -5.8 8
 -1 5 11 2.7 7.6
 -1 5 11 1.6 3.4
 0 -5 -11 14.7 8.5
 0 5 11 -6.6 7.6
 0 5 11 0.2 1.8
 0 5 11 2.3 1.4
 -1 -5 -11 89.89 11.9
 1 5 11 84.69 11.6
 -2 -5 -11 268.07 18.2
 -2 -5 -11 219.38 15
 -3 -5 -11 20.3 9
 3 5 11 9.3 7.8
 -4 -5 -11 0.9 8.9
 4 5 11 -0.5 10.9
 5 5 11 29.2 12.3
 -6 6 11 226.18 18.7
 -5 6 11 0.4 6.9
 -5 6 11 5.8 9.1
 -4 6 11 203.88 15.1
 -4 6 11 208.18 15.3
 -3 6 11 234.18 15.5
 -3 6 11 234.18 14.6
 -2 6 11 577.64 36.5
 -2 6 11 588.44 35.2
 1 -6 -11 212.48 15.1
 1 -6 -11 235.98 15.2
 -1 6 11 230.28 14
 -1 6 11 253.87 16.1
 0 -6 -11 345.47 21.5
 0 6 11 330.77 19.7
 0 6 11 317.17 18.7
 0 6 11 312.67 20
 -1 -6 -11 282.07 19.4
 -2 -6 -11 227.48 17.1
 -2 -6 -11 314.67 20.3
 -3 -6 -11 577.14 29.7
 3 6 11 561.24 33.5
 -4 -6 -11 155.68 14.9
 4 6 11 163.38 17.4
 5 6 11 159.58 18.4
 -6 7 11 22.8 11.3
 -5 7 11 4.4 10
 -4 7 11 4.9 6.7
 -4 7 11 8.2 7.5
 -3 7 11 0.4 5.8
 -3 7 11 2.4 6.6
 -2 7 11 346.67 19.5
 -2 7 11 311.77 18.4
 1 -7 -11 -1.4 4.3
 1 -7 -11 4.3 7.8
 -1 7 11 2.4 3.7
 -1 7 11 4.4 5.3
 0 -7 -11 10.5 9.1
 0 7 11 25.1 8.9
 0 7 11 18.6 2.4
 0 7 11 21.7 2.9
 -1 -7 -11 5.6 9.6
 -2 -7 -11 25.7 11.2
 -2 -7 -11 8.9 8.5
 2 7 11 14 10.9
 -3 -7 -11 3.6 6.4
 3 7 11 7.9 8.8
 -4 -7 -11 112.09 13.5
 4 7 11 103.99 16.3
 -5 -7 -11 26.1 11.7
 5 7 11 32.1 13.2
 -5 8 11 144.49 14.5
 -4 8 11 5.2 7.6
 -4 8 11 -1.1 7.5
 -3 8 11 27.6 9
 -3 8 11 41.1 7.7
 -2 8 11 141.79 10.6
 -2 8 11 127.49 12.4
 1 -8 -11 1.9 8.1
 -1 8 11 10.9 4.2
 -1 8 11 16.5 7.9
 0 -8 -11 622.44 33.9
 0 8 11 586.94 38.3
 -1 -8 -11 29.8 7.9
 -2 -8 -11 46.8 8.2
 2 8 11 35.8 12.2
 -3 -8 -11 25.7 9.7
 3 8 11 14.3 9.1
 -4 -8 -11 88.69 12.5
 4 8 11 54.79 15
 -5 -8 -11 46.3 9.8
 5 8 11 49.8 16.3
 -5 9 11 7.1 9.4
 -4 9 11 101.69 11.8
 -3 9 11 10.8 6.8
 -3 9 11 4.7 7.9
 -2 9 11 137.49 12.2
 -2 9 11 160.68 10.8
 1 -9 -11 4.5 8.2
 -1 9 11 -1.5 4
 0 -9 -11 47.8 8.8
 0 9 11 53.79 4.3
 -1 -9 -11 194.58 15.4
 2 9 11 243.68 20.6
 -3 -9 -11 5.1 6.7
 3 9 11 -8 12.6
 -4 -9 -11 0.8 10.5
 4 9 11 8.3 10
 -5 -9 -11 21.1 11.9
 5 9 11 30.3 15.7
 -5 10 11 83.79 13.1
 -4 10 11 15.5 8.7
 -3 10 11 412.56 25.2
 -3 10 11 469.45 26.3
 -2 10 11 6.5 6.3
 1 -10 -11 440.36 25.8
 -1 10 11 445.76 24.5
 0 -10 -11 15.9 9.9
 -1 -10 -11 102.89 11.8
 2 10 11 154.68 15.7
 -3 -10 -11 80.79 12.6
 3 10 11 73.69 15.9
 -4 -10 -11 49.3 10.1
 4 10 11 82.89 17.5
 -4 11 11 0.9 8.4
 -3 11 11 114.89 12.3
 -2 11 11 1.6 5.3
 1 -11 -11 199.58 15.2
 -1 11 11 161.78 11.3
 0 -11 -11 49.4 9
 -1 -11 -11 133.09 15.1
 2 11 11 95.69 16.2
 -3 -11 -11 77.79 12.8
 3 11 11 51.69 15.5
 -4 -11 -11 97.79 11.9
 4 11 11 83.69 14.8
 -4 12 11 27.5 11.6
 -3 12 11 37.2 9.8
 -2 12 11 14.9 7.6
 1 -12 -11 16 8.7
 0 -12 -11 14 10.1
 -1 -12 -11 22.3 11.8
 1 12 11 22.2 9.6
 2 12 11 26.9 14.8
 -3 -12 -11 2.6 11
 3 12 11 2.1 9.8
 -3 13 11 82.89 10.8
 1 -13 -11 111.69 12.2
 0 -13 -11 12.2 10.2
 -1 -13 -11 66.39 13.2
 2 13 11 137.89 18.9
 -3 -13 -11 141.99 14.2
 3 13 11 174.58 17.7
 1 -14 -11 147.59 15.2
 0 -14 -11 47 8.7
 -1 -14 -11 74.79 13.5
 2 14 11 -7.1 14.4
 0 -15 -11 29.6 10.2
 -1 -15 -11 26.6 11.7
 1 15 11 27.6 10.6
 -2 -14 12 -10.1 12.2
 -1 -14 12 29 10.2
 0 -14 12 43.9 13.9
 -1 14 -12 36.2 15.4
 -3 -13 12 19.2 12.9
 -2 -13 12 9 12
 -1 -13 12 30.2 10.1
 0 -13 12 20.9 9.5
 -1 13 -12 17.5 14.1
 -2 13 -12 10.5 13.6
 -3 -12 12 92.49 12.3
 -2 -12 12 138.09 14
 -1 -12 12 1.7 8.3
 0 -12 12 10.2 11.9
 -1 12 -12 30.4 13.4
 1 -12 12 5.1 6.7
 -2 12 -12 8 13.2
 -3 12 -12 39 13.7
 -4 -11 12 109.09 15.5
 -3 -11 12 57.39 12.8
 -2 -11 12 89.99 14.1
 -1 -11 12 118.89 12.3
 0 -11 12 46.5 12.5
 -1 11 -12 127.39 16.4
 1 -11 12 175.18 14.9
 -2 11 -12 21 12.4
 2 -11 12 0.1 8.2
 -3 11 -12 222.28 19.6
 -4 11 -12 31.5 11.6
 -4 -10 12 20.5 8.8
 -3 -10 12 3.5 11
 -2 -10 12 42.4 9.1
 -1 -10 12 149.29 14.7
 0 -10 12 7.9 7.3
 1 -10 12 28.5 10
 -2 10 -12 7.2 10.7
 2 -10 12 6 8.2
 -3 10 -12 -1.6 11.1
 3 -10 12 7.2 8.5
 -4 10 -12 47.3 11.4
 -5 -9 12 -7 12.2
 -4 -9 12 110.39 12.3
 -3 -9 12 82.39 12.8
 -2 -9 12 139.49 14.5
 -1 -9 12 260.37 18.6
 0 -9 12 198.68 17.1
 1 -9 12 260.97 21.3
 1 -9 12 306.27 20.2
 -2 9 -12 29.9 10.7
 2 -9 12 23.4 9.3
 -3 9 -12 269.07 19.7
 3 -9 12 278.77 18.6
 -4 9 -12 20.2 11.6
 -5 -8 12 120.09 15.5
 -4 -8 12 23 8.5
 -3 -8 12 30 7.9
 -2 -8 12 384.06 23.5
 -1 -8 12 172.88 14.9
 0 -8 12 209.38 14.9
 1 -8 12 43.6 10.2
 1 -8 12 43.6 8.2
 -2 8 -12 176.58 16.6
 2 -8 12 176.48 15.1
 -3 8 -12 -5.2 8.8
 3 -8 12 2.1 8.7
 -4 8 -12 175.48 14.9
 -5 -7 12 34.3 12.6
 -4 -7 12 38.3 8.7
 -3 -7 12 61.49 8.8
 -2 -7 12 163.38 14.2
 -1 -7 12 9.8 6.1
 0 -7 12 110.99 11.8
 1 -7 12 6.5 6.4
 1 -7 12 17.3 8.4
 -2 7 -12 193.38 15.1
 2 -7 12 192.08 15.7
 -3 7 -12 4.5 7.6
 3 -7 12 7.4 9
 -4 7 -12 1.5 8.9
 -5 -6 12 20.6 11.6
 -4 -6 12 8.6 10
 -3 -6 12 25.6 9.5
 -2 -6 12 89.39 10.7
 -1 -6 12 9 7.6
 0 -6 12 5.8 7
 1 -6 12 83.29 10
 1 -6 12 77.89 11.8
 -2 6 -12 10.2 7.2
 2 -6 12 16.4 9.3
 -3 6 -12 3.4 6.8
 3 -6 12 12 9.3
 -4 6 -12 26.5 7.5
 -6 -5 12 7.3 8.5
 -5 -5 12 41.5 11.8
 -4 -5 12 133.49 13.9
 -3 -5 12 67.29 10.4
 -2 -5 12 156.68 12.7
 -1 -5 12 279.47 17.9
 0 -5 12 44.3 7.5
 1 -5 12 34.9 7.7
 1 -5 12 48.8 7.9
 -2 5 -12 219.98 15.2
 2 -5 12 215.98 18.1
 -3 5 -12 5.4 5.6
 3 -5 12 -0.7 9
 -6 -4 12 60.59 10.4
 -5 -4 12 247.08 18.8
 -4 -4 12 36.2 9.9
 3 4 -12 199.28 13.9
 -3 -4 12 244.78 14.9
 2 4 -12 435.96 24.6
 -2 -4 12 468.25 28.6
 1 4 -12 384.36 20.4
 -1 -4 12 330.27 19.4
 0 -4 12 253.77 15.1
 1 -4 12 78.99 9.3
 1 -4 12 61.29 7.7
 -2 4 -12 502.45 28.6
 2 -4 12 491.85 27.9
 -3 4 -12 150.08 11.1
 3 -4 12 148.59 14.9
 -4 4 -12 334.97 21.3
 -5 4 -12 -0.1 8.5
 -6 -3 12 89.29 13.9
 -5 -3 12 6 10.5
 -4 -3 12 123.99 11.1
 3 3 -12 108.99 7.3
 -3 -3 12 112.09 11.2
 2 3 -12 126.39 9.2
 -2 -3 12 148.79 10.3
 1 3 -12 628.14 31.5
 -1 -3 12 616.14 32.4
 0 3 -12 123.09 8.4
 0 3 -12 127.49 8.6
 0 -3 12 125.09 12.8
 0 -3 12 93.49 9.1
 -1 3 -12 71.79 6
 1 -3 12 82.99 9.6
 1 -3 12 77.49 7.5
 -2 3 -12 21.6 5.8
 2 -3 12 26.6 9.6
 -3 3 -12 575.14 33.6
 -3 3 -12 608.14 35.2
 3 -3 12 566.84 32
 -4 3 -12 13.2 9.1
 -5 3 -12 182.98 15.9
 -6 -2 12 4.9 10.6
 -5 -2 12 62.89 9
 -4 -2 12 -13 8
 -3 -2 12 266.87 16.7
 2 2 -12 0.6 5
 -2 -2 12 -4.2 5.9
 1 2 -12 255.47 13.8
 -1 -2 12 222.98 13.4
 0 2 -12 123.19 9.9
 0 2 -12 129.99 8.4
 0 -2 12 156.18 9.6
 0 -2 12 128.29 11.5
 -1 2 -12 78.59 6.1
 -1 2 -12 90.69 7.7
 -1 2 -12 90.09 9.2
 -2 2 -12 343.47 21.7
 -2 2 -12 332.17 18
 2 -2 12 309.87 20.9
 -3 2 -12 39.6 9.6
 -3 2 -12 21.3 4.5
 3 -2 12 17.9 10.6
 -4 2 -12 28.9 9.9
 -5 2 -12 -4 9.2
 -6 -1 12 66.09 12.5
 -5 -1 12 11.9 6.7
 -4 -1 12 41.5 7.3
 -3 -1 12 62.99 7.2
 -2 -1 12 45.2 7
 1 1 -12 463.95 22.4
 1 1 -12 432.46 23.2
 -1 -1 12 455.75 26
 0 1 -12 330.07 20.3
 0 1 -12 366.66 18
 0 -1 12 351.56 21
 0 -1 12 303.07 19.7
 -1 1 -12 81.39 9.1
 -1 1 -12 70.49 6.4
 -1 1 -12 74.19 5.2
 1 -1 12 68.29 11.2
 -2 1 -12 10.4 5.4
 -2 1 -12 11.2 8.5
 -2 1 -12 3.8 3
 2 -1 12 4.7 9.3
 -3 1 -12 198.08 15.9
 3 -1 12 196.68 15.6
 -4 1 -12 3.1 9.1
 -5 1 -12 125.69 13.9
 -6 0 12 368.86 24.1
 -5 0 12 25.1 7.4
 -4 0 12 90.29 10.6
 -3 0 12 118.89 10.2
 -2 0 12 203.68 12.7
 1 0 -12 113.99 8
 1 0 -12 115.59 8.5
 -1 0 12 147.09 13.1
 -1 0 12 113.89 8.4
 0 0 -12 14.8 3.3
 0 0 -12 21.3 6.4
 0 0 12 15.7 4.3
 0 0 12 12.2 8.9
 -1 0 -12 164.78 14
 -1 0 -12 163.38 8.1
 -1 0 -12 178.98 9.8
 -1 0 -12 155.28 11.9
 1 0 12 130.79 13.8
 -2 0 -12 89.29 9.8
 -2 0 -12 79.99 3.9
 -2 0 -12 86.69 11.1
 2 0 12 64.79 11.6
 -3 0 -12 -5.1 6.3
 -3 0 -12 6.4 6.1
 -4 0 -12 -1.5 7.2
 -5 0 -12 13.8 10.6
 -6 1 12 51.49 9.5
 -5 1 12 -7.2 6
 -4 1 12 47.2 7.2
 -3 1 12 89.99 9.1
 -2 1 12 25.5 4.5
 1 -1 -12 483.75 26.4
 -1 1 12 512.15 29.2
 -1 1 12 488.15 26.5
 0 -1 -12 327.27 18.7
 0 -1 -12 367.56 17.7
 0 1 12 368.56 22.7
 0 1 12 362.16 19.5
 -1 -1 -12 70.79 10.5
 -1 -1 -12 57.49 8.9
 1 1 12 85.49 9.6
 -2 -1 -12 3.7 8.9
 -2 -1 -12 -3.1 7.5
 2 1 12 15.5 7.3
 -3 -1 -12 213.78 17.3
 -3 -1 -12 219.68 15.9
 -4 -1 -12 9.8 10.2
 -5 -1 -12 120.99 14.5
 -6 2 12 11.1 10.7
 -5 2 12 39.3 10.4
 -4 2 12 -0.1 7.8
 -3 2 12 271.17 16.2
 -2 2 12 -2.2 4.4
 -2 2 12 12.6 6.4
 1 -2 -12 218.58 11.7
 -1 2 12 227.98 12.8
 -1 2 12 210.28 14.8
 0 -2 -12 149.09 7.9
 0 -2 -12 135.39 13.5
 0 -2 -12 164.38 11.7
 0 2 12 130.09 7.9
 0 2 12 154.38 13.5
 -1 -2 -12 85.09 8.5
 -1 -2 -12 88.19 11.4
 1 2 12 103.09 10.3
 -2 -2 -12 300.67 21
 -2 -2 -12 299.47 18.1
 2 2 12 274.47 20.8
 -3 -2 -12 36.9 9.5
 -3 -2 -12 0.8 9.7
 -4 -2 -12 27.9 8.6
 -5 -2 -12 4.1 10.9
 -6 3 12 99.49 13.7
 -5 3 12 -0.3 6.7
 -4 3 12 148.69 12.5
 -3 3 12 101.39 9.3
 -2 3 12 156.88 13.9
 -2 3 12 158.58 10.7
 1 -3 -12 633.94 31.1
 -1 3 12 638.64 35
 -1 3 12 643.84 38.5
 0 -3 -12 135.29 7.6
 0 -3 -12 133.49 11.7
 0 3 12 114.49 7.1
 -1 -3 -12 65.49 9.7
 -1 -3 -12 103.89 10.3
 1 3 12 81.29 9.8
 -2 -3 -12 14.9 8
 -2 -3 -12 22.2 9.8
 2 3 12 28.4 8.2
 -3 -3 -12 595.94 37
 -3 -3 -12 608.84 33.6
 -4 -3 -12 -4.4 9.6
 -4 -3 -12 2.2 10.8
 -5 -3 -12 209.88 18.3
 -6 4 12 60.89 12
 -5 4 12 249.88 16.8
 -4 4 12 28.9 6.1
 -3 4 12 242.58 16.4
 -3 4 12 195.18 13.8
 -2 4 12 495.65 28.5
 -2 4 12 463.25 27.6
 1 -4 -12 377.96 22.5
 -1 4 12 413.06 22.5
 -1 4 12 402.56 22.3
 0 -4 -12 276.67 18.9
 0 4 12 268.17 13.3
 0 4 12 291.47 18.8
 -1 -4 -12 61.89 11.2
 -1 -4 -12 62.99 8
 -2 -4 -12 489.15 27.3
 -2 -4 -12 539.55 32.4
 -3 -4 -12 146.49 13.7
 -3 -4 -12 150.58 13.7
 -4 -4 -12 465.05 29.2
 -4 -4 -12 404.06 24.2
 -5 -4 -12 -1.7 11.7
 -6 5 12 4.4 10
 -5 5 12 46.8 10.5
 -5 5 12 30.2 9.2
 -4 5 12 97.29 10.3
 -4 5 12 86.49 12.7
 -3 5 12 74.79 10.4
 -3 5 12 48.8 7.5
 -2 5 12 164.48 11.8
 -2 5 12 155.18 13.4
 -1 5 12 307.77 18.5
 -1 5 12 302.67 18.7
 0 -5 -12 14.6 9.4
 0 5 12 61.39 10.4
 -1 -5 -12 41.9 10.9
 1 5 12 45.9 8.4
 -2 -5 -12 207.68 16
 -2 -5 -12 203.88 15.2
 -3 -5 -12 14 10.6
 -3 -5 -12 7.2 6.5
 -4 -5 -12 83.59 12.5
 -4 -5 -12 103.59 12.6
 4 5 12 104.89 12.4
 5 5 12 -4.5 11
 -5 6 12 12.5 9.4
 -5 6 12 11.1 8
 -4 6 12 47.8 9
 -3 6 12 40.1 7
 -3 6 12 19.2 8.5
 -2 6 12 60.99 7
 -2 6 12 55.19 7.9
 1 -6 -12 15.5 9.4
 -1 6 12 11.4 6.3
 -1 6 12 19.5 4.1
 0 -6 -12 17.5 9.7
 0 6 12 4.6 9
 -1 -6 -12 81.19 12.8
 -2 -6 -12 6.8 6.2
 -2 -6 -12 9.4 10.8
 -3 -6 -12 7.5 10.9
 -3 -6 -12 21.7 7.4
 3 6 12 25.4 9
 -4 -6 -12 49.6 11.6
 4 6 12 34.5 12.7
 5 6 12 5.1 12.7
 -5 7 12 53.09 11.2
 -4 7 12 26.8 8.1
 -4 7 12 28.6 8.7
 -3 7 12 91.79 9.8
 -3 7 12 67.09 9.8
 -2 7 12 158.28 10.9
 -2 7 12 151.28 13
 1 -7 -12 29.3 9.7
 -1 7 12 33.4 9.4
 -1 7 12 19.1 4
 0 -7 -12 131.49 14.2
 0 7 12 155.18 14
 -1 -7 -12 -2.1 7.1
 -2 -7 -12 176.78 14.8
 -2 -7 -12 154.58 14.5
 -3 -7 -12 2.5 9.9
 -3 -7 -12 3.9 11.8
 3 7 12 -8.8 11.9
 -4 -7 -12 5.4 7.5
 4 7 12 -2.6 12.3
 -5 -7 -12 74.49 13.5
 5 7 12 41.6 12.1
 -5 8 12 139.79 14.2
 -4 8 12 7.1 8.3
 -4 8 12 6 8.7
 -3 8 12 18.8 7.9
 -3 8 12 26.7 7
 -2 8 12 374.16 22.5
 -2 8 12 386.06 22.1
 1 -8 -12 184.48 14.5
 -1 8 12 215.58 15.6
 -1 8 12 187.88 13.3
 0 -8 -12 206.78 17.3
 -1 -8 -12 35.8 11.7
 -2 -8 -12 210.48 16.5
 -2 -8 -12 191.28 18.3
 -3 -8 -12 -4.4 8.4
 -3 -8 -12 9.6 9.9
 3 8 12 -3.1 11.8
 -4 -8 -12 98.79 13.8
 -5 9 12 -1.4 9.9
 -4 9 12 164.18 13.9
 -3 9 12 75.39 8.9
 -3 9 12 67.99 10.7
 -2 9 12 168.48 11.8
 -2 9 12 182.88 15.4
 -1 9 12 187.68 11.4
 0 -9 -12 236.38 17.5
 -1 -9 -12 269.87 20.6
 -2 -9 -12 23.5 11.9
 -2 -9 -12 19.8 10.2
 -3 -9 -12 188.58 16.3
 3 9 12 257.57 21.6
 -4 -9 -12 -8.8 7.4
 4 9 12 -0.4 15.3
 -4 10 12 11.1 8.5
 -3 10 12 -0.6 7
 -3 10 12 17.5 7.2
 -2 10 12 56.79 8
 1 -10 -12 177.58 15.5
 0 -10 -12 28.6 8.4
 -1 -10 -12 53.79 12.7
 -2 -10 -12 0.4 7.4
 -2 -10 -12 -7.3 12.3
 -3 -10 -12 0.3 7.3
 3 10 12 8.3 13.8
 -4 -10 -12 45.6 9.9
 4 10 12 57.29 13.4
 -4 11 12 91.29 13.1
 -3 11 12 45.8 9.4
 1 -11 -12 123.89 13.4
 0 -11 -12 27.7 11.2
 -1 -11 -12 174.88 17.3
 -2 -11 -12 -10.4 9.1
 2 11 12 -7.9 9.7
 -3 -11 -12 210.98 16.8
 3 11 12 239.18 22.9
 1 -12 -12 24.1 9.6
 0 -12 -12 16.9 10.6
 -1 -12 -12 2.2 11.4
 2 12 12 -0.2 13.8
 -3 -12 -12 36.3 9.6
 3 12 12 26.1 15.4
 1 -13 -12 32.6 7.8
 0 -13 -12 -1.5 10
 -1 -13 -12 12.9 8.4
 2 13 12 0.3 13.7
 1 -14 -12 7.5 8.9
 0 -14 -12 30 11.5
 -1 -14 -12 63.69 10.9
 -2 -13 13 154.58 17.5
 -1 -13 13 43.7 10.7
 0 -13 13 245.78 21
 -1 13 -13 -1 13.8
 1 -13 13 -3.3 9.9
 -3 -12 13 12.3 12.5
 -2 -12 13 31.7 9.7
 -1 -12 13 6.7 8.9
 0 -12 13 34.7 12.8
 -1 12 -13 16.6 14
 1 -12 13 16.2 10.2
 -2 12 -13 9.9 13.2
 -3 -11 13 85.89 12.2
 -2 -11 13 84.79 14.3
 -1 -11 13 26.4 9.3
 0 -11 13 263.57 21
 -1 11 -13 16 12.7
 1 -11 13 17.2 10.3
 -2 11 -13 215.88 20.1
 2 -11 13 273.37 20.8
 -3 11 -13 -17.4 10.8
 -4 -10 13 8.3 11.4
 -3 -10 13 -0.6 7.6
 -2 -10 13 32.1 11.9
 -1 -10 13 82.99 10.6
 0 -10 13 32.9 11.9
 -1 10 -13 8.8 11.2
 1 -10 13 -9.1 10
 -2 10 -13 -9.3 10.8
 2 -10 13 12.6 9.6
 -3 10 -13 17 10.9
 -4 -9 13 2.8 10.9
 -3 -9 13 6.5 10.9
 -2 -9 13 -2.1 7.2
 -1 -9 13 6.7 7.3
 0 -9 13 4.5 9.5
 -1 9 -13 18.5 13.1
 1 -9 13 13.6 7.3
 -2 9 -13 24.8 10.6
 2 -9 13 10.2 10.5
 -3 9 -13 4.6 9.8
 3 -9 13 6.3 8.9
 -4 -8 13 49.1 12
 -3 -8 13 8.9 10.1
 -2 -8 13 11.4 9.8
 -1 -8 13 345.87 22.9
 0 -8 13 149.99 14.3
 1 -8 13 53.29 11.4
 -2 8 -13 22.7 11.6
 2 -8 13 2.9 7
 -3 8 -13 112.69 12.1
 3 -8 13 101.69 12.9
 -5 -7 13 19.3 11.8
 -4 -7 13 15.4 8.3
 -3 -7 13 13.9 10
 -2 -7 13 226.58 17
 -1 -7 13 24.2 9.4
 0 -7 13 181.58 14.9
 1 -7 13 27.3 8.1
 1 -7 13 42.6 9.6
 -2 7 -13 23.8 8.8
 2 -7 13 31.5 8.2
 -3 7 -13 11.1 7.8
 3 -7 13 -2.2 6.6
 -5 -6 13 96.99 14.1
 -4 -6 13 327.77 21.6
 -3 -6 13 150.28 13.8
 -2 -6 13 87.79 9.6
 -1 -6 13 857.01 49.99
 0 -6 13 95.39 10.9
 1 -6 13 539.95 31.5
 1 -6 13 622.34 32
 -2 6 -13 9.3 8.7
 2 -6 13 9.9 9.6
 -3 6 -13 448.26 29.6
 3 -6 13 467.85 31.2
 -5 -5 13 -4.9 11
 -4 -5 13 7 6.9
 -3 -5 13 2 8.5
 -2 -5 13 23.6 6.4
 -1 -5 13 7.1 5.5
 0 -5 13 78.49 9.3
 0 -5 13 77.69 10.1
 1 -5 13 0.9 6.6
 -2 5 -13 -10.2 7.1
 2 -5 13 2.3 10
 3 -5 13 27.8 8.2
 -5 -4 13 4.7 10.5
 -4 -4 13 63.69 11.3
 -3 -4 13 74.19 10.5
 2 4 -13 117.29 8.6
 -2 -4 13 140.39 10.4
 1 4 -13 4.4 5.9
 -1 -4 13 19 7
 0 -4 13 0.8 6.7
 0 -4 13 13.9 7.3
 -1 4 -13 289.07 22.9
 1 -4 13 307.47 20.6
 -2 4 -13 26.7 6.7
 2 -4 13 10.5 10.3
 3 -4 13 303.87 21.7
 -5 4 -13 8.5 9.6
 -5 -3 13 -3 10.1
 -4 -3 13 -8.6 8.5
 3 3 -13 71.99 6.4
 -3 -3 13 79.39 10.4
 2 3 -13 36.7 5.9
 -2 -3 13 36.1 7.8
 1 3 -13 8.1 5.2
 -1 -3 13 -3.6 4.2
 0 3 -13 6.6 5.9
 0 -3 13 4.6 6.8
 0 -3 13 -2.4 4.9
 -1 3 -13 84.99 8.7
 1 -3 13 77.29 12.1
 -2 3 -13 96.99 8.4
 2 -3 13 89.09 12.9
 -3 3 -13 8.7 9.5
 3 -3 13 19.5 10.9
 -4 3 -13 10.6 9.6
 -5 3 -13 5.5 6.9
 -5 -2 13 167.48 15.8
 -4 -2 13 38.1 9.4
 3 2 -13 19.8 4.5
 -3 -2 13 12.1 5.7
 2 2 -13 1.8 4.4
 -2 -2 13 6.3 6.4
 1 2 -13 149.59 10.8
 -1 -2 13 125.59 10
 0 2 -13 14.7 4.1
 0 2 -13 9 6.4
 0 -2 13 14.6 5.7
 0 -2 13 14.3 7.3
 -1 2 -13 19.5 5.5
 -1 2 -13 16.1 5.4
 1 -2 13 17 10
 -2 2 -13 -0.5 3.6
 2 -2 13 -9.9 9.8
 -3 2 -13 46.3 8.8
 3 -2 13 65.99 12.5
 -4 2 -13 8.6 9.8
 -5 2 -13 6.1 9.9
 -6 -1 13 89.29 11.5
 -5 -1 13 244.18 18.3
 -4 -1 13 63.29 8.5
 -3 -1 13 77.49 9.5
 2 1 -13 599.64 33.6
 -2 -1 13 570.34 34.5
 1 1 -13 186.28 12.3
 -1 -1 13 208.28 13.2
 -1 -1 13 183.48 14.3
 0 1 -13 838.12 41.4
 0 -1 13 774.52 43.7
 0 -1 13 807.22 42.3
 -1 1 -13 116.99 10.8
 -1 1 -13 111.49 8.6
 1 -1 13 116.89 13.5
 -2 1 -13 322.67 19.8
 -2 1 -13 281.47 19
 2 -1 13 353.06 22
 -3 1 -13 10.1 7.3
 3 -1 13 8.9 8.3
 -4 1 -13 560.54 38
 -5 1 -13 27 10.7
 -6 0 13 -3.9 10.7
 -5 0 13 -10 9.6
 -4 0 13 17.7 8.4
 -3 0 13 -4.6 4.4
 -2 0 13 -1.1 5.3
 1 0 -13 2.1 4.2
 1 0 -13 -5.1 5.9
 -1 0 13 -7 4.3
 -1 0 13 -3.6 9.7
 0 0 -13 3 6.6
 0 0 13 4.4 4.2
 0 0 13 -4.8 6.7
 -1 0 -13 0.2 2.6
 -1 0 -13 6.3 8.7
 -1 0 -13 5.4 7.1
 1 0 13 0 9.7
 -2 0 -13 1.2 6.4
 -2 0 -13 6.8 5.7
 2 0 13 8.2 7.5
 -3 0 -13 4.1 7.2
 -4 0 -13 8.9 7.6
 -5 0 -13 -1.4 10.5
 -6 1 13 153.38 16.1
 -5 1 13 251.67 17.2
 -4 1 13 91.39 10.7
 -3 1 13 90.69 9.1
 -2 1 13 636.64 33
 -2 1 13 609.14 34.4
 -1 1 13 159.68 14.9
 -1 1 13 167.68 10.9
 0 -1 -13 841.72 41.3
 0 1 13 871.11 42.5
 0 1 13 830.32 43.8
 -1 -1 -13 101.89 9.5
 -1 -1 -13 123.19 12.8
 1 1 13 109.29 13.2
 -2 -1 -13 273.17 18.8
 -2 -1 -13 290.67 19.8
 2 1 13 271.27 18.8
 -3 -1 -13 15.8 9.6
 -3 -1 -13 15.5 10.5
 -4 -1 -13 642.94 45.2
 -5 -1 -13 2.3 7.7
 -5 2 13 118.39 11.4
 -4 2 13 43.7 8.9
 -3 2 13 19.9 6.5
 -2 2 13 0.5 9.2
 -2 2 13 -4.3 4.6
 -1 2 13 149.39 14.1
 -1 2 13 141.19 9.3
 0 -2 -13 27.9 8.2
 0 2 13 17.1 3.4
 0 2 13 5.5 9.5
 -1 -2 -13 7.8 6.8
 -1 -2 -13 5.8 7.9
 1 2 13 12.8 9.9
 -2 -2 -13 -0.6 9.5
 -2 -2 -13 8.9 8.2
 2 2 13 5.6 10.8
 -3 -2 -13 45.1 12.3
 -3 -2 -13 56.39 10.6
 -4 -2 -13 10.4 8.4
 -5 -2 -13 -1.9 11.7
 -5 3 13 7.7 9.7
 -4 3 13 7.7 5.7
 -3 3 13 83.89 7.8
 -3 3 13 102.39 12.5
 -2 3 13 37.3 5.8
 -2 3 13 32.6 10.1
 -1 3 13 -8.1 9.2
 -1 3 13 4.9 3.2
 0 -3 -13 14.5 10
 0 3 13 13.2 9.5
 -1 -3 -13 91.39 12.1
 -1 -3 -13 65.69 10.1
 -2 -3 -13 93.29 13
 -2 -3 -13 103.39 11.5
 2 3 13 104.89 11.9
 -3 -3 -13 8.4 11.4
 -3 -3 -13 17.8 9.4
 -4 -3 -13 44.1 11.2
 -4 -3 -13 23.3 9.1
 -5 -3 -13 5.7 12
 -5 4 13 23.6 10.2
 -4 4 13 102.39 9.4
 -4 4 13 77.89 11.9
 -3 4 13 63.39 11.4
 -3 4 13 74.19 8.3
 -2 4 13 142.79 13.6
 -2 4 13 123.59 9.9
 -1 4 13 10.2 3.7
 -1 4 13 15.9 9.7
 0 -4 -13 6.1 7.2
 0 4 13 -8.4 6.9
 -1 -4 -13 304.47 22.2
 -1 -4 -13 340.57 19.6
 1 4 13 367.06 21.5
 -2 -4 -13 11.4 6.4
 -2 -4 -13 19.4 11
 -3 -4 -13 314.07 20.2
 -3 -4 -13 285.87 22
 -4 -4 -13 12.7 10.6
 -4 -4 -13 18.4 9.2
 -5 -4 -13 7.8 12.2
 -5 5 13 12.1 9.3
 -5 5 13 -16.4 8.8
 -4 5 13 16.4 9.5
 -4 5 13 -4.8 9.1
 -3 5 13 10.9 8.9
 -3 5 13 -0.3 5.6
 -2 5 13 43.3 8.1
 -2 5 13 37 5.6
 -1 5 13 -4 9.1
 -1 5 13 8.5 3.7
 0 -5 -13 64.09 9.8
 0 5 13 85.29 12.2
 -1 -5 -13 2.8 8.6
 -1 -5 -13 -2.5 10.4
 1 5 13 3.9 7.5
 -2 -5 -13 6 10.9
 -2 -5 -13 4.8 6.6
 -3 -5 -13 0.9 11.4
 -3 -5 -13 6.6 6.8
 -4 -5 -13 13.9 10.8
 -4 -5 -13 62.69 13.7
 -5 -5 -13 -3.5 8.3
 -5 6 13 85.29 11.9
 -5 6 13 116.19 12
 -4 6 13 342.37 21.3
 -4 6 13 298.37 22.6
 -3 6 13 164.68 14.3
 -3 6 13 159.68 13.1
 -2 6 13 100.29 9.3
 -2 6 13 126.19 11
 -1 6 13 891.81 58.39
 -1 6 13 900.81 61.59
 0 -6 -13 168.08 16
 0 6 13 137.89 14.7
 -1 -6 -13 559.04 32.1
 -2 -6 -13 -7.7 9
 -2 -6 -13 -11.9 10.8
 -3 -6 -13 466.45 27.2
 -3 -6 -13 489.35 29.2
 -4 -6 -13 11.1 12.5
 -4 -6 -13 27.9 11.1
 -5 7 13 14.2 6.7
 -4 7 13 7.4 8.1
 -4 7 13 23.9 8.4
 -3 7 13 10.5 7.5
 -3 7 13 6.5 8.4
 -2 7 13 194.88 13.2
 -2 7 13 162.58 14.8
 1 -7 -13 14.7 10.6
 -1 7 13 1.9 9.3
 0 -7 -13 190.58 17.1
 0 7 13 179.88 16
 -1 -7 -13 21 8.9
 -2 -7 -13 28.6 8
 -2 -7 -13 32.7 12.4
 -3 -7 -13 -11.9 11.4
 -3 -7 -13 -5.1 9.7
 -4 -7 -13 103.39 16.6
 -4 -7 -13 131.29 13
 -4 8 13 53.29 9.5
 -4 8 13 41.4 10.5
 -3 8 13 22 7.7
 -3 8 13 13.7 8.5
 -2 8 13 16.4 4.9
 -2 8 13 17.5 8.7
 1 -8 -13 412.26 25.6
 -1 8 13 400.86 25.7
 0 -8 -13 141.09 15.5
 -1 -8 -13 94.09 12.2
 -2 -8 -13 0.9 10.4
 -2 -8 -13 0.5 8.7
 -3 -8 -13 94.69 11.7
 -3 -8 -13 117.49 16.1
 -4 -8 -13 53.39 12.5
 -4 -8 -13 41.5 14.3
 4 8 13 44.3 15.9
 -4 9 13 -0.3 7.7
 -3 9 13 1.5 7.5
 -3 9 13 2.9 5.9
 -2 9 13 1.4 5.7
 1 -9 -13 8 10.1
 0 -9 -13 -10.8 7.6
 -1 -9 -13 20.8 11.7
 -2 -9 -13 32.4 10
 -2 -9 -13 26.8 8.1
 -3 -9 -13 -7.3 12.8
 -3 -9 -13 15.5 10.8
 -4 -9 -13 -9.8 8
 4 9 13 -14.5 10.9
 -4 10 13 17 8.5
 -3 10 13 11.7 7.9
 1 -10 -13 112.29 13.8
 0 -10 -13 20.8 11.3
 -1 -10 -13 -2.9 8.3
 -2 -10 -13 -5.1 7.4
 -2 -10 -13 -7.9 12.4
 -3 -10 -13 0.3 9.3
 -3 -10 -13 -10.9 11
 1 -11 -13 57.09 11.5
 0 -11 -13 228.48 19.4
 -1 -11 -13 17.2 12.5
 -2 -11 -13 252.37 18.7
 -2 -11 -13 265.87 23.2
 -3 -11 -13 44.7 16.3
 -3 -11 -13 -14.3 11.6
 3 11 13 0.4 10.6
 1 -12 -13 -1.5 6.7
 0 -12 -13 35.3 9
 -1 -12 -13 19.6 12.6
 -2 -12 -13 7.6 13.3
 1 -13 -13 63.69 11.5
 0 -13 -13 307.87 22.6
 -1 -13 -13 5.6 12.1
 -2 -12 14 2.9 12.2
 -1 -12 14 23.8 13
 0 -12 14 47.9 13.1
 -1 12 -14 97.89 16.8
 1 -12 14 84.29 13.6
 -2 -11 14 -2 11.9
 -1 -11 14 85.99 15
 0 -11 14 2.8 8.4
 -1 11 -14 118.89 16.8
 1 -11 14 132.99 13.2
 -2 11 -14 13.8 12.8
 2 -11 14 6.8 7.5
 -3 -10 14 6.5 8.2
 -2 -10 14 28 9.3
 -1 -10 14 2.2 11
 0 -10 14 66.09 13.4
 -1 10 -14 45.1 9.9
 1 -10 14 32.6 11.9
 -2 10 -14 6.4 11
 2 -10 14 -4.2 9.9
 -4 -9 14 28.7 13
 -3 -9 14 118.49 14.9
 -2 -9 14 9.3 11
 -1 -9 14 353.86 23.3
 0 -9 14 -4.5 10.4
 -1 9 -14 152.08 15.9
 1 -9 14 165.38 16.4
 -2 9 -14 -4 11.7
 2 -9 14 16 10.6
 3 -9 14 86.99 12.6
 -4 -8 14 52.69 13.2
 -3 -8 14 27.1 11.3
 -2 -8 14 107.29 13.6
 -1 -8 14 4 9.6
 0 -8 14 306.97 22.9
 -1 8 -14 27.6 12.3
 1 -8 14 16.1 8.2
 -2 8 -14 74.79 11.5
 2 -8 14 75.59 12.8
 3 -8 14 -5.6 7.2
 -4 -7 14 25.1 8.9
 -3 -7 14 50.59 9.3
 -2 -7 14 5.2 9.5
 -1 -7 14 24.9 9.5
 0 -7 14 10 8.5
 -1 7 -14 14.5 8.9
 1 -7 14 6.5 7.6
 -2 7 -14 91.49 11.2
 2 -7 14 114.09 14
 3 -7 14 -1.5 10.5
 -4 -6 14 4.6 7.9
 -3 -6 14 12.8 7.3
 -2 -6 14 10.8 6.7
 -1 -6 14 7.2 8.2
 0 -6 14 45.5 9.1
 0 -6 14 34.6 8.7
 -1 6 -14 21.2 8.1
 1 -6 14 13.7 10.8
 -2 6 -14 6.3 7.1
 2 -6 14 10.9 10.3
 3 -6 14 54.49 12.5
 -5 -5 14 10 8.2
 -4 -5 14 -7 7.2
 -3 -5 14 39.6 10.7
 -2 -5 14 1.4 8
 -1 -5 14 20.8 8.1
 0 -5 14 107.89 11.1
 0 -5 14 131.99 14.8
 -1 5 -14 42.7 9.1
 1 -5 14 32.2 11.3
 2 -5 14 69.39 12.8
 3 -5 14 35.1 12.1
 -5 -4 14 13.1 8.7
 -4 -4 14 226.08 17.8
 -3 -4 14 107.59 13.3
 2 4 -14 203.68 15.2
 -2 -4 14 237.08 15.6
 -1 -4 14 0 6.8
 0 -4 14 720.33 38.3
 0 -4 14 785.02 49
 -1 4 -14 9.2 7.3
 1 -4 14 7.1 10.8
 2 -4 14 426.76 26.5
 3 -4 14 40.9 12.8
 -5 -3 14 232.78 18.9
 -4 -3 14 111.09 13.5
 -3 -3 14 124.59 12.4
 2 3 -14 1.6 5.4
 -2 -3 14 0.3 4.8
 1 3 -14 374.06 22.9
 -1 -3 14 407.96 25.4
 -1 -3 14 385.06 23.3
 0 3 -14 30.7 7.3
 0 -3 14 13.8 8.2
 0 -3 14 18.2 6.1
 -1 3 -14 333.57 25.6
 1 -3 14 331.97 21.4
 2 -3 14 18.7 11.6
 3 -3 14 41.6 9.8
 -4 3 -14 34.4 8.8
 -5 -2 14 17 10.9
 -4 -2 14 88.89 12.1
 3 2 -14 1.6 4.1
 -3 -2 14 10.9 5.8
 2 2 -14 102.49 8.4
 -2 -2 14 82.19 8.2
 1 2 -14 3.7 7
 -1 -2 14 7.1 5.9
 -1 -2 14 3.3 7.3
 0 2 -14 74.79 9
 0 -2 14 76.79 10.5
 0 -2 14 78.39 8.3
 -1 2 -14 69.69 8
 1 -2 14 45.4 9.7
 2 -2 14 104.99 14.6
 -3 2 -14 6.5 10.8
 3 -2 14 -4.9 11.3
 -4 2 -14 59.79 12.4
 -5 -1 14 123.09 14.2
 -4 -1 14 37.6 10.4
 3 1 -14 48.6 7.1
 -3 -1 14 53.29 7.4
 2 1 -14 4.5 5.5
 -2 -1 14 12.1 6.3
 1 1 -14 446.66 23.2
 -1 -1 14 458.05 23.8
 -1 -1 14 441.76 26.7
 0 1 -14 12.4 7
 0 -1 14 15.3 10.5
 0 -1 14 11.4 5.1
 -1 1 -14 50.89 8.8
 1 -1 14 39.5 9.1
 -2 1 -14 -10.8 8.8
 -2 1 -14 8 10.1
 2 -1 14 7.2 11.3
 -3 1 -14 16.9 10.6
 3 -1 14 10.2 8.7
 -4 1 -14 14.6 11.2
 -5 0 14 39.7 10.9
 -4 0 14 -0.1 6.1
 -3 0 14 124.79 11.5
 2 0 -14 56.59 7.5
 -2 0 14 46 7.2
 1 0 -14 23.2 7
 -1 0 14 13.6 10.8
 -1 0 14 12.5 5
 0 0 -14 53.29 7.4
 0 0 14 74.89 12.4
 0 0 14 63.39 6
 -1 0 -14 17.2 6.1
 1 0 14 43.6 11.8
 -2 0 -14 11.7 10.6
 -2 0 -14 -0.8 6.2
 2 0 14 8.1 11.2
 -3 0 -14 117.69 14.7
 -4 0 -14 43.7 9.5
 -5 0 -14 89.99 14.1
 -5 1 14 112.79 11.3
 -4 1 14 45.2 7.8
 -3 1 14 49.6 8.4
 -2 1 14 8.3 4
 -2 1 14 -8.1 10.2
 1 -1 -14 484.15 24.6
 -1 1 14 446.56 29.9
 -1 1 14 462.75 28.9
 0 -1 -14 3.4 7.6
 0 1 14 19.1 10.9
 0 1 14 14.9 3.9
 -1 -1 -14 59.19 9.6
 -1 -1 -14 51.99 9.3
 1 1 14 35.8 11.9
 -2 -1 -14 -5.9 7.1
 -2 -1 -14 5.2 8.9
 2 1 14 10 12.2
 -3 -1 -14 19.7 7.6
 -3 -1 -14 19.8 8.6
 -4 -1 -14 26.6 12.2
 -5 2 14 26.6 10.9
 -4 2 14 77.99 8.9
 -3 2 14 2.1 6.3
 -3 2 14 1.3 9.7
 -2 2 14 113.29 13.8
 -2 2 14 105.29 8.9
 -1 2 14 1.2 10.2
 -1 2 14 -4.6 4.3
 0 -2 -14 91.79 9.1
 0 2 14 82.69 10.9
 -1 -2 -14 75.99 12.6
 -1 -2 -14 78.89 10.7
 1 2 14 57.49 10.5
 -2 -2 -14 99.79 12.2
 -2 -2 -14 100.39 13.8
 2 2 14 91.39 14.6
 -3 -2 -14 2.4 9.5
 -3 -2 -14 0.9 11.2
 -4 -2 -14 52.89 10.7
 -5 3 14 193.68 16.8
 -4 3 14 127.59 14.5
 -4 3 14 99.99 10.1
 -3 3 14 118.59 10.4
 -3 3 14 124.89 14.3
 -2 3 14 6.5 4.9
 -2 3 14 -10.5 10
 -1 3 14 395.86 26
 -1 3 14 404.56 26.3
 0 3 14 8.9 11.2
 -1 -3 -14 332.47 19.6
 -1 -3 -14 258.27 19.4
 1 3 14 306.07 21.8
 -2 -3 -14 31.4 11.8
 -2 -3 -14 42.5 8.1
 -3 -3 -14 52.29 10.9
 -3 -3 -14 48.3 13
 -4 -3 -14 39.4 10.7
 -5 4 14 23.2 7.8
 -5 4 14 43.3 8.7
 -4 4 14 214.78 15.7
 -4 4 14 194.38 18.2
 -3 4 14 76.99 8.7
 -3 4 14 98.99 12.9
 -2 4 14 221.28 15.5
 -2 4 14 163.38 14.4
 -1 4 14 0.6 10.2
 0 -4 -14 754.02 48.3
 0 4 14 781.52 40.6
 -1 -4 -14 6.5 6.8
 -1 -4 -14 7.9 7.8
 1 4 14 17.3 12
 -2 -4 -14 333.17 21.3
 -2 -4 -14 335.57 23.3
 -3 -4 -14 42.3 10.9
 -3 -4 -14 52.69 13.7
 -4 -4 -14 131.39 17.1
 -4 -4 -14 168.68 14.2
 -5 5 14 5.8 9.3
 -5 5 14 0.8 9.7
 -4 5 14 17.3 8.5
 -4 5 14 9.1 9.9
 -3 5 14 52.39 9
 -3 5 14 46.5 7.3
 -2 5 14 21.2 10.5
 -2 5 14 7.9 5.4
 -1 5 14 19 10.5
 0 -5 -14 156.78 16.1
 0 5 14 131.09 15.3
 -1 -5 -14 2.8 11.4
 -1 -5 -14 29.5 10.1
 1 5 14 25.6 12.2
 -2 -5 -14 78.39 12
 -2 -5 -14 75.29 13.9
 -3 -5 -14 17.3 9.7
 -3 -5 -14 63.69 11.2
 -4 -5 -14 36.6 13.5
 -4 -5 -14 29.5 9.1
 -4 6 14 2.7 7.8
 -4 6 14 3 9.4
 -3 6 14 22.1 6.8
 -3 6 14 3 9.8
 -2 6 14 -6.5 9.3
 -1 6 14 -7.4 10
 0 -6 -14 40.8 12.5
 0 6 14 48.8 9.7
 -1 -6 -14 40.1 12.6
 -1 -6 -14 16.7 10
 -2 -6 -14 4.8 9.4
 -2 -6 -14 7.9 9
 -3 -6 -14 50.79 13.7
 -3 -6 -14 48.4 11.4
 -4 -6 -14 7.9 11.1
 -4 -6 -14 -0.1 8.9
 -4 7 14 34.8 8.7
 -4 7 14 42.2 9.9
 -3 7 14 66.89 8.4
 -3 7 14 85.69 11.9
 -2 7 14 9.9 7
 1 -7 -14 31.1 8.7
 -1 7 14 40.9 11.3
 0 -7 -14 16.2 11.6
 0 7 14 8 11.1
 -1 -7 -14 12 12.1
 -2 -7 -14 78.59 12.3
 -2 -7 -14 55.99 14.3
 -3 -7 -14 21.3 11
 -3 -7 -14 1.7 8.8
 -4 -7 -14 39.2 12.5
 -4 -7 -14 48.4 11.8
 -4 8 14 61.59 9.6
 -3 8 14 11.3 9.2
 -2 8 14 74.89 9.6
 1 -8 -14 -7 10.4
 -1 8 14 -1.1 10
 0 -8 -14 320.07 21.4
 -1 -8 -14 56.29 10.6
 -2 -8 -14 87.29 10.8
 -2 -8 -14 64.49 14.7
 -3 -8 -14 -5.7 9.1
 -3 -8 -14 2.9 11.2
 -3 9 14 147.39 18
 -2 9 14 3.4 9.4
 1 -9 -14 358.86 27.7
 0 -9 -14 6 8
 -1 -9 -14 178.18 16.5
 -2 -9 -14 5.7 8
 -2 -9 -14 -9.3 12.8
 -3 -9 -14 78.49 11.3
 -3 10 14 -9.2 7.9
 1 -10 -14 -14.1 10.8
 0 -10 -14 70.79 11.1
 -1 -10 -14 41.3 10.6
 -2 -10 -14 4.3 11.7
 1 -11 -14 69.79 10.6
 0 -11 -14 21.3 12
 -1 -11 -14 156.98 18.5
 -2 -11 -14 -11.6 9.6
 -2 -11 -14 -2.6 8.2
 1 -12 -14 15.7 11
 0 -12 -14 42.9 10.1
 -1 -12 -14 129.79 14.7
 -1 -11 15 6.9 8.8
 0 -11 15 110.89 15.3
 -1 11 -15 73.49 15
 -2 -10 15 21.5 12.4
 -1 -10 15 44.9 13.1
 0 -10 15 64.49 13.4
 -1 10 -15 54.89 13.8
 1 -10 15 39.9 12.5
 -3 -9 15 78.59 11.7
 -2 -9 15 -1.6 11
 -1 -9 15 -10.6 10.5
 0 -9 15 42.1 12.7
 0 -9 15 59.39 9.7
 -1 9 -15 -9.9 13.7
 1 -9 15 21.1 11.6
 2 -9 15 34.5 11.9
 -3 -8 15 53.79 13.1
 -2 -8 15 96.59 13.7
 -1 -8 15 77.29 11.9
 0 -8 15 46.6 12.6
 0 -8 15 63.99 11.5
 -1 8 -15 -9 9.5
 1 -8 15 3 8
 2 -8 15 34 9.5
 3 -8 15 15.4 11
 -4 -7 15 14.3 9
 -3 -7 15 -1.6 7.4
 -2 -7 15 1.8 6.9
 -1 -7 15 24.6 9.6
 0 -7 15 120.69 13.1
 0 -7 15 113.69 15.2
 -1 7 -15 5.1 8.8
 1 -7 15 30.4 9.1
 2 -7 15 24.7 11.9
 3 -7 15 10.2 11.2
 -4 -6 15 -3.4 10.9
 -3 -6 15 279.47 20.1
 -2 -6 15 11.8 9.4
 -1 -6 15 231.48 17.6
 0 -6 15 104.59 14.5
 0 -6 15 77.59 10.8
 1 -6 15 270.07 19.1
 2 -6 15 32.5 12
 3 -6 15 39.8 12.5
 -4 -5 15 21.8 11.5
 -3 -5 15 124.89 13.9
 -2 -5 15 8.3 8.6
 -1 -5 15 7.8 7.7
 0 -5 15 50.49 12.8
 0 -5 15 38.6 9.9
 1 -5 15 45.1 12.6
 2 -5 15 20.6 9.1
 3 -5 15 9.1 12.1
 -4 -4 15 35.6 8.6
 -3 -4 15 45.4 8.5
 -2 -4 15 15.4 8.5
 -1 -4 15 5.7 6.9
 0 -4 15 120.29 15.2
 0 -4 15 118.89 10.7
 1 -4 15 21.8 9
 2 -4 15 161.88 17.1
 3 -4 15 -0.4 11.9
 -4 -3 15 -1.9 7.3
 -3 -3 15 56.59 10.4
 2 3 -15 8.5 6.1
 -2 -3 15 7.6 5.2
 1 3 -15 106.09 9.6
 -1 -3 15 97.09 14.3
 -1 -3 15 118.39 10.3
 0 3 -15 67.89 7.9
 0 -3 15 95.49 11.8
 0 -3 15 86.09 9.4
 1 -3 15 248.88 20.2
 2 -3 15 7.9 11.5
 3 -3 15 11.8 12.3
 -4 -2 15 85.49 12.7
 -3 -2 15 25.9 9
 2 2 -15 117.39 10
 -2 -2 15 115.39 10.9
 1 2 -15 5 7.5
 -1 -2 15 8.8 11.2
 -1 -2 15 4.3 6.1
 0 2 -15 21.3 7.5
 0 -2 15 21.3 8.7
 0 -2 15 32.1 6.7
 -1 2 -15 244.58 16.5
 1 -2 15 261.17 20.4
 2 -2 15 67.39 13.8
 3 -2 15 72.09 14.8
 -4 2 -15 23.6 8.6
 -5 -1 15 -0.2 10.9
 -4 -1 15 223.28 17
 3 1 -15 -3.1 4.7
 -3 -1 15 4.1 7.7
 2 1 -15 203.28 12.6
 -2 -1 15 165.28 15.1
 -2 -1 15 176.78 13.1
 1 1 -15 115.59 10.3
 -1 -1 15 102.89 14.8
 -1 -1 15 99.69 9.1
 0 1 -15 390.66 21.5
 0 -1 15 404.66 24.4
 -1 1 -15 14 6.5
 1 -1 15 25.8 12.3
 2 -1 15 75.99 14.3
 -3 1 -15 234.08 17.9
 -4 1 -15 21.2 11.6
 -5 0 15 4.1 10.3
 -4 0 15 -4 8.9
 -3 0 15 -7.2 7.4
 2 0 -15 -0.5 6.2
 -2 0 15 8 11.2
 -2 0 15 -0.5 5.9
 1 0 -15 -6.8 6.6
 -1 0 15 15.4 11.3
 -1 0 15 -2.8 4.6
 0 0 -15 2.9 5.5
 0 0 15 11.7 11.6
 -1 0 -15 6.1 8.9
 1 0 15 -6.7 11.6
 -2 0 -15 -2.7 11.8
 -2 0 -15 -1.1 6.7
 2 0 15 1.2 8.2
 -3 0 -15 8.9 11.5
 -4 0 -15 -9 11.9
 -5 1 15 7.1 9.8
 -4 1 15 236.58 17.2
 -3 1 15 -8 6.7
 -3 1 15 -11.4 11.1
 -2 1 15 174.08 13.2
 -2 1 15 158.08 16.5
 1 -1 -15 70.39 9.6
 -1 1 15 91.99 13.9
 0 -1 -15 380.36 22.5
 0 1 15 361.76 24.9
 -1 -1 -15 19.5 9.2
 -1 -1 -15 23.3 8.6
 1 1 15 26.6 13
 -2 -1 -15 57.09 13.2
 -2 -1 -15 66.59 9.2
 2 1 15 47.5 11.1
 -3 -1 -15 193.18 18.6
 -3 -1 -15 219.78 17.5
 -4 -1 -15 10.2 11.9
 -4 2 15 110.29 11.8
 -3 2 15 11.3 6.9
 -3 2 15 21.5 8.8
 -2 2 15 143.59 11.4
 -2 2 15 154.88 15.9
 1 -2 -15 10.8 8
 -1 2 15 9.3 8
 0 2 15 41.3 12.9
 -1 -2 -15 306.57 21.7
 -1 -2 -15 280.27 17.8
 1 2 15 273.07 19.7
 -2 -2 -15 84.19 10.1
 -2 -2 -15 61.19 10.8
 2 2 15 90.99 12.5
 -3 -2 -15 79.49 14.6
 -3 -2 -15 94.29 13.1
 -4 -2 -15 40.1 10.1
 -4 3 15 -8.5 11.2
 -4 3 15 3.1 5.6
 -3 3 15 45.8 8
 -3 3 15 57.89 10.5
 -2 3 15 14.4 11.1
 -1 3 15 135.49 15.5
 0 -3 -15 79.19 11.2
 -1 -3 -15 238.48 17.5
 -1 -3 -15 206.48 19.4
 1 3 15 267.07 20.6
 -2 -3 -15 15.9 9.7
 -2 -3 -15 -2.6 8
 -3 -3 -15 2.5 10.2
 -3 -3 -15 16.6 12.5
 -4 -3 -15 26.8 9.2
 -4 4 15 29.8 8.9
 -4 4 15 42.4 12.2
 -3 4 15 35.2 8.4
 -2 4 15 42.2 11.9
 -1 4 15 -16.9 11
 0 -4 -15 141.39 13.7
 0 4 15 126.49 15.6
 -1 -4 -15 32.3 7.8
 -1 -4 -15 12.2 12.4
 1 4 15 21.3 9.6
 -2 -4 -15 122.49 13.9
 -2 -4 -15 147.39 14.6
 -3 -4 -15 7.6 10.6
 -3 -4 -15 -3 12.2
 -4 -4 -15 5.8 13.4
 -4 5 15 26.6 8.3
 -4 5 15 9.6 10.8
 -3 5 15 114.89 14.5
 -2 5 15 23.6 10.8
 -1 5 15 7.1 7.7
 0 -5 -15 54.49 10.9
 -1 -5 -15 59.69 11.3
 -1 -5 -15 34.8 11.3
 1 5 15 84.59 15
 -2 -5 -15 42.3 9.1
 -2 -5 -15 43.7 13.3
 -3 -5 -15 7.3 11
 -3 -5 -15 34.4 10.2
 -4 6 15 6.7 10.3
 -3 6 15 238.78 18.9
 -2 6 15 8.9 10.4
 -1 6 15 231.88 18.8
 0 -6 -15 77.59 14.6
 0 6 15 90.29 14.5
 -1 -6 -15 343.97 22.6
 -1 -6 -15 277.27 23
 -2 -6 -15 41.7 10.4
 -2 -6 -15 33.8 8.7
 -3 -6 -15 41.2 11.6
 -3 -6 -15 17.1 13.5
 -3 7 15 -1.4 9.7
 -2 7 15 5.4 7.4
 -1 7 15 22.4 11.3
 0 -7 -15 87.99 12.4
 0 7 15 79.39 14.1
 -1 -7 -15 32.7 10.3
 -2 -7 -15 11.9 12.7
 -2 -7 -15 -3.5 10.1
 -3 -7 -15 -1.3 13.6
 -3 -7 -15 -2.6 7.6
 -3 8 15 60.09 11.5
 -2 8 15 111.89 14.1
 -1 8 15 66.39 10.3
 0 -8 -15 71.69 14.2
 -1 -8 -15 -8 10.8
 -1 -8 -15 1.8 8.8
 -2 -8 -15 37.9 9.3
 -2 -8 -15 61.99 15.3
 -3 9 15 111.49 13.2
 -2 9 15 13.9 10.4
 1 -9 -15 3.3 8.1
 0 -9 -15 40.7 13.2
 -1 -9 -15 13.5 9.7
 -2 -9 -15 60.69 16
 -2 -9 -15 25.4 12.3
 0 -10 -15 81.29 12.4
 -1 -10 -15 22.2 10.3
 1 -11 -15 2.4 11.1
 0 -11 -15 81.99 15
 -1 -9 16 34.4 12.1
 0 -9 16 36.6 10
 0 -9 16 21.8 8.2
 1 -9 16 28.1 12.6
 -2 -8 16 53.79 12.6
 -1 -8 16 -12.3 10
 0 -8 16 95.19 15.2
 0 -8 16 61.49 9.6
 1 -8 16 0.1 8.4
 -3 -7 16 32.7 11.9
 -2 -7 16 230.98 18.9
 -1 -7 16 2.8 9.1
 0 -7 16 40.4 13.4
 0 -7 16 25.8 10.2
 1 -7 16 199.78 17.2
 2 -7 16 68.79 14.4
 -3 -6 16 0.7 7.3
 -2 -6 16 5.7 9.3
 -1 -6 16 3.3 8.6
 0 -6 16 32.8 12.5
 1 -6 16 4.9 8.5
 2 -6 16 1.2 12
 -3 -5 16 10.3 10.3
 -2 -5 16 56.49 8.9
 -1 -5 16 26.3 10.4
 -1 -5 16 39.6 12.8
 0 -5 16 190.98 16.4
 1 -5 16 62.89 14.2
 2 -5 16 141.09 17.1
 3 -5 16 79.39 12.7
 -4 -4 16 241.18 25.1
 -3 -4 16 20.4 7.3
 -2 -4 16 18.8 8.7
 -1 -4 16 9.6 7.2
 -1 -4 16 10 8.4
 0 -4 16 51.39 13.6
 1 -4 16 30.3 13
 2 -4 16 79.69 15
 3 -4 16 2.6 9.3
 -4 -3 16 15.5 7.6
 -3 -3 16 65.99 11.2
 -2 -3 16 5.9 7.7
 1 3 -16 10.5 8
 -1 -3 16 8 11.8
 -1 -3 16 6.8 6.7
 0 -3 16 54.99 10.6
 1 -3 16 52.09 10.8
 2 -3 16 11.3 9.2
 3 -3 16 -19.3 12.7
 -4 -2 16 38 11
 -3 -2 16 50.59 10.1
 2 2 -16 13.1 5.8
 -2 -2 16 17.1 12.5
 -2 -2 16 4.3 5.1
 1 2 -16 129.19 10.3
 -1 -2 16 126.89 16
 0 2 -16 12.2 7.9
 0 -2 16 7.6 8.5
 1 -2 16 117.99 16.3
 2 -2 16 21.6 12.7
 -4 -1 16 13.8 9.9
 -3 -1 16 34.9 9
 2 1 -16 1.1 6.2
 -2 -1 16 -16.9 11.9
 -2 -1 16 -2.4 6.4
 1 1 -16 82.39 9.5
 0 1 -16 2.8 8
 0 -1 16 1.6 11.8
 -1 1 -16 81.69 11.5
 1 -1 16 87.59 15.1
 2 -1 16 9.2 9.3
 -4 0 16 49.6 8.6
 -3 0 16 526.65 33.9
 -3 0 16 508.85 35.6
 2 0 -16 10.3 6.7
 -2 0 16 16.9 12.7
 1 0 -16 195.88 14.8
 -1 0 16 178.48 15.7
 0 0 -16 62.59 8.3
 0 0 16 70.29 11.5
 -1 0 -16 78.29 9.8
 1 0 16 77.69 15
 -2 0 -16 391.46 24.7
 -2 0 -16 414.06 24.3
 2 0 16 371.76 27.6
 -3 0 -16 138.59 17.5
 -4 1 16 12.9 9.1
 -3 1 16 53.49 13.9
 -3 1 16 64.49 9.6
 2 -1 -16 13.9 7.5
 -2 1 16 8.7 8.6
 1 -1 -16 65.89 9.8
 -1 1 16 65.29 13.6
 0 -1 -16 -2.7 8.6
 0 1 16 16.3 9.1
 -1 -1 -16 86.69 12.2
 1 1 16 104.99 15.8
 -2 -1 -16 11.9 10.3
 -2 -1 -16 -7.2 12.5
 2 1 16 6.1 13.7
 -3 -1 -16 2.7 12.5
 -4 2 16 29.5 9.2
 -4 2 16 29.5 10
 -3 2 16 67.49 14.8
 -2 2 16 16.3 11.8
 1 -2 -16 151.58 13.4
 -1 2 16 164.58 17.2
 0 -2 -16 6.5 8.9
 0 2 16 15.6 12.8
 -1 -2 -16 120.59 13.7
 -1 -2 -16 151.28 12.5
 1 2 16 134.89 14.4
 -2 -2 -16 1 10
 -2 -2 -16 3.6 12.1
 2 2 16 1.1 13.3
 -3 -2 -16 43.4 14
 -3 -2 -16 59.49 13
 -4 3 16 10.1 9.1
 -3 3 16 103.69 15.3
 -2 3 16 -3.9 11.6
 1 -3 -16 12.3 9
 -1 3 16 30.8 12.2
 0 -3 -16 59.79 10.9
 0 3 16 89.69 12.5
 -1 -3 -16 74.89 12.2
 1 3 16 90.29 15.7
 -2 -3 -16 9.1 7.6
 -2 -3 -16 0.5 12.6
 -3 -3 -16 8.8 8
 -3 -3 -16 9.3 12.9
 -3 4 16 34.1 12.4
 -2 4 16 2.4 12
 -1 4 16 2.8 11.5
 0 -4 -16 66.29 9.5
 0 4 16 60.99 14.1
 -1 -4 -16 42.7 13.5
 -1 -4 -16 42.8 8.9
 1 4 16 29.6 14
 -2 -4 -16 49.1 11.5
 -2 -4 -16 71.19 12.3
 -3 -4 -16 10.1 13.9
 -3 -4 -16 7.4 10.7
 -3 5 16 14.7 11.8
 -2 5 16 41.5 12.3
 -1 5 16 41.3 10
 0 -5 -16 176.18 14.2
 0 -5 -16 204.88 16.9
 0 5 16 164.88 17.8
 -1 -5 -16 85.49 15.4
 -1 -5 -16 111.09 13.4
 1 5 16 86.59 13
 -2 -5 -16 157.38 15.8
 -2 -5 -16 126.29 17.2
 -3 6 16 -4 10.8
 -2 6 16 1.2 11.1
 -1 6 16 -4.4 11.2
 0 -6 -16 19.1 12.5
 0 -6 -16 5.6 7.8
 0 6 16 11.3 12.8
 -1 -6 -16 -9.5 9.1
 -1 -6 -16 -6.5 7.9
 -2 -6 -16 10.4 8.5
 -2 -6 -16 16.7 13.5
 -2 7 16 234.78 18
 -1 7 16 4.8 12.2
 0 -7 -16 34.5 14.2
 -1 -7 -16 168.98 15
 -1 -7 -16 170.88 16.9
 -2 -7 -16 111.79 17.5
 -2 -7 -16 87.49 14.3
 -2 8 16 57.89 13
 -1 8 16 0.6 11.2
 0 -8 -16 129.09 17.3
 -1 -8 -16 22.8 12.3
 -1 -8 -16 -7.8 12.7
 0 -9 -16 9.4 13
 -1 -9 -16 31.4 13.9
 -1 -7 17 -4.3 9.1
 0 -7 17 22.7 10
 -2 -6 17 12.3 6.9
 -1 -6 17 21.4 9.5
 0 -6 17 23.2 10.1
 1 -6 17 -5.5 8.8
 -2 -5 17 38.2 8.2
 -1 -5 17 19.9 13.5
 0 -5 17 23.4 13.5
 1 -5 17 7.4 8.8
 -3 -4 17 -0.7 6.3
 -1 -4 17 26.1 13.6
 0 -4 17 52.99 14
 1 -4 17 41 14
 2 -4 17 10.2 13.5
 -3 -3 17 50.99 10.7
 -2 -3 17 140.99 15
 1 3 -17 58.89 9.7
 -1 -3 17 66.09 11.9
 0 -3 17 131.19 14.5
 1 -3 17 48.2 14.3
 2 -3 17 58.59 11.8
 -2 -2 17 135.29 15
 1 2 -17 15.1 7.3
 -1 -2 17 0.6 8.6
 0 2 -17 -8.1 7.8
 0 -2 17 -0.5 12.4
 1 -2 17 232.08 21.1
 2 -2 17 6.3 13.4
 -3 -1 17 50.49 14.8
 -2 -1 17 -9.4 13.8
 1 1 -17 13.2 7.9
 -1 -1 17 21.9 12.9
 0 1 -17 -4.7 7.9
 0 -1 17 -11.9 12.4
 -1 1 -17 13.3 7
 1 -1 17 9.2 9.6
 2 -1 17 0 9.4
 -3 0 17 5.7 9.4
 2 0 -17 3.4 7
 -2 0 17 3.7 9.1
 1 0 -17 10.9 7.9
 -1 0 17 -10.7 8.7
 0 0 -17 0.6 6.1
 0 0 17 -5.3 12.6
 -1 0 -17 -2 9
 1 0 17 -9.5 13.2
 -2 0 -17 9.5 10.2
 2 0 17 -1 14
 -3 1 17 27.7 14.4
 2 -1 -17 -7.5 5.4
 -2 1 17 5.3 13
 1 -1 -17 7.3 8.3
 -1 1 17 11.8 9.4
 0 -1 -17 0.6 8.7
 0 1 17 4.8 13.1
 -1 -1 -17 -1.9 9.6
 1 1 17 13.3 13.8
 -2 -1 -17 -4.7 8.6
 -2 -1 -17 11.6 10.4
 2 1 17 13.4 13.6
 -3 2 17 157.18 18.3
 2 -2 -17 176.78 14.4
 -2 2 17 180.08 18.7
 1 -2 -17 10.5 6.5
 -1 2 17 0.2 12.7
 0 -2 -17 2.7 9.3
 0 2 17 7.5 9.4
 -1 -2 -17 189.48 16.8
 1 2 17 209.68 18.3
 -2 -2 -17 7 9.4
 -2 -2 -17 11.9 7.9
 -3 3 17 95.49 15.5
 -2 3 17 164.78 18.4
 1 -3 -17 58.09 9
 -1 3 17 42.3 10.8
 0 -3 -17 149.59 12.7
 -1 -3 -17 59.19 11.9
 1 3 17 55.69 11.9
 -2 -3 -17 63.09 12.8
 -2 -3 -17 60.79 15.2
 -2 4 17 16.4 9.7
 1 -4 -17 8.9 9.9
 -1 4 17 13.9 13.2
 0 -4 -17 66.29 11.9
 0 4 17 58.19 15
 -1 -4 -17 13.5 13.5
 -1 -4 -17 16.8 8.1
 1 4 17 18.7 13.8
 -2 -4 -17 28.8 11.9
 -2 -4 -17 10.3 13.9
 -2 5 17 75.99 11.8
 -1 5 17 51.99 14.7
 0 -5 -17 45.6 11.7
 0 5 17 51.59 14.9
 -1 -5 -17 11.5 10.5
 -1 -5 -17 -15.3 10.9
 -2 6 17 1.6 8.4
 -1 6 17 9.5 12.9
 0 -6 -17 12.2 11.3
 0 6 17 18.6 10
 -1 -6 -17 3.6 14.9
 -1 -6 -17 4.6 8.3
 -1 7 17 -4.5 12.2
 0 -7 -17 42.3 9.8
 0 -7 -17 42.2 11.1
 0 -3 18 0.4 9.4
 -1 -2 18 6 9.3
 0 2 -18 51.99 10
 0 -2 18 63.99 15.3
 1 -2 18 -14.2 13.2
 1 1 -18 -0.1 5.4
 -1 -1 18 10.5 10.2
 0 1 -18 19.7 9.3
 0 -1 18 17.5 13.3
 -1 1 -18 7.1 9.5
 1 -1 18 30.6 14.8
 1 0 -18 44.1 9
 -1 0 18 17.4 14.3
 0 0 -18 91.89 10.5
 0 0 18 107.69 17
 -1 0 -18 25.2 10.3
 1 -1 -18 17.2 9
 -1 1 18 7.9 10.2
 0 -1 -18 13.7 6.7
 0 1 18 5.3 14
 -1 -1 -18 23.1 10.3
 1 -2 -18 12.4 9.4
 -1 2 18 7.2 10.2
 0 -2 -18 52.39 9
 0 2 18 19 14.8
 -1 -2 -18 0.7 10
 1 -3 -18 -9.8 9.4
 -1 3 18 20.2 15
 0 -3 -18 13.1 10.3
 0 3 18 4.8 14.3

_iucr_refine_instructions_details
;
TITL rpu1_a.res in P2(1)/c
    rpu1.res
    created by SHELXL-2018/3 at 21:46:21 on 26-Oct-2020
REM Old TITL rpu1 in P2(1)/c
REM SHELXT solution in P2(1)/c
REM R1 0.078, Rweak 0.005, Alpha 0.021, Orientation as input
REM Formula found by SHELXT: C10 Cl2 Br2
CELL 0.71073 6.0091 14.4215 13.6548 90 92.173 90
ZERR 4 0.0012 0.0029 0.0027 0 0.03 0
LATT 1
SYMM -X,0.5+Y,0.5-Z
SFAC C H Br Cl N
UNIT 24 48 8 8 16

L.S. 4
PLAN  4
SIZE 0.22 0.16 0.13
TEMP -103.15(10)
CONF
BOND $H
list 4
MORE -1
fmap 2
acta
OMIT -2 50.5
REM <olex2.extras>
REM <HklSrc "%./rpu1.hkl">
REM </olex2.extras>

WGHT    0.023400    2.141300
FVAR       0.33869
BR1   3    0.274584    0.536515    0.111056    11.00000    0.02421    0.02274 =
         0.02365   -0.00098   -0.00118    0.00068
BR2   3    0.262097    0.374645    0.496945    11.00000    0.02219    0.01913 =
         0.02594    0.00020    0.00372   -0.00092
CL1   4    0.092774    0.660595    0.022680    11.00000    0.04102    0.02196 =
         0.02427    0.00148   -0.01036    0.00576
CL2   4    0.049167    0.386467    0.638708    11.00000    0.03071    0.02203 =
         0.02723   -0.00240    0.01267   -0.00353
N1    5    0.431471    0.429336    0.197874    11.00000    0.01925    0.02301 =
         0.02265    0.00050    0.00100    0.00122
N4    5    0.776563    0.374868    0.274216    11.00000    0.01587    0.02901 =
         0.02766    0.00181    0.00118    0.00127
N2    5    0.433638    0.364856    0.360555    11.00000    0.01870    0.01997 =
         0.02527   -0.00029    0.00060    0.00151
N3    5    0.488642    0.264995    0.221094    11.00000    0.02572    0.02189 =
         0.02764   -0.00278   -0.00050    0.00174
C1    1    0.330854    0.436443    0.294827    11.00000    0.01785    0.02486 =
         0.02460    0.00128    0.00089    0.00556
AFIX  23
H1A   2    0.168013    0.426431    0.288021    11.00000   -1.20000
H1B   2    0.357693    0.498970    0.322775    11.00000   -1.20000
AFIX   0
C6    1    0.680818    0.380888    0.370598    11.00000    0.01757    0.02710 =
         0.02584   -0.00107   -0.00088   -0.00238
AFIX  23
H6A   2    0.710785    0.442880    0.399315    11.00000   -1.20000
H6B   2    0.749786    0.333718    0.414817    11.00000   -1.20000
AFIX   0
C5    1    0.391394    0.270209    0.316799    11.00000    0.02646    0.01675 =
         0.03089   -0.00140    0.00113   -0.00303
AFIX  23
H5A   2    0.458107    0.222073    0.360472    11.00000   -1.20000
H5B   2    0.229085    0.258734    0.310206    11.00000   -1.20000
AFIX   0
C2    1    0.388829    0.334175    0.155878    11.00000    0.02554    0.02400 =
         0.02918   -0.00504   -0.00207   -0.00155
AFIX  23
H2A   2    0.226466    0.323244    0.148140    11.00000   -1.20000
H2B   2    0.453704    0.329486    0.090492    11.00000   -1.20000
AFIX   0
C4    1    0.730302    0.282457    0.232494    11.00000    0.02405    0.02656 =
         0.02896   -0.00059    0.00293    0.00428
AFIX  23
H4A   2    0.799112    0.234599    0.275905    11.00000   -1.20000
H4B   2    0.798224    0.277631    0.167761    11.00000   -1.20000
AFIX   0
C3    1    0.677745    0.445363    0.208584    11.00000    0.01978    0.02293 =
         0.02958    0.00041    0.00201   -0.00331
AFIX  23
H3A   2    0.745082    0.441587    0.143649    11.00000   -1.20000
H3B   2    0.707299    0.507954    0.235868    11.00000   -1.20000
AFIX   0
HKLF 4


REM  rpu1_a.res in P2(1)/c
REM wR2 = 0.0694, GooF = S = 1.036, Restrained GooF = 1.036 for all data
REM R1 = 0.0296 for 1790 Fo > 4sig(Fo) and 0.0413 for all 2144 data
REM 127 parameters refined using 0 restraints

END  
     
WGHT      0.0234      2.1413 

REM Highest difference peak  0.595,  deepest hole -0.359,  1-sigma level  0.108
Q1    1   0.0411  0.6521  0.0594  11.00000  0.05    0.60
Q2    1   0.0325  0.6890  0.0238  11.00000  0.05    0.58
Q3    1   0.1940  0.6635  0.0335  11.00000  0.05    0.58
Q4    1   0.1243  0.6674 -0.0142  11.00000  0.05    0.51

  REM The information below was added by Olex2.
  REM
  REM R1 = 0.0296 for 1790 Fo > 4sig(Fo) and 0.0413 for all 10253 data
  REM 127 parameters refined using n/a restraints
  REM Highest difference peak 0.60, deepest hole -0.36
  REM Mean Shift 0, Max Shift 0.001.

  REM +++ Tabular Listing of Refinement Information +++
  REM R1_all = 0.0413
  REM R1_gt = 0.0296
  REM wR_ref = 0.0694
  REM GOOF = 1.036
  REM Shift_max = 0.001
  REM Shift_mean = 0
  REM Reflections_all = 10253
  REM Reflections_gt = 1790
  REM Parameters = 127
  REM Hole = -0.36
  REM Peak = 0.60
  REM Flack = n/a

  
;
_olex2_submission_special_instructions  'No special instructions were received'
