# Supplementary material for: Short X···N Halogen Bonds With Hexamethylenetetraamine as the Acceptor
Source: Front Chem. 2021 Apr 29;9:623595. doi: 10.3389/fchem.2021.623595 (PMC8116742; doi:10.3389/fchem.2021.623595)
Supplement: Supplementary file 2 [file Data_Sheet_2.ZIP › CIF_MS 623595/[HMTA][Br–Br].cif]

data_HMTA_Br-Br
_audit_creation_date               2020-10-26
_audit_creation_method
;
Olex2 1.3
(compiled 2020.07.31 svn.rc2a77460 for OlexSys, GUI svn.r6145)
;
_shelx_SHELXL_version_number       '2018/3'
_audit_contact_author_address      ?
_audit_contact_author_email        ?
_audit_contact_author_name         ''
_audit_contact_author_phone        ?
_publ_contact_author_id_orcid      ?
_publ_section_references
;
Dolomanov, O.V., Bourhis, L.J., Gildea, R.J, Howard, J.A.K. & Puschmann, H.
 (2009), J. Appl. Cryst. 42, 339-341.

Sheldrick, G.M. (2015). Acta Cryst. A71, 3-8.

Sheldrick, G.M. (2015). Acta Cryst. C71, 3-8.
;
_chemical_name_common              ?
_chemical_name_systematic          ?
_chemical_formula_moiety           'C6 H12 Br2 N4'
_chemical_formula_sum              'C6 H12 Br2 N4'
_chemical_formula_weight           300.02
_chemical_melting_point            ?
_chemical_oxdiff_formula           'C23H18N6O5 Br1'
loop_
  _atom_type_symbol
  _atom_type_description
  _atom_type_scat_dispersion_real
  _atom_type_scat_dispersion_imag
  _atom_type_scat_source
 'C' 'C' 0.0033 0.0016 'International Tables Vol C Tables 4.2.6.8 and 6.1.1.4'
 'H' 'H' 0.0000 0.0000 'International Tables Vol C Tables 4.2.6.8 and 6.1.1.4'
 'Br' 'Br' -0.2901 2.4595
 'International Tables Vol C Tables 4.2.6.8 and 6.1.1.4'
 'N' 'N' 0.0061 0.0033 'International Tables Vol C Tables 4.2.6.8 and 6.1.1.4'

_shelx_space_group_comment
;
The symmetry employed for this shelxl refinement is uniquely defined
by the following loop, which should always be used as a source of
symmetry information in preference to the above space-group names.
They are only intended as comments.
;
_space_group_crystal_system        'monoclinic'
_space_group_IT_number             14
_space_group_name_H-M_alt          'P 1 21/c 1'
_space_group_name_Hall             '-P 2ybc'
loop_
  _space_group_symop_operation_xyz
 'x, y, z'
 '-x, y+1/2, -z+1/2'
 '-x, -y, -z'
 'x, -y-1/2, z-1/2'

_cell_length_a                     5.9077(2)
_cell_length_b                     13.7052(4)
_cell_length_c                     11.8940(4)
_cell_angle_alpha                  90
_cell_angle_beta                   99.273(3)
_cell_angle_gamma                  90
_cell_volume                       950.43(5)
_cell_formula_units_Z              4
_cell_measurement_reflns_used      2682
_cell_measurement_temperature      120
_cell_measurement_theta_max        30.0120
_cell_measurement_theta_min        3.4350
_shelx_estimated_absorpt_T_max     0.506
_shelx_estimated_absorpt_T_min     0.132
_exptl_absorpt_coefficient_mu      8.482
_exptl_absorpt_correction_T_max    0.829
_exptl_absorpt_correction_T_min    0.487
_exptl_absorpt_correction_type     gaussian
_exptl_absorpt_process_details
;
CrysAlisPro 1.171.38.43 (Rigaku Oxford Diffraction, 2015)
Numerical absorption correction based on gaussian integration over
			a multifaceted crystal model
Empirical absorption correction using spherical harmonics,
 implemented in SCALE3 ABSPACK scaling algorithm.
;
_exptl_absorpt_special_details     ?
_exptl_crystal_colour              orange
_exptl_crystal_colour_primary      orange
_exptl_crystal_density_diffrn      2.097
_exptl_crystal_density_meas        ?
_exptl_crystal_density_method      ?
_exptl_crystal_description         block
_exptl_crystal_F_000               584
loop_
  _exptl_crystal_face_index_h
  _exptl_crystal_face_index_k
  _exptl_crystal_face_index_l
  _exptl_crystal_face_perp_dist
 2 -19 0 0.0574
 0 0 17 0.1230
 0 1 -17 0.1465
 2 1 -17 0.1097
 -8 -5 2 0.1983
 8 5 -1 0.1807
 -1 19 0 0.0508
 5 15 0 0.1465
 4 13 8 0.1656
 5 13 -9 0.1488
 1 -19 -1 0.0345
 8 0 -9 0.1818
 -8 0 9 0.2265
 -6 -1 -8 0.2233

_exptl_crystal_size_max            0.4
_exptl_crystal_size_mid            0.272
_exptl_crystal_size_min            0.093
loop_
  _exptl_oxdiff_crystal_face_indexfrac_h
  _exptl_oxdiff_crystal_face_indexfrac_k
  _exptl_oxdiff_crystal_face_indexfrac_l
  _exptl_oxdiff_crystal_face_x
  _exptl_oxdiff_crystal_face_y
  _exptl_oxdiff_crystal_face_z
 2.0000 -19.0000 0.0000 0.6249 0.7958 -0.0099
 0.0000 0.0000 17.0000 -0.0081 0.0701 1.0252
 -0.0000 1.0000 -17.0000 -0.0326 -0.1020 -1.0233
 2.0000 1.0000 -17.0000 -0.1812 0.0893 -0.9983
 -8.0000 -5.0000 2.0000 0.7970 -0.5975 0.0113
 8.0000 5.0000 -1.0000 -0.7975 0.6016 0.0490
 -1.0000 19.0000 -0.0000 -0.6992 -0.7002 0.0224
 5.0000 15.0000 -0.0000 -0.9821 0.0007 0.0902
 4.0000 13.0000 8.0000 -0.8302 0.0017 0.5564
 5.0000 13.0000 -9.0000 -0.8964 0.0272 -0.4562
 1.0000 -19.0000 -1.0000 0.6997 0.6961 -0.0827
 8.0000 0.0000 -9.0000 -0.5901 0.7277 -0.4426
 -8.0000 -0.0000 9.0000 0.5901 -0.7277 0.4426
 -6.0000 -1.0000 -8.0000 0.4903 -0.5748 -0.5594

_exptl_transmission_factor_max     ?
_exptl_transmission_factor_min     ?
_diffrn_reflns_av_R_equivalents    0.0456
_diffrn_reflns_av_unetI/netI       0.0508
_diffrn_reflns_Laue_measured_fraction_full  0.998
_diffrn_reflns_Laue_measured_fraction_max  0.998
_diffrn_reflns_limit_h_max         7
_diffrn_reflns_limit_h_min         -6
_diffrn_reflns_limit_k_max         16
_diffrn_reflns_limit_k_min         -15
_diffrn_reflns_limit_l_max         10
_diffrn_reflns_limit_l_min         -14
_diffrn_reflns_number              4698
_diffrn_reflns_point_group_measured_fraction_full  0.998
_diffrn_reflns_point_group_measured_fraction_max  0.998
_diffrn_reflns_theta_full          25.242
_diffrn_reflns_theta_max           25.248
_diffrn_reflns_theta_min           3.443
_diffrn_ambient_temperature        120
_diffrn_detector                   'CCD plate'
_diffrn_detector_area_resol_mean   16.0107
_diffrn_detector_type              Eos
_diffrn_measured_fraction_theta_full  0.998
_diffrn_measured_fraction_theta_max  0.998
_diffrn_measurement_details
;
List of Runs (angles in degrees, time in seconds):

  # Type    Start    End  Width  t~exp~   \w     \q     \k     \f   Frames
--------------------------------------------------------------------------
  1  \w     -6.00  92.00   1.00    1.50    --   23.20  77.00  60.00   98
  2  \w     -4.00  93.00   1.00    1.50    --   23.20  77.00 -60.00   97
  3  \w     -7.00  37.00   1.00    1.50    --   23.20  77.00-180.00   44
  4  \w    -49.00  12.00   1.00    1.50    --   23.20 -37.00 150.00   61
;
_diffrn_measurement_device         'four-circle diffractometer'
_diffrn_measurement_device_type    'SuperNova, Single source at offset, Eos'
_diffrn_measurement_method         '\w scans'
_diffrn_orient_matrix_type        
 'CrysAlisPro convention (1999,Acta A55,543-557)'
_diffrn_orient_matrix_UB_11        -0.0742985000
_diffrn_orient_matrix_UB_12        -0.0407093000
_diffrn_orient_matrix_UB_13        -0.0004780000
_diffrn_orient_matrix_UB_21        0.0956024000
_diffrn_orient_matrix_UB_22        -0.0318228000
_diffrn_orient_matrix_UB_23        0.0041251000
_diffrn_orient_matrix_UB_31        0.0125179000
_diffrn_orient_matrix_UB_32        0.0018396000
_diffrn_orient_matrix_UB_33        0.0603038000
_diffrn_radiation_monochromator    mirror
_diffrn_radiation_probe            x-ray
_diffrn_radiation_type             'Mo K\a'
_diffrn_radiation_wavelength       0.71073
_diffrn_source                     'micro-focus sealed X-ray tube'
_diffrn_source_type                'SuperNova (Mo) X-ray Source'
_reflns_Friedel_coverage           0.000
_reflns_Friedel_fraction_full      .
_reflns_Friedel_fraction_max       .
_reflns_number_gt                  1516
_reflns_number_total               1717
_reflns_odcompleteness_completeness  99.11
_reflns_odcompleteness_iscentric   1
_reflns_odcompleteness_theta       28.22
_reflns_special_details
;
 Reflections were merged by SHELXL according to the crystal
 class for the calculation of statistics and refinement.
 
 _reflns_Friedel_fraction is defined as the number of unique
 Friedel pairs measured divided by the number that would be
 possible theoretically, ignoring centric projections and
 systematic absences.
;
_reflns_threshold_expression       'I > 2\s(I)'
_computing_cell_refinement         'CrysAlisPro 1.171.38.43 (Rigaku OD, 2015)'
_computing_data_collection         'CrysAlisPro 1.171.38.43 (Rigaku OD, 2015)'
_computing_data_reduction          'CrysAlisPro 1.171.38.43 (Rigaku OD, 2015)'
_computing_molecular_graphics      'Olex2 1.3 (Dolomanov et al., 2009)'
_computing_publication_material    'Olex2 1.3 (Dolomanov et al., 2009)'
_computing_structure_refinement    'SHELXL 2018/3 (Sheldrick, 2015)'
_computing_structure_solution      'ShelXT (Sheldrick, 2015)'
_refine_diff_density_max           0.508
_refine_diff_density_min           -0.707
_refine_diff_density_rms           0.139
_refine_ls_extinction_coef         .
_refine_ls_extinction_method       none
_refine_ls_goodness_of_fit_ref     1.083
_refine_ls_hydrogen_treatment      constr
_refine_ls_matrix_type             full
_refine_ls_number_parameters       109
_refine_ls_number_reflns           1717
_refine_ls_number_restraints       0
_refine_ls_R_factor_all            0.0385
_refine_ls_R_factor_gt             0.0328
_refine_ls_restrained_S_all        1.083
_refine_ls_shift/su_max            0.001
_refine_ls_shift/su_mean           0.000
_refine_ls_structure_factor_coef   Fsqd
_refine_ls_weighting_details      
 'w=1/[\s^2^(Fo^2^)+(0.0330P)^2^] where P=(Fo^2^+2Fc^2^)/3'
_refine_ls_weighting_scheme        calc
_refine_ls_wR_factor_gt            0.0761
_refine_ls_wR_factor_ref           0.0787
_refine_special_details            ?
_olex2_refinement_description
;
1. Fixed Uiso
 At 1.2 times of:
  All C(H,H) groups
2.a Secondary CH2 refined with riding coordinates:
 C1(H1A,H1B), C6(H6A,H6B), C5(H5A,H5B), C2(H2A,H2B), C4(H4A,H4B), C3(H3A,H3B)
;
_atom_sites_solution_hydrogens     geom
_atom_sites_solution_primary       direct
_atom_sites_solution_secondary     ?
loop_
  _atom_site_label
  _atom_site_type_symbol
  _atom_site_fract_x
  _atom_site_fract_y
  _atom_site_fract_z
  _atom_site_U_iso_or_equiv
  _atom_site_adp_type
  _atom_site_occupancy
  _atom_site_site_symmetry_order
  _atom_site_calc_flag
  _atom_site_refinement_flags_posn
  _atom_site_refinement_flags_adp
  _atom_site_refinement_flags_occupancy
  _atom_site_disorder_assembly
  _atom_site_disorder_group
 Br1 Br 0.75984(6) 0.40550(3) 0.61093(3) 0.01423(15) Uani 1 1 d . . . . .
 Br2 Br 1.02205(7) 0.53323(3) 0.72933(4) 0.02106(16) Uani 1 1 d . . . . .
 N3 N 0.1962(5) 0.2161(2) 0.4740(3) 0.0152(8) Uani 1 1 d . . . . .
 N2 N 0.5437(6) 0.1166(2) 0.5136(3) 0.0156(8) Uani 1 1 d . . . . .
 N1 N 0.5673(5) 0.2939(2) 0.5223(3) 0.0113(7) Uani 1 1 d . . . . .
 N4 N 0.4683(6) 0.2142(2) 0.3388(3) 0.0152(8) Uani 1 1 d . . . . .
 C1 C 0.5895(7) 0.2959(3) 0.3984(3) 0.0157(9) Uani 1 1 d . . . . .
 H1A H 0.525827 0.357802 0.363981 0.019 Uiso 1 1 calc R U . . .
 H1B H 0.753657 0.292759 0.390502 0.019 Uiso 1 1 calc R U . . .
 C6 C 0.5646(7) 0.1226(3) 0.3921(3) 0.0155(9) Uani 1 1 d . . . . .
 H6A H 0.483781 0.066512 0.351315 0.019 Uiso 1 1 calc R U . . .
 H6B H 0.728538 0.118076 0.384237 0.019 Uiso 1 1 calc R U . . .
 C5 C 0.2238(7) 0.2196(3) 0.3534(3) 0.0166(9) Uani 1 1 d . . . . .
 H5A H 0.156307 0.280963 0.319132 0.020 Uiso 1 1 calc R U . . .
 H5B H 0.139061 0.164482 0.312427 0.020 Uiso 1 1 calc R U . . .
 C2 C 0.6652(7) 0.1982(3) 0.5735(3) 0.0139(9) Uani 1 1 d . . . . .
 H2A H 0.830257 0.194066 0.567718 0.017 Uiso 1 1 calc R U . . .
 H2B H 0.650058 0.195478 0.655133 0.017 Uiso 1 1 calc R U . . .
 C4 C 0.2973(7) 0.1244(3) 0.5234(4) 0.0172(9) Uani 1 1 d . . . . .
 H4A H 0.213229 0.068522 0.483741 0.021 Uiso 1 1 calc R U . . .
 H4B H 0.280118 0.121098 0.604758 0.021 Uiso 1 1 calc R U . . .
 C3 C 0.3163(6) 0.2986(3) 0.5338(3) 0.0151(9) Uani 1 1 d . . . . .
 H3A H 0.300026 0.296499 0.615354 0.018 Uiso 1 1 calc R U . . .
 H3B H 0.248894 0.360488 0.501109 0.018 Uiso 1 1 calc R U . . .

loop_
  _atom_site_aniso_label
  _atom_site_aniso_U_11
  _atom_site_aniso_U_22
  _atom_site_aniso_U_33
  _atom_site_aniso_U_23
  _atom_site_aniso_U_13
  _atom_site_aniso_U_12
 Br1 0.0165(2) 0.0106(3) 0.0148(2) -0.00026(17) -0.00011(16) -0.00109(15)
 Br2 0.0258(3) 0.0106(3) 0.0238(3) -0.00085(19) -0.00504(19) -0.00386(17)
 N3 0.0133(17) 0.0103(19) 0.0209(18) -0.0013(16) -0.0007(14) -0.0010(14)
 N2 0.0193(18) 0.0102(19) 0.0160(18) 0.0000(16) -0.0008(15) -0.0030(14)
 N1 0.0140(17) 0.0075(18) 0.0112(16) 0.0013(15) -0.0019(13) -0.0015(13)
 N4 0.0197(18) 0.011(2) 0.0141(17) -0.0016(16) 0.0001(14) -0.0013(14)
 C1 0.018(2) 0.015(2) 0.015(2) 0.0016(19) 0.0040(17) -0.0017(17)
 C6 0.017(2) 0.013(2) 0.016(2) -0.0039(18) 0.0031(17) 0.0004(17)
 C5 0.016(2) 0.014(2) 0.018(2) -0.0001(19) -0.0024(17) 0.0016(17)
 C2 0.018(2) 0.008(2) 0.014(2) 0.0019(18) -0.0023(17) 0.0020(17)
 C4 0.021(2) 0.011(2) 0.019(2) 0.0009(19) 0.0026(18) -0.0037(18)
 C3 0.013(2) 0.015(2) 0.017(2) -0.0045(19) 0.0013(16) 0.0030(17)

_geom_special_details
;
 All esds (except the esd in the dihedral angle between two l.s. planes)
 are estimated using the full covariance matrix.  The cell esds are taken
 into account individually in the estimation of esds in distances, angles
 and torsion angles; correlations between esds in cell parameters are only
 used when they are defined by crystal symmetry.  An approximate (isotropic)
 treatment of cell esds is used for estimating esds involving l.s. planes.
;
loop_
  _geom_bond_atom_site_label_1
  _geom_bond_atom_site_label_2
  _geom_bond_distance
  _geom_bond_site_symmetry_2
  _geom_bond_publ_flag
 Br1 Br2 2.5970(6) . ?
 Br1 N1 2.088(3) . ?
 N3 C5 1.470(5) . ?
 N3 C4 1.473(5) . ?
 N3 C3 1.458(5) . ?
 N2 C6 1.472(5) . ?
 N2 C2 1.452(5) . ?
 N2 C4 1.483(5) . ?
 N1 C1 1.500(5) . ?
 N1 C2 1.520(5) . ?
 N1 C3 1.513(5) . ?
 N4 C1 1.451(5) . ?
 N4 C6 1.478(5) . ?
 N4 C5 1.484(5) . ?
 C1 H1A 0.9900 . ?
 C1 H1B 0.9900 . ?
 C6 H6A 0.9900 . ?
 C6 H6B 0.9900 . ?
 C5 H5A 0.9900 . ?
 C5 H5B 0.9900 . ?
 C2 H2A 0.9900 . ?
 C2 H2B 0.9900 . ?
 C4 H4A 0.9900 . ?
 C4 H4B 0.9900 . ?
 C3 H3A 0.9900 . ?
 C3 H3B 0.9900 . ?

loop_
  _geom_angle_atom_site_label_1
  _geom_angle_atom_site_label_2
  _geom_angle_atom_site_label_3
  _geom_angle
  _geom_angle_site_symmetry_1
  _geom_angle_site_symmetry_3
  _geom_angle_publ_flag
 N1 Br1 Br2 175.24(9) . . ?
 C5 N3 C4 108.4(3) . . ?
 C3 N3 C5 109.2(3) . . ?
 C3 N3 C4 109.4(3) . . ?
 C6 N2 C4 108.2(3) . . ?
 C2 N2 C6 109.0(3) . . ?
 C2 N2 C4 108.6(3) . . ?
 C1 N1 Br1 110.8(2) . . ?
 C1 N1 C2 108.8(3) . . ?
 C1 N1 C3 109.3(3) . . ?
 C2 N1 Br1 106.8(2) . . ?
 C3 N1 Br1 112.6(2) . . ?
 C3 N1 C2 108.4(3) . . ?
 C1 N4 C6 108.7(3) . . ?
 C1 N4 C5 108.5(3) . . ?
 C6 N4 C5 107.8(3) . . ?
 N1 C1 H1A 109.5 . . ?
 N1 C1 H1B 109.5 . . ?
 N4 C1 N1 110.6(3) . . ?
 N4 C1 H1A 109.5 . . ?
 N4 C1 H1B 109.5 . . ?
 H1A C1 H1B 108.1 . . ?
 N2 C6 N4 112.4(3) . . ?
 N2 C6 H6A 109.1 . . ?
 N2 C6 H6B 109.1 . . ?
 N4 C6 H6A 109.1 . . ?
 N4 C6 H6B 109.1 . . ?
 H6A C6 H6B 107.8 . . ?
 N3 C5 N4 112.1(3) . . ?
 N3 C5 H5A 109.2 . . ?
 N3 C5 H5B 109.2 . . ?
 N4 C5 H5A 109.2 . . ?
 N4 C5 H5B 109.2 . . ?
 H5A C5 H5B 107.9 . . ?
 N2 C2 N1 110.0(3) . . ?
 N2 C2 H2A 109.7 . . ?
 N2 C2 H2B 109.7 . . ?
 N1 C2 H2A 109.7 . . ?
 N1 C2 H2B 109.7 . . ?
 H2A C2 H2B 108.2 . . ?
 N3 C4 N2 111.8(3) . . ?
 N3 C4 H4A 109.3 . . ?
 N3 C4 H4B 109.3 . . ?
 N2 C4 H4A 109.3 . . ?
 N2 C4 H4B 109.3 . . ?
 H4A C4 H4B 107.9 . . ?
 N3 C3 N1 109.3(3) . . ?
 N3 C3 H3A 109.8 . . ?
 N3 C3 H3B 109.8 . . ?
 N1 C3 H3A 109.8 . . ?
 N1 C3 H3B 109.8 . . ?
 H3A C3 H3B 108.3 . . ?

loop_
  _geom_torsion_atom_site_label_1
  _geom_torsion_atom_site_label_2
  _geom_torsion_atom_site_label_3
  _geom_torsion_atom_site_label_4
  _geom_torsion
  _geom_torsion_site_symmetry_1
  _geom_torsion_site_symmetry_2
  _geom_torsion_site_symmetry_3
  _geom_torsion_site_symmetry_4
  _geom_torsion_publ_flag
 Br1 N1 C1 N4 176.1(2) . . . . ?
 Br1 N1 C2 N2 -178.3(3) . . . . ?
 Br1 N1 C3 N3 -177.5(2) . . . . ?
 C1 N1 C2 N2 -58.7(4) . . . . ?
 C1 N1 C3 N3 58.8(4) . . . . ?
 C1 N4 C6 N2 59.4(4) . . . . ?
 C1 N4 C5 N3 -59.4(4) . . . . ?
 C6 N2 C2 N1 58.3(4) . . . . ?
 C6 N2 C4 N3 -58.4(4) . . . . ?
 C6 N4 C1 N1 -58.7(4) . . . . ?
 C6 N4 C5 N3 58.1(4) . . . . ?
 C5 N3 C4 N2 58.9(4) . . . . ?
 C5 N3 C3 N1 -58.9(4) . . . . ?
 C5 N4 C1 N1 58.3(4) . . . . ?
 C5 N4 C6 N2 -58.0(4) . . . . ?
 C2 N2 C6 N4 -59.6(4) . . . . ?
 C2 N2 C4 N3 59.7(4) . . . . ?
 C2 N1 C1 N4 59.0(4) . . . . ?
 C2 N1 C3 N3 -59.6(4) . . . . ?
 C4 N3 C5 N4 -58.9(4) . . . . ?
 C4 N3 C3 N1 59.6(4) . . . . ?
 C4 N2 C6 N4 58.3(4) . . . . ?
 C4 N2 C2 N1 -59.3(4) . . . . ?
 C3 N3 C5 N4 60.2(4) . . . . ?
 C3 N3 C4 N2 -60.2(4) . . . . ?
 C3 N1 C1 N4 -59.2(4) . . . . ?
 C3 N1 C2 N2 60.1(4) . . . . ?

loop_
  _diffrn_refln_index_h
  _diffrn_refln_index_k
  _diffrn_refln_index_l
  _diffrn_refln_intensity_net
  _diffrn_refln_intensity_u
 0 0 -2 66.64 5.74
 0 0 -3 1.53 1.25
 0 0 -4 2.44 1.66
 0 0 -5 0.02 0.93
 0 0 -6 837.36 35.48
 0 0 -7 1.61 1.19
 0 0 -8 2227.12 80.92
 0 0 -9 2.55 4.54
 0 0 -10 250.38 25.13
 0 0 -11 -2.8 5.67
 0 0 -11 -1.81 4.81
 0 0 -12 83.24 14.71
 0 0 -12 85.67 14.71
 0 0 -12 72.49 15.79
 0 0 -13 6.46 6.37
 0 0 -13 -3.3 4.15
 0 0 -13 -8.48 8.07
 0 0 -14 266.31 35.25
 0 0 -14 346.76 34.97
 0 0 -14 352.14 36.33
 0 0 -15 23.63 12.62
 0 0 -15 13.04 8.33
 0 0 -15 3.99 5.03
 0 0 -16 95.56 20.8
 0 1 -2 55.9 5.27
 0 1 2 46.91 4.39
 0 -1 -2 57.38 4.58
 0 -1 -2 39.53 6.32
 0 1 2 50.53 6.79
 0 -1 -3 1789.8 60.57
 0 -1 -3 1448.36 66.43
 0 -1 -4 1155.51 53.43
 0 -1 -4 1245.72 47.33
 0 1 -5 149.17 7.73
 0 -1 -5 167 14.92
 0 1 -6 21.34 5.23
 0 1 -6 31.58 3.22
 0 -1 -6 27.01 5.4
 0 1 -7 656.58 26.35
 0 -1 -7 687.8 35.17
 0 1 -8 13.87 2.33
 0 -1 -8 16.6 5.11
 0 1 -8 8.4 3.35
 0 1 -9 2509.11 103.93
 0 -1 -9 2329.09 97.73
 0 -1 -10 70.31 13.1
 0 -1 -10 64.29 11.13
 0 1 -10 74.7 14.23
 0 1 -11 327.83 32.34
 0 -1 -11 363.58 32.99
 0 1 -11 346.95 28.8
 0 -1 -11 384.91 30.95
 0 1 -12 285.4 27.4
 0 1 -12 300.29 32.5
 0 -1 -12 297.79 32.41
 0 -1 -12 321.36 30.31
 0 -1 -13 -1.4 4.14
 0 1 -13 -15.16 10.03
 0 1 -13 -0.05 3.69
 0 1 -13 -2.84 7.63
 0 -1 -13 9.78 6.64
 0 1 -14 63.07 15.74
 0 1 -14 34.39 10.8
 0 -1 -14 55.99 16.13
 0 -1 -14 44.61 12.5
 0 1 -14 50.32 16.04
 0 -1 -14 53.68 14.39
 0 -1 -15 355.47 37.91
 0 -1 -15 336.78 43.14
 0 -1 -15 342.02 36.89
 0 1 -15 422.94 43.62
 0 1 -15 320.23 42.23
 0 -1 -16 3.56 6.04
 0 1 -16 3.2 8.46
 0 1 -16 20.23 10.93
 0 -2 1 328.12 17.67
 0 2 -1 297.03 16.21
 0 -2 -1 317.25 13.7
 0 -2 -1 310.84 21.63
 0 -2 -2 3695.81 134.95
 0 2 2 3459.93 120.43
 0 -2 2 3497.84 124.21
 0 -2 -2 3682.71 119.98
 0 2 -2 3816.45 123.97
 0 -2 -3 3046.49 105.15
 0 2 -3 3076.02 101.84
 0 2 3 2900.14 105.54
 0 -2 -3 2827.57 118.31
 0 2 3 3048.45 116.69
 0 -2 -4 458.52 32.59
 0 2 -4 490.6 26.84
 0 -2 -4 550.38 24.7
 0 2 -5 1155.83 50.08
 0 -2 -5 1058.45 45.27
 0 2 -6 1883.44 73.01
 0 -2 -6 1570.58 66.02
 0 2 -7 561.42 34.83
 0 -2 -7 593.17 31.79
 0 2 -8 531.67 35.86
 0 -2 -8 564.22 32.3
 0 2 -9 4.96 3.99
 0 2 -9 8.39 4.64
 0 -2 -9 -3.01 4.5
 0 -2 -10 35.06 8.88
 0 2 -10 28.69 7.78
 0 2 -10 27.1 7.02
 0 2 -11 696.47 48.26
 0 2 -11 602.79 38.97
 0 -2 -11 643.14 45.34
 0 -2 -11 602.94 40.03
 0 -2 -12 18.09 6.59
 0 2 -12 36.66 10.56
 0 -2 -12 18.36 7.98
 0 2 -12 23.35 6.77
 0 2 -13 47.52 13.5
 0 -2 -13 54.28 14.73
 0 -2 -13 60.3 13.07
 0 2 -13 46.08 10.79
 0 -2 -14 -19.41 11.64
 0 2 -14 12.28 11.66
 0 -2 -14 -2.76 8.55
 0 -2 -14 -3.87 6.68
 0 2 -15 337.61 40.13
 0 -2 -15 304.51 37.09
 0 -2 -15 296.4 34.15
 0 2 -15 293.48 40.66
 0 2 -16 -5.57 6.94
 0 -2 -16 11.58 7.4
 0 -2 -16 12.13 8.76
 0 2 -16 17.1 14.84
 0 3 0 5.05 3.07
 0 -3 0 -0.29 1.03
 0 -3 0 0.5 1.92
 0 3 0 2.76 1.97
 0 3 -1 160.89 12.57
 0 3 1 143.67 14.37
 0 -3 -1 145.71 9.94
 0 3 -1 126.53 11.57
 0 -3 1 143.37 12.79
 0 -3 -1 162.65 17.07
 0 -3 1 137.35 7.9
 0 -3 1 139.18 12.72
 0 3 1 139.55 9.39
 0 -3 2 2452.32 84.12
 0 3 -2 2308.18 87.71
 0 -3 -2 2334.8 80.98
 0 3 2 2356.04 95.74
 0 -3 -2 2910.17 106.08
 0 3 2 2491.1 84.26
 0 -3 2 1943.23 87.4
 0 3 -3 204.31 16.23
 0 -3 -3 222.79 13.94
 0 3 -3 266.63 11.04
 0 -3 3 236.75 10.69
 0 3 3 220.83 20.55
 0 -3 -4 406.69 21.96
 0 3 -4 436.71 25.97
 0 3 -4 450.46 18.93
 0 -3 -5 909.34 39.5
 0 3 -5 863.83 35.25
 0 3 -5 857.6 43.36
 0 3 -6 2164.19 77.42
 0 -3 -6 1983.52 80.08
 0 3 -6 2172.01 87.64
 0 -3 -7 325.5 22.11
 0 3 -7 372.7 27.42
 0 3 -7 364.22 21.12
 0 3 -8 8.06 3.63
 0 -3 -8 8.03 3.39
 0 3 -8 5.05 4.29
 0 -3 -9 127.14 14.29
 0 3 -9 129.57 13.58
 0 3 -9 122.12 16.95
 0 3 -10 19.16 7.8
 0 -3 -10 26.43 7.52
 0 3 -10 35.9 8.19
 0 -3 -11 272.23 24.76
 0 3 -11 289.82 24.2
 0 3 -11 283.34 30.28
 0 3 -12 884.88 61.89
 0 3 -12 978.67 53.13
 0 -3 -12 839.91 58.98
 0 -3 -12 963.06 55.81
 0 -3 -13 448.95 44.09
 0 -3 -13 522.3 39.96
 0 3 -13 433.74 43.93
 0 3 -14 77.64 18.52
 0 -3 -14 116.64 20.14
 0 -3 -15 50.37 14.99
 0 -3 -15 10.06 9.03
 0 3 -15 25.99 13.53
 0 -3 -16 63.44 16.25
 0 -3 -16 67.05 18.89
 0 3 -16 49.97 16.61
 0 3 -16 54.76 19.47
 0 -4 0 -1.06 1.44
 0 4 0 3.62 1.78
 0 -4 1 337.01 24.62
 0 4 1 403.23 27.57
 0 4 1 325.79 19.63
 0 -4 -1 382.83 22.02
 0 4 -1 323.41 22.51
 0 4 -1 404.13 24.82
 0 -4 1 466.65 28.6
 0 -4 -2 2241.85 78.45
 0 4 2 2240.27 77.54
 0 -4 2 2169.31 73.08
 0 4 -2 2419.32 86.87
 0 4 2 2142.13 93.26
 0 -4 3 3593.48 120.93
 0 4 -3 3323.68 132.76
 0 4 -3 3621.94 120.08
 0 -4 3 3749.97 125.6
 0 -4 -3 3619.68 124.93
 0 4 3 3933.42 145.69
 0 4 -4 2283.02 74.41
 0 -4 -4 2249.37 82.28
 0 4 -4 2442.14 89.87
 0 -4 -5 1072.4 44.21
 0 4 -5 1047.24 50.04
 0 4 -5 951.69 37.8
 0 -4 -6 4.22 2.55
 0 4 -6 7.83 2.68
 0 4 -6 4.07 3.48
 0 -4 -7 678.79 34.97
 0 4 -7 606.25 39.05
 0 4 -7 652.07 30.45
 0 4 -8 150.05 18.44
 0 4 -8 186.96 14.5
 0 -4 -8 154.25 15.61
 0 4 -9 470.84 27.51
 0 -4 -9 401.26 28.92
 0 4 -9 490.59 36.91
 0 4 -10 756.78 39.81
 0 4 -10 748.11 50.28
 0 -4 -10 634.41 40.43
 0 4 -11 251.67 21.64
 0 4 -11 225.48 27.52
 0 -4 -11 207.37 21.92
 0 4 -12 71.4 16.69
 0 -4 -12 51.63 11.87
 0 -4 -12 88.74 16.85
 0 4 -13 9.66 7.19
 0 -4 -13 3.25 5.04
 0 -4 -14 238.51 28.47
 0 4 -14 248.07 35.25
 0 4 -15 256.93 37.18
 0 -4 -15 276.83 31.73
 0 -4 -16 71.63 19.96
 0 -4 -16 67.56 17.41
 0 4 -16 81.69 23.41
 0 -5 0 0.39 2.34
 0 5 0 -2.65 2.95
 0 5 0 4.9 3.24
 0 5 1 284.93 19.48
 0 5 -1 314.18 22.95
 0 5 -1 297.93 22.4
 0 -5 -1 261.64 20.65
 0 5 1 341.37 26.36
 0 5 2 85.16 8.21
 0 -5 2 73.84 5.69
 0 5 2 84.1 13.3
 0 5 -2 95.2 11.83
 0 -5 -2 78.98 8.65
 0 -5 2 94.77 11.69
 0 -5 3 1153.63 48.57
 0 -5 3 1101.51 38.73
 0 -5 -3 1067.27 44.03
 0 5 -3 1028.97 52
 0 5 -4 407.61 16.68
 0 5 -4 389.07 27.63
 0 -5 4 439.79 20.52
 0 -5 -4 434.25 21.89
 0 5 -5 2470.96 101.22
 0 5 -5 2366.25 83.08
 0 5 -6 1022.08 52.64
 0 5 -6 952.29 37.26
 0 -5 -6 948.45 45.05
 0 5 -7 240.25 23.29
 0 -5 -7 210.43 17.64
 0 5 -7 243.21 14.79
 0 5 -8 84.53 13.99
 0 5 -8 113.38 10.49
 0 -5 -8 85 11.28
 0 5 -9 16.47 4.47
 0 -5 -9 16.37 5.12
 0 5 -9 22.9 8.71
 0 5 -10 337.31 23.27
 0 5 -10 307.04 30.68
 0 -5 -10 309.27 25.53
 0 5 -11 134.75 21.78
 0 -5 -11 127.33 16.66
 0 5 -12 348.63 36.74
 0 -5 -12 360.3 30.68
 0 5 -13 338.22 39.43
 0 -5 -13 317.78 30.3
 0 -5 -14 257.12 28.57
 0 5 -14 215.79 33.07
 0 5 -15 -4.13 8.79
 0 -5 -15 3.19 5.24
 0 6 0 1075.38 56.82
 0 6 0 1188.39 55.11
 0 6 1 2764.32 107.22
 0 6 -1 2605.47 102.22
 0 6 2 361.8 22.61
 0 -6 2 387.14 19.45
 0 6 -2 416.13 29.46
 0 -6 -2 443.78 26.43
 0 6 -3 450.83 31.43
 0 -6 3 472.28 19.01
 0 -6 -3 408.56 24.2
 0 -6 3 497.86 29.6
 0 -6 -4 1834.96 71.53
 0 6 -4 1763.07 82.26
 0 6 -5 261.07 11.91
 0 6 -5 249.68 23.14
 0 -6 5 285.88 15.04
 0 6 -6 21.67 3.05
 0 -6 -6 19.82 5.16
 0 6 -6 21.4 7.46
 0 -6 -7 2478.95 104.02
 0 6 -7 2725.54 93.56
 0 -6 -8 285.51 23.73
 0 6 -8 324.17 30.35
 0 6 -8 356.98 18.38
 0 6 -9 118.27 19.08
 0 -6 -9 121.18 14.85
 0 6 -9 119.53 10.71
 0 -6 -10 314.65 26.53
 0 6 -10 403.48 36.54
 0 6 -11 3.61 5.38
 0 -6 -11 14.36 5.95
 0 6 -12 71.6 16.84
 0 -6 -12 79.54 13.72
 0 6 -13 19.59 10.17
 0 -6 -13 20.84 9.17
 0 -6 -14 236.13 28.06
 0 6 -14 193.13 30.59
 0 -6 -15 89.51 18.11
 0 6 -15 85.71 21.62
 0 7 0 2.04 2.56
 0 7 1 416.56 28.2
 0 7 -1 458.91 32.16
 0 7 -2 1673.85 74.68
 0 -7 2 1553.91 59.48
 0 7 -3 18.98 5.85
 0 -7 3 19.03 2.9
 0 7 3 13.79 4.3
 0 -7 4 85.57 5.77
 0 7 -4 95.7 14.4
 0 -7 5 390.63 22.28
 0 7 -5 387.56 31.43
 0 7 -6 2.44 0.82
 0 7 -6 10.43 6.28
 0 7 -7 20.07 7.19
 0 7 -7 11.07 2.04
 0 -7 -8 1194.19 59.64
 0 7 -8 1326.64 71.21
 0 -7 -9 384.18 29.16
 0 7 -9 422.75 37.26
 0 7 -10 1098.19 71.33
 0 -7 -10 1301.6 63.89
 0 -7 -11 45.61 10.88
 0 7 -11 20.81 10.32
 0 -7 -12 -1.17 3.7
 0 7 -12 1.92 5.76
 0 7 -13 245.47 35.05
 0 -7 -13 366.67 33.7
 0 7 -14 88.27 22.06
 0 -7 -14 88.12 17.49
 0 -7 -15 59.37 15.37
 0 8 0 20.91 6.75
 0 8 -1 4887.22 179.34
 0 8 1 4539.39 172.47
 0 -8 2 21.02 4.76
 0 8 2 18.45 5.75
 0 8 -2 21.55 7.86
 0 8 3 3.97 1.7
 0 -8 3 2.13 1.54
 0 8 -3 5.02 5.09
 0 8 -4 2.56 3.28
 0 -8 4 2.76 0.99
 0 8 -5 146.07 19.81
 0 8 -6 21.09 8.78
 0 8 -7 1243.29 70.06
 0 8 -8 33.19 10.31
 0 8 -9 356.03 35.28
 0 8 -10 8.02 7.78
 0 -8 -11 322.56 28.62
 0 8 -11 303.58 35.16
 0 8 -12 -9.79 8.89
 0 -8 -12 0.58 5.18
 0 8 -13 42.68 15.71
 0 -8 -13 34.1 10.27
 0 8 -14 -2.36 9.49
 0 -8 -14 -1.38 5.11
 0 9 0 1.74 3.68
 0 9 -1 4.9 3.32
 0 9 1 12.03 5.01
 0 9 2 1358.35 64.63
 0 -9 2 1398.23 60.8
 0 -9 3 28.59 4.47
 0 9 -3 47.03 11.49
 0 9 3 41.49 8.02
 0 9 -4 -0.31 3.55
 0 -9 4 0.28 0.8
 0 9 -5 753.95 51.17
 0 9 -6 20.45 9.19
 0 9 -7 1.39 4.34
 0 9 -8 1213.8 73.16
 0 9 -9 76.01 16.52
 0 9 -10 818.22 61.2
 0 9 -11 37.95 13.07
 0 9 -12 9.89 5.76
 0 9 -13 203.87 32.62
 0 10 0 1382.88 68.84
 0 10 1 1019.83 53.72
 0 10 -1 853.22 53.3
 0 10 -2 954.92 59.95
 0 10 2 1142.09 56.02
 0 10 -3 366.15 33.53
 0 10 3 363.74 27.08
 0 10 -4 1438.43 79.01
 0 10 -5 476.99 40.92
 0 10 -6 2.9 4.52
 0 10 -7 470 42.39
 0 10 -8 143.94 22.77
 0 10 -9 36.45 12.4
 0 10 -10 307.96 36.66
 0 10 -11 36.62 13.21
 0 10 -12 50.06 15.57
 0 10 -13 16.22 13.41
 0 11 0 -6.64 5.54
 0 11 -1 911.78 54.12
 0 11 1 837.07 49.69
 0 11 2 1.33 3.04
 0 11 -2 4.52 4.8
 0 11 -3 50.08 12.44
 0 11 3 56.58 9.76
 0 11 -4 359.59 35.41
 0 11 -5 1044.31 67.67
 0 11 -6 67.08 17.08
 0 11 -7 404.76 40.91
 0 11 -8 192.37 28.55
 0 11 -9 91.39 19.82
 0 11 -10 55.56 17.14
 0 11 -11 148.89 27.27
 0 11 -12 276.89 38.54
 0 12 0 779.6 49.7
 0 12 -1 42.92 10.66
 0 12 1 45.31 10.27
 0 12 2 134.91 17.63
 0 12 -2 134.6 19.94
 0 12 3 812.17 47.94
 0 12 -3 894.1 58.71
 0 12 -4 1409.93 82.49
 0 12 -5 274.07 32.55
 0 12 -6 9.46 5.54
 0 12 -7 103.83 21.18
 0 12 -8 6.45 7.89
 0 12 -9 31.07 12.97
 0 12 -10 165.36 29.52
 0 12 -11 265.26 37.31
 0 13 0 3.82 5.31
 0 13 -1 5.3 5.92
 0 13 1 4.95 4.75
 0 13 -2 797.96 53.04
 0 13 2 695.76 45.28
 0 13 3 86.08 13.57
 0 13 -3 109.69 19.45
 0 13 -4 91.36 18.45
 0 13 -5 266.54 32.94
 0 13 -6 919.08 67.26
 0 13 -7 194.45 29.63
 0 13 -8 61.45 18.28
 0 13 -9 90.51 21.19
 0 13 -10 27.22 12.65
 0 13 -11 193.09 32.22
 0 14 0 652.8 46.47
 0 14 1 108.1 16.16
 0 14 -1 81.69 15.56
 0 14 2 521.67 38.04
 0 14 -2 470.62 40.61
 0 14 -3 611.48 48.67
 0 14 -4 121.99 21.47
 0 14 -5 101.47 20.65
 0 14 -6 564.53 52.26
 0 14 -7 185.86 30.15
 0 14 -8 221.26 33.54
 0 14 -9 0.72 5.98
 0 14 -10 4.35 7.75
 0 15 0 -1.62 4.98
 0 15 -1 249.69 29.09
 0 15 1 265.02 27.58
 0 15 -2 46.52 12.44
 0 15 -3 342.9 35.46
 0 15 -4 18.97 10.59
 0 15 -5 34.23 12.81
 0 15 -6 105.33 22.33
 0 15 -7 126.87 25.01
 0 15 -8 146.1 28
 0 15 -9 614.47 60.1
 0 16 0 1609.17 84.55
 0 16 -1 1.89 4.11
 0 16 -2 392.2 38.83
 0 16 -3 59.29 15.84
 0 16 -4 7.5 5.51
 0 16 -5 44.17 15.5
 0 16 -6 261.59 35.47
 0 16 -7 68.81 20.02
 0 16 -8 321.85 42.32
 0 17 -2 25.55 10.37
 0 17 -3 58.21 14.82
 0 17 -4 35.97 11.67
 0 17 -5 22.14 13.29
 0 17 -6 246.37 34.34
 0 17 -7 30.43 12.63
 0 18 -3 398.86 41.88
 0 18 -4 60.92 17.99
 0 18 -5 81.95 19.37
 1 0 -17 19.71 11.87
 1 0 -16 63.31 18.11
 1 0 -15 -6.32 7.45
 1 0 -15 12.8 7.57
 1 0 -15 -0.2 4.9
 1 0 -14 190.94 25.02
 1 0 -14 137.08 23.85
 1 0 -14 132.53 20.35
 1 0 -13 4.04 5.55
 1 0 -13 0.29 5.59
 1 0 -13 -4.32 6.54
 1 0 -12 485.66 36.39
 1 0 -12 399.42 33.56
 1 0 -11 1.76 3.29
 1 0 -11 4.69 5.11
 1 0 -10 366.97 29.43
 1 0 -9 2.06 4.33
 1 0 -8 420.95 28.58
 1 0 -7 -0.92 2.44
 1 0 -6 0.04 2.07
 1 0 -5 1.35 1.52
 1 0 -4 631.65 30.11
 -1 0 3 0.16 1.14
 1 0 -3 2.39 1.59
 1 0 -2 9999 324.4
 -1 0 2 9848.54 324.81
 1 0 -1 0.91 0.56
 -1 0 1 0.7 0.73
 -1 0 0 37.03 4.11
 -1 0 0 38.17 3.97
 -1 0 -1 2.99 1.52
 1 0 1 0.53 0.96
 -1 0 -1 2.27 1.44
 1 0 1 0.14 0.95
 -1 0 -2 205.96 16.52
 1 0 2 218.53 14.52
 -1 0 -2 245.97 15.6
 1 0 3 0.41 0.82
 1 0 3 1.28 1.09
 -1 0 -3 -0.75 2.32
 -1 0 -4 2655.97 100.68
 1 0 4 2485.73 88.61
 1 0 5 0.18 1.43
 -1 0 -5 -1.09 2.15
 1 0 6 4126.2 152.95
 -1 0 -6 4541.63 162.78
 1 0 7 3.51 2.65
 -1 0 -7 4.09 5.17
 1 0 8 -0.63 2.39
 -1 0 -8 6.97 4.69
 -1 0 -9 -3.91 5.87
 -1 0 -10 3.3 6.09
 -1 0 -11 1.51 7.86
 -1 0 -11 3.59 5.94
 -1 0 -12 246.78 34.4
 -1 0 -12 193.08 24.25
 -1 0 -13 4.55 12.02
 -1 0 -13 -0.05 6.81
 -1 0 -14 4.49 6.6
 -1 0 -14 -7.76 12.99
 -1 0 -15 -0.64 5.37
 1 1 -16 -7.15 7.39
 1 -1 -16 4.37 7.4
 1 -1 -16 9.59 9.06
 1 -1 -15 2.6 5.77
 1 1 -15 6.91 8.33
 1 1 -15 6.27 6.29
 1 -1 -15 6.42 6.92
 1 1 -15 7.51 6.9
 1 -1 -14 234.07 26.88
 1 -1 -14 146.56 22.83
 1 1 -14 146.94 25.6
 1 1 -14 221.41 28.55
 1 1 -14 127.83 20.11
 1 -1 -14 161.4 26.09
 1 1 -13 82.74 15.9
 1 -1 -13 52.03 12.7
 1 1 -13 79.78 14.43
 1 -1 -13 66.96 14
 1 1 -13 60.77 15.03
 1 -1 -12 -2.97 4.42
 1 -1 -12 3.53 3.42
 1 1 -12 -3.32 5.75
 1 1 -12 0.28 3.21
 1 1 -11 1590.94 77.44
 1 -1 -11 1588.9 81.31
 1 -1 -10 42.94 9.92
 1 1 -10 38.03 9.26
 1 -1 -10 44.95 8.5
 1 -1 -9 776.87 46.32
 1 1 -9 749.96 42.68
 1 -1 -9 851.55 42.2
 1 -1 -8 53.56 9.74
 1 1 -8 55.68 9.05
 1 -1 -8 65.05 8.41
 1 1 -8 62.94 10.39
 1 -1 -7 38.16 5.95
 1 1 -7 43.56 7.31
 1 -1 -7 43.69 8.27
 1 1 -6 2258.91 89.07
 1 -1 -6 2399.05 85.63
 1 -1 -6 2436.31 93.87
 1 1 -5 1648.07 62.26
 1 -1 -5 1508.99 57.05
 1 -1 -5 1530.75 64.48
 1 -1 -4 1734.99 60.63
 1 -1 -4 1643.72 67.82
 1 1 -4 1796.29 66.12
 1 1 -3 3032.07 109.83
 1 -1 -3 2911.76 111.27
 1 -1 -3 3223.91 104.37
 -1 -1 3 3417.54 111.62
 1 -1 -2 40.8 5.12
 1 1 -2 37.26 4.49
 -1 -1 2 32.35 4.25
 -1 1 2 37.66 4.84
 -1 1 1 1.84 0.9
 1 -1 -1 0.41 0.9
 -1 -1 1 0 0.76
 1 -1 -1 1.19 1.08
 1 1 -1 2.35 1.41
 -1 -1 0 291.49 13.19
 1 1 0 290.55 13.5
 -1 1 0 284.26 13.73
 1 -1 0 308.08 16.1
 1 -1 0 304.26 14.23
 -1 1 0 340.08 16.54
 -1 -1 0 286.35 15.53
 1 1 0 288.15 15.14
 -1 -1 -1 1557.26 50.7
 -1 1 -1 1545.65 52.45
 -1 -1 -1 1427 52.81
 1 -1 1 1287.14 58.39
 1 1 1 1515 52.09
 -1 1 -1 1463.96 58.95
 1 1 1 1375.21 52.87
 1 -1 1 1487.58 52.76
 -1 -1 -1 1378.39 56.47
 1 -1 2 93.56 10.57
 1 1 2 93.59 7.36
 -1 1 -2 95.82 7.56
 1 1 2 93.2 6.66
 -1 1 -2 78.99 10.93
 -1 -1 -2 90.35 7.74
 -1 -1 -2 90.08 8.31
 -1 -1 -3 445.06 25.12
 -1 -1 -3 417.24 21.99
 1 1 3 453.26 21.19
 1 -1 3 435.8 24.8
 -1 1 -3 374.68 27.95
 -1 -1 -4 675.91 34.16
 -1 -1 -4 609.44 28.34
 -1 -1 -4 608.49 30.61
 1 1 4 619.39 29.41
 -1 1 -4 660.63 38.65
 1 -1 4 649.99 25.88
 1 -1 5 49.45 5.32
 -1 -1 -5 49.7 8.38
 -1 1 -5 51.81 9.63
 1 1 5 63.63 8.42
 -1 -1 -5 46.97 7.29
 1 1 6 18.55 4.35
 1 -1 6 14.61 3.47
 -1 -1 -6 14.79 5.05
 -1 -1 -6 14.12 4.7
 -1 1 -6 23.4 7.57
 -1 1 -7 2519.52 105.17
 1 1 7 2182.08 96.9
 1 -1 7 2317.01 90.53
 -1 -1 -7 2355.9 94.11
 -1 -1 -7 2366.68 100.13
 -1 1 -8 239.43 25.52
 -1 -1 -8 260.1 25.12
 -1 -1 -8 212.18 20.55
 1 1 8 279.68 25.09
 -1 1 -9 665.76 48.38
 -1 -1 -9 701.55 48.05
 -1 -1 -9 667.02 41.45
 -1 -1 -10 692.42 44.74
 -1 1 -10 703.93 52.89
 -1 -1 -10 682.9 51.46
 -1 1 -11 6.1 5.67
 -1 -1 -11 17.64 9.3
 -1 -1 -11 19.15 8.12
 -1 -1 -12 39.48 11.53
 -1 1 -12 39.76 15.19
 -1 -1 -12 62.83 17.27
 -1 1 -13 563.89 47.51
 -1 -1 -13 586.81 46.18
 -1 1 -13 523.68 55.17
 -1 -1 -13 450.41 51.96
 -1 -1 -14 6.01 7.38
 -1 1 -14 4.57 8.86
 -1 1 -14 12.14 9.02
 -1 1 -15 600.81 55.45
 -1 -1 -15 613.6 53.37
 1 -2 -16 -8.28 7.37
 1 2 -16 -2.86 7.27
 1 2 -15 121.68 22.51
 1 -2 -15 112.23 21.88
 1 -2 -15 112.73 21.14
 1 2 -15 106.19 22
 1 2 -14 50.44 12.06
 1 -2 -14 59.42 15.47
 1 2 -14 65.91 17
 1 -2 -14 25.19 10.39
 1 -2 -14 60.35 13.66
 1 2 -13 251.99 25.79
 1 2 -13 279.07 31.47
 1 -2 -13 223.42 28.08
 1 -2 -13 236.69 24.68
 1 -2 -12 114.54 18.93
 1 2 -12 97.35 14.7
 1 2 -12 91.14 17.29
 1 -2 -12 102.51 14.7
 1 2 -11 30.12 7.74
 1 -2 -11 29.76 8.92
 1 2 -11 43.03 10.81
 1 -2 -11 38.6 8.78
 1 -2 -10 101.29 15.95
 1 -2 -10 114.15 13.49
 1 2 -10 97.93 13.47
 1 -2 -9 649.42 43.05
 1 2 -9 614.9 36.35
 1 -2 -9 688.69 35.91
 1 2 -8 563.52 31.69
 1 -2 -8 652.71 32.47
 1 2 -8 634.5 34.47
 1 -2 -7 237.46 16.21
 1 2 -7 270.19 19.09
 1 2 -6 10.57 3.36
 1 -2 -6 9.67 2.83
 1 -2 -5 1401.29 51.2
 1 2 -5 1298.32 54.09
 1 -2 -4 433.84 19.07
 1 2 -4 413.74 21.63
 1 2 -3 1.87 1.79
 -1 2 3 1.14 0.7
 -1 -2 3 4.36 1.7
 1 -2 -3 1.56 0.97
 1 -2 -3 4.26 2.4
 -1 2 2 2059.21 68.58
 1 -2 -2 1961.31 73.64
 1 2 -2 2085.03 72.23
 -1 -2 2 1999.1 72.26
 1 -2 -2 1923.37 74.11
 -1 -2 1 405.81 19.61
 1 -2 -1 352.73 18.43
 1 -2 -1 348.52 19.31
 -1 2 1 417.06 20.65
 -1 2 1 395.27 18.77
 1 2 -1 430.12 19.33
 1 2 0 4419.03 150.56
 -1 2 0 4617.2 154.14
 1 2 0 4795.01 149.02
 1 2 0 4586.26 149.14
 1 -2 0 4445.92 153.48
 -1 2 0 4227.88 146.93
 1 -2 0 4279.02 147.31
 -1 -2 0 4332.95 151.72
 -1 2 -1 3744.55 139.35
 -1 -2 -1 3570.75 129.85
 -1 -2 -1 4052.45 129.22
 1 2 1 3694.51 128.96
 1 -2 1 3537.93 138.92
 1 -2 1 3745.25 126.03
 -1 2 -1 4057.07 125.56
 -1 -2 -1 3778.91 135.87
 1 2 1 3663.79 129.27
 1 -2 2 883.97 48
 -1 2 -2 909.23 50.84
 -1 -2 -2 1008.95 41.68
 -1 -2 -2 1069.57 41.69
 -1 2 -2 1069.87 37.65
 1 2 2 1001.61 40.82
 -1 -2 -3 1456.11 59.33
 -1 -2 -3 1679.97 61.42
 1 2 3 1652.02 61.23
 -1 2 -3 1401.66 71.53
 -1 2 -3 1605.52 57.84
 -1 -2 -4 1541.47 62.76
 1 2 4 1569.78 63.94
 -1 -2 -4 1573.81 62.43
 -1 -2 -5 395.94 24.5
 1 2 5 464.02 28.07
 1 -2 5 408.5 18.27
 -1 -2 -5 437.59 25.73
 1 -2 6 1681.63 61.63
 -1 2 -6 1582.71 78.88
 1 2 6 1591.11 74.13
 -1 -2 -6 1723.36 70.01
 -1 -2 -6 1696.18 71.44
 -1 -2 -7 3.47 3.35
 1 -2 7 1.42 1.36
 1 2 7 5.47 4.15
 -1 -2 -7 3.7 2.28
 -1 2 -7 0.77 2.93
 -1 2 -8 20.61 8.55
 1 2 8 23.16 8.18
 -1 -2 -8 25.07 7.42
 -1 -2 -8 18.88 6.42
 -1 -2 -9 1101.77 57.18
 -1 2 -9 1165.13 68.77
 -1 -2 -9 1130.26 64.41
 -1 2 -10 -0.29 4.15
 -1 -2 -10 11.96 6.64
 -1 -2 -10 4.33 4.74
 -1 -2 -11 1.94 4.71
 -1 -2 -11 -1.14 5.84
 -1 2 -11 13.75 9.93
 -1 -2 -12 169.89 29.19
 -1 -2 -12 184.97 23.16
 -1 2 -12 172.17 28.04
 -1 2 -13 317.58 41.91
 -1 -2 -13 363.58 34.97
 -1 -2 -14 30.02 11.52
 -1 2 -14 29.7 12.32
 -1 2 -15 106.88 27.69
 -1 -2 -15 76.75 18.34
 -1 2 -15 63.21 17.8
 1 3 -16 33.57 14.83
 1 -3 -16 30.4 11.86
 1 -3 -15 213.99 32.05
 1 3 -15 185.47 28.85
 1 -3 -15 163.06 27.28
 1 3 -14 769.51 59.65
 1 -3 -14 703.81 57.68
 1 -3 -14 792.54 52.53
 1 3 -13 160.78 24.34
 1 -3 -13 132.57 22
 1 -3 -13 127.15 17.76
 1 3 -13 145.76 19.65
 1 -3 -12 -1.63 5.63
 1 -3 -12 -5.59 5.01
 1 3 -12 4.74 5.17
 1 3 -11 124.51 18.81
 1 -3 -11 115.62 19
 1 3 -11 104.38 14.39
 1 -3 -11 119.37 14.94
 1 -3 -10 48.95 8.92
 1 3 -10 56.77 10.48
 1 3 -10 61.08 12.71
 1 -3 -9 417.78 26.79
 1 3 -9 451.44 28.84
 1 3 -9 491.67 34.23
 1 3 -8 1515.76 58.34
 1 3 -8 1655.7 66.61
 1 -3 -8 1506.5 63.45
 1 3 -7 1273.16 52.13
 1 -3 -7 1083.97 48.31
 1 3 -6 844.62 37.51
 1 -3 -6 755.68 34.56
 1 3 -5 345.47 19.51
 1 -3 -5 330.93 17.69
 1 3 -4 408.68 20.53
 -1 3 4 367.16 19.26
 -1 -3 4 405.6 22.02
 1 -3 -4 449.18 20.14
 1 3 -3 181.85 10.26
 -1 -3 3 173.89 12.21
 1 3 -2 -0.41 1.3
 1 3 -2 1.6 0.75
 -1 -3 2 1.23 1.29
 1 -3 -2 0.5 1.5
 1 -3 -1 58.66 6.35
 1 -3 -1 51.76 6.76
 1 3 -1 49.56 5.77
 1 3 -1 52.04 5.47
 -1 3 1 72.24 8
 -1 -3 1 59.78 6.69
 1 -3 0 3854.08 128.44
 -1 3 0 3534.5 117.35
 -1 3 0 3114.12 126.55
 1 -3 0 3527.72 118.14
 -1 -3 0 3314 121.29
 -1 -3 0 3601.62 125.16
 1 3 0 3506.2 120.07
 -1 -3 -1 2.76 1.81
 1 -3 1 1.96 0.83
 1 3 1 4.51 2.29
 -1 3 -1 4.56 1.13
 -1 3 -1 1.52 2.87
 1 -3 2 49.68 4.33
 -1 3 -2 46.4 3.42
 -1 -3 -2 49.98 6.33
 -1 3 -2 39.62 9.36
 1 3 2 51.69 6.83
 -1 3 -3 3.89 2.94
 -1 -3 -3 1.45 1.9
 -1 3 -3 4.07 1.24
 1 3 3 3.64 2.07
 -1 3 -4 3120.23 110.51
 -1 -3 -4 3224.86 112.11
 -1 -3 -4 3179.41 116.85
 1 3 4 3301.67 121.38
 -1 3 -5 531.6 36.93
 -1 -3 -5 447.64 26.53
 1 3 5 466.44 30.83
 -1 -3 -5 429.86 24.74
 -1 -3 -6 -0.7 2.39
 1 -3 6 3.53 1.18
 -1 3 -6 3.68 4.17
 -1 -3 -6 2.84 2.61
 1 3 6 9.67 5.02
 -1 3 -7 120.32 17.76
 -1 -3 -7 96.23 12.16
 -1 -3 -7 94.04 12.5
 1 3 7 117.26 16.37
 1 3 8 246.24 25.92
 -1 -3 -8 176.65 17.95
 -1 -3 -8 187.82 20.58
 -1 3 -8 211.17 25.38
 -1 -3 -9 424.13 34.44
 -1 -3 -9 381.53 29.14
 -1 3 -9 409.37 37.79
 -1 3 -10 683.86 54.14
 -1 -3 -10 727.01 52.08
 -1 -3 -10 700.87 43.39
 -1 -3 -11 612.99 51.36
 -1 3 -11 574.84 50.98
 -1 -3 -11 589.46 41.27
 -1 -3 -12 622.44 45.42
 -1 3 -12 675.46 58.48
 -1 3 -13 89.94 20.33
 -1 -3 -13 81.58 16.41
 -1 3 -14 5.22 9.53
 -1 -3 -14 21.87 9.56
 -1 3 -15 57.96 21.5
 -1 -3 -15 48.91 15.06
 -1 3 -15 39.84 12.73
 1 -4 -16 179.43 29.47
 1 4 -15 40.96 15.26
 1 -4 -15 41.8 15.52
 1 4 -14 15.08 8.36
 1 -4 -14 4.6 5.77
 1 -4 -14 29.15 12.66
 1 -4 -13 65.4 12.75
 1 -4 -13 59.75 16.76
 1 4 -13 40.3 12.21
 1 4 -12 144.13 18.09
 1 -4 -12 107.57 21.1
 1 -4 -12 108.72 15.01
 1 4 -12 118.75 19.44
 1 4 -11 21.47 8.62
 1 -4 -11 22.98 6.28
 1 4 -11 18.6 6.61
 1 -4 -10 82.86 11.42
 1 4 -10 87.4 12.09
 1 4 -10 106.92 16.38
 1 4 -9 332.96 27.96
 1 4 -9 365.77 24.76
 1 -4 -9 317.28 22.52
 1 4 -8 76.73 11.99
 1 4 -8 83.09 10.26
 1 -4 -8 67.98 8.99
 1 4 -7 263.16 18.45
 1 4 -7 269.73 11.83
 1 -4 -7 237.68 16.97
 1 4 -6 1273.93 46.78
 1 -4 -6 1298.63 53.47
 1 4 -5 2117.31 78.2
 1 4 -5 2198.55 73.57
 1 -4 -5 2002.09 78.09
 1 4 -4 1146.4 45.08
 -1 -4 4 1310.8 50.65
 1 4 -4 1281.52 48.38
 1 4 -3 229.88 12.41
 1 4 -3 211.37 13.12
 -1 4 3 176.46 12.76
 -1 -4 3 192.77 13.2
 1 4 -2 2.81 1.33
 1 4 -2 2.23 1.52
 -1 4 2 1.61 2.12
 1 4 -2 8.97 2.43
 -1 -4 2 7.77 2.63
 1 -4 -1 87.93 8.97
 1 4 -1 94.93 8.92
 1 4 -1 104.55 8.15
 -1 -4 1 70.38 8.34
 1 4 -1 90.88 8.03
 -1 4 1 105.22 11.39
 1 4 0 1452.81 57.45
 -1 4 0 1405.88 66.02
 1 4 0 1488.91 53.85
 1 -4 0 1552.43 55.81
 -1 4 -1 2909.09 121.57
 1 4 1 3013.34 110.09
 1 4 1 3053.32 103.78
 1 -4 1 3120.46 102.92
 1 4 2 1910.01 72.87
 -1 4 -2 2017.62 87.86
 -1 -4 -3 1708.72 68.45
 -1 4 -3 1808.41 84.96
 1 4 3 1746.35 72.32
 -1 4 -4 561.6 21.26
 1 4 4 586.21 34.55
 -1 -4 -4 513.96 22.85
 -1 -4 -4 564.78 29.88
 -1 4 -4 619.68 42.07
 -1 4 -5 18.65 8.58
 -1 -4 -5 8.17 2.68
 -1 4 -5 14.33 2.69
 -1 -4 -5 13.03 3.75
 1 4 5 8.78 4.59
 -1 -4 -6 37.2 6.08
 -1 4 -6 35.86 10.01
 -1 -4 -6 43.01 7.51
 1 4 6 37.31 8.59
 -1 -4 -7 698.29 38.98
 -1 -4 -7 674.61 38.21
 1 4 7 773.77 49.24
 -1 4 -7 702.92 49.17
 -1 -4 -8 1207.48 60.3
 -1 -4 -8 1242.35 63.56
 -1 4 -8 1183.86 72.47
 -1 -4 -9 468.87 32.65
 -1 -4 -9 428.09 35.15
 -1 4 -9 423.71 40.39
 -1 -4 -10 167.95 23.37
 -1 -4 -10 167.43 19.48
 -1 4 -10 159.76 25.22
 -1 4 -10 181.78 16.92
 -1 4 -11 3.33 7.07
 -1 -4 -11 14.87 7.09
 -1 -4 -12 128.86 18.86
 -1 4 -12 92.68 21.57
 -1 -4 -13 229.14 26.85
 -1 4 -13 184.61 31.4
 -1 4 -14 60.22 20.23
 -1 -4 -14 33.32 9.09
 -1 4 -15 -8.64 8.95
 -1 -4 -15 -1.77 7.99
 1 5 -15 160.73 27.63
 1 -5 -15 143.27 28.42
 1 -5 -14 194.88 31.51
 1 5 -14 137.76 24.66
 1 -5 -13 430.77 34.35
 1 5 -13 469.98 43.97
 1 5 -12 119.15 19.86
 1 -5 -12 157.55 18.08
 1 -5 -11 145.2 16.64
 1 5 -11 170.33 18.04
 1 5 -11 134.5 19.27
 1 -5 -10 213.17 18.97
 1 5 -10 199.29 23.21
 1 5 -10 238.97 20.55
 1 5 -9 7.82 3.9
 1 5 -9 15.87 5.09
 1 -5 -9 20.28 5.56
 1 5 -8 775.01 37.14
 1 5 -8 711.87 44.17
 1 -5 -8 736.86 37.94
 1 5 -7 2287.76 92.78
 1 5 -7 2051.24 81.28
 1 5 -7 2190.6 75.41
 1 -5 -7 2220.02 84.52
 1 5 -6 591.89 29.35
 1 5 -6 622.28 25.84
 1 5 -6 629.85 36.2
 1 5 -5 9.04 2.61
 1 5 -5 12.02 2.33
 -1 -5 4 227.19 15.5
 1 5 -4 228.77 14.3
 1 5 -4 211.13 13.33
 -1 -5 3 692.45 33.2
 1 5 -3 732.22 32.38
 1 5 -3 749.39 32.67
 1 5 -2 158.01 12.41
 -1 -5 2 156.89 12.62
 -1 5 2 162.41 14.62
 1 5 -2 140.69 11.27
 1 5 -2 158.47 11.8
 1 5 -1 776.73 34.3
 1 5 -1 762.23 35.2
 -1 5 1 792.43 41.05
 1 -5 0 63.6 7
 1 5 0 53.68 6.28
 1 5 0 54.14 7.35
 -1 5 0 67.05 11.52
 1 5 1 4196.26 147.67
 1 5 1 4275.48 154.33
 1 -5 1 4454.95 145.06
 -1 5 -1 4398.28 167.14
 1 5 2 46.51 7.98
 1 5 2 40.29 3.58
 -1 -5 -2 46.94 4.44
 -1 5 -2 55.32 12.02
 -1 -5 -3 5386.47 184.79
 1 5 3 5048.43 189.73
 -1 5 -3 5427.74 204.49
 -1 5 -4 161.38 21.34
 -1 -5 -4 142.8 7.84
 -1 -5 -4 166.46 14.79
 1 5 4 169.28 17.61
 -1 -5 -5 247.37 19.54
 1 5 5 233.26 24.01
 1 -5 5 291.17 15.29
 -1 5 -5 263.4 27.57
 -1 -5 -5 254.82 13.05
 -1 5 -6 145.32 8.61
 -1 5 -6 147.82 21.45
 -1 -5 -6 131.52 13.8
 -1 5 -6 129.44 8.53
 1 5 6 125.75 18.19
 1 -5 6 161.45 9.93
 1 5 7 214.85 25
 -1 -5 -7 184.37 16.35
 -1 -5 -7 190.97 17.83
 -1 5 -7 216.63 26.34
 -1 5 -7 188.99 12.06
 -1 5 -8 409.29 21.18
 -1 5 -8 332.09 34.87
 -1 -5 -8 316.88 25.89
 -1 -5 -8 310.43 26.37
 1 5 8 415.97 37.11
 -1 5 -9 15.25 4.03
 -1 -5 -9 18.33 6.47
 -1 -5 -9 21.07 7.89
 -1 5 -9 20.62 9.44
 -1 5 -10 545.51 48.61
 -1 -5 -10 469.13 35.06
 -1 -5 -11 974.65 57.95
 -1 5 -11 1140.41 76.59
 -1 5 -12 293.23 39.02
 -1 -5 -12 244.91 26.5
 -1 -5 -13 34.63 10.25
 -1 5 -13 41.72 16.6
 -1 5 -14 47.81 18.07
 -1 -5 -14 42.85 12.96
 -1 5 -15 53.57 19.84
 -1 -5 -15 70.47 17.02
 1 6 -15 59.84 18.12
 1 -6 -15 49.42 18.53
 1 -6 -14 35.08 16.92
 1 6 -14 3.44 6.5
 1 6 -13 63.44 17.05
 1 -6 -13 69.61 19.39
 1 -6 -13 66.92 13.03
 1 -6 -12 310.33 27.14
 1 6 -12 270.5 30.98
 1 6 -11 6.43 6.77
 1 -6 -11 3.02 4.21
 1 -6 -10 209.16 19.71
 1 6 -10 258.43 26.89
 1 6 -10 239.79 18.99
 1 6 -9 433.33 34.61
 1 -6 -9 407.38 27.97
 1 6 -9 460.49 26.97
 1 6 -8 157.52 13.49
 1 -6 -8 137.02 14.15
 1 6 -8 146.74 18.17
 1 6 -7 29.88 6.9
 1 6 -7 37.7 6
 1 6 -7 32.13 4.79
 1 6 -6 833.82 37.31
 1 6 -6 884.64 37.25
 1 6 -6 886.74 46.74
 1 6 -5 97.2 8.66
 1 6 -5 86.04 8.67
 1 6 -5 113.45 13.6
 1 6 -4 517.9 26.79
 1 6 -4 563.92 32.03
 1 6 -4 546.76 26.07
 1 6 -3 1437.28 59.9
 1 6 -3 1600.93 64.54
 1 6 -3 1477.1 58.56
 -1 6 3 1621.66 66.45
 -1 6 2 685.26 38.09
 1 6 -2 720.26 35
 1 6 -2 664 33.43
 1 6 -1 2401.92 92.95
 1 6 -1 2431.49 91.6
 -1 6 1 2519.73 101.08
 -1 6 0 105.21 15.53
 1 6 0 130.87 13.38
 1 6 0 143.65 12.4
 1 -6 1 1139.85 44.02
 1 6 1 1210.27 47.45
 -1 6 -1 988.07 58.19
 1 6 1 1142.86 53.1
 -1 -6 -1 1035.15 47.11
 1 6 2 2800.69 93.92
 -1 6 -2 2950.65 121.74
 1 6 2 2874.1 109.57
 -1 -6 -2 2567.65 97.25
 1 -6 2 2682.83 90.26
 -1 -6 -3 1194.04 48.1
 1 6 3 1174.76 60.29
 1 6 4 3.55 4.14
 -1 -6 -4 3.06 1.3
 1 -6 4 5.29 2.32
 -1 6 -4 5.32 3.79
 -1 -6 -5 1813.52 74.5
 1 6 5 1713.32 83.31
 -1 -6 -5 1629.16 60.52
 -1 6 -5 1815.37 91.88
 1 -6 5 1906 69
 -1 -6 -6 439.75 21.33
 -1 -6 -6 422.96 29.64
 1 6 6 467.43 37.68
 -1 6 -6 412.38 38.81
 -1 6 -7 17.59 9.41
 1 6 7 23.39 10.07
 -1 6 -7 17.68 2.21
 -1 -6 -7 18.97 6.24
 1 6 8 455.56 38.76
 -1 6 -8 405.63 39.09
 -1 -6 -8 307.48 25
 -1 -6 -8 323.33 26.14
 -1 6 -9 137.2 23.36
 -1 -6 -9 127.34 16.28
 -1 6 -10 350.36 40.23
 -1 -6 -10 367.67 29.85
 -1 6 -11 24.8 9.45
 -1 -6 -11 25.98 8.18
 -1 6 -12 161.22 29.04
 -1 -6 -12 176.34 21.97
 -1 6 -13 110.68 25.17
 -1 -6 -13 93.59 16.52
 -1 -6 -14 8.14 6.2
 -1 6 -14 12.4 10.69
 -1 -6 -15 46 14.7
 -1 6 -15 67.82 21.56
 1 -7 -14 63.81 22
 1 7 -14 13.06 7.77
 1 -7 -13 2.03 3.62
 1 7 -13 -1.5 7.13
 1 7 -12 600.1 49.47
 1 -7 -12 634.52 41.83
 1 7 -11 59.32 13.63
 1 -7 -11 60.71 11.19
 1 7 -10 1317.09 73.24
 1 7 -9 20.87 4.61
 1 7 -9 21.09 7.78
 1 7 -8 43.33 9.78
 1 7 -8 44.83 6.77
 1 7 -7 437.74 23.4
 1 7 -7 418.83 31.88
 1 7 -7 455.28 24.19
 1 7 -6 61.99 10.81
 1 7 -6 73.28 8.67
 1 7 -6 65.57 7.4
 1 7 -5 17.7 3.84
 1 7 -5 26.63 5.23
 1 7 -5 23.79 6.61
 1 7 -4 2262.14 86.47
 1 7 -4 2178.8 90.99
 1 7 -4 2220.26 82
 -1 7 3 258.18 21.25
 1 7 -3 306.18 22.15
 1 7 -3 253.77 19.14
 -1 7 2 527.38 33.94
 1 7 -2 569.43 31.78
 1 7 -2 520.33 30.57
 1 7 -1 270.3 19.57
 1 7 -1 239.88 19.77
 -1 7 1 209.84 21.11
 1 7 0 593.47 33.23
 1 7 0 596.62 35.91
 1 7 1 66.78 8.39
 1 7 1 45.93 8.97
 -1 7 -1 50.21 11.39
 1 -7 1 53.21 6.8
 -1 -7 -1 46.36 7.99
 -1 -7 -2 31.91 6.1
 1 7 2 37.15 8.01
 1 -7 2 38.42 3.92
 -1 7 -2 39.11 9.97
 1 7 2 26.93 4.49
 -1 -7 -3 102.75 10.56
 -1 7 -3 115.53 18.12
 1 7 3 91.48 13.7
 1 7 4 266.54 26.67
 -1 7 -4 302.83 31.46
 -1 -7 -4 335.22 18.64
 -1 -7 -5 141.53 10.05
 1 7 5 143.76 19.83
 1 -7 5 180.85 15.49
 -1 7 -5 161.57 23.53
 -1 -7 -6 691.11 29.37
 -1 7 -6 691.96 53.28
 -1 -7 -6 751.31 41.96
 1 7 7 447.16 38.79
 -1 7 -7 388.42 38.42
 -1 -7 -8 1605.19 76.09
 -1 7 -8 1703.97 94.66
 -1 7 -9 173.55 26.61
 -1 -7 -9 151.26 18.52
 -1 7 -10 4.02 6.19
 -1 -7 -10 9.12 5.71
 -1 7 -11 127.8 24.7
 -1 -7 -11 121.95 17.9
 -1 7 -12 49.04 16.32
 -1 -7 -12 30.78 8.55
 -1 7 -13 30.1 15.79
 -1 -7 -13 19.7 9.03
 -1 7 -14 613.94 66.06
 -1 -7 -14 644.8 51.06
 1 -8 -14 -5 13.75
 1 8 -14 8.82 10.34
 1 8 -13 358.95 40
 1 8 -12 -4.65 6.33
 1 8 -11 13.83 8.72
 1 8 -10 19.93 9.65
 1 8 -9 860.25 55.2
 1 8 -8 11.44 5.89
 1 8 -7 84.91 8.39
 1 8 -7 65.48 12.42
 1 8 -6 1.47 3.14
 1 8 -6 5.93 2.29
 1 8 -6 10.43 4.25
 1 8 -5 25.87 4.69
 1 8 -5 14.25 4.27
 1 8 -5 24.68 7.25
 1 8 -4 0.33 2.32
 1 8 -4 12.34 5.82
 1 8 -3 1775.95 77.85
 -1 8 3 1775.5 81.29
 1 8 -2 19.49 5.95
 -1 8 2 25.89 8.06
 1 8 -2 20.27 5.8
 -1 8 1 4339.78 161.59
 1 8 -1 4369.55 155.05
 1 8 0 14.19 4.71
 -1 8 0 13.27 4.2
 1 8 0 18.72 7.32
 1 -8 1 3.89 2.13
 1 8 1 -3.35 5.51
 1 8 1 6.5 3.54
 -1 8 -1 -0.09 3.32
 1 8 2 4.53 4.81
 1 -8 2 2.65 1.32
 1 8 2 1 1.65
 -1 -8 -2 3.68 2.56
 -1 8 -2 2.07 4.43
 -1 -8 -3 186.53 16.28
 1 8 3 126.37 17.09
 -1 8 -3 182.38 23.83
 -1 -8 -4 63.89 8.26
 1 8 4 52.85 11.77
 -1 8 -4 67.55 15.16
 -1 8 -5 3325.22 151.54
 -1 -8 -5 3442.56 120.89
 1 8 5 3545.28 146.7
 -1 8 -6 14.57 10.17
 1 8 6 -1.54 5.5
 -1 8 -7 1340.15 84.97
 1 8 7 1560.04 83.81
 -1 8 -8 29.96 12.32
 -1 -8 -8 28.59 7.71
 -1 8 -9 244.01 33.13
 -1 -8 -9 245.97 24.48
 -1 -8 -10 -8.22 4.83
 -1 8 -10 13.69 10.33
 -1 8 -11 50 16.9
 -1 -8 -11 22.75 7.76
 -1 8 -12 -9.62 8.44
 -1 -8 -12 14.47 8.36
 -1 8 -13 281.42 41.31
 -1 -8 -13 222.13 27.32
 -1 -8 -14 -3.38 8.36
 1 9 -13 44.29 16.24
 1 9 -12 367.87 39.12
 1 9 -11 24.55 8.71
 1 9 -10 859.85 58.84
 1 9 -9 12.82 8.88
 1 9 -8 70.27 14.24
 1 9 -7 688.62 46.23
 1 9 -6 4.65 4.87
 1 9 -6 9.01 4.04
 1 9 -5 4.33 3.16
 1 9 -5 -3.53 3.7
 1 9 -4 2175.02 93.9
 1 9 -4 2058.48 87.82
 1 9 -3 167.83 18.44
 -1 9 3 185.26 19.71
 1 9 -3 162.44 17.12
 1 9 -2 450.55 31.39
 1 9 -2 399.53 29.01
 -1 9 2 351.01 30.11
 -1 9 1 49.57 11.16
 1 9 -1 52.6 10.27
 1 9 -1 47.61 9.24
 -1 9 0 804.51 50.29
 1 9 0 803.6 42.04
 1 9 1 181.58 20.41
 1 9 1 190.42 16.73
 -1 9 -1 230.2 25.47
 1 9 2 11.56 3.7
 -1 9 -2 7.28 7.59
 1 9 2 1.9 3.21
 1 -9 2 6.2 1.96
 -1 -9 -3 202.69 18.72
 1 9 3 197.61 22.24
 1 9 3 161.42 13.02
 -1 9 -3 168.83 23.6
 1 9 4 127.85 18.98
 -1 9 -4 113.77 20.05
 -1 9 -5 107.34 20.07
 1 9 5 139.04 20.52
 1 9 6 880.05 57.47
 -1 9 -6 677.72 55.77
 -1 9 -7 71.14 17.23
 -1 9 -8 895.09 67.6
 -1 9 -9 54.48 15.76
 -1 9 -10 1.54 5.28
 -1 9 -11 370.93 45.28
 -1 9 -12 57.23 17.55
 -1 -9 -13 5.25 5.68
 -1 9 -13 -2.07 11.79
 1 10 -13 65.08 17.69
 1 10 -12 169.85 26.93
 1 10 -11 -0.63 6.3
 1 10 -10 74.92 16.26
 1 10 -9 152.41 22.5
 1 10 -8 60.8 14.04
 1 10 -7 177.4 22.64
 1 10 -6 644.09 45.3
 1 10 -5 -3.46 4.86
 1 10 -5 4.85 4.78
 1 10 -4 665.2 39.49
 1 10 -4 558.5 40.64
 -1 10 3 848.29 50.94
 1 10 -3 864.13 48.46
 1 10 -3 884.72 51.84
 1 10 -2 501.32 35.3
 1 10 -2 495.1 33.97
 -1 10 1 1123.7 60.85
 1 10 -1 961.98 53.96
 1 10 -1 1007.17 55.88
 -1 10 0 715.95 49.23
 1 10 0 678.41 44.54
 1 10 0 757.35 42.46
 1 10 1 987.34 48.8
 1 10 1 909.52 54.75
 -1 10 -1 953.88 59.6
 1 -10 2 1678.36 65.58
 -1 10 -2 1839.89 91.09
 1 10 2 1673.3 70.42
 1 10 2 1707.56 84.77
 1 10 3 275.84 19.34
 1 10 3 332.23 30.75
 -1 10 -3 342.42 33.81
 -1 10 -4 21.89 8.13
 1 10 4 36.47 10.54
 1 10 5 1050.27 64.39
 -1 10 -5 938.85 67.36
 -1 10 -6 183.51 28.16
 1 10 6 192.35 25.88
 -1 10 -7 216.37 30.21
 -1 10 -8 387.79 43.35
 -1 10 -9 -5.35 8.28
 -1 10 -10 185.33 31.52
 -1 10 -11 68.12 19.61
 -1 10 -12 83.05 23.53
 1 11 -12 111.53 22.9
 1 11 -11 47.11 15.04
 1 11 -10 71.22 17.04
 1 11 -9 142.86 22.91
 1 11 -8 113.97 19.47
 1 11 -7 1091.62 66.93
 1 11 -6 942.89 59.99
 1 11 -5 -6.08 5.52
 1 11 -4 13.5 6.98
 1 11 -4 20.4 7.32
 -1 11 4 5.66 3.54
 1 11 -3 137.65 18.93
 -1 11 3 145.39 19.41
 1 11 -3 182.35 19.99
 -1 11 2 39.55 9.68
 1 11 -2 23.15 6.96
 1 11 -2 27.93 8.39
 1 11 -1 695 44.67
 -1 11 1 633.91 45.39
 1 11 -1 680.49 43.37
 1 11 0 126.49 15.65
 1 11 0 119.09 17.03
 -1 11 0 119.94 18.51
 1 11 1 400.9 34.32
 1 11 1 398.34 28.17
 -1 11 -1 342.22 33.85
 1 11 2 3.42 3.71
 -1 11 -2 1.74 4.4
 1 11 2 1.81 3.11
 -1 11 -3 1014.62 64.84
 1 11 3 981.57 60.7
 1 11 3 877.94 43.73
 1 11 4 210.27 26.41
 -1 11 -4 169.49 25.7
 -1 11 -5 605.37 51.79
 1 11 5 541 44.33
 -1 11 -6 120.09 22.3
 -1 11 -7 171.23 27.44
 -1 11 -8 -1.55 9.08
 -1 11 -9 76.08 18.85
 -1 11 -10 520.42 55.33
 -1 11 -11 580.04 59.9
 -1 11 -12 74.79 21.23
 1 12 -12 63.19 17.63
 1 12 -11 -0.72 7.14
 1 12 -10 18.59 10.07
 1 12 -9 148.44 24.38
 1 12 -8 67.49 15.74
 1 12 -7 39.22 12.51
 1 12 -6 756.74 54.27
 1 12 -5 837.85 57.19
 1 12 -4 701.95 49.5
 -1 12 4 617.08 44.64
 -1 12 3 19.77 7.1
 1 12 -3 22 8.25
 1 12 -2 91.24 15.82
 1 12 -2 94.78 15.16
 -1 12 2 87.92 15.42
 -1 12 1 13.23 6.48
 1 12 -1 17.99 7.68
 1 12 -1 10.15 7.08
 -1 12 0 72.88 15.5
 1 12 0 58.38 10.31
 1 12 0 75 14.24
 -1 12 -1 724 51.96
 1 12 1 669.49 40.66
 1 12 1 679 47.65
 1 12 2 2188.75 92.39
 1 12 2 2447.53 109.67
 -1 12 -2 2231.95 110.14
 1 12 3 866.03 56.99
 -1 12 -3 851.46 60.21
 -1 12 -4 185.03 26.5
 -1 12 -5 16.3 9.16
 -1 12 -6 17.16 11.01
 -1 12 -7 40.88 13.78
 -1 12 -8 331.44 41.46
 -1 12 -9 473.96 51.69
 -1 12 -10 319.83 43.2
 -1 12 -11 -10.26 10.37
 1 13 -11 60.62 17.59
 1 13 -10 57.81 16.99
 1 13 -9 178.61 28.07
 1 13 -8 521.38 48.16
 1 13 -7 284.42 34.32
 1 13 -6 94.23 18.5
 1 13 -5 238.64 28.67
 -1 13 4 88.05 15.9
 1 13 -4 119.25 20.05
 1 13 -3 27.78 10.57
 -1 13 3 34.13 10.4
 1 13 -2 6.04 6.22
 -1 13 2 3.52 5.31
 1 13 -1 123.17 16.75
 -1 13 1 85.92 15.93
 1 13 0 936.93 52.86
 -1 13 0 923.45 59.69
 1 13 1 -4.4 4.74
 -1 13 -1 6.57 6.47
 -1 13 -2 74.54 16.02
 -1 13 -3 40.41 12.3
 -1 13 -4 680.43 55.36
 -1 13 -5 84.56 19.7
 -1 13 -6 51.03 16.04
 -1 13 -7 82.73 21
 -1 13 -8 74.44 20.11
 -1 13 -9 313.83 42.15
 -1 13 -10 135.09 28.29
 1 14 -10 14.58 10.58
 1 14 -9 209.94 32.39
 1 14 -8 194.48 29.85
 1 14 -7 18.54 10.61
 1 14 -6 10.58 4.2
 1 14 -5 581.96 49.39
 1 14 -4 105.23 19.8
 -1 14 4 107.72 17.58
 1 14 -3 28.12 10.12
 -1 14 3 41.85 11.2
 -1 14 2 845.15 55.89
 1 14 -2 869.07 55.74
 -1 14 1 226.73 26.77
 1 14 -1 230.31 24.7
 1 14 0 751.68 47.18
 -1 14 0 731.2 52.4
 -1 14 -1 571.35 47.1
 -1 14 -2 232.99 29.61
 -1 14 -3 306.62 34.39
 -1 14 -4 500.13 46.41
 -1 14 -5 208.67 29.73
 -1 14 -6 635.33 56.89
 -1 14 -7 4.52 6.68
 -1 14 -8 -7.29 9.9
 -1 14 -9 214.44 35.81
 1 15 -9 247.86 35.73
 1 15 -8 61.77 16.4
 1 15 -7 11.33 8.54
 1 15 -6 25.06 10.26
 1 15 -5 321.69 36.87
 1 15 -4 92.37 18.38
 1 15 -3 732.43 52.82
 -1 15 3 638.46 48.38
 -1 15 2 4.91 4.58
 1 15 -2 1.76 4.03
 1 15 -1 16.79 7.66
 -1 15 1 29.6 9.66
 -1 15 0 51.4 13.6
 -1 15 -1 241.27 29.14
 -1 15 -2 8.51 9.71
 -1 15 -3 227.71 30.58
 -1 15 -4 32.25 11.02
 -1 15 -5 50.25 17.02
 -1 15 -6 28.73 12.68
 -1 15 -7 789.98 66.98
 -1 15 -8 28.53 12.72
 1 16 -8 167.96 29.21
 1 16 -7 16.88 11.54
 1 16 -6 1.6 7.3
 1 16 -5 6.6 6.93
 1 16 -4 63.94 16.67
 1 16 -3 4.57 6.51
 -1 16 2 1338.68 77.42
 -1 16 1 6.54 8.12
 -1 16 0 521.28 44.94
 -1 16 -1 41.43 11.6
 -1 16 -2 53.16 14.99
 -1 16 -3 -8.29 7.99
 -1 16 -4 577.27 52.6
 -1 16 -5 4.47 6.79
 -1 16 -6 923.95 71.83
 -1 16 -7 38.78 12.6
 1 17 -7 -3.41 6.04
 1 17 -6 132.68 25.77
 1 17 -5 169.32 26.05
 1 17 -4 5 4.66
 -1 17 0 62.24 14.38
 -1 17 -1 2.14 4.96
 -1 17 -2 18.15 11.52
 -1 17 -3 -1.86 5.78
 -1 17 -4 112.82 22.47
 -1 17 -5 -2.23 5.64
 -1 17 -6 12.13 9.91
 1 18 -6 -2.27 6.66
 -1 18 -1 410.54 41.59
 -1 18 -2 88.37 19.46
 -1 18 -3 382.89 41.44
 -1 18 -4 183.8 29.83
 -1 19 -3 2.87 6.9
 2 0 -16 5.34 7.55
 2 0 -16 18.07 9.26
 2 0 -15 11.84 8.49
 2 0 -14 476.15 40.97
 2 0 -13 0.65 4.79
 2 0 -12 4.17 4.88
 2 0 -12 11.49 4.84
 2 0 -11 1.7 4.49
 2 0 -11 0.61 2.52
 2 0 -10 513.25 36.84
 2 0 -10 607.78 34.32
 2 0 -9 -1.98 4.04
 2 0 -8 81.77 12.21
 2 0 -7 4.26 4.49
 2 0 -6 151.85 15.1
 2 0 -5 2.32 2.57
 2 0 -4 2931.32 109.31
 2 0 -3 -0.32 1.63
 2 0 -2 4327.45 151.26
 2 0 -1 8.38 2.76
 -2 0 1 2.56 1.02
 2 0 0 40.49 5.86
 -2 0 0 31.24 4.01
 2 0 0 30.15 5.08
 2 0 1 0.97 2.19
 2 0 1 -0.35 2.3
 -2 0 -1 -0.26 1.73
 -2 0 -1 1.41 1.78
 -2 0 -2 1950.4 76.15
 2 0 2 1919.9 80.82
 2 0 2 1995.87 77.89
 -2 0 -3 0.25 1.65
 2 0 4 5290.45 176.14
 -2 0 -4 4774.91 190.95
 2 0 5 0.4 1.72
 -2 0 -5 -4.01 6.8
 -2 0 -6 230.74 29.47
 2 0 6 272.4 18.23
 -2 0 -7 -8.58 9.96
 2 0 7 1.8 2.37
 -2 0 -8 18.21 9.59
 2 0 8 9.18 4.29
 2 0 9 3.51 3.84
 -2 0 -9 5.48 7.56
 -2 0 -9 -2.98 3.24
 -2 0 -10 378.23 48.55
 -2 0 -10 381.78 33.84
 -2 0 -11 -10.57 13.47
 -2 0 -11 3.13 4.68
 -2 0 -12 495.01 62.95
 -2 0 -12 581.7 46.91
 -2 0 -13 -6.74 8.61
 -2 0 -14 166.11 26.59
 2 1 -16 212.44 32.16
 2 -1 -16 164.07 26.47
 2 -1 -16 231.98 34.07
 2 1 -15 -6.21 8.03
 2 -1 -15 4 6.23
 2 1 -15 -2.45 5.73
 2 1 -14 6.37 6.32
 2 -1 -14 -4.03 5.62
 2 -1 -13 699.03 51.13
 2 1 -13 777.31 51.22
 2 -1 -12 82.91 12.38
 2 -1 -12 42.07 11.08
 2 1 -12 65.48 12.35
 2 1 -11 536.88 39.01
 2 -1 -11 485.09 38.8
 2 -1 -10 152 14.63
 2 1 -10 153.76 18.01
 2 -1 -10 130.71 17.68
 2 -1 -9 1.94 2.6
 2 1 -9 2.59 3.68
 2 -1 -9 -0.95 2.95
 2 -1 -8 384.64 29.49
 2 1 -8 435.43 29.22
 2 -1 -8 424.7 22.72
 2 1 -7 926.32 46.72
 2 -1 -7 959.37 37.95
 2 1 -6 296.91 21.56
 2 -1 -6 308.75 22.98
 2 -1 -6 297.21 14.77
 2 1 -5 3001.87 120.91
 2 -1 -5 3266.53 123.78
 2 -1 -5 3379.57 109.21
 2 1 -4 16.14 4.04
 2 -1 -4 17.46 4.67
 2 1 -3 81.79 9.06
 2 -1 -3 87.43 9.96
 2 -1 -2 2193.41 82.62
 2 1 -2 2108.32 74.08
 2 -1 -1 228 15.5
 2 1 -1 222.07 15.66
 -2 -1 1 225.66 12.13
 2 1 -1 215.78 11.57
 -2 1 0 303.03 18.53
 2 1 0 287.53 18.68
 2 -1 0 289.41 17.51
 -2 -1 0 266.07 14.8
 2 1 0 245.74 14.16
 2 1 0 275.81 16.13
 2 -1 1 1050.07 46.94
 2 1 1 1098.19 45.95
 -2 1 -1 1138.63 49.65
 -2 -1 -1 1140.34 44.24
 -2 -1 -1 1200.09 45.82
 2 1 1 1122.75 49.19
 -2 -1 -2 491.48 24.11
 2 1 2 529.78 28.64
 -2 1 -2 474.85 30.4
 -2 -1 -2 493.58 26.01
 2 -1 2 540.73 28.18
 -2 -1 -3 299.14 19.56
 -2 1 -3 314.11 25.87
 2 1 3 281.74 18.95
 2 1 3 309.44 18.78
 -2 -1 -3 314.34 20.13
 -2 1 -4 13.56 3.78
 2 1 4 20.06 3.84
 2 1 4 17.38 4.1
 -2 -1 -4 17.38 5.2
 -2 -1 -4 12.12 4.15
 -2 -1 -5 1597.21 77.92
 2 1 5 1655.04 63.65
 -2 -1 -5 1593.14 67.49
 2 -1 5 1531.24 60.43
 -2 -1 -6 221.48 26.9
 2 1 6 238.38 17.9
 2 -1 6 228.99 15.77
 -2 1 -6 204.44 28.26
 -2 -1 -6 231.36 19.95
 2 1 7 748.82 38.06
 -2 -1 -7 479.18 47.18
 -2 1 -7 582.17 53.09
 2 -1 7 670.97 33.14
 -2 -1 -7 627.23 38.38
 2 1 8 440.19 30.7
 -2 1 -8 377.68 43.96
 -2 -1 -8 331.96 40.22
 2 -1 8 450.75 27.8
 -2 -1 -8 412.33 31.41
 -2 -1 -9 8.69 7.22
 -2 1 -9 35.05 13.07
 2 1 9 42.82 9.11
 -2 -1 -9 32.01 9.06
 -2 1 -10 18.98 11.09
 -2 -1 -10 19.88 11.83
 -2 -1 -10 39.72 10.32
 -2 -1 -11 487.68 58.97
 -2 1 -11 404.31 54.22
 -2 1 -11 549.75 43.78
 -2 -1 -11 505.88 40.47
 -2 -1 -12 7.67 5.11
 -2 1 -12 2.22 5.06
 -2 1 -13 996.4 67.6
 -2 -1 -13 955.94 64.6
 -2 1 -14 18.36 12.09
 -2 -1 -14 -2.75 5.88
 2 -2 -16 31.39 11.52
 2 2 -16 57.87 17.11
 2 -2 -15 86.23 17.94
 2 2 -15 65.17 15.66
 2 -2 -14 132.09 22.65
 2 2 -14 152.43 21.84
 2 2 -14 182.51 26.84
 2 -2 -13 38.7 11.67
 2 2 -13 24.38 8.25
 2 2 -12 6 5.19
 2 -2 -12 10.2 7.48
 2 -2 -12 7.06 4.62
 2 -2 -11 480.36 39.31
 2 2 -11 547.99 37.96
 2 -2 -11 557.7 32.84
 2 2 -10 46.63 9.6
 2 -2 -10 37.95 10.17
 2 -2 -10 46.9 7.6
 2 -2 -9 5.96 5.53
 2 2 -9 3.72 2.68
 2 -2 -9 -3.16 2.89
 2 -2 -8 3.45 2.04
 2 2 -8 3.55 3.82
 2 -2 -8 2.79 2.95
 2 -2 -7 1166.6 44.9
 2 2 -7 1145.56 53.94
 2 -2 -7 1061.66 56.45
 2 2 -6 80.46 10.37
 2 -2 -6 63.33 5.6
 2 -2 -6 67.93 10.78
 2 -2 -5 13.38 5.2
 2 2 -5 9.81 3.01
 2 -2 -5 18.02 2.38
 2 2 -4 1732.4 69.63
 2 -2 -4 1775.52 73.31
 2 2 -3 420.53 24.01
 2 -2 -3 394.59 24.7
 2 2 -2 913.95 39.06
 2 -2 -2 894.16 39.55
 2 -2 -1 853.31 38.87
 2 2 -1 881.11 35.82
 2 2 -1 880.93 40.45
 -2 2 1 956.54 42.31
 -2 2 0 931.4 42.12
 2 -2 0 796.68 36.98
 -2 -2 0 865.47 35.72
 2 2 0 813.03 39.15
 2 -2 1 2747.27 93.06
 2 2 1 2461.79 89.18
 -2 2 -1 2397.59 90.4
 -2 2 -1 2438.4 98.99
 -2 -2 -1 2610.77 92.04
 2 2 1 2593.38 97.05
 2 2 2 1379.43 56.06
 -2 2 -2 1324.62 55.3
 2 2 2 1518.84 58.21
 -2 -2 -2 1501.17 58.7
 2 -2 2 1488.12 58.35
 -2 -2 -2 1441.72 52.17
 -2 2 -2 1466.56 68.97
 -2 -2 -3 184.77 11.78
 2 2 3 209.56 15.12
 -2 2 -3 206.53 22.8
 -2 -2 -3 199.62 15.63
 2 2 3 199.07 12.42
 -2 -2 -4 2255.88 82.12
 2 2 4 2220.24 83.62
 -2 -2 -4 2236.39 85.98
 2 2 4 2134.53 77.12
 -2 -2 -5 0.25 3.06
 -2 -2 -5 1.09 2.49
 -2 2 -5 7.51 6.63
 2 -2 6 445.63 23.36
 -2 -2 -6 491.27 37.41
 -2 2 -6 462.89 44.56
 -2 -2 -6 443.88 29.59
 2 2 6 486.6 29.07
 -2 -2 -7 1296.67 63.93
 2 -2 7 1413.51 55.2
 -2 -2 -7 1223.17 76.43
 -2 2 -7 1156.51 82.8
 2 2 7 1468.84 64.76
 2 -2 8 102.94 10.98
 -2 2 -8 59.98 15.79
 -2 -2 -8 104.02 20.82
 2 2 8 94.35 13.91
 -2 -2 -8 85.1 13.16
 2 2 9 125.09 17.89
 -2 2 -9 132.05 28.36
 -2 -2 -9 142.87 26.39
 -2 -2 -9 138.43 18.03
 -2 2 -10 485.49 55.53
 2 2 10 586.11 43.46
 -2 -2 -10 507.55 38.9
 -2 -2 -10 520.64 56.3
 -2 2 -11 314.47 45.28
 -2 -2 -11 318.35 30.87
 -2 2 -12 24.05 14.33
 -2 -2 -12 29.01 11.65
 -2 2 -13 21.48 10.48
 -2 -2 -13 -3.49 7.31
 -2 2 -13 14.72 7.85
 -2 2 -14 51.23 14.96
 -2 -2 -14 46.89 14.31
 2 -3 -16 216.4 32.04
 2 3 -15 97.69 21.44
 2 -3 -15 70.58 16.87
 2 -3 -14 16.9 9.83
 2 3 -14 2.9 4.95
 2 3 -14 7.91 6.31
 2 3 -13 36.19 11.75
 2 3 -13 30.65 9.85
 2 -3 -13 34.44 12.25
 2 3 -12 129.08 17.76
 2 -3 -12 122.68 20.56
 2 3 -11 247.17 24.17
 2 -3 -11 241.8 27.85
 2 -3 -11 271.73 20.96
 2 3 -10 995.67 52.74
 2 -3 -10 868.61 57.02
 2 -3 -10 968.39 45.08
 2 -3 -9 474.04 36.64
 2 -3 -9 439.75 25.06
 2 3 -9 460.72 31.27
 2 3 -8 1251.25 59.07
 2 -3 -8 1262.04 65.81
 2 -3 -8 1264.08 50.59
 2 3 -7 507.53 30.63
 2 -3 -7 541.54 36.6
 2 -3 -7 505.72 24.16
 2 3 -6 149.86 13.97
 2 -3 -6 143.63 16.82
 2 3 -5 274.71 19.23
 2 -3 -5 230.7 20.9
 2 -3 -4 7.28 3.71
 2 3 -4 8.03 3.25
 -2 3 4 8.3 1.58
 2 3 -3 559.94 28.37
 2 -3 -3 594.45 31.52
 2 3 -2 2266.02 88.86
 2 -3 -2 2497.83 91.26
 2 -3 -1 439.19 24.62
 -2 3 1 462.26 27.96
 2 3 -1 415.44 24.86
 2 -3 0 320.36 19.44
 2 3 0 346.84 22.3
 -2 3 0 343.61 24.73
 2 3 0 345.01 20.26
 -2 3 -1 46.45 5.6
 2 3 1 48.69 6.99
 2 -3 1 51.38 6.37
 -2 3 -1 50.89 9.44
 -2 -3 -1 52.33 6.92
 2 3 1 45.24 4.79
 -2 3 -2 2167.39 82.63
 2 3 2 2345.34 81.44
 -2 -3 -2 2332.67 87.85
 -2 3 -2 2376.57 103.51
 2 3 2 2307.56 87.54
 2 -3 2 2477.1 86.21
 2 3 3 221.11 10.57
 2 3 3 231.48 17
 -2 3 -3 232.64 26.06
 -2 -3 -3 236.45 17.64
 -2 3 -3 200.49 13.58
 -2 -3 -3 229.67 10.96
 -2 -3 -4 45.01 4.64
 -2 -3 -4 42.16 7.76
 2 3 4 50.59 7.72
 -2 3 -4 39.8 12.54
 2 3 5 16.66 5.39
 -2 -3 -5 28.59 4.89
 -2 3 -5 32.06 11.88
 -2 -3 -5 20.83 6.03
 -2 -3 -6 531.74 33.37
 -2 3 -6 466.1 46.14
 2 3 6 525.23 32.42
 -2 -3 -6 460.16 30.88
 2 3 7 98.12 13.91
 -2 3 -7 109.84 22.36
 -2 -3 -7 104.03 13.66
 2 -3 7 91.26 8.61
 -2 -3 -7 88.87 15.11
 -2 -3 -8 612.76 40.23
 2 -3 8 691.23 32.37
 -2 -3 -8 734.74 53.67
 -2 3 -8 658.01 59.94
 2 3 8 688.6 44.53
 -2 3 -9 641.54 61.05
 -2 -3 -9 723.88 59.17
 2 3 9 604.91 44
 -2 -3 -9 544.41 39.32
 -2 -3 -10 1082.21 62.03
 -2 3 -10 889.96 80.24
 -2 3 -11 105.72 25.4
 -2 -3 -11 119.35 18.07
 -2 3 -12 93.2 26.74
 -2 -3 -12 59.46 13.13
 -2 3 -13 65.56 24
 -2 -3 -13 105.9 19.22
 -2 -3 -14 4.12 4.96
 -2 3 -14 -10.67 14.71
 2 4 -15 -1.61 6.19
 2 -4 -15 1.05 7.85
 2 -4 -14 107.3 21.6
 2 4 -14 68.35 17.87
 2 4 -13 28.11 10.76
 2 -4 -13 3.43 5.89
 2 4 -13 16.81 7.32
 2 4 -12 54.01 14.18
 2 -4 -12 54.11 15.01
 2 4 -12 40.51 10.32
 2 4 -11 154.83 18.39
 2 -4 -11 165 15.64
 2 -4 -11 130.62 21.35
 2 4 -10 214.47 20.96
 2 -4 -10 236.96 18.05
 2 -4 -10 188.6 25.4
 2 4 -9 31.08 7.31
 2 -4 -9 30.81 5.84
 2 -4 -9 40.07 11.4
 2 4 -8 177.91 17.1
 2 -4 -8 201.04 14.57
 2 4 -7 1034.77 48.31
 2 -4 -7 957.09 56.16
 2 4 -6 646.86 35.41
 2 -4 -6 747.67 44.43
 2 4 -5 97.39 10.83
 -2 4 5 96.67 8.04
 2 -4 -5 90.86 13.36
 2 4 -4 57.07 8.11
 2 -4 -4 67.99 10.41
 -2 4 4 49.57 5.3
 2 -4 -3 26.02 6.73
 2 4 -3 17.56 4.27
 2 -4 -2 251.63 18.9
 2 4 -2 250.49 16.43
 2 4 -2 228.76 17.3
 -2 4 2 280.8 21.18
 -2 4 1 2095.53 88.09
 2 -4 -1 2040.72 81.52
 2 4 -1 2291.82 80.91
 2 4 -1 2062.87 82.57
 2 -4 0 2466 91.49
 2 4 0 2615.93 93.4
 2 4 0 2591.78 97.2
 2 -4 1 2286.43 89.71
 -2 4 -1 2560.92 88.65
 -2 4 -1 2891.88 112.03
 -2 -4 -1 2334.95 92.65
 2 4 1 2689.95 94.42
 2 -4 2 1190.66 47.34
 -2 4 -2 1201.46 66.34
 -2 4 -2 1102.14 44.05
 2 4 2 1159.24 50.73
 -2 -4 -2 1166.08 51.05
 -2 -4 -3 93.62 10.73
 -2 4 -3 96.52 7.62
 -2 4 -3 96.65 17.35
 2 4 3 104.15 11.61
 -2 4 -4 5.86 2.13
 -2 4 -4 0.95 3.84
 -2 -4 -4 -0.77 3.2
 -2 4 -5 137 10.54
 -2 -4 -5 126.69 7.6
 2 4 5 153.57 15.84
 -2 -4 -5 156.09 15.85
 -2 4 -5 154.67 24.28
 -2 -4 -6 689.29 31.94
 2 4 6 716.57 41.78
 -2 -4 -6 665.21 39.64
 -2 -4 -7 1012.27 55.44
 -2 -4 -7 1281.14 56.68
 -2 4 -7 1166.21 80.64
 2 4 7 1221.53 61.53
 2 -4 7 1062.1 44.2
 -2 -4 -8 875.58 53.27
 -2 4 -8 832.07 69.49
 2 4 8 831.34 52.38
 -2 -4 -8 859.6 49.38
 -2 4 -9 179.13 31.9
 -2 -4 -9 228.92 23.58
 2 4 9 179.9 23.39
 -2 4 -10 -3.85 10.26
 2 4 10 17.61 7.9
 -2 -4 -10 13.24 7.29
 -2 4 -11 90.47 24.71
 -2 -4 -11 72.21 14.73
 -2 4 -12 13.59 11.75
 -2 -4 -12 28.15 10.56
 -2 -4 -13 15.29 8.74
 -2 4 -13 3.13 9.18
 -2 -4 -14 148.08 24.94
 -2 4 -14 131.54 33.62
 2 -5 -15 94.89 22.9
 2 5 -15 81.31 19.09
 2 5 -14 70.24 17.78
 2 -5 -14 65.96 19.03
 2 5 -13 104.59 19.67
 2 -5 -13 98.32 22.19
 2 5 -12 144.52 21.94
 2 5 -12 146.97 18.42
 2 -5 -12 159.07 26.24
 2 5 -11 8.64 8.04
 2 5 -11 4.13 4.37
 2 -5 -11 -4.13 4.16
 2 -5 -11 2.5 9.94
 2 5 -10 316.55 24.57
 2 -5 -10 291.06 33.07
 2 5 -10 289.23 27.99
 2 -5 -10 235.68 19.49
 2 5 -9 2066.14 88.43
 2 -5 -9 2278.14 108.16
 2 5 -8 609.59 36.33
 2 5 -8 655.2 29.15
 2 -5 -8 728.6 49.38
 2 5 -7 20.24 5.12
 2 5 -7 20.09 3.81
 2 -5 -7 18.34 5.59
 2 5 -6 399.31 25.04
 2 -5 -6 386.49 32.04
 2 5 -6 378.63 20.44
 2 5 -5 357.6 22.94
 2 -5 -5 352.84 29.14
 2 5 -5 357.73 20.13
 2 5 -4 318.19 20.84
 2 -5 -4 363.13 27.67
 2 5 -4 350.27 19.39
 2 5 -3 817.77 39.61
 2 -5 -3 792.47 43.12
 2 5 -3 808.39 36.54
 2 -5 -2 485.3 30.44
 2 5 -2 565.63 27.88
 -2 5 2 553.21 34.43
 2 5 -2 511.24 29.06
 -2 5 1 2081.84 88.98
 2 -5 -1 1957.68 80.04
 2 5 -1 2141.56 78.95
 2 5 -1 1961.36 81.09
 -2 5 0 89.71 13.62
 2 -5 0 67.56 8.24
 2 5 0 86.85 9.66
 2 -5 1 1665.26 67.52
 -2 5 -1 1839.93 66.24
 2 5 1 1722.95 71.92
 2 5 1 1811.56 61.78
 -2 5 -2 4.22 4.59
 2 -5 2 4.58 2.3
 2 5 2 -3.26 3.48
 -2 -5 -2 1.34 2.46
 -2 5 -2 2.34 1.39
 2 -5 3 85.31 8.29
 -2 5 -3 83.07 6.63
 -2 -5 -3 73.54 10.43
 -2 5 -3 92.22 17.43
 2 5 3 81.58 10.88
 -2 5 -4 152.27 9.28
 2 5 4 158.89 16.19
 -2 5 -4 188.66 26.49
 -2 -5 -4 162.74 16.19
 -2 5 -5 673.9 28.12
 -2 5 -5 770.89 59.74
 2 5 5 667.53 40.34
 -2 -5 -5 714.11 38.96
 2 5 6 45.83 9.76
 -2 5 -6 44.86 5.21
 -2 5 -6 51.81 15.14
 -2 -5 -6 48.28 9.97
 -2 -5 -7 7.06 2.02
 2 5 7 7.11 5.48
 -2 5 -7 19.21 12.57
 -2 -5 -7 3.71 4.58
 -2 5 -8 448.09 49.07
 -2 -5 -8 389.08 30.61
 2 5 8 387.14 34.17
 -2 -5 -9 1226.23 63.9
 2 5 9 1204.53 71
 -2 5 -9 1053.55 83.12
 -2 -5 -10 258.37 26.87
 2 5 10 370.33 36.64
 -2 5 -10 279.13 40.6
 -2 -5 -11 69.72 14.03
 -2 5 -11 29.1 13.38
 -2 -5 -12 128.04 20.51
 -2 5 -12 87.96 25.07
 -2 -5 -13 100.22 19.11
 -2 5 -13 52.65 21.04
 -2 -5 -14 105.75 20.12
 -2 5 -14 95.33 28.5
 -2 5 -15 111.61 33.07
 2 -6 -15 76.01 21.33
 2 -6 -14 145.18 27.47
 2 6 -14 129.75 22.56
 2 6 -13 107.83 20.31
 2 -6 -13 101.32 23.51
 2 6 -12 107.11 18.78
 2 -6 -12 111.09 22.42
 2 6 -11 20.94 6.44
 2 6 -11 5.16 4.15
 2 -6 -11 8.14 7.96
 2 6 -10 394.35 33.04
 2 6 -10 299.62 25.35
 2 -6 -10 368.31 39.04
 2 6 -9 154.48 16.34
 2 6 -9 186.47 21.23
 2 -6 -9 216.83 28.41
 2 -6 -8 399.49 38.16
 2 6 -8 367.57 25.75
 2 6 -8 401.77 20.58
 2 6 -8 390.36 30.37
 2 -6 -7 18.37 7.92
 2 6 -7 8.57 3.57
 2 6 -7 7.44 5.13
 2 6 -7 5.03 2.04
 2 6 -6 474.85 27.91
 2 6 -6 445.27 23.7
 2 6 -5 468.73 27.06
 2 -6 -5 460.77 35.4
 2 6 -5 443.94 23.97
 2 6 -4 438.22 26.97
 2 -6 -4 508.22 35.2
 2 6 -4 474.29 25.13
 2 -6 -3 1622.6 76.1
 2 6 -3 1618.43 66.43
 -2 6 3 1684.82 77.11
 2 6 -3 1864.18 70.95
 2 6 -2 11.26 4.24
 2 6 -2 6.13 3.24
 2 6 -2 9.07 3.56
 -2 6 2 4.03 4.77
 2 -6 -2 12.21 4.72
 -2 6 1 619.79 41.93
 2 -6 -1 681.41 36.28
 2 6 -1 647.33 33.64
 2 6 -1 685.04 30.57
 2 -6 0 2132.88 82.82
 2 6 0 2061.26 83.95
 2 6 0 2116.65 76.74
 2 -6 1 517.52 26.68
 2 6 1 542.95 31.16
 2 6 1 568.83 23.59
 -2 6 -1 510.04 41.43
 2 -6 2 124 9.65
 2 6 2 111.82 12.97
 -2 6 -2 98.7 17.66
 -2 6 -3 1452.48 52.06
 -2 6 -3 1410.12 82.72
 2 -6 3 1503.4 55.24
 2 6 3 1362.53 64.96
 2 6 4 515.74 34.02
 -2 6 -4 531.9 20.77
 -2 6 -4 497.52 45.68
 -2 -6 -4 484.01 32.3
 -2 6 -5 1488.32 51.35
 2 6 5 1496.85 72.04
 -2 -6 -5 1447.36 68.52
 -2 6 -6 392.68 42.96
 2 6 6 422.77 33.3
 -2 -6 -6 387.92 29.54
 2 6 7 221.19 24.7
 -2 6 -7 219.4 32.75
 -2 -6 -7 181.05 19.64
 -2 -6 -8 660.58 42.56
 2 6 8 676 48.98
 -2 6 -9 106.79 25.14
 2 6 9 90.03 17.75
 -2 -6 -9 83.88 14.06
 2 6 10 123.09 21.28
 -2 -6 -10 90.68 15.46
 -2 6 -10 132.45 29.34
 -2 6 -11 163.19 32.79
 -2 -6 -11 178.26 22.81
 -2 6 -12 74.71 25.07
 -2 -6 -12 60.76 12.88
 -2 -6 -13 5.03 5.1
 -2 6 -13 -5.4 12.67
 -2 6 -14 131.58 32.97
 2 7 -14 214.65 30.55
 2 -7 -14 213.82 36.08
 2 7 -13 72.43 16.77
 2 -7 -13 41.65 16.99
 2 -7 -12 976.19 76.64
 2 7 -12 939.43 63.21
 2 7 -11 13.87 9.04
 2 -7 -11 6.5 6.22
 2 7 -10 51.87 12.47
 2 7 -10 60.64 10.17
 2 -7 -10 32.52 14.59
 2 7 -9 38.06 9.53
 2 -7 -9 50.51 13.18
 2 7 -9 42.24 8.28
 2 7 -8 34.07 6.87
 2 7 -8 40.17 5.76
 2 7 -8 37.98 9.19
 2 -7 -8 26.95 9.1
 2 7 -7 53.78 10.7
 2 7 -7 58.38 7.3
 2 7 -7 52.85 8.1
 2 -7 -7 66.02 15.92
 2 7 -6 1752.6 76.22
 2 -7 -6 2017.72 98.31
 2 7 -6 2006.49 83.63
 2 7 -6 1962.02 73.71
 2 -7 -5 236.43 26.25
 2 7 -5 225.75 16.19
 2 7 -5 232.71 19.8
 2 7 -5 231.55 18.1
 2 7 -4 1338.1 56.61
 2 7 -4 1345.78 59.94
 2 -7 -4 1459.77 72.45
 2 7 -4 1368.96 59.18
 2 7 -3 165.65 14.94
 2 7 -3 131.31 13.21
 -2 7 3 125.46 16.65
 2 -7 -3 145.16 17.58
 2 7 -3 139.38 12.92
 2 -7 -2 168.46 17.52
 2 7 -2 132.22 12.36
 2 7 -2 138.91 13.48
 -2 7 2 129.13 17.7
 2 7 -2 129.24 13.95
 -2 7 1 277.99 27.67
 2 -7 -1 303.27 22.61
 2 7 -1 262.06 19.83
 2 7 -1 271.64 17.59
 2 7 0 28.23 5.96
 2 -7 0 31.24 6.24
 2 7 0 24.07 4.42
 2 7 1 2.65 1.54
 2 -7 1 4.31 1.85
 2 7 1 -0.85 2.77
 2 -7 2 879.33 36.58
 -2 7 -2 879.51 59.99
 2 7 2 831.98 45.69
 -2 7 -3 442.87 41.55
 2 7 3 450.26 32.62
 2 -7 3 506.66 21.93
 2 7 4 180.82 19.97
 -2 7 -4 168.19 26.73
 2 7 5 161.2 19.96
 -2 7 -5 170.37 26.88
 -2 -7 -5 154.16 17.57
 -2 7 -6 1757.36 102.54
 2 7 6 1582.39 80.9
 -2 -7 -6 1549.35 74.5
 -2 7 -7 36.83 14.03
 -2 -7 -7 28.69 7.87
 2 7 7 26.21 9.42
 2 7 8 -7.15 7.49
 -2 -7 -8 3.94 5.63
 -2 7 -8 8.6 11.09
 2 7 9 237.43 29.13
 -2 -7 -9 156.19 20.12
 -2 7 -9 267.05 38.71
 2 7 10 15.15 6.19
 -2 -7 -10 8.67 6.48
 -2 -7 -11 1.98 6.38
 -2 7 -11 -22.83 13.88
 -2 7 -12 765.98 75.54
 -2 -7 -12 745.4 53.09
 -2 -7 -13 63.96 15.66
 -2 7 -13 61.47 23.12
 2 8 -14 -0.9 6.48
 2 -8 -14 -7.97 9.67
 2 8 -13 166.81 26.59
 2 -8 -13 159.54 32.15
 2 8 -12 2.96 7.1
 2 -8 -12 -10.4 13.38
 2 -8 -11 617.33 58.97
 2 8 -11 433.92 39.43
 2 8 -10 8.43 6.17
 2 -8 -10 -2.48 10.85
 2 -8 -9 6.52 7.88
 2 8 -9 0.64 1.86
 2 8 -9 -5.1 6.91
 2 8 -8 3.58 3.11
 2 8 -8 5.11 2.85
 2 -8 -8 2.55 7.7
 2 -8 -7 314.54 35.03
 2 8 -7 315.71 20.86
 2 8 -7 326.74 27.64
 2 8 -7 335.03 22.9
 2 8 -6 3.35 3.22
 2 8 -6 -1.65 2.54
 2 8 -6 6.48 3.7
 2 -8 -6 -4.61 6.17
 2 8 -5 498.45 32.28
 2 8 -5 459.29 27.61
 2 -8 -5 567.27 43.93
 2 8 -5 530.69 30.04
 2 8 -4 7.7 3.9
 2 8 -4 8.16 3.17
 2 8 -4 15.62 5.87
 2 -8 -4 8.04 5.24
 2 -8 -3 2915.31 119.53
 2 8 -3 2817.89 105.88
 2 8 -3 2652.62 105.63
 -2 8 3 2698.47 117.84
 2 8 -2 7.12 3.7
 2 -8 -2 6.79 4.82
 -2 8 2 2.02 4.69
 2 8 -2 9.69 4.62
 -2 8 1 184.91 23.22
 2 -8 -1 219.71 19.79
 2 8 -1 212.29 18.65
 2 8 -1 210.27 16.3
 -2 8 0 9.92 8.12
 2 8 0 8.62 5.31
 2 -8 0 7.38 3.06
 2 8 0 6.94 2.72
 2 8 1 48.12 9.86
 2 -8 1 47.47 6.97
 2 8 1 55.3 7.02
 -2 8 -1 60.55 14.22
 2 -8 2 79.18 7.71
 2 8 2 72.24 5.94
 2 8 2 72.85 12.37
 -2 8 -3 4353.43 181.32
 2 8 3 4084.69 161.07
 -2 8 -4 12.49 7.92
 2 8 4 0.45 3.7
 -2 8 -5 1547.09 92.56
 2 8 5 1416.94 75.24
 2 8 6 10.54 8.27
 -2 8 -6 -0.67 8.03
 -2 8 -7 28.34 11.71
 2 8 7 38.04 11.65
 -2 -8 -7 35.47 10.12
 2 8 8 12.86 8.96
 -2 -8 -8 10.55 6.78
 -2 8 -8 6.36 12.53
 -2 8 -9 63.24 19.48
 -2 -8 -9 67.43 13.14
 2 8 9 98.01 19.17
 -2 8 -10 6.98 9.58
 -2 -8 -10 4.49 6
 2 8 10 13.24 8.2
 -2 -8 -11 638.9 47.59
 -2 8 -11 696.5 68.39
 -2 -8 -12 -8.95 7.56
 -2 8 -12 -3.03 10.73
 -2 -8 -13 -17.37 10.68
 -2 8 -13 -11.45 15.28
 2 9 -13 19.43 8.88
 2 -9 -13 60.9 23.67
 2 -9 -12 763.84 71.58
 2 9 -12 635.55 52.41
 2 9 -11 -4.22 4.84
 2 -9 -11 -10.62 8.75
 2 9 -10 81.65 16.41
 2 -9 -10 127.04 26.19
 2 9 -9 285.29 28.72
 2 -9 -9 328.07 40.34
 2 9 -8 7.77 2.88
 2 9 -8 15.84 6.64
 2 -9 -8 18.85 10.25
 2 9 -7 67.23 9.21
 2 9 -7 54.97 8.57
 2 9 -7 63.26 12.02
 2 -9 -7 71.24 17.42
 2 -9 -6 1825.19 95.69
 2 9 -6 1637.6 70.19
 2 9 -6 1622.95 76.66
 2 9 -6 1634.68 69.5
 2 -9 -5 188.03 24.87
 2 9 -5 169.5 16.21
 2 9 -5 158.01 15.36
 2 9 -5 165.47 18.17
 2 9 -4 923.41 48.95
 2 -9 -4 990.66 60.98
 2 9 -4 946.88 47.21
 2 -9 -3 277.5 27.94
 2 9 -3 254.23 20.85
 2 9 -3 267.71 21.54
 -2 9 3 258.05 27.19
 -2 9 2 236.13 26.26
 2 -9 -2 220.95 23.11
 2 9 -2 205.56 19.4
 2 9 -2 223.14 19.04
 -2 9 1 303.12 31.04
 2 -9 -1 355.94 27.04
 2 9 -1 323.4 25.43
 2 9 -1 302.29 22.33
 -2 9 0 118.64 19.87
 2 -9 0 123.62 13.97
 2 9 0 113.08 12.33
 2 9 0 117.22 15.07
 2 -9 1 99.28 11.01
 -2 9 -1 128.21 21.38
 2 9 1 104.98 14.65
 2 9 1 104.34 10.5
 2 -9 2 642.07 28.93
 2 9 2 565.5 26.26
 2 9 2 594.82 40.44
 2 9 3 211.02 23.37
 -2 9 -3 204.78 28.24
 -2 9 -4 157.6 25.09
 2 9 4 115.5 17.79
 -2 9 -5 84.19 19.54
 2 9 5 74.18 13.32
 -2 9 -6 979.02 72.32
 2 9 6 820.71 56.8
 2 9 7 0.53 6.53
 -2 9 -7 -0.99 7.3
 2 9 8 2.96 7.69
 -2 9 -8 34.79 15.23
 -2 9 -9 543.43 57.85
 2 9 9 584.05 49.51
 -2 -9 -10 59.64 12.81
 -2 9 -10 50.62 17.69
 -2 -9 -11 -2.52 7.26
 -2 9 -11 12.47 7.3
 -2 9 -12 498.31 59.41
 -2 -9 -12 409.59 39.58
 2 -10 -13 64.76 24.36
 2 10 -13 60.99 18.17
 2 10 -12 77.03 17.92
 2 -10 -12 87.67 26.33
 2 10 -11 24.07 7.93
 2 -10 -11 34.81 15.16
 2 -10 -10 351.84 44.33
 2 10 -10 237.97 28.71
 2 10 -9 16.6 7.78
 2 -10 -9 12.24 10.29
 2 10 -8 196.26 23.12
 2 -10 -8 219.85 31.92
 2 10 -7 1.1 3.63
 2 10 -7 -2.01 3.84
 2 -10 -7 10.22 9.67
 2 -10 -6 725.08 55.49
 2 10 -6 642.95 37.76
 2 10 -6 629.94 42.01
 2 -10 -5 288.49 32.05
 2 10 -5 267.75 25.1
 2 10 -5 301.07 23.73
 2 10 -4 198.9 19.18
 2 10 -4 186.98 19.67
 2 -10 -4 179.61 23.73
 2 -10 -3 849.48 53.39
 2 10 -3 747.05 44.26
 2 10 -3 838.12 46
 -2 10 3 778.61 53.34
 2 10 -2 10.38 4.8
 2 10 -2 12.6 5.99
 -2 10 2 3.08 4.38
 2 -10 -2 14.49 6.16
 2 -10 -1 237.96 22.69
 2 10 -1 232.29 22.56
 -2 10 1 244.19 28.2
 2 10 -1 266.77 22.06
 -2 10 0 1880.97 96.09
 2 10 0 1836.19 76.58
 2 -10 0 1710.75 78.21
 2 10 0 1805.38 83.78
 -2 10 -1 383 38.1
 2 -10 1 346.81 23.5
 2 10 1 356.1 22.48
 2 10 1 335.86 29.81
 -2 10 -2 177.57 25.85
 2 10 2 186.6 22.18
 -2 10 -3 1025.87 69.21
 2 10 3 962.85 58.76
 -2 10 -4 206.79 29.8
 2 10 4 198.08 24.45
 -2 10 -5 620.9 54.15
 2 10 5 525.56 43.34
 -2 10 -6 464.46 47.8
 2 10 6 396.53 37.95
 2 10 7 35.47 10.81
 -2 10 -7 53.16 16.21
 -2 10 -8 563.74 58.09
 2 10 8 665.68 53.41
 -2 10 -9 189.91 32.62
 2 10 9 200.96 27.87
 -2 10 -10 24.87 14.26
 -2 10 -11 159.83 31.09
 -2 10 -12 116.55 27.63
 2 11 -12 9.08 6.54
 2 -11 -12 17.54 13.25
 2 11 -11 25.53 11.26
 2 -11 -11 37.22 18.28
 2 11 -10 174.09 25.17
 2 -11 -10 270.93 39.59
 2 -11 -9 1199.97 84.98
 2 11 -9 1037.55 65.93
 2 -11 -8 368.45 43.46
 2 11 -8 301.5 30.61
 2 11 -7 75.61 14.98
 2 -11 -7 99.5 20.49
 2 11 -6 30.34 7.49
 2 11 -6 41.91 9.74
 2 -11 -6 51.84 15.99
 2 11 -5 68.26 12.03
 2 11 -5 71.86 13.14
 2 -11 -5 66.49 14.7
 2 11 -4 125.07 15.95
 -2 11 4 154.93 22.15
 2 11 -4 118.1 16.69
 2 -11 -4 133.46 20.04
 2 -11 -3 211.95 24.95
 2 11 -3 221.92 22.18
 2 11 -3 186.37 19.95
 -2 11 3 205.96 26.17
 -2 11 2 645.17 48.6
 2 -11 -2 549.19 40.52
 2 11 -2 572.57 39.32
 2 11 -2 570.29 37.94
 -2 11 1 1031.89 65.73
 2 -11 -1 957.37 54.79
 2 11 -1 996.67 52.9
 2 11 -1 1062.08 58.07
 -2 11 0 3.18 6.88
 2 11 0 2.6 3.56
 2 -11 0 10.41 4.7
 -2 11 -1 342.78 36.1
 2 11 1 301.56 21.21
 2 11 1 269.6 27.61
 -2 11 -2 28.08 12.76
 2 11 2 24.13 8.11
 -2 11 -3 395.53 40.79
 2 11 3 329.19 32.48
 -2 11 -4 -0.24 4.61
 2 11 4 -9.58 7.54
 -2 11 -5 191.8 28.52
 2 11 5 187.73 24.99
 2 11 6 4.33 7.32
 -2 11 -6 15.57 11.88
 -2 11 -7 -7.4 10.56
 2 11 7 -8.58 10.15
 2 11 8 330.08 37.03
 -2 11 -8 325.1 42.05
 -2 11 -9 775.26 70.44
 -2 11 -10 48.77 18.2
 -2 11 -11 159.66 31.48
 2 12 -11 144.38 23.99
 2 -12 -11 195.72 35.73
 2 12 -10 87.96 18
 2 -12 -10 113.01 25.69
 2 12 -9 7.1 5.79
 2 -12 -9 3.03 7.97
 2 -12 -8 346.9 41.93
 2 12 -8 249.42 29.16
 2 -12 -7 411.75 43.69
 2 12 -7 310.95 31.8
 2 12 -6 253.16 23.74
 2 12 -6 208.26 24.96
 2 -12 -6 259.43 32.3
 2 12 -5 -0.99 5.58
 2 12 -5 18.03 6.22
 2 -12 -5 17.41 9.65
 2 12 -4 26.67 8.07
 2 12 -4 23.72 7.65
 -2 12 4 33.3 10.75
 2 -12 -4 24.19 9.99
 2 12 -3 16.26 6.46
 -2 12 3 45 13.19
 2 12 -3 30.99 8.6
 2 -12 -3 26.04 9.04
 -2 12 2 251.92 29.58
 2 -12 -2 285.16 27.71
 2 12 -2 242.52 24.59
 2 12 -2 297.95 27.32
 -2 12 1 534.88 44.6
 2 -12 -1 473.69 35.09
 2 12 -1 508.74 35.38
 2 12 -1 436.54 35.64
 -2 12 0 1405.39 83.15
 2 12 0 1277.19 73.25
 -2 12 -1 1097.79 69.36
 2 12 1 780.34 53.67
 2 12 2 278.34 29.3
 -2 12 -2 336.88 37.78
 -2 12 -3 5.31 7.15
 2 12 3 0.1 4.84
 2 12 4 11.43 5.97
 -2 12 -4 22.72 10.71
 -2 12 -5 32.16 12.11
 2 12 5 38.11 11.98
 -2 12 -6 477.78 50.07
 2 12 6 498.95 44.79
 -2 12 -7 748.56 65.48
 2 12 7 731.86 57.09
 -2 12 -8 507.33 54.47
 2 12 8 519.61 47.74
 -2 12 -9 61.09 19.04
 -2 12 -10 54.54 19.8
 2 13 -11 73.46 18.29
 2 -13 -11 115.67 27.7
 2 13 -10 156.72 25.22
 2 -13 -10 253.58 38.3
 2 13 -9 174.02 26.65
 2 -13 -9 319.09 42.56
 2 -13 -8 546.14 53.14
 2 13 -8 363.6 37.7
 2 -13 -7 381.79 41.52
 2 13 -7 280.09 31.29
 2 13 -6 45.72 11.32
 2 -13 -6 64.61 16.43
 2 13 -5 73.62 15.42
 2 13 -5 72.12 12.99
 2 -13 -5 91.56 18.3
 2 13 -4 21.4 8.34
 2 13 -4 28.01 9.14
 -2 13 4 5.67 5.25
 2 -13 -4 37.28 12.15
 -2 13 3 276.49 31.57
 2 -13 -3 282.73 29.65
 2 13 -3 248.13 27.08
 2 13 -3 254.41 26.5
 -2 13 2 624.39 49.39
 2 -13 -2 605.89 43.44
 2 13 -2 591.4 42.32
 2 13 -2 595.59 43.15
 2 13 -1 51.99 12.05
 2 13 -1 54.96 10.72
 -2 13 1 53.87 14.33
 -2 13 0 130.42 21.96
 2 13 0 118.66 18.9
 -2 13 -1 -0.95 6.59
 2 13 1 0.34 5.89
 -2 13 -2 564.19 50.46
 2 13 2 507.41 43.11
 -2 13 -3 1.47 6.46
 2 13 3 -3.14 7.33
 -2 13 -4 8.27 5.55
 2 13 4 20.4 11.28
 -2 13 -5 15.12 10.92
 2 13 5 29.63 11.56
 2 13 6 280.33 34.02
 -2 13 -6 320.25 39.92
 -2 13 -7 185.51 30.94
 2 13 7 188.27 27.97
 -2 13 -8 118.78 26.82
 -2 13 -9 171.41 32.49
 2 14 -10 9.01 6.67
 2 -14 -10 28.38 16.41
 2 14 -9 -1.4 5.05
 2 -14 -9 -5.57 11.27
 2 14 -8 1.66 5.91
 2 -14 -8 -3.18 9.26
 2 -14 -7 379.69 42.72
 2 14 -7 284.09 33.76
 2 14 -6 -8.32 8.21
 2 -14 -6 16.59 10.42
 2 14 -5 15.58 7.48
 2 14 -5 20.09 7.12
 2 -14 -5 17.68 8.5
 2 -14 -4 718.56 52.37
 2 14 -4 589.45 47.39
 2 14 -4 693.14 47.15
 -2 14 4 606.09 50.35
 2 -14 -3 320.94 32.06
 2 14 -3 303.48 29.77
 2 14 -3 280.93 29.87
 -2 14 3 275.99 32.55
 -2 14 2 331.36 35.65
 2 14 -2 306.36 30.65
 -2 14 1 335.32 36
 2 14 -1 296.15 30.68
 2 14 0 150.44 21.95
 -2 14 0 156.58 24.43
 -2 14 -1 440.11 42.61
 2 14 1 381.19 36.76
 -2 14 -2 374.19 40.4
 2 14 2 367.16 36.4
 -2 14 -3 169.08 27.37
 2 14 3 179.86 25.35
 -2 14 -4 920.2 69.85
 2 14 4 855.11 62.11
 -2 14 -5 30.02 14.52
 2 14 5 -0.02 8.88
 -2 14 -6 216.87 33.81
 -2 14 -7 319.38 41.47
 -2 14 -8 52.7 18.19
 2 15 -9 22.19 12.88
 2 -15 -9 35.92 17.42
 2 15 -8 45.56 14.03
 2 -15 -8 60.52 18.47
 2 15 -7 217.57 30.61
 2 -15 -7 265.13 35.17
 2 15 -6 41.06 12.87
 2 -15 -6 64.94 17.03
 2 -15 -5 1001.33 67.97
 2 15 -5 898.34 64.22
 2 15 -4 18.81 7.29
 2 15 -4 20.01 9.32
 2 -15 -4 25.83 11.08
 -2 15 3 20.53 10.01
 2 15 -3 20.09 8.44
 2 15 -2 137.91 20.17
 -2 15 2 116.32 21.09
 2 15 -1 42 10.76
 -2 15 1 71.87 17.03
 2 15 0 10.5 8
 -2 15 0 9.11 8.09
 -2 15 -1 360.39 39.08
 2 15 1 358.48 36.28
 -2 15 -2 30.2 12.52
 2 15 2 29.08 10.35
 2 15 3 32.67 12.58
 -2 15 -3 6.74 8.12
 -2 15 -4 -16.81 12.72
 2 15 4 7.21 8.84
 -2 15 -5 356.93 43.23
 -2 15 -6 69.64 19.61
 -2 15 -7 171.84 30.18
 2 16 -8 65.45 16.8
 2 -16 -8 134.47 26.79
 2 -16 -7 15.78 11.72
 2 16 -7 19.87 11.72
 2 -16 -6 13.56 11.33
 2 16 -6 4.48 6.09
 2 16 -5 8.93 7.85
 -2 16 3 -0.74 8.74
 -2 16 2 470.52 44.39
 -2 16 1 22.23 10.9
 -2 16 0 14.23 9.14
 -2 16 -1 46.74 14.13
 -2 16 -2 381.26 41.82
 -2 16 -3 7.87 10.76
 -2 16 -4 1236.02 86.48
 -2 16 -5 2.44 8.66
 -2 16 -6 61.47 18.94
 2 -17 -8 169.63 31.18
 2 17 -7 63.78 18.34
 -2 17 2 125.49 22.26
 -2 17 1 12.28 9.61
 -2 17 0 -2.38 6.81
 -2 17 -1 77.08 18.49
 -2 17 -2 67.54 17.06
 -2 17 -3 119.58 23.37
 -2 17 -4 56.49 19.12
 -2 18 1 294.86 35.59
 -2 18 0 40.04 14.36
 -2 18 -1 347.44 40.42
 -2 18 -2 216.82 32.82
 -2 18 -3 49.77 16.54
 3 0 -16 431.33 43.32
 3 0 -15 -8.65 7.57
 3 0 -14 14.44 7.71
 3 0 -13 8.67 5.47
 3 0 -12 136.43 20.04
 3 0 -11 -4.2 3.38
 3 0 -10 131.52 17.98
 3 0 -9 4.37 4.41
 3 0 -9 1.42 2.04
 3 0 -8 967.37 56.3
 3 0 -8 1156.62 43.21
 3 0 -7 2.4 4.23
 3 0 -7 -0.61 0.89
 3 0 -6 2906.96 116.08
 3 0 -5 -1.85 2.48
 3 0 -4 1405.77 63.34
 3 0 -3 -2.45 2.7
 3 0 -2 241.26 19.51
 -3 0 2 207.06 11.41
 -3 0 1 0.35 1.37
 3 0 -1 2.86 3.35
 3 0 0 355.25 24.81
 -3 0 0 361.24 20.05
 -3 0 -1 2.95 3.2
 -3 0 -1 0.68 1.66
 -3 0 -2 5279.39 189.2
 -3 0 -2 5578.84 188.66
 3 0 2 5333.05 194.22
 -3 0 -3 -2.32 3.3
 -3 0 -3 -0.29 2.52
 -3 0 -4 786.54 43.14
 -3 0 -4 759.14 40.92
 -3 0 -5 0.95 3.25
 3 0 5 -0.75 2.11
 -3 0 -5 3.29 3.54
 -3 0 -6 1.62 2.94
 3 0 6 -3.88 4.08
 -3 0 -6 3.5 3.71
 3 0 7 0.19 2.55
 -3 0 -7 2.34 5.62
 -3 0 -7 -4.81 3.17
 3 0 8 1262.46 59.37
 -3 0 -8 1290.86 68.12
 -3 0 -8 1316.2 83.26
 -3 0 -9 -9.04 8.09
 3 0 9 6.93 5.01
 -3 0 -9 5.61 6.95
 -3 0 -10 858.95 75.15
 -3 0 -10 780.34 53.81
 -3 0 -11 -7.7 9.51
 -3 0 -12 60.29 15.21
 -3 0 -13 -6.1 5.68
 3 -1 -16 -5.87 6.9
 3 1 -16 -2.97 4.99
 3 1 -15 193.83 27.33
 3 -1 -15 231.38 29.91
 3 1 -14 55.04 13.83
 3 -1 -14 44.54 13.17
 3 1 -13 313.77 31.75
 3 -1 -13 288.51 31.33
 3 1 -12 20.11 7.74
 3 -1 -12 10.79 7.63
 3 1 -11 8.53 6.51
 3 -1 -11 -1.51 3.55
 3 -1 -10 125.99 17.93
 3 1 -10 141.08 18.37
 3 1 -9 269.68 25.88
 3 -1 -9 303.13 28.07
 3 -1 -9 314.84 16.82
 3 1 -8 91.44 13.39
 3 -1 -8 102.95 14.66
 3 -1 -8 85.52 6.38
 3 -1 -7 1732.46 58.58
 3 1 -7 1768.99 78.95
 3 1 -6 193.42 18.67
 3 -1 -6 183.39 19.09
 3 1 -5 643.69 35.45
 3 -1 -5 621.74 36.57
 3 1 -4 984.4 48.06
 3 -1 -4 900.96 47.25
 3 1 -4 915.27 33.58
 3 1 -3 29.65 6.68
 3 -1 -3 20.67 6.03
 3 1 -3 17.44 2.45
 3 1 -2 479.92 29.48
 3 -1 -2 513.86 30.48
 3 1 -2 410.66 20.01
 -3 1 2 482.56 19.53
 3 1 -1 1386.45 63.95
 3 -1 -1 1503.34 64.98
 -3 1 1 1548.91 55.06
 -3 -1 1 1409.06 55.83
 3 1 0 31.92 7.65
 3 -1 0 39.17 7.37
 -3 1 0 30.98 6.71
 -3 -1 0 31.65 5.14
 -3 1 0 31.67 4.86
 -3 -1 -1 1058.79 45.21
 3 1 1 994.24 50.24
 -3 1 -1 1039.12 49.41
 3 -1 1 955.3 48.41
 3 1 2 -1.95 2.43
 3 -1 2 -1.75 2.82
 -3 -1 -2 1.01 2.06
 -3 -1 -2 1.26 2.58
 -3 1 -2 0.17 2.01
 -3 -1 -3 448.74 25.34
 -3 1 -3 411.77 30.31
 -3 -1 -3 448.17 27.75
 -3 -1 -4 387.78 24.27
 -3 1 -4 396.77 32.15
 3 1 4 386.6 24.79
 -3 -1 -4 338.59 25.15
 -3 -1 -5 415.58 28.51
 -3 1 -5 527.71 40.49
 3 1 5 443.56 27.8
 -3 -1 -5 505.83 31.86
 -3 -1 -6 50.69 10.04
 -3 1 -6 50.21 13.31
 3 -1 6 59.81 8.38
 3 1 6 72.2 10.1
 -3 -1 -6 35.45 8.23
 -3 -1 -7 110.56 16.49
 3 -1 7 112.14 12.11
 -3 1 -7 89.99 18.71
 3 1 7 95.02 12.05
 -3 -1 -7 98.39 15.1
 -3 -1 -8 278.27 30.47
 3 1 8 229.81 20.96
 3 -1 8 250.68 19.93
 -3 1 -8 199.05 32.68
 -3 -1 -8 260.85 25.75
 3 1 9 159.11 18.8
 -3 -1 -9 135.43 23.65
 -3 -1 -9 169.87 21.19
 -3 1 -9 165.81 21.81
 -3 1 -9 144.34 30.29
 -3 1 -10 -6.59 11.54
 -3 -1 -10 7.21 4.53
 -3 1 -10 -2.63 6.12
 -3 1 -11 947.13 90.89
 -3 -1 -11 965.15 63.2
 -3 1 -11 1042.47 67.17
 -3 -1 -12 0.64 6.2
 -3 1 -12 9.4 9.51
 -3 -1 -13 93.46 19.79
 -3 1 -13 97.4 20.36
 3 -2 -16 128.26 23.44
 3 2 -15 8.87 6.81
 3 -2 -15 23.65 11.65
 3 2 -14 24.05 8.13
 3 -2 -14 8.38 5.86
 3 2 -13 258.02 28.5
 3 -2 -13 240.98 30.1
 3 2 -12 26.07 10.04
 3 -2 -12 15.63 8.82
 3 2 -11 69.59 13.44
 3 -2 -11 72.06 14.84
 3 -2 -10 27.85 9.39
 3 2 -10 25.93 7.28
 3 2 -9 632 40.99
 3 -2 -9 642.01 44.26
 3 2 -8 3.31 3.09
 3 -2 -8 9.68 6.11
 3 2 -7 3.24 3.27
 3 -2 -7 -0.22 3.39
 3 -2 -6 28.86 7.34
 3 2 -6 45.52 8.94
 3 2 -5 553.74 34.82
 3 -2 -5 641.11 38.6
 3 2 -4 583.8 33.41
 3 -2 -4 547.76 34.31
 3 2 -4 500.17 23.29
 3 2 -3 177.97 16.94
 3 -2 -3 199.93 17.98
 3 2 -3 182.23 11.51
 3 2 -2 272.77 21.41
 3 -2 -2 279.7 22.08
 3 2 -1 2786.39 111.26
 3 -2 -1 2987.11 111.4
 3 -2 0 1050.98 49.75
 -3 -2 0 1052.76 45.21
 -3 2 0 1054.96 52.08
 3 2 0 1050.13 51.5
 3 2 1 74.81 11.36
 3 -2 1 86.22 10.96
 -3 -2 -1 91.78 10.3
 -3 2 -1 66.42 10.63
 -3 2 -2 2145.27 95.08
 -3 -2 -2 2299.52 88.31
 3 -2 2 2198.99 89.58
 -3 2 -3 96.07 14.65
 3 -2 3 82.3 11.28
 3 2 3 55.64 8.83
 -3 -2 -3 74.65 10.46
 -3 -2 -3 79.87 8.11
 -3 -2 -4 721.83 34.37
 -3 2 -4 756.33 51.52
 3 2 4 732.04 38.7
 -3 -2 -4 799.53 41.63
 -3 -2 -5 1293.18 53.81
 -3 2 -5 1342.47 77.76
 3 2 5 1267.5 57.81
 -3 -2 -5 1181.28 59.51
 -3 -2 -6 120.55 13.33
 -3 2 -6 117.65 22.07
 3 -2 6 141.19 13.48
 3 2 6 128.13 14.3
 -3 -2 -6 117.63 15.29
 -3 -2 -7 398.8 28.75
 -3 2 -7 419.3 46.9
 3 2 7 409.5 28.38
 3 -2 7 361.4 24.16
 -3 -2 -7 413.45 31.46
 -3 -2 -8 521.47 37.14
 -3 2 -8 502.8 55.66
 3 2 8 524.63 34.91
 3 -2 8 511.63 30.22
 -3 -2 -8 494.95 36.77
 3 2 9 343.96 28.92
 -3 2 -9 240.01 40.13
 -3 -2 -9 298.27 29.23
 -3 2 -10 288.02 47.47
 -3 -2 -10 411.54 35.52
 -3 -2 -11 18.86 10.12
 -3 2 -11 45.9 12.98
 -3 2 -11 14.39 15.5
 -3 -2 -12 -14.45 9.68
 -3 2 -12 -1.67 7.01
 -3 -2 -13 326.22 36.28
 -3 2 -13 367.38 41.79
 3 -3 -15 -0.63 7.35
 3 -3 -14 72.87 17.22
 3 3 -14 66.3 15.62
 3 3 -13 44.7 11.79
 3 -3 -13 29.23 10.88
 3 3 -12 250.38 26.6
 3 -3 -12 289.21 32.72
 3 3 -11 200.96 22.51
 3 -3 -11 175 24.38
 3 3 -10 793.51 48.2
 3 -3 -10 797.97 53.98
 3 3 -9 433.75 31.88
 3 -3 -9 404.95 34.99
 3 3 -8 76.38 11.84
 3 -3 -8 89.08 15.34
 3 3 -7 285.87 23.79
 3 -3 -7 275.95 26.5
 3 -3 -6 9.23 5.01
 3 3 -6 11.39 4.82
 3 3 -5 388.32 27.48
 3 -3 -5 400.69 29.87
 3 3 -4 1826.86 79.38
 3 -3 -4 1965.52 83.43
 3 3 -3 655.51 37.12
 3 -3 -3 659.92 38.61
 3 3 -2 1140.73 53.17
 3 -3 -2 1054.18 51.75
 3 3 -1 42.16 7.98
 3 -3 -1 57.98 9.34
 -3 3 1 39.91 8.24
 3 -3 0 835.74 44.15
 -3 -3 0 965.22 42.48
 3 3 0 920.87 47.2
 -3 3 0 930.25 49.98
 3 3 1 46.13 8.78
 3 -3 1 48.95 8.18
 3 3 1 52.18 8.06
 -3 -3 -1 43.96 7.3
 -3 3 -1 50.58 10.51
 3 3 1 41.55 6.42
 3 3 2 12.44 4.47
 -3 3 -2 5.99 4.84
 3 -3 2 13.28 3.93
 3 3 2 9.9 3.33
 -3 -3 -2 9.79 4.03
 3 3 3 23.98 4.9
 -3 3 -3 25.88 8.8
 3 -3 3 26.74 6.66
 3 3 3 29.85 6.59
 -3 -3 -3 32.4 7.08
 -3 3 -4 927.07 63.26
 3 3 4 913.6 38.62
 -3 -3 -4 933.77 48.86
 -3 -3 -4 989.9 39.04
 3 3 4 959.09 47.1
 -3 3 -5 20.66 11.71
 3 3 5 12.87 5.34
 -3 -3 -5 10.14 2.75
 -3 -3 -5 10.6 4.96
 -3 -3 -6 337.51 19.7
 -3 3 -6 337.75 41.34
 3 3 6 365.96 26.34
 -3 -3 -6 338.96 27.68
 -3 -3 -7 395.75 24.13
 -3 3 -7 339.03 43.79
 3 -3 7 425.9 25.09
 3 3 7 407.84 29.49
 -3 -3 -7 371.27 30.74
 -3 3 -8 530.69 59.78
 -3 -3 -8 598.38 41.77
 3 3 8 703.41 42.73
 3 3 9 124.01 18.04
 -3 3 -9 66.84 22.81
 -3 -3 -9 120.1 17.96
 -3 3 -10 26.86 14.53
 3 3 10 7.25 5.11
 -3 -3 -10 12.45 7.05
 -3 3 -11 72.81 24.77
 -3 -3 -11 60.92 14.8
 -3 3 -12 36.56 22.08
 -3 -3 -12 6.86 6.65
 -3 -3 -13 151.99 24.78
 -3 3 -13 163.41 27.29
 3 -4 -15 47.52 16.85
 3 4 -15 37.55 12.62
 3 4 -14 60.79 13.94
 3 -4 -14 58.81 16.79
 3 4 -13 288.32 29.52
 3 -4 -13 268.65 33.96
 3 4 -12 253.34 26.44
 3 -4 -12 261.24 31.74
 3 -4 -11 159.95 23.47
 3 4 -11 162.19 19.69
 3 4 -10 2.81 3.03
 3 -4 -10 5.4 5.03
 3 4 -9 385.98 29.92
 3 -4 -9 347.22 33.66
 3 4 -8 428.83 30.98
 3 -4 -8 372.59 34.34
 3 4 -7 23.34 6.56
 3 -4 -7 29.77 8.43
 3 4 -6 70.46 10.71
 3 -4 -6 60.47 12.28
 3 4 -5 83.39 11.71
 3 -4 -5 94.51 14.35
 3 4 -4 5 3.26
 3 -4 -4 8.5 4.05
 -3 4 4 4.49 1.39
 3 4 -3 712 39.34
 3 -4 -3 711.42 41.41
 3 4 -2 1691.58 72.16
 3 -4 -2 1552.22 70.98
 3 -4 -1 2319.64 90.9
 -3 4 1 2118.82 95.27
 3 4 -1 2167.26 90.85
 -3 4 0 533.69 37.99
 3 -4 0 550.03 32.21
 3 4 0 534.68 30.96
 3 4 0 526.49 33.74
 3 -4 1 15.82 4.72
 3 4 1 11.33 3.83
 3 4 1 17.34 3.76
 -3 4 -1 12.79 5.94
 -3 -4 -1 14.46 3.83
 -3 4 -2 1.95 3.92
 3 -4 2 15.4 5.13
 3 4 2 11.36 3.23
 3 4 2 8.61 2.2
 -3 -4 -2 14.1 5.21
 -3 4 -3 242.62 29.56
 3 4 3 254.6 20.63
 3 4 3 233.13 13.55
 -3 -4 -3 224.16 19.71
 3 -4 3 271.15 20.85
 -3 4 -4 547.09 49.14
 3 4 4 524.61 20.95
 -3 -4 -4 502.88 33.23
 3 4 4 537.42 32.91
 -3 4 -5 1361.35 89.79
 3 4 5 1464.01 67.27
 -3 -4 -5 1514.8 69.98
 3 4 6 1823.9 79.39
 -3 -4 -6 1840.04 82.04
 -3 4 -7 517.69 57.49
 3 4 7 662.96 40.96
 -3 -4 -7 609.43 41.08
 -3 4 -8 -8.55 16.6
 -3 -4 -8 -2.27 6.65
 3 4 8 6.95 4.72
 3 4 9 48.1 12.07
 -3 4 -9 50.86 21.32
 -3 -4 -9 42.1 11.77
 -3 4 -10 6.74 9.71
 -3 -4 -10 10.01 5.69
 3 4 10 9.58 7.39
 -3 4 -11 72.99 23.82
 -3 -4 -11 40.67 12.22
 -3 4 -12 203.13 43.13
 -3 -4 -12 208.49 27.49
 -3 4 -13 184.54 43.07
 -3 -4 -13 188.8 27.44
 3 -5 -15 -7.23 10.82
 3 -5 -14 -0.07 7.89
 3 5 -14 -6.55 10.11
 3 5 -13 62.36 16.76
 3 5 -13 52.07 13.28
 3 -5 -13 54.83 15.07
 3 5 -12 126.46 18.5
 3 -5 -12 96.77 20.79
 3 5 -11 1157.42 62.95
 3 -5 -11 959.48 68.6
 3 5 -10 476.42 35.13
 3 -5 -10 426.19 41.12
 3 5 -9 10.72 6.42
 3 -5 -9 7.71 8.57
 3 5 -8 294.55 25.02
 3 -5 -8 314.2 31.58
 3 5 -7 146.08 16.27
 3 -5 -7 109.72 18.28
 3 5 -6 274.68 22.93
 3 -5 -6 279.64 27.83
 3 5 -5 248.74 20.67
 3 -5 -5 235.32 24.01
 -3 5 5 194.74 11.72
 3 5 -4 629.62 34.62
 3 -5 -4 634.71 39
 3 5 -3 1911.22 83.86
 3 -5 -3 2040.53 88.48
 3 5 -3 2067.25 80.73
 3 -5 -2 410.97 28.79
 3 5 -2 379.58 24.64
 -3 5 2 405.36 31.8
 3 5 -2 350.93 26.2
 3 -5 -1 1.98 3.72
 3 5 -1 4.07 3.83
 -3 5 1 -0.11 3.62
 3 5 0 9.48 3.94
 3 -5 0 21.98 5.87
 3 5 0 16.2 5.5
 -3 5 0 16.03 7.76
 3 -5 1 562.03 32.28
 -3 5 -1 620.43 45.45
 3 5 1 551.97 32.82
 3 5 1 565.67 26.95
 -3 5 -2 71.75 15.86
 3 5 2 50.34 5.6
 3 -5 2 64.12 8.93
 3 5 2 51.28 8.55
 -3 -5 -2 66.98 10.22
 -3 5 -3 654.73 55.1
 3 5 3 670.57 38.85
 -3 -5 -3 685.76 40.13
 3 -5 3 743.86 38.17
 3 5 4 8.6 4.41
 -3 5 -4 17.8 10.45
 -3 -5 -4 12.91 5.36
 -3 5 -5 18.95 8.93
 3 5 5 11.34 5.13
 -3 -5 -5 11.4 6.34
 -3 5 -6 88.2 21.79
 3 5 6 106.34 14.55
 -3 -5 -6 109.27 15.5
 3 5 7 283.57 26.44
 -3 -5 -7 277.59 26.23
 -3 5 -7 320.41 42.94
 -3 5 -8 370.88 50.09
 -3 -5 -8 361.37 31.68
 3 5 8 397.34 33.93
 3 5 9 272.06 29.09
 -3 5 -9 288 43.3
 -3 -5 -9 252.94 26.96
 -3 5 -10 88.45 26.81
 3 5 10 100.29 18.28
 -3 -5 -10 66.47 14.6
 -3 5 -11 154.17 34.85
 -3 -5 -11 116.12 19.37
 -3 5 -12 98.23 31.35
 -3 -5 -12 135.35 21.3
 -3 5 -13 61.55 22.74
 3 -6 -14 15.29 9.69
 3 6 -14 39.23 13.67
 3 6 -13 18.99 9.84
 3 -6 -13 4.79 8.36
 3 6 -12 360.32 32.39
 3 -6 -12 297.55 38.5
 3 6 -12 298.23 33.31
 3 6 -11 50.53 10.75
 3 -6 -11 49.13 14.16
 3 6 -10 101.84 15.56
 3 -6 -10 108.75 21.38
 3 6 -9 211.48 21.58
 3 6 -9 233.54 17.2
 3 -6 -9 198.67 27.25
 3 6 -8 344.19 26.92
 3 -6 -8 303.32 33.13
 3 6 -8 302.05 20.84
 3 6 -7 19.36 5.43
 3 6 -7 23.66 5.71
 3 -6 -7 33.22 10.85
 3 6 -6 329.82 25.49
 3 -6 -6 373.38 33.75
 3 6 -6 347.39 22.55
 3 6 -5 454.2 30.8
 3 -6 -5 461.03 36.74
 3 6 -5 483.76 27.73
 3 6 -4 126.03 14.68
 3 6 -4 86.33 11.01
 3 -6 -4 108.49 16.46
 3 -6 -3 315.82 27.42
 3 6 -3 316.86 22.11
 3 6 -3 335.86 25.13
 3 -6 -2 1142.27 57.89
 3 6 -2 1100.27 51.8
 -3 6 2 1104.44 63.23
 3 6 -2 1158.17 56.33
 3 6 -1 57.29 10.57
 3 6 -1 39.79 7.53
 3 -6 -1 50.17 9.14
 -3 6 1 49.28 11.78
 -3 6 0 379.04 35.85
 3 -6 0 436.95 28.57
 3 6 0 393.9 26.83
 3 -6 1 2819.62 106.43
 -3 6 -1 2939.22 130.5
 3 6 1 2887.64 108.66
 3 6 1 2613.25 96.77
 3 -6 2 583.07 32.13
 -3 6 -2 575.24 49.18
 3 6 2 535.46 21.9
 3 6 2 545.71 20.28
 3 6 2 542.62 33.83
 -3 6 -3 982.1 70.52
 3 6 3 946.47 50.27
 -3 -6 -3 928.47 50.73
 3 -6 3 991.94 46.43
 -3 6 -4 213.5 30.72
 -3 -6 -4 221.27 21.65
 3 6 4 228.1 21.09
 -3 6 -5 204.77 32.2
 3 6 5 210.92 21.25
 -3 -6 -5 186.43 20.58
 -3 6 -6 999.7 77.04
 3 6 6 933.48 53.69
 -3 -6 -6 915.31 53.12
 -3 6 -7 198.91 33.81
 3 6 7 146.39 19.64
 -3 -6 -7 152.85 19.17
 3 6 8 23.34 8.47
 -3 6 -8 4.79 10.07
 -3 -6 -8 16.47 6.33
 -3 6 -9 801.67 77.41
 3 6 9 749.86 53.61
 -3 -6 -9 709.83 48.69
 3 6 10 70.98 15.77
 -3 -6 -10 74.68 15.11
 3 6 11 56.08 15.03
 -3 6 -11 58.85 23.06
 -3 -6 -11 66.96 15.1
 -3 6 -12 224.86 44.07
 -3 -6 -12 198.36 26.13
 -3 6 -13 24.85 20.87
 3 -7 -14 416.11 50.99
 3 7 -14 470.26 46.39
 3 7 -13 -8.27 8.34
 3 -7 -13 10.4 13.05
 3 7 -12 52.11 14.95
 3 -7 -12 61.18 18.64
 3 7 -11 39.63 10.66
 3 7 -11 23.56 8.14
 3 -7 -11 35.97 16.94
 3 7 -10 9.14 4.6
 3 -7 -10 3.08 5.32
 3 7 -10 0.08 4.37
 3 7 -9 160.27 18.24
 3 -7 -9 197.78 28.65
 3 7 -8 958.14 51.68
 3 -7 -8 989.3 66.96
 3 7 -8 987.1 45.4
 3 7 -7 230.93 20.9
 3 7 -7 182.05 15.97
 3 -7 -7 239.15 28.74
 3 7 -6 1492.8 68.94
 3 -7 -6 1428.4 81.1
 3 7 -6 1528.72 63.85
 3 7 -5 31 7.25
 3 7 -5 40.87 7.14
 3 -7 -5 44.76 12.22
 3 7 -4 13.67 5.27
 3 7 -4 9.18 4.19
 3 -7 -4 21.68 7.04
 3 -7 -3 276.25 26.59
 3 7 -3 281.12 20.95
 -3 7 3 325.43 30.34
 3 7 -3 298.24 24.18
 3 7 -2 106.84 14.41
 3 7 -2 111.35 13.15
 3 -7 -2 80.07 13.09
 -3 7 2 101.69 17.02
 3 -7 -1 172.58 18.28
 3 7 -1 181.52 16.79
 -3 7 1 159.75 22.78
 -3 7 0 1285.91 76.37
 3 -7 0 1117.89 57.73
 3 7 0 1303.72 59.7
 3 7 0 1318.03 50.03
 -3 7 -1 41.19 12.66
 3 7 1 31.62 3.99
 3 -7 1 35.84 7.39
 3 7 1 38.01 8.62
 -3 7 -2 52.96 14.29
 3 7 2 73.13 11.91
 3 -7 2 67.93 9.6
 -3 7 -3 183.21 28.84
 3 7 3 199.69 19.73
 3 -7 3 177.14 15.2
 -3 7 -4 897.98 71.08
 3 7 4 928.64 52.1
 -3 -7 -4 914.17 51.46
 -3 7 -5 271 36.97
 3 7 5 255.75 24.94
 -3 -7 -5 259.68 25.35
 -3 7 -6 -4.1 9.04
 3 7 6 -4.92 5.34
 -3 -7 -6 -5.05 7.2
 -3 7 -7 610.53 61.23
 -3 -7 -7 561.06 41.41
 3 7 7 578.78 43.22
 -3 7 -8 -4.65 7.01
 3 7 8 2.4 5.64
 -3 -7 -8 0.75 3.88
 -3 7 -9 -2.32 8.08
 -3 -7 -9 4.22 5.66
 3 7 9 7.82 7.66
 -3 7 -10 647.85 69.97
 3 7 10 522.09 46.8
 -3 -7 -10 596.49 46
 3 7 11 96.61 20.06
 -3 7 -11 46.12 17.3
 -3 -7 -11 72.32 15.44
 -3 -7 -12 453.75 42.37
 -3 7 -12 456.01 62.46
 -3 7 -13 8.2 11.33
 3 8 -13 16.63 5.68
 3 -8 -13 6.95 11.15
 3 8 -12 7.71 6.77
 3 -8 -12 -10.8 9.02
 3 8 -11 -9.76 7.58
 3 -8 -11 3.73 8.17
 3 8 -10 5.76 4.35
 3 8 -10 -1.62 3.51
 3 -8 -10 0.58 8.15
 3 8 -9 507.05 34.85
 3 -8 -9 594.25 53.53
 3 8 -9 491.27 38.55
 3 8 -8 -2.59 2.74
 3 8 -8 3.59 2.6
 3 8 -8 11.01 6.37
 3 -8 -8 -7.84 9.64
 3 8 -7 59.78 11.68
 3 8 -7 68.33 11.13
 3 8 -7 57.12 8.74
 3 -8 -7 52.26 14.06
 3 8 -6 6.57 3.26
 3 8 -6 4.01 3.06
 3 8 -6 7.53 4.76
 3 -8 -5 1653.22 86.74
 3 8 -5 1646.01 69.06
 3 8 -5 1664.87 72.12
 3 8 -5 1481.92 71.4
 3 8 -4 2.31 4.21
 3 8 -4 4.47 3.69
 3 8 -4 8.29 3.14
 3 -8 -4 5.94 4.38
 3 -8 -3 175.79 21.23
 3 8 -3 139.43 14.59
 3 8 -3 142.36 14
 -3 8 3 160.24 22.42
 3 8 -3 143.42 16.98
 3 8 -2 5.87 4.53
 3 -8 -2 5.15 5.09
 -3 8 2 -1.98 6.45
 3 8 -2 3.97 2.37
 3 8 -1 32.12 5.61
 3 8 -1 37.19 7.99
 3 -8 -1 44.05 9.28
 -3 8 1 37.54 11.75
 3 8 0 53.44 6.77
 3 -8 0 60.37 9.94
 3 8 0 49.99 9.61
 -3 8 0 60.32 14.58
 3 -8 1 1767.23 73.18
 3 8 1 1666.32 61.79
 3 8 1 1712.11 76.07
 3 8 2 1.43 4.13
 -3 8 -2 -0.69 5.85
 3 -8 2 2 2.18
 -3 8 -3 2604.14 135.77
 3 8 3 2444.72 108.88
 3 -8 3 2663.17 97.65
 -3 8 -4 6.31 7.44
 3 8 4 -1.56 5.19
 -3 8 -5 24.71 13.62
 3 8 5 19.77 8.53
 -3 8 -6 46.04 16.19
 -3 -8 -6 44.17 11.29
 3 8 6 42.14 11.39
 3 8 7 170.27 22.19
 -3 8 -7 156.38 30.37
 -3 -8 -7 110.97 18.13
 -3 8 -8 10.87 8.59
 -3 -8 -8 0.27 4.92
 3 8 9 970.81 66.07
 -3 -8 -9 889.75 59.49
 3 8 10 -8.5 8.54
 -3 8 -10 -10.14 11.81
 -3 -8 -10 -12.85 10.36
 3 8 11 59.85 15.8
 -3 8 -11 89.73 27.81
 -3 -8 -11 50.48 13.99
 -3 8 -12 14.77 14.65
 3 9 -13 30.91 13.76
 3 -9 -13 11.73 13.97
 3 -9 -12 74.41 21.73
 3 9 -12 89.2 18.17
 3 9 -11 180.79 25.01
 3 -9 -11 137.04 29.05
 3 9 -10 -3.12 6.17
 3 -9 -10 10.34 10
 3 9 -9 104.35 17.7
 3 9 -9 98.07 13.74
 3 -9 -9 123.55 24.81
 3 -9 -8 814.64 64.87
 3 9 -8 792.41 49.47
 3 9 -8 757.75 44.44
 3 9 -7 19.83 6.11
 3 9 -7 9.64 6.31
 3 9 -7 23.53 6.41
 3 -9 -7 17.93 9.57
 3 -9 -6 1231.21 76.65
 3 9 -6 1205.68 60.73
 3 9 -6 1240.39 59.74
 3 9 -6 1141.21 54.84
 3 9 -5 43.63 9.59
 3 9 -5 50.39 9.5
 3 9 -5 40.51 7.75
 3 -9 -5 41.24 12.91
 3 9 -4 25.47 7.25
 3 9 -4 27.26 6.78
 3 9 -4 19.38 5.55
 3 -9 -4 39.06 11.22
 3 -9 -3 352.52 32.64
 3 9 -3 363.44 25.97
 3 9 -3 370.86 25.23
 -3 9 3 357.05 36.52
 3 -9 -2 195.17 22.22
 3 9 -2 196.24 18.91
 3 9 -2 195.28 16.44
 -3 9 2 202.5 27.14
 3 9 -1 96.32 10.65
 3 9 -1 59.41 10.62
 3 -9 -1 89.22 13.78
 -3 9 1 68.82 16.89
 -3 9 0 1014.62 70.08
 3 -9 0 1017.38 52.67
 3 9 0 1041.84 54.33
 3 9 0 1009.03 44.45
 -3 9 -1 54.11 15.3
 3 -9 1 40.09 8.02
 3 9 1 35.17 8.73
 -3 9 -2 13.8 10.08
 3 9 2 8.82 5.46
 -3 9 -3 129.73 25.35
 3 9 3 91.11 15.32
 -3 9 -4 515.34 52.31
 3 9 4 494.48 38.73
 -3 9 -5 46.78 16.69
 3 9 5 40.23 9.93
 -3 9 -6 2.63 6.27
 3 9 6 13.97 7.8
 -3 9 -7 441.19 52.12
 3 9 7 402.14 38.1
 3 9 8 23.8 10.83
 -3 9 -8 32.02 15.63
 -3 9 -9 56.22 20.4
 3 9 9 24.03 10.64
 -3 -9 -9 26.89 9.89
 -3 9 -10 393.58 53.2
 3 9 10 404.73 41.6
 -3 -9 -10 348.7 35.88
 3 9 11 13.14 6.73
 -3 -9 -11 25.1 10.4
 -3 9 -11 27.94 17.94
 3 10 -12 165.43 25.54
 3 -10 -12 238.38 39.59
 3 10 -11 19.69 10.31
 3 -10 -11 -0.84 8.41
 3 10 -10 41.73 11.91
 3 -10 -10 45.89 15.59
 3 10 -9 5.97 4.69
 3 -10 -9 2.81 8.95
 3 -10 -8 625.8 56
 3 10 -8 580.46 41.94
 3 10 -8 594 37.4
 3 10 -7 5.06 4.68
 3 10 -7 5.36 4.2
 3 10 -7 3.64 5.09
 3 -10 -7 8.45 7.7
 3 -10 -6 419.06 42.25
 3 10 -6 343.31 29.42
 3 10 -6 413.17 28.59
 3 10 -6 436.67 30.97
 3 -10 -5 280.13 31.93
 3 10 -5 332.21 25.96
 3 10 -5 283.79 23.11
 3 10 -5 260.36 23.54
 3 10 -4 25.44 7.02
 3 10 -4 19.37 6.52
 3 -10 -4 28.14 10.85
 3 10 -3 48.23 8.95
 3 10 -3 41.43 9.04
 -3 10 3 61.38 16.56
 3 -10 -3 60.6 13.91
 3 -10 -2 1266.54 70.09
 3 10 -2 1273.28 63.29
 3 10 -2 1238.24 58.23
 -3 10 2 1424.57 83.14
 -3 10 1 367.84 39.08
 3 -10 -1 348.67 30.23
 3 10 -1 339.56 28
 3 10 -1 342.82 23.63
 -3 10 0 288.95 35.39
 3 -10 0 255.08 23.38
 3 10 0 262.62 24.85
 -3 10 -1 742.77 59.34
 3 10 1 688.72 44.8
 -3 10 -2 167.41 28.09
 3 10 2 149.73 20.01
 -3 10 -3 855.47 67.49
 3 10 3 675.17 47.76
 -3 10 -4 324.03 41.68
 3 10 4 297 30.75
 -3 10 -5 162.21 29.84
 3 10 5 146.43 21.73
 -3 10 -6 904.54 74.12
 3 10 6 757.41 55.21
 -3 10 -7 183.71 33.53
 3 10 7 208.03 27.51
 -3 10 -8 14.35 12.82
 3 10 8 2.84 4.64
 3 10 9 362.32 39.34
 -3 10 -9 325.02 46.56
 -3 10 -10 85.18 25.81
 3 10 10 56.09 16.24
 3 10 11 26.89 11.26
 -3 10 -11 55.48 18.77
 3 11 -12 31.01 10.54
 3 -11 -12 62.47 19.94
 3 -11 -11 532.99 58.85
 3 11 -11 430.45 42.14
 3 11 -10 92.42 17.44
 3 -11 -10 109.68 26.32
 3 11 -9 155.33 21.7
 3 -11 -9 103.98 24.06
 3 11 -8 269.27 28.11
 3 -11 -8 296.41 38.44
 3 11 -7 130.29 18.47
 3 -11 -7 146.92 25.03
 3 11 -6 42.91 10.16
 3 11 -6 41.05 8.12
 3 -11 -6 57.93 15.22
 3 11 -5 270.32 23.84
 3 11 -5 255.54 24.1
 3 -11 -5 222.76 29.93
 3 -11 -4 502.13 43.28
 3 11 -4 547.12 37.06
 3 11 -4 603.77 38.37
 3 -11 -3 1268.48 74
 3 11 -3 1287 65.61
 3 11 -3 1339.88 63.85
 -3 11 3 1333.06 82.42
 3 11 -2 9.83 4.43
 3 -11 -2 14.25 5.26
 -3 11 2 20.06 12.09
 3 11 -2 24.53 7.32
 3 11 -1 18.78 6.91
 3 -11 -1 18.79 6.45
 -3 11 1 14.42 8.87
 3 11 0 193.86 22.32
 -3 11 0 182.46 27.92
 -3 11 -1 472.39 46.24
 3 11 1 368.46 33.03
 -3 11 -2 3.86 6.49
 3 11 2 5.51 5.39
 -3 11 -3 314.41 39.46
 3 11 3 301.71 31.15
 -3 11 -4 -4.68 11.12
 3 11 4 20.47 8.8
 3 11 5 43.43 12.05
 -3 11 -5 82.34 21.39
 -3 11 -6 24.55 12.89
 3 11 6 36.72 12.87
 -3 11 -7 671.57 63.96
 3 11 7 565.82 49.61
 3 11 8 106.93 21.67
 -3 11 -8 119.17 27.47
 -3 11 -9 109.17 27.36
 3 11 9 137.29 25.19
 -3 11 -10 94.73 24.75
 3 11 10 115.82 22.64
 3 -12 -11 16.37 10.19
 3 12 -11 25.69 10.4
 3 12 -10 41.53 12.83
 3 -12 -10 59.19 20.17
 3 12 -9 63.11 14.35
 3 -12 -9 74.31 20.69
 3 12 -8 15.55 7.03
 3 -12 -8 22.2 13.15
 3 -12 -7 24.45 10.52
 3 12 -7 28.02 9.48
 3 12 -6 33.39 9.03
 3 -12 -6 41.09 13
 3 12 -6 32.34 9.94
 3 12 -5 120.25 16.56
 3 -12 -5 77.06 17.48
 3 12 -5 104.33 15.99
 3 12 -4 15.28 7.2
 3 12 -4 20.55 7.1
 3 -12 -4 18.23 7.89
 3 12 -3 150.78 18.09
 3 12 -3 175.82 20.45
 -3 12 3 168.09 26.36
 3 -12 -3 170.57 23.21
 3 -12 -2 616.98 45.57
 3 12 -2 671.5 44.67
 -3 12 2 637.43 54.66
 -3 12 1 581.12 52.47
 3 12 -1 603.17 42.99
 -3 12 0 395.27 42.76
 3 12 0 338.89 31.95
 3 12 1 -0.78 5.53
 -3 12 -1 -2.06 8.02
 -3 12 -2 26.64 14.55
 3 12 2 21.6 8.32
 -3 12 -3 2.44 6.98
 3 12 3 11.78 6.28
 -3 12 -4 456.91 49.7
 3 12 4 325.17 35.03
 -3 12 -5 637.98 61.04
 3 12 5 550.03 47.29
 -3 12 -6 686.16 64.26
 3 12 6 513.14 46.94
 -3 12 -7 363.35 46.42
 3 12 7 324.94 37.16
 -3 12 -8 40.61 16.09
 3 12 8 70.71 18.4
 -3 12 -9 109.13 26.41
 3 12 9 72.18 19.92
 3 12 10 1.95 8.21
 3 -13 -10 438.85 51.68
 3 13 -10 361.71 38.26
 3 13 -9 213.61 27.59
 3 -13 -9 264.42 38.87
 3 13 -8 141.19 21.4
 3 -13 -8 176.66 29.19
 3 13 -7 92.12 16.13
 3 -13 -7 87.35 20.23
 3 13 -6 11.57 6.95
 3 13 -6 6.65 5.18
 3 -13 -6 6.26 6.95
 3 -13 -5 285.6 33.21
 3 13 -5 276.1 27.42
 3 13 -5 242.59 26.14
 3 -13 -4 503.66 43.84
 3 13 -4 466.78 37.06
 3 13 -4 529.37 39.51
 3 -13 -3 230.22 27.07
 3 13 -3 169.6 22.05
 -3 13 3 230.16 31.72
 3 13 -2 585.6 43.61
 -3 13 2 607.5 53.5
 3 13 -1 32.82 9.77
 -3 13 1 42.61 14.1
 -3 13 0 659.83 56.24
 3 13 0 532.06 43.76
 3 13 1 18.68 8.91
 -3 13 -1 23.86 13.85
 -3 13 -2 10.8 7.63
 3 13 2 21.21 8.05
 -3 13 -3 13.95 7.1
 3 13 3 10.05 6.9
 -3 13 -4 486.51 51.6
 3 13 4 401.8 40.15
 -3 13 -5 22.72 14.43
 3 13 5 25.29 8.67
 -3 13 -6 97.12 24.36
 3 13 6 68.89 17.53
 -3 13 -7 108.21 25.47
 3 13 7 86.87 19.13
 -3 13 -8 345.69 45.95
 3 13 8 289.23 36.89
 3 14 -10 -5.39 5.56
 3 -14 -10 7.6 10.05
 3 14 -9 153.4 24.73
 3 -14 -9 179.3 31.29
 3 14 -8 3.24 4.52
 3 -14 -8 -1.79 8.12
 3 14 -7 -2.22 5.16
 3 -14 -7 -11.25 9.16
 3 14 -6 51.97 13.3
 3 -14 -6 88.4 19.72
 3 -14 -5 310.15 34.67
 3 14 -5 240.9 26.55
 3 14 -5 234.74 27.34
 3 14 -4 163.94 22.3
 3 -14 -4 196.36 26.64
 3 14 -3 90.46 16.37
 -3 14 3 102.55 21.94
 -3 14 2 70.66 17.46
 3 14 -2 50.92 12.71
 -3 14 1 344.19 39.93
 3 14 -1 293.32 31.41
 -3 14 0 351.91 40.64
 3 14 0 335.51 33.74
 3 14 1 74.9 16.15
 -3 14 -1 69.17 18.1
 -3 14 -2 747.64 62.59
 3 14 2 624.49 50.86
 -3 14 -3 22.22 9.01
 3 14 3 17.18 7.66
 -3 14 -4 287.82 39.65
 3 14 4 276.47 33.42
 -3 14 -5 332.31 43.62
 3 14 5 312.87 36.91
 -3 14 -6 38.76 16.27
 3 14 6 32.88 11.95
 -3 14 -7 39.53 16.55
 3 14 7 25.65 10.7
 3 15 -9 112.21 22.62
 3 -15 -9 124.13 27.14
 3 15 -8 21.09 9.82
 3 -15 -8 15.45 10.02
 3 -15 -7 769.82 62.39
 3 15 -7 624.7 51.91
 3 -15 -6 18.53 9.44
 3 15 -4 50.08 13.06
 -3 15 3 9.65 9.11
 3 15 -3 12.26 7.12
 3 15 -2 -2.97 6.06
 -3 15 2 2.92 7.6
 3 15 -1 277.33 31.75
 -3 15 1 313.34 38.19
 3 15 0 52.12 14.05
 -3 15 0 66.19 17.05
 3 15 1 222.89 29.11
 -3 15 -1 268.07 36.12
 -3 15 -2 11.36 10.65
 3 15 2 16.46 9.23
 -3 15 -3 112.52 23.9
 3 15 3 139.99 23.53
 -3 15 -4 159.13 28.7
 3 15 4 135.77 23.54
 -3 15 -5 97.35 25.18
 3 15 5 107.42 22.6
 3 16 -8 21.77 10.11
 3 -16 -8 48.9 18.07
 3 16 -4 333.78 33.94
 -3 16 3 -5.12 8.26
 3 16 -3 8.26 4.37
 3 16 -2 1.1 4.95
 -3 16 2 -7.81 10.58
 3 16 -1 94.23 18.63
 -3 16 1 76.74 18.88
 3 16 0 54.43 15.24
 -3 16 0 63.37 16.99
 3 16 1 9.06 7.95
 -3 16 -1 26.73 14.24
 -3 16 -2 1082.37 81.53
 3 16 2 1189.85 76.55
 -3 16 -3 21.06 11.46
 3 16 3 9.06 6.28
 -3 16 -4 159.95 29.7
 3 17 -3 12.7 8.4
 -3 17 3 10.59 8.43
 3 17 -2 49.45 14.75
 -3 17 2 32.64 10.32
 3 17 -1 249.63 31.8
 -3 17 1 265.03 35.71
 3 17 0 93.32 19.69
 -3 17 0 56.25 17.47
 3 17 1 229.13 30.66
 -3 17 -1 235.32 34.1
 -3 17 -2 -2.29 6.32
 -3 18 3 136.21 25.46
 3 18 -2 -2.96 5.25
 -3 18 2 11.25 10.65
 -3 18 1 243.5 34.83
 4 0 -15 -9.67 7.51
 4 0 -14 3.21 8.04
 4 0 -13 2.68 4.52
 4 0 -12 36.85 11.27
 4 0 -11 -1.19 5.33
 4 0 -10 779.72 51.61
 4 0 -9 -5.88 6.45
 4 0 -8 1343.82 70.01
 4 0 -7 -5.94 4.16
 4 0 -6 56.54 11.7
 4 0 -5 -0.81 3.84
 4 0 -4 110 15.42
 4 0 -3 -3.37 4.4
 4 0 -2 11.85 4.82
 -4 0 2 10.32 3.08
 4 0 -1 -0.03 3.61
 -4 0 1 2.36 2.06
 4 0 0 3924.83 153.21
 -4 0 0 3970.29 141.17
 4 0 1 -3.91 4.35
 -4 0 -1 2.81 2.93
 -4 0 -2 1071.82 51.22
 -4 0 -2 1076.65 52.62
 4 0 2 1097.87 59
 -4 0 -3 -2.06 2.57
 -4 0 -3 1.11 2.57
 -4 0 -4 10.95 4.93
 -4 0 -4 -0.2 2.99
 4 0 5 -0.44 4.37
 -4 0 -5 0.77 2.88
 -4 0 -5 -5.44 5.61
 -4 0 -6 1176 61.63
 4 0 6 1195.15 57.75
 -4 0 -6 1100.56 60.89
 -4 0 -7 -8.91 6.83
 4 0 7 -2.58 3.55
 -4 0 -7 -12.25 7.81
 -4 0 -8 648.05 47.32
 4 0 8 646.36 39.83
 -4 0 -8 682.75 47.02
 -4 0 -9 5.48 4.85
 -4 0 -10 156.8 23.38
 -4 0 -11 -15.37 9.91
 -4 0 -12 63.63 15.67
 4 1 -15 193.29 26.98
 4 -1 -15 152.47 25.54
 4 -1 -14 8.68 8.9
 4 1 -14 2.65 5.01
 4 1 -13 18.74 9.12
 4 -1 -13 16.79 8.87
 4 1 -12 346.4 33.29
 4 -1 -12 310.16 33.11
 4 1 -11 58.29 13.33
 4 -1 -11 38.93 10.88
 4 1 -10 13.92 7
 4 -1 -10 -2.86 5.9
 4 1 -9 868.79 54.02
 4 -1 -9 972.82 57.7
 4 1 -8 288.85 26.82
 4 -1 -8 258.61 26.45
 4 1 -7 703.59 44.95
 4 -1 -7 660.32 44.33
 4 1 -6 190.17 21.22
 4 -1 -6 185.75 21.14
 4 1 -5 19.61 5.69
 4 -1 -5 14.23 5.74
 4 1 -4 113.67 15.77
 4 -1 -4 109.14 15.56
 4 1 -3 882.77 49.58
 4 -1 -3 900.29 50.58
 4 1 -2 9.53 4.58
 4 -1 -2 14.89 5.08
 -4 1 2 13.19 3.05
 4 1 -1 1590.95 73.87
 4 -1 -1 1541.94 72.82
 -4 -1 1 1537.29 61.44
 -4 1 1 1509.32 59.54
 4 1 0 52.29 10.22
 4 -1 0 52.11 10.65
 -4 -1 0 48.85 7.74
 -4 1 0 43.25 6.29
 4 1 1 1.41 3.14
 4 -1 1 1.83 3.83
 -4 1 -1 -2.86 3.71
 -4 -1 -1 0.08 2.33
 -4 1 -1 -0.66 2.48
 -4 -1 -2 551.63 32.22
 -4 1 -2 571.11 31.97
 4 1 2 458.93 35.63
 4 -1 2 511.7 36.2
 -4 1 -2 474.23 33.43
 -4 1 -3 199.22 20.3
 -4 -1 -3 199.96 18.65
 -4 1 -3 178.27 17.25
 4 -1 3 227 22.83
 -4 -1 -3 211.51 17.94
 4 1 4 77.43 11.96
 -4 -1 -4 81.4 10.91
 -4 -1 -4 79.89 11.87
 -4 1 -4 88.97 14.05
 -4 1 -4 83.28 11.95
 -4 -1 -5 293.51 22.76
 -4 1 -5 323.28 29.22
 4 1 5 289.06 23.74
 -4 -1 -5 316.13 26.41
 -4 1 -5 320.08 26.3
 -4 -1 -6 231.2 20.42
 -4 1 -6 210.57 24.62
 4 1 6 230.37 20.88
 4 -1 6 206.93 19.34
 -4 -1 -6 203.62 21.77
 -4 1 -6 211.19 22.56
 -4 1 -7 1.45 5.84
 4 1 7 11.7 5.73
 4 -1 7 -4.16 4.62
 -4 -1 -7 -5.4 6.17
 -4 1 -7 -2.68 4.64
 -4 -1 -7 1.13 3.24
 -4 1 -8 -4.65 4.54
 4 1 8 11.84 5.2
 4 -1 8 -2.74 3.48
 -4 -1 -8 6.5 6.22
 -4 1 -8 6 3.63
 -4 1 -9 875.61 68.26
 -4 -1 -9 821.06 54.94
 -4 1 -9 846.88 57.14
 -4 -1 -10 168.85 23.77
 -4 1 -10 169.05 24.34
 -4 -1 -11 140.37 22.34
 -4 1 -11 142.52 23.24
 -4 -1 -12 88.75 18.39
 -4 1 -12 87.92 18.91
 4 2 -15 97.73 18.74
 4 -2 -15 73.2 18.57
 4 2 -14 21.13 9.85
 4 -2 -14 20.43 9.55
 4 2 -13 71.17 15.17
 4 -2 -13 85.74 18.73
 4 2 -12 98.54 17.27
 4 -2 -12 107.11 20.29
 4 2 -11 188.58 22.8
 4 -2 -11 160.41 23.23
 4 2 -10 88.19 15.94
 4 -2 -10 50.63 12.88
 4 -2 -9 13.07 6.82
 4 2 -9 13.3 6.95
 4 2 -8 51.06 11.82
 4 -2 -8 47.05 12.34
 4 2 -7 563.08 39.38
 4 -2 -7 526.13 39.91
 4 2 -6 461.36 34.34
 4 -2 -6 446.1 35.1
 4 2 -5 52.5 9.68
 4 -2 -5 65.23 12.12
 4 2 -5 67.04 5.87
 4 2 -4 20.27 7.71
 4 -2 -4 8.23 3.39
 4 2 -4 15.29 2.87
 4 2 -3 1431.18 66.65
 4 -2 -3 1487.79 68.77
 -4 2 3 1263.93 45.88
 4 2 -2 228.35 22.1
 4 -2 -2 224.16 22.02
 -4 2 2 221.31 13.17
 4 2 -1 40.43 9.81
 4 -2 -1 25.98 7.17
 -4 -2 1 38.79 6.69
 -4 2 1 27.29 4.78
 4 -2 0 1043.5 56.56
 -4 -2 0 1126.22 50.69
 -4 2 0 1123.49 48.05
 -4 2 0 1160.18 59.02
 4 2 0 1108.24 58.61
 -4 -2 -1 276.96 20.7
 -4 2 -1 272.55 24.84
 4 2 1 253.71 24.44
 4 -2 1 275.98 24.64
 -4 -2 -2 408.78 27.84
 4 2 2 427.5 33.16
 4 -2 2 365.62 29.32
 -4 2 -2 377.22 30.52
 -4 2 -3 920.64 55.68
 4 2 3 980.42 50.92
 -4 -2 -3 1031.61 52.22
 4 -2 3 1006.19 55.97
 -4 2 -4 280.04 28.03
 4 2 4 223.67 20.76
 -4 -2 -4 239.76 22.36
 -4 -2 -4 256.2 18.58
 -4 2 -5 718.18 51.33
 4 2 5 698.16 41.83
 -4 -2 -5 730.68 44.58
 -4 -2 -5 772.09 37.83
 -4 2 -6 555.76 47.52
 4 2 6 589.47 37.01
 -4 -2 -6 547.33 38.47
 -4 -2 -6 540.76 31.03
 -4 2 -7 246.59 32.33
 4 2 7 208.07 21.23
 -4 -2 -7 234.83 24.49
 4 -2 7 210.99 19.47
 -4 2 -8 1108.85 80.32
 4 2 8 1024.13 56.59
 -4 -2 -8 1079.95 62.73
 -4 2 -8 1090.93 64.36
 -4 2 -9 43.74 15.61
 4 2 9 35.01 9.51
 -4 -2 -9 41.37 11.26
 -4 2 -9 34.24 8.88
 -4 -2 -10 -0.93 6
 -4 2 -10 -0.74 5.25
 -4 2 -11 313.18 35.46
 -4 -2 -11 247.34 30.08
 -4 -2 -12 11.3 6.87
 -4 2 -12 31.39 13.73
 4 3 -15 -3.83 6.56
 4 3 -14 32.09 11.31
 4 -3 -14 28.98 12.43
 4 3 -13 117.49 19.65
 4 -3 -13 101.61 20.79
 4 3 -12 345.87 33.96
 4 -3 -12 372.58 38.59
 4 3 -11 111.15 18.09
 4 -3 -11 131.29 21.79
 4 3 -10 18.5 8.53
 4 -3 -10 1.18 7.6
 4 -3 -9 95.22 17.41
 4 3 -9 139.27 19.17
 4 3 -8 26.26 9.06
 4 -3 -8 26.16 9.43
 4 3 -7 131.51 17.75
 4 -3 -7 118.12 18.17
 4 3 -6 1225.49 63.7
 4 -3 -6 1179.45 65.69
 4 3 -5 498.7 35.43
 4 -3 -5 519.65 37.76
 4 3 -4 839.85 48.38
 4 -3 -4 809.67 48.75
 4 3 -3 353.54 28.27
 4 -3 -3 331.05 28.13
 -4 3 3 328.52 14.99
 4 3 -2 397.83 30.49
 4 -3 -2 375.06 29.7
 4 -3 -1 194.02 20.3
 4 3 -1 192.62 20.83
 4 3 0 59.75 11.47
 4 -3 0 60.84 11.05
 -4 3 0 72.47 12.86
 -4 -3 0 68.16 9.69
 4 3 1 122.33 16.7
 4 -3 1 140.97 16.94
 -4 -3 -1 124.17 13.5
 -4 3 -1 134.9 17.73
 -4 3 -2 1642.26 82.59
 4 3 2 1651.49 73.88
 -4 -3 -2 1520.37 70.81
 4 -3 2 1737.19 77.83
 4 -3 3 90.15 13.49
 4 3 3 95.5 13.23
 -4 -3 -3 84.32 12.01
 -4 3 -3 77.65 15.18
 -4 3 -4 -3.59 6.79
 4 3 4 3.26 4.36
 -4 -3 -4 6.05 4
 -4 3 -5 118.61 21.68
 4 3 5 100.22 13.97
 -4 -3 -5 107.45 15.6
 -4 3 -6 542.52 51.36
 4 3 6 530.65 36.23
 -4 -3 -6 597.59 40.9
 4 3 7 45.97 10.71
 4 -3 7 25.8 7.05
 -4 -3 -7 31.18 10.11
 4 3 8 2.26 4.48
 -4 -3 -8 -2.43 5.85
 -4 3 -9 -0.26 8.96
 4 3 9 15.32 6.48
 -4 -3 -9 6.65 4.8
 -4 3 -10 48.93 23.37
 -4 -3 -10 73.31 15.81
 -4 -3 -11 94.28 18.86
 -4 3 -11 56.58 16.14
 4 4 -14 232.71 29.55
 4 -4 -14 185.54 29.39
 4 4 -13 75.45 16.25
 4 -4 -13 94.52 20.76
 4 4 -12 6.08 6.03
 4 -4 -12 20.84 11.7
 4 4 -11 109.17 18.27
 4 -4 -11 131.82 22.64
 4 4 -10 160.53 21.32
 4 -4 -10 136.7 22.65
 4 4 -9 11.41 6.95
 4 -4 -9 -1.59 7.64
 4 4 -8 99.05 15.57
 4 -4 -8 98.41 17.4
 4 4 -7 154.61 19.16
 4 -4 -7 166.52 22.49
 4 4 -6 87.42 13.22
 4 -4 -6 75.81 13.96
 4 4 -5 22.56 6.95
 4 -4 -5 24.49 8.6
 4 4 -4 450.59 33.03
 4 -4 -4 394.49 32.76
 4 4 -3 1102.05 57.76
 4 -4 -3 1041.11 58.61
 4 -4 -2 428.25 33.01
 4 4 -2 436.15 32.56
 4 4 -1 23.51 6.83
 4 -4 -1 10.09 3.78
 -4 4 1 17.95 8.38
 4 4 0 59.54 11.06
 4 -4 0 58.03 10.65
 4 4 0 65.31 10.34
 -4 4 0 61.81 13.9
 -4 4 -1 461 38.81
 4 -4 1 481.26 33.76
 4 4 1 465.51 31.39
 -4 -4 -1 462.6 30.59
 4 4 1 476.4 35.84
 -4 4 -2 566.46 45.16
 4 4 2 587.48 36.64
 -4 -4 -2 589.64 36.57
 4 -4 2 582.45 38.18
 -4 4 -3 767.12 55.53
 4 4 3 766.7 43.32
 -4 -4 -3 696.63 42.17
 4 -4 3 706.4 44.48
 -4 4 -4 1172.99 76.51
 4 4 4 1205.1 60.17
 -4 -4 -4 1184.06 60.83
 -4 4 -5 795.15 64.02
 4 4 5 791.59 45.84
 -4 -4 -5 772.9 47.71
 -4 4 -6 80.19 20.2
 4 4 6 66.48 11.84
 -4 -4 -6 64.75 13.08
 -4 4 -7 8.07 6.89
 4 4 7 11.87 6.26
 -4 -4 -7 15.92 8.04
 -4 4 -8 26.7 16.2
 4 4 8 23.52 8.07
 -4 -4 -8 25.8 8.82
 -4 4 -9 32.63 16.85
 4 4 9 51.51 11.56
 -4 -4 -9 44.32 12.48
 -4 4 -10 337.7 53.61
 -4 -4 -10 398.34 37.85
 -4 4 -11 345.07 56.65
 -4 -4 -11 386.26 38.46
 4 -5 -14 89.65 22.97
 4 5 -13 385.03 37.28
 4 -5 -13 267.59 36.6
 4 5 -12 116.42 19.11
 4 -5 -12 121.21 23.43
 4 5 -11 136.8 19.71
 4 -5 -11 100.96 20.73
 4 5 -10 145.86 19.96
 4 -5 -10 100.76 20.7
 4 5 -9 81.49 14.9
 4 -5 -9 62.48 15.54
 4 5 -8 152.49 19.15
 4 -5 -8 157.74 23.65
 4 5 -7 17.9 6.45
 4 -5 -7 22.84 7.3
 4 5 -6 311.96 27.3
 4 -5 -6 327.32 32.13
 4 5 -5 1950.09 90
 4 -5 -5 2119.57 98.66
 4 5 -4 471.18 34.67
 4 -5 -4 489.09 37.8
 4 5 -3 7.53 5.44
 4 -5 -3 1.07 3.95
 4 5 -2 131.08 16.71
 4 -5 -2 110.18 16.4
 4 5 -2 110.83 14.19
 4 -5 -1 426.22 33.06
 4 5 -1 457.42 30.8
 -4 5 1 511.83 40.02
 4 5 -1 443.4 33.86
 4 -5 0 350.92 29.04
 4 5 0 375.5 27.47
 4 5 0 374.8 31.01
 -4 5 0 407.37 36.38
 -4 5 -1 490.4 41.85
 4 -5 1 458.27 33.4
 4 5 1 483.1 32.28
 4 -5 2 30.98 7.89
 4 5 2 35.7 8.88
 -4 -5 -2 41.6 8.31
 -4 5 -2 22.33 9.41
 -4 5 -3 688.88 56.53
 4 5 3 687.55 41.67
 -4 -5 -3 766.6 44.72
 4 -5 3 643.93 41.92
 -4 5 -4 7.71 6.99
 4 5 4 5.71 4.84
 -4 -5 -4 0.66 3.68
 -4 5 -5 143.44 27.26
 4 5 5 187.88 20.21
 -4 -5 -5 148.88 19.17
 -4 5 -6 132.72 29.43
 4 5 6 128.06 16.76
 -4 -5 -6 139.97 19.14
 -4 5 -7 350.36 49.12
 4 5 7 386.23 32.18
 -4 -5 -7 349.89 32.17
 -4 5 -8 0.98 9.43
 4 5 8 5.02 4.72
 -4 -5 -8 8.25 7.67
 -4 5 -9 267.54 45.94
 4 5 9 243.4 27.88
 -4 -5 -9 243.21 27.69
 4 5 10 68.06 16.13
 -4 5 -10 72.04 25.78
 -4 -5 -10 71.06 15.41
 -4 5 -11 39.93 20.47
 -4 -5 -11 29.63 11.22
 4 -6 -13 27.8 13.24
 4 6 -12 -3.45 6.73
 4 -6 -12 4.58 8.25
 4 6 -11 172.84 22.45
 4 -6 -11 130.5 25
 4 6 -10 215.83 24.85
 4 -6 -10 189.34 28.22
 4 6 -9 11.61 6.13
 4 6 -9 8.9 4.46
 4 -6 -9 10.26 8.64
 4 6 -8 196.05 22
 4 6 -8 199.5 19.23
 4 -6 -8 166 24.55
 4 6 -7 59.85 12.19
 4 6 -7 45.91 8.65
 4 -6 -7 76.93 16.28
 4 6 -6 222.48 22.62
 4 -6 -6 217.14 27.55
 4 6 -6 226.18 20.33
 4 6 -5 187.83 21.21
 4 6 -5 188.88 18.49
 4 -6 -5 193.28 24.05
 4 -6 -4 593.47 44
 4 6 -4 591.13 35.97
 4 6 -4 594.6 40.05
 4 6 -3 4.5 3.82
 4 -6 -3 -1.8 3.41
 4 6 -3 1.8 4.3
 4 -6 -2 334.67 29.69
 4 6 -2 320.36 25.33
 -4 6 2 371.04 35.37
 4 6 -2 323.3 28.1
 4 -6 -1 1593.85 79.72
 4 6 -1 1700.73 75.94
 4 6 -1 1687.77 81.25
 4 -6 0 519.48 36.6
 4 6 0 507.84 33.9
 -4 6 0 618.49 48.76
 4 -6 1 41.63 9.84
 4 6 1 38.55 8.78
 -4 6 -1 47 14.74
 4 -6 2 5.19 3.45
 4 6 2 23.59 7.77
 -4 6 -2 15.4 7.23
 -4 6 -3 739.84 62.6
 4 6 3 775.63 46.47
 -4 -6 -3 790.58 47.92
 4 -6 3 843.64 47.68
 -4 6 -4 1022.67 79.09
 4 6 4 1020.6 56.23
 -4 -6 -4 1060.66 58.81
 -4 6 -5 162.99 30.41
 4 6 5 169.71 20.58
 -4 -6 -5 212.65 23.47
 -4 6 -6 10.27 8.7
 4 6 6 7.54 5.72
 -4 -6 -6 -3.91 4.52
 -4 6 -7 926.53 85.48
 4 6 7 1081.29 61.93
 -4 -6 -7 1052.54 62.91
 -4 6 -8 114.82 31.82
 4 6 8 109.32 18.05
 -4 -6 -8 90.89 16.54
 -4 6 -9 112.41 31.48
 4 6 9 159.95 22.54
 -4 -6 -9 88.62 16.76
 -4 6 -10 140.41 34.65
 4 6 10 184.2 26.07
 -4 -6 -10 175.25 24.65
 -4 6 -11 11.77 16.93
 -4 -6 -11 5.75 5.92
 -4 6 -12 106.12 33.37
 4 7 -13 65.74 17.43
 4 -7 -13 52.06 18.34
 4 -7 -12 -8.32 12.17
 4 7 -11 37.51 10.35
 4 -7 -11 38.59 14.13
 4 7 -10 336.51 31.32
 4 -7 -10 321.33 39.54
 4 7 -9 117.16 17.42
 4 7 -9 148.28 15.87
 4 -7 -9 124.25 23.48
 4 7 -8 1075.47 61.06
 4 -7 -8 948.53 70.5
 4 7 -7 2.52 3.85
 4 7 -7 9.71 5.22
 4 -7 -7 4.37 6.58
 4 7 -6 51.54 11.15
 4 7 -6 37.51 7.91
 4 -7 -6 36.09 11.4
 4 7 -5 73.08 12.85
 4 7 -5 84.81 12.05
 4 -7 -5 73.39 16.2
 4 7 -4 56.73 11.85
 4 7 -4 40.14 8.35
 4 -7 -4 33.1 11.24
 4 7 -3 5.6 3.61
 4 -7 -3 4.99 4.29
 4 7 -3 15.4 6.69
 4 -7 -2 1355.22 72.46
 4 7 -2 1426.61 65.96
 -4 7 2 1524.31 85.12
 4 7 -2 1355.61 70.91
 4 7 -1 17.72 7.79
 4 -7 -1 32.72 9.21
 4 7 -1 10.67 4.23
 -4 7 1 23.19 11.87
 -4 7 0 536.23 48.47
 4 -7 0 529.82 37.67
 4 7 0 505.96 34.42
 4 -7 1 138.11 17.05
 4 7 1 138.8 16.82
 -4 7 -1 125.2 23.5
 -4 7 -2 361.82 42.08
 4 7 2 319.67 27.59
 4 -7 2 422.09 31.01
 -4 7 -3 42.78 14.85
 4 -7 3 58.87 10.86
 4 7 3 53.24 10.86
 -4 7 -4 25.95 14.78
 4 7 4 28.18 9.41
 -4 -7 -4 15.65 6.37
 -4 7 -5 223.4 38.4
 4 7 5 274.72 26.83
 -4 -7 -5 308.21 29.16
 -4 7 -6 132.37 29.84
 4 7 6 152.31 20.38
 -4 -7 -6 141.81 20.82
 -4 7 -7 3.28 10.88
 4 7 7 7.35 6.81
 -4 -7 -7 15.39 6.97
 -4 7 -8 186.33 37.77
 4 7 8 206.73 26
 -4 -7 -8 216.08 26.96
 -4 7 -9 73.21 25.33
 4 7 9 75.41 16.9
 -4 -7 -9 78.15 16.03
 -4 7 -10 660.03 75.95
 4 7 10 509.44 46.79
 -4 -7 -10 575.36 48.02
 -4 7 -11 12.4 16.36
 -4 7 -12 27.25 18.31
 4 8 -13 9.18 7.49
 4 8 -12 2.22 8.07
 4 -8 -12 -1.2 9.25
 4 8 -11 412.99 39.48
 4 -8 -11 370.97 46.6
 4 8 -10 0.79 4.18
 4 8 -10 -5.71 5.08
 4 -8 -10 -10.18 9.9
 4 8 -9 27.58 8.6
 4 -8 -9 28.24 15.96
 4 8 -8 6.42 5.41
 4 8 -8 -0.73 2.8
 4 -8 -8 -8.57 8.23
 4 8 -7 644.69 43.43
 4 -8 -7 643.78 54.83
 4 8 -7 673.07 38.98
 4 8 -6 3.97 3.33
 4 -8 -6 9.98 7.84
 4 8 -6 2.09 2.56
 4 8 -5 -0.37 3.7
 4 8 -5 -0.99 3.17
 4 -8 -5 8.37 9.12
 4 8 -4 3.85 3.55
 4 8 -4 -5.34 4.29
 4 -8 -4 0.73 4.1
 4 8 -3 172.28 18.46
 4 -8 -3 175.42 23.44
 4 8 -3 175.8 20.98
 4 8 -2 18.13 6.66
 4 -8 -2 35.64 10.75
 4 8 -2 28.93 7.52
 4 -8 -1 654.24 45.13
 4 8 -1 665.79 40.46
 -4 8 1 644.97 55.41
 4 -8 0 9.84 7.07
 4 8 0 5.2 4.7
 -4 8 0 7.52 6.17
 -4 8 -1 3079.8 155.36
 4 -8 1 3253.93 129.64
 4 8 1 3146.3 128.49
 4 -8 2 41.04 9.29
 4 8 2 54.55 11.48
 -4 8 -2 49.2 16.77
 -4 8 -3 -2.51 6.76
 4 8 3 5.12 5.17
 -4 8 -4 -0.91 11.86
 4 8 4 15.65 6.97
 -4 8 -5 56.69 19.5
 4 8 5 68.91 13.89
 -4 8 -6 -9.53 11.15
 4 8 6 -5.96 6.83
 -4 -8 -6 12.16 7.41
 -4 8 -7 1213.59 99.8
 4 8 7 1188.74 70.47
 -4 -8 -7 1111.21 68.68
 -4 8 -8 -3.37 9.44
 4 8 8 0.82 5.97
 -4 -8 -8 13.05 10.66
 -4 8 -9 307.08 50.37
 4 8 9 285.54 34.06
 -4 -8 -9 246.7 30.39
 -4 8 -10 22.23 15.26
 4 8 10 -1.86 7.04
 -4 -8 -10 3.66 6.74
 -4 8 -11 -15.01 19.13
 4 9 -12 44.62 14.45
 4 -9 -12 38.05 15.53
 4 -9 -11 74.14 18.51
 4 9 -11 46.9 13.14
 4 9 -10 371.01 35.08
 4 -9 -10 267.13 40.43
 4 9 -9 8.67 5.67
 4 9 -9 24.45 9.41
 4 -9 -9 3.05 7.28
 4 -9 -8 959.56 73.44
 4 9 -8 977.14 50.6
 4 9 -8 1037.16 58.85
 4 9 -8 896.98 55.02
 4 9 -7 9.35 4.51
 4 9 -7 18.34 7.02
 4 9 -7 13.42 4.93
 4 -9 -7 11.51 11.19
 4 9 -6 3.28 4.31
 4 9 -6 10.3 4.44
 4 9 -6 3.45 4
 4 -9 -5 369.13 38.19
 4 9 -5 400.7 29.12
 4 9 -5 407.21 29.37
 4 9 -5 397.44 32.56
 4 9 -4 87.91 14.18
 4 9 -4 77.71 11.76
 4 9 -4 75.71 11.13
 4 -9 -4 81.36 17.66
 4 9 -3 5.58 5.84
 4 9 -3 7.4 3.74
 4 9 -3 3.47 3.24
 4 -9 -3 4.76 4.65
 4 -9 -2 944.07 59.58
 4 9 -2 954.1 52.93
 4 9 -2 1026.47 47.26
 -4 9 2 1093.89 74.79
 4 -9 -1 16.68 5.63
 4 9 -1 20.97 7.24
 -4 9 1 9.39 9.16
 4 -9 0 232.46 24.61
 4 9 0 259.16 23.97
 -4 9 0 270.96 36.99
 4 9 1 39.3 9.17
 -4 9 -1 69.17 19.17
 4 9 2 153.03 19.52
 -4 9 -2 83.46 21.75
 -4 9 -3 59.93 16.44
 4 9 3 62.88 13.49
 -4 9 -4 32.15 16.53
 4 9 4 11.27 6.67
 -4 9 -5 241.03 39.73
 4 9 5 277.12 29.32
 -4 9 -6 169.86 33.74
 4 9 6 171.69 23.89
 -4 9 -7 59.98 20.32
 4 9 7 72.93 16.07
 -4 9 -8 267.5 44.77
 4 9 8 229.89 30.21
 -4 9 -9 146.42 36.45
 4 9 9 109.72 21.3
 -4 -9 -9 107.68 19.13
 -4 9 -10 380.01 56.84
 4 9 10 347.87 39.68
 4 9 11 10.3 9.25
 4 10 -12 -9.94 7.83
 4 10 -11 66.74 16.44
 4 -10 -11 80.81 21.85
 4 10 -10 303.26 32.32
 4 -10 -10 308.03 44.28
 4 10 -9 53.07 13.37
 4 -10 -9 78.62 23.64
 4 -10 -8 405.22 45.7
 4 10 -8 314.08 30.21
 4 10 -8 321.5 29.36
 4 10 -7 36.88 9.13
 4 10 -7 45.39 9.52
 4 10 -7 65.86 12.41
 4 -10 -7 60.89 18.45
 4 10 -6 1.41 4.33
 4 10 -6 20.43 6.33
 4 10 -6 17.68 7.21
 4 10 -5 68.08 12.97
 4 10 -5 75.69 11.77
 4 10 -5 66.65 11.76
 4 -10 -5 101.01 21.16
 4 -10 -4 534.7 47.04
 4 10 -4 472.18 33.72
 4 10 -4 490.16 32.32
 4 10 -4 466.69 37.16
 4 10 -3 24.45 6.02
 4 10 -3 24.66 7.75
 4 -10 -3 24.41 9.86
 -4 10 3 32.13 15.1
 4 -10 -2 271.71 29.15
 4 10 -2 261.1 24.57
 -4 10 2 331.34 38.68
 4 -10 -1 234.34 26.61
 4 10 -1 248.66 23.96
 -4 10 1 264.18 36.34
 4 10 0 133.54 17.4
 -4 10 0 129.76 25.58
 -4 10 -1 489.07 52.28
 4 10 1 494.72 37.53
 4 10 2 44.26 11.21
 -4 10 -2 46.25 17.78
 -4 10 -3 124.9 25.96
 4 10 3 111.85 17.88
 -4 10 -4 897.11 77.61
 4 10 4 950.07 60.58
 -4 10 -5 302.98 43.88
 4 10 5 247.32 29.12
 -4 10 -6 6.2 8.21
 4 10 6 9.1 7.35
 -4 10 -7 542.68 63.79
 4 10 7 443.68 42.89
 -4 10 -8 7.16 11.13
 4 10 8 -3.54 7.41
 -4 10 -9 251.26 45.81
 4 10 9 179.94 27.73
 4 10 10 46.87 15.58
 4 11 -11 157.49 24.63
 4 -11 -11 149.23 31.49
 4 11 -10 91.54 17.98
 4 -11 -10 104.79 25.13
 4 -11 -9 88.92 23.34
 4 11 -9 69.7 15.31
 4 -11 -8 11 14.52
 4 11 -8 2.59 4.61
 4 11 -7 245.07 23.51
 4 11 -7 236.23 25.01
 4 -11 -7 207.52 32.41
 4 11 -7 199.08 22.97
 4 11 -6 277.26 25.4
 4 11 -6 282 26.29
 4 -11 -6 256.27 34.6
 4 11 -6 295.78 27.91
 4 -11 -5 744.55 60.2
 4 11 -5 774.66 46.36
 4 11 -5 775.94 46.17
 4 11 -4 176.91 19.9
 4 11 -4 187.24 19.35
 4 -11 -4 151.84 24.67
 4 11 -3 24.25 7.37
 4 -11 -3 24.31 9.95
 -4 11 3 29.65 10.45
 4 -11 -2 237.39 27.96
 4 11 -2 192.25 21.66
 -4 11 2 193.16 31.46
 4 11 -1 258.87 25.49
 -4 11 1 260.68 37.33
 4 11 0 4.28 4.73
 -4 11 0 5.8 9.92
 4 11 1 333.77 31.59
 -4 11 -1 347.84 43.84
 4 11 2 242.26 27.14
 -4 11 -2 272.48 38.94
 -4 11 -3 291.83 42.22
 4 11 3 348.52 34.69
 -4 11 -4 18.81 11.48
 4 11 4 2.94 6.09
 -4 11 -5 388.28 50.84
 4 11 5 392.23 38.72
 -4 11 -6 -18.96 16.19
 4 11 6 41.81 14.36
 -4 11 -7 124.02 31.1
 4 11 7 73.69 17.27
 -4 11 -8 48.91 21.08
 4 11 8 34.16 12.31
 4 11 9 -3 10.06
 4 12 -11 63.22 14.75
 4 12 -10 24.11 11.26
 4 -12 -10 24.27 14.1
 4 12 -9 -2.89 6.61
 4 -12 -9 13.29 10.89
 4 12 -8 23.41 7.96
 4 -12 -8 17.81 11.01
 4 12 -7 133.36 18.91
 4 -12 -7 138.88 26.53
 4 12 -6 240.36 24.23
 4 12 -6 237.14 24.66
 4 -12 -6 235.05 33.02
 4 12 -5 4.83 4.52
 4 12 -5 0.41 4.82
 4 -12 -5 2.44 5.55
 4 -12 -4 400.53 41.08
 4 12 -4 403.64 33.14
 4 -12 -3 407.22 40.14
 4 12 -3 386.48 33.08
 -4 12 3 403.35 46.13
 4 12 -2 246.45 25.96
 -4 12 2 219.53 33.59
 4 12 -1 4.62 6.23
 -4 12 1 11.56 10.82
 4 12 0 15.3 7.73
 -4 12 0 5.37 8.08
 4 12 1 -2 6.88
 -4 12 -1 6.78 10.65
 4 12 2 229.51 27.9
 -4 12 -2 256.46 38.57
 -4 12 -3 516.91 56.52
 4 12 3 491.97 42.87
 -4 12 -4 707.63 68.01
 4 12 4 673.02 53.27
 -4 12 -5 430.29 52.6
 4 12 5 340.12 37.77
 -4 12 -6 187.44 36.38
 4 12 6 151.17 25.14
 -4 12 -7 55.47 20.56
 4 12 7 41.83 13.79
 4 12 8 49.62 14.5
 4 13 -10 8.88 6.93
 4 -13 -10 3.01 9
 4 13 -9 42.03 12.24
 4 -13 -9 40.72 16.43
 4 13 -8 28.5 11.92
 4 -13 -8 1.99 6.77
 4 -13 -7 151.07 27.75
 4 13 -7 138.88 20.27
 4 -13 -6 378.67 42.21
 4 13 -6 382.45 32.62
 4 13 -6 305.56 30.24
 4 13 -5 197.04 23.3
 4 -13 -5 187.57 29.01
 4 13 -4 290.25 28.67
 4 -13 -4 240.75 31.83
 4 13 -3 112.89 18.22
 -4 13 3 144.29 27.36
 4 13 -2 237.6 26.78
 -4 13 2 277.2 39.34
 4 13 -1 83.88 15.82
 -4 13 1 91.02 22.61
 4 13 0 -5.9 7.33
 -4 13 0 7.03 7.98
 4 13 1 99.87 17.62
 -4 13 -1 85.68 21.86
 -4 13 -2 529.36 55.71
 4 13 2 421.67 40.78
 4 13 3 12.07 8.28
 -4 13 -3 -10.52 9.95
 -4 13 -4 16.09 14.69
 4 13 4 27.12 12.8
 -4 13 -5 10.5 10.74
 4 13 5 12.43 10.83
 -4 13 -6 200.59 36.69
 4 13 6 208.15 30.57
 4 -14 -9 -19.65 14
 4 14 -9 0.59 5.04
 4 -14 -8 1.92 7.72
 4 14 -8 -6.92 7.25
 4 -14 -7 230.72 34.65
 4 -14 -6 182.18 28.81
 4 14 -5 24.22 10.13
 4 14 -4 7.99 5.5
 4 14 -3 201.7 25.39
 -4 14 3 278.58 38.36
 4 14 -2 79.24 16.58
 -4 14 2 94.73 23.87
 4 14 -1 42.6 12.15
 -4 14 1 37.69 14.24
 -4 14 0 399.72 47.85
 4 14 0 394.7 38.94
 4 14 1 103.99 19.42
 -4 14 -1 101.35 24
 4 14 2 175.93 26.19
 -4 14 -2 178.16 32.6
 4 14 3 141.24 23.92
 -4 14 -3 197.75 34.24
 -4 14 -4 106.64 25.39
 4 14 4 95.67 20.42
 4 -15 -8 5.7 11.43
 4 15 -5 8.17 6.25
 4 15 -4 54.49 14.29
 4 15 -3 281.57 31.65
 -4 15 3 318.72 42.04
 4 15 -2 37.25 12.19
 -4 15 2 36.32 14.96
 4 15 -1 419.95 40.32
 -4 15 1 482.55 52.95
 4 15 0 48.75 14.9
 -4 15 0 32.98 14.83
 4 15 1 12.99 8.23
 -4 15 -1 7.51 11.85
 4 15 2 20.06 9.8
 -4 15 -2 5.47 10.05
 -4 15 -3 49.16 20.32
 4 16 -4 67.63 16
 4 16 -3 26.29 9.89
 4 16 -2 0.29 5.69
 -4 16 2 -8.5 10.2
 4 16 -1 2.25 5.21
 -4 16 1 -5.13 8.7
 4 16 0 718.92 58.15
 -4 16 0 814.57 70.78
 5 0 -14 4.65 6.51
 5 0 -13 -5.23 5.96
 5 0 -12 452.53 41.47
 5 0 -11 1.42 4.65
 5 0 -10 12.89 7.23
 5 0 -9 4.92 6.02
 5 0 -8 77.05 15.35
 5 0 -7 0.78 5.1
 5 0 -6 77.58 14.84
 5 0 -5 6.97 6.71
 5 0 -4 48.78 11.04
 5 0 -3 -2.54 4.74
 5 0 -2 1413.97 72.47
 -5 0 2 1295.51 54.63
 5 0 -1 5.31 4.18
 -5 0 1 -0.2 2.28
 -5 0 0 766.59 40.14
 5 0 0 798.5 51.35
 5 0 1 0.17 4.05
 -5 0 -1 3.99 3.86
 5 0 2 24.96 7.91
 -5 0 -2 11.1 4.79
 -5 0 -3 -2.17 3.71
 -5 0 -4 293.04 25.94
 -5 0 -4 290.29 25.36
 5 0 5 4.01 4.02
 -5 0 -5 4.8 4.54
 -5 0 -5 6.08 5.27
 5 0 6 1458.4 71.9
 -5 0 -6 1442.7 74.63
 5 0 7 -0.47 3.33
 -5 0 -7 2.62 5.3
 -5 0 -8 382.26 35.65
 -5 0 -9 -3.28 6.86
 -5 0 -10 47.12 14.17
 5 1 -14 148.5 25.28
 5 -1 -14 201.55 28.96
 5 1 -13 -4.05 5.69
 5 -1 -13 -3.84 6.05
 5 1 -12 32.9 11.05
 5 -1 -12 28.03 9.61
 5 1 -11 447.31 41
 5 -1 -11 403.98 38.66
 5 1 -10 48.4 12.16
 5 -1 -10 61.26 14.45
 5 1 -9 379.91 35.68
 5 -1 -9 327.63 33.77
 5 1 -8 118.26 19.03
 5 -1 -8 132.19 20.57
 5 1 -7 11.77 5.4
 5 -1 -7 14.83 9.44
 5 1 -6 228.77 25.55
 5 -1 -6 213.77 25.87
 5 1 -5 350.85 32.42
 5 -1 -5 384.9 34.31
 5 1 -4 96.2 16.13
 5 -1 -4 51.52 11.48
 5 1 -3 1689.63 82.46
 5 -1 -3 1530.31 81.05
 5 1 -2 4.99 4.7
 5 -1 -2 16.22 6.37
 -5 1 2 12.31 3.34
 5 1 -1 79.1 14.62
 5 -1 -1 75.04 13.95
 -5 -1 1 81.08 10.27
 -5 1 1 82.41 9.61
 -5 -1 0 355.42 24.56
 -5 1 0 370.3 24.29
 5 1 0 360.65 32.13
 5 -1 0 383.67 33.07
 5 1 1 80.06 15.07
 5 -1 1 64.17 12.72
 -5 -1 -1 74.51 10.69
 -5 1 -1 71.86 10.12
 5 1 2 61.09 13.87
 5 -1 2 43.65 11.02
 -5 -1 -2 52.87 10.06
 -5 1 -2 53.04 9.73
 -5 -1 -3 556.91 36.84
 -5 1 -3 519.29 35.02
 -5 1 -3 563.62 38.45
 5 1 4 5.99 3.57
 -5 1 -4 10.92 5.19
 -5 -1 -4 16.8 6.97
 -5 1 -4 6.54 3.08
 5 1 5 132.03 17.19
 -5 1 -5 132.12 18.02
 -5 -1 -5 113.72 16.41
 -5 1 -5 92.07 14.66
 5 1 6 3.99 3.61
 5 -1 6 -4.99 5.16
 -5 1 -6 -3.08 4.51
 -5 -1 -6 -7.21 6.3
 -5 1 -6 -1.2 5.15
 5 1 7 397.53 31.65
 5 -1 7 378.03 30.68
 -5 -1 -7 394.58 34.86
 -5 1 -7 333.33 32.49
 5 1 8 184.79 21.49
 -5 -1 -8 187.1 24.45
 -5 1 -8 182.21 24.43
 -5 -1 -9 133.08 21.63
 -5 1 -9 102.47 18.52
 -5 -1 -10 226.56 29.26
 -5 1 -10 204.4 28.06
 5 2 -14 69.93 17.26
 5 2 -13 61.62 15.86
 5 -2 -13 28.02 10.25
 5 2 -12 102.13 18.7
 5 -2 -12 76.72 17.63
 5 2 -11 41.23 12.17
 5 -2 -11 44.44 13.65
 5 2 -10 6.26 7.3
 5 -2 -10 2.47 5.49
 5 2 -9 327.85 31.94
 5 -2 -9 265.83 30.73
 5 2 -8 46.28 10.99
 5 -2 -8 50.42 13.7
 5 2 -7 5.7 5.67
 5 -2 -7 3.37 5.87
 5 2 -6 6.68 5.36
 5 -2 -6 21.79 10.02
 5 2 -5 478.1 38.5
 5 -2 -5 514.09 41.01
 5 2 -4 -8.64 8.22
 5 -2 -4 -0.56 4.73
 5 2 -3 -0.12 3.74
 5 -2 -3 -9.53 7.11
 5 2 -2 445.93 36.97
 -5 2 2 464.23 24.39
 5 -2 -1 314.47 29.44
 -5 2 1 288.23 19.34
 5 2 -1 310.22 30.09
 5 -2 0 233.65 25.5
 -5 -2 0 241.61 20.27
 -5 2 0 222.01 17.95
 5 2 0 236.04 25.83
 -5 -2 -1 428.92 29.62
 -5 2 -1 442.22 28.38
 5 2 1 474.71 38.13
 5 -2 1 467.04 37.22
 5 2 2 152.79 21.61
 5 -2 2 187.91 23.06
 -5 -2 -2 176.37 18.61
 -5 2 -2 154.48 16.62
 -5 2 -2 167.53 21.07
 5 2 3 854.76 49.72
 -5 -2 -3 827.81 47.6
 -5 2 -3 771.11 45.29
 5 -2 3 847.04 55.56
 -5 2 -3 816.68 52.5
 5 2 4 507.46 35.87
 -5 -2 -4 510.43 36.37
 -5 2 -4 455.15 33.85
 -5 2 -4 480.16 38.88
 5 2 5 106.99 14.98
 -5 2 -5 88.55 15.86
 -5 -2 -5 107.57 16.13
 -5 2 -5 111.93 16.55
 -5 2 -6 689.3 51.8
 5 2 6 707.99 45.48
 -5 -2 -6 759.67 49.58
 -5 2 -6 708.14 47.7
 5 2 7 5.58 3.55
 5 -2 7 6.14 3.02
 -5 -2 -7 9.68 7.02
 -5 2 -7 1.01 5.58
 -5 2 -7 -9.04 8.74
 5 2 8 9.42 4.88
 -5 -2 -8 14.07 8.72
 -5 2 -8 17.77 8.01
 -5 -2 -9 216.79 27.57
 -5 2 -9 251.28 31.1
 -5 -2 -10 76.44 17.5
 -5 2 -10 77.09 19.61
 5 3 -14 180.42 27.36
 5 3 -13 35.78 11.27
 5 -3 -13 18.81 7.45
 5 3 -12 13.03 4.61
 5 -3 -12 14.42 8.65
 5 3 -11 19.01 8.56
 5 -3 -11 18.43 8.45
 5 3 -10 91.04 17.53
 5 -3 -10 86.19 17.76
 5 3 -9 46.38 12.83
 5 -3 -9 61.28 13.9
 5 3 -8 400.15 35.48
 5 -3 -8 318.27 33.73
 5 3 -7 319.91 30.78
 5 -3 -7 262.32 29.73
 5 3 -6 710.87 48.77
 5 -3 -6 689.62 50.86
 5 3 -5 370.14 33.02
 5 -3 -5 414.17 37.32
 5 3 -4 98.61 16.45
 5 -3 -4 91.14 15.51
 5 3 -3 41.82 11.08
 5 -3 -3 41.14 11.13
 5 3 -2 8.37 5.71
 5 -3 -2 17.06 7.58
 5 -3 -1 251.28 26.84
 -5 3 1 218.73 16.19
 5 3 -1 202.04 24.16
 5 -3 0 1411.27 74.52
 -5 -3 0 1391.01 63.49
 -5 3 0 1256.5 57.66
 5 3 0 1448.62 74.8
 -5 -3 -1 284.01 23.72
 -5 3 -1 212.11 18.88
 -5 3 -1 255.88 27.83
 5 3 1 265.92 27.4
 5 -3 1 258.05 27.05
 5 -3 2 130.28 18.92
 5 3 2 135.42 17.28
 -5 3 -2 119.1 18.72
 -5 -3 -2 110.38 15.2
 -5 3 -2 99.54 13.46
 5 -3 3 2.75 4.99
 5 3 3 11.71 5.64
 -5 3 -3 -0.98 7.19
 -5 -3 -3 4.07 4.43
 -5 3 -4 684.41 51.26
 5 3 4 616.21 41.93
 -5 -3 -4 651.41 43.04
 5 3 5 5.58 4.5
 -5 -3 -5 5.08 5.33
 -5 3 -5 5.48 4.54
 5 3 6 6.41 6.17
 -5 -3 -6 6.91 4.5
 -5 3 -6 8.52 7.4
 -5 3 -6 7.87 6.02
 5 3 7 -1.34 3.88
 -5 -3 -7 -3.52 4.89
 -5 3 -7 8.11 7.08
 -5 3 -7 -1.38 5.83
 5 3 8 175.36 22.18
 -5 -3 -8 147.65 22.21
 -5 3 -8 205.51 25.99
 -5 3 -8 194.24 31.38
 -5 -3 -9 33.18 11.6
 -5 3 -9 29.4 13.04
 -5 -3 -10 135.18 21.97
 -5 3 -10 162.16 25.65
 5 4 -14 9.59 9
 5 4 -13 18.36 9.04
 5 -4 -13 4.67 5.14
 5 4 -12 49.34 14.34
 5 -4 -12 48.26 15.59
 5 4 -11 -6.04 6.79
 5 -4 -11 7.34 8.9
 5 4 -10 54.06 13.19
 5 -4 -10 44.64 13.03
 5 4 -9 188.17 24.31
 5 -4 -9 221.7 29.61
 5 4 -8 174.55 23.17
 5 -4 -8 195.02 27.02
 5 4 -7 17.51 7.07
 5 -4 -7 27.78 9.47
 5 4 -6 42.65 11.1
 5 -4 -6 56.78 15.29
 5 4 -5 458.12 37.44
 5 -4 -5 441.53 39.52
 5 4 -4 391.63 34.23
 5 -4 -4 439.21 38.4
 5 4 -3 29.23 8.95
 5 -4 -3 21.74 8.43
 5 4 -2 59.73 12.31
 5 -4 -2 84.88 15.58
 5 4 -1 11.75 6.65
 5 -4 -1 8.21 6
 5 4 0 122.31 18.91
 5 -4 0 108.35 17.94
 -5 4 0 122.52 19.36
 5 4 0 105.06 15.62
 5 4 1 268.21 24.4
 -5 -4 -1 265.13 23.68
 5 4 1 233.02 27.16
 -5 4 -1 235.63 27.9
 5 -4 1 268.07 27.72
 5 4 2 584.95 38.68
 -5 -4 -2 559.62 37.91
 -5 4 -2 537.66 45.75
 5 -4 2 500.5 40.17
 -5 4 -3 825.29 60.6
 5 4 3 780.13 48.6
 -5 -4 -3 844.41 50.27
 5 -4 3 854.64 55.1
 5 4 4 225.52 23.64
 -5 -4 -4 195.19 22.19
 -5 4 -4 249.76 31.9
 5 4 5 24.46 9.78
 -5 -4 -5 -0.07 3.87
 -5 4 -5 16.04 10.65
 5 4 6 5.95 4.77
 -5 -4 -6 6.39 6.04
 -5 4 -6 11.67 6.05
 5 4 7 49.7 12.33
 -5 -4 -7 42.87 11.38
 -5 4 -7 35.18 16.87
 -5 4 -8 311.7 44.72
 5 4 8 363.67 32.72
 -5 -4 -8 319.69 33.14
 -5 4 -9 538.61 61.61
 5 4 9 558.86 43.88
 -5 -4 -9 502.9 44.26
 -5 4 -9 617.47 51.96
 -5 -4 -10 218.84 29.5
 -5 4 -10 288.93 35.67
 5 5 -14 35.03 12.63
 5 5 -13 122.73 22.46
 5 5 -12 30.34 9.86
 5 -5 -12 51.98 18.18
 5 5 -11 92.63 18.49
 5 -5 -11 92.55 20.91
 5 5 -10 52.77 13.24
 5 -5 -10 23.97 10.21
 5 5 -9 -8.42 6.16
 5 -5 -9 5.89 7.16
 5 5 -8 212.3 25.08
 5 -5 -8 120.54 21.21
 5 5 -7 1253.74 70.5
 5 -5 -7 1214.06 75.86
 5 5 -6 335.76 31.05
 5 -5 -6 278.19 32.06
 5 5 -5 37.41 10.85
 5 -5 -5 23.72 10.9
 5 5 -4 243 26.18
 5 -5 -4 215.63 27.33
 5 5 -3 61.36 12.15
 5 -5 -3 57.58 13.36
 5 5 -2 172.28 21.32
 5 -5 -2 144.76 20.99
 5 5 -2 160.13 18.75
 5 -5 -1 325.78 31.85
 5 5 -1 318.58 27.75
 5 5 -1 317.83 31.1
 5 5 0 167.82 21.63
 5 -5 0 150.21 21.03
 5 5 0 121.02 16.57
 -5 5 0 166.24 24.09
 5 -5 1 940.3 59.95
 5 5 1 1029.97 56.84
 -5 5 -1 1077 70.17
 5 -5 2 55.73 12.98
 5 5 2 64.55 12.58
 -5 -5 -2 74.73 12.86
 -5 5 -2 73.82 18.38
 5 5 3 257.17 25.37
 -5 -5 -3 222.68 24.42
 -5 5 -3 200.63 30.43
 5 -5 3 236.69 26.33
 5 5 4 -0.53 4.17
 -5 -5 -4 4.5 5.63
 -5 5 -4 14.61 9.12
 5 5 5 209.42 23.26
 -5 -5 -5 209.14 24.24
 -5 5 -5 201.74 32.44
 5 5 6 4.41 5.03
 -5 -5 -6 -2.73 5.76
 -5 5 -6 11.26 9.89
 -5 5 -7 264.21 41.22
 5 5 7 239.25 26.29
 -5 -5 -7 304.11 31.45
 -5 5 -8 21.96 15.4
 5 5 8 19.58 8.58
 -5 -5 -8 8.78 6.53
 -5 5 -9 16.3 16.05
 5 5 9 3.26 4.78
 -5 -5 -9 -6.05 7.77
 5 6 -13 50.03 14.39
 5 6 -12 112.79 20.53
 5 -6 -12 99.76 23.86
 5 6 -11 81.01 16.63
 5 -6 -11 98.71 23.38
 5 6 -10 53.88 12.74
 5 -6 -10 58.61 16.37
 5 6 -9 3.52 4.5
 5 -6 -9 0.47 7.09
 5 6 -9 1.4 3.53
 5 6 -8 271.78 29.18
 5 -6 -8 249.75 33.17
 5 6 -7 39.55 11.81
 5 -6 -7 21.45 8.84
 5 6 -6 192.55 24.08
 5 6 -6 221.79 22.61
 5 -6 -6 203.73 28.26
 5 6 -5 35.4 9.46
 5 -6 -5 40.48 12.65
 5 6 -5 32.7 9.03
 5 6 -4 167.8 21.94
 5 6 -4 191.65 20.98
 5 -6 -4 193.23 26.19
 5 6 -3 65.17 14.12
 5 -6 -3 99.14 18.32
 5 6 -3 99.08 14.63
 5 -6 -2 302.1 31.76
 5 6 -2 306.35 26.67
 5 6 -2 307.97 30.57
 5 -6 -1 193.39 24.31
 5 6 -1 199.5 21.31
 5 6 -1 204.44 24.83
 5 -6 0 9.87 7.15
 5 6 0 19.77 6.81
 -5 6 0 27.47 11.68
 5 -6 1 652.91 46.56
 5 6 1 598.32 41.42
 -5 6 -1 671.9 56.53
 5 6 2 827.65 51.4
 5 -6 2 926.86 57.21
 -5 6 -2 937.21 70.88
 5 -6 3 109.8 17.59
 5 6 3 92.6 15.53
 -5 -6 -3 92.36 15.51
 -5 6 -3 110.51 23.78
 5 6 4 31.82 11.08
 -5 -6 -4 23.79 9.17
 -5 6 -4 10.75 10.49
 -5 6 -5 543.92 59.59
 5 6 5 613.39 43.76
 -5 -6 -5 640.25 46.4
 5 6 6 137.91 20.02
 -5 -6 -6 147.07 21.52
 -5 6 -6 157.57 34.22
 -5 6 -7 280.6 45.57
 5 6 7 305.23 30.88
 -5 -6 -7 278.96 31.42
 -5 6 -8 102.62 31.25
 5 6 8 153.99 22.84
 -5 -6 -8 130.66 21.79
 -5 6 -9 27.78 11.12
 5 6 9 18.73 8.74
 -5 -6 -9 21.24 9.66
 -5 6 -10 163.93 39.03
 5 7 -12 93.64 18.58
 5 -7 -12 77.74 22.13
 5 7 -11 55.18 13.98
 5 -7 -11 16.12 13.3
 5 7 -10 609.98 47.7
 5 -7 -10 487.69 52.64
 5 7 -9 7.35 5.24
 5 7 -9 8.81 6.11
 5 -7 -9 3.28 9.71
 5 7 -8 59.25 13.87
 5 -7 -8 44.06 16.5
 5 7 -8 39.84 9.2
 5 7 -7 57.25 13.72
 5 -7 -7 45.88 14.45
 5 7 -7 63.07 12.32
 5 7 -6 -1.07 4.12
 5 -7 -6 -0.77 4.66
 5 7 -6 -7.17 6.31
 5 7 -5 148.21 20.88
 5 7 -5 174.02 19.65
 5 -7 -5 181.26 25.83
 5 -7 -4 1027.39 68.08
 5 7 -4 1081.33 57.79
 5 7 -4 1014.69 61.9
 5 7 -3 263.21 24.82
 5 -7 -3 186.85 25.57
 5 7 -3 227.83 26.11
 5 -7 -2 775.91 55.09
 5 7 -2 767.49 47.06
 5 7 -2 776.69 52.58
 5 7 -1 53.83 13.26
 5 -7 -1 41.01 10.69
 5 7 -1 38.92 9.4
 -5 7 1 60.3 16.47
 5 -7 0 67.54 14.1
 5 7 0 81.26 13.79
 -5 7 0 75.52 19.66
 5 -7 1 62.5 13.94
 5 7 1 52.37 11.12
 -5 7 -1 51.52 17.96
 5 -7 2 70.46 14.06
 5 7 2 46.93 10.62
 -5 7 -2 33.72 11.78
 5 7 3 7.14 5.36
 -5 7 -3 16.03 12.2
 -5 7 -4 527.42 58.86
 5 7 4 503.54 39.14
 5 7 5 12.77 5.66
 -5 -7 -5 18.05 8.83
 -5 7 -5 -4.44 12.5
 5 7 6 48.89 13.4
 -5 -7 -6 40.24 11.8
 -5 7 -7 73.92 22.85
 5 7 7 108.35 18.64
 -5 -7 -7 101.09 18.05
 -5 7 -8 392.88 58.28
 5 7 8 373.98 37.35
 -5 -7 -8 406.77 39.58
 -5 7 -9 7.1 12.09
 5 7 9 -4.95 8.6
 -5 -7 -9 15.31 8.27
 -5 7 -10 18.94 15.21
 5 8 -11 139.6 21.73
 5 -8 -11 108.84 25.86
 5 8 -10 -10.09 8.71
 5 -8 -10 -9.43 11.92
 5 8 -9 183.4 24.71
 5 -8 -9 154.05 29.34
 5 8 -8 4.46 3.8
 5 8 -8 6.17 4.54
 5 -8 -8 3.82 9.14
 5 8 -7 6.89 8.14
 5 8 -7 1.95 3.35
 5 -8 -7 -6.85 11.77
 5 8 -6 -4.78 3.66
 5 -8 -6 1.53 5.48
 5 8 -6 9.67 5.56
 5 8 -5 252.43 23.91
 5 -8 -5 205.56 28.62
 5 8 -5 218.06 25.19
 5 8 -4 14.83 7.04
 5 -8 -4 6.57 10.71
 5 8 -4 19.73 6.54
 5 -8 -3 242.74 31.16
 5 8 -3 237.6 23.51
 5 8 -3 225.87 26.67
 5 8 -2 3.59 4.91
 5 -8 -2 3.66 7
 5 8 -2 1.44 4.06
 5 -8 -1 1538.29 83.36
 5 8 -1 1334.18 70.79
 -5 8 1 1464.53 95.81
 5 -8 0 10.53 4.49
 5 8 0 12.07 6.92
 -5 8 0 10.31 6.76
 5 8 1 -3.43 4.09
 -5 8 -1 4.35 8.71
 5 8 2 1.33 4.33
 -5 8 -2 12.69 9.72
 5 8 3 1.09 5.46
 -5 8 -3 -1.93 9.32
 5 8 4 16.84 7.85
 -5 8 -4 16.32 11.02
 -5 8 -5 1102.31 95.66
 5 8 5 1186.83 68.78
 -5 8 -6 26.3 17.71
 5 8 6 -7.59 6.1
 5 8 7 507.5 43.49
 -5 -8 -7 564.89 46.98
 5 8 8 25.98 12.41
 -5 -8 -8 11.28 6.46
 -5 8 -9 1.74 9.77
 5 8 9 -8.26 7.19
 5 8 10 15.76 8.9
 5 9 -11 24.45 11.82
 5 -9 -11 22.68 10.69
 5 -9 -10 420.45 52.37
 5 9 -10 504.11 44.75
 5 9 -10 479.13 41.83
 5 9 -9 -4.92 6.24
 5 -9 -9 6.67 7.25
 5 9 -8 15.29 7.96
 5 9 -8 8.69 5.87
 5 -9 -8 5.63 10.6
 5 9 -7 319.25 27.87
 5 -9 -7 236.82 35.05
 5 9 -7 264.02 28.88
 5 9 -6 25.19 9.68
 5 9 -6 14.61 5.98
 5 -9 -6 16.53 8.83
 5 9 -5 52.33 11.68
 5 -9 -5 51.88 13.93
 5 9 -5 53.32 11.08
 5 -9 -4 728.46 58
 5 9 -4 764.01 47.51
 5 9 -4 764.7 52.88
 5 9 -3 74.72 15.48
 5 -9 -3 80.96 18.16
 5 9 -3 83.55 14.78
 5 -9 -2 476.14 43.67
 5 9 -2 460.93 35.57
 5 -9 -1 44.8 12.82
 5 9 -1 39.82 10.18
 -5 9 1 68.8 20.61
 5 9 0 29.53 8.56
 -5 9 0 7.05 10.83
 5 9 1 121.67 18.04
 -5 9 -1 158.24 31.87
 5 9 2 76.61 14.71
 -5 9 -2 92.88 24.26
 5 9 3 71.3 14.54
 -5 9 -3 72.88 23.46
 5 9 4 197.2 24.62
 -5 9 -4 139.46 31.56
 5 9 5 20.2 8.86
 -5 9 -5 33.45 19.45
 -5 9 -6 10.68 13.64
 5 9 6 -1.93 4.84
 -5 9 -7 71.77 23.45
 5 9 7 66.97 16.46
 -5 9 -8 204.42 42.19
 5 9 8 270.46 33.64
 5 9 9 4.21 7.44
 5 10 -11 22.36 10.14
 5 10 -10 77.99 17.75
 5 -10 -10 38.1 18.64
 5 10 -9 2.8 5.66
 5 10 -9 16.33 9.52
 5 -10 -9 -5.71 7.37
 5 10 -8 118.16 19.14
 5 10 -8 95.57 16.53
 5 -10 -8 71.68 20.13
 5 10 -7 -2.01 6.89
 5 10 -7 9.02 4.26
 5 -10 -7 6.7 8.48
 5 10 -7 9.62 5.83
 5 10 -6 118.25 17.4
 5 10 -6 127.56 20.08
 5 10 -6 114.12 16.81
 5 -10 -6 105.43 23.83
 5 10 -5 48.85 12.9
 5 10 -5 42.98 10.16
 5 -10 -5 25.36 12.5
 5 10 -5 38.05 9.16
 5 10 -4 215.49 25.56
 5 10 -4 219.41 22.89
 5 -10 -4 222.13 31.12
 5 -10 -3 34.84 12.39
 5 10 -3 56.47 12.17
 5 -10 -2 105.67 20.47
 5 10 -2 102.71 16.71
 -5 10 2 159.04 29.67
 5 10 -1 275.89 27.57
 -5 10 1 280.78 42.09
 5 10 0 18.76 9.03
 -5 10 0 -5.48 10.93
 5 10 1 51.02 12.34
 -5 10 -1 44.02 16.96
 -5 10 -2 713.36 71.6
 5 10 2 704.62 49.53
 5 10 3 233.18 27.13
 -5 10 -3 218.51 38.88
 5 10 4 99.68 17.96
 -5 10 -4 73.61 23.87
 5 10 5 337.83 35
 -5 10 -5 258.96 44.72
 -5 10 -6 32.67 18.05
 5 10 6 58.59 16.54
 -5 10 -7 304.57 51.19
 5 10 7 298.77 35.55
 5 11 -10 -6.1 7.96
 5 -11 -10 7.9 8.63
 5 11 -9 10.2 6.67
 5 -11 -9 -1.52 11.5
 5 11 -8 173.52 23.81
 5 11 -8 176.08 23.17
 5 -11 -8 153.74 30.55
 5 -11 -7 487.82 53.3
 5 11 -7 515.29 38.62
 5 11 -7 497.04 39.21
 5 11 -7 521.55 42.56
 5 11 -6 155 21.87
 5 11 -6 163.94 20.81
 5 -11 -6 150.58 28.03
 5 11 -5 67.04 13.1
 5 -11 -5 55.01 15.85
 5 11 -4 32.47 10.04
 5 -11 -4 54.18 16.67
 5 -11 -3 75.48 17.29
 5 11 -3 91.86 15.26
 5 11 -2 54.59 11.53
 -5 11 2 36.75 15.55
 5 11 -1 261.18 27.74
 -5 11 1 238.77 39.36
 5 11 0 272.54 28.63
 -5 11 0 256.13 41.07
 5 11 1 544.33 42.92
 -5 11 -1 499.62 57.98
 5 11 2 9.98 7.46
 -5 11 -2 -2.02 10.28
 5 11 3 76.38 16.32
 -5 11 -3 88.16 23.76
 5 11 4 41.35 12.43
 -5 11 -4 74.78 25.03
 5 11 5 175.93 26.18
 -5 11 -5 187.05 36.43
 -5 11 -6 20.28 15.69
 5 11 6 -3.21 6.09
 5 12 -10 31.62 11.14
 5 -12 -9 73.06 20.52
 5 12 -9 109.08 19.24
 5 -12 -8 111.39 26.54
 5 12 -8 153.52 22.22
 5 -12 -7 37 13.06
 5 12 -6 179.17 22.34
 5 -12 -6 139.03 26.36
 5 12 -5 205.53 23.6
 5 -12 -5 226.86 33.29
 5 12 -4 116.36 17.73
 5 12 -3 2.23 5.68
 5 12 -2 -2.38 4.94
 -5 12 2 6.51 10.75
 5 12 -1 40.89 11.86
 -5 12 1 79.98 24.53
 5 12 0 62.71 14.86
 -5 12 0 50.42 17.79
 5 12 1 207.91 27.01
 -5 12 -1 226.18 37.71
 -5 12 -2 592.67 65.06
 5 12 2 583.69 47.36
 5 12 3 203.87 28.05
 -5 12 -3 293 46.02
 5 12 4 75.71 17.4
 -5 12 -4 50.58 21.24
 5 -13 -8 62.66 20.14
 5 -13 -7 99.89 24.27
 5 13 -6 176.18 22.52
 5 -13 -6 224.37 34.61
 5 13 -5 120.28 19.15
 5 13 -4 40.68 11.94
 5 13 -3 86.52 16.14
 5 13 -2 -0.91 7.91
 -5 13 2 14.16 11.5
 5 13 -1 109.06 19.24
 -5 13 1 140.82 30.04
 5 13 0 409.49 39.3
 -5 13 0 498.8 57.02
 5 13 1 1.04 7.44
 -5 13 -1 -15.06 13.85
 5 13 2 129.99 22.13
 -5 13 -2 141.39 30.55
 5 13 3 9.67 7.35
 -5 13 -3 43.05 20.4
 5 -14 -8 34.17 14.87
 5 14 -5 183.25 24.86
 5 14 -4 -1.02 6.2
 5 14 -3 19.18 8.66
 5 14 -2 181.14 25.92
 -5 14 2 222.54 37.9
 5 14 -1 95.46 18.05
 -5 14 1 136.96 30.11
 5 14 0 91.66 18.23
 -5 14 0 105.8 27.76
 5 15 -5 176.37 25.13
 5 15 -4 9.63 7.79
 5 15 -3 353.39 36.91
 6 0 -12 13.19 9.61
 6 0 -11 1.21 7.88
 6 0 -10 270.78 32.95
 6 0 -9 -0.38 4.65
 6 0 -8 345.26 36.9
 6 0 -7 -5.6 7.38
 6 0 -6 255.35 30.94
 6 0 -5 -1.86 4.84
 6 0 -4 364.71 36.77
 6 0 -3 -6.06 4.86
 6 0 -2 507.79 43.64
 6 0 -1 -4.9 7.2
 6 0 0 73.83 16.3
 6 0 1 9.29 8.33
 -6 0 -1 -0.4 3.58
 6 0 2 74.16 16.78
 -6 0 -2 53.36 10.88
 -6 0 -3 -1.7 4.47
 -6 0 -4 1487.6 75.99
 6 0 5 9.11 7.42
 -6 0 -5 0.05 4.32
 6 0 6 157.73 21.47
 -6 0 -6 159.35 21.73
 6 0 7 -6.2 4.93
 -6 0 -7 -3.15 4.72
 -6 0 -8 19.63 8.79
 6 1 -12 31.74 10.27
 6 -1 -12 34.58 12.74
 6 1 -11 120.56 21.33
 6 -1 -11 122.03 22.74
 6 1 -10 58.96 15.58
 6 -1 -10 28.68 12.39
 6 1 -9 4.03 5.64
 6 -1 -9 4.38 6.21
 6 1 -8 25.91 11.06
 6 -1 -8 32.45 11.34
 6 1 -7 90.16 18.06
 6 -1 -7 72.42 15.74
 6 1 -6 4.86 9.08
 6 -1 -6 2.54 6.04
 6 1 -5 989.06 64.28
 6 -1 -5 932.84 63.64
 6 1 -4 13.79 8.19
 6 -1 -4 9.85 5.3
 6 1 -3 144.06 22.2
 6 -1 -3 140.4 22.09
 6 1 -2 115.84 19.61
 6 -1 -2 138.68 22.15
 6 1 -1 9.22 5.18
 6 -1 -1 5.74 5.49
 6 1 0 11.43 4.46
 6 -1 0 25.41 8.69
 -6 -1 -1 439.43 31.36
 -6 1 -1 448.54 31.37
 6 1 1 462.24 42.13
 6 -1 1 427.24 41.16
 6 1 2 16.57 8.88
 6 -1 2 6.13 5.71
 -6 -1 -2 6.4 3.38
 -6 1 -2 7.5 4.13
 -6 -1 -3 309.62 28.08
 -6 1 -3 310.62 27.64
 6 1 4 24.09 10.19
 -6 -1 -4 11.36 5.99
 -6 1 -4 6.57 5.72
 6 1 5 55.98 11.73
 -6 -1 -5 64.59 14.55
 -6 1 -5 46.57 11.46
 6 1 6 84.72 16.11
 6 -1 6 85.68 15.87
 -6 -1 -6 89.94 16.98
 -6 1 -6 91.95 16.16
 6 1 7 39.22 11.32
 -6 -1 -7 45.08 12.69
 -6 1 -7 38.87 11.74
 -6 -1 -8 13.91 8.09
 -6 1 -8 13.01 8.79
 6 2 -12 -4.96 11.2
 6 -2 -12 30.44 13.63
 6 2 -11 142.34 23.63
 6 -2 -11 165.96 27.13
 6 2 -10 29.17 12
 6 -2 -10 -3.26 9.88
 6 2 -9 81.44 18.34
 6 -2 -9 99.07 21.63
 6 2 -8 -0.92 4.49
 6 -2 -8 12.44 9.08
 6 2 -7 310.25 33.44
 6 -2 -7 339.71 36.09
 6 2 -6 56.53 14.13
 6 -2 -6 60.28 14.98
 6 2 -5 3.07 4.69
 6 -2 -5 5.16 6.32
 6 2 -4 92.45 17.1
 6 -2 -4 80.51 16.73
 6 2 -3 290.81 31.34
 6 -2 -3 308.36 33.14
 6 2 -2 153.32 23.26
 6 -2 -2 138.8 22.44
 6 2 -1 91.6 18.62
 6 -2 -1 83.51 17.05
 6 2 0 6.02 6.73
 6 -2 0 6.82 5.68
 -6 -2 0 7.35 3.97
 -6 -2 -1 667.74 42
 -6 2 -1 651.07 39.17
 6 2 1 708.5 53.34
 6 -2 1 716.94 53.47
 -6 -2 -2 170.27 19.82
 -6 2 -2 144.03 17.2
 6 2 3 70.38 14.2
 -6 -2 -3 54.6 11.8
 -6 2 -3 44.18 9.7
 6 2 4 346.98 31.75
 -6 -2 -4 352.76 31.58
 -6 2 -4 354.01 30.7
 -6 2 -4 352.05 33.92
 6 2 5 24.23 8.47
 -6 2 -5 23.86 9.15
 -6 -2 -5 21.12 7.51
 -6 2 -5 18.71 7.05
 6 2 6 155.13 21.15
 6 -2 6 152.03 20.54
 -6 -2 -6 159.79 22.17
 -6 2 -6 163.28 22.38
 6 2 7 372.41 34.48
 -6 -2 -7 368.2 36.21
 -6 2 -7 335.63 34.83
 -6 -2 -8 48.62 13.79
 -6 2 -8 66.13 15.9
 6 3 -12 88.27 19.44
 6 3 -11 9.79 7.68
 6 -3 -11 -1.52 7.68
 6 3 -10 86.45 18.69
 6 -3 -10 73.14 18.97
 6 3 -9 97.23 19.05
 6 -3 -9 96.48 19.91
 6 3 -8 535.95 45.95
 6 -3 -8 467.4 45.92
 6 3 -7 139.06 22.79
 6 -3 -7 110.12 20.84
 6 3 -6 30.71 10.38
 6 -3 -6 32.82 10.65
 6 3 -5 32.08 11.52
 6 -3 -5 28.93 9.99
 6 3 -4 13.51 6.36
 6 -3 -4 9.28 7.62
 6 3 -3 215.98 27.16
 6 -3 -3 179.16 26.06
 6 -3 -2 768.25 56
 6 3 -2 693.19 52.59
 6 -3 -1 362.88 36.83
 6 3 -1 317.95 34.21
 6 -3 0 229.8 29.4
 6 3 0 246.61 30.04
 6 3 1 29.24 11.17
 6 -3 1 19.59 10.05
 -6 -3 -1 20.33 6.99
 6 3 2 277.42 27.95
 -6 -3 -2 263.92 25.88
 -6 3 -2 229.49 22.31
 6 -3 2 283.5 32.25
 6 -3 3 27.67 9.93
 6 3 3 41.66 11.44
 -6 3 -3 47.8 13.42
 -6 -3 -3 49.57 11.45
 -6 3 -3 45.3 10.48
 6 3 4 26.52 9.16
 -6 3 -4 14.72 7.66
 -6 -3 -4 10.5 5.84
 -6 3 -4 26.72 8.72
 6 3 5 36.74 10.39
 -6 3 -5 35.63 10.32
 -6 -3 -5 11.57 5.9
 -6 3 -5 8.62 5.78
 6 3 6 258.36 28.15
 -6 -3 -6 255.66 28.84
 -6 3 -6 250.69 28.34
 -6 3 -6 281.29 33.99
 6 3 7 -2.63 5.76
 -6 -3 -7 1.42 5.32
 -6 3 -7 -1.68 5.25
 6 3 8 68.54 14.72
 -6 -3 -8 74.91 16.69
 -6 3 -8 67.07 16.26
 6 4 -12 15.52 9.04
 6 4 -11 156.2 25
 6 -4 -11 124.45 24.36
 6 4 -10 162.4 24.91
 6 -4 -10 150.26 26.53
 6 4 -9 48.76 13.86
 6 -4 -9 30.32 11.37
 6 4 -8 -3.21 7.24
 6 -4 -8 18.55 11.48
 6 4 -7 132.38 21.66
 6 -4 -7 132.94 24.97
 6 4 -6 158.3 23.06
 6 -4 -6 134.39 23.64
 6 4 -5 -3.71 7.05
 6 -4 -5 11.44 8.04
 6 4 -4 69.75 14.7
 6 -4 -4 114.77 21.5
 6 4 -3 118.11 20.39
 6 -4 -3 140.55 23.08
 6 4 -2 32.44 11.34
 6 -4 -2 35.02 12.44
 6 4 -1 211.09 27.4
 6 -4 -1 186.74 26.01
 6 4 0 542.89 41.18
 6 4 0 477.48 43.49
 6 -4 0 561.65 48.18
 6 4 1 477.85 38.1
 6 -4 1 480.28 43.7
 6 -4 2 144.42 22.72
 6 4 2 179.26 22.9
 -6 4 -2 193.83 28.27
 -6 -4 -2 179.03 21.46
 -6 4 -2 144.49 17.8
 6 -4 3 9.48 8.59
 6 4 3 10.62 6.37
 -6 4 -3 3.05 7
 -6 -4 -3 28.48 9.79
 -6 4 -3 6.6 4.39
 6 4 4 26.47 9.76
 -6 4 -4 10.39 7.79
 -6 -4 -4 6.61 5.56
 -6 4 -4 10.84 5.89
 6 4 5 12 5.55
 -6 4 -5 23.97 12.04
 -6 -4 -5 -0.19 6.5
 -6 4 -5 8.86 5.75
 6 4 6 162.38 21.9
 -6 4 -6 123.46 24.92
 -6 -4 -6 122.45 19.85
 -6 4 -6 140.38 21.79
 6 4 7 412.83 37.05
 -6 -4 -7 367.87 36.94
 -6 4 -7 415.22 40.29
 6 4 8 320.66 33.41
 -6 -4 -8 340.45 35.51
 -6 4 -8 373.77 39.98
 6 5 -12 16.94 10.5
 6 5 -11 2.91 4.76
 6 -5 -11 4.37 7.72
 6 5 -10 70.62 16.99
 6 -5 -10 89.09 20.75
 6 5 -9 351.97 36.98
 6 -5 -9 328.46 40.26
 6 5 -8 175.61 25.02
 6 -5 -8 157.85 28.48
 6 5 -7 59.32 14.33
 6 -5 -7 48.95 17.5
 6 5 -6 134.13 22.66
 6 -5 -6 132.15 23.95
 6 5 -5 51.45 14.09
 6 -5 -5 59.25 15.19
 6 5 -4 62.51 15.01
 6 -5 -4 39.66 11.58
 6 5 -3 96.72 17.93
 6 -5 -3 108.41 20.84
 6 -5 -2 307.82 35.24
 6 5 -2 349.49 32
 6 5 -2 336.82 34.25
 6 -5 -1 564.51 47.7
 6 5 -1 528.47 39.71
 6 5 -1 442.72 41.63
 6 5 0 131.24 22.05
 6 -5 0 107.25 20.36
 6 5 0 126.9 17.87
 6 -5 1 1.42 6.1
 6 5 1 1.29 5.26
 6 -5 2 28.11 9.88
 6 5 2 19.22 7.68
 -6 5 -2 29.13 12.72
 -6 5 -2 17.13 6.67
 6 5 3 161.85 21.95
 -6 5 -3 123.29 23.49
 -6 -5 -3 119.55 18.91
 -6 5 -3 111.86 16.85
 6 5 4 12.2 4.75
 -6 5 -4 15.7 10.49
 -6 -5 -4 10.69 7.39
 -6 5 -4 19.19 7.41
 6 5 5 204.23 24.87
 -6 5 -5 193.13 32.63
 -6 -5 -5 186.27 25.19
 -6 5 -5 159.28 22.79
 6 5 6 15.61 7.79
 -6 -5 -6 10.03 8.88
 -6 5 -6 -1.74 9.27
 -6 5 -6 16.65 8.19
 6 5 7 97.01 17.85
 -6 -5 -7 63.04 15.47
 -6 5 -7 49.33 17.13
 -6 5 -7 80.03 17.3
 6 5 8 18.22 9.22
 -6 5 -8 6.97 7.69
 6 6 -12 18.84 9.38
 6 6 -11 28.28 11.59
 6 6 -10 225.58 29.32
 6 -6 -10 181.05 31.34
 6 6 -9 7.86 5.07
 6 -6 -9 3.75 8.81
 6 6 -9 -3.94 5.81
 6 6 -8 25.02 10.59
 6 -6 -8 24.95 10.65
 6 6 -8 56.01 13.97
 6 6 -7 89.99 17.8
 6 -6 -7 95.6 21.67
 6 6 -7 139.76 20.98
 6 6 -6 169.42 25.2
 6 -6 -6 139.8 25.72
 6 6 -6 217.51 24.96
 6 6 -5 -2.69 6.27
 6 -6 -5 -4.55 9.65
 6 6 -5 5.63 5.19
 6 6 -4 189.31 26.32
 6 -6 -4 198.93 29.23
 6 6 -4 189.41 23.6
 6 -6 -3 293.48 35
 6 6 -3 304.19 29.67
 6 6 -3 285.3 32.1
 6 6 -2 102.65 19.18
 6 -6 -2 95.77 19.95
 6 6 -2 64.48 13.34
 6 6 -1 21.62 9.98
 6 -6 -1 27.23 12.06
 6 6 -1 12.48 6.54
 6 -6 0 427.52 42.58
 6 6 0 454.85 37.37
 6 -6 1 29.54 11.15
 6 6 1 20.72 7.89
 -6 6 -1 31.42 13.61
 6 6 2 42.26 10.98
 -6 6 -2 65.85 17.57
 6 6 3 339.8 32.36
 -6 6 -3 281.27 40.43
 6 6 4 129.79 19.24
 -6 -6 -4 168.49 23.3
 -6 6 -4 130.89 27.83
 6 6 5 372.58 35.06
 -6 -6 -5 339.33 34.75
 -6 6 -5 389.68 49.43
 6 6 6 43.77 13.34
 -6 -6 -6 40.29 12.64
 -6 6 -6 42.14 18.96
 6 6 7 37.46 11.8
 -6 -6 -7 68.68 16.16
 -6 6 -7 43.93 19.5
 6 6 8 229.89 29.05
 -6 6 -8 169.22 37.91
 -6 6 -8 219.76 32.91
 6 7 -11 17.41 11.02
 6 7 -10 19.22 10.59
 6 -7 -10 18.54 12.11
 6 7 -9 67.45 16.32
 6 -7 -9 92.81 24.44
 6 7 -9 66.91 14.27
 6 7 -8 -12.1 9.3
 6 -7 -8 -9.27 9.02
 6 7 -8 8.5 7.52
 6 7 -7 10.17 7.24
 6 -7 -7 -0.19 9.28
 6 7 -7 10.98 6.23
 6 -7 -6 361.04 43.53
 6 7 -6 476.11 39.02
 6 7 -6 491.51 43.12
 6 7 -5 115.04 20.24
 6 -7 -5 145.15 25.72
 6 7 -5 158.58 20.72
 6 -7 -4 682.48 58.49
 6 7 -4 672.89 47.26
 6 7 -4 698.99 52.58
 6 7 -3 14.4 7.69
 6 -7 -3 14.1 6.34
 6 7 -3 11.54 6.33
 6 -7 -2 6.64 5.61
 6 7 -2 -1.04 4.4
 6 -7 -1 263.94 33.16
 6 7 -1 265.31 27.41
 6 -7 0 55.69 15.07
 6 7 0 80.87 15.15
 6 7 1 41.75 10.96
 -6 7 -1 41.28 13.7
 6 7 2 517.72 41.2
 -6 7 -2 523.36 57.02
 6 7 3 15.73 7.63
 -6 7 -3 -3.3 9.79
 6 7 4 4.21 7.7
 -6 7 -4 2.71 6.95
 6 7 5 58.13 14.38
 -6 7 -5 81.83 24.31
 6 7 6 142.56 22.35
 -6 -7 -6 116.08 20.52
 -6 7 -6 149.71 33.6
 6 7 7 20.13 9.36
 -6 -7 -7 6.47 6.69
 -6 7 -8 17.07 13.96
 6 8 -11 39.34 11.67
 6 8 -10 -15.86 9.16
 6 8 -9 14.37 8.22
 6 -8 -9 9.17 13.28
 6 8 -8 -1.87 5.46
 6 -8 -8 -2.03 9.34
 6 8 -8 1.36 5.31
 6 8 -7 340.88 32.33
 6 -8 -7 290.3 40.69
 6 8 -7 321.98 34.76
 6 8 -6 17.92 8.39
 6 -8 -6 15.85 10.73
 6 8 -6 18.47 7.62
 6 8 -5 -2.27 5.52
 6 -8 -5 0.74 5.72
 6 8 -5 -4.77 4.56
 6 8 -4 -8.48 7.86
 6 -8 -4 -1.04 5.91
 6 8 -4 8.64 8.22
 6 -8 -3 359.14 42.2
 6 8 -3 397.3 34.73
 6 8 -3 475.46 42.54
 6 8 -2 -4.19 6.68
 6 -8 -2 -5.43 7.45
 6 8 -2 8.06 7.15
 6 -8 -1 31.94 13.88
 6 8 -1 27.28 9.71
 6 8 0 23.79 8.28
 -6 8 0 32.69 15.36
 6 8 1 55.33 13.71
 -6 8 -1 70.85 20.66
 6 8 2 20.05 8.85
 -6 8 -2 3.73 7.92
 6 8 3 670.2 49.69
 -6 8 -3 709.33 73.68
 6 8 4 0.92 6.98
 -6 8 -4 -7.96 8.38
 6 8 5 559.54 46.15
 -6 8 -5 501.84 66
 6 8 6 11.65 7.37
 -6 8 -6 -2.56 13
 -6 8 -7 11.47 11.91
 6 9 -10 0.37 5.47
 6 9 -9 65.79 16.06
 6 -9 -9 104.65 26.82
 6 9 -8 -7.81 8.7
 6 -9 -8 -18.04 13.56
 6 9 -8 4.31 4.48
 6 9 -7 9.68 6.88
 6 -9 -7 0.67 8.43
 6 9 -6 429.81 36.3
 6 -9 -6 334.61 44.21
 6 9 -6 363.16 37.83
 6 9 -5 32.45 10.4
 6 -9 -5 40.12 14.55
 6 9 -5 33.4 10.35
 6 -9 -4 422.83 46.33
 6 9 -4 440.39 37.44
 6 9 -4 464.56 42.77
 6 9 -3 19.39 8.58
 6 -9 -3 1.29 9.65
 6 9 -3 31.24 9.65
 6 -9 -2 -0.28 7.41
 6 9 -2 -2.58 5.08
 6 9 -1 173.35 22.43
 6 9 0 32.56 10.96
 -6 9 0 47.34 19.42
 6 9 1 25.61 9.79
 -6 9 -1 55.29 21.12
 6 9 2 374.76 35.42
 -6 9 -2 383.72 54.29
 6 9 3 6.18 7.69
 -6 9 -3 4.86 9.74
 6 9 4 58.75 15.35
 -6 9 -4 58.48 21.23
 6 9 5 13.13 7.74
 -6 9 -5 2.51 11.16
 6 10 -9 17.82 8.83
 6 10 -9 10.16 7.1
 6 10 -8 47.26 13.18
 6 -10 -8 96.99 25.46
 6 10 -7 41.15 12.97
 6 -10 -7 25.77 15.39
 6 10 -7 22.72 8.65
 6 10 -6 111.37 20.92
 6 -10 -6 140.4 30.19
 6 10 -6 167.64 22.21
 6 10 -5 1.68 5.14
 6 -10 -5 10.23 8.44
 6 10 -5 -4.15 5.01
 6 -10 -4 54.02 16.05
 6 10 -4 81.92 15.73
 6 10 -3 78.01 15.65
 6 10 -2 -8.03 5.69
 6 10 -1 37.16 11.93
 6 10 0 377.57 35.8
 -6 10 0 453.56 59.66
 6 10 1 28.65 10.35
 -6 10 -1 49.35 24.16
 6 10 2 103.64 18.02
 -6 10 -2 117.73 30.84
 6 10 3 152.95 23.26
 -6 10 -3 146.83 33.96
 -6 10 -4 119.37 34.47
 6 11 -8 35.68 11.73
 6 -11 -8 4.38 8.62
 6 11 -7 99.18 19.02
 6 -11 -7 86.96 22.86
 6 11 -7 74.2 15.25
 6 11 -6 65.41 16.27
 6 -11 -6 36.23 14.83
 6 11 -6 85.87 16.8
 6 -11 -5 77.66 21.88
 6 11 -5 77.04 14.99
 6 11 -4 65.78 14.73
 6 11 -3 104.3 18.17
 6 11 -2 114.51 19.01
 6 11 -1 470.41 40.92
 6 11 0 85.38 16.76
 -6 11 0 73.57 23.74
 6 11 1 -8.97 9.15
 -6 11 -1 12.86 11.62
 -6 11 -2 63.13 22.39
 6 -12 -7 48.66 17.17
 6 12 -6 57.45 14.1
 6 12 -5 -1.08 5.34
 6 12 -4 25.55 9.38
 6 12 -3 115.02 19.9
 6 12 -2 -6.85 7.45
 6 12 -1 36.62 11.46
 7 0 -9 -4.15 6.92
 7 0 -8 175.83 28.4
 7 0 -7 10.08 9.63
 7 0 -6 61.74 16.97
 7 0 -5 3.3 7.52
 7 0 -4 205.15 29.97
 7 0 -3 -3.99 10.19
 7 0 -2 133.18 23.83
 7 0 -1 -3.72 7.45
 7 0 0 3.12 6.66
 7 0 1 -4.25 5.68
 7 0 4 239.56 28.58
 7 0 5 -1.5 5.77
 -7 0 -5 4 6.07
 7 0 6 -0.73 6.65
 -7 0 -6 1.25 4.37
 7 1 -9 0.02 4.77
 7 -1 -9 8.93 9.18
 7 1 -8 36.16 12.85
 7 -1 -8 35.94 14.6
 7 1 -7 413.48 43.36
 7 -1 -7 399.02 43.74
 7 1 -6 50.58 14.94
 7 -1 -6 24.12 10.56
 7 1 -5 172.43 27.3
 7 -1 -5 174.63 27.74
 7 1 -4 49.57 13.27
 7 -1 -4 83.46 19.56
 7 1 -3 8.18 10.61
 7 -1 -3 0.97 7.96
 7 1 -2 83.12 17.86
 7 -1 -2 69.88 19.25
 7 1 -1 217.01 31.11
 7 -1 -1 248.04 32.79
 7 1 0 82.53 19.93
 7 -1 0 86.31 19.83
 7 1 1 588.93 53.41
 7 -1 1 604.06 54.8
 7 -1 2 0.67 7.58
 7 1 3 -10.64 10.03
 7 1 4 75.71 16.22
 7 1 5 10.11 4.22
 -7 -1 -5 -1.87 6
 7 1 6 5.78 5.34
 7 -1 6 20.87 10.19
 -7 -1 -6 15.78 8.23
 -7 1 -6 27.38 10.88
 7 2 -9 152.05 25.68
 7 -2 -9 160.42 28.82
 7 2 -8 65.91 16.85
 7 -2 -8 67.14 18.11
 7 2 -7 13.08 8.58
 7 -2 -7 -7.01 10.87
 7 2 -6 -4.56 8.5
 7 -2 -6 -5.46 7.75
 7 2 -5 250.79 32.51
 7 -2 -5 258.23 35.09
 7 2 -4 17.15 8.15
 7 -2 -4 26.41 10.57
 7 2 -3 14.96 10.44
 7 -2 -3 -0.26 6.99
 7 2 -2 18.64 11.53
 7 -2 -2 14.65 8.96
 7 2 -1 456.32 44.61
 7 -2 -1 414.07 44.95
 7 2 0 16.12 7.88
 7 -2 0 19.25 5.61
 7 2 1 42.83 15.62
 7 -2 1 32.7 12.57
 7 2 2 346.14 35.22
 7 -2 2 393.22 43.88
 7 2 3 30.16 9.61
 7 2 4 63.17 14.56
 -7 -2 -4 66.86 14.69
 7 2 5 227.53 28.24
 7 -2 5 218.52 27.69
 -7 -2 -5 194.44 24.83
 7 2 6 28.23 9.99
 -7 -2 -6 17.8 9.18
 -7 2 -6 8.44 7.93
 7 2 7 84.61 17.48
 7 3 -9 56.04 15.13
 7 -3 -9 48.77 16.43
 7 3 -8 15.79 10.04
 7 -3 -8 4.97 7.96
 7 3 -7 45.29 13.23
 7 -3 -7 35.56 10.23
 7 3 -6 87.05 19.51
 7 -3 -6 91.64 22.4
 7 3 -5 45.85 15.02
 7 -3 -5 48.19 17.08
 7 -3 -4 403.57 44.28
 7 3 -4 385.19 40.74
 7 3 -3 203.39 29.35
 7 -3 -3 180.85 29.58
 7 -3 -2 221.1 33.39
 7 3 -2 265.47 33.81
 7 3 -1 32.62 13.15
 7 -3 -1 20.48 8.84
 7 3 0 23.95 9.02
 7 -3 0 26.65 15.14
 7 -3 1 57.53 17.04
 7 3 1 52.1 13.43
 7 -3 2 15.34 10.07
 7 3 2 4.68 5.9
 7 3 3 104.69 19.28
 7 3 4 353.15 35.11
 -7 -3 -4 309.57 32.28
 7 3 5 23.25 9.93
 -7 -3 -5 9.08 5.97
 7 3 6 -4.04 7.55
 -7 -3 -6 14 7.49
 7 4 -8 32.92 12.25
 7 -4 -8 26.68 10.28
 7 4 -7 17.69 6.36
 7 -4 -7 -18.39 13.77
 7 4 -6 39.54 12.75
 7 -4 -6 35.45 13.56
 7 4 -5 36.58 12.01
 7 -4 -5 31.12 13.42
 7 4 -4 42.29 13.31
 7 -4 -4 79.85 18.05
 7 4 -3 13.86 6.11
 7 -4 -3 13.32 8.51
 7 4 -2 259.67 33.31
 7 -4 -2 237.71 34.71
 7 4 -1 137.35 23.68
 7 -4 -1 199 30.71
 7 4 -1 208.06 26.7
 7 4 0 32.1 13.67
 7 -4 0 37.35 14.38
 7 4 0 51.15 13.55
 7 -4 1 -5.31 9.54
 7 4 1 11.6 7.72
 7 -4 2 34.15 12.79
 7 4 2 37.97 12.11
 7 4 3 -3.62 5.63
 7 4 4 53.67 13.95
 -7 -4 -4 36.48 10.78
 7 4 5 253.97 30.09
 -7 -4 -5 200.56 27.04
 -7 -4 -6 303.36 34.04
 7 5 -8 15.86 7.81
 7 -5 -8 15.94 9.99
 7 5 -7 255.12 33.38
 7 -5 -7 249.4 37.85
 7 5 -6 78.87 18.01
 7 -5 -6 81.82 22.28
 7 5 -5 51.6 14.79
 7 -5 -5 40.99 15.59
 7 5 -4 117.54 20.67
 7 -5 -4 120.75 25.04
 7 -5 -3 343.77 42.66
 7 5 -3 332.14 35.02
 7 5 -3 372.21 39.86
 7 5 -2 121.24 22.48
 7 -5 -2 112.16 23.71
 7 5 -2 96.95 17.85
 7 5 -1 149.89 26.22
 7 -5 -1 126.77 25.42
 7 5 -1 165.84 23.61
 7 -5 0 41.42 15.74
 7 5 0 33 11.19
 7 -5 1 219.61 32.17
 7 5 1 245.45 28.68
 7 5 2 95.28 17.3
 7 5 3 182.24 25.14
 7 5 4 62.04 14.89
 -7 5 -5 144.31 28.29
 -7 -5 -5 151.46 23.68
 7 6 -9 159.61 26.24
 7 6 -8 143.35 24.49
 7 -6 -8 158.49 31.31
 7 6 -8 160 26.11
 7 6 -7 -5.65 8.28
 7 6 -7 8.96 5.99
 7 6 -6 131.69 23.06
 7 -6 -6 120.07 26.11
 7 6 -6 146.48 24.61
 7 6 -5 4.17 9.06
 7 -6 -5 11.44 10.8
 7 6 -5 8.05 6.87
 7 6 -4 91.64 20.18
 7 -6 -4 126.61 25.38
 7 6 -4 124.7 21.08
 7 6 -3 10.66 6.75
 7 -6 -3 14.52 9.16
 7 6 -3 -0.89 6.63
 7 6 -2 163.74 26.6
 7 -6 -2 150.38 27.65
 7 6 -2 185.62 25.18
 7 -6 -1 2.62 6.83
 7 6 -1 3.58 7.31
 7 -6 0 51.7 16.46
 7 6 0 46.26 12.5
 7 6 1 175.2 24.25
 7 6 2 143.64 21.79
 7 6 3 211.93 27.41
 -7 6 -4 0.47 8.14
 -7 6 -5 52.38 17.55
 7 7 -9 -4.25 6.39
 7 7 -8 118.71 21.67
 7 7 -7 6.19 9.17
 7 -7 -7 20.71 12.79
 7 7 -7 3.31 5.72
 7 -7 -6 484.7 55.14
 7 7 -6 547.81 46.63
 7 7 -6 409.53 42.95
 7 7 -5 25.72 10.93
 7 -7 -5 -4.41 10.25
 7 7 -5 17.78 9.88
 7 7 -4 -30.65 15.26
 7 -7 -4 7.37 6.84
 7 7 -4 -12.17 8.69
 7 7 -3 169.16 26.93
 7 -7 -3 192.23 30.89
 7 7 -3 143.56 21.96
 7 7 -2 19.55 8.62
 7 -7 -2 41.66 15.23
 7 7 -2 23.08 9.35
 7 7 -1 85.2 16.86
 7 7 0 437.26 39.29
 7 7 1 -2.28 5.3
 -7 7 -3 29.24 17.44
 -7 7 -4 68.88 22.59
 7 8 -8 9.93 9.93
 7 -8 -7 47.26 17.52
 7 8 -7 96.69 19.53
 7 -8 -6 -8.75 12.08
 7 8 -6 -10.71 9.66
 7 8 -5 364.73 36.5
 7 -8 -5 297.78 42.99
 7 8 -5 307.23 36.86
 7 8 -4 1.66 6.81
 7 -8 -4 -3.3 8.29
 7 8 -4 12 7.38
 7 8 -3 7.08 6
 7 -8 -3 6.13 8.81
 7 8 -3 -9.09 8.7
 7 8 -2 21.23 9.66
 7 8 -1 129.76 20.58
 7 -9 -6 230.52 38.09
 7 -9 -5 -19.16 15.96
 7 -9 -4 0.03 6.86
 7 -10 -6 42.12 16.59
 8 0 -3 4.06 8.82
 8 0 -2 11.84 6.24
 8 0 -1 -5.09 11.09
 8 0 0 68.26 18.51
 8 -1 -3 83.01 20.63
 8 -1 -2 3.82 10.3
 8 1 -1 455.79 51.04
 8 -1 -1 487.41 53.08
 8 -1 0 8.04 11.02
 8 -1 1 -4.2 7
 8 -2 -3 257.99 37.45
 8 -2 -2 1.88 6.42
 8 -2 -1 -0.05 6.59
 8 -2 0 157.9 28.07
 8 -2 1 49.84 17.68
 8 -3 -3 9.59 11.21
 8 -3 -2 49.56 18.72
 8 -3 -1 46.33 14.39
 8 -3 0 39.23 16.67
 8 -3 1 117.98 26.81
 8 -4 -3 88.24 23.77
 8 -4 -2 34.2 14.16
 8 -4 -1 1.73 6.55
 8 -4 0 46.61 17.52
 8 -5 -3 30.35 13.58
 8 -5 -2 40.73 18.69
 8 -5 -1 148.63 30.89
 8 -6 -3 13.21 10.65

_iucr_refine_instructions_details
;
TITL thd-a19_16.11.2016_gau_a.res in P2(1)/c
    thd-a19_16.11.2016_gau.res
    created by SHELXL-2018/3 at 20:34:48 on 26-Oct-2020
REM Old TITL THD-A19_16.11.2016_gau in P21/c #14
REM SHELXT solution in P2(1)/c
REM R1 0.092, Rweak 0.019, Alpha 0.024, Orientation as input
REM Formula found by SHELXT: C9 N Br2
CELL 0.71073 5.9077 13.7052 11.894 90 99.273 90
ZERR 4 0.0002 0.0004 0.0004 0 0.003 0
LATT 1
SYMM -X,0.5+Y,0.5-Z
SFAC C H Br N
UNIT 24 48 8 16

L.S. 4
PLAN  2
SIZE 0.093 0.272 0.4
TEMP -153.15
CONF
BOND $H
LIST 4
MORE -1
fmap 2 53
acta
OMIT -2 50.5
OMIT -1 0 2
REM <olex2.extras>
REM <HklSrc "%./THD-A19_16.11.2016_gau.hkl">
REM </olex2.extras>

WGHT    0.033000
FVAR       0.42869
BR1   3    0.759839    0.405496    0.610930    11.00000    0.01650    0.01055 =
         0.01475   -0.00026   -0.00011   -0.00109
BR2   3    1.022045    0.533235    0.729334    11.00000    0.02579    0.01062 =
         0.02379   -0.00085   -0.00504   -0.00386
N3    4    0.196163    0.216108    0.474016    11.00000    0.01331    0.01027 =
         0.02094   -0.00129   -0.00066   -0.00096
N2    4    0.543718    0.116562    0.513616    11.00000    0.01935    0.01023 =
         0.01603   -0.00001   -0.00077   -0.00298
N1    4    0.567347    0.293859    0.522290    11.00000    0.01403    0.00747 =
         0.01117    0.00135   -0.00195   -0.00152
N4    4    0.468295    0.214222    0.338808    11.00000    0.01972    0.01105 =
         0.01406   -0.00161    0.00013   -0.00128
C1    1    0.589539    0.295871    0.398408    11.00000    0.01750    0.01479 =
         0.01518    0.00155    0.00402   -0.00171
AFIX  23
H1A   2    0.525827    0.357802    0.363981    11.00000   -1.20000
H1B   2    0.753657    0.292759    0.390502    11.00000   -1.20000
AFIX   0
C6    1    0.564588    0.122617    0.392127    11.00000    0.01740    0.01274 =
         0.01640   -0.00386    0.00308    0.00042
AFIX  23
H6A   2    0.483781    0.066512    0.351315    11.00000   -1.20000
H6B   2    0.728538    0.118076    0.384237    11.00000   -1.20000
AFIX   0
C5    1    0.223781    0.219597    0.353414    11.00000    0.01624    0.01397 =
         0.01789   -0.00012   -0.00245    0.00161
AFIX  23
H5A   2    0.156307    0.280963    0.319132    11.00000   -1.20000
H5B   2    0.139061    0.164482    0.312427    11.00000   -1.20000
AFIX   0
C2    1    0.665224    0.198180    0.573503    11.00000    0.01756    0.00838 =
         0.01423    0.00194   -0.00235    0.00196
AFIX  23
H2A   2    0.830257    0.194066    0.567718    11.00000   -1.20000
H2B   2    0.650058    0.195478    0.655133    11.00000   -1.20000
AFIX   0
C4    1    0.297289    0.124395    0.523411    11.00000    0.02107    0.01110 =
         0.01932    0.00086    0.00262   -0.00373
AFIX  23
H4A   2    0.213229    0.068522    0.483741    11.00000   -1.20000
H4B   2    0.280118    0.121098    0.604758    11.00000   -1.20000
AFIX   0
C3    1    0.316315    0.298581    0.533841    11.00000    0.01314    0.01520 =
         0.01655   -0.00450    0.00128    0.00301
AFIX  23
H3A   2    0.300026    0.296499    0.615354    11.00000   -1.20000
H3B   2    0.248894    0.360488    0.501109    11.00000   -1.20000
AFIX   0
HKLF 4


REM  thd-a19_16.11.2016_gau_a.res in P2(1)/c
REM wR2 = 0.0787, GooF = S = 1.083, Restrained GooF = 1.083 for all data
REM R1 = 0.0328 for 1516 Fo > 4sig(Fo) and 0.0385 for all 1717 data
REM 109 parameters refined using 0 restraints

END  
     
WGHT      0.0330      0.0000 

REM Highest difference peak  0.508,  deepest hole -0.707,  1-sigma level  0.139
Q1    1   0.8408  0.5392  0.7812  11.00000  0.05    0.51
Q2    1   0.8679  0.2025  0.6913  11.00000  0.05    0.50

  REM The information below was added by Olex2.
  REM
  REM R1 = 0.0328 for 1516 Fo > 4sig(Fo) and 0.0385 for all 6402 data
  REM 109 parameters refined using n/a restraints
  REM Highest difference peak 0.51, deepest hole -0.71
  REM Mean Shift 0, Max Shift 0.001.

  REM +++ Tabular Listing of Refinement Information +++
  REM R1_all = 0.0385
  REM R1_gt = 0.0328
  REM wR_ref = 0.0787
  REM GOOF = 1.083
  REM Shift_max = 0.001
  REM Shift_mean = 0
  REM Reflections_all = 6402
  REM Reflections_gt = 1516
  REM Parameters = 109
  REM Hole = -0.71
  REM Peak = 0.51
  REM Flack = n/a

  
;
_olex2_submission_special_instructions  'No special instructions were received'
_oxdiff_exptl_absorpt_empirical_details
;
Empirical correction (ABSPACK) includes:
- Absorption correction using spherical harmonics
- Frame scaling
;
_oxdiff_exptl_absorpt_empirical_full_max  2.394
_oxdiff_exptl_absorpt_empirical_full_min  0.650
