# Supplementary material for: Short X···N Halogen Bonds With Hexamethylenetetraamine as the Acceptor
Source: Front Chem. 2021 Apr 29;9:623595. doi: 10.3389/fchem.2021.623595 (PMC8116742; doi:10.3389/fchem.2021.623595)
Supplement: Supplementary file 2 [file Data_Sheet_2.ZIP › CIF_MS 623595/[HMTA][Ditfb]2.cif]

data_HMTA-Ditfb_2
_audit_creation_date               2020-10-21
_audit_creation_method
;
Olex2 1.3
(compiled 2020.07.31 svn.rc2a77460 for OlexSys, GUI svn.r6145)
;
_shelx_SHELXL_version_number       '2018/3'
_audit_contact_author_address      ?
_audit_contact_author_email        ?
_audit_contact_author_name         ''
_audit_contact_author_phone        ?
_publ_contact_author_id_orcid      ?
_publ_section_references
;
Dolomanov, O.V., Bourhis, L.J., Gildea, R.J, Howard, J.A.K. & Puschmann, H.
 (2009), J. Appl. Cryst. 42, 339-341.

Sheldrick, G.M. (2015). Acta Cryst. A71, 3-8.

Sheldrick, G.M. (2015). Acta Cryst. C71, 3-8.
;
_chemical_name_common              ?
_chemical_name_systematic          ?
_chemical_formula_moiety           'C6 F4 I2, C6 H12 N4'
_chemical_formula_sum              'C12 H12 F4 I2 N4'
_chemical_formula_weight           542.06
_chemical_melting_point            ?
_chemical_oxdiff_formula           'C15 H10 N4 I1 F4'
loop_
  _atom_type_symbol
  _atom_type_description
  _atom_type_scat_dispersion_real
  _atom_type_scat_dispersion_imag
  _atom_type_scat_source
 'C' 'C' 0.0033 0.0016 'International Tables Vol C Tables 4.2.6.8 and 6.1.1.4'
 'H' 'H' 0.0000 0.0000 'International Tables Vol C Tables 4.2.6.8 and 6.1.1.4'
 'F' 'F' 0.0171 0.0103 'International Tables Vol C Tables 4.2.6.8 and 6.1.1.4'
 'I' 'I' -0.4742 1.8119 'International Tables Vol C Tables 4.2.6.8 and 6.1.1.4'
 'N' 'N' 0.0061 0.0033 'International Tables Vol C Tables 4.2.6.8 and 6.1.1.4'

_shelx_space_group_comment
;
The symmetry employed for this shelxl refinement is uniquely defined
by the following loop, which should always be used as a source of
symmetry information in preference to the above space-group names.
They are only intended as comments.
;
_space_group_crystal_system        'monoclinic'
_space_group_IT_number             11
_space_group_name_H-M_alt          'P 1 21/m 1'
_space_group_name_Hall             '-P 2yb'
loop_
  _space_group_symop_operation_xyz
 'x, y, z'
 '-x, y+1/2, -z'
 '-x, -y, -z'
 'x, -y-1/2, z'

_cell_length_a                     5.8965(5)
_cell_length_b                     21.2497(14)
_cell_length_c                     6.3175(5)
_cell_angle_alpha                  90
_cell_angle_beta                   91.866(7)
_cell_angle_gamma                  90
_cell_volume                       791.16(11)
_cell_formula_units_Z              2
_cell_measurement_reflns_used      3619
_cell_measurement_temperature      169.37(10)
_cell_measurement_theta_max        29.8800
_cell_measurement_theta_min        3.7580
_shelx_estimated_absorpt_T_max     ?
_shelx_estimated_absorpt_T_min     ?
_exptl_absorpt_coefficient_mu      4.017
_exptl_absorpt_correction_T_max    1.00000
_exptl_absorpt_correction_T_min    0.70610
_exptl_absorpt_correction_type     multi-scan
_exptl_absorpt_process_details
;
CrysAlisPro 1.171.38.43 (Rigaku Oxford Diffraction, 2015)
Empirical absorption correction using spherical harmonics,
 implemented in SCALE3 ABSPACK scaling algorithm.
;
_exptl_absorpt_special_details     ?
_exptl_crystal_colour              colourless
_exptl_crystal_colour_primary      colourless
_exptl_crystal_density_diffrn      2.275
_exptl_crystal_density_meas        ?
_exptl_crystal_density_method      ?
_exptl_crystal_description         block
_exptl_crystal_F_000               508
loop_
  _exptl_crystal_face_index_h
  _exptl_crystal_face_index_k
  _exptl_crystal_face_index_l
  _exptl_crystal_face_perp_dist
 0 29 -3 0.0638
 0 -29 3 0.0852
 -8 4 0 0.0746
 8 -12 1 0.0722
 -1 3 9 0.0489
 1 -3 -9 0.0588
 4 26 -2 0.0938
 -4 -27 1 0.1016
 7 -12 -4 0.0679

_exptl_crystal_size_max            0.208
_exptl_crystal_size_mid            0.161
_exptl_crystal_size_min            0.108
loop_
  _exptl_oxdiff_crystal_face_indexfrac_h
  _exptl_oxdiff_crystal_face_indexfrac_k
  _exptl_oxdiff_crystal_face_indexfrac_l
  _exptl_oxdiff_crystal_face_x
  _exptl_oxdiff_crystal_face_y
  _exptl_oxdiff_crystal_face_z
 0.0085 29.0136 -3.0015 0.1548 0.4547 0.9058
 -0.0085 -29.0136 3.0015 -0.1548 -0.4547 -0.9058
 -7.9988 4.0029 -0.0015 0.1614 0.9010 -0.3268
 7.9962 -12.0066 1.0019 -0.2229 -1.0254 0.0724
 -1.0114 3.0048 9.0001 -0.9763 0.2090 -0.2067
 1.0114 -3.0048 -9.0001 0.9763 -0.2090 0.2067
 4.0064 26.0121 -2.0006 -0.0291 -0.0060 1.0144
 -4.0053 -27.0129 1.0006 0.1441 -0.0165 -1.0165
 7.0029 -12.0083 -3.9984 0.3455 -0.9518 0.1491

_exptl_transmission_factor_max     ?
_exptl_transmission_factor_min     ?
_diffrn_reflns_av_R_equivalents    0.0304
_diffrn_reflns_av_unetI/netI       0.0290
_diffrn_reflns_Laue_measured_fraction_full  0.999
_diffrn_reflns_Laue_measured_fraction_max  0.999
_diffrn_reflns_limit_h_max         7
_diffrn_reflns_limit_h_min         -6
_diffrn_reflns_limit_k_max         25
_diffrn_reflns_limit_k_min         -25
_diffrn_reflns_limit_l_max         7
_diffrn_reflns_limit_l_min         -7
_diffrn_reflns_number              5017
_diffrn_reflns_point_group_measured_fraction_full  0.999
_diffrn_reflns_point_group_measured_fraction_max  0.999
_diffrn_reflns_theta_full          25.242
_diffrn_reflns_theta_max           25.247
_diffrn_reflns_theta_min           3.226
_diffrn_ambient_environment        N~2~
_diffrn_ambient_temperature        169.37(10)
_diffrn_detector                   'CCD plate'
_diffrn_detector_area_resol_mean   8.0053
_diffrn_detector_type              Eos
_diffrn_measured_fraction_theta_full  0.999
_diffrn_measured_fraction_theta_max  0.999
_diffrn_measurement_details
;
List of Runs (angles in degrees, time in seconds):

  # Type    Start    End  Width  t~exp~   \w     \q     \k     \f   Frames
--------------------------------------------------------------------------
  1  \w      7.00  65.00   1.00    2.00    --   23.20 -99.00-120.00   58
  2  \w     38.00  63.00   1.00    2.00    --   23.20 -99.00 -60.00   25
  3  \w     19.00  63.00   1.00    2.00    --   23.20 -99.00  90.00   44
  4  \w    -37.00  46.00   1.00    2.00    --  -22.26  57.00-180.00   83
  5  \w    -86.00  20.00   1.00    2.00    --  -22.26 -19.00   0.00  106
  6  \w    -87.00  -3.00   1.00    2.00    --  -22.26 -57.00 -60.00   84
;
_diffrn_measurement_device         'four-circle diffractometer'
_diffrn_measurement_device_type    'SuperNova, Single source at offset, Eos'
_diffrn_measurement_method         '\w scans'
_diffrn_orient_matrix_type        
 'CrysAlisPro convention (1999,Acta A55,543-557)'
_diffrn_orient_matrix_UB_11        -0.0231377000
_diffrn_orient_matrix_UB_12        -0.0059446000
_diffrn_orient_matrix_UB_13        -0.1090894000
_diffrn_orient_matrix_UB_21        -0.1044736000
_diffrn_orient_matrix_UB_22        0.0163253000
_diffrn_orient_matrix_UB_23        0.0060336000
_diffrn_orient_matrix_UB_31        0.0551193000
_diffrn_orient_matrix_UB_32        0.0284843000
_diffrn_orient_matrix_UB_33        -0.0262873000
_diffrn_radiation_monochromator    mirror
_diffrn_radiation_probe            x-ray
_diffrn_radiation_type             'Mo K\a'
_diffrn_radiation_wavelength       0.71073
_diffrn_source                     'micro-focus sealed X-ray tube'
_diffrn_source_type                'SuperNova (Mo) X-ray Source'
_reflns_Friedel_coverage           0.000
_reflns_Friedel_fraction_full      .
_reflns_Friedel_fraction_max       .
_reflns_number_gt                  1329
_reflns_number_total               1474
_reflns_odcompleteness_completeness  99.85
_reflns_odcompleteness_iscentric   1
_reflns_odcompleteness_theta       28.22
_reflns_special_details
;
 Reflections were merged by SHELXL according to the crystal
 class for the calculation of statistics and refinement.
 
 _reflns_Friedel_fraction is defined as the number of unique
 Friedel pairs measured divided by the number that would be
 possible theoretically, ignoring centric projections and
 systematic absences.
;
_reflns_threshold_expression       'I > 2\s(I)'
_computing_cell_refinement         'CrysAlisPro 1.171.38.43 (Rigaku OD, 2015)'
_computing_data_collection         'CrysAlisPro 1.171.38.43 (Rigaku OD, 2015)'
_computing_data_reduction          'CrysAlisPro 1.171.38.43 (Rigaku OD, 2015)'
_computing_molecular_graphics      'Olex2 1.3 (Dolomanov et al., 2009)'
_computing_publication_material    'Olex2 1.3 (Dolomanov et al., 2009)'
_computing_structure_refinement    'SHELXL 2018/3 (Sheldrick, 2015)'
_computing_structure_solution      'SHELXT 2018/2 (Sheldrick, 2018)'
_refine_diff_density_max           0.883
_refine_diff_density_min           -0.617
_refine_diff_density_rms           0.139
_refine_ls_extinction_coef         .
_refine_ls_extinction_method       none
_refine_ls_goodness_of_fit_ref     1.051
_refine_ls_hydrogen_treatment      constr
_refine_ls_matrix_type             full
_refine_ls_number_parameters       106
_refine_ls_number_reflns           1474
_refine_ls_number_restraints       0
_refine_ls_R_factor_all            0.0246
_refine_ls_R_factor_gt             0.0201
_refine_ls_restrained_S_all        1.051
_refine_ls_shift/su_max            0.001
_refine_ls_shift/su_mean           0.000
_refine_ls_structure_factor_coef   Fsqd
_refine_ls_weighting_details      
 'w=1/[\s^2^(Fo^2^)+(0.0191P)^2^+0.1326P] where P=(Fo^2^+2Fc^2^)/3'
_refine_ls_weighting_scheme        calc
_refine_ls_wR_factor_gt            0.0429
_refine_ls_wR_factor_ref           0.0465
_refine_special_details            ?
_olex2_refinement_description
;
1. Fixed Uiso
 At 1.2 times of:
  All C(H,H) groups
2. Others
 Fixed Sof: H1A(0.5) H1B(0.5)
3.a Secondary CH2 refined with riding coordinates:
 C2(H2A,H2B), C3(H3A,H3B), C1(H1A,H1B), C4(H4A,H4B)
;
_atom_sites_solution_hydrogens     geom
_atom_sites_solution_primary       dual
_atom_sites_solution_secondary     ?
loop_
  _atom_site_label
  _atom_site_type_symbol
  _atom_site_fract_x
  _atom_site_fract_y
  _atom_site_fract_z
  _atom_site_U_iso_or_equiv
  _atom_site_adp_type
  _atom_site_occupancy
  _atom_site_site_symmetry_order
  _atom_site_calc_flag
  _atom_site_refinement_flags_posn
  _atom_site_refinement_flags_adp
  _atom_site_refinement_flags_occupancy
  _atom_site_disorder_assembly
  _atom_site_disorder_group
 I1 I 0.17513(3) 0.59648(2) 0.58290(3) 0.02362(9) Uani 1 1 d . . . . .
 F2 F 0.2625(4) 0.40158(8) 1.1275(3) 0.0349(5) Uani 1 1 d . . . . .
 F1 F 0.3890(3) 0.47150(8) 0.8026(3) 0.0349(5) Uani 1 1 d . . . . .
 N1 N 0.3408(4) 0.69242(11) 0.3221(4) 0.0217(6) Uani 1 1 d . . . . .
 N2 N 0.3577(6) 0.750000 -0.0127(6) 0.0256(9) Uani 1 2 d S T P . .
 N3 N 0.6847(6) 0.750000 0.2364(6) 0.0264(9) Uani 1 2 d S T P . .
 C7 C 0.1290(5) 0.45059(14) 1.0660(5) 0.0224(7) Uani 1 1 d . . . . .
 C2 C 0.2727(6) 0.69378(15) 0.0962(5) 0.0270(8) Uani 1 1 d . . . . .
 H2A H 0.108372 0.692921 0.082456 0.032 Uiso 1 1 calc R U . . .
 H2B H 0.330022 0.656391 0.027996 0.032 Uiso 1 1 calc R U . . .
 C3 C 0.5890(5) 0.69401(14) 0.3394(5) 0.0258(7) Uani 1 1 d . . . . .
 H3A H 0.649108 0.656400 0.274715 0.031 Uiso 1 1 calc R U . . .
 H3B H 0.636319 0.693813 0.487935 0.031 Uiso 1 1 calc R U . . .
 C1 C 0.6059(8) 0.750000 0.0142(8) 0.0287(11) Uani 1 2 d S T P . .
 H1A H 0.665793 0.713131 -0.055215 0.034 Uiso 0.5 1 calc R U P . .
 H1B H 0.665793 0.786869 -0.055214 0.034 Uiso 0.5 1 calc R U P . .
 C5 C 0.0675(5) 0.53716(13) 0.8273(5) 0.0204(7) Uani 1 1 d . . . . .
 C6 C 0.1946(5) 0.48677(14) 0.8987(5) 0.0236(7) Uani 1 1 d . . . . .
 C4 C 0.2535(8) 0.750000 0.4228(7) 0.0230(10) Uani 1 2 d S T P . .
 H4A H 0.089043 0.750000 0.411882 0.028 Uiso 1 2 calc R U P . .
 H4B H 0.298187 0.750000 0.571919 0.028 Uiso 1 2 calc R U P . .

loop_
  _atom_site_aniso_label
  _atom_site_aniso_U_11
  _atom_site_aniso_U_22
  _atom_site_aniso_U_33
  _atom_site_aniso_U_23
  _atom_site_aniso_U_13
  _atom_site_aniso_U_12
 I1 0.03045(15) 0.02082(13) 0.01964(13) 0.00018(8) 0.00143(10) -0.00422(8)
 F2 0.0356(11) 0.0260(11) 0.0433(13) 0.0111(9) 0.0065(10) 0.0140(8)
 F1 0.0296(11) 0.0325(11) 0.0437(13) 0.0047(9) 0.0161(10) 0.0097(9)
 N1 0.0258(14) 0.0195(13) 0.0198(14) 0.0001(11) 0.0022(12) -0.0016(11)
 N2 0.036(2) 0.022(2) 0.018(2) 0.000 -0.0041(18) 0.000
 N3 0.024(2) 0.026(2) 0.030(2) 0.000 0.0006(18) 0.000
 C7 0.0274(18) 0.0138(15) 0.0259(19) -0.0007(13) -0.0008(15) 0.0023(13)
 C2 0.0322(19) 0.0291(18) 0.0193(18) -0.0038(14) -0.0029(15) -0.0056(15)
 C3 0.0275(18) 0.0226(17) 0.0271(19) 0.0022(14) -0.0018(15) 0.0071(14)
 C1 0.037(3) 0.024(2) 0.026(3) 0.000 0.007(2) 0.000
 C5 0.0248(17) 0.0155(15) 0.0210(17) -0.0014(13) 0.0007(14) -0.0020(13)
 C6 0.0211(16) 0.0223(16) 0.0277(19) -0.0043(14) 0.0061(15) 0.0014(13)
 C4 0.023(2) 0.026(2) 0.020(2) 0.000 0.003(2) 0.000

_geom_special_details
;
 All esds (except the esd in the dihedral angle between two l.s. planes)
 are estimated using the full covariance matrix.  The cell esds are taken
 into account individually in the estimation of esds in distances, angles
 and torsion angles; correlations between esds in cell parameters are only
 used when they are defined by crystal symmetry.  An approximate (isotropic)
 treatment of cell esds is used for estimating esds involving l.s. planes.
;
loop_
  _geom_bond_atom_site_label_1
  _geom_bond_atom_site_label_2
  _geom_bond_distance
  _geom_bond_site_symmetry_2
  _geom_bond_publ_flag
 I1 C5 2.107(3) . ?
 F2 C7 1.355(3) . ?
 F1 C6 1.354(3) . ?
 N1 C2 1.470(4) . ?
 N1 C3 1.465(4) . ?
 N1 C4 1.479(3) . ?
 N2 C2 1.475(4) 4_575 ?
 N2 C2 1.475(4) . ?
 N2 C1 1.467(6) . ?
 N3 C3 1.477(4) . ?
 N3 C3 1.477(4) 4_575 ?
 N3 C1 1.464(6) . ?
 C7 C5 1.384(4) 3_567 ?
 C7 C6 1.373(4) . ?
 C2 H2A 0.9700 . ?
 C2 H2B 0.9700 . ?
 C3 H3A 0.9700 . ?
 C3 H3B 0.9700 . ?
 C1 H1A 0.9700 . ?
 C1 H1B 0.9700 . ?
 C5 C6 1.375(4) . ?
 C4 H4A 0.9700 . ?
 C4 H4B 0.9700 . ?

loop_
  _geom_angle_atom_site_label_1
  _geom_angle_atom_site_label_2
  _geom_angle_atom_site_label_3
  _geom_angle
  _geom_angle_site_symmetry_1
  _geom_angle_site_symmetry_3
  _geom_angle_publ_flag
 C2 N1 C4 108.3(3) . . ?
 C3 N1 C2 108.2(2) . . ?
 C3 N1 C4 108.0(3) . . ?
 C2 N2 C2 108.2(3) . 4_575 ?
 C1 N2 C2 107.4(3) . . ?
 C1 N2 C2 107.4(3) . 4_575 ?
 C3 N3 C3 107.3(3) . 4_575 ?
 C1 N3 C3 108.0(3) . . ?
 C1 N3 C3 108.0(3) . 4_575 ?
 F2 C7 C5 119.5(3) . 3_567 ?
 F2 C7 C6 118.4(3) . . ?
 C6 C7 C5 122.1(3) . 3_567 ?
 N1 C2 N2 112.5(3) . . ?
 N1 C2 H2A 109.1 . . ?
 N1 C2 H2B 109.1 . . ?
 N2 C2 H2A 109.1 . . ?
 N2 C2 H2B 109.1 . . ?
 H2A C2 H2B 107.8 . . ?
 N1 C3 N3 112.4(3) . . ?
 N1 C3 H3A 109.1 . . ?
 N1 C3 H3B 109.1 . . ?
 N3 C3 H3A 109.1 . . ?
 N3 C3 H3B 109.1 . . ?
 H3A C3 H3B 107.9 . . ?
 N2 C1 H1A 108.9 . . ?
 N2 C1 H1B 108.9 . . ?
 N3 C1 N2 113.3(3) . . ?
 N3 C1 H1A 108.9 . . ?
 N3 C1 H1B 108.9 . . ?
 H1A C1 H1B 107.7 . . ?
 C7 C5 I1 121.4(2) 3_567 . ?
 C6 C5 I1 122.2(2) . . ?
 C6 C5 C7 116.3(3) . 3_567 ?
 F1 C6 C7 118.4(3) . . ?
 F1 C6 C5 120.0(3) . . ?
 C7 C6 C5 121.6(3) . . ?
 N1 C4 N1 111.6(3) 4_575 . ?
 N1 C4 H4A 109.3 4_575 . ?
 N1 C4 H4A 109.3 . . ?
 N1 C4 H4B 109.3 . . ?
 N1 C4 H4B 109.3 4_575 . ?
 H4A C4 H4B 108.0 . . ?

loop_
  _geom_torsion_atom_site_label_1
  _geom_torsion_atom_site_label_2
  _geom_torsion_atom_site_label_3
  _geom_torsion_atom_site_label_4
  _geom_torsion
  _geom_torsion_site_symmetry_1
  _geom_torsion_site_symmetry_2
  _geom_torsion_site_symmetry_3
  _geom_torsion_site_symmetry_4
  _geom_torsion_publ_flag
 I1 C5 C6 F1 -4.2(4) . . . . ?
 I1 C5 C6 C7 176.3(2) . . . . ?
 F2 C7 C6 F1 0.4(4) . . . . ?
 F2 C7 C6 C5 179.9(3) . . . . ?
 C7 C5 C6 F1 179.8(3) 3_567 . . . ?
 C7 C5 C6 C7 0.3(5) 3_567 . . . ?
 C2 N1 C3 N3 57.9(3) . . . . ?
 C2 N1 C4 N1 -58.5(4) . . . 4_575 ?
 C2 N2 C2 N1 -57.6(4) 4_575 . . . ?
 C2 N2 C1 N3 58.1(2) 4_575 . . . ?
 C2 N2 C1 N3 -58.1(2) . . . . ?
 C3 N1 C2 N2 -58.6(3) . . . . ?
 C3 N1 C4 N1 58.5(4) . . . 4_575 ?
 C3 N3 C3 N1 58.8(4) 4_575 . . . ?
 C3 N3 C1 N2 57.9(2) . . . . ?
 C3 N3 C1 N2 -57.9(2) 4_575 . . . ?
 C1 N2 C2 N1 58.0(4) . . . . ?
 C1 N3 C3 N1 -57.3(4) . . . . ?
 C5 C7 C6 F1 -179.8(3) 3_567 . . . ?
 C5 C7 C6 C5 -0.3(5) 3_567 . . . ?
 C4 N1 C2 N2 58.3(4) . . . . ?
 C4 N1 C3 N3 -59.1(4) . . . . ?

loop_
  _diffrn_refln_index_h
  _diffrn_refln_index_k
  _diffrn_refln_index_l
  _diffrn_refln_intensity_net
  _diffrn_refln_intensity_u
 0 0 -1 1314.33 17.47
 0 0 1 1344.72 21.7
 0 0 2 1356.99 30.93
 0 0 -2 1298.97 24.52
 0 0 3 21.74 4.53
 0 0 -3 28.33 4.73
 0 0 4 1607.21 46.16
 0 0 5 1589.66 52.13
 0 0 6 1290.66 55.16
 0 0 6 1318.11 52.15
 0 0 7 648.3 43.09
 0 0 7 645.74 39.76
 0 0 8 185.08 23.11
 0 0 8 201.7 25.97
 0 0 9 2.01 2.51
 0 1 1 1.48 0.87
 0 -1 1 4.36 1.43
 0 -1 -1 1.86 0.86
 0 1 2 521.34 17.94
 0 -1 2 492.24 18.44
 0 1 -2 494.06 17.02
 0 -1 -2 460.61 12.72
 0 1 3 1757.77 40.71
 0 -1 -3 1708.01 32.06
 0 -1 3 1754.97 42.53
 0 1 4 1196.55 42.89
 0 1 4 1167.85 38.65
 0 -1 4 1306.52 42.56
 0 -1 5 194.7 18.59
 0 1 5 180.09 17.28
 0 1 5 177.87 18.7
 0 -1 6 -0.98 1.91
 0 1 6 2.31 3.37
 0 -1 6 2.77 3.61
 0 1 6 -2.04 3.27
 0 -1 7 90.52 15.27
 0 -1 7 73.42 14.18
 0 1 7 79.55 13.89
 0 1 7 83.62 15.26
 0 -1 8 230.57 27.66
 0 1 8 232.13 27.8
 0 1 8 221.47 24.97
 0 -1 8 230 26.36
 0 2 -1 55.21 5.26
 0 2 -1 49.65 4.09
 0 -2 -1 48.16 4.76
 0 -2 1 47.58 4
 0 2 1 54.98 4.93
 0 -2 1 51.12 4.7
 0 -2 -1 46.35 3.73
 0 -2 2 10.7 2.57
 0 2 2 9.8 2.89
 0 2 2 15.16 2.86
 0 -2 -2 11.43 1.81
 0 2 -2 10.66 2.67
 0 -2 2 15.73 3.19
 0 2 3 824.09 31.36
 0 -2 -3 821.83 19.92
 0 -2 3 820.98 28.85
 0 2 3 805.57 27.01
 0 2 4 275.46 20.85
 0 -2 4 296.49 20.42
 0 2 4 276.17 18.56
 0 2 5 253.41 22.48
 0 2 5 238.93 19.6
 0 -2 5 278.43 22.37
 0 2 6 223.04 21.01
 0 -2 6 217.34 21.82
 0 2 6 212.97 22.59
 0 2 7 48.52 11.73
 0 -2 7 36.21 9.55
 0 2 7 49.44 10.89
 0 -2 7 47.11 11.47
 0 -2 8 24.29 9.11
 0 2 8 26.62 8.46
 0 2 8 31.09 10.3
 0 -2 8 31.27 9.42
 0 -3 1 5664.68 54.82
 0 -3 -1 5657.78 52.29
 0 3 -1 4989.01 40.69
 0 -3 1 5209.88 40.91
 0 3 1 5464.73 51.69
 0 3 1 5329.87 44.54
 0 -3 -1 5429.93 44.53
 0 -3 2 3366.18 46.75
 0 3 2 3461.89 43.31
 0 3 2 3281.77 52.2
 0 3 3 5948.56 72.18
 0 -3 3 6036.12 77.88
 0 -3 -3 5718.75 46.14
 0 3 3 5715.85 84.35
 0 3 4 1799.2 46.33
 0 3 4 1884.67 54.57
 0 -3 4 1805.56 49.83
 0 3 5 435.82 29.54
 0 3 5 396.19 24.85
 0 -3 5 411.68 28.02
 0 3 6 3.46 2.36
 0 3 6 9.32 3.7
 0 -3 6 6.1 3.59
 0 3 7 220.07 25.21
 0 3 7 225.56 22.83
 0 -3 7 231.89 24.81
 0 -3 8 373.75 34.99
 0 -3 8 334.78 32.01
 0 3 8 399.97 33.2
 0 3 8 343.44 33.85
 0 -4 0 640.74 13.4
 0 -4 0 657.22 15.8
 0 4 0 635.34 16.87
 0 4 0 615.94 15.2
 0 -4 -1 5151.97 53.7
 0 4 -1 4694.03 42.01
 0 4 1 4964.21 47.98
 0 -4 1 4646.93 40.38
 0 4 1 5078.11 39.69
 0 -4 -1 4982.26 48.9
 0 -4 1 5363.15 59.11
 0 4 1 5000.81 53.2
 0 -4 -1 4957.83 38.66
 0 -4 -2 900.77 22.56
 0 4 2 852.54 27.42
 0 -4 -2 918.3 22.83
 0 -4 2 864.88 23.6
 0 4 2 828.94 21.3
 0 4 3 2.72 1.4
 0 -4 -3 3.49 1.02
 0 4 3 3.1 1.87
 0 -4 3 -0.66 1.62
 0 4 4 689.11 33.63
 0 -4 4 713.51 31.33
 0 4 4 749.05 29.52
 0 -4 5 515.75 31.99
 0 4 5 550.87 29.02
 0 4 5 494.01 31.71
 0 -4 6 821.42 43.99
 0 4 6 761.13 38.01
 0 4 6 813.7 44.87
 0 4 7 387.58 29.88
 0 -4 7 422.75 34.41
 0 4 7 432.58 35.6
 0 4 8 58.86 13.83
 0 -4 8 55.73 13.38
 0 -4 8 66.05 14.49
 0 4 8 68.84 13.76
 0 -5 0 0.01 0.51
 0 5 0 1.64 1.31
 0 -5 0 -0.12 0.51
 0 5 0 0.28 1.43
 0 5 0 0.94 0.97
 0 5 1 5.16 1.69
 0 -5 -1 5.49 1.26
 0 -5 -1 6.78 1.97
 0 5 -1 6.48 1.62
 0 5 1 6.67 2.21
 0 5 1 7.94 1.86
 0 -5 1 6.01 1.54
 0 5 2 18.89 3.21
 0 -5 -2 20.06 3.37
 0 -5 2 10.63 2.61
 0 -5 -2 8.66 2.55
 0 5 2 13.73 3.76
 0 5 3 197.05 12.85
 0 5 3 195.62 15.91
 0 -5 3 212.97 14.59
 0 5 4 17.26 5.73
 0 -5 4 16.01 4.69
 0 5 4 16.56 4.23
 0 5 5 4.94 2.69
 0 5 5 2.92 1.93
 0 -5 5 0.4 2.7
 0 -5 6 0.24 2.23
 0 5 6 2.92 1.83
 0 5 7 4.43 3.73
 0 5 7 3.69 4.3
 0 -5 7 -0.18 2.33
 0 -5 8 9.24 6.16
 0 -5 8 11.7 5.78
 0 5 8 8.57 5.29
 0 -6 0 6021.24 59.17
 0 6 0 5633.61 56.06
 0 6 0 5670.92 62.53
 0 6 0 5884.04 50.05
 0 -6 0 5952.87 50.38
 0 -6 1 3023.4 37.24
 0 6 1 3230.24 47.55
 0 -6 1 3049.51 47.33
 0 -6 -1 3185.98 46.49
 0 -6 -1 3161.59 36.27
 0 6 1 3200.71 46.17
 0 6 -1 3149.19 39.56
 0 6 1 3180.59 48.11
 0 6 2 2007.34 44.94
 0 -6 2 1909.37 35.76
 0 -6 -2 1933.41 32.81
 0 6 2 1887.46 33.36
 0 6 3 7.66 3.22
 0 -6 3 2.11 1.11
 0 6 3 4.2 2.04
 0 6 4 351.53 24.54
 0 6 4 351.1 20.06
 0 -6 4 310.66 20.81
 0 6 5 1613.49 48.92
 0 6 5 1569.64 57.67
 0 -6 5 1619.84 53.79
 0 6 6 1136.83 53.9
 0 6 6 1130.42 45.97
 0 -6 6 1075.39 51.94
 0 6 7 695.14 39.89
 0 -6 7 695.15 45.18
 0 6 7 764.58 48.11
 0 6 8 55.78 14.17
 0 -6 8 35.21 10.91
 0 7 0 7.71 3.98
 0 7 0 2.61 1.79
 0 -7 0 3.23 1.55
 0 -7 0 4.91 4.46
 0 7 0 6.18 2.45
 0 7 -1 3439.41 44.97
 0 7 1 3326.77 52.33
 0 7 1 3309.16 38.44
 0 7 1 3211.73 50.22
 0 -7 -1 3355.37 40.83
 0 -7 1 3253.32 41
 0 7 2 2264.86 37.18
 0 -7 -2 2202.74 35.01
 0 7 2 2171.7 49
 0 7 3 3338.49 68.93
 0 7 3 3464.1 54.15
 0 -7 3 3440.28 59.28
 0 -7 4 1250.78 41.52
 0 7 4 1202.67 46.57
 0 7 4 1188.83 37.14
 0 -7 5 169.47 17.42
 0 7 5 128.56 13.93
 0 7 5 197.64 20.68
 0 7 6 18.09 6.32
 0 -7 6 9.32 5.36
 0 7 6 13.77 5.22
 0 7 7 175.84 20.1
 0 7 7 175.87 23.5
 0 -7 7 222.2 25.49
 0 -7 8 174.68 24.45
 0 7 8 158.6 24
 0 -8 0 32.72 4.34
 0 8 0 37.28 4.57
 0 8 0 32.12 4.79
 0 8 0 32 5.51
 0 8 1 3.57 1.24
 0 8 1 3.48 2.02
 0 8 1 4.2 2.07
 0 -8 -1 4.8 1.36
 0 -8 1 3.45 1.06
 0 8 -1 0.43 0.98
 0 8 2 136.76 9.82
 0 8 2 121.09 11.8
 0 8 2 113.51 10.34
 0 -8 2 121.59 9.35
 0 -8 -3 32.4 2.78
 0 8 3 43.13 6.09
 0 -8 3 48.93 7.12
 0 8 3 41.73 7.79
 0 -8 4 6.1 3.23
 0 8 4 4.24 3.61
 0 8 5 151.34 15.09
 0 -8 5 172.35 17.62
 0 8 5 164.27 19.26
 0 8 6 60.09 10.94
 0 8 6 57.88 12.63
 0 -8 7 72.43 15
 0 8 7 52.11 12.97
 0 8 8 3.31 3.13
 0 -8 8 1.11 3.18
 0 9 0 1.89 2.97
 0 -9 0 1.53 1.15
 0 9 0 2.29 2.51
 0 9 0 0.92 1.4
 0 9 1 804.62 21.22
 0 9 1 817.57 28.99
 0 9 1 808.33 28.39
 0 -9 1 824.86 22.98
 0 -9 2 791.47 24.56
 0 9 2 830.14 32.01
 0 9 2 814.92 29.12
 0 -9 3 1521.89 39.54
 0 9 3 1559.5 37.36
 0 9 3 1538.25 49.25
 0 -9 4 1928.27 52.41
 0 9 4 2048.76 63.02
 0 9 4 1928.38 47.83
 0 9 5 387.91 30.07
 0 -9 5 407.81 27.32
 0 9 5 351.61 22.96
 0 9 6 2.57 3.67
 0 -9 6 1.09 1.8
 0 9 7 165.68 23.35
 0 -9 7 178.92 24.18
 0 -9 8 244.89 29.59
 0 9 8 206.48 27.93
 0 10 0 5371.82 61.79
 0 10 0 5318.27 79.19
 0 10 0 5221.89 69.83
 0 10 1 3547.88 61.69
 0 10 1 3677.97 64.86
 0 10 -1 3546.04 66.32
 0 10 1 3607.17 47.44
 0 -10 1 3454.38 50.41
 0 10 2 639.37 29.14
 0 -10 -2 667.19 21.95
 0 -10 2 644.49 22.67
 0 10 2 661.78 27.64
 0 10 3 5.99 2.51
 0 10 3 1.14 1.62
 0 -10 -3 3.74 1.5
 0 -10 3 0.03 1.48
 0 10 4 1414.83 53.43
 0 -10 4 1402.99 45.27
 0 10 4 1455.69 42.26
 0 -10 5 403.64 27.32
 0 10 5 407.8 31.45
 0 10 5 437.36 26.08
 0 -10 6 919.79 45.95
 0 10 6 918.74 51.4
 0 10 6 912.29 41.63
 0 -10 7 392.32 36.58
 0 10 7 442.03 38.57
 0 10 8 111.07 20.78
 0 -10 8 105.7 19.71
 0 11 0 6.36 3.88
 0 -11 0 2.13 2.66
 0 11 0 5.35 3.2
 0 11 0 1.69 2.07
 0 -11 1 9.73 3.28
 0 11 -1 7.45 3.74
 0 11 1 14.22 4.64
 0 11 1 16.06 4.32
 0 11 1 9.97 2.57
 0 11 2 430.79 24.75
 0 11 2 413.58 18.02
 0 11 2 418.9 23.06
 0 -11 2 401.94 18.63
 0 11 3 370.45 25.08
 0 -11 -3 330.88 13.05
 0 -11 3 362.24 20.03
 0 -11 4 413.68 24.67
 0 11 4 447.42 30.62
 0 11 4 400.45 22.38
 0 -11 5 83.22 12.42
 0 11 5 70.52 13.34
 0 11 5 84.68 11.5
 0 -11 6 3.77 2.96
 0 11 6 1.13 3.6
 0 11 7 35.94 10.98
 0 -11 7 63.93 15.1
 0 11 8 95.49 19.46
 0 12 0 987.64 37.63
 0 12 0 981.44 33.47
 0 12 0 993.76 29.49
 0 12 1 852.06 34.67
 0 12 1 813.27 24.85
 0 12 -1 834.87 36.34
 0 12 1 854.1 32.85
 0 -12 1 869.14 27.33
 0 12 2 482.64 19.92
 0 12 2 531.15 28.46
 0 -12 2 474.97 21.3
 0 12 2 515.52 26.78
 0 12 3 5.13 8.41
 0 -12 -3 3.45 1.75
 0 -12 3 7.71 2.85
 0 12 3 4.1 2.23
 0 12 4 68.38 9.51
 0 -12 4 83.29 11.28
 0 12 4 86.05 13.6
 0 12 5 407.08 25.5
 0 -12 5 394.36 27.59
 0 12 5 367.43 30.97
 0 12 6 312.47 31.04
 0 -12 6 345.63 28.43
 0 -12 7 277.35 31.22
 0 12 7 283.89 31.95
 0 -13 0 3.91 4.24
 0 13 0 2.52 2.19
 0 13 0 7.08 4.31
 0 13 0 5.09 3.37
 0 -13 1 531.36 22.54
 0 13 1 532.33 28.65
 0 13 1 521.42 26.72
 0 13 1 524.42 20.97
 0 13 -1 542.78 30.1
 0 13 2 2190 43.25
 0 13 -2 2249.9 64.03
 0 13 2 2147.47 57.19
 0 -13 2 2174 46.62
 0 13 2 2282.35 60.88
 0 -13 3 2530.41 55.12
 0 13 3 2601.88 70.97
 0 -13 4 1364.26 45.93
 0 13 4 1270.47 53.95
 0 -13 5 182.89 18.95
 0 13 5 147.09 15.65
 0 13 5 176.2 21.64
 0 -13 6 11.44 5.04
 0 13 6 9.75 6.12
 0 13 7 113.26 20.18
 0 -13 7 135.02 23.36
 0 14 0 3378.53 67.61
 0 14 0 3330.17 59.13
 0 14 0 3394.63 76.48
 0 -14 1 388.71 20.03
 0 14 1 376.01 18.34
 0 14 -1 367.77 25.95
 0 14 1 381.67 23.59
 0 14 1 405.47 26.17
 0 14 -2 134.24 16.08
 0 -14 2 159.5 13.09
 0 14 2 143.41 11.44
 0 14 2 150.01 15.8
 0 14 2 155.07 16.19
 0 -14 3 26.37 5.61
 0 14 3 10.92 3.33
 0 14 3 20.34 6.69
 0 14 4 133.31 17.87
 0 -14 4 127.84 14.33
 0 14 5 458.15 35.47
 0 -14 5 494.94 31.31
 0 14 6 211.61 26.03
 0 -14 6 201.6 22.24
 0 14 7 160.6 24.62
 0 15 0 11.14 4.84
 0 15 0 4.69 3.87
 0 15 0 7.07 3.94
 0 -15 0 0.9 3.2
 0 15 1 112.94 10.4
 0 -15 1 92.51 10.03
 0 15 -1 85.66 13.15
 0 15 1 83.23 12.44
 0 15 1 82.29 11.37
 0 15 2 510.73 30.33
 0 -15 2 509.38 24
 0 15 2 522.67 30.69
 0 15 2 493.38 22.14
 0 15 -2 518.89 32.9
 0 -15 3 131.28 13.13
 0 15 3 125.2 11.79
 0 15 3 130.75 16.57
 0 15 -3 141.3 17.84
 0 -15 4 119.19 13.88
 0 15 4 118.93 17.69
 0 15 5 17.9 6.82
 0 -15 5 7.82 4.36
 0 15 6 4.02 3.95
 0 -15 6 4.95 4.26
 0 15 -6 -0.65 4.13
 0 15 7 16.13 8.74
 0 16 0 2099.92 65.33
 0 16 0 1981.61 55.5
 0 -16 0 2175.68 55.98
 0 -16 1 1328.06 39.66
 0 16 1 1331.28 51.09
 0 16 1 1339.65 37.63
 0 16 -1 1300.85 52.33
 0 16 1 1313.34 46.93
 0 -16 2 275.85 18.06
 0 16 2 269.03 16.41
 0 16 2 251.16 21.6
 0 16 2 262.19 22.55
 0 16 -2 254.65 24.04
 0 16 3 196.73 20.99
 0 -16 3 181.17 15.73
 0 16 3 193.78 14.93
 0 16 -3 209.03 22.86
 0 -16 4 364.74 24.77
 0 16 -4 385.73 31.93
 0 16 4 358.55 30.48
 0 16 5 826.36 49.77
 0 -16 5 884.11 42.93
 0 16 -5 864.31 49.7
 0 16 6 570.08 44.81
 0 16 -6 624.25 44.14
 0 -16 6 572.37 38.19
 0 16 7 295.59 34.38
 0 -17 0 9.91 4.34
 0 17 0 10.07 5.46
 0 17 0 5.71 3.82
 0 17 -1 1189.81 51.87
 0 17 1 1153 45.55
 0 -17 1 1223.15 38.91
 0 17 1 1272.83 51.67
 0 17 1 1185.78 36.78
 0 17 2 519 32.07
 0 17 2 450.67 30.57
 0 17 -2 465.35 33.78
 0 -17 2 483.93 24.7
 0 17 2 465.05 22.3
 0 17 3 1424.49 41.07
 0 17 -3 1464.69 62.08
 0 17 3 1442.32 57.86
 0 -17 3 1460.87 45.98
 0 17 4 340.3 30.5
 0 17 -4 331.94 30.65
 0 -17 4 347.53 24.33
 0 17 -5 83.66 15.88
 0 -17 5 82.37 13.25
 0 17 5 83.22 16.09
 0 17 6 18.14 8.01
 0 17 -6 7.86 4.78
 0 18 0 393.31 30.42
 0 -18 0 425.74 25.27
 0 18 -1 14.17 6.34
 0 18 1 8.41 3.54
 0 18 1 22.5 7.68
 0 -18 1 12.17 4.37
 0 -18 -1 -0.95 4.06
 0 18 1 14.47 5.66
 0 18 2 11.47 5.02
 0 18 -2 13.55 6.53
 0 18 2 13.8 6.03
 0 -18 2 14.25 4.48
 0 18 2 12.43 3.72
 0 18 -3 1.6 2.53
 0 -18 3 2.82 3.03
 0 18 3 2.99 3.79
 0 18 3 7.73 4.94
 0 18 -4 3.06 4.02
 0 18 4 -2.44 4.92
 0 -18 4 8.3 4.29
 0 -18 5 25.31 7.51
 0 18 5 20.66 8.43
 0 18 -5 14.54 7.08
 0 18 6 2.85 2.54
 0 18 -6 0.18 2.23
 0 -19 0 7.77 3.99
 0 19 0 10.03 6.02
 0 19 1 247.01 17.59
 0 19 -1 244.44 25.16
 0 -19 1 266.34 19.32
 0 19 1 249.9 22.52
 0 19 1 256.55 25.05
 0 -19 2 378.16 23.01
 0 19 2 390.9 29.46
 0 19 2 375.05 29.85
 0 19 -2 352.53 31.47
 0 19 3 1058.02 51.83
 0 -19 3 1101.09 41.31
 0 19 -3 1037.86 56.44
 0 19 3 1081.73 51.36
 0 19 4 714.72 45.7
 0 -19 4 702.72 35.77
 0 19 -4 750.21 49.05
 0 19 -5 129.1 21.36
 0 19 5 98.2 18.25
 0 19 6 2.79 3.83
 0 19 -6 -1.79 3.29
 0 20 0 2341.38 79.76
 0 -20 0 2350.67 62.12
 0 20 -1 636.17 42.31
 0 20 1 657.06 41.07
 0 20 1 636.76 36.73
 0 20 1 618.28 29.19
 0 -20 1 631.87 30.57
 0 20 -2 394.24 34.65
 0 20 2 410.64 30.98
 0 -20 2 424.64 25.16
 0 20 2 404.56 32.27
 0 20 3 17.19 7.22
 0 20 3 13.37 5.82
 0 20 -3 17.27 7.97
 0 -20 3 29.02 7.65
 0 20 4 222.83 26.17
 0 20 -4 276.25 30.6
 0 20 5 300.22 32.18
 0 20 -5 281.06 32.13
 0 20 6 375.03 38.88
 0 20 -6 460.91 42.26
 0 21 0 17.52 7.85
 0 -21 0 13.76 5.19
 0 21 1 3.24 2.72
 0 -21 -1 -1.62 3.78
 0 21 1 0.33 3.65
 0 21 -1 5.68 4.94
 0 -21 1 3.49 3.06
 0 -21 2 29.94 7.15
 0 21 -2 34.1 10.6
 0 21 2 13.79 6.2
 0 21 2 18.95 7.76
 0 21 3 18.65 7.21
 0 21 -3 13.5 7.03
 0 21 3 16.38 6.67
 0 21 4 2.73 3.01
 0 21 -4 6.99 5.07
 0 21 -5 12.57 8.06
 0 21 5 5.06 6.03
 0 21 -6 -1.93 7.49
 0 -22 0 474.64 28.96
 0 22 0 443.62 36.81
 0 22 -1 440.65 37.91
 0 22 1 360.26 29.58
 0 22 1 441.35 36.14
 0 -22 1 377.66 24.93
 0 22 -2 128.75 20.74
 0 22 2 132.17 19.68
 0 22 2 102.07 16.06
 0 22 -3 -2.71 3.31
 0 22 3 2.97 3.1
 0 22 -4 109.74 20.57
 0 22 4 141.9 21.47
 0 22 -5 116.57 21.47
 0 22 5 111.91 20.53
 0 22 -6 138.3 24.4
 0 23 0 3.11 3.8
 0 -23 0 6.05 4.06
 0 23 1 317.72 31.67
 0 23 1 285.23 27.24
 0 23 -1 258.44 29.82
 0 23 2 473.23 38.32
 0 23 2 508.67 37.24
 0 23 -2 499.82 42.93
 0 23 -3 767.76 54.07
 0 23 3 737.32 47.39
 0 23 -4 548.91 46.84
 0 23 4 506.35 41.49
 0 23 -5 162.32 26.53
 0 24 0 164.72 23.73
 0 24 1 118.69 18.04
 0 24 1 130.97 20.97
 0 -24 -1 115.49 16.83
 0 24 -1 107.8 19.99
 0 24 -2 14.73 8.24
 0 24 2 18.67 8.09
 0 24 2 6.26 4.82
 0 24 -3 6.02 4.66
 0 24 3 5.78 6.35
 0 24 -4 95.54 20.81
 0 24 4 85.97 17.63
 0 24 -5 -1.26 4.01
 0 25 0 7.66 5.55
 0 25 1 106.42 19.67
 0 25 -1 130.48 22.4
 0 25 -2 118.79 22.1
 0 25 2 131.05 21.58
 0 25 2 135.59 20.35
 0 25 3 148.61 22.34
 0 25 -3 159.99 26.2
 0 25 4 47.83 13.49
 0 25 -4 46.89 14.91
 0 26 0 561.45 46.94
 0 26 -1 361.98 39.38
 0 26 1 335.35 35.82
 0 26 -2 257.1 34.14
 0 26 2 241.46 27.93
 0 26 2 226.09 29.14
 0 26 -3 5.48 5.84
 0 26 3 5.18 5.49
 0 27 0 3.71 2.97
 0 27 1 82.34 18.15
 0 27 -1 82.99 19.06
 0 27 2 124.57 22.15
 0 27 -2 130.06 24.27
 0 27 2 170.12 24.05
 0 28 0 59.46 16.36
 0 28 1 32.93 11.96
 0 28 -1 41.45 13.9
 0 28 2 10.83 7.19
 -1 0 8 653.1 44.82
 -1 0 8 633.88 43.53
 -1 0 7 622.42 40.34
 -1 0 7 556.22 37.7
 -1 0 6 734.93 40.68
 -1 0 6 748.37 39.54
 -1 0 5 41.92 8.82
 -1 0 5 67.23 10.77
 1 0 -5 59.15 9.02
 1 0 -4 1287.21 37.72
 -1 0 4 1334.02 41.85
 -1 0 4 1290.54 43.51
 -1 0 3 2423.78 47.43
 -1 0 3 2605.48 53.98
 -1 0 2 7709.88 65.79
 -1 0 2 8277.88 81.69
 -1 0 1 4504.24 44.44
 1 0 -1 4331.5 42.73
 -1 0 1 4637.74 30.01
 1 0 -1 4624.18 48.11
 -1 0 1 4436.4 46.74
 -1 0 0 399.63 11.68
 -1 0 0 414.59 11.47
 -1 0 -1 92.47 6.48
 1 0 1 91.14 6.35
 1 0 2 1367.48 32.45
 1 0 3 1035.25 26.26
 1 0 3 967.42 32.85
 1 0 4 4892.55 85.79
 1 0 5 1282.79 45.89
 1 0 6 231.08 21.78
 1 0 7 -2.58 4.27
 1 0 7 4.09 3.72
 1 0 8 125.42 21.51
 1 0 8 151.3 20.33
 -1 1 8 17.17 7.97
 -1 -1 8 9.19 5.14
 -1 -1 8 26.31 9.41
 -1 1 8 24.96 8.39
 -1 -1 7 142.56 19.03
 -1 -1 7 168.24 21.25
 -1 1 7 156.46 20.05
 -1 1 7 154.39 19.94
 -1 -1 6 371.33 27.75
 -1 1 6 328.97 26.78
 -1 1 6 368.58 28.1
 1 -1 -6 371.32 23.59
 -1 -1 6 355.8 28.2
 1 -1 -5 548.85 26.25
 -1 -1 5 539.28 31.68
 -1 1 5 529.64 31.09
 1 1 -5 533.07 27.81
 -1 1 5 545.42 30.68
 -1 -1 5 567.78 30.85
 -1 1 4 568.02 27.56
 1 -1 -4 605.52 24.68
 -1 -1 4 646.65 31.24
 -1 1 4 590.61 29.08
 1 1 -4 587.81 26.82
 -1 1 3 537.52 24.36
 -1 -1 3 537.22 25.02
 -1 1 3 478.07 21.42
 -1 -1 2 20.01 4.18
 -1 1 2 16.62 3.47
 1 1 -2 19.87 2.13
 -1 1 2 21.11 3.49
 -1 1 1 261.17 8.36
 1 -1 -1 246.86 9.39
 1 -1 -1 238.97 10.82
 1 1 -1 235.86 10.71
 -1 -1 1 254.26 7.77
 -1 1 1 211.62 10.38
 -1 -1 1 236.92 11.08
 1 -1 -1 256.9 8.42
 -1 -1 1 245.1 11.19
 1 1 -1 256.65 11.57
 -1 1 1 232.13 9.21
 -1 -1 0 2332.84 24.9
 1 1 0 2391.73 30.1
 -1 -1 0 2380.03 23.01
 1 -1 0 2374.62 29.89
 1 -1 0 2547.79 32.05
 -1 -1 -1 5077.29 47.46
 1 1 1 4973.97 46.65
 1 -1 1 5010.74 48.18
 1 -1 2 2381.5 42.28
 1 1 2 2512.29 44.65
 1 1 3 59.6 8.12
 1 1 3 54.76 5.44
 1 -1 3 44.08 6.97
 1 1 4 36.47 7.42
 1 -1 4 45.04 8.68
 1 1 5 279.47 20.8
 1 -1 5 232.43 21.27
 1 1 6 416.63 33.17
 1 -1 6 392.43 28.31
 1 1 6 395.24 27.52
 1 1 7 258.1 28.64
 1 1 7 261.6 24.6
 1 -1 7 248.25 24.69
 1 -1 7 256.12 28.25
 1 1 8 129.35 21.07
 1 -1 8 116.75 17.96
 1 -1 8 143.5 22.61
 1 1 8 110.66 17.41
 -1 -2 8 45.37 11.59
 -1 2 8 52.42 12.54
 -1 2 8 41.75 11.31
 -1 -2 8 39.39 11.1
 -1 2 7 90.42 15.21
 -1 2 7 118.63 17.48
 -1 -2 7 77.76 14.51
 -1 -2 7 98.12 15.21
 -1 2 6 1.59 2.63
 -1 -2 6 8.92 4.17
 -1 2 6 2.72 3.13
 -1 -2 6 6.4 3.68
 -1 2 5 6.44 3.74
 1 -2 -5 1.82 1.54
 -1 2 5 1.4 2.77
 -1 2 4 140.83 14.02
 -1 2 4 162.23 14.8
 1 2 -4 165.56 14.74
 1 -2 -4 131.85 6.27
 -1 -2 4 162.45 15.97
 1 2 -3 203.8 14.69
 -1 2 3 195.79 13.91
 -1 2 3 213.6 15.15
 -1 -2 3 193.44 15.1
 -1 2 2 826.94 25.24
 1 -2 -2 925.98 24.49
 -1 -2 2 825.8 26.81
 1 2 -2 846.6 17.16
 -1 2 2 838.12 23.1
 1 2 -2 852.45 23.16
 -1 2 1 979.37 18.83
 -1 -2 1 991.92 24.22
 -1 -2 1 979.49 18.26
 -1 2 1 977.91 22.7
 1 2 -1 935.69 22.71
 -1 -2 1 970.72 22.96
 -1 2 1 952.12 16.56
 1 -2 -1 992.06 18.94
 1 -2 -1 1004.58 22.74
 1 2 -1 951.36 18.44
 1 2 -1 984.03 23.48
 1 2 0 1774.23 27.73
 -1 2 0 1213.34 31.18
 1 -2 0 1111.64 23.91
 1 2 0 1740.14 19.65
 1 2 0 1725.09 15.91
 -1 -2 0 1763.09 19.63
 1 2 0 1763.63 20.06
 -1 -2 0 1752.93 16.64
 -1 2 -1 586.78 17.7
 -1 -2 -1 601.68 16.54
 1 -2 1 586.13 17.29
 1 2 1 607.33 16.52
 1 2 2 36.12 5.84
 1 -2 2 10.82 3.03
 1 -2 3 1242.12 36.97
 1 2 3 1235.5 21.97
 1 2 3 1207.77 37.2
 1 -2 4 498.22 27.11
 1 2 4 523.31 24.58
 1 -2 5 62.1 10.86
 1 2 5 65.13 10.03
 1 2 5 66.18 12.12
 1 -2 6 13.11 6.1
 1 2 6 24.96 6.83
 1 2 6 32.63 9.54
 1 2 7 1.18 3.03
 1 -2 7 2.83 3.37
 1 2 7 0.32 3.64
 1 -2 8 0.64 4.31
 1 -2 8 10.86 5.87
 1 2 8 2.64 4.03
 -1 3 8 -0.59 3.48
 -1 -3 8 3.43 4.4
 -1 3 8 -0.7 3.69
 -1 -3 8 -1.1 4.61
 -1 -3 7 263.39 27.02
 -1 3 7 261.17 26.33
 -1 3 7 242.35 24.79
 -1 -3 7 266.19 25.84
 -1 -3 6 820.33 43.91
 -1 3 6 814.7 41.6
 -1 -3 6 814.71 40.74
 -1 3 6 744.81 40.66
 -1 3 5 2466.24 65.72
 -1 3 5 2414.23 65.78
 1 3 -5 2578.78 65.96
 -1 -3 5 2595.44 71.36
 1 -3 -5 2411.07 50.08
 -1 3 4 1670.01 48.06
 1 3 -4 1641.01 48.09
 -1 -3 4 1629.07 51.17
 -1 3 4 1537.23 46.44
 -1 -3 3 1285.7 40.16
 1 3 -3 1204.97 37.15
 -1 3 3 1232.27 36.4
 -1 -3 2 68.54 7.97
 1 3 -2 90.5 6.52
 -1 3 2 73.22 7.53
 1 3 -2 80.97 7.01
 -1 3 2 75.14 7.29
 -1 3 1 3318.79 38.77
 -1 3 1 3387.03 44.11
 1 -3 -1 3409.31 39.3
 -1 -3 1 3289.44 43.78
 -1 3 1 3233.24 26.86
 -1 -3 1 3325.29 37.99
 1 3 -1 3265.52 44.6
 1 3 -1 3241.14 27.74
 1 -3 -1 3247.41 42.72
 -1 -3 1 3439.27 46.97
 1 3 -1 3309.14 38.91
 1 3 0 2050.34 22.75
 1 3 0 2139.14 32.8
 -1 -3 0 2105.53 32.41
 -1 -3 0 2098.55 21.8
 -1 -3 0 2156.68 33.75
 1 3 0 2110.18 24.42
 -1 -3 0 2217.38 25.48
 1 3 1 9872.01 79.15
 -1 3 -1 9999 75.89
 1 3 2 1870.27 39.21
 1 3 2 1822.14 42.86
 1 -3 2 1837.24 37.75
 1 3 3 671.9 30.78
 1 -3 3 681.93 27.48
 1 3 3 615.23 21.56
 1 3 3 578.6 12.27
 1 -3 4 128.02 13.76
 1 3 4 90.44 10.01
 1 3 4 125.71 15.16
 1 3 5 725.11 32.27
 1 -3 5 658.45 35.19
 1 3 5 636.67 38.18
 1 -3 6 983.42 46.82
 1 3 6 1027.83 52.86
 1 3 6 1036.56 43.14
 1 -3 6 1051.51 49.42
 1 3 7 695.65 47.1
 1 -3 7 645.71 41.56
 1 3 7 668.35 38.18
 1 -3 8 396.66 37.96
 1 3 8 408.09 38.91
 1 -3 8 379.81 33.65
 -1 -4 8 305.89 29.9
 -1 4 8 313.71 31.31
 -1 4 8 328.68 31.54
 -1 -4 8 303.95 32.01
 -1 4 7 330 29.77
 -1 -4 7 297.1 27.15
 -1 -4 7 295.18 28.98
 -1 4 7 326.67 28.9
 -1 -4 6 115.63 16.75
 -1 4 6 108.77 15.9
 -1 4 6 160.91 18.51
 -1 -4 5 -0.45 2.57
 -1 4 5 -1.06 1.7
 1 -4 -5 0.54 1.15
 -1 4 5 -0.61 2.52
 1 4 -5 -0.68 2.24
 -1 4 4 721.9 32.24
 1 4 -4 735.54 33.25
 1 -4 -4 665.84 15.83
 -1 4 4 667.7 30.4
 -1 -4 4 720.33 34.71
 -1 4 3 1571.74 41.43
 -1 -4 3 1532.05 45.17
 -1 4 3 1561.29 41.51
 1 4 -3 1574.43 45.23
 -1 -4 2 6006.51 75.7
 1 4 -2 5831.62 57.22
 1 4 -2 5788.53 59.22
 -1 4 2 5750.81 67.92
 -1 4 2 5806.73 67.93
 1 4 -2 5834.01 75.83
 -1 4 2 5630.61 42.08
 1 4 -1 932.58 23.16
 -1 -4 1 939.6 22.49
 1 4 -1 929.24 25.54
 -1 -4 1 944.01 24.04
 -1 -4 1 950.04 16.53
 1 -4 -1 949.17 22.55
 1 4 -1 913.14 13.25
 -1 4 1 950.36 24.36
 -1 4 1 905.74 22.03
 -1 -4 0 1422.24 19.73
 1 4 0 1489.45 22.87
 1 4 0 1479.5 29.01
 -1 -4 0 1560.7 24.22
 -1 4 0 1843.08 48.42
 1 -4 0 1831.09 37.6
 -1 -4 0 1480.15 28.93
 1 -4 0 1518.37 27.16
 -1 -4 0 1516.48 30.2
 -1 -4 -1 273.32 13.7
 1 4 1 254.57 13.09
 1 -4 1 248.88 12.57
 -1 -4 -1 269.18 11.61
 1 4 2 2637.88 52.45
 1 -4 2 2669.6 46.13
 1 4 2 2745.88 31.9
 1 4 3 1905.96 52.49
 1 4 3 2024.66 37.69
 1 -4 3 1965.36 46.66
 1 4 4 1092.53 45.08
 1 4 4 1066.44 33.81
 1 -4 4 1063.87 39.8
 1 4 5 1212.33 52.44
 1 -4 5 1245.49 48.35
 1 4 5 1214.96 40.98
 1 4 6 102.05 16.93
 1 -4 6 126.89 17.4
 1 4 6 107.66 13.85
 1 -4 7 0.25 2.52
 1 4 7 -2.34 3.17
 1 4 7 1.91 2.65
 1 4 8 126.93 22.08
 1 -4 8 103.34 18.34
 -1 5 8 -3.25 4.06
 -1 5 8 -3.21 5.05
 -1 -5 8 -1.34 3.84
 -1 -5 7 36.59 10.2
 -1 5 7 55.55 11.88
 -1 5 7 50.05 11.59
 -1 -5 7 50.57 11.1
 -1 5 6 3.25 1.97
 -1 -5 6 -0.22 2.22
 -1 5 6 -0.03 2.01
 1 5 -5 64.92 11.31
 -1 5 5 57.58 10.7
 -1 -5 5 80.17 12.94
 -1 5 5 39.14 8.27
 1 -5 -5 52.44 6.64
 1 -5 -4 114.87 7.32
 -1 -5 4 122.71 14.41
 -1 5 4 124.18 13.14
 1 5 -4 126.44 14.35
 -1 5 4 132.98 14.23
 -1 5 3 6.04 3.02
 -1 5 3 2.35 1.71
 1 5 -3 7.52 2.55
 1 5 -3 6.43 3.19
 -1 -5 3 4.69 2.15
 -1 5 2 390.39 18.21
 -1 -5 2 374.99 14.74
 1 5 -2 377.33 14.08
 -1 5 2 381.32 17.91
 1 5 -2 382.95 16.72
 -1 5 2 391.25 12.94
 1 5 -2 383.99 20.53
 -1 -5 1 44.63 5.33
 -1 5 1 47.39 5.86
 -1 -5 1 39.64 2.86
 1 5 -1 42.62 2.79
 -1 5 1 44.6 5.27
 -1 -5 1 46.89 4.2
 1 5 -1 48.63 6.2
 1 5 -1 45.92 5.67
 1 5 0 40.31 5.07
 1 -5 0 41.59 4.9
 1 -5 0 40.72 6.16
 -1 -5 0 34.41 4.78
 1 5 0 42.93 4.41
 -1 -5 0 47.4 4.73
 1 5 0 47.63 5.92
 1 -5 1 1262.24 29.13
 -1 -5 -1 1271.6 25.94
 1 5 1 1232.9 29.69
 1 -5 2 0.8 1.01
 1 5 2 4.59 2.63
 1 5 2 7.29 1.5
 1 5 3 0.12 0.72
 1 5 3 0.35 1.6
 1 5 4 11.81 3.54
 1 5 4 18.1 5.89
 1 -5 4 14.4 4.87
 1 5 5 16.82 6.62
 1 -5 5 22.97 6.82
 1 5 5 19.63 5.19
 1 5 6 17.24 7.15
 1 -5 6 11.8 5.29
 1 5 6 17.22 5.38
 1 -5 7 29.83 8.93
 1 5 7 17 7.83
 1 -5 8 0.76 2.13
 1 5 8 -2.35 2.68
 -1 -6 8 503.88 41.72
 -1 6 8 464.45 38.09
 -1 6 8 478.06 39.67
 -1 6 7 328.07 29.03
 -1 -6 7 368.91 33.51
 -1 6 7 304.81 29.55
 -1 6 6 270.98 24.12
 -1 -6 6 315.97 28.71
 -1 6 5 41 8.78
 1 6 -5 66.61 11.78
 -1 6 5 60.17 11.21
 1 -6 -5 67.37 7.22
 -1 -6 5 46.82 10.03
 1 -6 -4 358.36 14.15
 -1 6 4 351.79 22.72
 -1 6 4 356.84 24.15
 -1 -6 4 374.63 25.71
 1 6 -4 366.49 25.24
 1 6 -3 1567.37 38.34
 -1 6 3 1587.55 44.59
 -1 6 3 1539.46 41.47
 -1 -6 3 1596.53 38.37
 1 6 -3 1641.62 48.7
 -1 6 2 4340.76 48.4
 -1 -6 2 4328.56 48.79
 -1 6 2 4270.59 63.44
 1 6 -2 4270.25 73.05
 1 6 -2 4239.74 60.15
 1 6 -2 4279.97 46.71
 -1 6 2 4382.36 62.47
 1 6 -1 3295.11 52.06
 1 6 -1 3204.1 52.19
 -1 -6 1 3197.38 26.14
 -1 6 1 3190.87 48.19
 1 6 -1 3242.9 55.85
 -1 -6 1 3288.15 39.71
 1 6 -1 3362.88 27.13
 1 6 0 1144.75 24.8
 1 6 0 1155.14 28.69
 1 6 0 1184.47 28.85
 -1 -6 0 1227.01 26.37
 1 -6 0 1201.44 35.24
 1 6 0 1218.98 32.04
 1 6 1 184.02 9.4
 -1 -6 -1 189.8 10.46
 1 -6 1 186.37 11.71
 1 6 1 187.45 12.1
 1 6 2 2564.34 53.14
 1 6 2 2665.38 27.46
 1 -6 2 2579.78 47.26
 1 6 3 1524.61 48.19
 1 -6 3 1518.58 41.74
 1 6 3 1564.08 30.94
 1 -6 4 1887.9 53.8
 1 6 4 1841.26 41.68
 1 6 4 1776.03 58.17
 1 6 5 1107.37 50.7
 1 -6 5 1075.83 45.27
 1 6 5 985.5 35.77
 1 6 6 137.36 19.59
 1 6 6 117.19 13.93
 1 -6 6 150.32 18.96
 1 -6 7 8.34 6.1
 1 6 7 0.17 2.43
 1 6 8 63.4 15.29
 1 -6 8 66.67 15.82
 -1 7 8 7.59 5.31
 -1 -7 8 5.04 2.73
 -1 7 8 8.75 5.73
 -1 7 7 54.36 11.91
 -1 -7 7 60.64 13.98
 -1 7 7 75.76 14.89
 -1 7 6 970.83 46.05
 -1 7 6 961.8 48.74
 -1 -7 6 1002.62 51.4
 -1 7 5 2408.66 65.8
 -1 7 5 2237.56 68.6
 -1 -7 5 2482.73 74.57
 -1 7 4 999.87 40.93
 1 7 -4 996.54 34.42
 -1 7 4 1031.03 38.67
 1 7 -4 981.39 43.03
 -1 -7 4 1058.19 44.02
 1 7 -3 707.53 33.28
 -1 7 3 747.67 31.51
 -1 -7 3 740.49 26.06
 -1 7 3 739.03 29.48
 1 7 -3 703.35 27.48
 -1 -7 2 22.67 3.65
 1 7 -2 27.63 6
 1 7 -2 24.28 3.54
 -1 7 2 26.94 5.4
 -1 7 2 19.72 4.34
 -1 7 2 24.98 4.13
 1 7 -2 28.41 5.61
 -1 -7 1 4087.31 30.91
 -1 -7 1 4276.62 49.42
 1 7 -1 4259.25 66.47
 -1 7 1 4189.57 58.33
 -1 7 1 4180.53 73.57
 1 7 -1 4243.76 61.43
 1 7 -1 4361.66 64.12
 1 -7 0 3129.26 32.22
 1 7 0 3048.02 43.41
 1 7 0 3132.47 48.99
 1 7 0 3056.45 50.02
 1 7 0 3076.71 53.71
 1 -7 1 2829.12 47.55
 1 7 1 2836.64 39.68
 1 -7 2 3610.68 57.59
 1 7 2 3720.14 33.05
 1 7 2 3711.34 65.68
 1 7 3 518.03 28.54
 1 7 3 472.16 16.6
 1 -7 3 491.84 24.01
 1 7 4 2.86 2.15
 1 -7 4 13.84 4.88
 1 7 4 9.81 4.6
 1 7 5 461.63 33.13
 1 -7 5 514.03 31.48
 1 7 5 547.98 26.06
 1 7 6 646.02 42.77
 1 7 6 672.57 32.86
 1 -7 6 694.33 40.65
 1 7 7 757.52 50.61
 1 -7 7 743.93 46.87
 1 -7 8 302.17 32.38
 1 7 8 336.27 36.25
 -1 8 8 2.5 3.46
 -1 -8 8 -2.04 3.75
 -1 8 7 8.28 5.29
 -1 -8 7 25.08 9.15
 -1 8 7 16.82 7.01
 -1 8 6 -2.79 5.4
 -1 -8 6 -9.23 5.32
 -1 8 6 4.37 2.58
 -1 8 5 42.87 8.9
 -1 8 5 45.3 9.82
 1 8 -5 48.15 8.27
 -1 -8 5 51.75 11.3
 1 8 -4 113.95 12.23
 1 8 -4 104.63 14.64
 -1 8 4 122.36 13.4
 -1 8 4 109.1 13.82
 -1 8 3 28.38 5.81
 1 8 -3 38.25 6.81
 1 8 -3 40.32 8.22
 -1 8 3 39.11 7.51
 -1 -8 3 39.77 6.05
 -1 -8 2 45.18 5.07
 -1 8 2 41.86 6.57
 1 8 -2 47.65 5.04
 1 8 -2 43.55 6.89
 -1 8 2 52.82 7.83
 1 8 -2 47.12 8.38
 -1 8 2 39.88 5.67
 1 8 -1 1153.23 35.23
 1 8 -1 1086.03 32.68
 -1 -8 1 1092.48 17.27
 1 8 -1 1133.91 36.24
 -1 8 1 1077.78 31.53
 -1 8 1 1107.43 30.84
 1 8 0 17.93 3.88
 1 8 0 18.21 4.17
 1 8 0 15.78 3.28
 1 -8 0 14.78 2.47
 1 8 0 14.62 3.56
 1 8 1 1.96 1.29
 1 8 1 0.92 1.17
 1 8 1 2.75 1.56
 1 -8 1 1.08 1.41
 -1 -8 -1 2.75 0.93
 1 8 1 1.78 1.37
 -1 -8 -2 3.11 0.95
 1 8 2 5.41 3.31
 1 -8 2 1.84 1.21
 1 8 3 158.73 16.1
 1 -8 3 168.42 14.33
 1 8 3 167.37 9.68
 1 -8 4 14.26 4.57
 1 8 4 20.57 4.19
 1 8 4 16.49 5.93
 1 8 5 3.18 2.51
 1 -8 5 7.99 4.07
 1 8 5 6.64 3.17
 1 8 6 1.44 3.85
 1 -8 6 -3.31 3.84
 1 8 7 -4.24 5.49
 1 -8 7 2.46 5.07
 1 8 8 -4.05 5.09
 1 -8 8 0.73 3.03
 -1 9 8 14.88 7.67
 -1 -9 8 8.04 5.31
 -1 9 7 45 12.15
 -1 9 7 39.23 10.29
 -1 -9 7 43.49 11.76
 -1 -9 6 759.77 47
 -1 9 6 765.37 44.99
 -1 9 6 770.66 41.31
 1 9 -5 601.38 31.07
 -1 9 5 586.95 36.23
 -1 -9 5 599.6 38.4
 -1 9 5 609.56 33.65
 1 9 -4 286.34 20.47
 1 9 -4 315.64 26.22
 -1 -9 4 305.11 20.18
 -1 9 4 324.84 22.41
 -1 9 4 315.56 23.92
 -1 9 3 505.79 24.97
 -1 9 3 530.08 22.02
 -1 -9 3 519.48 21.78
 1 9 -3 496.6 30.44
 -1 9 3 483.59 27.21
 1 9 -3 537.27 26.88
 1 9 -2 343.9 20.77
 1 9 -2 372.89 14.73
 -1 9 2 409.21 24.32
 -1 9 2 368.65 18.61
 1 9 -2 345.1 22.8
 -1 -9 2 361.13 14.35
 -1 9 2 345.47 20.51
 -1 9 1 745.81 26.9
 1 9 -1 768.34 28.45
 -1 -9 1 750.37 15.81
 -1 9 1 754.54 27.56
 1 9 -1 755.44 31.03
 1 9 -1 796.41 30.75
 1 -9 0 3297.03 37.79
 1 9 0 3115.98 49.75
 1 9 0 3201.69 57.17
 1 9 0 3305.9 62.05
 1 9 0 3108.01 53.24
 1 -9 1 1389.04 36.3
 1 9 1 1510.01 38.92
 -1 -9 -1 1585.29 24.93
 1 9 1 1517.59 34.34
 1 9 1 1451.08 36.47
 1 9 1 1533.27 43.08
 -1 -9 -2 1952.2 25.08
 1 -9 2 1946.72 44.93
 1 9 3 434.58 26.96
 1 -9 3 398.99 22.27
 1 9 3 408.76 15.14
 1 9 4 99.85 9.3
 1 9 4 91.25 13.81
 1 -9 4 87.45 11.75
 1 -9 5 181.35 19.07
 1 9 5 193.69 22.07
 1 9 5 214.86 16.21
 1 9 6 461.09 37.06
 1 -9 6 470.9 33.6
 1 9 7 247.7 29.37
 1 -9 7 224.35 26.02
 1 -9 8 130.52 21.53
 1 9 8 165.77 25.82
 -1 10 8 309.35 33.45
 -1 10 7 598.6 40.27
 -1 10 7 554.78 41.97
 -1 -10 7 620.12 45.5
 -1 -10 6 351.81 32.4
 -1 10 6 330.88 27.43
 -1 10 6 290.04 28.33
 -1 10 5 2.09 1.89
 -1 -10 5 6.72 4.65
 1 10 -5 3.77 2.27
 -1 10 5 2.83 1.9
 -1 10 4 951.11 38.73
 -1 -10 4 1014.66 36.73
 -1 10 4 1041.4 44.52
 1 10 -4 1021.13 40.66
 1 10 -3 2505.33 60.97
 -1 -10 3 2563.08 48.98
 -1 10 3 2592.28 64.75
 -1 10 3 2567.1 58.37
 1 10 -3 2661.94 72.99
 -1 10 3 2540.49 50.54
 -1 -10 2 5207.42 54.99
 -1 10 2 5120.21 74.01
 1 10 -2 5273.15 57.87
 -1 10 2 5046.38 42.05
 1 10 -2 5402.05 95.47
 -1 10 2 5342.97 82.96
 1 10 -2 5073.93 83.69
 -1 10 1 1246.88 36.89
 1 10 -1 1252.54 40.84
 -1 10 1 1234.98 37.04
 1 10 -1 1252.11 37.63
 -1 -10 1 1257.26 22.27
 1 10 -1 1244.36 42.09
 1 10 0 510.73 24.17
 1 10 0 472.19 20.43
 1 10 0 490.72 25.03
 1 10 0 465.4 21.59
 1 -10 0 475.13 15.3
 1 10 1 58.17 7.94
 1 10 1 48.8 8.08
 1 -10 1 50.19 7.18
 1 10 1 43.05 6.57
 -1 -10 -2 1424.21 22.06
 1 -10 2 1448.63 39.98
 1 10 2 1412.11 44.06
 1 -10 3 2147.11 52.7
 1 10 3 2154.5 61.37
 1 10 3 2156.85 38.49
 1 10 4 1556.8 37.1
 1 10 4 1615.01 58.9
 1 -10 4 1629.4 50.84
 1 10 5 1409.32 60.42
 1 -10 5 1506.97 55.11
 1 10 6 221.85 26.22
 1 -10 6 218 23.46
 1 -10 7 1.96 3.23
 1 10 7 -0.08 2.68
 -1 11 8 -2.3 4.06
 -1 11 7 34.03 10.47
 -1 -11 7 34.4 10.6
 -1 11 6 75.01 14.59
 -1 -11 6 84.91 16.06
 -1 11 6 89.27 14.25
 -1 11 5 80.28 14.1
 1 11 -5 73.18 11.89
 -1 11 5 58.36 10.53
 1 11 -4 222.87 19.85
 -1 11 4 181.74 19.3
 -1 11 4 228.2 19.15
 -1 -11 4 215.09 16.91
 1 11 -3 120.11 14.07
 -1 11 3 145.14 15.06
 1 11 -3 129.11 16.44
 -1 -11 3 117.36 10.49
 -1 11 3 109.92 11.44
 -1 11 3 122.63 14.41
 -1 11 2 15.25 2.41
 -1 11 2 14.07 4.62
 1 11 -2 23.74 6.43
 1 11 -2 14.29 5.34
 -1 -11 2 17.75 3.29
 -1 11 2 25.2 5.86
 1 11 -1 40.05 7.41
 1 11 -1 35.28 8.12
 -1 11 1 24.82 5.79
 -1 -11 1 25.65 3.48
 -1 11 1 22.97 5.64
 1 11 -1 29.59 7.06
 1 11 0 160.17 14.96
 1 11 0 159.85 12.49
 1 -11 0 165.34 9.51
 1 11 0 150.37 12.54
 1 11 0 164.22 14.48
 1 11 1 1246.61 42.47
 1 11 1 1297.18 39.46
 1 -11 1 1271.98 37.54
 1 11 1 1309.08 37.05
 1 -11 2 251.8 17.14
 -1 -11 -2 219.58 9.07
 1 11 2 248.54 18.89
 1 11 3 8.46 4
 1 -11 3 3.47 2.4
 1 -11 4 17.04 5.84
 1 11 4 24.67 4.79
 1 11 4 26.13 7.55
 1 -11 5 70.41 12.36
 1 11 5 58.92 12.25
 1 11 6 150.65 22.1
 1 -11 6 119.45 17.51
 1 -11 7 14.15 6.67
 1 11 7 28.43 10.46
 -1 12 8 64.93 15.65
 -1 12 7 89.52 17.33
 -1 -12 7 110.86 20.23
 -1 12 6 51.03 12.29
 -1 -12 6 63.05 14.15
 -1 12 6 54.88 11.46
 -1 12 5 52.76 11.68
 -1 12 5 48.88 9.83
 1 12 -5 56.35 11.02
 -1 -12 4 10.07 3.79
 1 12 -4 19.9 6.44
 -1 12 4 17.01 5.53
 -1 12 4 6.1 3.49
 -1 12 3 707.16 35.41
 -1 -12 3 682.13 26.02
 1 12 -3 672.69 34.55
 -1 12 3 673.63 29.11
 -1 12 2 549.07 26.77
 1 12 -2 578.33 33.62
 1 12 -2 567.29 30.6
 -1 12 2 545.58 14.41
 -1 12 2 551.34 28.75
 -1 -12 2 581.42 19.47
 1 12 -1 1161.99 43.43
 1 12 -1 1113.04 37.65
 -1 12 1 1181.66 39.13
 -1 -12 1 1138.2 24.56
 -1 12 1 1167.67 39.63
 1 12 0 91.98 10.31
 1 -12 0 88.68 7.33
 1 12 0 82.96 9.44
 1 12 0 90.9 11.89
 1 12 1 28.97 5.71
 1 -12 1 37.95 6.91
 1 12 1 48.98 9.15
 1 12 1 40.63 7.12
 -1 -12 -2 343.92 12.13
 1 12 2 341.8 20.22
 1 12 2 335.79 22.89
 1 -12 2 390.9 21.92
 1 -12 3 697.73 31.16
 -1 -12 -3 658.83 19.75
 1 12 3 712.56 36.72
 1 12 4 338.16 28.06
 1 -12 4 290.44 22.1
 1 12 5 294.11 28.71
 1 -12 5 297.77 25.26
 1 12 6 67.31 14.94
 1 -12 6 37.93 10.62
 1 -12 7 5.51 4.2
 1 12 7 3.19 2.95
 -1 -13 7 179.64 26.98
 -1 13 7 162.29 23.95
 -1 -13 6 675.95 46.53
 -1 13 6 596.6 37.37
 -1 13 6 621.08 43.45
 -1 13 5 1405.51 60.47
 1 13 -5 1403.75 56.08
 -1 -13 5 1341 49.41
 -1 13 5 1482.56 55.18
 -1 -13 4 1271.44 41.57
 1 13 -4 1292.95 51.75
 -1 13 4 1274.76 50.8
 -1 13 4 1298.19 53.96
 1 13 -3 561.01 32.87
 -1 -13 3 565.68 23.85
 -1 13 3 583.17 33.32
 -1 13 3 534.53 27.3
 -1 13 2 98.9 6.35
 -1 13 2 113.13 13.45
 -1 -13 2 116.95 9
 1 13 -2 90.45 12.92
 -1 13 2 115.13 12.86
 1 13 -1 1355.23 48.51
 -1 13 1 1307.42 44.11
 -1 13 1 1292.73 42.76
 -1 -13 1 1289.02 27.87
 1 13 -1 1285.2 41.91
 -1 13 0 1704.67 51.95
 1 13 0 1691.88 52.96
 1 13 0 1659.76 45.08
 1 13 0 1622.83 43.61
 1 13 1 4281.25 70.81
 1 13 1 4421.06 77.12
 1 -13 1 4371.65 74.32
 1 13 1 4273.39 85.34
 -1 -13 -2 2262.34 33.13
 1 -13 2 2458.31 56.38
 1 13 2 2430.37 63.72
 1 13 2 2471.6 55.41
 1 -13 3 102.17 12.22
 1 13 3 83.45 12.83
 1 -13 4 41.3 8.68
 1 13 4 34.65 8.98
 1 13 5 458.65 36.35
 1 -13 5 416.89 30.07
 1 13 6 638.29 46.34
 1 -13 6 671.29 41.75
 1 -13 7 570.69 42.39
 1 13 7 504.09 44.31
 -1 -14 7 98.22 19.61
 -1 14 7 71.46 16.04
 -1 14 6 142.3 21.09
 -1 -14 6 174.93 25.23
 -1 -14 5 15.37 6.38
 1 14 -5 10.76 6.01
 -1 14 5 12.26 5.01
 -1 14 5 9.09 4.74
 -1 14 4 161.9 19.64
 1 14 -4 185.21 20.35
 -1 -14 4 156.28 14.81
 -1 14 3 347.03 26.08
 1 14 -3 362.09 27.31
 -1 -14 3 357.49 18.97
 -1 14 3 322.05 14.14
 -1 14 3 323.31 22.2
 1 14 -2 933.58 42.84
 -1 14 2 934.09 20.44
 -1 -14 2 995.64 27.06
 -1 14 2 927.13 38.34
 -1 14 2 988.21 40.88
 1 14 -1 748.75 33.33
 -1 14 1 790.73 35.7
 -1 14 1 806.46 34.86
 1 14 -1 776.56 38.4
 -1 -14 1 784.81 22.84
 1 14 0 98.97 11.25
 -1 14 0 103.8 13.3
 1 14 0 108.42 11.9
 1 -14 0 130.86 14.77
 1 14 0 124.85 15.03
 1 14 1 -0.21 0.94
 1 14 1 0.01 1.2
 1 14 1 1.44 5.01
 1 -14 1 3.99 3.51
 1 14 2 255.99 21.07
 -1 -14 -2 224.97 11.14
 1 -14 2 254.57 18.82
 1 14 2 249.73 18.23
 1 14 3 134.96 16.74
 1 -14 3 166.41 15.91
 1 -14 4 834.44 38.92
 1 14 4 835.75 45.51
 1 14 5 268.56 28.11
 1 -14 5 300.07 25.64
 1 -14 6 24.62 8.66
 1 14 6 13.61 6.36
 1 -14 7 5.01 4.13
 1 14 7 4.95 4.14
 -1 15 7 1.96 4.89
 -1 -15 7 -2.15 3.35
 -1 -15 6 82.41 16.99
 -1 15 6 55.85 13.5
 1 15 -5 138.25 18.9
 -1 15 5 157.34 21.19
 -1 -15 5 134.68 15.86
 -1 15 4 85.45 14.67
 -1 -15 4 102.07 12.15
 1 15 -4 72.14 13.13
 -1 -15 3 30.42 5.59
 -1 15 3 22.36 6.62
 1 15 -3 23.2 6.93
 -1 15 3 22.68 6.26
 -1 15 2 2.03 3.15
 -1 -15 2 2.69 2
 -1 15 2 2.61 2.75
 -1 15 2 3.79 1.18
 1 15 -2 5.93 4.34
 1 15 -1 238.43 21.94
 1 15 -1 215.81 18.49
 -1 -15 1 228.9 13.03
 -1 15 1 235.82 19.62
 -1 15 1 226.33 19.95
 -1 15 0 62.87 10.96
 1 15 0 70.32 11.97
 1 15 0 67.69 9.74
 1 15 0 58.35 9
 1 -15 0 61.23 10.14
 1 15 1 163.29 17.96
 1 15 1 177.11 15.2
 1 15 1 153.35 15.54
 1 -15 1 178.55 15.91
 1 -15 2 180.91 16.16
 1 15 2 157.48 14.9
 1 15 2 194.9 18.81
 1 -15 3 1.09 2.19
 1 15 3 -1.11 1.95
 1 15 3 2.16 2.75
 1 -15 4 48.21 10.13
 1 15 4 55.67 11.92
 1 -15 5 45.81 10.31
 1 15 5 41.56 11.14
 1 -15 6 89.04 15.73
 1 15 6 79.29 16.88
 1 -15 7 22.55 8.37
 1 15 7 33.01 11.84
 -1 16 7 308.96 34.73
 -1 16 6 63.27 14.98
 -1 -16 6 68.27 16.25
 1 16 -5 4.67 3.84
 -1 16 5 6.21 4.69
 1 16 -4 437.92 33.51
 -1 -16 4 410.98 24.35
 -1 16 4 410.78 32.72
 1 16 -3 850.79 45.14
 -1 16 3 852.67 39.19
 -1 16 3 898.99 44.05
 -1 -16 3 872.95 30.67
 -1 16 2 2156.28 63.3
 -1 -16 2 2174.64 42.61
 -1 16 2 2179.44 64.67
 1 16 -1 1632.2 52.31
 1 16 -1 1679.97 61.06
 -1 16 1 1627.3 55.82
 -1 -16 1 1703.67 37.09
 -1 16 1 1676.17 53.78
 -1 -16 0 658.14 26.63
 -1 16 0 619.16 35.56
 1 16 0 585.45 29.59
 1 16 0 581.4 29.27
 1 -16 0 634.81 33.16
 1 16 0 597.25 35.57
 1 16 1 12.65 4.54
 1 16 1 14.58 5.5
 1 16 1 12 5.57
 1 -16 1 14.75 5.17
 1 16 2 570.88 33.16
 1 -16 2 649.75 31.53
 1 16 2 602.28 29.5
 1 16 3 1418.44 57.06
 1 16 3 1407.22 47.5
 1 -16 3 1391.56 48.2
 1 16 4 1181.51 56.21
 1 -16 4 1155.9 47.41
 1 -16 5 617.95 37.84
 1 16 5 654.57 45.56
 1 -16 6 59.35 13.05
 1 16 6 50.39 13.3
 1 -16 7 3.59 3.16
 -1 -17 6 291.74 32.7
 -1 17 6 232.51 28.62
 1 17 -5 777.5 47.75
 -1 17 5 709.83 46.57
 1 17 -4 424.04 33.97
 -1 17 4 410.5 32.96
 1 17 -3 216.53 23.69
 -1 17 3 240.38 23.66
 -1 -17 3 231.93 16.07
 -1 17 3 210.59 20.28
 1 17 -2 13.03 5.35
 -1 17 2 25.64 7.55
 -1 -17 2 19.3 4.24
 -1 17 2 22.75 7.05
 -1 17 1 499.5 30.86
 1 17 -1 435.63 32.03
 -1 17 1 516.73 32.63
 -1 -17 1 523.74 21.42
 1 17 -1 465.14 28.78
 -1 17 0 542.34 34.52
 1 17 0 557.66 29.49
 -1 -17 0 581.32 25.18
 1 17 0 549.13 29.55
 1 -17 0 593.04 32.18
 1 17 0 538.51 34.85
 -1 17 -1 1234.68 53.91
 1 -17 1 1263.37 44.91
 1 17 1 1216.97 46.19
 1 17 1 1286.05 43.49
 1 17 1 1237.45 52.86
 1 17 2 348.62 23.06
 1 -17 2 356.14 23.93
 1 17 2 351.43 28.7
 1 17 2 366.82 27.17
 1 -17 3 298.45 22.73
 1 17 3 281.37 21.54
 1 17 3 305.11 27.03
 1 -17 4 18.1 6.1
 1 17 4 15.11 7.17
 1 17 4 16.38 5.87
 1 17 5 153.17 22.31
 1 -17 5 164.45 19.78
 1 -17 6 268.65 27.93
 1 17 6 221.61 29.03
 1 -17 7 204.47 26.11
 -1 18 6 35.51 11.67
 1 18 -5 5.04 4.7
 -1 18 5 4.8 4.78
 1 18 -4 16.15 6.71
 -1 18 4 11.46 4.97
 1 18 -3 16.88 6.69
 -1 18 3 19.45 6.63
 -1 18 3 19.59 6.67
 -1 -18 2 3.48 1.84
 1 18 -2 -0.71 2.68
 -1 18 2 1.33 1.95
 -1 18 2 0.45 1.74
 -1 18 1 41.99 9.38
 -1 -18 1 39.68 6.09
 1 18 -1 31.7 8.95
 -1 18 1 53.93 10.95
 -1 18 0 95.5 15.48
 1 18 0 104.47 13.06
 1 18 0 98.45 15.61
 1 18 0 74.3 11.34
 -1 -18 0 98.28 10.54
 1 -18 0 121.03 14.93
 1 18 1 11.81 7.05
 -1 18 -1 4.16 5.07
 -1 -18 -1 -8.28 4.8
 1 18 1 4.45 2.57
 1 -18 1 9.08 5.39
 1 18 1 -0.43 4.28
 1 18 2 8.68 3.33
 1 18 2 5.45 4.42
 1 18 2 3.46 3.59
 1 -18 2 4.36 3.46
 1 18 3 11.34 4.56
 1 -18 3 1.79 1.29
 1 18 3 8.7 4.1
 1 -18 4 15.59 5.85
 1 18 4 22.6 6.57
 1 18 4 25.27 8.72
 1 -18 5 10.39 5.61
 1 18 5 4.33 4.25
 1 -18 6 -0.8 2.81
 1 18 6 0.2 3.17
 -1 19 6 348.5 36.14
 1 19 -5 346.94 33.7
 -1 19 5 326.82 32.68
 -1 19 4 541.34 39.63
 1 19 -4 534.1 41.21
 1 19 -3 170.94 22.78
 -1 19 3 188.53 21.91
 -1 19 3 205.68 21.69
 1 19 -2 34.01 10.61
 -1 19 2 29.96 8.57
 -1 19 2 35.29 9.09
 1 19 -1 165.18 21
 -1 19 1 157.55 19.7
 -1 19 1 143.8 17.51
 -1 -19 1 174.42 13.25
 1 19 0 1065.61 42.93
 -1 19 0 1105.1 52.6
 1 19 0 1123.79 45.34
 1 19 0 1033.83 51.89
 1 -19 0 1114.67 46.1
 -1 -19 0 1170.12 37.52
 1 19 1 1515.21 54.8
 -1 19 -1 1553.71 64.97
 1 19 1 1575.73 51.29
 1 -19 1 1648.93 54.07
 1 19 1 1575.29 63.75
 1 19 2 799.51 46.07
 -1 19 -2 840.6 49.35
 1 -19 2 818.29 38.06
 1 19 2 799.37 42.3
 1 19 2 840.49 36.98
 1 -19 3 149.35 16.77
 1 19 3 138.32 15.75
 1 19 3 150.61 19.92
 1 -19 4 16.03 6.25
 1 19 4 10.04 5.76
 1 -19 5 131.22 18.01
 1 19 5 143.56 23.18
 1 -19 6 346.79 32.23
 1 19 6 339.48 36.83
 -1 20 6 146.29 23.89
 1 20 -5 0.79 3.19
 -1 20 5 4.95 4.14
 -1 20 4 224.01 25.79
 1 20 -4 248.17 28.71
 1 20 -3 621.31 44.66
 -1 20 3 618.65 40.58
 -1 20 3 609.28 38.39
 1 20 -2 1294.14 62.57
 -1 20 2 1261.94 54.85
 -1 20 2 1286.2 56.47
 1 20 -1 484.19 37.78
 -1 20 1 475.83 34.98
 -1 20 1 433.5 31.2
 -1 -20 0 240.58 17.58
 1 20 0 217.51 20.13
 1 20 0 222.64 20.82
 1 -20 0 244.79 22.19
 -1 20 0 251.27 26.09
 1 20 0 261.98 26.95
 1 20 1 10.02 6.52
 -1 20 -1 20.92 8.07
 1 20 1 10.74 5.2
 1 -20 1 19.15 6.96
 1 20 1 14.11 5.76
 -1 20 -2 539.04 40.74
 1 20 2 483.16 33.75
 1 -20 2 519.45 31.25
 1 20 2 498.68 29.12
 1 20 2 522.96 38.39
 -1 20 -3 275.9 29.94
 1 20 3 267.9 26.98
 1 -20 3 258.93 22.64
 1 -20 4 757.71 40.98
 1 20 4 697.62 47.04
 1 20 5 344.15 35.39
 1 -20 5 369.96 31.07
 -1 20 -6 95.74 19.8
 1 21 -5 57.84 14.72
 -1 21 5 40.87 12
 1 21 -4 -3.24 4.92
 -1 21 4 -8.2 5.25
 1 21 -3 16.54 7.87
 -1 21 3 16.84 7.13
 -1 21 3 21.32 7.38
 -1 21 2 9.3 5.65
 1 21 -2 11.57 5.9
 -1 21 2 9.74 5.88
 1 -21 -2 2.38 6.41
 -1 21 1 54.89 12.42
 1 21 -1 41.16 11.37
 -1 21 1 50.23 11.08
 1 21 0 11.7 4.92
 1 21 0 3.59 3.76
 1 -21 0 7.56 4.56
 -1 21 0 -2.11 3.78
 1 21 1 35.45 10.19
 1 21 1 41.53 8.75
 -1 21 -1 56.31 13.49
 1 21 1 50.92 10.5
 1 -21 1 46.11 9.41
 1 21 2 87.98 16.26
 1 21 2 79.98 14.42
 -1 21 -2 64.56 14.56
 1 -21 2 63.48 11.24
 1 21 2 78.74 11.94
 1 -21 3 2.39 2.04
 -1 21 -3 7.14 6.74
 1 21 3 3.09 5.07
 -1 21 -4 3.16 5.76
 1 -21 4 0.83 2.73
 1 21 4 -1.2 2.99
 1 21 5 5.38 5.64
 -1 21 -5 1.31 4.99
 -1 21 -6 0.81 4.97
 -1 22 5 6.85 7.12
 1 22 -5 0.25 4.71
 1 22 -4 164.24 25.22
 -1 22 4 187.73 24.77
 1 22 -3 324.29 34.5
 -1 22 3 348.16 31.77
 -1 22 3 323.25 30.13
 -1 22 2 628.62 40.97
 1 22 -2 627.03 46.22
 -1 22 2 609.52 41.46
 -1 22 1 139.57 20.54
 1 22 -1 132.15 20.89
 -1 22 0 205.75 25.07
 1 -22 0 203.94 20.89
 1 22 0 192.92 24.94
 1 22 0 208.76 20.83
 1 22 1 3.44 4.25
 -1 22 -1 10.56 6.9
 1 22 1 5.76 3.59
 1 -22 1 4.58 4.12
 1 22 1 1.09 3.89
 -1 22 -2 224.07 28.01
 1 22 2 235.44 24.88
 1 -22 2 232.46 21.81
 1 22 2 268.71 29.17
 -1 22 -3 338.43 35.66
 1 22 3 322.36 30.69
 1 -22 3 296.23 24.93
 -1 22 -4 301.19 34.61
 1 22 4 327.63 33.29
 -1 22 -5 218.33 30.57
 1 22 5 201.53 27.95
 1 23 -5 607.81 50.79
 -1 23 4 138.39 21.66
 1 23 -4 164.71 25.78
 1 23 -3 212.63 28.62
 -1 23 3 242.03 27.35
 -1 23 3 213.67 25.31
 1 23 -2 11.1 6.93
 1 -23 -2 7.71 8.21
 -1 23 2 22.85 8.28
 -1 23 2 29.06 9.87
 -1 23 1 444.46 37.73
 1 -23 -1 484.97 36.68
 1 23 -1 482.56 40.85
 -1 23 0 553.88 42.82
 1 -23 0 470.76 32.54
 1 23 0 474.22 40.08
 -1 23 -1 915.11 56.82
 1 23 1 935.52 48.12
 1 -23 1 945.18 45.01
 1 23 1 889.43 54.19
 1 23 2 460.31 35.27
 -1 23 -2 493.43 42.62
 1 -23 2 541.8 33.81
 1 23 2 525.05 41.9
 -1 23 -3 156.95 25.03
 1 -23 3 152.33 18.25
 1 23 3 149.15 21.43
 -1 23 -4 11.3 8.58
 1 23 4 2.16 4.06
 -1 23 -5 135 24.5
 1 24 -5 -13.04 7.9
 1 24 -4 63.4 17.1
 -1 24 4 39.85 11.69
 1 24 -3 43.36 13.66
 -1 24 3 72.18 15.05
 -1 24 3 73.31 15.34
 -1 24 2 210.44 25.42
 1 24 -2 252.51 31.14
 -1 24 2 179.65 23.95
 1 -24 -1 67.02 13.82
 -1 24 1 56.5 13.65
 1 24 -1 51.07 13.63
 -1 24 0 11.94 6.85
 1 24 0 16 7.36
 1 -24 0 9.9 5.34
 -1 24 -1 4.91 6.03
 1 24 1 13.53 8.11
 1 24 1 6.48 5.08
 1 -24 1 9.53 5.86
 1 -24 2 17.92 6.39
 -1 24 -2 27.95 10.79
 1 24 2 23.48 8.29
 -1 24 -3 94.43 19.5
 1 24 3 100.91 17.66
 -1 24 -4 82.47 19.14
 1 24 4 67.39 15.7
 1 25 -4 27.47 10.52
 -1 25 3 38.16 11.14
 1 -25 -3 3.27 4.42
 -1 25 3 22.17 9.42
 1 25 -3 43.38 13.74
 1 -25 -2 2.26 3.6
 -1 25 2 5.57 5.38
 1 25 -2 0.68 3.16
 -1 25 2 1.46 2.89
 1 -25 -1 227.54 25.02
 -1 25 1 225.11 28.04
 1 25 -1 245.5 30.94
 -1 25 0 69.44 16.06
 1 25 0 71.38 16.93
 1 -25 0 75.77 13.9
 -1 25 -1 180.72 26.67
 1 -25 1 150.71 18.67
 1 25 1 197.3 27.07
 1 25 1 176.56 22.11
 -1 25 -2 105.77 21.45
 1 25 2 82.07 15.68
 1 25 3 26.7 9.92
 -1 25 -3 18.77 9.38
 -1 25 -4 0.37 3.47
 1 -26 -4 13.51 11.36
 1 26 -3 225.87 31.85
 -1 26 3 242.32 29.38
 -1 26 3 233.3 29.07
 -1 26 2 479.99 40.11
 1 26 -2 471.44 44.77
 -1 26 2 477.38 41.5
 -1 26 1 511.98 43.79
 1 -26 -1 557.49 39.81
 1 26 -1 512.91 46.4
 1 26 0 106.34 21.02
 -1 26 0 101.41 20.15
 -1 26 -1 7.38 6.48
 1 26 1 -3.52 5.16
 1 26 1 6.89 3.35
 -1 26 -2 162.16 26.83
 1 26 2 157.5 22.59
 -1 26 -3 438.32 45.04
 1 26 3 485.88 41.22
 1 -27 -4 -18.63 11.66
 -1 27 3 28.23 10.21
 1 -27 -3 0.9 5.02
 -1 27 2 5.55 4.7
 1 -27 -2 9.94 6.48
 1 27 -1 67 17.31
 -1 27 1 79.38 18.1
 1 27 0 116.65 22.33
 -1 27 0 107.04 21.61
 -1 27 -1 184.39 29.11
 1 27 1 211.48 29.99
 -1 27 -2 168.44 27.67
 1 27 2 145.38 21.89
 -1 28 3 26.99 11.24
 -1 28 2 75.94 17.54
 -1 28 1 -10.62 6.91
 -1 28 0 3.06 4.71
 1 28 0 12.09 8.08
 1 28 1 8.5 7.86
 1 28 2 10.41 5.7
 -2 0 8 119.22 20.16
 -2 0 7 13.81 5.7
 -2 0 7 7.92 3.38
 -2 0 6 1245.06 47.9
 2 0 -6 1244.58 48.25
 -2 0 6 1185.83 53.79
 -2 0 5 683.4 31.64
 -2 0 5 673.27 37.03
 -2 0 4 2942.64 56.91
 -2 0 4 3148.84 72.17
 -2 0 3 2491.3 42.21
 -2 0 3 2521.41 57.69
 -2 0 2 545.86 12.8
 -2 0 2 587.47 14.67
 -2 0 2 567.43 24.25
 2 0 -1 11.54 1.53
 -2 0 1 12.5 3.19
 2 0 -1 13.63 3.16
 2 0 0 5801.08 60.28
 2 0 0 5527.07 56.8
 2 0 1 2265.87 39.33
 2 0 2 5528.17 70.88
 2 0 3 2941.58 60.16
 2 0 4 150.54 15.67
 2 0 5 6.22 4.38
 2 0 6 402.07 31.73
 2 0 6 406.27 28.11
 2 0 7 717.82 50.15
 2 0 7 701.24 40.65
 2 0 8 429.89 41.73
 -2 -1 8 109.47 19.27
 -2 1 8 138.76 21.69
 -2 -1 7 244.62 23.41
 -2 -1 7 211.54 24.94
 -2 1 7 198.52 21.41
 -2 1 7 192.61 23.4
 -2 -1 6 256.46 21.71
 -2 1 6 243.83 21.51
 -2 1 6 243.75 24.46
 2 1 -6 246.29 21.93
 2 -1 -6 248.79 20.98
 -2 -1 6 273.91 26.03
 -2 1 5 265.89 23.13
 -2 1 5 223.58 18.45
 -2 -1 5 231.32 18.1
 2 1 -5 219.49 19.35
 -2 -1 5 283.34 24.21
 -2 -1 4 18.26 5.27
 -2 1 4 13.91 4.42
 -2 1 4 13.08 3.58
 -2 -1 4 19.9 4.44
 -2 -1 3 697.88 21.81
 -2 1 3 701.04 30.41
 -2 1 3 642.02 22.42
 -2 -1 3 715.84 30.8
 -2 -1 2 783.6 15.54
 -2 -1 2 766.21 28.16
 -2 1 2 768.45 28.33
 2 -1 -2 826.59 20.01
 -2 1 2 815.5 19.17
 2 1 -2 811.25 27.58
 -2 -1 2 774.13 16.87
 2 1 -1 1704.01 35.44
 -2 -1 1 1706.86 36.01
 -2 1 1 1707.43 37.51
 2 -1 -1 1723.23 31.95
 2 -1 -1 1784.31 23.12
 -2 1 1 1676.49 31.94
 2 1 0 1591.9 33.93
 -2 -1 0 1599.86 30.6
 2 -1 0 1561.56 32.18
 2 1 0 1496.09 27.54
 2 1 0 1591.62 29.53
 2 -1 1 589.47 20.73
 2 1 1 570.48 18.9
 2 1 2 33.17 5.65
 2 -1 2 42.76 6.47
 2 -1 3 190.58 15.57
 2 1 3 195.41 15.66
 2 -1 4 663.22 32.69
 2 1 4 618.02 31.81
 2 -1 5 511.52 32.16
 2 1 5 508.61 32.55
 2 1 6 216.69 20.18
 2 -1 6 251.36 25.17
 2 1 7 60.69 14.74
 2 -1 7 43.35 10.35
 2 1 7 46.11 10.34
 2 1 8 6.64 5.28
 2 -1 8 9.16 5.86
 -2 2 8 43.16 11.66
 -2 -2 8 35.38 11.46
 -2 -2 7 -1.18 2.17
 -2 2 7 4.47 4.95
 -2 2 7 -4.91 3.81
 -2 -2 6 83.61 12.38
 -2 2 6 83.29 13
 2 2 -6 71.38 12.33
 -2 2 6 64.5 12.52
 -2 -2 6 73.78 13.5
 2 -2 -6 72.02 11.17
 -2 -2 5 76.08 10.56
 2 2 -5 85.56 12.73
 -2 2 5 86.07 13.13
 -2 2 5 103.92 12.82
 -2 -2 5 82.56 13.05
 -2 -2 4 388.8 20.15
 -2 2 4 394.69 25.61
 -2 -2 4 371.12 25.37
 -2 2 4 379.6 21.45
 -2 -2 3 456.07 17.37
 -2 -2 3 486.61 25.7
 -2 2 3 470.86 20.09
 -2 2 3 490.94 25.49
 2 2 -2 57.42 7.64
 2 -2 -2 55.84 5.5
 -2 -2 2 43.37 3.4
 -2 2 2 49.53 7.13
 -2 2 2 44.73 4.99
 -2 -2 2 44.35 4.49
 -2 -2 2 48.05 7.13
 -2 2 1 12.07 2.99
 2 2 -1 23.18 4.7
 -2 -2 1 11.81 2.76
 2 -2 -1 14.27 2.45
 2 -2 -1 19.1 3.46
 -2 2 1 15.99 3.03
 -2 -2 0 44.48 5.04
 2 2 0 45.71 5.07
 -2 -2 0 53.09 5.26
 2 -2 0 36.87 5.41
 2 2 0 34.98 4.07
 2 2 0 46.34 6.26
 2 -2 1 311.17 15.61
 2 2 1 328.66 14.26
 2 2 2 824.18 27.36
 2 -2 2 808.32 28.21
 2 -2 3 271.46 18.41
 2 2 3 296.83 19.27
 2 -2 4 36.29 7.75
 2 2 4 33.58 8.03
 2 -2 5 -1.41 2.96
 2 2 5 -1.95 2.03
 2 -2 6 29.5 9.12
 2 2 6 32.46 7.75
 2 2 6 22.85 8.54
 2 -2 7 81.83 14.45
 2 2 7 95.13 18.29
 2 -2 8 51.31 14.56
 2 2 8 57.19 15.24
 -2 3 8 368.28 35.09
 -2 -3 8 403.37 37.28
 -2 3 7 978.42 52.98
 -2 3 7 999.71 49.67
 -2 -3 7 1023.35 54.88
 -2 -3 6 423.91 27.46
 -2 3 6 431.78 32.35
 2 3 -6 420.93 29.93
 2 -3 -6 414.57 25.52
 -2 3 6 430.99 29.65
 -2 -3 6 440.96 33.72
 -2 3 5 343.64 23.67
 -2 -3 5 374.76 22.94
 -2 3 5 400.52 28.61
 -2 -3 5 412.04 29.8
 2 3 -5 365.07 26.36
 -2 3 4 24.48 5.61
 -2 3 4 28.18 6.87
 -2 -3 4 37.85 6.24
 -2 -3 4 25.94 6.23
 -2 -3 3 2030.69 36.56
 -2 3 3 2120.49 43.95
 -2 3 3 2004.65 52.35
 -2 -3 3 2126.48 54.65
 2 3 -2 2091.77 47.14
 -2 -3 2 2104.8 34
 -2 -3 2 1976.47 22.93
 -2 3 2 2010.14 36.33
 -2 3 2 2076.56 47.2
 -2 -3 2 1917 45.5
 -2 3 2 1988.05 35.88
 2 3 -1 6883.27 77.42
 2 -3 -1 6889.26 55.59
 -2 3 1 6689.42 54.45
 -2 -3 1 6774.89 70.32
 -2 3 1 6890.8 79.66
 -2 -3 1 6726.89 68.19
 2 3 0 3890.36 39.65
 2 3 0 3871.02 42.55
 -2 -3 0 3791.69 43.33
 -2 -3 0 4024.41 40.21
 2 3 0 3760.79 36.49
 2 -3 0 3968.38 57.62
 2 3 0 3860.48 56.66
 2 3 1 308.82 10.68
 2 -3 1 321.42 16.55
 2 3 1 297.87 13.26
 2 -3 2 39.36 6.2
 2 3 2 46.17 6.58
 2 3 3 1070.86 36.5
 2 -3 3 1097.55 37.18
 2 -3 4 1990.36 57.04
 2 3 4 1971.48 57.06
 2 3 5 1812.63 67.7
 2 3 5 1716.87 48.87
 2 -3 5 1761.59 60.24
 2 3 6 700.47 46.3
 2 3 6 546.92 30.85
 2 -3 6 633.62 40.08
 2 -3 7 71.11 13.59
 2 3 7 121.6 20.81
 2 3 8 -0.6 5.59
 2 -3 8 -0.87 4.21
 -2 4 8 50.76 12.94
 -2 -4 8 44.74 12.77
 -2 -4 7 28.63 9.64
 -2 4 7 13.5 6.28
 -2 4 7 29.56 8.5
 2 4 -7 24.18 7.7
 2 4 -6 45.58 10.52
 -2 -4 6 56.38 9.93
 -2 4 6 51.92 10.26
 -2 4 6 51.37 11.24
 -2 -4 6 43.41 10.39
 -2 -4 5 1011.46 37.66
 -2 -4 5 1132.47 49.79
 -2 4 5 1002.24 45.42
 2 4 -5 1035.23 45.68
 -2 4 5 1033.65 41.87
 -2 4 4 1971.77 51.49
 -2 -4 4 1912.88 58.74
 -2 4 4 1887.35 56.53
 2 4 -4 1914.15 34.55
 -2 -4 3 723.71 32.34
 -2 4 3 820.51 33.58
 -2 4 3 726.09 27.2
 2 4 -3 757.15 22.36
 2 4 -2 473.58 23.03
 -2 -4 2 443.2 16.86
 -2 4 2 488.14 23.49
 -2 4 2 427.02 15.52
 -2 4 2 467.14 18.28
 -2 -4 2 479.64 22.85
 -2 -4 1 72.23 7.32
 2 -4 -1 84.55 5.64
 2 4 -1 81.86 8.95
 -2 4 1 73.04 8.47
 -2 4 1 69.89 6.56
 2 4 0 1201.2 23.78
 2 4 0 1107.5 21.93
 2 -4 0 1154.7 32.96
 -2 -4 0 1125.66 22.62
 -2 -4 0 1156.85 19.44
 2 4 0 1174.59 18.53
 2 4 0 1200.8 32.83
 2 4 1 2541.71 46.43
 2 -4 1 2548.6 48.44
 2 4 1 2528.03 38.85
 2 4 1 2545.35 26.69
 -2 -4 -1 2577.3 38
 2 4 2 1875.35 41.69
 2 4 2 1864.6 48.38
 2 -4 2 1873.27 43.69
 2 4 3 1322.41 47.1
 2 -4 3 1364.74 41.79
 2 4 3 1374.45 41.92
 2 4 4 227.75 21.96
 2 4 4 170.75 12.94
 2 -4 4 240.67 19.94
 2 4 4 217.65 19.13
 2 -4 5 4.17 3.42
 2 4 5 -0.08 3.92
 2 4 5 0.75 1.86
 2 4 6 177.08 23.31
 2 -4 6 134.56 18.54
 2 4 6 187.3 17.55
 2 4 7 290.94 32.3
 2 -4 7 277.3 29.11
 2 4 8 249.69 31.93
 2 -4 8 244.8 27.56
 -2 -5 8 4.72 4.2
 -2 5 8 7.84 6.39
 -2 5 7 10.11 4.9
 2 5 -7 13.14 6.62
 -2 5 7 14 6.52
 -2 -5 7 19.59 7.66
 -2 5 6 -5.37 3.83
 -2 -5 6 -5.3 4
 -2 -5 6 -0.54 2.35
 -2 5 6 0.13 2.03
 2 5 -6 4.1 3.29
 2 5 -5 55.41 10.92
 -2 -5 5 53.6 10.99
 -2 5 5 56.68 10.79
 -2 5 5 37.9 8.24
 2 5 -4 -1.2 1.76
 -2 5 4 -1.13 2.49
 -2 5 4 0.15 1.54
 -2 -5 4 -2.26 3.45
 2 5 -4 -3.87 2.94
 -2 5 3 180.91 15.83
 -2 5 3 175.46 13.81
 2 5 -3 193.16 12.41
 -2 -5 3 188.52 16.83
 -2 5 2 60.21 8.84
 2 5 -2 47.03 7.56
 -2 -5 2 62.19 8.34
 2 5 -2 50.01 6.54
 -2 5 2 46.17 4.7
 2 5 -2 45.93 4.72
 -2 5 2 48.42 6.3
 -2 -5 2 48.31 3.96
 2 -5 -1 16.74 2.29
 -2 -5 1 15.69 2.11
 -2 -5 1 15.01 3.37
 -2 5 1 16.55 4.07
 2 5 -1 17 4.12
 -2 5 1 13.64 3.08
 2 5 -1 3.31 1.11
 -2 -5 0 243.25 11.52
 2 5 0 220.11 10.34
 2 5 0 223.81 10.49
 -2 -5 0 221.59 9.83
 2 5 0 228.36 14.85
 -2 -5 0 221.07 7.58
 2 -5 0 218.69 15.11
 2 5 0 220.94 7.6
 2 5 1 74.21 7.98
 2 5 1 68.11 3.71
 2 -5 1 56.5 7.57
 -2 -5 -1 70.93 6.19
 2 5 1 69.59 6.51
 2 5 2 230.8 17.01
 2 -5 2 230.74 15.91
 2 5 2 221.63 14.34
 2 5 3 19.3 3.45
 2 -5 3 13.93 4.44
 2 5 3 23.51 5.54
 2 5 3 11.83 4.17
 2 -5 4 2.77 2.46
 2 5 4 0.72 1.01
 2 5 4 3.2 3.13
 2 -5 5 77.89 12.83
 2 5 5 73.37 13.97
 2 5 5 73.24 9.42
 2 -5 6 -0.05 2.33
 2 5 6 4.97 2.46
 2 -5 7 6.67 5.24
 2 5 7 4.65 7.63
 2 -5 8 1.27 3.49
 2 5 8 0.52 4.54
 -2 -6 8 61.64 14.78
 -2 6 8 50.85 13.17
 -2 -6 7 24.04 9.24
 -2 6 7 20.01 8.27
 -2 6 7 32.99 9.46
 -2 6 6 296.5 27.1
 -2 -6 6 258.39 26.71
 -2 6 6 298.52 26.08
 2 6 -6 295.57 27.21
 -2 6 5 1149.5 46.22
 -2 -6 5 1118.78 50.52
 2 6 -5 1168.85 50.57
 -2 6 5 1190.55 49.81
 2 6 -4 2387.39 68.09
 -2 6 4 2480.04 60.43
 -2 -6 4 2557.58 69.9
 -2 6 4 2468.97 65.39
 2 6 -4 2502.34 48.37
 -2 -6 3 959.83 38.57
 -2 6 3 965.35 37.63
 -2 6 3 863.34 32
 -2 6 3 863.02 18.04
 2 6 -3 955.74 29.85
 2 6 -2 695.74 29.79
 -2 6 2 664.41 16.05
 -2 -6 2 640.6 16.07
 -2 6 2 696.91 29.01
 2 6 -2 717.92 26.27
 2 6 -2 699.37 17.5
 -2 6 2 674.18 24.88
 -2 -6 2 685.4 28.55
 2 -6 -1 96.92 4.52
 -2 -6 1 108.02 6.49
 -2 6 1 105.4 9.1
 2 6 -1 97.82 10.47
 -2 6 1 92.27 21.36
 -2 -6 1 111.83 9.5
 -2 -6 0 2198.3 37.12
 2 6 0 2067.77 46.18
 2 6 0 2100.67 33.88
 -2 -6 0 2063.18 29.98
 2 -6 0 2204.7 49.9
 -2 -6 0 1996.42 20.74
 2 -6 1 2826.89 54.14
 2 6 1 2939.07 51.04
 2 6 1 2835.13 41.34
 -2 -6 -1 2952.43 40.38
 2 6 2 2637.67 58.31
 2 -6 2 2641.7 54.9
 2 6 3 1646.37 53.47
 2 6 3 1497.39 26.28
 2 -6 3 1582.85 46.35
 2 6 4 417.41 30.02
 2 6 4 369.51 17.32
 2 -6 4 446.74 27.1
 2 6 5 78.07 14.59
 2 6 5 97.64 10.58
 2 -6 5 80.91 12.98
 2 -6 6 221.8 23.82
 2 6 6 253.95 28.05
 2 6 7 466.49 41.26
 2 -6 7 478.73 38.37
 2 -6 8 266.66 30.08
 -2 -7 8 296.35 33.37
 -2 7 8 233.51 28.15
 -2 -7 7 607.23 44
 -2 7 7 582.79 39.97
 -2 7 7 603.83 41.83
 -2 -7 6 675.7 43.3
 -2 7 6 592.37 37.21
 -2 7 6 629.81 39.45
 2 7 -6 643.28 41.8
 2 7 -5 130.1 17.23
 -2 7 5 108.16 14.52
 -2 -7 5 135.8 18.24
 -2 7 5 154.7 18
 -2 7 4 2.21 2.43
 2 7 -4 2.06 1.98
 -2 -7 4 -3.68 3.16
 -2 7 4 2.57 2.09
 -2 7 3 716.37 22.19
 -2 7 3 813.61 32.13
 -2 7 3 801.89 34.51
 2 7 -3 798.86 37.54
 -2 -7 3 810.57 35.87
 -2 7 3 786.77 19.99
 2 7 -3 840.27 30.09
 2 7 -2 1820.47 49.8
 -2 -7 2 1790 46.97
 2 7 -2 1817.55 26.02
 -2 -7 2 1810.22 29.82
 -2 7 2 1803.49 42.71
 -2 7 2 1658.94 21.93
 2 7 -2 1844.23 45
 -2 7 2 1873.53 49.41
 -2 7 1 4233.54 61.56
 -2 -7 1 4331.58 61.18
 2 7 -1 4493.15 72.17
 2 7 -1 4446.99 71.51
 -2 -7 1 4387.73 47.15
 2 7 0 2113.45 36.6
 -2 -7 0 2012.86 19.2
 2 7 0 2178.19 49.07
 -2 -7 0 2063.96 31.04
 2 7 1 176.29 14.25
 2 7 1 187.72 13.32
 2 -7 1 195 14.66
 -2 -7 -1 179.21 10.1
 2 7 2 263.19 18.79
 2 -7 2 287.02 18.52
 2 7 3 1699.73 54.23
 2 -7 3 1741.42 49.2
 2 7 3 1766.06 24.69
 2 7 4 1255.34 52.49
 2 7 4 1239.14 29.43
 2 -7 4 1242.94 46.17
 2 7 5 525.02 37.24
 2 -7 5 539.82 33.92
 2 7 6 979.56 55.63
 2 -7 6 956.85 49.59
 2 -7 7 90.37 16.79
 2 7 7 60.23 15.06
 2 -7 8 -1.34 3.06
 -2 8 8 0.15 3.34
 -2 -8 7 -2.8 4.04
 -2 8 7 6.49 4.64
 -2 8 7 -3.03 4.82
 -2 -8 6 10.98 5.21
 -2 8 6 4.94 3.84
 -2 8 6 12.42 4.83
 2 8 -6 7.6 5.12
 -2 -8 5 44.94 10.65
 -2 8 5 44.36 9.86
 -2 8 5 39 9.3
 2 8 -5 51.87 11.18
 2 8 -4 27.73 5.89
 -2 8 4 31.2 7.85
 -2 8 4 19.04 5.74
 2 8 -4 28.84 8.24
 -2 -8 4 30.14 7.81
 -2 8 3 91.23 7.34
 -2 8 3 108.31 12.23
 -2 8 3 103.41 12.65
 2 8 -3 89.12 12.81
 -2 -8 3 107.66 13.37
 2 8 -3 106 11.48
 -2 8 3 98.73 7.9
 2 8 -2 11.36 4.42
 -2 8 2 2.18 1.27
 2 8 -2 3.66 1.83
 -2 -8 2 6.1 2.93
 -2 -8 2 7.52 1.9
 -2 8 2 8.07 3.28
 2 8 -2 10.4 3.77
 2 8 -2 9.62 1.77
 2 8 -1 27.64 5.97
 -2 -8 1 15.37 3.85
 2 8 -1 28.54 6.16
 -2 -8 1 24.66 4.04
 -2 8 1 25.93 5.3
 -2 -8 0 92.29 6.82
 2 8 0 95.17 8.2
 2 -8 0 119.59 12.44
 2 8 0 110.05 11.31
 -2 -8 0 92.43 4
 -2 -8 -1 15.78 3.13
 2 8 1 19.45 4.56
 2 -8 1 15.32 4.3
 2 8 1 20.02 4.85
 2 8 2 51.97 8.38
 2 -8 2 36.72 7.02
 2 8 3 164.03 16.98
 2 8 3 162.57 6.08
 2 8 3 154.89 7.44
 2 -8 3 180.63 16.22
 2 -8 4 3.78 3.6
 2 8 4 0.93 0.64
 2 8 4 2.09 2.01
 2 -8 5 6.21 4.09
 2 8 5 0.91 2.44
 2 -8 6 5.2 4.48
 2 8 6 10.43 5.71
 2 -8 7 19.39 9.01
 2 8 7 34.16 11.07
 2 -8 8 2.35 4.39
 -2 9 8 145.74 22.79
 -2 9 8 163.88 23.33
 -2 -9 7 389.02 36.94
 -2 9 7 374.31 32.98
 -2 9 7 368.11 33.53
 -2 -9 6 379.96 34.14
 -2 9 6 388.86 31.39
 -2 9 6 426.48 33.39
 2 9 -6 386.82 33.97
 2 9 -5 64.49 9.64
 -2 -9 5 75.41 14.55
 -2 9 5 65.01 12.29
 -2 9 5 53.23 10.79
 2 9 -5 64.53 12.77
 -2 9 4 40.39 8.54
 -2 -9 4 34.96 8.51
 -2 9 4 33.23 7.94
 2 9 -4 28.49 6.58
 2 9 -4 34.46 8.92
 -2 -9 3 388.41 25.74
 -2 9 3 329.23 13.03
 2 9 -3 374.63 27.14
 -2 9 3 357.09 24.05
 -2 9 3 378.58 23.52
 2 9 -3 368.97 22.56
 -2 9 3 373.49 16.87
 2 9 -2 2444.85 60.54
 -2 -9 2 2431.57 57.54
 -2 9 2 2446.17 47.03
 2 9 -2 2354.59 27.37
 -2 9 2 2429.25 53.98
 2 9 -2 2389.9 63.49
 2 9 -2 2478.79 57.85
 2 9 -1 2570.22 58.15
 -2 9 1 2605.59 53.12
 -2 -9 1 2600.82 50.39
 2 9 -1 2697.57 60.94
 2 9 -1 2648.68 61.45
 -2 -9 0 700.51 11.37
 2 9 0 756.38 24.39
 -2 -9 0 726.2 20.36
 2 9 0 763.04 30.69
 2 9 1 121.02 11.34
 2 -9 1 108.16 11.7
 2 9 1 121.25 12.42
 2 9 2 128.25 13.52
 2 -9 2 124.48 13.1
 2 9 2 109.82 8.77
 2 9 3 737.12 16.62
 2 9 3 797.41 38.38
 2 -9 3 797.22 34.77
 2 9 4 1216.37 52.49
 2 -9 4 1259.95 47.81
 2 9 5 453.78 35.04
 2 -9 5 482.67 32.7
 2 9 6 432.21 37.45
 2 -9 6 410.61 33.1
 2 -9 7 52.21 13.25
 2 9 7 47.6 14.28
 -2 10 8 46.64 12.64
 -2 10 7 -0.69 3.98
 -2 -10 7 -1.56 4.89
 -2 10 7 1.98 3.14
 -2 -10 6 293.36 30.38
 -2 10 6 249.33 25.96
 -2 10 6 277.81 26.93
 2 10 -6 284.18 29.99
 2 10 -5 1054.06 41.3
 -2 -10 5 1006.73 51.44
 -2 10 5 1039.98 47.98
 2 10 -5 990.72 51.94
 -2 10 5 1014.18 47.92
 2 10 -4 2004.83 56.19
 -2 10 4 2025.64 61.62
 -2 -10 4 2093.14 68.34
 -2 10 4 1904.26 60.52
 2 10 -4 1997.74 68.38
 -2 10 3 1270.99 34.06
 -2 10 3 1419.28 49.66
 -2 10 3 1303.32 44.95
 2 10 -3 1266.79 51.06
 2 10 -3 1304.05 44.37
 -2 -10 3 1374.77 49.87
 2 10 -2 227.7 19.09
 -2 10 2 231.84 15.36
 -2 -10 2 272.08 19.64
 2 10 -2 234.96 8.69
 2 10 -2 256.96 21.47
 -2 10 2 237.24 17.65
 2 10 -2 249.83 19.27
 2 10 -1 229.63 17.79
 -2 10 1 194.8 15.33
 2 10 -1 201.53 17.57
 -2 -10 1 210.72 14.79
 2 10 -1 205.54 17.6
 -2 -10 0 2066.2 35.94
 2 10 0 2116.73 42.93
 2 10 0 2090.82 52.08
 -2 -10 0 2098.08 21.71
 2 10 1 2168.87 49.88
 2 -10 1 2225.07 54.75
 2 10 1 2141.35 47.15
 2 10 1 2123.82 53.57
 2 10 2 2358.18 59.35
 2 10 2 2234.57 41.31
 2 -10 2 2300.87 56.71
 2 10 3 2176.74 63.86
 2 -10 3 2178.47 58.11
 2 -10 4 32.78 7.92
 2 10 4 21.69 6.5
 2 -10 5 41.04 9.85
 2 10 5 42.16 11.55
 2 10 6 207.41 26.24
 2 -10 6 244.36 25.74
 2 10 7 385.66 39.01
 2 -10 7 435.27 37.66
 -2 11 8 62.13 14.99
 -2 -11 7 75.78 16.47
 -2 11 7 57.62 13.55
 -2 11 7 73.49 14.96
 -2 -11 6 47.97 12.69
 -2 11 6 60.14 12.8
 -2 11 6 48.23 11.37
 2 11 -5 94.11 13.07
 -2 -11 5 114.07 17.48
 -2 11 5 99.17 14.92
 -2 11 5 120.22 16.69
 2 11 -5 97.81 16.78
 -2 11 4 14.26 5.01
 -2 -11 4 6.64 4.08
 -2 11 4 17.2 5.5
 2 11 -4 24.49 7.55
 2 11 -4 17.62 5.63
 -2 11 3 142.74 12.06
 -2 -11 3 151.68 16.99
 -2 11 3 146.42 16.97
 2 11 -3 140.14 17.37
 -2 11 3 167.59 16.61
 2 11 -3 137.65 15.23
 2 11 -2 343.05 23.97
 -2 11 2 363.95 20.49
 -2 -11 2 357.84 22.93
 -2 11 2 319.22 21.44
 2 11 -2 337.11 25.36
 2 11 -2 339.99 23.44
 -2 -11 1 400.99 21.09
 2 11 -1 441.2 25.6
 -2 11 1 419.8 23.19
 2 -11 -1 450.34 34.62
 2 11 -1 401.36 25.81
 2 11 -1 430.52 26.49
 2 -11 0 576.13 16.51
 -2 -11 0 583.39 20.11
 2 11 0 586.58 23.64
 2 11 0 615.46 29.17
 2 -11 0 650.52 31.95
 2 11 0 545.77 27.56
 2 11 0 663.61 33.35
 -2 -11 0 607.19 13.1
 2 11 1 37.18 7.18
 2 11 1 30.22 6.19
 2 11 1 33.92 6.17
 2 -11 1 33.96 7.27
 2 11 2 11.47 4.42
 2 11 2 13.5 4.98
 2 11 2 16.62 3.65
 2 -11 2 12.42 4.59
 2 -11 3 25.11 6.44
 2 11 3 20.74 6.78
 2 11 4 255.22 24.83
 2 -11 4 250.28 21.92
 2 11 5 318.41 30.39
 2 -11 5 276.81 25.11
 2 -11 6 38.68 10.62
 2 11 6 42.68 12.02
 2 -11 7 4.26 4.38
 2 11 7 14.11 8.45
 -2 12 8 -0.66 3.26
 -2 -12 7 -1.04 3.29
 -2 12 7 5.67 4.39
 -2 12 7 4.04 3.57
 -2 12 6 69.79 13.88
 -2 12 6 89.26 15.92
 -2 -12 6 87.52 17.06
 2 12 -5 419.99 28.75
 -2 -12 5 401.18 33.43
 -2 12 5 412.61 31.75
 -2 12 5 375.53 30.05
 2 12 -5 418.12 35.75
 2 12 -4 553.97 32.32
 -2 -12 4 534.57 35.7
 -2 12 4 543.67 34.42
 -2 12 4 520.56 32.81
 2 12 -4 467.88 35.29
 -2 12 3 310.99 18.92
 -2 -12 3 309.68 24.92
 -2 12 3 301.74 23.04
 2 12 -3 339.22 28.09
 2 12 -3 309.6 23.68
 2 12 -2 80.94 12.14
 -2 12 2 72.76 9.75
 2 12 -2 71.27 11.8
 -2 12 2 76.01 10.69
 2 12 -2 92.72 12.72
 2 12 -1 3.93 3.25
 2 12 -1 5.82 2.97
 -2 12 1 5.6 3.33
 2 12 -1 5.84 3.05
 2 12 0 726.94 27.65
 2 -12 0 737.22 18.98
 2 12 0 789.59 33.93
 2 12 0 714.75 32.54
 -2 -12 0 760.25 16.21
 2 12 0 786.5 37.59
 2 12 1 693.85 28.93
 -2 -12 -1 658.44 13.11
 2 -12 1 734.81 33.35
 2 12 1 759.95 31.74
 2 12 1 733.55 33.07
 2 12 2 450.53 27.11
 2 12 2 484.57 21.14
 2 -12 2 473.06 27.17
 2 12 2 430.32 26.33
 2 12 3 705.36 38
 2 -12 3 706 34.59
 2 -12 4 23.32 6.89
 2 12 4 24.68 7.48
 2 -12 5 11.31 6.27
 2 12 5 18.05 7.05
 2 -12 6 75.56 15.3
 2 12 6 65.25 15.13
 2 12 7 161.15 25.63
 2 -12 7 195.11 25.47
 -2 13 7 421.57 37.7
 -2 -13 7 413.43 39.93
 -2 13 6 499.54 37.72
 -2 -13 6 528.6 42.33
 -2 13 6 452.17 36.66
 2 13 -5 309.74 25.69
 2 13 -5 304.57 31.47
 -2 -13 5 359.75 32.77
 -2 13 5 278.06 26.6
 -2 13 5 336.37 29.23
 -2 -13 4 28.89 8.84
 -2 13 4 31.89 9.44
 2 13 -4 32.49 7.91
 -2 13 4 39.16 9.14
 2 13 -4 27.91 8.91
 -2 13 3 927.09 34.52
 -2 -13 3 921.57 43.8
 -2 13 3 944.51 41.76
 2 13 -3 938.43 47.77
 2 13 -3 938.71 42.93
 2 13 -2 1204.92 47.11
 -2 13 2 1217.79 41.5
 -2 13 2 1267.28 45.27
 2 13 -2 1223.27 50.96
 2 13 -2 1264.25 49.2
 2 13 -1 2463.43 63.98
 -2 13 1 2465.02 60.84
 2 13 -1 2337.48 65.48
 2 13 -1 2478.44 68.58
 2 13 0 2375.49 51.75
 2 -13 0 2211.32 33.67
 2 13 0 2370.84 68.01
 2 13 0 2395.28 60.79
 2 -13 0 2418.09 64.62
 2 13 0 2278.19 60
 -2 -13 0 2294.04 30.54
 2 13 1 259.63 19.22
 -2 -13 -1 233.42 9.05
 2 13 1 258.83 18.34
 2 -13 1 253.36 20.22
 2 13 1 245.93 19.59
 2 13 2 10.86 3.87
 2 13 2 14.85 4.84
 2 -13 2 16.39 5.55
 2 13 3 522.88 33.19
 2 -13 3 494.77 29.75
 2 13 4 1046.88 51.48
 2 -13 4 1028.32 45.64
 2 -13 5 928.27 47.02
 2 13 5 914.22 52.57
 2 13 6 452.7 40.43
 2 -13 6 513.52 38.34
 2 -13 7 75.99 16.06
 2 13 7 50.2 14.97
 -2 -14 7 -1.51 4.66
 -2 14 7 4.21 2.66
 -2 14 6 183.14 23.71
 -2 14 6 157.93 21.93
 -2 -14 6 173.64 24.34
 2 14 -5 161 19.09
 -2 -14 5 140.3 20.75
 -2 14 5 168.74 22.17
 -2 14 5 140.71 19.28
 2 14 -4 535.58 34.66
 -2 -14 4 543.23 37.64
 -2 14 4 532.1 34.73
 2 14 -4 496.88 38.74
 -2 14 4 521.18 26.47
 -2 14 3 447.81 25.37
 -2 14 3 416.42 28.6
 2 14 -3 487.39 35.61
 2 14 -3 428.76 30.34
 -2 14 2 191.98 17.21
 -2 14 2 169.97 17.33
 2 14 -2 173.88 20.11
 2 14 -2 196.76 20.06
 2 14 -2 182.37 19
 2 14 -1 37.88 8.96
 2 14 -1 26.03 6.63
 2 14 -1 29.53 7.93
 2 -14 -1 4.59 7.29
 -2 14 1 33.35 7.48
 2 -14 0 348.15 13.41
 -2 -14 0 375.85 13.92
 2 14 0 415.68 25.91
 2 14 0 387.55 25.68
 2 -14 0 396.12 26.74
 -2 -14 0 360.8 13.04
 2 14 0 381.48 21.75
 2 14 0 393.15 28.59
 -2 -14 -1 459.71 14.18
 2 -14 1 434.39 27.04
 2 14 1 478.02 26.51
 2 14 1 473.63 26.12
 2 14 1 449.18 27.09
 2 -14 2 939.6 39.87
 2 14 2 994.58 42.24
 2 14 2 918.79 40
 2 14 3 381.63 27.29
 2 14 3 437.09 30.6
 2 -14 3 412.76 27.59
 2 14 4 87.33 15.05
 2 -14 4 97.32 14.16
 2 -14 5 1.38 2.82
 2 14 5 4.74 3.87
 2 -14 6 57 13.17
 2 14 6 62.25 14.99
 2 -14 7 142.28 22.37
 -2 15 7 25.1 9.79
 -2 -15 6 25.55 9.94
 -2 15 6 25.45 9.33
 -2 15 6 29.82 9.23
 2 15 -5 5.45 3.64
 -2 -15 5 7.94 5.19
 -2 15 5 1.38 1.98
 2 15 -4 34.72 8.91
 -2 -15 4 37.16 10.59
 -2 15 4 2.21 3.5
 2 15 -4 30.62 9.58
 -2 15 4 28.29 8.15
 2 15 -3 34.96 9.4
 2 15 -3 39.38 10.76
 -2 15 3 36.62 8.51
 -2 15 3 50.23 8.93
 2 15 -2 213.12 22.86
 -2 15 2 164.59 16.67
 -2 15 2 225.1 20.47
 2 15 -2 213.76 21.77
 2 15 -2 185.02 19.67
 2 15 -1 258.4 21.66
 -2 15 1 232.49 20.62
 2 15 -1 224.44 22.12
 2 15 -1 241.87 22.93
 2 15 0 216.73 19.33
 2 15 0 234.01 17.74
 -2 -15 0 237.69 11.37
 2 -15 0 235.17 20.86
 2 15 0 215.23 19.97
 2 15 0 250.62 23.32
 2 15 1 0.58 1.88
 2 15 1 -0.33 1.92
 2 15 2 6.77 4.09
 2 -15 2 -1.17 1.47
 2 15 2 3.76 1.68
 2 -15 3 77.64 12.17
 2 15 3 76.05 12.52
 2 15 3 74.8 13.3
 2 15 4 148.28 19.94
 2 -15 4 154.01 18.2
 2 -15 5 74.63 13.57
 2 15 5 65.93 14.8
 2 15 6 25.79 10.29
 2 -15 6 34.03 10.68
 2 -15 7 1.44 3.78
 -2 16 7 11.58 6.36
 -2 -16 6 183.02 25.91
 -2 16 6 140.11 21.62
 2 16 -5 711.16 43.36
 -2 -16 5 650.01 46.24
 -2 16 5 653.21 43.22
 2 16 -4 1090.54 52.87
 -2 -16 4 1048.23 53.57
 -2 16 4 1052 51.32
 2 16 -3 1026.95 55.11
 -2 16 3 1113.55 49.23
 2 16 -3 1037.12 50.6
 -2 16 3 1012.7 41.74
 -2 16 2 194.84 18.97
 -2 16 2 191.79 19.43
 2 16 -2 175.16 21.34
 2 16 -2 196.19 21.61
 2 16 -1 36.67 9.08
 2 16 -1 22.75 6.62
 -2 16 1 19.22 6.36
 2 16 -1 27.27 7.85
 2 16 0 518.96 30.6
 2 16 0 491.12 26.65
 -2 -16 0 534.15 17.66
 2 -16 0 544.65 32.63
 2 16 0 476.17 33.73
 2 16 0 504.59 31.45
 2 16 1 1258.58 45.78
 2 16 1 1253.65 47.35
 2 -16 1 1224.46 47.55
 2 16 2 1505.17 54.87
 2 -16 2 1523.27 53.5
 2 16 2 1484.91 52.69
 2 16 3 911.93 46.26
 2 -16 3 946.14 43.62
 2 16 3 863.81 42.17
 2 16 4 126.49 17.13
 2 -16 4 129.43 17.16
 2 16 4 142.74 19.72
 2 -16 5 2.47 1.92
 2 16 5 -1.42 3.33
 2 16 6 115.08 21.41
 2 -16 6 124.33 19.67
 2 -16 7 264.53 30.98
 -2 17 7 379.42 38
 -2 -17 6 95.91 19.83
 -2 17 6 101.09 18.19
 2 17 -5 59.79 13.09
 -2 -17 5 66.08 14.84
 -2 17 5 41.82 11.09
 2 17 -4 6.74 4.21
 -2 -17 4 6.87 6.43
 -2 17 4 4.53 3.64
 -2 17 3 503.73 34.42
 2 17 -3 499.49 36.49
 -2 17 3 479.69 29.84
 -2 17 2 413.24 29.39
 -2 17 2 408.04 28.48
 2 17 -2 412.49 32.62
 2 17 -1 1196.51 48.59
 -2 17 1 1294.87 52.49
 2 17 -1 1229.87 55.42
 2 17 0 749.41 37.73
 2 17 0 733.62 33.52
 2 -17 0 769 39.92
 2 17 0 732.21 42.86
 2 17 1 67.4 11.21
 2 17 1 71.16 11.28
 2 -17 1 84.83 12.65
 2 17 2 -0.06 3.12
 2 17 2 4.25 3.48
 2 -17 2 2.33 3.15
 2 17 3 382.78 30.65
 2 17 3 301.24 25.28
 2 -17 3 371.74 27.85
 2 17 4 409.5 34.81
 2 -17 4 445.58 32.32
 2 17 4 409.14 31.24
 2 17 5 398.23 36.79
 2 -17 5 427.42 33.77
 2 17 6 257.35 32.14
 2 -17 6 253.32 28.38
 -2 -18 6 28.61 10.41
 -2 18 6 41.6 11.98
 -2 18 5 1.67 4.08
 2 18 -5 0.08 2.97
 -2 -18 5 -0.97 2.23
 2 18 -4 9.53 6
 -2 -18 4 4.04 4.38
 -2 18 4 1.32 1.6
 2 18 -3 21.16 8.13
 -2 18 3 18.1 5.98
 -2 18 3 23.61 8.03
 2 18 -2 4.3 2.91
 -2 18 2 1.1 2.74
 2 -18 -2 8.1 7.69
 -2 18 2 4.85 4.07
 2 18 -1 19.94 7.48
 -2 18 1 8.77 4.93
 2 18 -1 19.25 6.83
 2 -18 -1 18.27 9.24
 -2 18 0 29.05 8.76
 2 18 0 32.12 9.21
 2 18 0 22.92 6.78
 2 18 0 24.47 6.42
 2 -18 0 27.79 7.82
 2 18 1 3.99 3.71
 2 18 1 6.76 3.82
 2 -18 1 4.67 3.32
 2 18 2 8.55 4.58
 2 18 2 -1.6 3.62
 2 -18 2 9.21 4.89
 2 -18 3 9.82 4.86
 2 18 3 4.79 4
 2 18 3 12.85 5.96
 2 -18 4 8.22 4.59
 2 18 4 6.59 4.51
 2 18 4 13.36 5.43
 2 18 5 0.06 3.2
 2 -18 5 -0.66 2.98
 2 18 5 -2.15 2.15
 2 -18 6 14.7 7.68
 2 18 6 4.62 4.03
 -2 -19 6 213.61 29.43
 -2 19 6 157.23 23.89
 2 19 -5 115.91 19.47
 -2 -19 5 160.83 24.31
 -2 19 5 109.19 18.83
 2 19 -4 7.3 5.49
 -2 -19 4 3.11 3.51
 -2 19 4 2.55 4.44
 -2 19 3 505.73 36.4
 2 19 -3 484.75 38.33
 -2 19 3 444.43 31.11
 -2 19 2 523.58 34.74
 -2 19 2 580.17 37.74
 2 19 -2 544.86 39.76
 2 19 -1 783.36 41.84
 -2 19 1 863.7 45.97
 2 19 -1 842.89 48.82
 -2 19 0 857.94 47.42
 2 19 0 843.68 42.25
 2 19 0 836.12 38.32
 2 -19 0 881.34 44.36
 2 19 0 913.12 50.86
 2 19 1 138.51 16.69
 2 19 1 161.89 17.8
 2 -19 1 145.19 17.6
 2 19 2 18.34 6.27
 2 19 2 20.35 7.11
 2 -19 2 20.6 7.38
 2 19 3 220.61 24.39
 2 -19 3 196.49 21.07
 2 19 3 204.46 21.39
 2 19 4 433.91 37.06
 2 -19 4 467.92 34.39
 2 19 4 453.56 33.65
 2 19 5 383.81 37.73
 2 -19 5 432.83 34.81
 2 -19 6 211.19 26.41
 -2 20 6 185.61 26.89
 -2 -20 5 273.33 31.97
 -2 20 5 240.73 28.61
 2 20 -5 255.83 29.72
 -2 -20 4 904.07 53.52
 -2 20 4 900.29 51.76
 2 20 -4 929.54 55.7
 -2 20 3 249.02 26.3
 2 20 -3 258.57 28.73
 -2 20 3 274.54 25.16
 -2 20 2 147.68 19.28
 2 20 -2 157.95 22.06
 -2 20 2 189.48 22.12
 2 20 -1 4.98 4.25
 2 20 -1 4.56 3.77
 -2 20 1 5.18 4.18
 2 -20 -1 5.09 5.48
 -2 20 0 626.65 41.83
 2 20 0 603.67 36.38
 2 20 0 602.75 33.82
 2 -20 0 596.41 37.53
 2 20 0 596.37 42.84
 2 -20 1 688.76 39.22
 2 20 1 650.53 37.19
 2 20 1 634.1 36.19
 2 20 2 832.29 42.3
 2 -20 2 801.13 42.32
 2 20 2 824.8 44.28
 2 20 3 442.9 35.31
 2 20 3 450.2 32.51
 2 -20 3 478.93 33.59
 2 20 4 126.83 20.19
 2 -20 4 137.73 18.82
 2 20 4 142.57 18.96
 2 -20 5 3.44 4.72
 2 20 5 5.48 5.24
 2 -20 6 89.91 17.48
 -2 -21 5 15 7.96
 -2 21 5 28.28 9.91
 2 21 -5 26.33 10.12
 2 21 -4 -1.89 5.76
 -2 -21 4 -0.99 2.98
 -2 21 4 2.41 3.66
 2 21 -3 9.83 6.46
 -2 21 3 4.61 2.62
 -2 21 3 -1.61 3.48
 2 21 -2 11.07 6.59
 2 -21 -2 8.37 6.66
 -2 21 2 15.85 7.06
 -2 21 2 14.9 5.67
 2 21 -1 74.08 13.66
 2 21 -1 71.15 15.04
 -2 21 1 63.06 13.57
 2 -21 -1 113.03 18.65
 2 21 0 7.33 6.79
 -2 21 0 6.08 5.1
 2 21 0 5.75 4.86
 2 21 0 5.03 4.46
 2 -21 0 3.09 4.06
 -2 21 -1 24.06 8.54
 2 21 1 35.01 8.71
 2 21 1 62.34 11.82
 2 -21 1 48.96 10.66
 2 21 2 -1.07 3.45
 2 21 2 9.82 4.76
 2 -21 2 1.15 4.25
 2 -21 3 5.49 2.84
 2 21 3 6.9 4.03
 2 21 3 7.42 5.44
 2 -21 4 11.16 5.16
 2 21 4 2.4 3.6
 2 -21 5 1.94 2.54
 2 21 5 -2.1 4.42
 2 -21 6 14.39 6.39
 -2 -22 5 173.66 26.33
 -2 22 5 150.25 23.45
 2 22 -5 146.64 23.99
 -2 -22 4 423.7 38.14
 -2 22 4 416.54 37.12
 2 22 -4 422.06 39.78
 2 22 -3 124.54 21.15
 -2 22 3 133.71 20.32
 -2 22 3 123.02 18.09
 2 22 -2 42.83 12.31
 -2 22 2 68.24 13.86
 -2 22 2 54.26 12.45
 2 22 -1 0.23 2.84
 2 22 -1 2.79 4.42
 -2 22 1 2.85 4.78
 2 -22 -1 -0.02 4.62
 2 22 0 190.19 21.12
 -2 22 0 161.75 22.8
 2 22 0 177.77 19.5
 2 -22 0 171.32 20.87
 2 22 0 154.6 23.18
 -2 22 -1 497.01 41.28
 2 22 1 446.34 32.03
 2 -22 1 469.78 33.8
 2 22 1 441.34 32.24
 2 22 2 363.73 30.68
 -2 22 -2 429.72 39.58
 2 22 2 366.15 29.17
 2 -22 2 362.53 29.69
 2 22 3 165.13 22.27
 2 -22 3 188.78 21.94
 2 -22 4 56.52 12.59
 2 22 4 57.31 14.52
 2 -22 5 11.62 6.1
 2 23 -5 74.63 17.43
 -2 -23 5 78.11 18.06
 2 23 -4 27.44 11.15
 -2 -23 4 16.23 7.92
 -2 23 4 22.91 8.5
 -2 23 3 147.35 21.53
 -2 23 3 137.47 19.9
 2 23 -3 162.25 25.33
 -2 23 2 632.24 43.86
 2 23 -2 603.12 47.93
 -2 23 1 1065.52 58.16
 2 -23 -1 1121.9 58.13
 2 23 -1 1003.4 60.94
 2 23 0 245.79 24.87
 -2 23 0 262.84 30.09
 2 -23 0 239.71 25.11
 2 23 0 277.08 31.54
 2 23 1 162.62 20.07
 -2 23 -1 131.05 21.93
 2 23 1 127.91 17.85
 2 -23 1 127.49 18.02
 -2 23 -2 1.61 5.53
 2 23 2 1.82 3.3
 2 23 2 -0.46 4.12
 2 -23 2 0.11 3.29
 -2 23 -3 254.33 32.6
 2 23 3 232.09 26.72
 2 -23 3 212.41 23.53
 2 23 4 431.38 39.25
 2 -23 4 449.02 35.98
 2 24 -5 29.74 10.77
 2 24 -4 79.92 18.67
 -2 -24 4 62.85 16.15
 -2 24 4 71.65 15.83
 2 24 -3 53.49 14.93
 -2 24 3 59.99 14.04
 -2 24 3 44.7 12.15
 2 24 -2 41.35 13.12
 2 -24 -2 1.61 7.18
 -2 24 2 35.96 11.6
 2 24 -1 21.4 10.68
 -2 24 1 15.3 8.88
 2 -24 -1 12.48 6.17
 2 24 0 46.6 10.85
 2 24 0 68.71 16.19
 -2 24 0 45.19 12.69
 2 -24 0 44.18 11.18
 2 24 1 31.01 8.48
 2 24 1 22.92 7.9
 -2 24 -1 43.79 13.27
 2 -24 1 33.82 9.74
 -2 24 -2 108.65 21.45
 2 24 2 92.6 16.33
 2 -24 2 91.95 15.6
 -2 24 -3 145.9 25.04
 2 -24 3 122.78 18.62
 2 24 3 117.53 19.44
 2 -24 4 -1.44 3.39
 -2 24 -4 7.32 6.81
 2 24 4 0.8 4.11
 2 25 -4 -2.27 5.02
 -2 -25 4 10.11 7.19
 2 -25 -4 7.02 7.16
 2 -25 -3 1.05 5.41
 -2 25 3 35.28 10.53
 2 25 -3 37.16 13.2
 -2 25 3 43.57 12.58
 2 25 -2 104.61 21.24
 -2 25 2 101.49 18.42
 -2 25 1 229.83 28.82
 2 -25 -1 195.86 24.89
 2 25 -1 167.77 26.7
 2 25 0 32.98 9.55
 2 25 0 43.16 13.64
 -2 25 0 46.28 13.05
 2 -25 0 45.81 11.61
 -2 25 -1 56.89 15.36
 2 25 1 42.05 10.87
 2 -25 1 42.49 10.64
 2 25 2 4.6 3.97
 -2 25 -2 11.76 7.51
 2 -25 2 6.32 4.99
 2 -25 3 66.47 13.87
 -2 25 -3 85.1 19.59
 2 25 3 58.56 14.76
 2 26 -3 244.02 33.62
 2 26 -2 116.26 23.5
 -2 26 2 88.24 17.89
 2 -26 -2 87.44 18.63
 2 26 -1 19.99 10.25
 -2 26 1 10.35 7.81
 2 -26 -1 22.07 8.42
 -2 26 0 254.55 31.95
 2 -26 0 246.14 27.15
 2 26 0 288.88 35.56
 -2 26 -1 316.89 36.81
 2 26 1 320.2 30.47
 2 -26 1 342.96 31.32
 -2 26 -2 471.89 46.69
 2 26 2 457.01 38.07
 2 -26 2 409.08 34.11
 2 26 3 340.45 34.3
 2 -27 -3 1.11 3.21
 2 27 -2 50.32 15.8
 -2 27 2 40.88 12.13
 2 -27 -2 40.21 12.31
 -2 27 1 170.21 26.46
 2 27 -1 132.86 24.65
 2 -27 -1 131.15 20.83
 -2 27 0 282.67 35.07
 2 -27 0 253.03 28.16
 2 27 0 214.19 31.08
 -2 27 -1 6.42 5.17
 2 27 1 10.4 5.08
 2 -27 1 7.02 4.09
 2 27 2 31.29 10.35
 -2 28 2 -1.9 4.63
 2 -28 -2 -5.38 4.78
 -2 28 1 5.7 7.15
 2 -28 -1 -0.2 3.5
 2 -28 0 37.33 10.71
 -3 0 8 164.49 24.78
 -3 0 7 646.28 45.86
 -3 0 6 1368 61.51
 -3 0 5 385.87 21.82
 -3 0 5 393.9 30.43
 -3 0 4 738.29 38.38
 -3 0 4 695.78 24.21
 -3 0 3 68.57 4.8
 -3 0 3 75.56 11.1
 -3 0 3 76.7 6.07
 3 0 -2 3118.62 57.97
 -3 0 2 3266.58 65.8
 3 0 -1 1235.55 19.48
 3 0 -1 1267.08 35.1
 -3 0 1 1315.51 37.93
 3 0 0 1868.06 40.14
 3 0 0 1880.46 43.75
 3 0 1 4427.78 64.54
 3 0 2 362.29 20.32
 3 0 3 4.87 3.17
 3 0 4 645.27 34.78
 3 0 5 1283.7 53.6
 3 0 6 1153.82 56.14
 3 0 7 262.33 32.35
 -3 -1 8 32.45 10.99
 -3 1 8 42.81 13.26
 -3 1 7 41.72 11.49
 -3 -1 7 35.12 10.77
 -3 1 6 11.16 6.69
 -3 -1 6 9.79 5.37
 3 1 -6 15.63 6.7
 -3 1 5 223.74 17.08
 -3 -1 5 203.71 21.82
 -3 1 5 181.63 20.75
 -3 -1 5 208.75 15.75
 -3 -1 4 421.64 18.17
 -3 -1 4 412.4 28.4
 -3 1 4 441.12 29.59
 -3 1 4 427.54 20.02
 -3 -1 3 927.97 19.72
 -3 -1 3 979.53 39.85
 -3 1 3 1009.26 40.66
 -3 -1 3 985.29 19.51
 -3 1 3 992.52 24.02
 3 -1 -2 686.21 26.18
 3 1 -2 726.26 28.95
 3 -1 -2 727.94 17.2
 -3 -1 2 675.79 29.82
 -3 1 2 719.22 31.26
 3 1 -1 294.98 7.83
 3 -1 -1 333.98 17.4
 3 -1 -1 343.29 11.69
 3 1 -1 352.07 19.1
 -3 -1 1 357.28 19.75
 -3 1 1 369.48 20.43
 3 -1 0 124.48 10.97
 -3 -1 0 145.63 12.47
 3 -1 0 126.33 10.91
 3 1 0 121.98 9.9
 3 1 0 109.54 11.15
 3 -1 1 1252.66 35.32
 3 1 1 1228.48 32.94
 3 -1 2 1283.7 38.77
 3 1 2 1296.59 38.16
 3 -1 3 465.63 26.15
 3 1 3 489.84 26.7
 3 -1 4 212.41 19.88
 3 1 4 208.86 19.55
 3 1 5 70.16 12.98
 3 -1 5 82.92 14.49
 3 -1 6 6.08 5.41
 3 1 6 16.65 7.71
 3 -1 7 31.67 10.5
 3 1 7 30.01 11.77
 -3 2 8 4.97 2.87
 -3 2 7 103.62 18.37
 -3 -2 7 94.22 17.71
 -3 2 6 127.11 18.89
 -3 -2 6 104.15 17.02
 3 2 -6 104.41 15.86
 -3 -2 5 -0.04 2.02
 -3 2 5 2.21 2.66
 -3 2 5 2.22 1.81
 -3 -2 5 4.51 2.31
 -3 -2 4 232.97 13.04
 -3 2 4 265.26 23.07
 -3 2 4 231.73 15.29
 -3 -2 4 248.62 22.18
 -3 -2 3 22.02 3.37
 -3 -2 3 21.29 5.98
 -3 2 3 27.45 6.69
 -3 -2 3 26 2.82
 -3 2 3 29.36 4.53
 -3 2 3 19.37 2.17
 3 -2 -2 697.17 25.38
 3 2 -2 714.41 29.65
 3 -2 -2 700.35 18.94
 -3 2 2 705.05 31.57
 -3 -2 2 740.09 31.25
 -3 2 1 61.91 8.74
 3 -2 -1 57.18 5.28
 -3 -2 1 62.43 8.18
 3 -2 -1 59.56 7.15
 3 2 -1 69.22 7.83
 3 2 -1 55.2 7.97
 -3 -2 0 1531.48 37.86
 3 -2 0 1441.17 38.3
 3 2 0 1449.29 32.53
 3 2 0 1447.74 40.91
 3 -2 1 244.93 16.15
 3 2 1 240.13 14.3
 3 -2 2 36.15 7.28
 3 2 2 29.82 5.83
 3 -2 3 412.98 24.87
 3 2 3 417.48 24.71
 3 -2 4 2.17 2.06
 3 2 4 3.29 4.19
 3 -2 5 119.8 16.78
 3 2 5 111.51 15.96
 3 2 6 135.71 21.61
 3 -2 6 140.76 19.73
 3 2 6 149.37 20.43
 3 -2 7 27.32 8.97
 3 2 7 6.22 6.09
 -3 3 8 218.33 28.47
 -3 3 7 131.95 20.74
 -3 -3 7 128.32 20.44
 3 3 -7 99.85 16.52
 -3 -3 6 6.17 3.81
 -3 3 6 17.17 7
 3 3 -6 14.28 5.56
 -3 3 5 824.92 34.38
 -3 3 5 801.43 43.96
 -3 -3 5 741.81 41.81
 -3 -3 4 1159.38 28.11
 -3 3 4 1118.73 47.68
 -3 3 4 1182.99 36.46
 -3 -3 4 1191.65 48.63
 -3 3 3 2613.59 66.65
 -3 -3 3 2645.11 40.4
 -3 -3 3 2833.89 67.54
 -3 3 3 2858.68 47.63
 -3 -3 3 2424.3 23.71
 3 -3 -2 1946.65 40.78
 3 3 -2 1931.89 50.28
 -3 -3 2 1846.58 49.29
 -3 3 2 1918.05 52.1
 3 3 -1 151.33 13.31
 -3 -3 1 163.37 12.89
 3 -3 -1 158.85 11.03
 3 3 -1 164.13 10.55
 -3 3 1 148.47 13.86
 3 3 0 4.29 2
 -3 -3 0 4.11 2.01
 3 3 0 6.01 3.23
 3 -3 0 4.75 2.89
 3 3 0 3.75 1.67
 3 -3 1 1138.06 36
 3 3 1 1137.55 30.22
 3 -3 2 2135.96 51.74
 3 3 2 2197.61 48.93
 3 -3 3 2039.99 55.92
 3 3 3 2058.89 54.57
 3 -3 4 1488 52.46
 3 3 4 1468.55 51.85
 3 3 5 169.21 22.64
 3 -3 5 156.57 19.01
 3 3 5 180.33 20.35
 3 -3 6 41.98 11.35
 3 3 6 47.47 13.24
 3 -3 7 106.6 18.62
 3 3 7 138.38 23.58
 -3 4 8 95.95 18.78
 -3 -4 7 195.45 25.51
 -3 4 7 247.33 28.54
 3 4 -7 215.94 24.71
 -3 -4 6 570.36 40.43
 3 4 -6 583.36 38.67
 -3 4 6 599.34 41.29
 -3 -4 5 692.71 41.09
 -3 4 5 699.3 41.22
 -3 4 5 701.35 33.13
 -3 -4 4 4.24 2.68
 -3 4 4 7.87 4.44
 -3 -4 4 0.57 1.28
 -3 4 4 4.45 2.56
 -3 -4 3 -0.22 1.54
 -3 4 3 -0.55 1.68
 -3 4 3 1.48 1.9
 3 4 -2 726.37 32.06
 -3 -4 2 682.52 29.92
 -3 4 2 725.62 32.64
 -3 4 2 719.32 22.91
 3 -4 -2 704.08 23.59
 3 4 -1 2017.74 49.9
 -3 -4 1 2080.52 45.66
 3 4 -1 1997.77 33.31
 3 -4 -1 1995.21 37.5
 3 4 0 2547.87 38.23
 -3 -4 0 2471.88 43.42
 3 -4 0 2448.56 54.32
 3 4 0 2526 37.94
 3 4 1 1130.69 34.48
 3 4 1 1086.61 25.27
 3 -4 1 1158.56 37.1
 3 4 1 1122.64 29.63
 3 4 2 76.68 10.76
 3 4 2 60.31 6.12
 3 -4 2 84.05 10.58
 3 4 2 70.77 8.78
 3 -4 3 17 5.31
 3 4 3 12.35 4.82
 3 4 3 5.9 4.36
 3 4 4 340.4 28.8
 3 -4 4 347.54 25.55
 3 4 4 356.05 25.57
 3 4 5 884.17 51.08
 3 -4 5 876.07 45.05
 3 4 5 825.43 43.37
 3 4 6 258.42 30.06
 3 -4 6 274.59 27.64
 3 4 7 338.79 37.01
 3 -4 7 280.24 30.67
 -3 5 8 -9.27 6.19
 -3 -5 7 4.75 5
 3 5 -7 6.82 5.51
 -3 5 7 5.58 3.61
 -3 -5 6 -0.93 2.75
 -3 5 6 0.33 2.19
 -3 5 6 0.81 1.9
 3 5 -6 -0.98 3.65
 -3 5 5 72.86 10.92
 -3 5 5 82.98 14.07
 3 5 -5 73.42 12.97
 -3 -5 5 70.55 13.17
 -3 5 4 18 5.95
 -3 -5 4 21.37 6.9
 -3 -5 4 21 3.69
 -3 5 4 14.24 4.29
 -3 5 3 12.54 4.86
 -3 -5 3 6.99 3.93
 -3 5 3 15.07 4.02
 -3 5 2 0.12 1.99
 3 5 -2 2.57 2.81
 -3 -5 2 8.02 3.6
 -3 5 2 1.9 1.77
 3 -5 -1 17.49 3.32
 -3 -5 1 18.47 4.37
 3 -5 -1 16.02 8.3
 3 5 -1 16.52 2.72
 3 5 -1 18.85 5.43
 3 5 0 36.23 7.08
 3 5 0 37.98 4.69
 -3 -5 0 41.62 5.52
 3 5 0 33.9 4.04
 3 -5 0 37.71 7.05
 3 5 1 55.92 7.78
 3 5 1 44.83 4.77
 3 -5 1 60.42 9.24
 3 5 1 43.86 5.79
 3 5 2 45.66 4.72
 3 5 2 44.23 7.06
 3 5 2 44.46 8.16
 3 -5 2 48.57 8.24
 3 -5 3 7.06 4.72
 3 5 3 2.5 1.78
 3 5 3 0.81 1.61
 3 -5 4 36.53 8.54
 3 5 4 34.23 7.87
 3 5 4 30.54 8.43
 3 -5 5 7.22 5.04
 3 5 5 9.88 5.92
 3 -5 6 22.88 8.04
 3 5 6 16.2 7
 3 -5 7 6.3 5.03
 3 5 7 4.23 3.01
 -3 6 8 168.49 25.22
 -3 -6 7 341.81 34.41
 -3 6 7 241.9 28.42
 3 6 -7 332.47 32.03
 -3 -6 6 730.79 46.48
 -3 6 6 736.59 46.08
 -3 6 6 709.23 38.8
 3 6 -6 784.46 46.63
 -3 6 5 516.08 35.99
 3 6 -5 501.76 35.16
 -3 -6 5 531.55 36.49
 -3 6 5 500.19 29.44
 -3 -6 4 134.28 9.5
 -3 -6 4 188.2 19.88
 -3 6 4 155.16 18.18
 -3 6 4 155.13 14.7
 -3 6 3 5 2.2
 -3 -6 3 0.64 0.55
 -3 -6 3 1.26 1.91
 -3 -6 3 0.06 0.34
 -3 6 3 2.51 2.42
 -3 6 2 946.04 39.17
 3 6 -2 893.62 37.09
 -3 -6 2 889.2 34.44
 -3 6 2 946.11 29.79
 -3 -6 1 2907.96 53.55
 3 -6 -1 2929.66 39.75
 3 6 -1 2864.92 29.77
 3 6 0 2176.93 36.7
 -3 -6 0 2170.48 39.27
 3 -6 0 2243.39 55.18
 3 6 0 2240.75 30.99
 3 6 0 2303.79 56.62
 3 6 1 1907.34 53
 3 6 1 1911.79 44.3
 3 6 1 1780.69 28.3
 3 -6 1 1910.86 50.49
 3 6 1 1835.26 37.63
 3 6 2 110.65 13.08
 3 6 2 75.08 5.02
 3 -6 2 104.15 12.26
 3 6 2 98.4 10.38
 3 -6 3 7.58 4.06
 3 6 3 3.36 2.5
 3 6 3 9.87 4.01
 3 6 4 486.34 34.57
 3 -6 4 528.85 32.49
 3 6 4 564.13 32.47
 3 6 5 734.79 46.52
 3 -6 5 677.83 39.99
 3 6 6 413.03 38.16
 3 -6 6 437.08 35.27
 3 6 7 231.85 30.59
 3 -6 7 220.34 27.22
 -3 7 8 207.36 28.51
 -3 -7 7 39.38 12.15
 3 7 -7 45.34 12.04
 -3 -7 6 20.18 7.23
 -3 7 6 19.4 7.85
 -3 7 6 13.08 5.13
 3 7 -6 8.69 3.57
 -3 -7 5 555.23 37.85
 -3 7 5 546.32 37.69
 3 7 -5 607.75 39.45
 -3 7 5 573.93 32.58
 -3 7 4 1117.88 49.54
 -3 7 4 1232.72 42.99
 -3 -7 4 1224.39 51.36
 -3 7 3 1811.21 32.63
 -3 -7 3 1932.48 57.9
 -3 7 3 1881.63 47.63
 -3 7 3 1859 59.03
 3 7 -2 1013.07 40.33
 -3 -7 2 1029.09 37.33
 -3 7 2 1030.09 32.85
 3 7 -2 977.29 19.6
 3 -7 -1 23.14 3.27
 -3 -7 1 19.2 4.58
 3 7 -1 21.66 2.77
 -3 7 1 -0.26 2.36
 3 -7 -1 -1.86 2.53
 3 7 -1 27.01 6.73
 3 7 0 50.01 5.76
 -3 -7 0 42.13 5.3
 3 7 0 48.76 8.4
 3 7 0 43.57 4.08
 3 -7 0 50.8 8.53
 3 7 1 944.75 19.37
 3 7 1 970.61 32.09
 3 -7 1 1000.71 37.72
 3 7 1 947.94 26.5
 3 7 1 978.59 39.2
 3 7 2 1991.19 54.76
 3 -7 2 2047.49 55.52
 3 7 2 1946.03 46.38
 3 7 3 1347.76 51.48
 3 -7 3 1303.61 46.9
 3 7 3 1362.22 44.82
 3 7 4 1182.27 54.43
 3 -7 4 1290.51 50.8
 3 -7 5 48.71 10.92
 3 7 5 87.99 15.98
 3 -7 6 1.51 2.15
 3 7 6 2.08 2.91
 3 7 7 265.36 32.91
 3 -7 7 299.14 31.74
 -3 8 8 -1.06 5.57
 -3 -8 7 7.73 4.67
 -3 8 7 15.74 7.23
 3 8 -7 20.35 8.53
 -3 -8 6 6.69 4.51
 -3 8 6 -2.72 3.28
 -3 8 6 7.26 4.5
 3 8 -6 3.69 3.33
 -3 8 5 8.06 4.68
 -3 8 5 6.08 4.22
 -3 -8 5 -2.71 4.52
 3 8 -5 5.13 4.19
 -3 -8 4 101.34 15
 -3 8 4 109.43 15.84
 -3 8 4 118.72 13.79
 3 8 -4 113.24 16.51
 -3 -8 3 1.09 1.91
 -3 8 3 1.45 1.29
 -3 8 3 0.62 1.68
 -3 8 3 -1.33 1.54
 3 8 -2 0.99 0.58
 3 8 -2 1.51 3.1
 -3 -8 2 1.84 2.28
 -3 -8 2 0.24 0.45
 -3 8 2 0.6 1.08
 3 8 -2 0.22 0.45
 -3 -8 1 154.28 9.22
 3 -8 -1 156.99 7.59
 3 8 -1 155.09 15.41
 3 8 -1 155.95 8.13
 -3 -8 1 151.5 12.49
 3 8 0 109.03 9.1
 -3 -8 0 112.18 8.53
 3 -8 0 118.98 13.74
 3 8 0 103.11 12.65
 3 8 1 64.61 10.11
 3 8 1 50.58 7.58
 3 -8 1 58.95 9.62
 3 8 2 2.86 3.14
 3 -8 2 -5.88 3.3
 3 -8 3 4.11 4.13
 3 8 3 9.96 5.03
 3 -8 4 31.65 8.72
 3 8 4 30.48 9.1
 3 -8 5 22.34 7.54
 3 8 5 9.8 5.75
 3 -8 6 14.39 6.72
 3 8 6 8.26 4.97
 3 -8 7 10.05 5.85
 3 8 7 -4.53 5.11
 -3 -9 7 48.96 13.11
 -3 9 7 24.16 8.34
 3 9 -7 43.5 12.39
 -3 9 6 45.48 11.72
 -3 -9 6 39.61 11.19
 -3 9 6 48.59 10.49
 3 9 -6 44.03 11.94
 -3 9 5 113.03 15.27
 -3 -9 5 83.93 15.12
 -3 9 5 87.96 15.19
 3 9 -5 108.68 17.23
 -3 9 4 561.1 30.61
 -3 9 4 613.1 37.33
 3 9 -4 583.75 38.09
 -3 -9 4 642.07 37.85
 -3 9 3 1619.72 36.35
 -3 -9 3 1637.05 54.93
 -3 9 3 1608.15 57.75
 -3 9 3 1535.42 47.31
 3 9 -2 924.32 40.17
 -3 -9 2 888.34 20.73
 -3 -9 2 902.16 36.17
 -3 9 2 919.17 34
 -3 -9 1 120.16 8.93
 3 -9 -1 101.68 5.06
 -3 -9 1 113.02 10.91
 3 9 -1 116.2 13.84
 3 9 -1 113.74 7.72
 -3 -9 0 31.7 4.55
 3 9 0 23.66 6.48
 3 9 0 24.03 4.41
 3 -9 0 36.7 7.87
 3 9 1 702.45 28.77
 3 -9 1 702.02 33.2
 3 9 1 748.84 35.08
 3 9 2 1398.77 46.81
 3 -9 2 1386.6 47.62
 3 9 3 917.3 43.26
 3 -9 3 899.07 40.02
 3 9 4 178.75 21.29
 3 -9 4 209.1 21.04
 3 -9 5 90.21 15.08
 3 9 5 67.89 14.2
 3 -9 6 3.37 4.34
 3 9 6 4.73 4.67
 3 -9 7 44.27 12.54
 3 9 7 24.26 9.32
 -3 -10 7 406.32 39
 -3 10 7 364.81 36.35
 3 10 -7 408.72 39.01
 -3 -10 6 805.32 51.35
 -3 10 6 790.16 49.37
 -3 10 6 767.86 43.91
 3 10 -6 831.23 52.13
 -3 -10 5 750.99 45.71
 -3 10 5 741.53 39.66
 -3 10 5 697.63 43.58
 3 10 -5 727.5 45.88
 -3 -10 4 26.38 7.85
 -3 10 4 24.91 8.37
 -3 10 4 15.97 5.31
 3 10 -4 13.63 6.23
 -3 -10 3 34.41 8.29
 -3 10 3 41.92 9.96
 -3 10 3 24.26 5
 -3 10 3 28.21 6.7
 3 10 -3 21.3 6.86
 3 10 -2 1099.82 45.03
 -3 -10 2 1062.67 39.81
 -3 10 2 1106.26 39.47
 -3 -10 2 1120.67 26.21
 -3 -10 1 1405.36 38.56
 3 10 -1 1461.72 50.42
 3 10 -1 1430.71 29.64
 -3 -10 0 2373.43 39.3
 3 -10 0 2418.85 64.4
 3 10 0 2367.38 62.67
 3 10 0 2253.03 44.9
 3 10 1 1582.63 44.14
 3 -10 1 1626.96 51.74
 3 10 1 1611.33 53.47
 3 10 2 149.95 16.9
 3 10 2 158.89 16.05
 3 -10 2 162.78 16.81
 3 -10 3 2.76 2.67
 3 10 3 6.26 3.59
 3 10 4 534.2 36.82
 3 -10 4 516.6 33.52
 3 10 5 1100.93 58.13
 3 -10 5 1124.12 53.09
 3 10 6 562.32 45.25
 3 -10 6 549.04 40.49
 3 10 7 366.44 39.33
 3 -10 7 380.72 36.83
 -3 -11 7 19.53 9.28
 -3 11 7 15.87 7.7
 3 11 -7 15.18 7.93
 -3 -11 6 0.38 1.97
 -3 11 6 4.51 2.26
 -3 11 6 -1.72 2.64
 3 11 -6 -3.7 5.12
 -3 11 5 37.4 8.87
 -3 -11 5 39.81 10.35
 -3 11 5 30.09 9.58
 3 11 -5 21.45 8.59
 -3 -11 4 97.48 15.25
 -3 11 4 133.7 18.31
 -3 11 4 112.75 14.52
 3 11 -4 128.29 15.15
 3 11 -4 99.15 16.88
 -3 11 3 207.16 14.72
 -3 -11 3 202.01 20.01
 -3 11 3 216.41 18.83
 3 11 -3 210.54 22.7
 3 11 -2 538.21 32.06
 -3 -11 2 502.93 27.94
 3 11 -2 515.54 33.24
 -3 11 2 534.95 28.12
 3 11 -1 59.88 6.66
 -3 -11 1 67.62 8.67
 3 11 -1 49.05 9.63
 3 11 0 3.77 1.58
 -3 -11 0 1.09 0.81
 3 11 0 1.08 1.61
 3 11 1 160.59 14.35
 3 -11 1 167.55 17.18
 3 11 1 157.63 16.98
 3 11 2 173.39 18.48
 3 11 2 168.77 16.96
 3 -11 2 191.55 18.58
 3 11 3 164.36 18.81
 3 11 3 152.71 11.31
 3 -11 3 161.59 17.76
 3 11 4 154.08 20.07
 3 -11 4 152.81 18.52
 3 -11 5 13.65 6.51
 3 11 5 8.17 6.39
 3 -11 6 0.02 2.98
 3 11 6 -1.07 3.33
 3 -11 7 1.39 4.09
 3 11 7 -2.18 4.17
 -3 -12 7 115.51 21.03
 -3 12 7 108.8 20.34
 -3 -12 6 157.41 23.27
 -3 12 6 164.35 23.29
 -3 12 6 189.03 22.72
 3 12 -6 165.98 24.22
 -3 -12 5 183.21 23.35
 -3 12 5 193.99 23.55
 3 12 -5 181.29 23.84
 -3 12 5 174.36 20.45
 3 12 -4 32.67 7.85
 -3 -12 4 34.94 9.28
 -3 12 4 41.21 11.02
 -3 12 4 35.91 8.41
 3 12 -4 40.81 10.96
 3 12 -3 17.71 6.52
 -3 12 3 20.1 4.82
 -3 -12 3 13.25 6.02
 -3 12 3 2.66 3.15
 -3 12 3 23.3 6.23
 3 12 -3 12.93 5.9
 3 12 -2 114.47 15.37
 -3 12 2 134.61 14.9
 -3 -12 2 133.91 14.72
 3 12 -2 122.41 16.73
 -3 -12 1 991.77 33.79
 3 12 -1 1005.63 43.55
 3 12 -1 963.58 43.99
 -3 -12 0 554.49 19.46
 3 12 0 566.63 24.32
 3 12 0 529.35 31.31
 3 -12 0 536.79 32.11
 3 12 1 300.67 20.24
 3 -12 1 302.42 23.56
 3 12 1 302.48 21.39
 3 12 1 320.62 24.65
 3 12 2 21.71 6.96
 3 12 2 19.25 5.81
 3 12 2 22.53 5.47
 3 -12 2 27.73 7.53
 3 -12 3 2.54 3.45
 3 12 3 3.01 3.4
 3 12 4 242.1 25.47
 3 -12 4 308.05 26.59
 3 12 5 125.53 20
 3 -12 5 115.85 17.58
 3 12 6 125.12 21.81
 3 -12 6 125.93 20.1
 3 -12 7 57.84 14.37
 -3 13 7 30.66 11.26
 -3 -13 6 7.62 5.52
 -3 13 6 2.86 2.67
 -3 13 6 7.01 3.86
 3 13 -6 7.09 4.78
 -3 13 5 562.15 42.02
 -3 13 5 617.76 38.85
 -3 -13 5 564.59 41.46
 3 13 -5 672.4 47.47
 -3 -13 4 970.58 49.75
 -3 13 4 1017.22 46.58
 3 13 -4 941.5 52.85
 3 13 -4 986.46 45.82
 3 13 -3 1107.61 54.99
 -3 13 3 1034.16 36.74
 -3 -13 3 1053.12 47.49
 -3 13 3 1097.45 45.08
 3 13 -3 1132.13 49.57
 3 13 -2 1301.16 52.68
 -3 -13 2 1342.2 47.61
 -3 13 2 1335.58 47.62
 3 13 -2 1276.31 55.16
 -3 -13 1 89.87 10.3
 3 13 -1 113.34 15.06
 3 13 -1 91.21 13.88
 3 13 0 10.44 4.19
 -3 -13 0 10.14 2.89
 3 13 0 9.17 3.06
 3 -13 0 8.43 4.57
 3 13 0 9.66 3.97
 3 -13 1 1036.85 44.95
 3 13 1 1026.24 40.28
 3 13 1 1073.57 45.73
 3 13 1 1065.87 39.31
 3 13 2 1529.11 52.45
 3 13 2 1544.81 44.69
 3 -13 2 1505.57 54.4
 3 13 2 1471.98 55.57
 3 13 3 942.26 47.17
 3 13 3 890.16 45.06
 3 -13 3 922.15 44.08
 3 13 4 1032.86 53.24
 3 -13 4 1028.51 49.5
 3 -13 5 53.06 12.1
 3 13 5 30.53 10.06
 3 -13 6 15.22 7.36
 3 13 6 7.88 5.66
 -3 14 7 106.62 21.04
 -3 -14 6 230.66 28.6
 -3 14 6 255.05 30.95
 -3 14 6 222.33 25.49
 3 14 -6 225.17 30.38
 -3 -14 5 95.1 17.32
 -3 14 5 104.04 16.61
 -3 14 5 82.69 17.02
 3 14 -5 83.64 16.98
 -3 -14 4 182.75 21.91
 -3 14 4 153.12 18.41
 3 14 -4 178.5 23.5
 3 14 -4 171.41 19.98
 3 14 -3 5.91 4.33
 -3 14 3 1.03 1.07
 -3 -14 3 5.95 4.32
 -3 14 3 7.54 7.17
 -3 14 3 7.84 4.15
 3 14 -3 -0.04 2.92
 3 14 -2 452.8 31.73
 -3 14 2 479.75 28.06
 -3 14 2 495.87 30.44
 3 14 -2 473.35 34.44
 -3 -14 2 531.53 30.31
 -3 -14 1 273.69 18.62
 3 14 -1 267.01 23.61
 3 14 -1 271.53 24.62
 -3 -14 0 280.78 14.5
 3 14 0 310.95 19.28
 3 14 0 325.84 25.42
 3 -14 0 335.42 26.33
 3 14 0 288.91 23.78
 3 14 1 921.2 37.56
 3 -14 1 939.33 43.6
 3 14 1 907.8 38.95
 3 14 1 964.14 44.3
 3 14 2 50.08 10.58
 3 14 2 50 9.65
 3 14 2 32.96 6.72
 3 -14 2 37.89 8.82
 3 -14 3 -0.81 2.13
 3 14 3 3.07 3
 3 14 3 4.62 4.24
 3 -14 4 71.21 13.71
 3 14 4 63.9 13.62
 3 14 5 215.75 27.22
 3 -14 5 210.08 24.49
 3 14 6 230.8 30.3
 3 -14 6 186.38 24.69
 -3 15 7 -1.96 3.95
 -3 -15 6 -0.86 3.45
 -3 15 6 3.15 3.1
 3 15 -6 -4.32 6.43
 -3 15 6 2.75 3.71
 -3 -15 5 93.63 17.32
 3 15 -5 101.77 19.36
 -3 15 5 53.43 12.07
 -3 -15 4 152.89 20.64
 -3 15 4 124.25 17.61
 3 15 -4 122.76 20.39
 3 15 -4 145.82 19.06
 3 15 -3 32.88 8.7
 -3 15 3 28.16 6.86
 -3 -15 3 26.35 7.64
 -3 15 3 33.41 8.31
 3 15 -3 21.99 7.93
 3 15 -2 236.19 23.32
 -3 15 2 231.87 20.32
 -3 -15 2 225.28 20.22
 3 15 -2 218.39 24.03
 3 15 -2 258.12 25.46
 -3 -15 1 19.99 5.25
 3 15 -1 16.15 5.64
 3 -15 -1 19.98 10.59
 3 15 -1 14.12 5.39
 -3 -15 0 -0.38 1.58
 3 15 0 -0.98 1
 3 15 0 -1.24 2.52
 3 15 0 -1.5 3.05
 3 -15 0 -1.52 1.77
 3 15 1 31.28 8.31
 3 15 1 32.73 7.28
 3 15 1 42.08 8.62
 3 -15 1 30.26 8.22
 3 15 2 112.49 14.9
 3 15 2 108.77 12.37
 3 -15 2 121.18 16.16
 3 15 2 109.97 15.77
 3 15 3 93.37 15.2
 3 15 3 97.02 15.41
 3 -15 3 92.12 14.62
 3 15 4 156.85 21.37
 3 -15 4 168.77 20.77
 3 -15 5 3.98 4.74
 3 15 5 -10.19 6.23
 3 -15 6 6.25 5.72
 3 15 6 -1.07 4.39
 -3 -16 6 412.33 39.66
 -3 16 6 427.36 36.98
 -3 -16 5 281.86 30.96
 -3 16 5 266.29 27.55
 3 16 -5 274.09 32.66
 -3 -16 4 147.72 20.5
 -3 16 4 119.04 17.52
 3 16 -4 148.91 22.71
 3 16 -4 181.23 22.3
 3 16 -3 11.95 5.74
 -3 16 3 8.06 3.62
 -3 -16 3 11.37 5.54
 3 16 -3 12.72 5.68
 -3 16 3 18.23 6.47
 3 16 -2 944.85 47.72
 -3 16 2 958.39 42.9
 -3 -16 2 935.24 41.71
 3 16 -2 899.43 49.71
 3 16 -2 991.75 51.37
 3 16 -1 929.46 45.91
 -3 -16 1 906.48 35.69
 3 16 -1 868 45.97
 3 16 0 1386.2 54.98
 3 16 0 1366.21 43.76
 3 16 0 1314.21 53.02
 3 -16 0 1432.31 56.96
 3 16 1 1163.85 44.4
 3 16 1 1072.23 44.11
 3 16 1 1139.9 50.15
 3 -16 1 1105.9 49.3
 3 16 2 23.14 6.98
 3 16 2 31.08 7.14
 3 16 2 28.3 8.3
 3 -16 2 43.22 9.69
 3 16 3 154.7 19.78
 3 -16 3 127.91 17.35
 3 16 3 124.55 17.92
 3 16 4 129.77 19.6
 3 16 4 133.62 19.87
 3 -16 4 128.22 18.5
 3 16 5 449.37 40.16
 3 -16 5 502.89 38.49
 3 16 6 347.7 37.9
 3 -16 6 349.76 34.47
 -3 -17 6 1.06 2.82
 -3 17 6 6.56 4.25
 -3 -17 5 166.5 23.89
 -3 17 5 165.29 21.93
 3 17 -5 174.47 26.76
 -3 -17 4 264.98 27.67
 -3 17 4 266.62 26.32
 3 17 -4 244.06 29.84
 3 17 -4 303.5 29.55
 -3 17 3 866.61 40.32
 -3 -17 3 865.25 45.87
 -3 17 3 951.01 47.97
 3 17 -3 806.51 51.17
 3 17 -3 923.4 51.45
 3 17 -2 302.18 27.61
 -3 17 2 287.37 24.49
 -3 -17 2 311.04 24.61
 3 17 -2 304.38 29.49
 3 17 -2 314.2 29.85
 -3 -17 1 61.23 9.59
 3 17 -1 65.35 12.45
 3 17 -1 62.69 12.36
 3 -17 -1 39.16 11.04
 3 17 0 25.7 7.93
 3 17 0 7.22 3.14
 3 17 0 15.84 5.04
 3 -17 0 12.14 5.49
 3 17 1 187.2 18.36
 3 17 1 201.22 21.37
 3 17 1 194.2 19.2
 3 -17 1 193.88 21.08
 3 17 2 453.95 31.43
 3 -17 2 493.24 33.98
 3 17 2 446.07 32.83
 3 17 3 610.45 39.77
 3 -17 3 634.49 39.53
 3 17 3 582.04 39.08
 3 -17 4 419.54 33.64
 3 17 4 414.08 35.59
 3 17 4 398.61 34.23
 3 -17 5 86.5 16.53
 3 17 5 79.23 17.1
 3 17 5 80.46 16.35
 3 -17 6 19.76 9
 -3 -18 6 5.97 5.44
 -3 18 6 3.84 3.95
 -3 -18 5 1.62 2.47
 -3 18 5 -2.01 2.19
 3 18 -4 -1.54 4.45
 -3 -18 4 0.48 4.1
 3 18 -4 1.78 3.4
 -3 18 4 -8.12 4.94
 3 18 -3 0.97 2.52
 -3 18 3 0.33 1.73
 -3 -18 3 0.35 3.93
 3 18 -3 3.66 4.05
 3 -18 -3 1.33 4.89
 -3 18 3 -0.16 3.49
 3 18 -2 42.59 10.6
 3 18 -2 57.87 13.03
 -3 -18 2 41.2 9.3
 -3 18 2 41.45 9.93
 3 18 -2 50.22 11.77
 3 18 -1 4.17 4.81
 -3 -18 1 -2.92 2.28
 -3 18 1 2.23 2.25
 3 18 -1 3.35 3.58
 3 -18 -1 0.14 3.23
 3 18 0 48.04 10.89
 3 18 0 53.53 11.38
 3 18 0 42.19 8.07
 3 -18 0 44.61 10.6
 3 18 1 87.29 14.41
 3 18 1 90.72 12.91
 3 18 1 76.25 12.5
 3 -18 1 72.97 13.43
 3 18 2 0.94 2.23
 3 18 2 6.51 4.95
 3 -18 2 3.83 4.54
 3 18 3 1.3 2.38
 3 18 3 8.74 5.35
 3 -18 3 12.98 6.41
 3 -18 4 7.56 4.47
 3 18 4 7.61 4.29
 3 18 4 19.53 8.12
 3 18 5 14.63 7.62
 3 -18 5 8.87 6.22
 3 18 5 2.84 3.91
 3 -18 6 7.89 4.49
 3 18 6 12.22 8.67
 -3 19 6 47.75 13.14
 -3 -19 5 156.81 23.98
 -3 19 5 140.33 21.26
 -3 -19 4 375.53 34.65
 -3 19 4 339.47 32.04
 3 19 -4 404.58 36.55
 -3 19 3 774.82 41.41
 -3 -19 3 736.8 43.73
 3 19 -3 774.5 53.13
 -3 19 3 799.61 47.12
 3 19 -3 791.3 50.63
 3 19 -2 271.33 27.7
 -3 19 2 273.32 25.5
 -3 -19 2 290.26 24.84
 3 19 -2 264.64 29.38
 3 19 -2 309.61 31.32
 3 19 -1 119.86 17.37
 -3 19 1 128.36 18.16
 3 -19 -1 121.01 19.1
 3 19 -1 101.7 17.48
 3 19 0 56.65 12.04
 3 19 0 47.19 11.26
 3 19 0 53.67 9.55
 3 -19 0 46.66 11.08
 3 19 1 508.94 35.36
 3 19 1 466.26 30.36
 3 -19 1 497.09 35.19
 3 19 2 748.3 41.82
 3 19 2 695.97 42.3
 3 -19 2 723.23 42.78
 3 19 3 381.29 32.57
 3 -19 3 369.45 31.44
 3 19 3 385.15 32.74
 3 19 4 120.74 19.2
 3 -19 4 140.68 20.21
 3 19 4 129.32 20.63
 3 19 5 61.28 14.39
 3 -19 5 67.38 14.67
 3 19 5 82.33 17.77
 -3 -20 5 214.33 28.22
 -3 20 5 176.51 24.41
 3 20 -4 47.3 13.35
 -3 -20 4 64.99 14.52
 -3 20 4 48.15 12.2
 3 20 -3 2.7 4.98
 -3 -20 3 1.51 1.76
 3 -20 -3 2.88 9.11
 -3 20 3 11.32 6.19
 -3 20 2 247.69 24.98
 -3 -20 2 259.23 23.96
 3 20 -2 260.67 29.83
 3 20 -2 227.12 27.82
 3 20 -2 234.8 26.32
 3 20 -1 574.58 39.3
 -3 20 1 581.57 39.99
 3 20 -1 541.44 40.39
 3 -20 -1 567.1 41.78
 3 20 0 631.71 40.67
 3 20 0 583.96 32.62
 3 -20 0 578.17 39.37
 3 20 1 502.82 35.81
 3 20 1 462.37 31.19
 3 -20 1 516.59 36.63
 3 20 2 125.78 17.67
 3 20 2 114.81 17.33
 3 -20 2 130.05 18.53
 3 -20 3 11.1 5.43
 3 20 3 2.57 4.25
 3 20 3 10.5 6.39
 3 20 4 153.93 23.05
 3 -20 4 164.1 22.06
 3 20 4 168.69 23.09
 3 20 5 335.84 36.6
 3 -20 5 341.77 33.61
 -3 -21 5 -0.59 2.42
 -3 21 5 9.61 6.03
 3 21 -4 14.54 7.3
 -3 -21 4 8.66 5.48
 -3 21 4 9.18 6.02
 3 21 -3 15.09 8.5
 -3 -21 3 16.05 6.94
 3 -21 -3 -1.5 6.98
 -3 21 3 27.45 9.37
 3 21 -2 27.88 9.82
 -3 21 2 18.81 6.86
 3 -21 -2 -1.78 3.17
 3 21 -1 7.72 3.87
 -3 21 1 13.53 6.38
 3 -21 -1 15.96 7.54
 3 21 0 1.98 4.58
 -3 21 0 1.73 2.47
 3 21 0 0.72 2.17
 3 -21 0 -0.12 2.88
 3 21 1 16.77 6.88
 3 21 1 11.08 4.89
 3 -21 1 5.86 4.48
 3 21 2 24.63 8.17
 3 21 2 23.36 7.76
 3 -21 2 31.34 9.18
 3 -21 3 14.16 6.44
 3 21 3 4.11 3.84
 3 21 3 4.25 3.37
 3 -21 4 7.68 5.44
 3 21 4 14.37 7.02
 3 21 4 16.74 8.28
 3 -21 5 -0.64 2.54
 -3 -22 5 72 16.74
 3 22 -4 0.83 4.64
 -3 -22 4 10.05 6.34
 3 -22 -4 1.74 4.61
 -3 22 4 5.24 6.04
 3 22 -3 19.08 8.45
 3 -22 -3 11.29 13.97
 -3 22 2 179.2 22.68
 3 22 -2 184.77 26.57
 3 22 -1 264.87 28.18
 -3 22 1 315.01 31.22
 3 -22 -1 315.8 31.88
 -3 22 0 436.39 38.22
 3 22 0 397.82 33.4
 3 22 0 416.69 29.49
 3 -22 0 418.29 34.89
 3 22 1 148.95 20.35
 3 22 1 133.76 17.22
 3 -22 1 136.13 19.73
 3 22 2 24.27 8.3
 3 22 2 13.42 6.68
 3 -22 2 27.66 9.08
 3 -22 3 41.47 10.63
 3 22 3 33.16 10.25
 3 22 3 33.18 10.55
 3 -22 4 37.91 10.69
 3 22 4 50.53 13.78
 -3 23 4 280.61 31.71
 3 23 -4 219.75 30.65
 3 -23 -3 4.93 6.74
 3 23 -3 603.77 50.11
 -3 23 2 388.63 34.91
 3 23 -2 361.58 38.13
 3 23 -1 64.86 14.22
 -3 23 1 61.19 14.3
 3 -23 -1 48.58 12.55
 3 23 0 -0.03 1.89
 -3 23 0 3.53 3.83
 3 -23 0 4.69 4.82
 -3 23 -1 195.27 27.53
 3 23 1 168.82 22.12
 3 23 1 187.54 21.52
 3 -23 1 210.06 24.83
 3 23 2 442.67 35.97
 3 23 2 447 35
 3 -23 2 468.51 37.08
 3 23 3 399.65 35.91
 3 23 3 385.93 34.59
 3 -23 3 392.45 34.79
 3 23 4 211.39 28.18
 3 -23 4 200.13 25.67
 3 24 -4 -0.44 5.22
 3 24 -3 -0.93 4.18
 3 -24 -3 -2.06 4.06
 3 24 -2 23.99 10.13
 -3 24 2 48.27 12.65
 3 -24 -2 43.27 13.42
 3 24 -1 31.61 11.11
 -3 24 1 30.9 10.65
 3 -24 -1 31.04 10.29
 3 24 0 94.58 16.94
 -3 24 0 96.14 19.02
 3 -24 0 80.94 16.02
 -3 24 -1 72.62 17.19
 3 24 1 67.83 14.35
 3 24 1 73.27 14.12
 3 -24 1 75.68 15.12
 3 24 2 10.39 5.16
 3 24 2 24.22 8.75
 3 -24 2 19.18 7.89
 3 -24 3 6.08 3.22
 3 24 3 3.54 2.88
 3 -24 4 20.36 8.86
 3 25 -3 89.87 20.5
 3 -25 -3 -4.76 9.29
 3 25 -2 23.18 9.87
 -3 25 2 39.98 12.35
 3 -25 -2 38.74 12.73
 3 25 -1 2.77 3.32
 -3 25 1 0.43 3.87
 3 -25 -1 3.35 3.41
 3 25 0 0.22 2.84
 -3 25 0 -0.61 5.66
 3 -25 0 -0.9 2.58
 3 25 1 50.31 12.03
 -3 25 -1 69.45 17.36
 3 25 1 51.14 11.78
 3 -25 1 35.28 10.52
 -3 25 -2 157.85 26.8
 3 -25 2 158.64 22.62
 3 25 2 134.18 20.03
 3 -25 3 46.88 12.59
 3 25 3 81.33 16.75
 -3 26 2 100.07 19.29
 3 -26 -2 102.12 20.57
 -3 26 1 449.38 42.08
 3 -26 -1 407.64 38.04
 3 26 0 499.39 40.65
 -3 26 0 463.11 44.33
 3 -26 0 442.3 38.59
 -3 26 -1 198.29 29.94
 3 26 1 225.17 27.13
 3 26 1 199.43 23.81
 3 -26 1 155.07 22.57
 3 26 2 35.6 10.99
 3 -26 2 42.69 12.05
 3 -26 3 10.54 6.89
 -3 27 2 76.86 17.09
 -3 27 1 20.4 9.45
 3 -27 -1 22.28 8.88
 3 27 0 0.72 2.76
 3 -27 0 7.78 5.29
 3 -27 1 47.44 12.58
 3 27 2 63.89 14.33
 3 -27 2 66.14 14.9
 3 -28 0 40.41 12.33
 -4 0 7 198.97 27.42
 -4 0 6 -1.6 2.48
 -4 0 5 -0.21 3.13
 -4 0 4 689.53 40.67
 -4 0 3 1482.5 54.66
 4 0 -2 1692.11 48.7
 -4 0 2 1771.68 55.2
 -4 0 1 1710.66 50.86
 4 0 -1 1602.55 25.87
 4 0 -1 1683.04 47.67
 4 0 -1 1691.5 46.52
 4 0 0 572.42 25.86
 4 0 0 576.18 28.48
 4 0 1 282.07 18.86
 4 0 2 1056.06 38.87
 4 0 3 2562.85 66.79
 4 0 4 521.3 33.43
 4 0 5 537.16 37.31
 4 0 6 28.45 9.21
 4 0 7 36.44 12.43
 4 0 7 23.45 10.79
 -4 -1 7 53.17 14.27
 -4 1 7 42.28 12.78
 -4 -1 6 295.02 31.1
 -4 1 6 322.39 32.33
 -4 -1 5 563.53 39.69
 -4 1 5 521.95 38.22
 -4 -1 4 197.17 21.78
 -4 1 4 259.13 24.7
 4 1 -3 36.1 7.73
 -4 -1 3 27.63 7.86
 -4 1 3 40.28 8.92
 4 -1 -2 29.37 3.31
 4 -1 -2 32.28 6.45
 -4 -1 2 31.78 7.44
 -4 1 2 40.88 8.66
 4 1 -2 36.6 7.5
 -4 -1 1 592.23 29.21
 -4 1 1 627.07 31.55
 4 -1 -1 560.46 17.04
 4 1 -1 526.87 13
 4 1 -1 606.74 29.31
 4 -1 -1 560.53 26.59
 4 -1 -1 590.85 28.17
 4 1 -1 583.74 25.81
 -4 -1 0 1.9 2.35
 -4 1 0 9.14 5.4
 4 -1 0 367.22 21.49
 4 1 0 387.66 20.59
 4 1 0 396.92 24.28
 4 -1 0 382.71 22.74
 4 -1 1 489.03 25.44
 4 1 1 455.61 23.36
 4 -1 2 284.3 20.53
 4 1 2 254.85 18.96
 4 -1 3 247.47 20.96
 4 1 3 240.62 20.21
 4 -1 4 -1.15 2.62
 4 1 4 1.53 1.74
 4 -1 5 70.15 13.4
 4 1 5 58.5 12.68
 4 -1 6 250.82 27.68
 4 1 6 273.58 28.74
 4 1 7 219.63 31.51
 4 -1 7 217.64 27.94
 -4 -2 7 59.04 15.43
 -4 2 7 60.64 15.23
 4 2 -7 40.43 10.57
 -4 -2 6 30.62 10.53
 -4 2 6 30.3 9.97
 -4 -2 5 10.69 5.1
 -4 2 5 13.92 6.7
 -4 -2 4 105.56 15.95
 -4 2 4 118.7 16.8
 4 2 -3 480.7 28.71
 -4 -2 3 487.43 31.21
 -4 2 3 495.43 32.38
 4 -2 -2 59.23 8.61
 4 2 -2 74.28 10.95
 4 -2 -2 63.07 5.76
 -4 -2 2 66.96 10.69
 -4 2 2 67.96 10.86
 4 2 -1 97.07 4.78
 -4 -2 1 108.51 12.27
 -4 2 1 109.43 14.13
 4 2 -1 82.18 4.23
 4 2 -1 98.32 12.11
 4 -2 -1 88.98 10.25
 4 -2 -1 105.75 12.63
 4 2 -1 100.68 10.37
 4 -2 0 42.07 7.47
 4 2 0 55.74 9.52
 4 -2 0 45.62 7.98
 4 2 0 39.8 6.48
 4 2 1 14.28 4.26
 4 -2 1 16.17 5.1
 4 -2 2 64.67 10.25
 4 2 2 63.28 9.38
 4 -2 3 41.25 8.67
 4 2 3 40.31 8.34
 4 -2 4 191.32 20.16
 4 2 4 239.24 22.49
 4 -2 5 153.12 20.01
 4 2 5 136.16 18.73
 4 -2 6 72.96 14.96
 4 2 6 61.36 13.85
 4 2 6 46.23 12.87
 4 -2 7 37.76 11.47
 4 2 7 46.04 15.46
 -4 -3 7 315.27 34.37
 -4 3 7 293.22 33.31
 4 3 -7 276.39 29.58
 -4 -3 6 478.68 39.28
 -4 3 6 415.07 37.06
 -4 -3 5 909.55 50.36
 -4 3 5 811.7 47.94
 -4 -3 4 494.76 34.22
 -4 3 4 476.27 34.47
 4 3 -3 217.29 19.84
 -4 -3 3 198.49 19.81
 -4 3 3 209.99 20.96
 4 -3 -2 61.62 8.51
 -4 -3 2 51.74 9.17
 -4 3 2 57.92 10.4
 4 3 -2 51.18 9.27
 4 -3 -2 8.3 7.92
 4 3 -2 2.64 3.62
 -4 -3 1 1480.42 44.83
 4 3 -1 1463.85 47.48
 4 -3 -1 1400.53 39.78
 4 -3 -1 1439.59 48.03
 4 3 -1 1436.42 36.53
 4 3 0 2243.91 41.54
 4 -3 0 2181.63 56.16
 4 3 0 2139.91 44.59
 4 3 0 2172.91 58.96
 4 -3 0 2143.7 51.54
 4 -3 1 1748.83 50.42
 4 3 1 1804.75 44.32
 4 -3 2 1611.71 50.75
 4 3 2 1639.35 47.1
 4 -3 3 41.45 9.13
 4 3 3 45.22 8.77
 4 -3 4 163.44 18.93
 4 3 4 174.85 19.18
 4 3 5 244 28.54
 4 -3 5 279.36 27.03
 4 3 5 268.7 26.21
 4 3 6 477.53 43.49
 4 -3 6 530.19 40.59
 4 3 6 496.91 39.05
 4 3 7 346.24 39.39
 4 -3 7 310 33.63
 -4 -4 7 170.51 25.07
 -4 4 7 146.23 23.62
 4 4 -7 131.61 20.62
 -4 -4 6 112.01 19.44
 -4 4 6 101.98 18.68
 -4 -4 5 38.29 10.57
 -4 4 5 46.52 11.61
 -4 -4 4 369.42 29.51
 -4 4 4 395.09 31.87
 4 4 -3 623.2 34.42
 -4 -4 3 585.57 34.06
 -4 4 3 576.88 35.2
 4 -4 -2 1240.99 36.16
 4 4 -2 1280.01 47.07
 -4 -4 2 1222.98 44.51
 -4 4 2 1337.98 50.56
 4 -4 -2 134.91 27.74
 4 4 -2 30.77 8.36
 -4 -4 1 1241.59 40.7
 4 4 -1 1248.88 44.8
 4 -4 -1 1268.86 36.61
 4 -4 -1 1347.9 48.04
 4 4 -1 1267.11 32.52
 4 4 0 6.36 4.51
 -4 -4 0 -1.01 2.08
 4 4 0 3.23 2.12
 4 -4 0 1.34 1.25
 4 -4 0 1.73 1.26
 4 4 0 2.92 1.87
 4 4 1 3.78 2.23
 4 4 1 4.2 4.55
 4 4 1 0.44 2.08
 4 -4 1 1.81 1.99
 4 4 2 408.57 27.06
 4 -4 2 449.9 27.23
 4 4 2 436.21 24.02
 4 4 3 703.58 39.96
 4 -4 3 699.02 36.24
 4 4 3 680.03 33.97
 4 4 4 766.07 46.46
 4 -4 4 795.05 41.96
 4 4 4 789.69 40.67
 4 4 5 222.66 27.74
 4 -4 5 248.08 25.68
 4 4 5 283.01 26.96
 4 -4 6 63.39 14.12
 4 4 6 56.62 15.23
 4 -4 7 4.52 5.2
 4 4 7 4.2 4.68
 -4 -5 7 0.22 3.64
 -4 5 7 -2.15 3.17
 4 5 -7 1.87 2.44
 -4 -5 6 43.43 11.73
 -4 5 6 38.68 11.46
 4 5 -6 18.52 6.2
 -4 -5 5 12.81 5.97
 -4 5 5 14.56 7.03
 -4 -5 4 8.49 4.81
 -4 5 4 14.2 5.63
 -4 5 4 8.26 2.81
 4 5 -3 65.56 11.54
 -4 -5 3 71.19 11.76
 -4 5 3 57.87 11.38
 4 -5 -2 2.35 1.77
 -4 -5 2 -0.14 2.73
 -4 5 2 -0.92 2.2
 4 5 -2 3.73 3.4
 4 -5 -2 3.33 6.08
 4 5 -2 1.25 1.4
 -4 -5 1 85.35 10.8
 4 5 -1 81.73 11.83
 4 -5 -1 91.99 9.65
 4 -5 -1 92.05 13.01
 4 5 -1 87.75 7.87
 4 5 0 3.99 1.72
 4 -5 0 5.93 2.82
 -4 -5 0 7.88 3.2
 4 5 0 5.24 2.27
 4 5 0 3.12 2.25
 4 -5 0 4.69 3.29
 4 5 1 41.68 6.56
 4 5 1 64.04 8.99
 4 5 1 65.05 11.01
 4 -5 1 41.69 8.18
 4 5 2 9.04 3.72
 4 5 2 14.36 5.45
 4 -5 2 7.27 4.31
 4 5 3 5.89 3.77
 4 5 3 4.51 3.14
 4 -5 4 23.65 7.55
 4 5 4 17.02 6.05
 4 5 4 11.38 5.64
 4 -5 5 4.06 3.89
 4 5 5 -0.46 2.69
 4 5 5 2.58 4.17
 4 -5 6 6.64 4.11
 4 5 6 10.36 4.76
 4 -5 7 0.46 5.46
 4 5 7 -0.94 4.12
 -4 -6 7 161.3 24.76
 -4 6 7 147 24.18
 4 6 -7 117.57 20.3
 -4 -6 6 51.21 12.99
 -4 6 6 61.38 14.72
 4 6 -6 41.7 11.94
 -4 -6 5 31.59 9.52
 -4 6 5 34.28 10.43
 -4 -6 4 806.57 43.91
 -4 6 4 765.48 44.45
 -4 6 4 781.85 31.46
 4 6 -3 855.41 41.86
 -4 -6 3 829.71 40.59
 -4 6 3 834.81 43.72
 4 -6 -2 1904.81 40.84
 4 6 -2 1946.74 60.57
 -4 -6 2 1943.28 56.03
 4 6 -2 1910.61 37.54
 -4 -6 1 386.48 22.28
 4 6 -1 396.89 26.91
 4 -6 -1 385.71 18.65
 4 -6 -1 421.19 28.8
 4 6 -1 425.3 15.61
 -4 -6 0 35.67 6.26
 4 6 0 34.67 4.99
 4 6 0 43.82 5.83
 4 6 0 38.4 8.66
 4 -6 0 38.79 6.42
 4 -6 0 52.16 9.62
 4 6 1 42.11 6.48
 4 6 1 41.95 8.95
 4 6 1 42.8 7.33
 4 -6 1 47.96 9.41
 4 6 2 388.23 25.93
 4 -6 2 400.78 26.74
 4 6 2 402.43 23.02
 4 6 3 1256.09 53.08
 4 -6 3 1256.17 50.1
 4 6 3 1251.87 45.85
 4 6 4 707.97 44.36
 4 -6 4 758.39 42.01
 4 6 4 741.04 39.55
 4 6 5 321.41 32.73
 4 -6 5 334.99 30.31
 4 -6 6 48.75 12.7
 4 6 6 63.65 15.84
 -4 -7 7 171.24 25.7
 -4 7 7 224.24 29.77
 4 7 -7 162.68 24.19
 -4 -7 6 303.11 31.63
 -4 7 6 300.22 32.44
 4 7 -6 297.65 31.13
 -4 -7 5 545.21 39.35
 -4 7 5 525.21 39.67
 -4 -7 4 1007.98 49.25
 -4 7 4 979.21 50.62
 -4 7 4 911.42 35.63
 4 7 -3 3.93 3.14
 -4 -7 3 1.41 2.71
 -4 7 3 -1.08 2.24
 -4 -7 2 50.45 9.04
 4 7 -2 55.74 10.53
 4 7 -2 57.66 5.68
 4 -7 -2 56.05 6.52
 -4 -7 1 445.11 23.78
 4 7 -1 466.34 29.47
 4 -7 -1 435.79 18.72
 4 -7 -1 500.35 32.45
 4 7 -1 428.77 13.61
 4 -7 0 2557.77 51.26
 4 7 0 2610.82 44.54
 -4 -7 0 2549.61 50.3
 4 -7 0 2708.65 69.31
 4 7 0 2733.51 71.8
 4 7 0 2724.34 40.86
 4 7 1 1414.26 41.43
 4 -7 1 1478.03 51.47
 4 7 1 1447.67 37
 4 7 1 1475.61 53.79
 4 7 2 925.37 39.86
 4 -7 2 878.28 40.53
 4 7 2 935.93 34.79
 4 -7 3 57 10.89
 4 7 3 65.43 10.53
 4 7 3 62.8 11.78
 4 -7 4 34.78 9.47
 4 7 4 26.25 7.67
 4 7 4 40.62 10.86
 4 7 5 196.11 25.55
 4 -7 5 216.43 24.48
 4 7 6 339.93 36.55
 4 -7 6 390.93 35.98
 -4 -8 7 18.01 8.66
 -4 8 7 18.74 10.49
 4 8 -7 22.71 9.78
 -4 -8 6 3.93 4.41
 -4 8 6 -1.14 2.88
 4 8 -6 -4.37 6.73
 -4 -8 5 2.12 2.93
 -4 8 5 3.3 3.41
 4 8 -5 -1.83 4.02
 -4 -8 4 57.85 11.82
 -4 8 4 91.54 16.09
 -4 8 4 66.92 9.69
 4 8 -3 62.14 11.73
 -4 -8 3 56.16 10.45
 -4 8 3 79.07 14.29
 -4 -8 2 10.17 4.1
 4 8 -2 10.38 5.05
 4 8 -1 5.2 1.24
 -4 -8 1 4.02 1.98
 4 -8 -1 -0.33 3.97
 4 8 -1 4.08 4.33
 4 -8 -1 8.35 2.63
 4 8 0 3.68 1.73
 -4 -8 0 0.18 1.35
 4 8 0 6.36 4.26
 4 8 0 -0.04 1.59
 4 -8 0 4.88 4.2
 4 8 1 1.42 1.76
 4 8 1 -0.6 1.35
 4 8 1 0.12 2.87
 4 -8 1 -0.7 2.8
 4 8 2 17.59 4.84
 4 8 2 19.52 5.81
 4 8 2 14.13 6.05
 4 -8 2 19.08 7.14
 4 -8 3 18.52 6.32
 4 8 3 21.83 6.13
 4 8 3 29.39 8.28
 4 -8 4 27.9 8.54
 4 8 4 12.85 6.47
 4 -8 5 31.82 9.92
 4 8 5 41.57 12
 4 -8 6 3.11 4.95
 4 8 6 5.46 6.46
 -4 9 7 131.08 22.79
 4 9 -7 152.19 24.23
 -4 -9 6 176.5 24.82
 -4 9 6 188.23 25.83
 4 9 -6 194.8 26.02
 -4 -9 5 628.24 42.82
 -4 9 5 637.94 44.89
 4 9 -5 666.41 45.79
 -4 -9 4 446.98 33.42
 -4 9 4 414.05 34.33
 -4 9 4 423.15 26.72
 4 9 -3 11.88 5.7
 -4 -9 3 10.87 4.61
 -4 9 3 11.31 4.91
 4 9 -2 224.05 22.11
 -4 -9 2 222.9 19.03
 -4 -9 1 296.68 19.32
 4 -9 -1 287.49 13.19
 4 9 -1 290.67 24.29
 4 -9 -1 304.16 26.85
 4 9 0 989.61 28.95
 -4 -9 0 976.45 29.5
 4 -9 0 1035.02 45.09
 4 9 0 1056.08 46.28
 4 9 1 492.61 25.11
 4 -9 1 485.74 30.52
 4 9 1 502.1 20.71
 4 9 1 493.21 32.34
 4 9 2 366.05 29.22
 4 9 2 336.54 24.26
 4 -9 2 334.47 26.1
 4 9 3 93.86 14.56
 4 -9 3 119.17 16.13
 4 -9 4 15.12 6.81
 4 9 4 13 7.06
 4 9 5 196.96 26.08
 4 -9 5 190.7 23.4
 4 9 6 315.37 35.44
 4 -9 6 256.38 29.49
 -4 10 7 174.88 26.71
 4 10 -7 197.66 27.92
 -4 -10 6 23.83 9.3
 -4 10 6 10.4 6.37
 4 10 -6 12.7 8.02
 -4 -10 5 2.97 2.08
 -4 10 5 -0.94 3.39
 -4 -10 4 349.98 29.67
 -4 10 4 378.67 33.88
 -4 10 4 358.91 24.9
 4 10 -4 403.97 34.49
 4 10 -3 974.91 48.84
 -4 -10 3 938.16 44.01
 4 10 -2 928.85 45.14
 -4 -10 2 873.18 37.88
 -4 10 2 65.68 30.67
 4 -10 -2 87.58 26.13
 4 -10 -1 2550.91 35.61
 -4 -10 1 2673.37 58.03
 4 10 -1 2656.82 74.55
 4 10 0 28.29 8.19
 -4 -10 0 19.53 4.38
 4 10 0 16.77 3.83
 4 -10 0 31.3 8.35
 4 10 1 26.66 7.81
 4 10 1 23.71 5.7
 4 -10 1 34.12 8.49
 4 10 2 640.26 33.88
 4 -10 2 663.69 37.23
 4 10 2 666.2 40.04
 4 10 3 1304.88 54.82
 4 -10 3 1280 53.77
 4 10 4 647.41 42.93
 4 -10 4 726.37 42.64
 4 10 5 313.68 32.74
 4 -10 5 353.53 32.02
 4 -10 6 28.38 9.85
 4 10 6 35.86 11.65
 -4 11 7 13.02 7.54
 4 11 -7 18.06 9.15
 -4 -11 6 84.42 17.22
 -4 11 6 55.16 14.77
 4 11 -6 83.47 17.73
 -4 -11 5 156.52 21.79
 -4 11 5 170.94 24.12
 -4 11 5 166.81 19.09
 4 11 -5 182.87 24.99
 -4 -11 4 23.19 7.8
 -4 11 4 23.21 8.72
 -4 11 4 26.3 6.8
 4 11 -4 30.07 9.55
 4 11 -3 64.73 12.93
 -4 -11 3 48.66 10.09
 4 11 -2 32.58 8.71
 -4 -11 2 27.05 6.69
 -4 -11 1 254.66 17.87
 4 11 -1 221.59 22.06
 4 11 0 30.26 8.29
 -4 -11 0 24.11 4.5
 4 11 0 25.08 4.9
 4 -11 0 11.33 5.1
 4 11 1 93.33 11.28
 4 -11 1 100.35 14.49
 4 11 1 87.07 14.02
 4 11 2 230.38 20.57
 4 -11 2 235.68 22.58
 4 11 2 261.21 25.35
 4 -11 3 18.71 7.53
 4 11 3 14.65 5.85
 4 -11 4 4.35 4.15
 4 11 4 -2.05 5.62
 4 -11 5 33.64 10.42
 4 11 5 28.45 9.8
 4 -11 6 29.67 10.17
 4 11 6 32.61 11.85
 -4 -12 6 -1.21 4.35
 -4 12 6 -1.14 4.02
 4 12 -6 -0.18 3.4
 -4 -12 5 7.18 3.56
 -4 12 5 3.99 2.6
 -4 12 5 8.83 3.85
 4 12 -5 4.74 3.77
 -4 -12 4 261.44 26.25
 -4 12 4 246.54 22.32
 4 12 -4 296.39 30.48
 4 12 -3 325.35 28.99
 -4 -12 3 299.9 25.38
 -4 12 3 25.33 14.98
 4 12 -3 315.21 30.17
 4 -12 -3 1.26 4.26
 4 12 -2 302.01 27.04
 -4 -12 2 262 21.13
 -4 -12 1 170.49 14.69
 4 12 -1 195.71 21.11
 4 -12 -1 221.8 24.08
 4 12 0 5.09 4.54
 -4 -12 0 3.03 1.74
 4 12 0 1.15 1.36
 4 -12 0 1.86 2.26
 4 12 1 62.89 9.63
 4 12 1 54.85 11.44
 4 -12 1 43.31 10.17
 4 12 2 69.68 11.44
 4 12 2 53.99 11.95
 4 -12 2 44.22 10.75
 4 12 3 459.77 35.94
 4 12 3 444.87 32.56
 4 -12 3 448.37 33.02
 4 12 4 199.53 24.31
 4 -12 4 195.3 23.05
 4 -12 5 69.37 14.48
 4 12 5 59.67 14.64
 4 -12 6 10.02 6.42
 4 12 6 13.67 7.3
 -4 -13 6 515.52 43.9
 -4 13 6 501.6 46.15
 4 13 -6 429.28 41.2
 -4 -13 5 597.58 43.74
 -4 13 5 513.94 45.59
 -4 13 5 617.31 38.54
 4 13 -5 617.9 47.48
 -4 -13 4 446.69 34.89
 -4 13 4 419.26 30.17
 4 13 -4 431.93 37.71
 4 13 -3 72.89 14.29
 -4 -13 3 71.64 12.67
 4 13 -3 67.96 14.26
 4 13 -2 7.33 3.57
 -4 -13 2 4.82 3.26
 4 13 -2 2.84 3.7
 -4 -13 1 959.7 35.01
 4 13 -1 934.94 47.06
 4 -13 -1 988.04 51.13
 4 13 0 1041.89 34.12
 4 13 0 1068.06 50.24
 4 -13 0 1125.04 50.98
 4 13 1 1101.95 40.64
 4 -13 1 1068.65 49.21
 4 13 1 1017.85 49.62
 4 13 2 901.88 41.64
 4 -13 2 933.34 46.79
 4 13 2 809.14 45.99
 4 -13 3 84.65 14.77
 4 13 3 79.01 13.87
 4 13 3 69.47 14.27
 4 -13 4 6.08 5.39
 4 13 4 16.71 7.56
 4 13 5 218.06 27.95
 4 -13 5 241.44 27.3
 4 13 6 327.4 37.41
 4 -13 6 319.86 34.29
 -4 -14 6 0.28 2.09
 4 14 -6 4.18 7.07
 -4 -14 5 -1.62 4.28
 -4 14 5 -0.92 6.12
 -4 14 5 3.84 1.86
 4 14 -5 -3.36 4.78
 -4 -14 4 111.89 17.61
 -4 14 4 142.17 17.82
 4 14 -4 165.21 24.15
 -4 -14 3 229.79 22.72
 4 14 -3 255.76 28.07
 4 14 -3 204.27 24.18
 4 14 -2 433.3 33.2
 -4 -14 2 428.68 27.7
 4 14 -2 391.15 33.31
 4 14 -1 141.62 18.73
 -4 -14 1 150.36 13.88
 4 -14 -1 178.26 22.09
 4 14 -1 187.81 21.86
 4 14 0 110.05 11.33
 4 14 0 132.63 17.76
 4 -14 0 114.44 16.76
 4 14 0 109.55 15.84
 4 14 1 6.63 4.98
 4 14 1 5.53 3.74
 4 -14 1 4.92 3.8
 4 14 1 6.53 3.86
 4 14 2 219.95 20.94
 4 -14 2 189.37 21.51
 4 14 2 203.11 18.75
 4 14 2 177.17 21.8
 4 14 3 343.89 29.59
 4 -14 3 369.78 30.9
 4 14 3 332.92 31.27
 4 -14 4 102.02 17.03
 4 14 4 98.66 18.27
 4 14 4 99.06 17.57
 4 14 5 162.01 24.21
 4 -14 5 184.79 24.25
 4 14 6 4.98 5.84
 -4 -15 6 22.22 9.92
 -4 15 6 -7.37 6.78
 -4 -15 5 31.39 10.89
 4 15 -5 18.11 8.14
 -4 15 5 14.98 6.94
 -4 -15 4 11.39 5.77
 -4 15 4 17.51 6.42
 4 15 -3 2.84 4.16
 -4 -15 3 3.45 2.72
 4 15 -3 -2.3 3.48
 4 15 -2 11.52 5.76
 -4 -15 2 2.91 2.74
 4 -15 -2 17.57 11.74
 4 15 -2 4.25 4.05
 4 15 -1 126.48 18.06
 4 -15 -1 115.45 18.16
 4 15 -1 107.64 17.1
 4 15 0 131.98 18.21
 4 15 0 175.88 14.97
 4 -15 0 166.79 20.77
 4 15 0 148.14 18.92
 4 15 1 85.94 12.02
 4 15 1 88 15.34
 4 15 1 73.45 12.46
 4 -15 1 75.23 13.74
 4 15 2 89.34 13.65
 4 15 2 90.85 12.66
 4 -15 2 89.27 15.32
 4 15 2 98.37 16.63
 4 -15 3 18.85 7.29
 4 15 3 24.05 8.15
 4 15 3 11.79 5.94
 4 -15 4 20.47 7.81
 4 15 4 26.37 9.55
 4 15 4 23.74 9.06
 4 -15 5 62.33 13.87
 4 15 5 51.53 14.1
 -4 -16 6 60.4 15.07
 -4 -16 5 26.22 9.8
 -4 16 5 -5.52 6.69
 4 16 -5 33.17 11.87
 -4 16 5 27.57 9.28
 -4 -16 4 325.38 31.08
 -4 16 4 428.07 33.09
 4 16 -4 408.66 39.62
 -4 -16 3 744.51 42.41
 4 16 -3 840.86 53.3
 4 16 -2 610.41 41.03
 -4 -16 2 553.49 32.2
 4 16 -2 601.81 43.18
 4 16 -1 464.6 35.44
 4 -16 -1 481.73 37.84
 4 16 -1 463.08 35.9
 4 16 0 48.75 8.26
 4 16 0 58.62 12.01
 4 16 0 50.57 11.19
 4 -16 0 48.68 11.25
 4 16 1 9.69 5.28
 4 16 1 7.18 3.38
 4 16 1 15.09 5.42
 4 -16 1 11.62 5.67
 4 16 2 362.48 28.08
 4 -16 2 345.79 30.39
 4 16 2 375.98 32.86
 4 16 3 370.42 31.24
 4 -16 3 367.49 32.09
 4 16 3 375.87 33.99
 4 16 4 585.73 43.12
 4 -16 4 593.14 42.03
 4 16 4 552.72 43.91
 4 16 5 346.14 36.61
 4 16 5 289.51 33.51
 4 -16 5 337.96 34.39
 -4 17 6 10.05 7.55
 -4 -17 5 167.96 24.42
 -4 17 5 138.38 20.27
 4 17 -5 162.05 26.03
 -4 -17 4 194.28 24.03
 -4 17 4 219.68 24.47
 4 17 -4 237.49 30.67
 -4 -17 3 73 13.8
 4 17 -3 47.15 13.05
 4 17 -2 -2.31 3.56
 -4 17 2 3.6 3.65
 4 -17 -2 -1.09 3.37
 4 17 -2 0.2 3.51
 4 17 -1 177.56 22.38
 4 -17 -1 183.87 23.33
 4 17 -1 198.71 23.94
 4 17 0 724.98 44.22
 4 -17 0 712.88 44.89
 4 17 0 737.59 43.7
 4 17 1 483.8 29.54
 4 17 1 463.85 35.82
 4 17 1 451.95 31.91
 4 -17 1 507.43 36.97
 4 17 2 501.26 33.74
 4 -17 2 472.39 36.48
 4 17 2 497.89 38.51
 4 -17 3 4.17 3.64
 4 17 3 2.93 2.45
 4 17 3 2.82 2.51
 4 -17 4 38.69 11.38
 4 17 4 33.5 9.9
 4 17 4 52.3 13.52
 4 -17 5 27.58 10.01
 4 17 5 39.34 12.83
 4 17 5 33.51 11.09
 -4 -18 5 5.24 5.2
 4 18 -5 -4.12 5.57
 -4 18 5 -0.13 2.32
 -4 -18 4 3.07 4.36
 4 18 -4 3.06 4.44
 -4 18 4 0.02 3.07
 -4 -18 3 4.96 3.69
 4 18 -3 2.22 3.53
 4 -18 -3 -0.76 6.62
 4 18 -2 1.72 1.92
 -4 18 2 -0.47 2.73
 4 18 -2 3.12 4.41
 4 -18 -2 -1.86 5.16
 4 18 -1 10.71 5.68
 4 18 -1 5.96 4.88
 4 -18 -1 0.03 3.3
 4 18 0 2.94 3.72
 4 18 0 1.57 2.63
 4 18 1 29.21 9.27
 4 18 1 24.44 6.75
 4 18 1 31.29 8.7
 4 -18 1 26.2 8.71
 4 18 2 47.72 12.33
 4 18 2 60.13 11.86
 4 -18 2 57.06 12.94
 4 -18 3 35.78 9.99
 4 18 3 31.21 9.68
 4 18 3 35.35 10.88
 4 -18 4 7.73 4.44
 4 18 4 10.88 7.22
 4 18 4 9.43 5.26
 4 -18 5 1.51 3.12
 4 18 5 -3.54 4.4
 4 18 5 1.29 3.16
 -4 -19 5 260.51 31.42
 -4 19 5 272.03 29.79
 -4 -19 4 197.42 24.89
 4 19 -4 197.11 29.3
 4 19 -3 21.18 9.17
 4 -19 -3 0.03 7.2
 4 19 -2 53.06 12.78
 -4 19 2 42.91 10.85
 4 19 -2 38.71 11.53
 4 -19 -2 6.84 7.49
 4 19 -1 332.43 31.93
 4 19 -1 335.33 32.45
 4 -19 -1 259.23 28.98
 4 19 0 438.13 35.93
 4 19 0 403.65 33.52
 4 -19 0 424.57 35.9
 4 19 1 320.27 25.17
 4 19 1 375.67 33.25
 4 19 1 291.59 26.97
 4 -19 1 363.45 32.44
 4 19 2 221.99 22.97
 4 19 2 217.7 26.03
 4 -19 2 220.94 25.51
 4 -19 3 78.83 16.13
 4 19 3 65.9 14.09
 4 19 3 109.78 19.23
 4 -19 4 13.34 6.68
 4 19 4 13.4 7.53
 4 19 4 22.91 8.96
 4 19 5 54.99 15.11
 4 19 5 56.48 15.3
 -4 -20 5 -2.63 4.73
 -4 20 5 8.99 6.25
 -4 -20 4 150.51 22.15
 4 20 -4 162.65 26.73
 4 20 -3 246.51 32.06
 4 20 -2 632.64 45.51
 -4 20 2 636.43 41.33
 4 20 -2 676.39 49.65
 4 20 -1 338.96 32.52
 4 20 -1 315.31 32.01
 4 -20 -1 338.06 33.69
 4 20 0 65.05 14.36
 4 20 0 68.33 14.44
 4 -20 0 61.81 13.67
 4 20 1 12.22 5.57
 4 20 1 10.05 6.63
 4 -20 1 9.67 5.63
 4 20 2 170.25 20.68
 4 20 2 164.45 23.32
 4 -20 2 162.03 22.26
 4 20 3 596.93 42.58
 4 20 3 576.54 44.73
 4 -20 3 589.8 43.57
 4 20 4 208.63 27.34
 4 -20 4 173.19 24.77
 4 20 4 175.3 25.83
 4 20 5 106.68 21.43
 -4 -21 5 50.73 14.09
 -4 21 5 52.27 13.53
 4 21 -3 0.25 3.26
 4 -21 -3 5.89 7.65
 4 21 -2 10.55 6.33
 -4 21 2 7.99 5.23
 4 21 -2 5.38 3.97
 4 -21 -2 18.46 10.1
 4 21 -1 4.41 4.05
 -4 21 1 0.1 1.93
 4 21 -1 0.62 3.79
 4 -21 -1 4.22 4.94
 4 21 0 8.02 5.41
 4 21 0 3.96 2.4
 4 -21 0 -0.46 1.81
 4 21 1 30.02 9.44
 4 -21 1 30.89 9.76
 4 21 2 3.98 5.48
 4 21 2 -2.01 2.89
 4 -21 2 5.66 4.66
 4 -21 3 29.34 10.34
 4 21 3 38.59 11.83
 4 21 3 35.05 10.95
 4 -21 4 4.53 4.63
 4 21 4 11.95 6.57
 4 21 4 9.31 6.14
 4 22 -3 214.67 31.05
 4 -22 -3 6.89 5.4
 4 22 -2 222.05 28.38
 -4 22 2 256.9 27.8
 4 22 -2 253.63 31.92
 4 -22 -2 329.94 36.42
 4 22 -1 148.49 22.28
 -4 22 1 131.71 20.9
 4 22 -1 140.86 22.59
 4 -22 -1 133.02 21.65
 4 22 0 9.52 6
 4 -22 0 10.52 5.5
 4 22 1 26.2 9.67
 4 -22 1 15.51 6.33
 4 22 2 106.02 18.83
 4 22 2 90.85 15.86
 4 -22 2 102 18.4
 4 22 3 170.11 23.15
 4 22 3 165.51 24.48
 4 -22 3 159.81 23.16
 4 22 4 167.51 25.05
 4 22 4 147.67 23.87
 4 23 -2 39.68 12.6
 4 -23 -2 31.49 11.41
 -4 23 1 200.95 26.47
 4 23 -1 127.31 20.96
 4 -23 -1 157.31 23.88
 -4 23 0 347.2 36.01
 4 23 0 346.87 34.69
 4 -23 0 368.15 35.76
 4 23 1 401.75 36.87
 4 -23 1 373.11 35.6
 4 23 2 182.28 25.17
 4 -23 2 175.75 24.5
 4 -23 3 48.12 13.15
 4 23 3 26.36 10.25
 4 23 3 34.75 10.75
 4 -24 -2 18.71 9.61
 4 24 -1 202.62 27.27
 -4 24 1 212.9 27.96
 4 -24 -1 215.98 28.73
 4 24 0 13.17 7.09
 -4 24 0 12.18 7.19
 4 -24 0 11.32 6.11
 4 24 1 -1.56 3.36
 4 -24 1 -0.91 4.11
 4 24 2 22.52 10.16
 4 -24 2 13.58 8.4
 4 24 3 50.46 13.71
 4 24 3 46.89 13.02
 4 25 -1 48.63 13.4
 -4 25 1 34.36 11.6
 4 25 0 144.6 23.14
 -4 25 0 152.67 25.04
 4 -25 0 140.94 22.94
 4 25 1 137.98 22.5
 4 -25 1 142.99 22.75
 4 25 2 14.43 7.69
 -4 26 1 94.87 19.99
 4 26 0 18.94 8.7
 4 26 1 34.59 11.68
 -5 0 6 210.64 28.36
 -5 0 5 850.93 52.86
 -5 0 4 1009.57 54.22
 5 0 -3 689.67 36.02
 -5 0 3 683.09 41.29
 -5 0 2 21.86 6.88
 5 0 -2 28.26 7
 5 0 -2 28.52 7.22
 5 0 -1 84.78 12.2
 -5 0 1 67.47 12.24
 5 0 -1 82.02 11.33
 5 0 0 845.84 35.84
 5 0 0 795.24 38.43
 5 0 1 1419.26 53.89
 5 0 1 1380.55 47.12
 5 0 2 840.54 38.82
 5 0 3 501.63 32.43
 5 0 4 114.23 16.94
 5 0 5 24.59 9.68
 5 0 6 100.92 18.46
 -5 -1 6 6.91 5.99
 -5 1 6 5.83 5.01
 -5 -1 5 6.53 6.06
 -5 1 5 -1.92 3.24
 -5 -1 4 9.13 5.62
 -5 1 4 16.09 6.79
 5 -1 -3 99.21 13.38
 5 1 -3 88.93 13.43
 -5 -1 3 73.29 13.47
 -5 1 3 79.59 14.2
 5 -1 -3 -5.76 5.08
 5 1 -3 -0.87 4.08
 5 -1 -2 339.93 23.83
 5 1 -2 327.66 24.71
 -5 -1 2 324.59 26.05
 -5 1 2 316.26 26.48
 5 -1 -2 373.86 26.92
 5 1 -2 339.59 23.53
 -5 -1 1 424.42 29.81
 5 1 -1 397.43 26.58
 5 -1 -1 412.11 26.1
 5 -1 -1 395.81 25.57
 5 1 -1 408.47 24.46
 5 -1 0 252.9 20.33
 5 1 0 298.71 20.93
 5 1 0 271.37 22.7
 5 -1 0 273.04 22.19
 5 1 1 38.76 7.8
 5 1 1 37.65 8.86
 5 -1 1 44.67 8.8
 5 -1 2 20.39 6.39
 5 1 2 24.49 6.77
 5 -1 3 212.94 21.43
 5 1 3 230.08 21.73
 5 -1 4 271.21 26.38
 5 1 4 246.35 24.57
 5 -1 5 209.79 25.02
 5 1 5 210.37 24.78
 5 -1 6 15.29 7.16
 5 1 6 15.56 7.51
 5 1 6 34.62 13.06
 5 2 -7 -5.92 6.58
 -5 -2 6 92.1 18.92
 -5 2 6 69.72 16.34
 -5 -2 5 24.86 9.2
 -5 2 5 29.48 10.15
 -5 -2 4 72.95 14.17
 -5 2 4 102.79 17.04
 5 -2 -3 2.67 3.23
 5 2 -3 2.87 3.41
 -5 -2 3 0.97 2.15
 -5 2 3 0.64 2.75
 -5 -2 2 80.53 12.91
 -5 2 2 74.43 13.22
 5 -2 -2 64.89 10.22
 5 2 -2 80.2 10.9
 5 2 -2 76.23 12.33
 5 -2 -2 78.77 13.08
 5 2 -1 12.22 5.53
 5 -2 -1 7.83 4.75
 -5 -2 1 5.54 4.12
 -5 2 1 -2.83 2.73
 5 -2 -1 1.01 1.73
 5 2 -1 5.85 3.27
 5 -2 0 210.18 18.82
 5 2 0 191.63 16.08
 5 2 0 175.63 18.7
 5 -2 0 181.55 17.77
 5 -2 1 135.48 15.46
 5 2 1 120.98 13.28
 5 2 1 100.61 14.88
 5 -2 2 124.26 15.5
 5 2 2 129.23 14.97
 5 -2 3 76.71 13.05
 5 2 3 81.4 12.91
 5 -2 4 1.63 3.79
 5 2 4 -2.8 3.93
 5 -2 5 17.24 7.32
 5 2 5 14.3 6.91
 5 -2 6 44.69 13.02
 5 2 6 46.35 12.47
 5 2 6 47.26 14.58
 5 3 -7 307.21 33.05
 -5 -3 6 277.06 32.14
 -5 3 6 281.81 33.74
 -5 -3 5 19.69 7.96
 -5 3 5 33.02 10.68
 -5 -3 4 13.36 5.65
 -5 3 4 26.96 8.91
 5 3 -3 653 37.1
 -5 -3 3 635.01 39.48
 -5 3 3 666.46 41.6
 5 -3 -2 1617.01 49.39
 5 3 -2 1649.47 57.34
 -5 -3 2 1571.3 56.64
 -5 3 2 1671.27 64.4
 5 -3 -2 1794.41 64.46
 5 3 -2 1569.6 46.77
 -5 -3 1 900.34 40.34
 5 3 -1 881.9 41.37
 5 -3 -1 858.07 36.09
 5 -3 -1 872.28 40.36
 5 3 -1 887.98 33
 5 3 0 653.95 24.55
 5 -3 0 656.3 34.06
 5 3 0 673.3 29.07
 5 3 0 650.85 36.36
 5 -3 0 631.15 32.32
 5 -3 1 247.04 21.22
 5 3 1 245.66 18.63
 5 3 1 270.26 24.58
 5 -3 2 193.22 19.52
 5 3 2 191.6 18.01
 5 -3 3 279.63 25.01
 5 3 3 301.98 24.73
 5 3 4 716.94 47.53
 5 -3 4 664.09 41.13
 5 3 4 685.63 40.97
 5 3 5 411.72 39.3
 5 -3 5 416.4 35.38
 5 3 5 380.52 33.04
 5 3 6 267.25 34.21
 5 -3 6 298.05 32.63
 5 3 6 243.07 28.96
 5 4 -7 21 9.41
 -5 -4 6 184.34 26.36
 -5 4 6 185.6 27.28
 -5 -4 5 214.03 26.61
 -5 4 5 195.58 25.66
 -5 -4 4 349.1 31.4
 -5 4 4 349.02 32.24
 5 4 -3 367.5 28.24
 -5 -4 3 370.87 30.27
 -5 4 3 365.41 31.32
 5 -4 -2 21.53 5.76
 -5 -4 2 13.87 5.2
 -5 4 2 25.63 8.69
 5 4 -2 9.08 4.87
 5 -4 -2 17.05 6.87
 5 4 -2 21.43 5.3
 -5 -4 1 106.64 13.63
 5 4 -1 105.99 15.18
 5 -4 -1 107.77 12.32
 5 -4 -1 99.51 13.91
 5 4 -1 97.85 10.47
 5 4 0 221.94 13.6
 5 -4 0 225.85 20.51
 5 4 0 215.83 15.88
 5 4 0 218.18 21.49
 5 -4 0 200.14 17.89
 5 4 1 1002.99 38.11
 5 -4 1 1038.54 44.57
 5 4 1 986.93 36.73
 5 4 1 943.58 45.89
 5 4 2 467.79 30.63
 5 -4 2 459.04 30.64
 5 4 2 453.55 27.22
 5 4 3 273.96 26.47
 5 -4 3 267.9 24.72
 5 4 3 287.19 24.05
 5 -4 4 54.89 12.41
 5 4 4 42.7 10.46
 5 4 4 51.08 12.51
 5 -4 5 36.08 11.58
 5 4 5 22.49 7.75
 5 4 5 47.15 13.58
 5 -4 6 90.13 18.27
 5 4 6 75.78 16.19
 5 4 6 87.95 19.68
 5 5 -7 11.47 7.04
 -5 -5 6 3.07 2.34
 -5 5 6 4.23 5.98
 -5 -5 5 2.23 4.7
 -5 5 5 -12.6 6.78
 -5 -5 4 8.39 5.52
 -5 5 4 -0.77 3.61
 5 5 -3 -1.9 3.25
 -5 -5 3 2.09 3.69
 -5 5 3 -3.54 3.78
 5 -5 -2 124.66 12.89
 5 5 -2 119.14 16.37
 -5 -5 2 117.45 15.5
 -5 5 2 4.28 9.21
 5 -5 -2 39.24 10.94
 5 5 -1 7.47 4.53
 5 -5 -1 6.66 3.37
 -5 -5 1 0.8 1.65
 5 -5 -1 -3.31 2.84
 5 5 -1 -0.49 1.04
 5 5 0 24.05 5.14
 5 -5 0 21.96 5.67
 5 5 0 26.96 7.74
 5 -5 0 18.81 5.98
 5 5 1 23.63 5.61
 5 5 1 21.89 5.48
 5 5 1 9.7 4.58
 5 -5 1 26.21 7.68
 5 -5 2 25.62 7.55
 5 5 2 28.43 7.06
 5 5 2 27.18 7.55
 5 -5 3 7.79 4.4
 5 5 3 14.18 5.84
 5 5 3 10.31 5.13
 5 -5 4 5.43 3.16
 5 5 4 8.67 4.77
 5 5 4 2.78 2.6
 5 -5 5 -2.06 3
 5 5 5 10.63 5.65
 5 5 5 -1.2 6.17
 5 -5 6 6.37 4.77
 5 5 6 1.49 3.49
 -5 -6 6 155.98 24.65
 -5 6 6 149.84 24.39
 -5 -6 5 421.44 37.2
 -5 6 5 408.02 37.87
 -5 -6 4 454.81 36.03
 -5 6 4 488.09 39.06
 5 6 -3 491.46 34.37
 -5 -6 3 499.27 34.43
 -5 6 3 533.08 39.84
 5 -6 -2 21.48 5.2
 -5 -6 2 28.48 7.66
 -5 6 2 0.25 4.07
 5 6 -2 21.2 7.29
 5 -6 -2 6.5 5.09
 5 -6 -1 30.03 5.9
 -5 -6 1 37.42 7.96
 5 -6 -1 34.18 8.92
 5 6 -1 42.06 9.72
 5 -6 0 296.2 24.81
 5 6 0 308.77 26.97
 5 6 0 286.36 16.97
 5 -6 0 271.99 19.84
 5 6 1 1197.53 40.21
 5 -6 1 1161.57 48.93
 5 6 1 1241.09 39.18
 5 6 1 1237.02 54.38
 5 6 2 978.43 50.91
 5 6 2 1036.27 44.75
 5 -6 2 984.27 46.42
 5 6 2 1004.85 40.25
 5 6 3 272.16 26.44
 5 -6 3 304.89 27.02
 5 6 3 301.81 24.48
 5 -6 4 77.9 14.73
 5 6 4 65.17 12.33
 5 6 4 45.26 11.81
 5 -6 5 53.41 12.82
 5 6 5 33.27 9.96
 5 6 5 50.75 14.12
 5 -6 6 121.06 20.98
 5 6 6 83.98 19.98
 -5 -7 6 245.54 30.8
 -5 7 6 246.55 31.48
 5 7 -6 238.39 29.63
 -5 -7 5 46.89 12.63
 -5 7 5 25.61 9.94
 -5 -7 4 40.61 10.69
 -5 7 4 46.8 12.58
 5 7 -3 566.34 37.75
 -5 -7 3 543.82 35.98
 -5 7 3 560.4 42.69
 5 7 -2 855.06 44.87
 -5 -7 2 795.18 39.67
 -5 -7 1 695.53 33.54
 5 7 -1 793.62 42.59
 5 -7 -1 777.25 29.79
 5 -7 -1 740.89 40.95
 5 -7 0 756.48 40.32
 5 7 0 819.19 44.3
 5 -7 0 808.67 33.27
 5 7 1 36.37 6.93
 5 7 1 26.79 8.27
 5 7 1 29.12 6.48
 5 -7 1 41.2 9.54
 5 7 2 12.36 4.61
 5 7 2 19.53 6.02
 5 7 2 16.64 7.76
 5 -7 2 14.5 6.64
 5 7 3 135.16 18.41
 5 -7 3 113.13 16.73
 5 7 3 129.76 16.12
 5 7 4 568.66 42.01
 5 -7 4 639.44 42.22
 5 7 4 583.2 37.26
 5 7 5 371.49 37.08
 5 -7 5 324.2 31.99
 5 -7 6 119.15 20.87
 5 7 6 116.52 22.45
 -5 -8 6 -4.71 4.8
 -5 8 6 3.63 5.42
 5 8 -6 4.75 4.71
 -5 -8 5 -12.74 6.61
 -5 8 5 -0.56 2.56
 -5 -8 4 18.71 7.77
 -5 8 4 16.51 7.91
 5 8 -3 16.43 6.71
 -5 -8 3 23.39 7
 -5 -8 2 0.87 1.39
 -5 8 2 -2.62 4.86
 5 8 -2 4.29 3.23
 5 -8 -2 2.89 2.47
 -5 -8 1 118.32 13.83
 5 8 -1 138.64 18.3
 5 -8 -1 128.99 11.71
 5 -8 -1 125.54 17.71
 5 8 0 39.05 10.1
 5 -8 0 49.42 8.12
 5 -8 0 30.07 8.45
 5 8 1 5.55 4.6
 5 8 1 1.57 2.23
 5 8 2 97.27 13.45
 5 8 2 105.9 17.25
 5 -8 2 94.6 15.2
 5 8 2 85.01 11.36
 5 -8 3 41.04 10.07
 5 8 3 38.9 8.68
 5 8 3 18.21 6.62
 5 -8 4 8.31 6.04
 5 8 4 -0.63 2
 5 8 4 -4.05 5.29
 5 -8 5 1.56 3.73
 5 8 5 -0.9 5.21
 5 8 6 8.37 7.4
 -5 -9 6 52.01 14.26
 -5 9 6 45.25 13.9
 5 9 -6 71.37 16.98
 -5 -9 5 6.8 3.39
 -5 9 5 9.46 6.1
 -5 -9 4 41.72 10.92
 -5 9 4 29.65 11.1
 5 -9 -4 7.4 6.38
 5 9 -3 339.79 30.26
 -5 -9 3 330.56 28.13
 -5 9 3 -0.42 3.22
 5 -9 -3 -6.28 6.86
 5 9 -2 152.27 19.64
 -5 -9 2 152.29 17.47
 -5 -9 1 665.56 32.39
 5 9 -1 743.72 42.96
 5 -9 -1 742.54 42.71
 5 9 0 543.05 36.67
 5 -9 0 587.19 37.4
 5 -9 0 543.83 25.87
 5 9 1 14.92 6.76
 5 9 1 15.81 4.87
 5 -9 1 22.82 7.62
 5 9 2 25.25 9.11
 5 9 2 28.77 7.18
 5 -9 2 38.35 10.1
 5 9 3 263.71 29
 5 9 3 207.89 22.93
 5 -9 3 261.96 26.27
 5 9 3 245.44 21.6
 5 9 4 363.12 33.66
 5 -9 4 364.03 32.28
 5 9 5 211.23 28.32
 5 -9 5 235.81 28.09
 5 9 6 46.71 14.19
 -5 -10 6 225.23 29.62
 -5 10 6 221.12 31.59
 5 10 -6 229.48 30.51
 -5 -10 5 398.77 36.72
 -5 10 5 378.01 39.8
 5 10 -5 395.39 38.14
 -5 10 4 134.82 27.82
 5 -10 -4 1.59 4.85
 5 10 -3 532.71 38.38
 -5 -10 3 507.31 35.05
 5 10 -2 1.12 3.29
 -5 -10 2 -0.47 1.66
 5 -10 -2 4.67 4.15
 -5 -10 1 68.18 10.33
 5 10 -1 55.61 11.74
 5 -10 -1 70.68 13.65
 5 10 0 625.46 40.07
 5 -10 0 574.26 37.18
 5 10 1 974.79 37.09
 5 -10 1 945.65 48.16
 5 10 1 1020.39 52.54
 5 10 2 368.24 26.74
 5 -10 2 318.7 28.17
 5 10 2 326.27 31.19
 5 10 3 489.5 40.12
 5 10 3 481.5 34.84
 5 -10 3 524.54 37.44
 5 -10 4 45.81 11.69
 5 10 4 48.06 12.48
 5 -10 5 28.08 9.84
 5 10 5 14.89 8.83
 5 10 6 118.04 22.71
 -5 -11 6 34 11.57
 -5 11 6 30.7 13.03
 -5 -11 5 -0.85 3.57
 -5 11 5 2.86 5.18
 5 11 -5 -0.36 3.02
 -5 -11 4 9.1 5.29
 -5 11 4 1.71 5.17
 5 -11 -4 7.61 6.96
 5 11 -3 30.29 9.58
 -5 -11 3 46.4 10.93
 -5 11 3 -2.49 6.26
 5 -11 -3 8.04 4.51
 5 11 -2 133.41 19.45
 -5 -11 2 125.17 15.71
 -5 -11 1 86.02 11.56
 5 11 -1 66.92 13.23
 5 -11 -1 88.4 15.21
 5 11 0 112.88 17.91
 5 -11 0 126.65 18.17
 5 -11 1 171.22 20.81
 5 11 1 159.04 21.42
 5 11 2 7.22 5.44
 5 11 2 10.37 4.68
 5 -11 2 18.45 7.26
 5 -11 3 63.99 13.3
 5 11 3 63.17 14.43
 5 11 3 63.73 12.43
 5 -11 4 65.18 14.28
 5 11 4 73.29 15.14
 5 -11 5 51.26 13.33
 5 11 5 60.74 15.42
 -5 -12 6 53.96 14.45
 -5 -12 5 98.75 18.32
 5 12 -5 123.25 22.06
 -5 -12 4 170.01 22.38
 5 12 -4 159.37 23.84
 5 12 -3 149.51 21.11
 -5 -12 3 161.95 19.84
 5 12 -2 -0.66 2.06
 -5 -12 2 0.53 3.19
 5 12 -1 5.56 6.32
 5 -12 -1 1.51 3.98
 5 12 0 177.88 22.24
 5 -12 0 173.44 21.57
 5 -12 1 261.03 26.46
 5 12 1 295.2 29.23
 5 12 2 257.66 23.04
 5 -12 2 254.55 26.08
 5 12 2 290.66 29.94
 5 -12 3 74.42 14.68
 5 12 3 79.3 16.61
 5 12 3 94.17 15.52
 5 -12 4 0.94 2.19
 5 12 4 5.29 4.52
 5 12 4 5.84 4.6
 5 -12 5 5.58 5.7
 5 12 5 4.92 4.87
 -5 -13 5 -3.57 5.12
 -5 13 5 3.73 6.91
 5 13 -5 -3.24 6.84
 -5 -13 4 6.75 4.21
 -5 13 4 -1.69 5.44
 5 -13 -4 8.78 11.56
 5 13 -4 13.01 6.26
 5 13 -3 294.21 30.47
 -5 -13 3 273.99 25.88
 5 13 -2 1091.3 56.79
 -5 -13 2 972.04 43.83
 5 13 -1 483.45 37.28
 5 -13 -1 452.57 36.21
 5 13 0 473.34 36.63
 5 -13 0 573.86 39.68
 5 13 1 32.44 9.86
 5 -13 1 34.25 10.2
 5 13 2 74.04 15.41
 5 13 2 52.89 10.52
 5 -13 2 69.83 13.87
 5 13 3 265.28 26.58
 5 -13 3 220.83 25.79
 5 13 3 266.61 30.52
 5 13 4 426.75 40.8
 5 13 4 398.12 35.98
 5 -13 4 426.81 37.14
 5 13 5 284.5 33.58
 5 -13 5 329.18 34.65
 -5 -14 5 226.87 28.4
 -5 14 5 5.94 10.28
 5 14 -5 221.8 30.74
 5 -14 -5 6.2 9.73
 -5 -14 4 138.74 20.54
 5 14 -4 165.21 25.26
 5 14 -3 199.48 25.27
 -5 -14 3 156.56 19.69
 5 14 -3 154.08 23.34
 5 14 -2 17.52 7.46
 5 -14 -2 22.79 10.05
 5 14 -1 -0.06 3.35
 5 -14 -1 3.84 2.52
 5 14 0 116.04 18.96
 5 -14 0 82.65 15.43
 5 14 1 238.84 27.08
 5 -14 1 265.55 27.51
 5 14 2 230.57 22.05
 5 -14 2 216.85 25.04
 5 14 2 226.29 27.3
 5 14 3 130.72 18.77
 5 14 3 115.18 20.01
 5 -14 3 125.38 19.48
 5 -14 4 46.33 12.3
 5 14 4 70.2 16.6
 5 14 4 65.49 14.79
 5 14 5 2.27 3.09
 5 14 5 15.88 9.25
 -5 -15 5 -8.33 5.75
 -5 15 5 0.51 4.57
 -5 -15 4 12.43 6.18
 5 -15 -4 -2.05 4.96
 5 15 -4 9.68 7.05
 5 15 -3 69.8 15.55
 -5 -15 3 82.05 14.31
 5 15 -3 94.26 18.64
 5 15 -2 162.57 22.69
 5 -15 -2 188.48 25.84
 5 15 -2 171.33 24.3
 5 15 -1 12.71 6.14
 5 -15 -1 17.48 7.74
 5 15 0 34.05 10.23
 5 -15 0 35.32 10.38
 5 15 1 -0.92 3.01
 5 -15 1 5.86 4.73
 5 15 2 40.22 12.12
 5 -15 2 29.97 9.27
 5 -15 3 10.89 6.38
 5 15 3 20.41 9.97
 5 15 3 0.3 2.51
 5 -15 4 40.41 11.81
 5 15 4 45.73 12.86
 5 15 4 28.78 11.05
 5 15 5 22.93 9.16
 -5 -16 5 246.67 29.85
 -5 16 5 -1.77 3.97
 -5 -16 4 195.31 24.6
 5 16 -4 242.96 31.83
 5 16 -3 137.78 22.55
 5 16 -3 147.11 23.95
 5 16 -2 65.19 14.48
 5 -16 -2 65.8 16.18
 5 16 -2 54.61 13.73
 5 16 -1 27.97 9.67
 5 -16 -1 46.57 12.74
 5 16 -1 23.58 9.37
 5 16 0 331.11 32.2
 5 -16 0 319.3 31.36
 5 16 0 345.33 32
 5 16 1 645.94 45.79
 5 -16 1 616.08 43.27
 5 16 1 604.95 40.17
 5 -16 2 389.05 34.75
 5 16 2 440.08 39.05
 5 16 3 204.74 23.95
 5 -16 3 221.14 27.02
 5 16 3 178.66 25.81
 5 -16 4 20.85 9.18
 5 16 4 6.15 4.71
 5 16 4 21.61 9.82
 5 16 5 31.13 11.86
 -5 -17 5 25.7 9.34
 5 -17 -4 -3.62 5.95
 5 17 -4 3.97 5.4
 5 17 -3 193.34 27.68
 5 17 -3 224.18 28.45
 5 17 -2 349.66 34.74
 5 -17 -2 425.48 40.65
 5 17 -2 356.26 36.04
 5 17 -1 326.67 32.83
 5 -17 -1 305.33 32.17
 5 17 -1 295.93 31.73
 5 17 0 193.61 25.21
 5 -17 0 175.32 24.16
 5 17 0 166.41 22.71
 5 17 1 48.78 13.01
 5 17 1 51.58 11.82
 5 -17 1 48.87 12.19
 5 17 2 2.31 2.59
 5 -17 2 1.7 3.17
 5 -17 3 43.3 12.02
 5 17 3 74.18 17.44
 5 17 4 193.1 25.85
 5 -17 4 236.39 28.71
 5 17 4 189.5 28.71
 -5 -18 5 36.8 11.97
 5 18 -3 8.94 5.96
 5 18 -3 2.03 3.5
 5 -18 -3 1.9 4.63
 5 18 -2 29.44 10.54
 5 18 -2 24.41 10.14
 5 -18 -2 11.81 6.85
 5 18 -1 2.2 3.71
 5 -18 -1 6.91 5.57
 5 18 0 26.83 9.38
 5 18 0 18.76 8.55
 5 -18 0 28.04 9.88
 5 18 1 6.61 4.37
 5 18 1 0.22 2.12
 5 -18 1 1.97 4.23
 5 18 2 -1.49 5.07
 5 -18 2 2.05 3.18
 5 -18 3 -3.39 4.39
 5 18 3 -1.6 6.05
 5 18 4 8.95 6.52
 5 18 4 -1.9 3.47
 5 19 -3 111.13 22.12
 5 -19 -3 7.67 8.92
 5 19 -2 234.63 29.16
 5 -19 -2 255.64 31.94
 5 19 -2 261.62 32.02
 5 19 -1 366.57 36.23
 5 -19 -1 307.59 33.15
 5 19 -1 318.38 33.74
 5 19 0 143.25 22.32
 5 19 0 123.39 20.19
 5 -19 0 118.04 20.34
 5 -19 1 28.83 9.55
 5 19 1 23.74 9.21
 5 19 2 22.46 9
 5 -19 2 17.29 8.43
 5 19 3 253.76 32.36
 5 -19 3 224.94 28.26
 5 20 -3 284.34 35.51
 5 20 -2 14.62 8.52
 5 20 -2 13.68 7.18
 5 -20 -2 6.12 5.61
 5 20 -1 35.72 11.75
 5 20 -1 16.48 8.49
 5 -20 -1 18.85 8.55
 5 20 0 126.84 21.5
 5 20 0 87.01 16.92
 5 -20 0 81.79 17.22
 5 20 1 384.96 37.3
 5 -20 1 349.51 35.23
 5 20 2 242.99 30.52
 5 -20 2 295.28 32.49
 5 20 3 119.18 22.44
 5 21 -2 -0.57 3.77
 5 21 -2 -2.04 5.26
 5 -21 -2 2.08 4.55
 5 21 -1 5.03 5.44
 5 21 -1 8.78 5.52
 5 -21 -1 11 6.45
 5 21 0 40.6 12.52
 5 21 0 37.12 11.77
 5 -21 0 26.8 9.85
 5 21 1 0.16 2.94
 5 -21 1 -1.86 2.94
 5 21 2 6.59 6
 5 -21 2 4.75 3.33
 5 22 -2 1.81 2.59
 5 22 -1 83.54 17.79
 5 22 -1 82.56 18.25
 5 22 0 39.74 13.13
 5 22 0 60.73 14.82
 5 -22 0 42.75 12.63
 5 22 1 169.8 25.5
 -5 23 1 211.25 27.76
 5 23 -1 226.69 30.98
 5 24 -1 4.11 4.44
 -6 0 5 98.14 20.03
 -6 0 4 -5.53 4.63
 6 0 -3 63.41 11.9
 -6 0 3 58.65 13.76
 6 0 -2 192 20.26
 -6 0 2 207.74 24.83
 6 0 -2 185.48 19.25
 6 0 -1 1261.02 51.96
 6 0 -1 1303.33 49.84
 6 0 0 517.75 31.21
 6 0 0 474.57 33.42
 6 0 1 161.35 17.98
 6 0 1 174.07 21.03
 6 0 2 168.77 19.55
 6 0 3 242.82 24.65
 6 0 4 109.77 18.03
 6 0 5 257.81 29.7
 -6 -1 5 85.17 18.86
 -6 1 5 74.87 17.2
 -6 -1 4 148.84 22.29
 -6 1 4 145.32 22.33
 6 -1 -3 259.48 23.3
 6 1 -3 240.48 23.81
 -6 -1 3 270.11 28.49
 -6 1 3 279.67 29.71
 6 -1 -3 256.14 25.16
 6 -1 -2 166.44 18.74
 6 1 -2 155.22 18.91
 -6 -1 2 155.85 20.96
 -6 1 2 156.93 22.36
 6 -1 -2 131.17 16.55
 6 1 -2 122.13 15.13
 6 1 -1 4.87 3.45
 6 -1 -1 2 3.88
 -6 1 1 5.91 6.67
 6 -1 -1 0.04 1.55
 6 1 -1 -0.7 2.27
 6 1 0 18.78 6.54
 6 -1 0 34.61 8.72
 6 -1 0 21.33 6.69
 6 1 0 22.31 6.55
 6 -1 1 104.67 14.75
 6 1 1 103.88 14.14
 6 1 1 90.51 15.16
 6 -1 1 111.57 16.61
 6 1 2 250.36 26.96
 6 -1 2 225.77 22.65
 6 1 2 214 21.56
 6 -1 3 233.94 24.66
 6 1 3 222.95 23.28
 6 -1 4 84.01 15.67
 6 1 4 91.02 16.16
 6 -1 5 4.46 5.77
 6 1 5 1.4 2.88
 -6 -2 5 23.06 9.47
 -6 2 5 10.02 7.37
 -6 -2 4 8.14 3.43
 -6 2 4 -5.08 4.61
 6 -2 -4 -3.77 4.15
 6 -2 -3 0.27 2.25
 6 2 -3 3.2 3.3
 -6 -2 3 0.61 1.74
 -6 2 3 -3.22 4.16
 6 -2 -3 1.48 2.59
 6 -2 -2 54.01 10.37
 -6 -2 2 47.58 11.33
 6 2 -2 56.35 11.71
 6 -2 -2 60.63 11.66
 6 2 -1 267.72 25.15
 6 -2 -1 240.57 21.78
 6 -2 -1 227.27 21.78
 6 2 -1 243.23 20.13
 6 2 0 53.6 11.83
 6 -2 0 49.19 10.57
 6 -2 0 44.78 9.67
 6 2 0 55.23 9.45
 6 2 1 10.47 4.33
 6 -2 1 9.45 5.75
 6 2 1 3.77 3.34
 6 -2 1 6.24 4.03
 6 -2 2 93.56 15.06
 6 2 2 69.29 14.27
 6 2 2 93.28 14.18
 6 -2 3 21.31 7.91
 6 2 3 25 8.17
 6 -2 4 64.08 13.8
 6 2 4 81.07 15.43
 6 2 4 70.65 16.1
 6 -2 5 10.87 8.2
 6 2 5 5.54 4.87
 6 2 5 21.38 9.42
 -6 -3 5 157.67 25.02
 -6 3 5 224.13 30.23
 -6 -3 4 500.58 41.06
 -6 3 4 540.72 44.19
 6 3 -3 347.89 29.82
 -6 -3 3 358.33 32.57
 -6 3 3 384.71 36.56
 6 -3 -3 400.93 34.14
 6 -3 -2 243.61 21.49
 6 3 -2 257.78 25.44
 -6 -3 2 246.33 25.31
 6 -3 -2 268.33 25.24
 6 -3 -1 24.26 6.93
 6 -3 -1 24.93 7.46
 6 3 -1 28.09 8.31
 6 3 0 104.78 16.44
 6 -3 0 90.7 14.27
 6 3 0 107.13 13.04
 6 -3 0 122.59 16.24
 6 -3 1 270.36 24.66
 6 3 1 273.04 21.96
 6 3 1 277.55 27.45
 6 -3 1 272.16 25.56
 6 3 2 837.93 50.3
 6 3 2 776.43 42.28
 6 -3 2 748.39 42.2
 6 3 2 771.45 39.67
 6 3 3 319.28 30.66
 6 -3 3 342.62 30.18
 6 3 3 312.04 27.6
 6 -3 4 118.4 18.72
 6 3 4 96.69 16.68
 6 3 4 121.35 20.98
 6 -3 5 51.26 14.04
 6 3 5 26.9 9.84
 6 3 5 38.36 12.35
 -6 -4 5 166.96 25.72
 -6 4 5 148.32 24.44
 -6 -4 4 8.85 5.87
 -6 4 4 8.9 5.54
 6 4 -3 18.79 7.18
 -6 -4 3 26.44 8.38
 -6 4 3 18.32 8.68
 6 -4 -3 23.82 8.59
 6 4 -2 300.52 27.78
 -6 -4 2 291.17 27.08
 6 -4 -2 291.03 26.71
 6 4 -1 396.48 31.46
 6 -4 -1 363.69 26
 6 -4 -1 372.09 29.59
 6 4 0 415.06 33.14
 6 -4 0 416.74 30.73
 6 -4 0 362.38 27.06
 6 -4 1 304.14 26.73
 6 4 1 329.97 23.77
 6 4 1 342.1 30.95
 6 -4 1 328.61 27.34
 6 -4 2 3.47 4.78
 6 4 2 11.44 4.92
 6 4 2 5.5 5.92
 6 -4 3 6.48 4.59
 6 4 3 5.88 4.63
 6 4 3 5.36 2.62
 6 -4 4 111.97 18.53
 6 4 4 97.53 18.62
 6 4 4 149.26 20.48
 6 4 5 180.66 27.7
 6 -4 5 198.47 26.33
 6 4 5 207.56 26.14
 -6 -5 5 3.6 5.29
 -6 5 5 8.06 6.26
 6 -5 -5 6.38 10.09
 -6 -5 4 4.54 4.33
 -6 5 4 5.05 6.5
 6 5 -3 19.95 7.12
 -6 -5 3 12.5 6.28
 -6 5 3 8.43 6.04
 6 -5 -3 14.88 7.83
 -6 -5 2 -2.35 3.37
 -6 5 2 -1.32 4.01
 6 5 -2 1.3 3.76
 6 -5 -2 -0.3 2.57
 -6 -5 1 -1.29 2.95
 6 5 -1 -1.14 2.09
 6 -5 -1 0.5 1.82
 6 -5 -1 -1.16 2.83
 6 5 0 9.28 5.7
 6 -5 0 7.1 3.9
 6 -5 0 15.11 6.27
 6 5 1 0.98 2.55
 6 -5 1 8.59 6.08
 6 -5 1 11.87 6.18
 6 -5 2 22.57 7.66
 6 5 2 22.9 8.89
 6 -5 3 19.83 8.05
 6 5 3 15.15 6.41
 6 5 3 5.31 4.11
 6 -5 4 -3.08 4.94
 6 5 4 -1.88 4.4
 6 5 4 10.03 6.34
 6 -5 5 3.74 4.82
 6 5 5 3.93 5.06
 6 5 5 -1.35 3.26
 -6 6 5 170.11 27.1
 -6 -6 5 126.27 21.85
 -6 -6 4 -0.82 4.97
 -6 6 4 1.27 5.83
 6 6 -3 83.14 15.3
 -6 -6 3 67.01 14.1
 6 -6 -3 52.01 14.03
 6 6 -2 287.04 27.95
 -6 -6 2 270.75 25.87
 6 -6 -2 293.89 28.4
 -6 -6 1 462.44 33.13
 6 6 -1 455.15 35.16
 6 -6 -1 477.73 34.49
 6 6 0 460.05 35.67
 6 -6 0 440.87 32.8
 6 -6 0 444.15 28.8
 6 -6 1 252.09 24.96
 6 6 1 282.52 29
 6 -6 1 288.75 25.03
 6 -6 2 2.98 2.45
 6 6 2 2.92 2.58
 6 6 3 53.17 14.28
 6 -6 3 55.06 12.77
 6 6 3 40.56 10.64
 6 -6 4 106.54 18.47
 6 6 4 143.21 22.73
 6 6 5 218.8 30.2
 6 -6 5 243 29.76
 6 6 5 224.31 27
 6 -7 -6 -1.61 7.5
 -6 -7 5 163.01 24.87
 -6 7 5 144.63 25.15
 -6 -7 4 374.49 35.02
 -6 7 4 388.21 42.02
 6 7 -3 295.19 29.09
 -6 -7 3 293.42 28.9
 -6 7 3 -1.28 9.08
 6 -7 -3 107.59 20.58
 6 7 -2 363.95 32.29
 -6 -7 2 357.78 29.2
 6 -7 -2 401.14 33.95
 -6 -7 1 32.41 9.33
 6 7 -1 23.21 8.51
 6 -7 -1 27.54 8.53
 6 7 0 91.29 16.21
 6 -7 0 99.6 15.96
 6 -7 1 207.96 20.73
 6 -7 1 214.2 23.87
 6 7 1 165.85 22.53
 6 -7 2 474.95 35.68
 6 7 2 446.39 38.45
 6 7 3 452.9 40.95
 6 7 3 390.77 32.9
 6 -7 3 411.82 34.79
 6 7 4 164.92 23.89
 6 -7 4 146.26 21.87
 6 -7 5 14.15 7.84
 6 7 5 25.13 11.74
 -6 -8 5 8.14 6.37
 -6 8 5 12.75 7.91
 6 -8 -5 8.81 12.28
 -6 -8 4 3.46 4.63
 -6 8 4 -3.68 4.99
 6 8 -3 0.32 2.33
 -6 -8 3 5.34 4.28
 -6 8 3 -0.5 3.43
 6 -8 -3 4.1 3.98
 -6 -8 2 5.29 3.93
 6 8 -2 4.46 3.1
 6 -8 -2 7.95 5.32
 -6 -8 1 4.82 2.91
 6 8 -1 -1.76 1.95
 6 -8 -1 2.91 3.98
 6 8 0 19.26 8.3
 6 -8 0 15.85 6.3
 6 -8 1 13.31 5.63
 6 8 1 13.12 7.08
 6 -8 1 10.52 5.17
 6 8 2 -3.02 3.84
 6 -8 2 -3.7 4.47
 6 -8 3 11.62 5.98
 6 8 3 3.03 5.65
 6 -8 4 2.77 2.85
 6 8 4 -1.34 3.02
 6 8 5 -0.09 3.23
 -6 -9 5 92.8 18.88
 -6 9 5 106.63 23.43
 -6 -9 4 201.92 25.99
 -6 9 4 3.96 7.16
 6 9 -3 165.31 22.64
 -6 -9 3 157.3 21.26
 6 -9 -3 93.71 18.87
 -6 -9 2 100.64 15.3
 6 9 -2 110.68 18.35
 6 -9 -2 122.12 19.4
 6 9 -1 7.9 5.92
 6 -9 -1 4.79 4.77
 6 9 0 71.17 14.9
 6 -9 0 54.04 12.12
 6 -9 1 189.19 22.79
 6 9 1 179.26 24.11
 6 -9 2 211.77 24.68
 6 9 2 233.66 28.53
 6 -9 3 255.93 27.98
 6 9 3 205.64 28.56
 6 -9 4 62.1 14.34
 6 9 4 58.97 14.1
 6 9 4 73.4 17.84
 6 9 5 -3.1 5.13
 -6 -10 5 144.3 23.37
 6 -10 -5 4.87 7.97
 -6 -10 4 14.1 7.32
 6 -10 -4 -3.16 9.3
 6 10 -3 48.48 12.85
 -6 -10 3 47.67 11.81
 6 -10 -3 34.6 11.86
 6 10 -2 275.56 29.64
 -6 -10 2 256.16 24.37
 6 -10 -2 272.71 29.53
 6 10 -1 673.86 45.73
 6 -10 -1 627.74 43.42
 6 10 0 458.28 38.01
 6 -10 0 504.22 37.74
 6 -10 1 291.66 29.01
 6 10 1 335.49 33.2
 6 10 2 26.19 10.88
 6 -10 2 32.8 10.08
 6 -10 3 39.01 11.01
 6 10 3 48.8 14.41
 6 10 4 156.58 26.46
 6 -10 4 153.67 23.17
 6 10 5 193.82 28.29
 -6 -11 5 28.68 10.99
 -6 11 4 1.15 5.54
 6 -11 -4 3.12 6.23
 6 11 -3 41.87 11.99
 -6 -11 3 51.1 11.98
 6 -11 -3 63.47 16.48
 6 11 -2 36.44 11.15
 6 -11 -2 31.09 10.31
 6 11 -1 -1 3.27
 6 -11 -1 1.74 4.56
 6 11 0 5.35 5.35
 6 -11 0 11.6 7.08
 6 11 1 60.58 14.86
 6 -11 1 58.32 13.13
 6 11 2 68.31 15.91
 6 -11 2 46.97 12.1
 6 -11 3 30.22 10.35
 6 11 3 35.51 12.33
 6 -11 4 36.53 11.85
 6 11 4 37.74 14.35
 6 11 5 12.65 7.91
 -6 -12 5 33.7 12.06
 -6 -12 4 0.4 3.87
 6 -12 -4 16.69 11.89
 6 12 -3 66.95 14.88
 6 -12 -3 84.03 18.54
 6 12 -2 61.57 14.35
 6 -12 -2 98.66 18.22
 6 12 -1 101.45 18.38
 6 -12 -1 79.78 15.99
 6 12 0 166.1 23.56
 6 -12 0 179.41 23.48
 6 12 1 66.55 15.34
 6 -12 1 46.24 11.32
 6 12 2 1.8 4.04
 6 -12 2 0.94 4.56
 6 -12 3 25.28 9.49
 6 12 3 17.91 9.26
 6 -12 4 50.93 14.36
 -6 -13 5 157.26 25.1
 -6 -13 4 327.46 33.08
 -6 13 4 2.34 9.29
 6 13 -4 372.68 40.09
 6 -13 -4 -1.92 5.32
 6 13 -3 311.03 33.47
 6 -13 -3 344.04 38.61
 6 13 -2 286.01 31.52
 6 -13 -2 289.53 32.48
 6 13 -1 4.65 5.65
 6 -13 -1 9.11 5.75
 6 13 0 32.8 11.08
 6 -13 0 12.17 6.98
 6 13 1 276.09 31.47
 6 -13 1 227.16 27.04
 6 -13 2 475.93 39.47
 6 13 2 485.42 43.26
 6 -13 3 260.96 30.53
 6 13 3 308.87 35.81
 -6 -14 5 23.01 9.23
 6 -14 -4 3.78 5.25
 6 14 -3 -2.45 4.7
 6 -14 -3 -13.24 7.83
 6 14 -2 29.27 11.19
 6 -14 -2 48.43 13.42
 6 14 -1 216.71 27.7
 6 -14 -1 240.56 28.82
 6 14 0 97.12 18.84
 6 -14 0 81.3 16.59
 6 14 1 78.41 17.08
 6 -14 1 84.13 16.57
 6 14 2 20.6 9.86
 6 -14 2 42.76 13.37
 6 -14 3 18.33 8.89
 6 14 3 21.13 8.89
 6 15 -3 9.35 5.93
 6 -15 -3 5.37 5.35
 6 15 -3 2.41 5.86
 6 15 -2 2.22 4.4
 6 -15 -2 16.7 7.82
 6 15 -1 3.26 3.87
 6 -15 -1 7.55 5.96
 6 15 0 -11.58 6.74
 6 -15 0 1.04 3.97
 6 15 1 57.29 15.29
 6 -15 1 91.5 17.65
 6 15 2 52.54 14.98
 6 -15 2 30.77 10.53
 6 -15 3 6.32 2.13
 6 15 3 3.95 3.2
 6 -16 -3 8.27 6.43
 6 16 -3 10.87 8.55
 6 16 -2 208.51 28.11
 6 -16 -2 258.39 31.81
 6 16 -2 236.95 31.17
 6 16 -1 482.56 42.6
 6 -16 -1 546.1 45.27
 6 16 -1 538.81 45.51
 6 16 0 246.69 30.38
 6 -16 0 250.38 30.02
 6 16 1 99.36 19.67
 6 -16 1 116.76 20.48
 6 16 2 15.15 8.73
 6 -16 2 46.78 13.5
 6 17 -2 115.48 21.13
 6 -17 -2 101.5 20.75
 6 17 -2 101.39 20.96
 6 17 -1 49.51 13.72
 6 -17 -1 57.98 15.63
 6 17 -1 42.25 14.13
 6 17 0 38.31 12.58
 6 -17 0 34.78 11.79
 6 17 0 37.49 11.98
 6 17 1 15.9 8.12
 6 -17 1 21.57 8.93
 6 17 2 241.24 31.74
 6 18 -2 0.21 5.01
 6 18 -1 8.68 4.97
 6 18 -1 11.58 6.57
 6 -18 -1 7.22 5.42
 6 18 0 5.49 5.14
 6 18 0 9.05 5.99
 6 -18 0 0.26 1.98
 6 -18 1 6.05 5
 6 18 1 1.48 2.34
 6 19 -1 6.76 5.25
 6 19 0 66.63 16.55
 6 20 -1 174.45 27.48
 -7 0 4 118.02 23.37
 -7 0 3 480.96 44.51
 7 0 -2 284.17 27.33
 7 0 -1 156.95 20.43
 7 0 0 3.76 4.12
 7 0 1 55.7 13.16
 7 0 2 83.85 14.74
 7 0 2 74.36 16.69
 7 0 3 385.97 39.08
 7 0 3 392.11 34.49
 7 0 4 235.95 28.7
 -7 -1 4 52.27 14.8
 -7 1 4 20.61 9.25
 -7 -1 3 2.42 5.78
 -7 1 3 -0.96 3.69
 7 1 -2 11.34 6.1
 -7 -1 2 -3.71 5.88
 -7 1 2 2.53 4.62
 7 -1 -1 69.25 13.33
 7 1 -1 86.36 15.5
 7 1 0 154.33 21.15
 7 -1 0 194.57 23.24
 7 -1 0 194.15 21.68
 7 1 1 86.07 16.53
 7 -1 1 88.51 14.66
 7 -1 1 81.25 15.64
 7 -1 2 53.36 12.19
 7 -1 2 55.69 13.74
 7 1 2 29.79 9.46
 7 -1 3 -1.59 3.15
 7 1 3 -8 5.27
 7 -1 4 12.35 7.21
 7 1 4 13.14 6.69
 -7 -2 4 8.41 6.49
 -7 2 4 0.02 2.9
 7 2 -3 29.02 9.28
 -7 -2 3 40.78 12.11
 -7 -2 2 2.53 4.58
 -7 2 2 -4.3 5.39
 7 -2 -1 17 6.18
 7 2 -1 11.08 5.79
 7 -2 -1 5.18 3.41
 7 2 0 0.55 2.04
 7 -2 0 2.03 3.59
 7 -2 0 1.55 2.89
 7 -2 1 6.41 4.13
 7 -2 1 1.03 2.57
 7 2 1 10.67 6.29
 7 -2 2 20.41 7.71
 7 -2 2 14.42 7.49
 7 2 2 24.5 9.48
 7 -2 3 91.22 17.02
 7 2 3 88.62 18.65
 7 -2 4 0.59 3
 -7 -3 4 71.45 17.3
 -7 3 4 54.62 17.02
 7 3 -3 1.3 3.85
 -7 -3 3 2.5 4.25
 -7 3 3 4.17 8.61
 7 3 -2 54.87 12.76
 7 3 -1 166.64 22.29
 7 -3 -1 159.18 20.3
 7 3 0 511.07 39.98
 7 -3 0 523.76 36.93
 7 -3 0 497.41 35.97
 7 -3 1 267.15 26.79
 7 3 1 326.43 33.03
 7 -3 1 297.44 29.17
 7 -3 2 88.36 15.82
 7 3 2 73.81 16.16
 7 -3 2 81.16 16.25
 7 -3 3 49.9 12.88
 7 3 3 54.57 15.2
 7 -3 4 46.24 12.78
 -7 -4 4 71.47 17.06
 -7 4 4 108.85 23.84
 7 4 -3 181.44 23.78
 -7 -4 3 168.73 24.53
 7 4 -2 178 23.24
 -7 -4 2 38.19 13.27
 -7 4 2 1.65 4.93
 7 -4 -2 186.22 22.87
 7 4 -1 74.64 14.86
 7 -4 -1 58.61 13.08
 7 4 0 25.28 8.75
 7 -4 0 23.15 8.57
 7 -4 1 38.81 10.8
 7 -4 1 35.02 9.93
 7 4 1 61.29 14.69
 7 -4 2 78.01 15.53
 7 -4 2 105.57 18.45
 7 4 2 83.77 17.85
 7 -4 3 106.65 18.98
 7 4 3 124.43 22.71
 7 -4 4 115.87 20.59
 -7 -5 4 2.61 3.8
 7 5 -3 0.13 2.18
 -7 -5 3 -6.62 5.02
 -7 5 3 -5.91 9.9
 7 -5 -3 1.32 4.01
 7 5 -2 11.41 7.25
 -7 -5 2 8.92 5.74
 7 -5 -2 4.94 4.05
 7 5 -1 -2.16 4.11
 7 -5 -1 5.34 4.56
 7 5 0 15.12 6.47
 7 -5 0 5.7 3.42
 7 -5 1 3.19 3.67
 7 5 1 7.57 5.25
 7 -5 1 -0.33 3.16
 7 -5 2 5.1 5
 7 5 2 5.15 5.51
 7 -5 2 1.42 4.76
 7 -5 3 2.51 4.43
 7 5 3 1.89 4.13
 7 -5 4 10.52 6.73
 -7 -6 4 144.3 23.95
 7 6 -3 253.46 29.12
 -7 -6 3 225.96 27.72
 7 -6 -3 260.65 29.58
 7 6 -2 249.21 29
 -7 -6 2 238.4 28.19
 7 -6 -2 233.91 26.84
 7 6 -1 127.78 20.48
 7 -6 -1 140.97 20.51
 7 6 0 7.13 6.43
 7 -6 0 14.08 6.65
 7 6 1 111.07 20.23
 7 -6 1 78.84 15.19
 7 -6 2 160.82 22.18
 7 -6 2 189.88 24.58
 7 6 2 192.85 27.68
 7 6 3 153.28 25.82
 7 -6 3 137.71 21.63
 -7 -7 4 131.33 22.68
 7 -7 -4 145.24 24.03
 -7 -7 3 -1.32 2.65
 7 -7 -3 4.25 3.4
 7 7 -2 110.53 19.13
 7 -7 -2 106.82 18.63
 7 7 -1 97.53 18.07
 7 -7 -1 110.41 18.43
 7 7 0 192.04 25.85
 7 -7 0 183.2 23.44
 7 7 1 195.57 26.79
 7 -7 1 190.76 24.15
 7 -7 2 107.92 19.03
 7 7 2 131.91 22.8
 7 -7 3 20.69 9.21
 7 7 3 27.61 12.18
 -7 -8 4 2.68 4.78
 7 -8 -4 -2.21 5.76
 7 8 -3 1.05 2.33
 -7 -8 3 6.12 3.83
 -7 8 3 -5.52 11.16
 7 -8 -3 6.39 5.18
 7 8 -2 7.81 5.36
 7 -8 -2 6.45 3.54
 7 8 -1 67.29 15.16
 7 -8 -1 74.36 15.64
 7 8 0 2.83 3.14
 7 -8 0 0.25 3.56
 7 8 1 -0.89 4.48
 7 -8 1 0.75 2.99
 7 -8 2 40.95 11.79
 7 8 2 27.05 9.91
 7 -8 3 4.4 6.44
 -7 -9 4 46.76 13.35
 7 -9 -4 99.18 20.85
 7 9 -3 -1.44 5.24
 7 -9 -3 8.62 6.68
 7 9 -2 23.54 10.14
 7 -9 -2 21.2 8.27
 7 9 -1 154.47 24.05
 7 -9 -1 140.34 21.61
 7 9 0 240.76 29.62
 7 -9 0 187.31 24.5
 7 9 1 224.11 29.62
 7 -9 1 219.99 26.69
 7 -9 2 65.27 14.8
 7 9 2 57.1 15.58
 7 -9 3 10.58 6.97
 7 -10 -4 112.59 22.82
 7 10 -3 332.09 35.26
 7 -10 -3 341.96 36.44
 7 10 -2 142.63 22.92
 7 -10 -2 124.43 21.03
 7 10 -1 95.48 18.59
 7 -10 -1 76.28 16
 7 10 0 9.53 6.48
 7 -10 0 28.18 10.01
 7 10 1 18.69 10.06
 7 -10 1 15.9 7.25
 7 -10 2 74.53 16.02
 7 10 2 72.24 17.83
 7 -11 -3 9.29 6.96
 7 11 -2 1.91 5.13
 7 -11 -2 14.8 8.39
 7 11 -1 37.73 12.19
 7 -11 -1 37.15 11.46
 7 -11 0 92.8 18.08
 7 11 0 112.69 20.55
 7 11 1 69.69 16.38
 7 -11 1 72.9 16.11
 7 -11 2 9.51 6.62
 7 -12 -3 87.06 19.1
 7 12 -2 41.91 13.27
 7 -12 -2 36.45 12.36
 7 12 -1 58.53 14.98
 7 -12 -1 49.16 13.69
 7 12 0 1.89 4.52
 7 -12 0 -1.16 2.86
 7 12 1 20.04 9.57
 7 -12 1 21.12 10.45
 7 -13 -2 30.67 11.3
 7 -13 -1 142.2 23.15
 7 13 0 253.64 31.97
 7 -13 0 264.88 31.61
 7 -13 1 202.19 27.38
 7 -14 -1 58.65 15.58
 7 -14 0 2.08 2.67
 8 0 0 94.85 17.97
 8 0 1 247.92 30.82
 8 0 2 170.91 26.23
 -8 -1 2 3.18 4.85
 8 1 0 19.54 8.97
 8 1 1 3.07 5.36
 8 -1 1 -0.74 2.47
 8 -1 2 4.41 6.41
 -8 -2 3 2.57 6.2
 8 2 -1 14.99 7.39
 8 2 0 19.28 7.57
 8 2 1 10 5.65
 8 -2 2 24.62 10.07
 -8 -3 3 5.49 4.12
 8 3 -1 207.87 26.93
 8 3 0 47.72 13.57
 8 3 1 1.4 5.07
 8 4 -2 -0.49 3.01
 8 4 -1 34.47 10.88
 8 4 0 70.7 16.27
 8 4 1 103.87 20.21
 8 5 -2 -0.64 3.5
 8 5 -1 23.29 8.83
 8 5 0 7.69 6.53
 8 -5 2 -1.2 4.15
 8 6 -1 63.8 15.9
 8 -6 1 148.58 22.78
 8 -7 0 66.11 15.27
 8 -7 1 20.58 9.15
 8 -8 -1 -3.25 4.5
 8 -8 0 -1.77 4.71

_iucr_refine_instructions_details
;
TITL ogh-b45.3_gau_a.res in P2(1)/m
    ogh-b45.3_gau.res
    created by SHELXL-2018/3 at 16:58:19 on 21-Oct-2020
REM Old TITL OGH-B45 in P2(1)/m
REM SHELXT solution in P2(1)/m: R1 0.097, Rweak 0.032, Alpha 0.022
REM <I/s> 2.331 for 11 systematic absences, Orientation as input
REM Formula found by SHELXT: C7 N F2 I
CELL 0.71073 5.8965 21.2497 6.3175 90 91.866 90
ZERR 2 0.0005 0.0014 0.0005 0 0.007 0
LATT 1
SYMM -X,0.5+Y,-Z
SFAC C H F I N
UNIT 24 24 8 4 8

L.S. 10
PLAN  1
CONF
BOND
list 4
BOND $H
MORE -1
fmap 2
acta
OMIT -2 50.5
REM <olex2.extras>
REM <HklSrc "%./OGH-B45.3_gau.hkl">
REM </olex2.extras>

WGHT    0.019100    0.132600
FVAR       0.47835
I1    4    0.175135    0.596484    0.582902    11.00000    0.03045    0.02082 =
         0.01964    0.00018    0.00143   -0.00422
F2    3    0.262526    0.401578    1.127519    11.00000    0.03565    0.02600 =
         0.04327    0.01105    0.00650    0.01397
F1    3    0.388982    0.471501    0.802649    11.00000    0.02957    0.03254 =
         0.04370    0.00473    0.01610    0.00966
N1    5    0.340760    0.692420    0.322108    11.00000    0.02580    0.01945 =
         0.01983    0.00014    0.00216   -0.00165
N2    5    0.357740    0.750000   -0.012726    10.50000    0.03647    0.02238 =
         0.01776    0.00000   -0.00408    0.00000
N3    5    0.684725    0.750000    0.236384    10.50000    0.02377    0.02589 =
         0.02965    0.00000    0.00057    0.00000
C7    1    0.128993    0.450587    1.065991    11.00000    0.02738    0.01383 =
         0.02594   -0.00071   -0.00081    0.00235
C2    1    0.272665    0.693778    0.096238    11.00000    0.03224    0.02909 =
         0.01934   -0.00376   -0.00295   -0.00563
AFIX  23
H2A   2    0.108372    0.692921    0.082456    11.00000   -1.20000
H2B   2    0.330022    0.656391    0.027996    11.00000   -1.20000
AFIX   0
C3    1    0.588986    0.694006    0.339442    11.00000    0.02752    0.02255 =
         0.02705    0.00220   -0.00175    0.00713
AFIX  23
H3A   2    0.649108    0.656400    0.274715    11.00000   -1.20000
H3B   2    0.636319    0.693813    0.487935    11.00000   -1.20000
AFIX   0
C1    1    0.605862    0.750000    0.014170    10.50000    0.03668    0.02405 =
         0.02572    0.00000    0.00736    0.00000
AFIX  23
H1A   2    0.665793    0.713131   -0.055215    10.50000   -1.20000
H1B   2    0.665793    0.786869   -0.055214    10.50000   -1.20000
AFIX   0

C5    1    0.067458    0.537161    0.827290    11.00000    0.02481    0.01548 =
         0.02102   -0.00140    0.00068   -0.00204
C6    1    0.194646    0.486772    0.898725    11.00000    0.02106    0.02226 =
         0.02770   -0.00426    0.00608    0.00143
C4    1    0.253513    0.750000    0.422784    10.50000    0.02320    0.02612 =
         0.01972    0.00000    0.00321    0.00000
AFIX  23
H4A   2    0.089043    0.750000    0.411882    10.50000   -1.20000
H4B   2    0.298187    0.750000    0.571919    10.50000   -1.20000
AFIX   0
HKLF 4


REM  ogh-b45.3_gau_a.res in P2(1)/m
REM wR2 = 0.0465, GooF = S = 1.051, Restrained GooF = 1.051 for all data
REM R1 = 0.0201 for 1329 Fo > 4sig(Fo) and 0.0246 for all 1474 data
REM 106 parameters refined using 0 restraints

END  
     
WGHT      0.0191      0.1326 

REM Highest difference peak  0.883,  deepest hole -0.617,  1-sigma level  0.139
Q1    1   0.3242  0.5957  0.6479  11.00000  0.05    0.88

  REM The information below was added by Olex2.
  REM
  REM R1 = 0.0201 for 1329 Fo > 4sig(Fo) and 0.0246 for all 6735 data
  REM 106 parameters refined using n/a restraints
  REM Highest difference peak 0.88, deepest hole -0.62
  REM Mean Shift 0, Max Shift -0.001.

  REM +++ Tabular Listing of Refinement Information +++
  REM R1_all = 0.0246
  REM R1_gt = 0.0201
  REM wR_ref = 0.0465
  REM GOOF = 1.051
  REM Shift_max = -0.001
  REM Shift_mean = 0
  REM Reflections_all = 6735
  REM Reflections_gt = 1329
  REM Parameters = 106
  REM Hole = -0.62
  REM Peak = 0.88
  REM Flack = n/a

  
;
_olex2_submission_special_instructions  'No special instructions were received'
_oxdiff_exptl_absorpt_empirical_details
;
Empirical correction (ABSPACK) includes:
- Absorption correction using spherical harmonics
- Frame scaling
;
_oxdiff_exptl_absorpt_empirical_full_max  1.876
_oxdiff_exptl_absorpt_empirical_full_min  0.824
