# Supplementary material for: Short X···N Halogen Bonds With Hexamethylenetetraamine as the Acceptor
Source: Front Chem. 2021 Apr 29;9:623595. doi: 10.3389/fchem.2021.623595 (PMC8116742; doi:10.3389/fchem.2021.623595)
Supplement: Supplementary file 2 [file Data_Sheet_2.ZIP › CIF_MS 623595/[HMTA][I-Cl].cif]

data_HMTA_I-Cl
# start Validation Reply Form
_vrf_PLAT230_HMTA_I-Cl
;
PROBLEM: Hirshfeld Test Diff for    I1       --Cl1      .        9.5 s.u.  
RESPONSE: Due to unresolved disorder
;
# end Validation Reply Form

_audit_creation_date               2020-10-26
_audit_creation_method
;
Olex2 1.3
(compiled 2020.07.31 svn.rc2a77460 for OlexSys, GUI svn.r6145)
;
_shelx_SHELXL_version_number       '2018/3'
_audit_contact_author_address      ?
_audit_contact_author_email        ?
_audit_contact_author_name         ''
_audit_contact_author_phone        ?
_publ_contact_author_id_orcid      ?
_publ_section_references
;
Dolomanov, O.V., Bourhis, L.J., Gildea, R.J, Howard, J.A.K. & Puschmann, H.
 (2009), J. Appl. Cryst. 42, 339-341.

Sheldrick, G.M. (2015). Acta Cryst. A71, 3-8.

Sheldrick, G.M. (2015). Acta Cryst. C71, 3-8.
;
_chemical_name_common              ?
_chemical_name_systematic          ?
_chemical_formula_moiety           'C6 H12 Cl I N4'
_chemical_formula_sum              'C6 H12 Cl I N4'
_chemical_formula_weight           302.55
_chemical_melting_point            ?
loop_
  _atom_type_symbol
  _atom_type_description
  _atom_type_scat_dispersion_real
  _atom_type_scat_dispersion_imag
  _atom_type_scat_source
 'C' 'C' 0.0033 0.0016 'International Tables Vol C Tables 4.2.6.8 and 6.1.1.4'
 'H' 'H' 0.0000 0.0000 'International Tables Vol C Tables 4.2.6.8 and 6.1.1.4'
 'Cl' 'Cl' 0.1484 0.1585 'International Tables Vol C Tables 4.2.6.8 and 6.1.1.4'
 'I' 'I' -0.4742 1.8119 'International Tables Vol C Tables 4.2.6.8 and 6.1.1.4'
 'N' 'N' 0.0061 0.0033 'International Tables Vol C Tables 4.2.6.8 and 6.1.1.4'

_shelx_space_group_comment
;
The symmetry employed for this shelxl refinement is uniquely defined
by the following loop, which should always be used as a source of
symmetry information in preference to the above space-group names.
They are only intended as comments.
;
_space_group_crystal_system        'monoclinic'
_space_group_IT_number             14
_space_group_name_H-M_alt          'P 1 21/c 1'
_space_group_name_Hall             '-P 2ybc'
loop_
  _space_group_symop_operation_xyz
 'x, y, z'
 '-x, y+1/2, -z+1/2'
 '-x, -y, -z'
 'x, -y-1/2, z-1/2'

_cell_length_a                     5.9606(12)
_cell_length_b                     13.646(3)
_cell_length_c                     11.989(2)
_cell_angle_alpha                  90
_cell_angle_beta                   98.56(3)
_cell_angle_gamma                  90
_cell_volume                       964.3(3)
_cell_formula_units_Z              4
_cell_measurement_reflns_used      2090
_cell_measurement_temperature      170.0(1)
_cell_measurement_theta_max        27.878
_cell_measurement_theta_min        0.407
_shelx_estimated_absorpt_T_max     0.789
_shelx_estimated_absorpt_T_min     0.636
_exptl_absorpt_coefficient_mu      3.552
_exptl_absorpt_correction_T_max    0.7457
_exptl_absorpt_correction_T_min    0.5209
_exptl_absorpt_correction_type     multi-scan
_exptl_absorpt_process_details    
 'SADABS-2012/1 (Bruker,2012) was used for absorption correction. wR2(int) was 0.0871 before and 0.0619 after correction. The Ratio of minimum to maximum transmission is 0.6985. The \l/2 correction factor is 0.0015.'
_exptl_absorpt_special_details     ?
_exptl_crystal_colour              orange
_exptl_crystal_colour_primary      orange
_exptl_crystal_density_diffrn      2.084
_exptl_crystal_density_meas        ?
_exptl_crystal_density_method      ?
_exptl_crystal_description         plate
_exptl_crystal_F_000               584
_exptl_crystal_size_max            0.14
_exptl_crystal_size_mid            0.11
_exptl_crystal_size_min            0.07
_exptl_transmission_factor_max     ?
_exptl_transmission_factor_min     ?
_diffrn_reflns_av_R_equivalents    0.0661
_diffrn_reflns_av_unetI/netI       0.0559
_diffrn_reflns_Laue_measured_fraction_full  0.999
_diffrn_reflns_Laue_measured_fraction_max  0.999
_diffrn_reflns_limit_h_max         7
_diffrn_reflns_limit_h_min         -6
_diffrn_reflns_limit_k_max         16
_diffrn_reflns_limit_k_min         -15
_diffrn_reflns_limit_l_max         14
_diffrn_reflns_limit_l_min         -14
_diffrn_reflns_number              6432
_diffrn_reflns_point_group_measured_fraction_full  0.999
_diffrn_reflns_point_group_measured_fraction_max  0.999
_diffrn_reflns_theta_full          25.242
_diffrn_reflns_theta_max           25.249
_diffrn_reflns_theta_min           2.276
_diffrn_ambient_temperature        170.0(1)
_diffrn_detector_area_resol_mean   ?
_diffrn_measured_fraction_theta_full  0.999
_diffrn_measured_fraction_theta_max  0.999
_diffrn_measurement_device_type    'Bruker APEX-II CCD'
_diffrn_measurement_method         '\w scans'
_diffrn_radiation_monochromator    graphite
_diffrn_radiation_type             MoK\a
_diffrn_radiation_wavelength       0.71073
_diffrn_source                     ?
_diffrn_standards_number           0
_reflns_Friedel_coverage           0.000
_reflns_Friedel_fraction_full      .
_reflns_Friedel_fraction_max       .
_reflns_number_gt                  1474
_reflns_number_total               1743
_reflns_special_details
;
 Reflections were merged by SHELXL according to the crystal
 class for the calculation of statistics and refinement.
 
 _reflns_Friedel_fraction is defined as the number of unique
 Friedel pairs measured divided by the number that would be
 possible theoretically, ignoring centric projections and
 systematic absences.
;
_reflns_threshold_expression       'I > 2\s(I)'
_computing_cell_refinement         ?
_computing_data_collection         ?
_computing_data_reduction          ?
_computing_molecular_graphics      'Olex2 1.3 (Dolomanov et al., 2009)'
_computing_publication_material    'Olex2 1.3 (Dolomanov et al., 2009)'
_computing_structure_refinement    'SHELXL 2018/3 (Sheldrick, 2015)'
_computing_structure_solution      'SHELXT 2014/4 (Sheldrick, 2014)'
_refine_diff_density_max           0.934
_refine_diff_density_min           -1.262
_refine_diff_density_rms           0.165
_refine_ls_extinction_coef         .
_refine_ls_extinction_method       none
_refine_ls_goodness_of_fit_ref     1.066
_refine_ls_hydrogen_treatment      constr
_refine_ls_matrix_type             full
_refine_ls_number_parameters       109
_refine_ls_number_reflns           1743
_refine_ls_number_restraints       0
_refine_ls_R_factor_all            0.0483
_refine_ls_R_factor_gt             0.0378
_refine_ls_restrained_S_all        1.066
_refine_ls_shift/su_max            0.000
_refine_ls_shift/su_mean           0.000
_refine_ls_structure_factor_coef   Fsqd
_refine_ls_weighting_details      
 'w=1/[\s^2^(Fo^2^)+(0.0096P)^2^+5.2537P] where P=(Fo^2^+2Fc^2^)/3'
_refine_ls_weighting_scheme        calc
_refine_ls_wR_factor_gt            0.0781
_refine_ls_wR_factor_ref           0.0819
_refine_special_details            ?
_olex2_refinement_description
;
1. Fixed Uiso
 At 1.2 times of:
  All C(H,H) groups
2.a Secondary CH2 refined with riding coordinates:
 C1(H1A,H1B), C6(H6A,H6B), C5(H5A,H5B), C2(H2A,H2B), C4(H4A,H4B), C3(H3A,H3B)
;
_atom_sites_solution_hydrogens     geom
_atom_sites_solution_primary       dual
_atom_sites_solution_secondary     ?
loop_
  _atom_site_label
  _atom_site_type_symbol
  _atom_site_fract_x
  _atom_site_fract_y
  _atom_site_fract_z
  _atom_site_U_iso_or_equiv
  _atom_site_adp_type
  _atom_site_occupancy
  _atom_site_site_symmetry_order
  _atom_site_calc_flag
  _atom_site_refinement_flags_posn
  _atom_site_refinement_flags_adp
  _atom_site_refinement_flags_occupancy
  _atom_site_disorder_assembly
  _atom_site_disorder_group
 I1 I 0.22404(6) 0.41571(3) 0.38449(3) 0.02178(14) Uani 1 1 d . . . . .
 Cl1 Cl -0.0338(3) 0.54198(10) 0.26594(12) 0.0262(3) Uani 1 1 d . . . . .
 N3 N 0.4607(9) 0.1160(4) 0.4844(4) 0.0252(11) Uani 1 1 d . . . . .
 N2 N 0.5327(9) 0.2103(4) 0.6585(4) 0.0250(11) Uani 1 1 d . . . . .
 N1 N 0.4313(8) 0.2934(3) 0.4782(4) 0.0201(10) Uani 1 1 d . . . . .
 N4 N 0.8027(8) 0.2163(4) 0.5233(4) 0.0250(11) Uani 1 1 d . . . . .
 C1 C 0.4106(10) 0.2933(4) 0.6018(5) 0.0229(13) Uani 1 1 d . . . . .
 H1A H 0.471943 0.353865 0.635998 0.027 Uiso 1 1 calc R U . . .
 H1B H 0.251827 0.289490 0.610856 0.027 Uiso 1 1 calc R U . . .
 C6 C 0.7009(11) 0.1242(5) 0.4734(5) 0.0280(14) Uani 1 1 d . . . . .
 H6A H 0.717318 0.121808 0.394122 0.034 Uiso 1 1 calc R U . . .
 H6B H 0.782311 0.068752 0.510507 0.034 Uiso 1 1 calc R U . . .
 C5 C 0.4395(11) 0.1189(5) 0.6054(5) 0.0279(14) Uani 1 1 d . . . . .
 H5A H 0.280758 0.113356 0.614120 0.034 Uiso 1 1 calc R U . . .
 H5B H 0.519515 0.063480 0.643300 0.034 Uiso 1 1 calc R U . . .
 C2 C 0.6808(9) 0.2997(4) 0.4673(5) 0.0223(12) Uani 1 1 d . . . . .
 H2A H 0.698487 0.300139 0.388176 0.027 Uiso 1 1 calc R U . . .
 H2B H 0.743724 0.360149 0.501118 0.027 Uiso 1 1 calc R U . . .
 C4 C 0.7715(10) 0.2174(5) 0.6429(5) 0.0268(14) Uani 1 1 d . . . . .
 H4A H 0.854557 0.162972 0.681421 0.032 Uiso 1 1 calc R U . . .
 H4B H 0.835025 0.277506 0.677431 0.032 Uiso 1 1 calc R U . . .
 C3 C 0.3396(10) 0.1971(4) 0.4286(5) 0.0234(13) Uani 1 1 d . . . . .
 H3A H 0.180161 0.191739 0.435833 0.028 Uiso 1 1 calc R U . . .
 H3B H 0.352634 0.195338 0.348917 0.028 Uiso 1 1 calc R U . . .

loop_
  _atom_site_aniso_label
  _atom_site_aniso_U_11
  _atom_site_aniso_U_22
  _atom_site_aniso_U_33
  _atom_site_aniso_U_23
  _atom_site_aniso_U_13
  _atom_site_aniso_U_12
 I1 0.0200(2) 0.0228(2) 0.0226(2) -0.00070(17) 0.00344(14) 0.00011(16)
 Cl1 0.0315(8) 0.0182(7) 0.0274(8) 0.0031(6) -0.0009(6) 0.0077(6)
 N3 0.025(3) 0.027(3) 0.024(3) 0.000(2) 0.006(2) -0.002(2)
 N2 0.028(3) 0.026(3) 0.021(3) -0.001(2) 0.002(2) -0.004(2)
 N1 0.021(3) 0.021(2) 0.020(2) -0.001(2) 0.0082(19) -0.001(2)
 N4 0.016(3) 0.029(3) 0.032(3) 0.003(2) 0.009(2) 0.000(2)
 C1 0.021(3) 0.028(3) 0.021(3) -0.001(3) 0.009(2) -0.003(3)
 C6 0.028(4) 0.024(3) 0.033(3) -0.001(3) 0.010(3) 0.005(3)
 C5 0.033(4) 0.029(3) 0.024(3) 0.001(3) 0.011(3) -0.007(3)
 C2 0.020(3) 0.021(3) 0.027(3) 0.003(3) 0.007(2) 0.002(2)
 C4 0.022(3) 0.029(3) 0.027(3) 0.000(3) -0.003(3) -0.005(3)
 C3 0.018(3) 0.028(3) 0.023(3) -0.002(3) 0.002(2) -0.002(3)

_geom_special_details
;
 All esds (except the esd in the dihedral angle between two l.s. planes)
 are estimated using the full covariance matrix.  The cell esds are taken
 into account individually in the estimation of esds in distances, angles
 and torsion angles; correlations between esds in cell parameters are only
 used when they are defined by crystal symmetry.  An approximate (isotropic)
 treatment of cell esds is used for estimating esds involving l.s. planes.
;
loop_
  _geom_bond_atom_site_label_1
  _geom_bond_atom_site_label_2
  _geom_bond_distance
  _geom_bond_site_symmetry_2
  _geom_bond_publ_flag
 I1 Cl1 2.5885(15) . ?
 I1 N1 2.272(5) . ?
 N3 C6 1.462(8) . ?
 N3 C5 1.476(8) . ?
 N3 C3 1.432(7) . ?
 N2 C1 1.457(7) . ?
 N2 C5 1.471(8) . ?
 N2 C4 1.466(8) . ?
 N1 C1 1.505(7) . ?
 N1 C2 1.515(7) . ?
 N1 C3 1.510(7) . ?
 N4 C6 1.483(8) . ?
 N4 C2 1.459(7) . ?
 N4 C4 1.473(8) . ?
 C1 H1A 0.9700 . ?
 C1 H1B 0.9700 . ?
 C6 H6A 0.9700 . ?
 C6 H6B 0.9700 . ?
 C5 H5A 0.9700 . ?
 C5 H5B 0.9700 . ?
 C2 H2A 0.9700 . ?
 C2 H2B 0.9700 . ?
 C4 H4A 0.9700 . ?
 C4 H4B 0.9700 . ?
 C3 H3A 0.9700 . ?
 C3 H3B 0.9700 . ?

loop_
  _geom_angle_atom_site_label_1
  _geom_angle_atom_site_label_2
  _geom_angle_atom_site_label_3
  _geom_angle
  _geom_angle_site_symmetry_1
  _geom_angle_site_symmetry_3
  _geom_angle_publ_flag
 N1 I1 Cl1 174.43(12) . . ?
 C6 N3 C5 108.4(5) . . ?
 C3 N3 C6 109.4(5) . . ?
 C3 N3 C5 109.2(5) . . ?
 C1 N2 C5 109.1(5) . . ?
 C1 N2 C4 108.5(5) . . ?
 C4 N2 C5 108.2(5) . . ?
 C1 N1 I1 111.7(3) . . ?
 C1 N1 C2 108.1(4) . . ?
 C1 N1 C3 108.0(4) . . ?
 C2 N1 I1 112.6(3) . . ?
 C3 N1 I1 107.8(3) . . ?
 C3 N1 C2 108.5(4) . . ?
 C2 N4 C6 109.2(5) . . ?
 C2 N4 C4 108.3(5) . . ?
 C4 N4 C6 107.4(5) . . ?
 N2 C1 N1 110.6(5) . . ?
 N2 C1 H1A 109.5 . . ?
 N2 C1 H1B 109.5 . . ?
 N1 C1 H1A 109.5 . . ?
 N1 C1 H1B 109.5 . . ?
 H1A C1 H1B 108.1 . . ?
 N3 C6 N4 112.0(5) . . ?
 N3 C6 H6A 109.2 . . ?
 N3 C6 H6B 109.2 . . ?
 N4 C6 H6A 109.2 . . ?
 N4 C6 H6B 109.2 . . ?
 H6A C6 H6B 107.9 . . ?
 N3 C5 H5A 109.3 . . ?
 N3 C5 H5B 109.3 . . ?
 N2 C5 N3 111.4(5) . . ?
 N2 C5 H5A 109.3 . . ?
 N2 C5 H5B 109.3 . . ?
 H5A C5 H5B 108.0 . . ?
 N1 C2 H2A 109.6 . . ?
 N1 C2 H2B 109.6 . . ?
 N4 C2 N1 110.1(4) . . ?
 N4 C2 H2A 109.6 . . ?
 N4 C2 H2B 109.6 . . ?
 H2A C2 H2B 108.1 . . ?
 N2 C4 N4 112.9(5) . . ?
 N2 C4 H4A 109.0 . . ?
 N2 C4 H4B 109.0 . . ?
 N4 C4 H4A 109.0 . . ?
 N4 C4 H4B 109.0 . . ?
 H4A C4 H4B 107.8 . . ?
 N3 C3 N1 111.1(4) . . ?
 N3 C3 H3A 109.4 . . ?
 N3 C3 H3B 109.4 . . ?
 N1 C3 H3A 109.4 . . ?
 N1 C3 H3B 109.4 . . ?
 H3A C3 H3B 108.0 . . ?

loop_
  _geom_torsion_atom_site_label_1
  _geom_torsion_atom_site_label_2
  _geom_torsion_atom_site_label_3
  _geom_torsion_atom_site_label_4
  _geom_torsion
  _geom_torsion_site_symmetry_1
  _geom_torsion_site_symmetry_2
  _geom_torsion_site_symmetry_3
  _geom_torsion_site_symmetry_4
  _geom_torsion_publ_flag
 I1 N1 C1 N2 176.2(3) . . . . ?
 I1 N1 C2 N4 -176.6(3) . . . . ?
 I1 N1 C3 N3 -179.4(4) . . . . ?
 C1 N2 C5 N3 59.4(7) . . . . ?
 C1 N2 C4 N4 -59.6(6) . . . . ?
 C1 N1 C2 N4 59.5(6) . . . . ?
 C1 N1 C3 N3 -58.6(6) . . . . ?
 C6 N3 C5 N2 59.2(7) . . . . ?
 C6 N3 C3 N1 -59.1(6) . . . . ?
 C6 N4 C2 N1 57.6(6) . . . . ?
 C6 N4 C4 N2 -57.9(6) . . . . ?
 C5 N3 C6 N4 -59.4(6) . . . . ?
 C5 N3 C3 N1 59.3(6) . . . . ?
 C5 N2 C1 N1 -58.8(6) . . . . ?
 C5 N2 C4 N4 58.6(6) . . . . ?
 C2 N1 C1 N2 -59.4(6) . . . . ?
 C2 N1 C3 N3 58.4(6) . . . . ?
 C2 N4 C6 N3 -59.0(6) . . . . ?
 C2 N4 C4 N2 59.9(6) . . . . ?
 C4 N2 C1 N1 58.8(6) . . . . ?
 C4 N2 C5 N3 -58.3(6) . . . . ?
 C4 N4 C6 N3 58.2(6) . . . . ?
 C4 N4 C2 N1 -59.0(6) . . . . ?
 C3 N3 C6 N4 59.5(6) . . . . ?
 C3 N3 C5 N2 -59.9(7) . . . . ?
 C3 N1 C1 N2 57.8(6) . . . . ?
 C3 N1 C2 N4 -57.4(6) . . . . ?

loop_
  _diffrn_refln_index_h
  _diffrn_refln_index_k
  _diffrn_refln_index_l
  _diffrn_refln_intensity_net
  _diffrn_refln_intensity_u
 -1 0 0 264.97 24.4
 1 0 0 298.47 24.7
 -2 0 0 3774.92 260.87
 2 0 0 3495.65 269.07
 -3 0 0 718.33 55.09
 3 0 0 740.73 61.89
 3 0 0 611.24 42.6
 -4 0 0 3670.23 233.58
 4 0 0 3814.02 237.18
 -5 0 0 1337.67 98.59
 5 0 0 1742.43 109.59
 5 0 0 1587.84 109.89
 6 0 0 383.76 33.8
 7 0 0 627.44 48.3
 7 0 1 -13.9 26.4
 6 0 1 -22.3 17
 6 0 1 -8.7 10
 5 0 1 -12.3 9.6
 -5 0 -1 7 13.6
 -5 0 -1 -2.8 7.1
 4 0 1 -1.1 9.1
 -4 0 -1 11.3 11.3
 3 0 1 4.8 11.1
 -3 0 -1 -1.6 9.8
 2 0 1 -1.6 8.1
 -2 0 -1 18.3 8.9
 1 0 1 -0.1 7.2
 -1 0 -1 5 6.8
 0 0 -1 4.7 2.6
 1 0 -1 -5.9 3.6
 1 0 -1 7.3 6.6
 1 0 -1 -3.2 4.8
 -2 0 1 -5.4 5.1
 2 0 -1 20.5 8.2
 2 0 -1 6.8 2.9
 2 0 -1 -10.4 7.8
 -3 0 1 -2.2 6.9
 3 0 -1 -8.2 9
 3 0 -1 -2.3 8.7
 3 0 -1 -2.8 3.9
 -4 0 1 8.4 6.9
 4 0 -1 15.3 14
 -5 0 1 0.7 6.8
 5 0 -1 2.6 13.9
 6 0 -1 35.1 17.7
 7 0 -1 40.5 26
 7 0 2 160.08 31.9
 6 0 2 639.94 44.2
 -6 0 -2 667.83 53.09
 5 0 2 711.83 52.49
 -5 0 -2 714.33 53.19
 4 0 2 1714.33 101.79
 -4 0 -2 1789.22 128.29
 3 0 2 6008.7 402.56
 2 0 2 49.9 8.9
 -2 0 -2 46.9 9.1
 1 0 2 1643.34 128.39
 -1 0 -2 1494.35 117.69
 0 0 2 1644.54 137.39
 0 0 -2 1263.57 97.39
 0 0 -2 1759.92 122.99
 2 0 -2 5842.12 425.36
 2 0 -2 5497.45 377.66
 3 0 -2 2555.24 170.58
 3 0 -2 2637.74 190.58
 -4 0 2 1548.55 123.69
 4 0 -2 1489.15 96.49
 5 0 -2 973.7 69.39
 6 0 -2 1228.28 86.59
 7 0 -2 92.49 23.1
 7 0 3 7.3 27.4
 6 0 3 5.5 14.5
 -6 0 -3 0.2 16.8
 5 0 3 4.7 13.4
 -5 0 -3 -17.9 13.2
 -4 0 -3 13 14.4
 3 0 3 -14.3 9.1
 -3 0 -3 -3.1 11.4
 2 0 3 16.8 8.3
 -2 0 -3 4.1 9.6
 1 0 3 7.7 7.1
 -1 0 -3 2.6 6.5
 0 0 3 0.8 7
 0 0 -3 10.2 7.5
 0 0 -3 9.7 7.1
 -1 0 3 4.7 6.2
 1 0 -3 6.5 8.4
 -2 0 3 6.7 8.9
 2 0 -3 -12.9 10.3
 2 0 -3 11 4.9
 3 0 -3 -11 8.6
 3 0 -3 24.4 10.3
 4 0 -3 -5.8 11.4
 5 0 -3 -18.9 16.7
 6 0 -3 -10.1 16.5
 7 0 -3 -6.5 26.5
 6 0 4 1062.49 75.49
 -6 0 -4 1001.9 77.99
 5 0 4 383.96 31.6
 -5 0 -4 418.96 31.5
 -4 0 -4 1100.19 76.59
 3 0 4 895.21 85.19
 -3 0 -4 1035.9 75.59
 2 0 4 7252.47 604.34
 -2 0 -4 7171.18 497.05
 1 0 4 817.22 61.09
 1 0 4 808.92 60.39
 -1 0 -4 760.72 50.49
 0 0 4 2921.21 225.88
 0 0 -4 2732.43 280.47
 0 0 -4 2384.76 182.78
 -1 0 4 -8.6 7.8
 1 0 -4 1.3 7.5
 -2 0 4 4284.27 298.37
 2 0 -4 4456.65 380.56
 3 0 -4 2818.02 205.78
 3 0 -4 2716.73 190.48
 3 0 -4 2958.6 238.58
 3 0 -4 2872.91 196.08
 4 0 -4 788.12 56.39
 5 0 -4 1465.45 112.99
 6 0 -4 117.39 21.4
 7 0 -4 724.53 56.49
 -7 0 -5 30.4 24.6
 6 0 5 10 19.4
 -6 0 -5 24.8 21.9
 5 0 5 -6.8 14.3
 -5 0 -5 1.7 14.8
 -4 0 -5 -7.5 12
 3 0 5 -12.5 10
 -3 0 -5 -16.1 11.4
 2 0 5 4.5 8.1
 -2 0 -5 -5.1 9.8
 1 0 5 10.2 10.1
 1 0 5 18.7 10.8
 -1 0 -5 -0.2 7.3
 0 0 5 3 7.7
 0 0 -5 -1.3 7.7
 -1 0 5 2 6.5
 1 0 -5 -2 9.7
 -2 0 5 -10.8 9.8
 2 0 -5 14.4 9.1
 -3 0 5 4.8 10.7
 -3 0 5 2.4 3.7
 3 0 -5 -2.5 7
 3 0 -5 -12 6.7
 3 0 -5 -6.4 9.9
 4 0 -5 16 13.7
 5 0 -5 -7.7 16.5
 6 0 -5 8.9 22.2
 7 0 -5 18.2 26
 6 0 6 345.67 33.8
 -6 0 -6 439.96 34.5
 5 0 6 1499.45 84.29
 -5 0 -6 1256.47 86.99
 -4 0 -6 15.2 15
 -3 0 -6 1332.27 79.19
 2 0 6 182.88 18.1
 -2 0 -6 198.48 15.8
 1 0 6 6582.34 467.85
 1 0 6 6581.04 476.25
 -1 0 -6 6804.92 444.76
 0 0 6 408.86 27
 0 0 -6 426.96 29.4
 0 0 -6 437.96 35.7
 -1 0 6 1156.28 81.79
 1 0 -6 1319.07 86.39
 -2 0 6 1338.47 88.89
 2 0 -6 1386.16 92.69
 -3 0 6 4058.49 264.07
 3 0 -6 4568.64 290.37
 3 0 -6 4610.74 356.36
 4 0 -6 471.15 34.6
 4 0 -6 378.36 29.2
 4 0 -6 395.96 32.6
 5 0 -6 148.29 22.1
 6 0 -6 1173.98 79.39
 7 0 -6 23.1 21.7
 6 0 7 -4.3 23
 -6 0 -7 -15.6 18
 5 0 7 10.5 17
 -5 0 -7 4.3 15.7
 -4 0 -7 -19.3 12.3
 -3 0 -7 -1 9.9
 2 0 7 4.3 10.1
 2 0 7 -17.4 13.4
 -2 0 -7 -5.4 8.3
 1 0 7 5.3 10.9
 -1 0 -7 -7.1 8
 0 0 7 4.3 8.1
 0 0 -7 9 8.5
 0 0 -7 -5.7 11.8
 -1 0 7 11 7.1
 1 0 -7 1.7 11.9
 -2 0 7 4.5 9.4
 2 0 -7 6.7 11.5
 -3 0 7 -5.7 6.6
 3 0 -7 -3.2 10.4
 3 0 -7 11.4 9
 4 0 -7 15.1 15.3
 4 0 -7 -10.8 8.3
 4 0 -7 -3.5 9
 5 0 -7 15.9 14.7
 6 0 -7 15.7 22.2
 7 0 -7 12.1 27.2
 6 0 8 277.47 34.2
 -6 0 -8 286.77 30.5
 5 0 8 704.73 53.29
 -5 0 -8 673.13 49.1
 -4 0 -8 1000.6 64.39
 3 0 8 175.98 22.4
 -3 0 -8 142.89 16.7
 2 0 8 1187.18 120.29
 2 0 8 1316.57 88.39
 -2 0 -8 1189.18 78.79
 1 0 8 1.1 11.5
 -1 0 -8 4.9 8.6
 0 0 8 4561.84 285.27
 0 0 -8 4715.93 345.57
 0 0 -8 5187.48 333.67
 -1 0 8 655.03 42.5
 1 0 -8 681.63 46
 -2 0 8 621.34 46.4
 2 0 -8 718.63 50.29
 -3 0 8 3145.99 233.38
 3 0 -8 2932.11 192.18
 3 0 -8 2992.3 217.28
 -4 0 8 1753.82 112.09
 4 0 -8 1712.03 144.09
 4 0 -8 1739.03 119.89
 4 0 -8 1694.03 108.49
 5 0 -8 608.14 59.39
 5 0 -8 674.33 48.2
 6 0 -8 139.59 22.3
 7 0 -8 422.16 43.3
 5 0 9 -13.2 20.8
 5 0 9 37.3 21.8
 -5 0 -9 -8.1 20
 4 0 9 -4.3 18.9
 4 0 9 -18.8 21.8
 -4 0 -9 -5.2 14.4
 3 0 9 3.2 15
 -3 0 -9 16.8 11.8
 2 0 9 8.8 16.2
 -2 0 -9 -10.9 10.1
 1 0 9 12.1 11.8
 -1 0 -9 -7.4 11.4
 0 0 9 4.6 9.5
 0 0 -9 5 9.7
 0 0 -9 -1.7 13.2
 -1 0 9 4.9 10.2
 1 0 -9 11.2 15.3
 1 0 -9 13.7 15.4
 2 0 -9 2.2 11.1
 -3 0 9 8.8 9
 3 0 -9 6.8 14.6
 3 0 -9 13.4 12.8
 -4 0 9 -8.2 6.9
 4 0 -9 10.3 10.8
 4 0 -9 -2.9 13.4
 5 0 -9 29.6 19
 5 0 -9 -3.1 8.9
 6 0 -9 -15.8 18
 7 0 -9 3.7 22
 5 0 10 548.35 49.5
 5 0 10 515.55 46.6
 -5 0 -10 413.36 38.7
 4 0 10 353.16 36.7
 4 0 10 352.86 32.1
 -4 0 -10 254.77 28.9
 3 0 10 1621.74 120.19
 -2 0 -10 115.89 15.4
 -1 0 -10 695.73 46.7
 0 0 10 381.96 33
 0 0 -10 422.46 32.9
 1 0 -10 1299.47 84.49
 1 0 -10 1114.79 94.79
 2 0 -10 1511.15 99.59
 -3 0 10 269.37 20.5
 3 0 -10 247.88 23
 -4 0 10 2026 165.38
 4 0 -10 2045.9 123.09
 5 0 -10 30.6 16.8
 6 0 -10 809.52 61.49
 4 0 11 -24.4 26.3
 4 0 11 4.3 27.1
 -4 0 -11 6.4 19.4
 3 0 11 -0.4 19.9
 -3 0 -11 -1.4 13.7
 -2 0 -11 -5.6 14.6
 -1 0 -11 12.8 12.1
 0 0 -11 -12.9 12.5
 1 0 -11 11.3 18.8
 2 0 -11 -11.1 14.4
 -3 0 11 -13.7 12.9
 3 0 -11 0.1 13.8
 -4 0 11 -0.9 9.8
 4 0 -11 27 15.5
 5 0 -11 35.4 22.2
 6 0 -11 7.6 25.3
 4 0 12 436.36 38.5
 4 0 12 400.96 45.9
 -4 0 -12 424.86 40.1
 3 0 12 37.8 27
 -3 0 -12 18.3 17.9
 -2 0 -12 1592.14 114.49
 -1 0 -12 200.28 22.9
 0 0 -12 521.75 38.1
 1 0 -12 583.04 43.2
 -2 0 12 225.28 22.6
 2 0 -12 262.37 29.3
 -3 0 12 607.54 50.19
 3 0 -12 632.04 46
 -4 0 12 18.4 10.9
 4 0 -12 13.3 16
 5 0 -12 694.83 50.69
 6 0 -12 41.8 28.7
 3 0 13 -23.5 21.5
 2 0 13 -6.8 21
 -2 0 -13 -9.9 17.4
 -1 0 -13 -10.4 17.9
 0 0 -13 38.4 19.1
 1 0 -13 3 15.8
 -2 0 13 32.1 15.5
 2 0 -13 4.2 20.4
 -3 0 13 26.1 17.3
 3 0 -13 17.9 21.8
 4 0 -13 -6.4 20.5
 5 0 -13 -13.4 17.4
 2 0 14 3.8 23.1
 1 0 14 324.07 36.4
 -1 0 -14 298.87 29.6
 0 0 14 612.64 50.89
 0 0 -14 584.44 46.4
 -1 0 14 268.07 27.7
 1 0 -14 277.57 33.7
 -2 0 14 565.44 43.1
 2 0 -14 604.44 48.8
 -3 0 14 65.89 20
 3 0 -14 69.19 26.3
 4 0 -14 151.18 27.5
 1 0 15 46.5 28.5
 0 0 15 -14.4 21.3
 -1 0 15 22.3 23.5
 -2 0 15 -1.3 22.8
 2 0 -15 12.5 25
 -3 0 15 -13.1 20.2
 3 0 -15 -19.1 22.5
 -3 1 15 303.57 30.7
 -2 1 15 24 19.2
 -1 1 15 255.27 29
 0 1 15 38.3 23.5
 1 1 15 565.34 47.1
 4 -1 -14 0.4 22.4
 3 -1 -14 166.68 52.99
 -3 1 14 125.59 22.3
 2 -1 -14 6 24
 -2 1 14 -0.3 20.1
 1 -1 -14 204.28 26.7
 -1 1 14 181.78 27.8
 0 1 14 104.19 22
 1 1 14 -16.9 20.6
 2 1 14 42.9 24.8
 5 -1 -13 119.79 26.4
 4 -1 -13 205.38 27.7
 3 -1 -13 252.07 30.4
 -3 1 13 267.27 25.5
 2 -1 -13 896.11 66.99
 -2 1 13 970.6 77.89
 1 -1 -13 -12 17.3
 -1 1 13 5.7 19.2
 0 -1 -13 424.86 32.7
 0 1 13 450.65 35.2
 -1 -1 -13 3.4 16
 1 1 13 62.09 22.9
 2 1 13 640.84 48.9
 3 1 13 152.48 31.8
 6 -1 -12 130.09 30.1
 5 -1 -12 11 17.7
 4 -1 -12 505.95 37.6
 -4 1 12 417.96 35.2
 3 -1 -12 20.5 15.2
 -3 1 12 32.6 15.2
 2 -1 -12 196.58 25.4
 -2 1 12 158.18 21.7
 1 -1 -12 109.19 20.3
 -1 1 12 81.59 16.7
 0 -1 -12 239.28 23.8
 0 1 12 279.77 25.6
 -1 -1 -12 108.69 17.4
 1 1 12 99.19 20.4
 -2 -1 -12 -3.1 12.5
 2 1 12 -18.7 18.6
 -3 -1 -12 114.99 18
 4 1 12 1.6 22.8
 4 1 12 41.9 27
 6 -1 -11 290.07 32
 5 -1 -11 465.45 39.5
 4 -1 -11 70.69 19
 -4 1 11 55.09 11.7
 3 -1 -11 458.35 38.3
 -3 1 11 529.65 41.1
 2 -1 -11 176.38 23.5
 -2 1 11 203.78 20.9
 1 -1 -11 2017.7 133.49
 -1 1 11 1889.01 122.89
 0 -1 -11 224.18 20.5
 -1 -1 -11 778.62 52.69
 -2 -1 -11 39.9 12.5
 2 1 11 40.5 22.1
 -3 -1 -11 460.15 37.9
 3 1 11 635.84 49.2
 3 1 11 558.04 43.9
 -4 -1 -11 271.27 35.4
 4 1 11 313.27 38.5
 4 1 11 256.87 31.2
 6 -1 -10 27.9 23.4
 5 -1 -10 190.68 25.8
 4 -1 -10 11.1 13.3
 4 -1 -10 -3.5 17.3
 -4 1 10 5.3 8.4
 3 -1 -10 217.88 22.7
 -3 1 10 203.28 18.9
 2 -1 -10 220.88 23
 -2 1 10 271.07 21.1
 1 -1 -10 113.79 17.8
 -1 1 10 163.38 15.5
 0 -1 -10 359.36 25.4
 0 1 10 273.27 25.2
 -1 -1 -10 438.56 28.8
 1 1 10 398.06 33.5
 -2 -1 -10 121.39 16.2
 -3 -1 -10 -9.3 14.2
 3 1 10 14.3 18.2
 3 1 10 2.1 17.6
 -4 -1 -10 367.36 33.5
 4 1 10 356.26 39.7
 4 1 10 408.56 34.4
 -5 -1 -10 62.29 22.4
 5 1 10 7.5 22.6
 5 1 10 35.6 23.7
 7 -1 -9 119.39 26.6
 6 -1 -9 231.38 27.2
 5 -1 -9 467.25 36.5
 5 -1 -9 475.65 41
 4 -1 -9 1182.58 81.09
 4 -1 -9 1010.8 88.99
 4 -1 -9 1130.89 74.79
 -4 1 9 1155.58 72.99
 3 -1 -9 17.1 14.9
 3 -1 -9 20.5 11.3
 -3 1 9 5.5 9.3
 2 -1 -9 957.5 68.19
 -2 1 9 954.6 67.89
 -2 1 9 1015.4 73.19
 1 -1 -9 78.49 16.5
 1 -1 -9 89.09 17.1
 -1 1 9 56.29 10.9
 0 -1 -9 2178.38 175.88
 0 -1 -9 2663.63 157.78
 0 1 9 2406.66 153.18
 -1 -1 -9 630.34 38.7
 1 1 9 591.64 38.9
 -2 -1 -9 752.62 48.8
 2 1 9 783.92 54.69
 -3 -1 -9 342.07 25.9
 3 1 9 317.77 28.3
 3 1 9 356.86 31.5
 -4 -1 -9 415.96 31.5
 4 1 9 333.87 35.1
 4 1 9 362.36 31.4
 -5 -1 -9 290.07 28.3
 5 1 9 296.47 33.5
 5 1 9 277.57 33
 7 -1 -8 91.19 28.7
 6 -1 -8 102.29 24.6
 5 -1 -8 106.69 20.8
 5 -1 -8 95.99 15.4
 4 -1 -8 681.63 46.8
 4 -1 -8 597.54 54.99
 4 -1 -8 747.43 47
 3 -1 -8 39.3 14.2
 3 -1 -8 37.2 12
 -3 1 8 41.9 9.3
 2 -1 -8 583.44 42.8
 -2 1 8 592.64 46.8
 -2 1 8 643.34 42.1
 1 -1 -8 131.19 17.2
 -1 1 8 158.88 14.8
 0 -1 -8 39.2 13.6
 0 -1 -8 28.3 9.4
 0 1 8 33.3 9.5
 -1 -1 -8 752.62 47.7
 1 1 8 697.73 53.49
 -2 -1 -8 150.58 15.8
 2 1 8 157.88 19
 2 1 8 155.18 21.4
 -3 -1 -8 418.96 30.3
 3 1 8 517.45 33.7
 3 1 8 440.36 35.2
 -4 -1 -8 3.9 15.6
 4 1 8 -9.5 16.7
 -5 -1 -8 287.57 30.3
 5 1 8 314.97 29.4
 -6 -1 -8 24.5 23.1
 6 1 8 48.5 27.2
 7 -1 -7 245.48 35.8
 6 -1 -7 50.79 24.1
 5 -1 -7 615.24 43.4
 4 -1 -7 718.83 52.09
 4 -1 -7 748.83 70.09
 4 -1 -7 723.53 51.09
 3 -1 -7 2813.92 184.18
 3 -1 -7 2892.31 200.08
 -3 1 7 2770.42 204.88
 -3 1 7 2293.37 179.18
 2 -1 -7 312.17 24.1
 2 -1 -7 338.17 22.7
 -2 1 7 291.67 24.5
 -2 1 7 298.27 26.7
 1 -1 -7 2045 130.99
 -1 1 7 1776.22 122.39
 0 -1 -7 -2 9.6
 0 -1 -7 17.1 10
 0 1 7 1 6.9
 -1 -1 -7 2321.97 137.39
 1 1 7 2187.58 140.49
 -2 -1 -7 1118.79 67.99
 2 1 7 1022.8 114.19
 2 1 7 1080.79 68.29
 -3 -1 -7 725.53 45.4
 -4 -1 -7 930.31 56.79
 4 1 7 926.51 59.29
 -5 -1 -7 70.19 20.6
 -6 -1 -7 290.97 30.1
 6 1 7 329.47 33.9
 7 -1 -6 149.29 26.5
 6 -1 -6 24.1 17.7
 5 -1 -6 642.04 48
 4 -1 -6 183.18 16.4
 4 -1 -6 219.08 21.3
 3 -1 -6 635.74 46.5
 3 -1 -6 591.54 42.4
 3 -1 -6 525.65 35.9
 -3 1 6 633.74 41.9
 2 -1 -6 890.81 62.79
 2 -1 -6 916.01 61.59
 -2 1 6 775.32 63.39
 -2 1 6 865.01 69.19
 1 -1 -6 3686.93 231.98
 -1 1 6 3336.37 225.08
 0 -1 -6 101.79 14.8
 0 1 6 105.59 10
 -1 -1 -6 16.6 7.9
 1 1 6 0 9.9
 1 1 6 -0.6 12.8
 -2 -1 -6 847.92 52.79
 2 1 6 808.02 62.19
 2 1 6 888.21 64.19
 -3 -1 -6 33.4 11.8
 3 1 6 22 13.5
 -4 -1 -6 375.06 29.4
 4 1 6 386.96 31
 -5 -1 -6 59.89 16.5
 5 1 6 62.99 21
 -6 -1 -6 126.39 25.4
 6 1 6 162.58 25.7
 7 -1 -5 405.26 40.5
 6 -1 -5 1109.79 84.79
 5 -1 -5 70.79 19
 4 -1 -5 1195.78 82.49
 3 -1 -5 298.17 21.6
 3 -1 -5 297.77 19.7
 3 -1 -5 273.57 22
 3 -1 -5 269.17 18.8
 2 -1 -5 5464.85 427.56
 2 -1 -5 6000.9 423.56
 -2 1 5 5067.19 337.57
 1 -1 -5 1216.18 86.79
 -1 1 5 1225.68 94.59
 0 -1 -5 2426.06 178.68
 0 -1 -5 2181.78 182.58
 0 1 5 2354.36 143.89
 -1 -1 -5 882.51 56.99
 1 1 5 819.32 57.09
 1 1 5 951 63.99
 -2 -1 -5 1394.36 88.49
 2 1 5 1344.27 96.79
 -3 -1 -5 1496.75 95.79
 3 1 5 1332.57 101.09
 -4 -1 -5 489.95 34.2
 4 1 5 443.26 30
 -5 -1 -5 1042.8 68.89
 5 1 5 1134.99 65.39
 -6 -1 -5 44.4 18.6
 6 1 5 -3.1 19.3
 7 1 5 237.78 32.9
 7 -1 -4 15 21.6
 6 -1 -4 204.58 25.2
 5 -1 -4 97.59 17.7
 4 -1 -4 469.35 32.2
 3 -1 -4 1506.25 98.59
 3 -1 -4 1506.75 103.39
 3 -1 -4 1348.47 95.49
 2 -1 -4 224.58 19
 2 -1 -4 213.58 17
 -2 1 4 204.08 16.4
 -2 1 4 171.08 13
 1 -1 -4 3831.42 293.57
 -1 1 4 3449.75 263.37
 0 -1 -4 1340.77 89.79
 0 -1 -4 1251.77 109.29
 0 1 4 1397.36 95.19
 -1 -1 -4 1189.68 77.29
 1 1 4 1340.67 103.39
 1 1 4 1389.66 101.99
 -2 -1 -4 1.4 7
 2 1 4 -14.4 7.4
 -3 -1 -4 930.11 58.79
 3 1 4 762.82 55.19
 3 1 4 838.02 52.19
 -4 -1 -4 -6.9 11.5
 4 1 4 19.5 11.5
 -5 -1 -4 2.1 14
 -5 -1 -4 1.4 13
 5 1 4 59.09 16.7
 -6 -1 -4 237.88 27.9
 6 1 4 191.88 22.8
 7 1 4 60.99 30.5
 7 -1 -3 281.87 31.7
 6 -1 -3 358.46 31.5
 5 -1 -3 2647.73 171.48
 4 -1 -3 133.69 16.5
 3 -1 -3 2066.49 144.99
 3 -1 -3 1946.61 130.79
 2 -1 -3 21 7.9
 2 -1 -3 37.7 7.3
 2 -1 -3 35.5 6.3
 2 -1 -3 29.8 10.4
 0 -1 -3 2685.33 219.58
 0 -1 -3 2995.9 190.88
 -1 -1 -3 2218.58 168.38
 1 1 3 2118.09 175.88
 -2 -1 -3 2891.61 207.48
 2 1 3 2836.72 252.37
 -3 -1 -3 322.57 22.8
 3 1 3 329.47 23.1
 3 1 3 278.07 25.8
 -4 -1 -3 1335.57 90.59
 4 1 3 1361.96 80.89
 -5 -1 -3 182.98 22.3
 -5 -1 -3 163.88 16.7
 6 1 3 1045 74.69
 7 1 3 43 23.4
 7 -1 -2 245.18 30.5
 6 -1 -2 67.09 22.9
 5 -1 -2 309.27 26.1
 -5 1 2 299.27 24.7
 4 -1 -2 14.8 14.5
 -4 1 2 8.3 7.4
 3 -1 -2 268.37 19.4
 3 -1 -2 209.98 20.9
 -3 1 2 273.67 18.4
 -3 1 2 264.57 18.6
 2 -1 -2 4294.57 259.27
 2 -1 -2 4259.67 291.47
 -2 1 2 4119.49 288.37
 1 -1 -2 221.08 21.1
 1 -1 -2 182.68 20.2
 1 -1 -2 192.88 14.2
 -1 1 2 203.78 23.2
 -1 1 2 178.38 20.1
 0 -1 -2 458.05 30.5
 0 -1 -2 444.46 36.7
 0 1 2 494.85 34.7
 0 1 2 582.24 42.3
 -1 -1 -2 330.57 24.5
 1 1 2 296.97 27.6
 -2 -1 -2 1206.28 85.69
 2 1 2 1167.18 61.99
 2 1 2 1084.49 71.59
 -3 -1 -2 143.79 15.8
 3 1 2 141.99 15.1
 3 1 2 137.29 13
 -4 -1 -2 915.01 65.19
 4 1 2 881.71 58.79
 -5 -1 -2 32.9 17.2
 -5 -1 -2 30.5 10.9
 5 1 2 42.2 11.5
 6 1 2 23.4 13.1
 6 1 2 0.8 22.2
 7 1 2 77.39 23.8
 7 -1 -1 21.3 21.8
 6 -1 -1 576.34 44.6
 5 -1 -1 203.28 13.2
 5 -1 -1 234.28 21.3
 -5 1 1 161.38 16.1
 4 -1 -1 3376.16 203.98
 -4 1 1 3370.96 213.68
 -4 1 1 3225.98 256.47
 3 -1 -1 1034.7 65.79
 -3 1 1 1045.1 72.59
 -3 1 1 1108.19 83.69
 2 -1 -1 3053.59 226.28
 -2 1 1 3213.28 233.28
 -2 1 1 3125.59 217.38
 1 -1 -1 459.05 33
 1 -1 -1 450.05 30.4
 -1 1 1 468.75 34.8
 -1 1 1 505.05 33
 -1 1 1 559.14 45.4
 0 -1 -1 1432.66 120.29
 0 -1 -1 1630.74 99.69
 0 1 1 1616.54 90.19
 0 1 1 1765.72 111.79
 -1 -1 -1 4819.92 311.57
 1 1 1 4364.46 280.57
 -2 -1 -1 1845.22 130.19
 2 1 1 1833.72 116.99
 2 1 1 1779.02 102.69
 -3 -1 -1 3495.65 261.47
 3 1 1 3195.68 209.88
 3 1 1 3426.96 182.48
 -4 -1 -1 21.5 6.7
 -4 -1 -1 30.6 11.4
 4 1 1 31.1 9.6
 -5 -1 -1 866.91 66.89
 5 1 1 1014.5 62.49
 5 1 1 1157.08 65.89
 6 1 1 14.8 10.8
 6 1 1 17.6 21.6
 7 1 1 707.63 52.09
 7 -1 0 95.29 28
 6 -1 0 206.48 25.2
 5 -1 0 405.86 27.4
 -5 1 0 426.96 31
 -4 1 0 416.46 36.9
 3 -1 0 9.9 9.3
 -3 1 0 11.7 12.7
 2 -1 0 98.19 11.3
 -2 1 0 96.79 11.5
 1 -1 0 1145.89 68.69
 -1 1 0 1084.79 77.59
 -1 -1 0 916.41 57.99
 -1 -1 0 917.01 57.79
 1 1 0 950.1 59.29
 1 1 0 898.71 60.99
 1 1 0 893.41 66.99
 1 1 0 865.21 66.89
 -2 -1 0 77.39 10.1
 -2 -1 0 72.79 6.6
 2 1 0 81.39 9.9
 2 1 0 82.59 6.9
 -3 -1 0 -15.9 9.1
 -3 -1 0 11.3 4.1
 3 1 0 8.4 10.6
 3 1 0 4.1 6
 -4 -1 0 415.06 29.6
 4 1 0 434.46 30.3
 4 1 0 401.36 28
 5 1 0 397.56 29.4
 5 1 0 461.15 33
 6 1 0 196.48 24.3
 7 1 0 51.49 27
 7 -1 1 731.33 66.49
 6 -1 1 15 10.8
 -6 1 -1 39.4 17.1
 5 -1 1 1278.37 87.29
 -5 1 -1 1077.19 97.79
 -4 1 -1 3.4 11.7
 2 -1 1 2092.89 189.98
 -2 1 -1 2043.9 170.78
 0 -1 1 1007.6 81.89
 0 1 -1 1458.55 82.59
 -1 -1 1 408.06 33.5
 1 1 -1 417.66 37
 2 1 -1 2997.8 209.58
 2 1 -1 2925.31 217.18
 -3 -1 1 987.8 80.29
 3 1 -1 965.4 56.89
 3 1 -1 973.1 58.79
 4 1 -1 3205.98 245.28
 -5 -1 1 196.68 16.8
 5 1 -1 147.49 20.1
 6 1 -1 557.74 43.3
 7 1 -1 58.19 22.2
 7 -1 2 93.39 23.9
 6 -1 2 -23.2 11.8
 -6 1 -2 -9 17
 -5 1 -2 21.5 14.8
 -4 1 -2 799.92 55.89
 3 -1 2 146.99 14.7
 -3 1 -2 133.59 15.2
 2 -1 2 1057.59 71.99
 -2 1 -2 1125.69 92.79
 1 -1 2 307.67 28.3
 -1 1 -2 314.07 28
 0 -1 2 433.56 40.1
 0 1 -2 560.44 37.3
 0 1 -2 454.95 32
 -1 -1 2 162.38 13.1
 1 1 -2 171.58 13.1
 -2 -1 2 3961.8 279.27
 2 1 -2 4139.39 320.17
 3 1 -2 237.88 18.9
 3 1 -2 251.87 21.9
 4 1 -2 1.8 10.4
 5 1 -2 267.87 27
 6 1 -2 52.29 21.9
 7 1 -2 288.57 32
 -7 1 -3 61.69 21.7
 6 -1 3 899.61 61.19
 -6 1 -3 920.21 70.49
 5 -1 3 219.38 21.2
 -5 1 -3 226.88 23.1
 -4 1 -3 1357.26 119.59
 3 -1 3 306.87 31.8
 -3 1 -3 375.36 24.7
 1 -1 3 2236.28 193.18
 -1 1 -3 2254.77 170.18
 0 -1 3 2887.61 227.68
 0 1 -3 2510.25 181.38
 -1 -1 3 6704.03 460.05
 -2 -1 3 41.8 10.7
 2 1 -3 39.7 10.3
 3 1 -3 1875.81 127.29
 3 1 -3 1767.92 157.38
 4 1 -3 147.29 18.1
 5 1 -3 2488.25 182.88
 6 1 -3 318.17 29.7
 7 1 -3 276.37 30.8
 -7 1 -4 73.29 22.8
 6 -1 4 189.68 22.2
 -6 1 -4 204.78 24.7
 -5 1 -4 11.1 15.3
 -4 1 -4 29.8 15
 3 -1 4 783.12 49.5
 -3 1 -4 821.02 57.59
 2 -1 4 17.7 8.9
 -2 1 -4 6.9 8.6
 1 -1 4 1375.66 96.49
 -1 1 -4 1542.75 111.09
 0 -1 4 1241.48 97.99
 0 1 -4 1080.59 88.19
 0 1 -4 1483.35 127.59
 -1 -1 4 3587.54 270.37
 1 1 -4 3883.11 244.28
 -2 -1 4 223.18 17
 2 1 -4 221.28 17.2
 -3 -1 4 1331.37 101.19
 3 1 -4 1521.25 102.99
 3 1 -4 1348.47 104.09
 4 1 -4 406.26 28.9
 5 1 -4 115.89 20.4
 6 1 -4 172.28 60.49
 7 1 -4 14.5 21.3
 -7 1 -5 200.38 27.6
 6 -1 5 12.3 19.6
 -6 1 -5 35 22.1
 -5 1 -5 1029.3 65.89
 -4 1 -5 385.76 28.7
 -3 1 -5 1328.97 89.39
 2 -1 5 1318.87 130.79
 -2 1 -5 1441.56 83.99
 1 -1 5 815.42 61.39
 1 -1 5 879.21 70.69
 -1 1 -5 984.3 60.89
 0 -1 5 2282.37 150.78
 0 1 -5 1906.61 159.28
 0 1 -5 2355.76 181.38
 -1 -1 5 1162.08 80.29
 1 1 -5 1265.67 89.19
 -2 -1 5 5320.37 398.76
 2 1 -5 5625.64 357.86
 -3 -1 5 251.77 20.8
 3 1 -5 307.47 21.7
 4 1 -5 1288.17 96.09
 5 1 -5 30.7 14.8
 6 1 -5 1097.89 77.09
 7 1 -5 344.47 39.7
 6 -1 6 157.98 25.6
 -6 1 -6 141.69 23.4
 -5 1 -6 64.49 17.5
 -4 1 -6 340.77 27.4
 -3 1 -6 27 11
 2 -1 6 796.42 62.99
 -2 1 -6 751.82 48.2
 1 -1 6 15.7 10.3
 -1 1 -6 20.2 9.7
 0 -1 6 120.99 13.1
 0 1 -6 106.89 12
 0 1 -6 106.29 16.4
 -1 -1 6 3365.66 217.58
 1 1 -6 3701.43 225.28
 -2 -1 6 828.02 50.89
 2 1 -6 892.31 59.79
 3 1 -6 642.64 43.5
 4 1 -6 213.08 18.1
 4 1 -6 161.58 18.4
 4 1 -6 174.18 15.4
 5 1 -6 524.15 37.2
 6 1 -6 25.3 18.6
 7 1 -6 201.48 33
 6 -1 7 328.47 33.1
 -6 1 -7 261.67 30.3
 -5 1 -7 85.39 19.1
 -4 1 -7 885.01 57.39
 -3 1 -7 669.53 43.4
 2 -1 7 1029.2 102.39
 2 -1 7 1105.59 74.69
 -2 1 -7 1101.09 68.29
 1 -1 7 2236.98 145.09
 1 -1 7 2243.78 152.48
 -1 1 -7 2491.45 150.98
 0 -1 7 3.2 7.8
 0 1 -7 25.5 8.5
 0 1 -7 12.5 14
 -1 -1 7 1930.41 114.49
 1 1 -7 1984 130.39
 -2 -1 7 259.27 20.1
 2 1 -7 284.37 21.2
 3 1 -7 2753.02 179.08
 -4 -1 7 752.82 43.7
 4 1 -7 676.63 58.39
 4 1 -7 673.03 54.19
 4 1 -7 763.92 55.69
 5 1 -7 629.14 43.2
 6 1 -7 84.89 20.2
 7 1 -7 279.27 31.7
 6 -1 8 -8.5 21.3
 -6 1 -8 48.6 26.1
 5 -1 8 278.17 30.1
 -5 1 -8 325.27 30.6
 -4 1 -8 37.9 17.5
 3 -1 8 405.76 35.8
 -3 1 -8 416.06 32.1
 2 -1 8 127.49 16.3
 -2 1 -8 143.39 15.9
 1 -1 8 644.14 55.59
 -1 1 -8 765.62 51.49
 0 -1 8 31.3 10.8
 0 1 -8 57.39 13.5
 -1 -1 8 167.48 16.3
 1 1 -8 153.18 19.5
 -2 -1 8 577.14 42.7
 2 1 -8 590.94 41.5
 3 1 -8 9.5 15.1
 -4 -1 8 715.83 49
 4 1 -8 659.93 75.19
 4 1 -8 724.33 46.3
 5 1 -8 84.29 18.2
 6 1 -8 78.29 20.8
 7 1 -8 31 27.9
 -5 1 -9 218.88 29.6
 4 -1 9 325.77 33.7
 -4 1 -9 350.86 29
 3 -1 9 331.47 34.6
 -3 1 -9 323.67 28.1
 2 -1 9 750.32 61.09
 -2 1 -9 789.72 48.4
 -1 1 -9 675.33 43.9
 0 -1 9 2114.49 184.78
 0 1 -9 2495.45 148.19
 -1 -1 9 70.59 11.6
 1 1 -9 53.19 14.9
 2 1 -9 1095.29 71.89
 3 1 -9 -15.9 14.4
 -4 -1 9 1211.08 80.79
 4 1 -9 1086.29 110.79
 4 1 -9 1191.18 73.59
 5 1 -9 456.55 37
 6 1 -9 193.28 26
 7 1 -9 160.98 27.4
 5 -1 10 15.4 26.6
 5 -1 10 20.4 22.5
 -5 1 -10 -20.6 18.7
 4 -1 10 290.57 35.3
 -4 1 -10 372.06 32.6
 3 -1 10 29 21.1
 -3 1 -10 10.9 17.8
 -2 1 -10 147.19 18
 -1 1 -10 502.95 34.4
 0 1 -10 332.17 27.3
 1 1 -10 122.29 23
 1 1 -10 96.09 16.9
 2 1 -10 217.08 21.7
 3 1 -10 223.58 23.8
 -4 -1 10 -5.6 8.5
 4 1 -10 3.1 15.1
 4 1 -10 4.8 14
 5 1 -10 204.98 25
 6 1 -10 34.4 20.1
 4 -1 11 255.97 30.9
 -4 1 -11 234.18 29.1
 3 -1 11 562.24 48.3
 -3 1 -11 563.24 39.9
 -1 1 -11 718.13 46.9
 0 1 -11 251.27 26.4
 1 1 -11 1639.04 156.08
 1 1 -11 2097.49 118.79
 2 1 -11 232.88 26.8
 3 1 -11 388.86 32.6
 4 1 -11 103.09 21.7
 5 1 -11 528.25 42.5
 6 1 -11 254.17 30.7
 4 -1 12 29.7 24.3
 4 -1 12 20.9 30.7
 -4 1 -12 7.7 18.6
 -3 1 -12 138.49 23.3
 -2 1 -12 8 18.3
 -1 1 -12 98.29 20.9
 0 1 -12 222.88 24.5
 1 1 -12 55.29 19
 2 1 -12 206.98 26.5
 3 1 -12 4.2 15.4
 -4 -1 12 521.35 41.2
 4 1 -12 411.26 37.8
 5 1 -12 46.8 19.8
 6 1 -12 95.99 24.2
 -3 1 -13 123.29 21.1
 -2 1 -13 598.64 61.09
 -1 1 -13 29 16.7
 0 1 -13 452.05 37
 1 1 -13 3.2 21.1
 2 1 -13 987.9 79.19
 -3 -1 13 305.97 27.4
 3 1 -13 303.07 33.8
 4 1 -13 217.78 26.8
 5 1 -13 98.19 22.3
 -2 1 -14 88.29 19.8
 -1 1 -14 87.39 40.5
 0 1 -14 130.79 25.4
 1 1 -14 221.68 28.6
 2 1 -14 67.49 24.5
 -3 -1 14 114.49 21.6
 3 1 -14 134.49 29.4
 4 1 -14 9.6 19.2
 0 1 -15 73.19 24.8
 1 1 -15 261.97 35.1
 -2 -1 15 30.2 23.7
 2 1 -15 37.6 23.2
 -3 -1 15 280.17 31.3
 3 1 -15 336.67 36.5
 -3 2 15 74.79 23.3
 -2 2 15 244.68 28.7
 -1 2 15 67.19 21.9
 0 2 15 253.47 34.8
 1 2 15 -10.3 22.4
 4 -2 -14 167.98 27.1
 3 -2 -14 8.4 22.3
 -3 2 14 14.9 19.6
 -2 2 14 188.88 23.8
 -1 2 14 106.09 25.1
 0 2 14 111.09 22.2
 1 2 14 148.99 24.6
 2 2 14 28.1 27.1
 5 -2 -13 42.1 24
 4 -2 -13 132.69 24
 4 -2 -13 138.39 19.4
 3 -2 -13 577.84 46.3
 -3 2 13 567.54 48.9
 2 -2 -13 32.7 22.1
 -2 2 13 47.5 19.9
 1 -2 -13 712.83 66.49
 -1 2 13 785.72 59.19
 0 -2 -13 10.6 13.4
 0 2 13 54.39 22.5
 1 2 13 496.65 41.7
 2 2 13 31.5 20.3
 3 2 13 324.87 33
 6 -2 -12 23.4 21.6
 5 -2 -12 154.38 27.4
 4 -2 -12 64.29 20
 4 -2 -12 24.6 16.5
 -4 2 12 43.2 10.6
 3 -2 -12 193.88 28
 -3 2 12 243.98 22.7
 2 -2 -12 60.09 20.4
 -2 2 12 98.69 19.5
 1 -2 -12 172.98 21
 -1 2 12 197.78 21.1
 0 -2 -12 99.89 15.3
 0 2 12 74.79 18.8
 -1 -2 -12 238.28 21.2
 1 2 12 255.07 25.6
 -2 -2 -12 170.38 18.8
 2 2 12 155.58 24.3
 3 2 12 9.4 20.6
 4 2 12 37.6 28.6
 4 2 12 -2.6 27.1
 6 -2 -11 195.38 30.8
 5 -2 -11 249.18 31.6
 4 -2 -11 357.86 31.2
 4 -2 -11 451.95 34.1
 -4 2 11 453.55 37.9
 3 -2 -11 117.69 19.6
 -3 2 11 102.19 16.7
 2 -2 -11 1150.08 79.19
 -2 2 11 1145.79 70.59
 1 -2 -11 9 14.4
 -1 2 11 28.9 13.6
 -1 2 11 -0.6 10.7
 0 -2 -11 1335.17 93.99
 0 2 11 1195.98 86.49
 0 2 11 1287.57 78.89
 -1 -2 -11 147.39 16.1
 1 2 11 184.88 21.2
 1 2 11 147.99 18.1
 -2 -2 -11 642.74 44.1
 2 2 11 513.25 38.4
 -3 -2 -11 141.09 19
 4 2 11 247.48 37
 4 2 11 193.28 32
 6 -2 -10 74.19 25.1
 5 -2 -10 -8.4 19.2
 5 -2 -10 11.4 17.3
 4 -2 -10 210.28 19.7
 4 -2 -10 191.98 23.7
 -4 2 10 191.18 16.3
 -3 2 10 50.89 12.5
 2 -2 -10 195.58 22.1
 -2 2 10 252.37 23.6
 -2 2 10 265.57 22.7
 1 -2 -10 434.96 31.1
 -1 2 10 351.96 29.4
 -1 2 10 413.86 27.4
 0 -2 -10 107.19 14.2
 0 2 10 110.99 12.7
 -1 -2 -10 136.99 14
 1 2 10 116.09 14
 1 2 10 114.99 17.3
 -2 -2 -10 221.88 20.2
 2 2 10 204.78 22.4
 -3 -2 -10 465.95 37.2
 3 2 10 486.75 42.9
 3 2 10 552.24 37.3
 -4 -2 -10 23 17.4
 4 2 10 16.1 22.6
 4 2 10 7.5 19.5
 -5 -2 -10 2.1 16.7
 5 2 10 27.9 24
 5 2 10 -9.9 27.5
 7 -2 -9 171.28 32.6
 6 -2 -9 403.26 34.8
 5 -2 -9 514.65 39.3
 5 -2 -9 579.24 44.3
 4 -2 -9 125.39 15.7
 4 -2 -9 95.69 16.4
 3 -2 -9 1632.24 108.49
 -3 2 9 1672.23 113.09
 2 -2 -9 10.7 12
 -2 2 9 14.1 10.9
 -2 2 9 -4.7 9.5
 1 -2 -9 1826.52 123.69
 -1 2 9 1748.23 118.59
 -1 2 9 1830.22 158.08
 0 -2 -9 64.19 11.6
 0 2 9 78.69 15.5
 0 2 9 74.49 11.4
 -1 -2 -9 1728.23 104.19
 1 2 9 1806.22 112.69
 1 2 9 1580.64 112.79
 -2 -2 -9 653.23 42.8
 2 2 9 718.83 45.5
 2 2 9 714.53 49.2
 2 2 9 650.83 47.5
 -3 -2 -9 540.35 34.4
 3 2 9 532.25 43
 3 2 9 470.35 35.7
 -4 -2 -9 210.78 22.7
 4 2 9 222.48 30.8
 -5 -2 -9 89.09 22
 5 2 9 63.19 24.2
 5 2 9 34.4 26.7
 7 -2 -8 247.08 35.5
 6 -2 -8 6.2 22.7
 5 -2 -8 298.97 25.3
 5 -2 -8 257.67 25.5
 4 -2 -8 11.1 14.8
 4 -2 -8 15.1 11.3
 4 -2 -8 22.6 11.9
 3 -2 -8 148.09 15.7
 3 -2 -8 128.49 17.4
 -3 2 8 157.38 13.3
 2 -2 -8 189.28 17.2
 2 -2 -8 185.68 17.5
 -2 2 8 223.48 16.4
 -2 2 8 163.08 17.1
 1 -2 -8 857.71 59.49
 -1 2 8 941.41 57.19
 -1 2 8 877.01 71.59
 0 -2 -8 969.5 61.19
 0 -2 -8 731.53 62.19
 0 2 8 872.51 55.89
 0 2 8 879.61 66.69
 -1 -2 -8 11.5 7.7
 1 2 8 10.7 8.4
 1 2 8 1.3 15
 -2 -2 -8 136.69 14.3
 2 2 8 130.59 19.1
 2 2 8 160.68 17.4
 2 2 8 130.59 19.2
 -3 -2 -8 90.29 14.6
 3 2 8 64.39 18.2
 3 2 8 74.39 17.2
 -4 -2 -8 1025.1 63.19
 4 2 8 930.31 57.89
 4 2 8 963 71.09
 -5 -2 -8 0.5 18.2
 5 2 8 15.4 19.3
 -6 -2 -8 50.49 20
 6 2 8 29.1 27.7
 7 -2 -7 162.08 32
 6 -2 -7 531.45 40.6
 5 -2 -7 157.78 20.5
 4 -2 -7 1625.54 105.29
 4 -2 -7 1572.44 113.49
 3 -2 -7 29.6 12.4
 3 -2 -7 18.4 9.2
 3 -2 -7 41.8 10.5
 3 -2 -7 28.2 10.7
 -3 2 7 27.6 7.5
 2 -2 -7 2664.73 185.68
 2 -2 -7 2752.02 179.88
 -2 2 7 2710.93 219.38
 -2 2 7 2486.95 217.18
 1 -2 -7 601.44 45.4
 1 -2 -7 619.54 45.2
 -1 2 7 540.15 42.8
 -1 2 7 633.34 35.3
 0 -2 -7 2059.59 132.19
 0 -2 -7 1662.83 122.39
 0 2 7 1895.01 158.68
 0 2 7 1939.41 111.19
 -1 -2 -7 442.36 27.5
 1 2 7 400.36 26.7
 1 2 7 422.56 31.4
 -2 -2 -7 1605.44 101.39
 2 2 7 1715.43 106.99
 2 2 7 1547.55 117.99
 2 2 7 1733.23 88.09
 -3 -2 -7 1305.87 82.89
 3 2 7 1318.77 72.69
 3 2 7 1286.97 87.89
 3 2 7 1392.76 121.39
 -4 -2 -7 241.48 24
 4 2 7 267.77 24.1
 -5 -2 -7 364.06 32.3
 5 2 7 325.27 33.3
 -6 -2 -7 60.79 23.1
 6 2 7 -3.8 24.9
 7 -2 -6 -37.3 21.6
 6 -2 -6 419.36 34.7
 5 -2 -6 98.09 17.6
 4 -2 -6 1146.49 87.09
 4 -2 -6 1109.79 77.19
 3 -2 -6 68.39 10.7
 3 -2 -6 68.09 12.5
 3 -2 -6 59.99 11.2
 3 -2 -6 76.69 13.6
 2 -2 -6 85.79 12.4
 -2 2 6 102.59 11.4
 -2 2 6 105.19 11.2
 1 -2 -6 489.15 42.6
 1 -2 -6 541.15 36.2
 -1 2 6 553.84 44.6
 -1 2 6 533.05 40.7
 0 -2 -6 1245.78 73.29
 0 -2 -6 1009.8 82.49
 0 2 6 1221.08 77.49
 0 2 6 1224.28 68.89
 -1 -2 -6 1918.61 111.19
 1 2 6 2035.8 133.29
 1 2 6 1867.91 100.89
 1 2 6 1771.02 130.09
 -2 -2 -6 130.09 11.6
 2 2 6 119.19 13.2
 2 2 6 147.19 17
 2 2 6 116.19 17.2
 -3 -2 -6 258.67 20.2
 3 2 6 220.58 20.9
 3 2 6 264.77 21.4
 -4 -2 -6 -6.3 14.1
 4 2 6 -0.7 16.8
 -5 -2 -6 476.25 35.4
 5 2 6 426.16 33.2
 -6 -2 -6 107.49 21
 6 2 6 154.78 25.2
 7 -2 -5 360.06 40.3
 6 -2 -5 229.18 29.2
 5 -2 -5 1094.49 67.79
 4 -2 -5 2.1 15
 4 -2 -5 5.4 9.8
 3 -2 -5 2577.24 168.58
 3 -2 -5 2385.86 185.48
 3 -2 -5 2381.16 171.08
 3 -2 -5 2429.06 172.78
 2 -2 -5 1.5 10.1
 2 -2 -5 -11 7.9
 -2 2 5 5.8 6.8
 1 -2 -5 3233.08 230.18
 -1 2 5 3180.18 263.87
 0 -2 -5 1899.41 186.48
 0 -2 -5 2648.94 181.98
 0 2 5 2411.16 198.38
 0 2 5 2348.67 157.08
 -1 -2 -5 1470.35 94.79
 1 2 5 1415.86 114.79
 1 2 5 1543.15 121.19
 1 2 5 1466.55 78.09
 -2 -2 -5 890.11 57.99
 2 2 5 879.31 49.99
 2 2 5 831.82 69.29
 -3 -2 -5 1022.8 63.49
 3 2 5 966.5 59.39
 3 2 5 950.2 62.69
 -4 -2 -5 1849.52 108.19
 4 2 5 1896.71 102.29
 5 2 5 83.49 20.1
 -6 -2 -5 397.86 33.4
 6 2 5 368.26 32.9
 7 2 5 4.7 30.3
 7 -2 -4 133.69 26.6
 6 -2 -4 8.2 21.3
 5 -2 -4 499.05 37.3
 4 -2 -4 170.98 20.5
 3 -2 -4 799.42 52.39
 3 -2 -4 793.42 53.29
 3 -2 -4 714.63 49.1
 2 -2 -4 2463.75 233.68
 2 -2 -4 2184.38 184.38
 1 -2 -4 20.7 7.8
 1 -2 -4 -0.2 7.9
 -1 2 4 15.8 8
 0 -2 -4 224.38 15.7
 0 -2 -4 236.38 17.5
 0 2 4 220.48 16.2
 0 2 4 233.38 15.8
 -1 -2 -4 373.66 25.8
 1 2 4 380.36 29.7
 1 2 4 381.96 23.3
 1 2 4 402.46 33.5
 -2 -2 -4 2388.46 165.38
 2 2 4 2325.57 177.98
 2 2 4 2299.57 125.49
 -3 -2 -4 309.37 25.2
 3 2 4 378.66 26.8
 3 2 4 399.66 25.7
 -4 -2 -4 80.49 15.7
 -4 -2 -4 101.59 13.4
 4 2 4 90.49 16.1
 -5 -2 -4 -1.4 13.9
 5 2 4 29.9 15.6
 6 2 4 91.99 19
 6 2 4 139.79 22.5
 7 2 4 107.49 30.7
 7 -2 -3 256.27 33.9
 6 -2 -3 970 65.79
 5 -2 -3 126.49 19.9
 4 -2 -3 3349.47 253.77
 3 -2 -3 9.6 10.3
 3 -2 -3 5.6 10.7
 -3 2 3 17.5 6.3
 1 -2 -3 334.97 26.1
 1 -2 -3 321.27 20.8
 1 -2 -3 323.97 23.6
 1 -2 -3 381.56 38.1
 -1 2 3 301.37 21.8
 -1 2 3 336.07 30.8
 0 -2 -3 4680.53 379.46
 0 -2 -3 5467.45 370.06
 -1 -2 -3 3854.71 239.18
 -1 -2 -3 3839.22 267.67
 1 2 3 4174.68 312.57
 1 2 3 3682.73 287.37
 1 2 3 3604.04 223.18
 -2 -2 -3 711.73 49.1
 2 2 3 677.83 40.7
 2 2 3 646.74 45.2
 -3 -2 -3 1616.54 113.39
 -3 -2 -3 1557.24 97.79
 3 2 3 1567.64 109.19
 3 2 3 1377.36 89.79
 -4 -2 -3 414.36 27.8
 -4 -2 -3 359.26 25.7
 4 2 3 363.66 24.2
 -5 -2 -3 1917.81 132.69
 -5 -2 -3 1600.34 111.99
 5 2 3 1686.43 128.59
 6 2 3 5.8 18.1
 6 2 3 -2.3 13.7
 7 2 3 356.76 39.6
 7 -2 -2 36.1 27.1
 6 -2 -2 283.97 28.2
 5 -2 -2 344.17 27.6
 -5 2 2 294.27 22.6
 -4 2 2 167.18 13.1
 -4 2 2 175.88 17.7
 -4 2 2 181.48 15.8
 3 -2 -2 116.19 13.6
 -3 2 2 126.89 13.2
 -3 2 2 123.39 13
 -3 2 2 106.19 13.6
 2 -2 -2 598.44 40.9
 2 -2 -2 804.42 74.59
 -2 2 2 634.64 49.8
 -2 2 2 674.63 47.2
 -2 2 2 643.64 48.7
 1 -2 -2 2663.03 178.78
 -1 2 2 2574.14 202.18
 0 -2 -2 2212.48 170.68
 0 -2 -2 2062.89 140.19
 0 -2 -2 2058.79 122.79
 0 2 2 2128.09 156.08
 0 2 2 2030.1 151.58
 -1 -2 -2 147.49 10.8
 -1 -2 -2 149.39 13.1
 -1 -2 -2 160.78 12.1
 1 2 2 153.48 12.4
 1 2 2 150.78 10.6
 -2 -2 -2 42.3 9.1
 -2 -2 -2 67.49 8.8
 2 2 2 53.19 9.7
 2 2 2 66.39 9
 -3 -2 -2 1706.43 104.49
 -3 -2 -2 1912.11 128.09
 3 2 2 1816.02 122.69
 3 2 2 1647.74 132.09
 -4 -2 -2 187.18 16.1
 -4 -2 -2 249.08 19.5
 4 2 2 220.38 18.2
 -5 -2 -2 36.2 9
 5 2 2 23.8 11.2
 5 2 2 -5.9 17.8
 6 2 2 39.7 14.7
 6 2 2 70.69 19.2
 7 2 2 121.89 26.2
 7 -2 -1 551.64 49.9
 6 -2 -1 104.59 24.2
 5 -2 -1 1556.14 94.09
 -5 2 1 1464.95 88.39
 -5 2 1 1503.35 112.89
 -4 2 1 10.6 14.2
 -4 2 1 -2.1 9.9
 3 -2 -1 6416.86 525.15
 -3 2 1 6789.92 515.25
 -3 2 1 6428.96 411.86
 2 -2 -1 908.41 64.89
 -2 2 1 906.91 70.79
 -2 2 1 866.11 62.79
 1 -2 -1 5227.98 325.97
 -1 2 1 4985.3 343.87
 0 -2 -1 2351.66 139.59
 0 -2 -1 2256.47 139.29
 0 -2 -1 2256.97 148.19
 0 2 1 2208.78 189.78
 -1 -2 -1 5067.29 286.27
 -1 -2 -1 4993.7 344.87
 1 2 1 5070.79 308.57
 1 2 1 4832.92 297.47
 1 2 1 5019.5 294.67
 1 2 1 5191.48 298.67
 -2 -2 -1 5162.48 325.87
 -2 -2 -1 5086.79 353.46
 2 2 1 4869.91 318.07
 2 2 1 5140.99 350.36
 -3 -2 -1 144.29 10.4
 3 2 1 127.49 11.1
 3 2 1 113.99 14.2
 -4 -2 -1 1916.91 129.89
 4 2 1 1953.8 121.39
 4 2 1 1887.41 117.39
 -5 -2 -1 35.2 7.4
 5 2 1 29.2 11.1
 5 2 1 36.9 18.3
 6 2 1 1256.87 80.89
 7 2 1 38.9 21.7
 7 -2 0 166.68 27.9
 -6 2 0 56.09 20.8
 -5 2 0 198.88 21.1
 -4 2 0 846.62 54.19
 3 -2 0 6.8 9.5
 -3 2 0 1.3 12.3
 2 -2 0 103.29 12
 -2 2 0 79.89 12.1
 -1 2 0 4498.35 292.67
 0 -2 0 23 5.3
 0 -2 0 39.2 16.9
 0 2 0 21.5 5.2
 -1 -2 0 3380.26 228.38
 -1 -2 0 3319.77 210.08
 -1 -2 0 3343.57 246.38
 1 2 0 3602.44 258.77
 1 2 0 3308.67 218.48
 -2 -2 0 79.19 7.3
 2 2 0 84.79 9.3
 2 2 0 80.69 10.8
 2 2 0 74.99 8.2
 3 2 0 -10.2 8.1
 3 2 0 -1.5 8.6
 4 2 0 801.22 52.59
 4 2 0 760.72 49.99
 5 2 0 306.97 28.5
 6 2 0 69.09 22.9
 7 2 0 125.39 29.6
 7 -2 1 76.99 27.2
 6 -2 1 1245.78 87.99
 -6 2 -1 1192.38 82.99
 -5 2 -1 16.2 14.5
 -4 2 -1 2178.88 201.58
 3 -2 1 159.28 16
 -3 2 -1 167.48 16
 0 -2 1 1962.8 170.08
 0 2 -1 1969.1 144.79
 -1 -2 1 3071.09 201.08
 1 2 -1 3020.3 256.17
 -2 -2 1 673.53 44.6
 -2 -2 1 780.62 49.99
 2 2 -1 770.32 50.49
 2 2 -1 702.23 51.79
 3 2 -1 5593.04 444.06
 3 2 -1 5783.62 450.95
 4 2 -1 10.3 10.7
 5 2 -1 1256.37 80.89
 6 2 -1 112.59 23.5
 7 2 -1 703.13 60.99
 -7 2 -2 77.79 25.9
 6 -2 2 78.49 15.9
 -6 2 -2 35.5 18.4
 -5 2 -2 26.5 15.6
 -4 2 -2 245.28 25.6
 3 -2 2 1791.52 133.69
 -3 2 -2 1901.11 115.79
 2 -2 2 80.19 11.3
 -2 2 -2 64.29 11.3
 1 -2 2 192.38 18.9
 -1 2 -2 173.78 15.9
 0 -2 2 1802.22 176.28
 0 2 -2 1940.11 138.89
 -1 -2 2 2313.27 178.68
 1 2 -2 2468.15 185.88
 -2 -2 2 582.94 47.7
 2 2 -2 553.14 45.4
 -3 -2 2 129.19 9
 3 2 -2 115.39 14.7
 3 2 -2 113.89 14.3
 4 2 -2 171.98 17.5
 5 2 -2 345.47 30.1
 6 2 -2 349.57 43.6
 7 2 -2 36.5 27.3
 -7 2 -3 310.07 35
 6 -2 3 -13.2 14.3
 -6 2 -3 -18.6 16.6
 -5 2 -3 1803.82 156.18
 -4 2 -3 378.56 28.2
 3 -2 3 1598.84 117.59
 -3 2 -3 1511.65 123.69
 2 -2 3 549.74 38.3
 -2 2 -3 603.44 39.3
 1 -2 3 3536.95 298.97
 -1 2 -3 3633.34 287.57
 0 2 -3 5042.7 364.26
 -1 -2 3 351.66 26.1
 1 2 -3 329.07 21.8
 -2 -2 3 2498.15 177.78
 2 2 -3 2478.65 174.98
 -3 -2 3 11.6 4.3
 -3 -2 3 9.4 9.2
 3 2 -3 27 12
 4 2 -3 3324.87 219.48
 5 2 -3 73.99 21.2
 6 2 -3 927.61 74.59
 7 2 -3 164.18 31.8
 -7 2 -4 85.09 23.5
 6 -2 4 98.39 16.6
 -6 2 -4 88.79 20.9
 -5 2 -4 -23.1 14.3
 -4 2 -4 106.09 16.2
 -3 2 -4 375.26 32.1
 2 -2 4 2275.57 136.89
 -2 2 -4 2344.37 167.68
 1 -2 4 366.46 31.1
 -1 2 -4 394.26 26.6
 0 -2 4 196.38 19.4
 0 2 -4 190.78 18.1
 -1 -2 4 2.5 8.5
 1 2 -4 -11.7 9.3
 -2 -2 4 2201.48 169.68
 2 2 -4 2111.69 137.79
 -3 -2 4 716.53 47.3
 3 2 -4 672.53 50.79
 3 2 -4 687.43 43.3
 4 2 -4 137.69 16.5
 5 2 -4 443.46 37.6
 6 2 -4 24.3 21.7
 7 2 -4 148.19 31.7
 -7 2 -5 -8.2 25.9
 6 -2 5 530.05 39.3
 -6 2 -5 466.15 41
 -5 2 -5 66.39 17.8
 -4 2 -5 1701.53 110.89
 -3 2 -5 991.4 65.89
 2 -2 5 919.01 57.89
 -2 2 -5 877.11 58.79
 1 -2 5 1398.26 120.59
 1 -2 5 1417.96 87.49
 -1 2 -5 1597.34 127.99
 0 -2 5 2178.48 143.59
 0 2 -5 2078.29 153.38
 -1 -2 5 3120.69 198.08
 1 2 -5 3383.16 209.68
 -2 -2 5 5.5 8.5
 2 2 -5 -11.8 10
 -3 -2 5 2366.06 164.88
 3 2 -5 2435.26 170.88
 4 2 -5 23.7 12.2
 5 2 -5 1013.7 81.39
 6 2 -5 259.67 28.4
 7 2 -5 412.96 41.1
 6 -2 6 141.29 24.8
 -6 2 -6 159.78 24.9
 -5 2 -6 453.05 39.7
 -4 2 -6 23.6 13.7
 -3 2 -6 263.07 23.5
 2 -2 6 160.98 15.7
 -2 2 -6 107.09 16.1
 1 -2 6 1894.01 124.69
 1 -2 6 1840.32 132.39
 -1 2 -6 2059.59 124.49
 0 -2 6 1104.29 75.29
 0 2 -6 1002.7 71.69
 -1 -2 6 539.65 38
 1 2 -6 659.03 41.9
 -2 -2 6 87.19 13.8
 2 2 -6 114.39 15
 3 2 -6 66.69 13.2
 4 2 -6 1038.8 74.69
 4 2 -6 999.2 82.89
 4 2 -6 989.1 74.29
 5 2 -6 63.99 16.4
 6 2 -6 360.06 31.9
 7 2 -6 -1.5 20
 6 -2 7 70.69 20.8
 -6 2 -7 41.2 25.5
 -5 2 -7 310.27 28.7
 -4 2 -7 259.27 26.1
 -3 2 -7 1382.26 92.79
 2 -2 7 1720.13 128.29
 -2 2 -7 1634.34 101.19
 1 -2 7 358.16 29.2
 -1 2 -7 475.55 29.4
 0 -2 7 1686.63 105.39
 0 2 -7 1692.53 106.09
 -1 -2 7 557.94 38.2
 1 2 -7 548.85 40.1
 -2 -2 7 2461.25 144.29
 2 2 -7 2519.15 180.98
 3 2 -7 40.4 12.8
 4 2 -7 1475.75 92.69
 4 2 -7 1386.46 112.69
 5 2 -7 187.98 24.4
 6 2 -7 453.05 39.7
 7 2 -7 116.29 24.9
 6 -2 8 9.2 25.8
 -6 2 -8 10.4 20.8
 -5 2 -8 13.1 18.2
 -4 2 -8 924.21 66.19
 -3 2 -8 114.29 17.1
 2 -2 8 142.49 16.2
 -2 2 -8 153.68 17.2
 -1 2 -8 18 11.9
 0 -2 8 761.52 57.79
 0 2 -8 851.61 53.79
 -1 -2 8 820.52 55.09
 1 2 -8 901.51 58.29
 2 2 -8 192.68 20.5
 3 2 -8 117.69 15.9
 4 2 -8 26.3 13.9
 5 2 -8 250.27 24.9
 6 2 -8 -12.3 21.8
 7 2 -8 193.78 31.8
 -5 2 -9 48.2 24.7
 4 -2 9 185.78 23.7
 -4 2 -9 181.68 22.3
 3 -2 9 527.95 41.7
 -3 2 -9 481.25 37.4
 2 -2 9 793.02 54.39
 -2 2 -9 721.33 51.29
 -1 2 -9 1866.11 120.29
 0 2 -9 54.69 15.3
 1 2 -9 1812.72 106.29
 1 2 -9 1563.64 110.29
 2 2 -9 -9 12.4
 3 2 -9 1476.15 99.69
 4 2 -9 89.99 20.3
 5 2 -9 550.94 40.3
 6 2 -9 375.96 34.1
 7 2 -9 154.38 27.1
 5 -2 10 9.1 25.7
 -5 2 -10 -0.9 23.3
 4 -2 10 -17.9 17.7
 -4 2 -10 -2.2 16.7
 3 -2 10 559.94 48.1
 -3 2 -10 577.04 45.2
 -2 2 -10 261.47 26.6
 -1 2 -10 153.98 20.1
 0 2 -10 91.19 18.1
 1 2 -10 501.25 36.1
 1 2 -10 366.36 36.9
 2 2 -10 275.07 27.5
 3 2 -10 101.99 19.5
 4 2 -10 175.68 20.9
 5 2 -10 14 17
 6 2 -10 80.69 24.1
 4 -2 11 190.98 30.7
 -4 2 -11 211.98 25.4
 3 -2 11 108.99 24.2
 -3 2 -11 75.69 19.4
 -2 2 -11 579.64 45
 -1 2 -11 193.28 22.1
 0 2 -11 1315.27 84.79
 1 2 -11 1.5 20.9
 1 2 -11 7.9 11.6
 2 2 -11 1170.08 88.69
 3 2 -11 85.39 17.8
 4 2 -11 457.45 36.5
 5 2 -11 192.98 27.2
 6 2 -11 124.39 26.4
 -4 2 -12 36 20.1
 -3 2 -12 2.5 21.9
 -2 2 -12 182.28 23.3
 -1 2 -12 270.97 28.9
 0 2 -12 143.79 22.6
 1 2 -12 149.88 24.1
 2 2 -12 85.39 25.9
 3 2 -12 208.58 24.3
 -4 -2 12 34 12.3
 4 2 -12 42.2 18.4
 5 2 -12 177.98 27.9
 6 2 -12 15.1 20.7
 -3 2 -13 362.76 36.1
 -2 2 -13 44.7 23.5
 -1 2 -13 507.35 49.2
 0 2 -13 -38.6 22.3
 1 2 -13 728.93 53.69
 2 2 -13 40.3 28.5
 3 2 -13 506.85 43.5
 4 2 -13 131.29 23.6
 5 2 -13 71.29 26.1
 -2 2 -14 25.1 19.3
 -1 2 -14 192.08 29.7
 0 2 -14 96.49 23.5
 1 2 -14 34.9 26.8
 2 2 -14 130.09 28.5
 3 2 -14 3.5 27.4
 4 2 -14 166.68 26.2
 -1 2 -15 3.9 26
 0 2 -15 432.96 39.3
 1 2 -15 39.3 29.4
 2 2 -15 299.27 40.7
 -3 -2 15 105.19 23.2
 3 2 -15 62.29 33.1
 -3 3 15 -16.6 17.7
 -2 3 15 15.8 24.6
 -1 3 15 49.8 21.8
 0 3 15 15.6 22.5
 1 3 15 8.4 22.4
 4 -3 -14 -3.2 20
 -3 3 14 258.37 29.3
 -2 3 14 49.99 23.5
 -1 3 14 742.53 69.69
 0 3 14 301.17 29.9
 1 3 14 104.89 27.6
 2 3 14 213.48 29.4
 5 -3 -13 27.4 18.8
 4 -3 -13 8.3 27.6
 4 -3 -13 2.7 15.5
 3 -3 -13 4.5 21.3
 -3 3 13 44.9 19.9
 2 -3 -13 5.9 21.4
 -2 3 13 34.4 19.1
 -1 3 13 9.8 17
 0 3 13 84.99 20.4
 1 3 13 -2.3 18.3
 2 3 13 -15.5 19.9
 3 3 13 -19.3 27
 5 -3 -12 19.6 23.5
 4 -3 -12 728.13 55.29
 4 -3 -12 860.21 57.99
 3 -3 -12 271.97 28.4
 -3 3 12 351.06 25.8
 2 -3 -12 537.15 46.9
 -2 3 12 685.83 41.5
 1 -3 -12 273.57 24.6
 -1 3 12 292.17 26.8
 0 -3 -12 722.03 54.89
 0 3 12 683.63 57.29
 -1 -3 -12 1021.8 69.29
 1 3 12 1171.08 67.19
 2 3 12 109.29 21.7
 3 3 12 576.44 44.8
 4 3 12 18.1 22.4
 6 -3 -11 12.3 19.9
 5 -3 -11 22.7 20.5
 5 -3 -11 -7.8 13.9
 4 -3 -11 9.9 18.5
 4 -3 -11 37.9 16.4
 3 -3 -11 -4.8 14.7
 -3 3 11 0.4 13
 2 -3 -11 61.19 16.1
 -2 3 11 78.89 14.5
 -2 3 11 47.7 15.9
 1 -3 -11 10 11.9
 -1 3 11 29.4 11.6
 -1 3 11 11.4 16.7
 0 -3 -11 24.9 9.9
 0 3 11 26.5 15.1
 0 3 11 23.9 10.7
 -1 -3 -11 43.5 10.1
 1 3 11 66.99 20.1
 -2 -3 -11 24 12.7
 2 3 11 10.4 16.6
 3 3 11 13 19.3
 4 3 11 -14.2 22.5
 4 3 11 -8.8 29.3
 6 -3 -10 -7 22.5
 5 -3 -10 633.94 40.2
 5 -3 -10 578.84 42.3
 4 -3 -10 83.99 15.8
 4 -3 -10 23.3 15.2
 3 -3 -10 1563.34 107.79
 -3 3 10 1600.44 109.79
 2 -3 -10 1309.47 86.09
 -2 3 10 1298.87 107.39
 -2 3 10 1378.36 89.39
 1 -3 -10 533.65 34.6
 -1 3 10 489.55 32.7
 -1 3 10 512.15 35.9
 0 -3 -10 1079.09 63.49
 0 3 10 1097.39 94.19
 0 3 10 909.31 58.39
 -1 -3 -10 325.47 21.7
 1 3 10 328.07 27.9
 1 3 10 302.67 23
 -2 -3 -10 1897.51 118.69
 2 3 10 1988.4 102.89
 2 3 10 1647.04 134.49
 -3 -3 -10 11.2 12.6
 3 3 10 -31.1 19.4
 3 3 10 5 17.7
 -4 -3 -10 667.63 47.9
 4 3 10 748.93 49.1
 4 3 10 746.43 58.09
 5 3 10 31.2 32.1
 5 3 10 44.2 28.4
 7 -3 -9 -12.7 22
 6 -3 -9 39.9 23.5
 5 -3 -9 15.8 18.6
 5 -3 -9 11 15
 4 -3 -9 47.2 16.5
 4 -3 -9 59.39 15.2
 4 -3 -9 79.49 15
 3 -3 -9 81.89 15.6
 -3 3 9 79.89 11.7
 2 -3 -9 43.1 13.8
 -2 3 9 48.7 13.2
 -2 3 9 18.9 11.7
 1 -3 -9 97.39 15.2
 -1 3 9 93.29 15.9
 -1 3 9 87.39 11.5
 0 -3 -9 13 7.6
 0 3 9 21.6 12
 0 3 9 1.4 7.5
 -1 -3 -9 56.79 8.9
 1 3 9 52.89 16.9
 1 3 9 46.3 10.3
 -2 -3 -9 34.5 10.1
 2 3 9 21.7 12.6
 2 3 9 31.7 15.5
 -3 -3 -9 13.9 13.9
 3 3 9 15 17.9
 3 3 9 2.5 15.8
 -4 -3 -9 5.7 15
 4 3 9 -12.5 19.2
 4 3 9 -30.3 22.7
 -5 -3 -9 -8.8 18
 5 3 9 0.8 20.7
 5 3 9 10.5 22.6
 7 -3 -8 19.3 23.8
 6 -3 -8 1186.48 74.89
 5 -3 -8 196.88 19.6
 5 -3 -8 138.29 27.7
 4 -3 -8 803.82 61.79
 4 -3 -8 648.44 47
 3 -3 -8 670.43 44.8
 3 -3 -8 681.13 54.39
 3 -3 -8 661.13 49.8
 3 -3 -8 654.13 44.5
 -3 3 8 639.84 49.4
 2 -3 -8 1832.22 131.49
 2 -3 -8 2001.2 137.79
 -2 3 8 1832.12 125.79
 -2 3 8 2109.39 152.38
 1 -3 -8 2865.01 192.08
 -1 3 8 2822.62 210.28
 -1 3 8 2859.71 204.38
 0 -3 -8 77.89 9.9
 0 -3 -8 83.59 16.1
 0 3 8 88.09 9.1
 0 3 8 64.99 15.2
 -1 -3 -8 2148.89 131.49
 1 3 8 2055.99 134.29
 1 3 8 2310.57 111.49
 -2 -3 -8 93.59 11.3
 2 3 8 87.89 13.7
 2 3 8 53.39 15.3
 2 3 8 82.09 18.1
 -3 -3 -8 1520.95 86.19
 3 3 8 1462.05 107.19
 3 3 8 1339.57 107.99
 3 3 8 1332.17 75.29
 -4 -3 -8 145.09 19.6
 4 3 8 137.19 23.6
 4 3 8 129.19 25
 -5 -3 -8 682.93 50.99
 5 3 8 868.31 58.09
 5 3 8 738.03 57.79
 6 3 8 91.89 24.1
 7 -3 -7 57.29 24
 6 -3 -7 14.4 18.5
 5 -3 -7 29.4 18.5
 4 -3 -7 26.7 12.6
 4 -3 -7 10.9 12
 3 -3 -7 110.69 14.7
 3 -3 -7 124.19 14.3
 3 -3 -7 121.99 14.8
 3 -3 -7 110.69 14
 2 -3 -7 100.19 13.8
 2 -3 -7 101.49 12.6
 -2 3 7 84.19 10.6
 -2 3 7 117.09 11.8
 1 -3 -7 160.18 17.2
 1 -3 -7 177.78 15.3
 -1 3 7 131.99 15.3
 -1 3 7 155.88 14.4
 0 -3 -7 23.8 13
 0 -3 -7 9.6 6.7
 0 -3 -7 16.8 9.8
 0 3 7 9.2 10
 0 3 7 9 6.6
 -1 -3 -7 5.8 6.2
 1 3 7 -1.1 7.1
 1 3 7 16.7 11.2
 -2 -3 -7 19.3 9.2
 2 3 7 -4.7 10.5
 2 3 7 16.6 14.1
 2 3 7 8.8 12
 -3 -3 -7 38.9 11.8
 3 3 7 14.3 19.3
 3 3 7 58.49 17.3
 3 3 7 35 14.9
 -4 -3 -7 8 14.8
 4 3 7 7.2 16.2
 -5 -3 -7 -14.2 13.7
 5 3 7 16 18
 6 3 7 -3.5 24.1
 6 3 7 -23.2 23.8
 7 -3 -6 594.34 63.39
 6 -3 -6 32.1 18.6
 5 -3 -6 1870.41 148.89
 4 -3 -6 1255.77 85.79
 4 -3 -6 1265.17 91.19
 3 -3 -6 750.82 56.09
 3 -3 -6 725.93 63.59
 3 -3 -6 785.62 67.69
 3 -3 -6 850.51 51.99
 2 -3 -6 1338.87 94.39
 2 -3 -6 1321.17 86.49
 2 -3 -6 1388.06 91.49
 -2 3 6 1395.86 108.29
 1 -3 -6 1126.49 82.49
 1 -3 -6 1106.29 68.79
 -1 3 6 1073.29 74.99
 -1 3 6 950.6 78.39
 0 -3 -6 4929.51 281.37
 0 -3 -6 3612.74 321.57
 0 3 6 4570.64 323.67
 -1 -3 -6 6.9 5.8
 -1 -3 -6 -3.9 8.9
 1 3 6 9.1 10.5
 1 3 6 -10.1 13.5
 -2 -3 -6 2956.3 188.18
 -2 -3 -6 2576.14 170.38
 2 3 6 3134.19 209.08
 2 3 6 2794.92 155.58
 2 3 6 2938.51 234.88
 -3 -3 -6 16.1 11.1
 3 3 6 7.6 11.8
 3 3 6 17.4 13.3
 -4 -3 -6 1221.28 70.49
 4 3 6 1087.49 65.39
 -5 -3 -6 182.98 23.5
 5 3 6 247.88 24
 6 3 6 596.94 46.6
 6 3 6 550.34 40.7
 7 -3 -5 10 28.1
 6 -3 -5 39.9 22.8
 5 -3 -5 178.28 24.1
 4 -3 -5 58.09 16
 3 -3 -5 57.59 13.5
 3 -3 -5 50.59 11.7
 3 -3 -5 58.29 10.7
 2 -3 -5 92.09 10.1
 2 -3 -5 62.49 10.7
 2 -3 -5 89.79 11.3
 2 -3 -5 92.49 12.1
 1 -3 -5 82.19 9.2
 -1 3 5 58.69 10.5
 -1 3 5 75.19 8.1
 0 -3 -5 90.19 8
 0 -3 -5 96.89 11.5
 0 -3 -5 74.89 14.8
 0 3 5 85.79 11.5
 0 3 5 88.89 7.4
 -1 -3 -5 34.9 9.4
 1 3 5 40.7 7.2
 1 3 5 43.2 13.1
 1 3 5 45.5 13
 -2 -3 -5 5 8.4
 -2 -3 -5 16.9 7.7
 2 3 5 -4.5 7.3
 2 3 5 4.9 13
 2 3 5 7 12.4
 -3 -3 -5 79.19 12.4
 -3 -3 -5 66.39 13.2
 3 3 5 62.59 11.3
 -4 -3 -5 -13.5 13.1
 4 3 5 -8.5 12.8
 -5 -3 -5 38.3 17.9
 5 3 5 18.3 18.1
 6 3 5 5.8 19.1
 6 3 5 21.5 20.6
 7 -3 -4 98.59 25
 6 -3 -4 709.03 50.99
 5 -3 -4 337.37 28.5
 4 -3 -4 2732.13 202.28
 3 -3 -4 3486.85 240.98
 2 -3 -4 856.71 62.59
 2 -3 -4 878.71 108.29
 2 -3 -4 829.42 64.29
 2 -3 -4 949.31 87.29
 2 -3 -4 855.61 90.29
 -2 3 4 934.71 99.79
 1 -3 -4 3119.79 215.98
 1 -3 -4 3015.3 204.48
 1 -3 -4 3130.59 204.18
 -1 3 4 3063.69 289.77
 0 -3 -4 293.07 18.8
 0 -3 -4 262.97 31.5
 0 -3 -4 322.07 21.6
 0 -3 -4 335.57 20.6
 0 3 4 365.06 21.1
 0 3 4 316.17 22.1
 -1 -3 -4 6700.23 432.06
 1 3 4 7598.24 628.54
 1 3 4 7203.48 389.26
 -2 -3 -4 3.7 9.5
 -2 -3 -4 0.3 7.1
 2 3 4 -1.5 7.4
 2 3 4 3.1 9.7
 -3 -3 -4 3295.17 199.78
 -3 -3 -4 3412.46 202.88
 3 3 4 3057.89 278.97
 3 3 4 3254.87 175.38
 -4 -3 -4 467.85 33.1
 -4 -3 -4 564.14 33.9
 4 3 4 505.55 33.2
 5 3 4 1019.6 70.79
 5 3 4 1233.78 73.89
 6 3 4 251.77 29.5
 6 3 4 196.88 22.9
 7 3 4 286.07 34.6
 7 -3 -3 3.1 27.4
 6 -3 -3 28.8 22.2
 5 -3 -3 40.1 18.9
 -5 3 3 2 10
 4 -3 -3 156.88 17.3
 4 -3 -3 117.19 7.5
 -4 3 3 125.69 12.8
 -4 3 3 115.29 12.7
 3 -3 -3 152.78 15.6
 3 -3 -3 132.29 9.4
 -3 3 3 111.19 12.9
 -3 3 3 122.29 13.3
 -3 3 3 109.69 15.4
 2 -3 -3 118.59 13.7
 2 -3 -3 174.88 13.4
 2 -3 -3 161.18 16.7
 -2 3 3 159.08 16.4
 1 -3 -3 126.59 10.4
 1 -3 -3 149.29 14.9
 1 -3 -3 139.59 11.4
 1 -3 -3 137.59 14.4
 1 -3 -3 159.18 11.9
 -1 3 3 109.49 13.8
 0 -3 -3 134.09 10
 0 -3 -3 124.79 12.9
 0 -3 -3 128.29 16.6
 0 3 3 142.69 13.3
 0 3 3 108.19 10.7
 -1 -3 -3 206.98 15.3
 -1 -3 -3 204.58 14.6
 -1 -3 -3 243.28 17.4
 1 3 3 261.87 21.6
 1 3 3 220.58 17.4
 1 3 3 231.68 15.8
 -2 -3 -3 49 8.5
 -2 -3 -3 37.7 10
 2 3 3 56.09 8.6
 2 3 3 36.9 11.1
 -3 -3 -3 10.8 8
 -3 -3 -3 4.6 8.8
 3 3 3 27.1 10.2
 3 3 3 5.6 11.2
 -4 -3 -3 36.5 9.8
 4 3 3 40.5 13.4
 -5 -3 -3 1 7.8
 5 3 3 22.3 13.3
 5 3 3 -1.7 14.6
 6 3 3 43 15.5
 6 3 3 70.49 23.9
 7 3 3 34.9 28.4
 7 -3 -2 764.12 64.49
 6 -3 -2 436.66 39.3
 5 -3 -2 962.6 59.89
 -5 3 2 957 92.99
 -5 3 2 1140.49 66.99
 -5 3 2 975.8 67.99
 -4 3 2 1225.38 105.09
 -4 3 2 1151.28 84.79
 -4 3 2 1209.78 90.09
 3 -3 -2 3823.12 343.27
 -3 3 2 3664.93 322.47
 2 -3 -2 9999 572.54
 2 -3 -2 9178.08 609.44
 -2 3 2 9280.47 549.25
 1 -3 -2 282.07 18.8
 1 -3 -2 262.77 20.1
 1 -3 -2 237.68 20.1
 -1 3 2 265.47 23.6
 -1 3 2 295.87 28.3
 -1 3 2 282.67 27.7
 0 -3 -2 8747.33 574.64
 0 3 2 8147.78 554.24
 0 3 2 8687.13 491.15
 -1 -3 -2 41.2 7.2
 -1 -3 -2 16.2 9
 1 3 2 33.9 8.2
 1 3 2 28.4 5.5
 1 3 2 24.9 5.8
 1 3 2 40 9.4
 1 3 2 51.69 11.1
 -2 -3 -2 5407.66 342.57
 -2 -3 -2 5755.12 344.87
 2 3 2 5628.24 357.26
 2 3 2 5167.48 321.27
 2 3 2 5382.46 283.47
 -3 -3 -2 490.05 30.6
 3 3 2 463.35 31.9
 3 3 2 465.05 34.2
 3 3 2 522.25 30.1
 -4 -3 -2 2894.71 190.78
 4 3 2 3006.6 202.88
 4 3 2 2964.4 191.78
 -5 -3 -2 994.9 82.29
 5 3 2 1209.38 73.69
 5 3 2 1042.4 74.09
 6 3 2 427.36 36.9
 7 3 2 553.84 56.89
 7 -3 -1 -11.3 27.4
 -6 3 1 62.09 19
 -5 3 1 40.7 12.1
 -5 3 1 27.8 14.9
 -4 3 1 193.28 19.4
 -4 3 1 216.98 18
 3 -3 -1 25.1 10.3
 -3 3 1 31 13.4
 -2 3 1 119.29 13.1
 -2 3 1 97.49 13.2
 1 -3 -1 36.8 8.9
 1 -3 -1 46.5 10
 -1 3 1 33 10.3
 0 -3 -1 368.06 39.6
 0 -3 -1 351.26 22.6
 0 -3 -1 332.17 36.3
 0 3 1 325.17 21.6
 0 3 1 303.17 25.5
 0 3 1 384.86 26.2
 -1 -3 -1 40.9 5.9
 -1 -3 -1 43.1 8.9
 -1 -3 -1 49.9 8.5
 1 3 1 38.5 6.5
 1 3 1 47.8 9.2
 -2 -3 -1 147.89 11.8
 -2 -3 -1 163.28 14.8
 2 3 1 168.28 13.3
 2 3 1 173.78 13.6
 2 3 1 172.28 12.8
 -3 -3 -1 100.69 10.4
 3 3 1 104.29 12.7
 3 3 1 107.99 10.6
 3 3 1 92.09 12.7
 -4 -3 -1 20.4 7.8
 4 3 1 13.2 9.2
 4 3 1 26.1 11.5
 5 3 1 42.1 15.5
 6 3 1 -21 20.8
 7 3 1 12.1 26.2
 7 -3 0 49.6 22.6
 -6 3 0 1012.2 84.29
 -5 3 0 1769.92 106.59
 -5 3 0 1498.65 117.79
 -4 3 0 1447.06 119.39
 3 -3 0 3105.39 299.17
 -3 3 0 3134.09 251.27
 2 -3 0 1723.93 119.59
 -2 3 0 1950.9 131.29
 0 -3 0 -5 8.7
 0 -3 0 -2.3 7.1
 0 3 0 1.1 7
 0 3 0 8.5 7.7
 -1 -3 0 9065.69 566.84
 -2 -3 0 1349.27 96.19
 -2 -3 0 1341.07 86.89
 2 3 0 1192.78 81.99
 2 3 0 1303.67 79.99
 2 3 0 1409.96 100.19
 -3 -3 0 2862.61 159.98
 3 3 0 2823.12 172.18
 3 3 0 2697.53 193.88
 4 3 0 1247.78 83.79
 5 3 0 1807.22 115.79
 6 3 0 1161.48 89.39
 7 3 0 16.1 26.5
 -7 3 -1 19.9 24.2
 6 -3 1 3.2 10.7
 -6 3 -1 12.4 17.3
 -5 3 -1 95.49 22.6
 -4 3 -1 29.7 12.6
 3 -3 1 88.79 14.8
 -3 3 -1 109.39 13.7
 2 -3 1 201.48 17.8
 -2 3 -1 200.08 17.2
 1 -3 1 36.7 8.7
 -1 3 -1 57.69 9.4
 0 -3 1 320.37 25.5
 0 -3 1 286.07 27.7
 0 3 -1 299.07 21.8
 -1 -3 1 21.7 7.3
 1 3 -1 20.2 9.2
 1 3 -1 35.7 7.2
 -2 -3 1 63.69 7.7
 -2 -3 1 54.79 9.1
 2 3 -1 75.09 10.7
 -3 -3 1 -0.3 5.9
 3 3 -1 31.4 11.4
 3 3 -1 -1.7 8.2
 4 3 -1 140.09 20.5
 5 3 -1 54.99 32.6
 6 3 -1 98.99 25.5
 7 3 -1 50.59 22.5
 -7 3 -2 347.17 34.3
 -6 3 -2 350.76 32.9
 -5 3 -2 1086.49 91.99
 -4 3 -2 3249.18 285.17
 3 -3 2 501.15 49.2
 -3 3 -2 594.34 45.6
 2 -3 2 6000.6 521.35
 -1 3 -2 20.3 9.9
 0 3 -2 8018.2 555.54
 -1 -3 2 254.57 20.6
 1 3 -2 243.08 19.3
 -3 -3 2 2769.72 167.18
 3 3 -2 2869.71 228.08
 4 3 -2 1064.99 81.89
 5 3 -2 927.11 66.19
 6 3 -2 455.95 40.7
 7 3 -2 865.01 62.49
 -7 3 -3 10.3 20.3
 -6 3 -3 10.5 18.4
 -5 3 -3 -7.8 18.1
 -4 3 -3 18.4 13.1
 -3 3 -3 30.5 11.3
 2 -3 3 28.8 9.9
 -2 3 -3 44.3 11.1
 1 -3 3 189.48 17.3
 -1 3 -3 203.18 17.7
 0 -3 3 89.99 11.9
 -1 -3 3 133.79 15.1
 1 3 -3 159.08 14.1
 -2 -3 3 122.59 14.2
 2 3 -3 130.59 13.2
 -3 -3 3 76.59 12
 3 3 -3 109.19 13
 -4 -3 3 98.29 7.5
 4 3 -3 65.89 13.8
 5 3 -3 31.2 18.2
 6 3 -3 136.59 48.5
 7 3 -3 52.59 27.2
 -7 3 -4 220.08 29.6
 -6 3 -4 217.18 29.7
 -5 3 -4 1109.29 75.89
 -4 3 -4 484.65 41.4
 -3 3 -4 3438.76 304.87
 2 -3 4 -1.5 9.7
 -2 3 -4 -7.5 9.8
 1 -3 4 7109.09 515.85
 -1 3 -4 7435.06 574.74
 0 -3 4 288.87 21.6
 0 3 -4 275.77 25
 -1 -3 4 3347.67 252.37
 1 3 -4 3388.26 266.57
 -2 -3 4 775.52 52.79
 2 3 -4 828.62 54.89
 -3 -3 4 2893.31 193.68
 3 3 -4 2737.43 201.68
 4 3 -4 2361.86 164.68
 5 3 -4 319.77 30.9
 6 3 -4 786.22 53.89
 7 3 -4 97.89 25.3
 -7 3 -5 4.3 20.6
 -6 3 -5 -3.3 19
 -5 3 -5 51.59 20.7
 -4 3 -5 7.7 13.5
 -3 3 -5 66.49 13.9
 2 -3 5 27.3 10.8
 -2 3 -5 7.3 10.8
 1 -3 5 38 11.8
 -1 3 -5 31.2 13.4
 0 -3 5 86.09 12.4
 0 3 -5 89.19 15.4
 -1 -3 5 104.49 12.8
 1 3 -5 74.59 14.4
 -2 -3 5 93.79 14.7
 2 3 -5 91.99 13.5
 3 3 -5 15.6 13.1
 4 3 -5 19.8 14.8
 5 3 -5 163.28 27.9
 6 3 -5 24.7 17.9
 7 3 -5 2.7 21.8
 -6 3 -6 536.65 44.1
 -5 3 -6 176.58 22.8
 -4 3 -6 1093.59 80.69
 -3 3 -6 0.9 12.5
 -2 3 -6 3116.79 216.28
 1 -3 6 5.2 10.9
 1 -3 6 2.3 7.5
 -1 3 -6 -8.7 11.4
 0 -3 6 3974 260.37
 0 3 -6 4292.27 263.87
 -1 -3 6 1093.69 69.89
 1 3 -6 1258.07 85.09
 -2 -3 6 1335.17 83.29
 2 3 -6 1267.07 96.19
 3 3 -6 846.02 52.59
 4 3 -6 1135.19 79.99
 4 3 -6 1177.18 84.89
 5 3 -6 1647.14 112.09
 6 3 -6 55.99 22.3
 7 3 -6 617.94 53.89
 -6 3 -7 -8.9 23.9
 -5 3 -7 7.2 17.1
 -4 3 -7 20.7 15
 -3 3 -7 63.49 15.6
 2 -3 7 -14.2 9.9
 -2 3 -7 4.7 12.5
 1 -3 7 7 11.2
 -1 3 -7 -12.2 12
 0 -3 7 13.1 9.8
 0 3 -7 29.3 17.1
 -1 -3 7 124.19 14.6
 2 3 -7 105.29 17.1
 3 3 -7 106.29 16.2
 4 3 -7 -5.9 15.5
 5 3 -7 7.4 17.9
 6 3 -7 10.3 18.6
 7 3 -7 44.4 26.5
 -6 3 -8 122.69 29.1
 -5 3 -8 834.22 69.19
 -4 3 -8 118.89 20
 -3 3 -8 1466.15 102.49
 2 -3 8 59.79 13.3
 -2 3 -8 93.89 16.4
 -1 3 -8 2196.88 141.79
 0 3 -8 71.59 19.4
 1 3 -8 2925.61 193.58
 2 3 -8 1899.21 120.99
 3 3 -8 765.42 48.9
 4 3 -8 717.53 49.3
 5 3 -8 126.19 22.7
 6 3 -8 1103.49 70.49
 7 3 -8 42.5 21.2
 -5 3 -9 22.3 19.9
 -4 3 -9 1.1 20.1
 3 -3 9 -8.1 12.4
 -3 3 -9 6.7 18
 2 -3 9 39.3 13.3
 -2 3 -9 11.9 14.5
 -1 3 -9 98.39 17.4
 0 3 -9 1.7 17.7
 1 3 -9 85.69 21.6
 1 3 -9 91.29 12.3
 2 3 -9 24.7 13.7
 3 3 -9 106.19 16.8
 4 3 -9 58.39 16
 5 3 -9 -11.3 19.7
 6 3 -9 39.1 23.8
 5 -3 10 23.4 20.8
 -5 3 -10 27.4 19.9
 4 -3 10 716.23 64.09
 -4 3 -10 707.03 67.69
 3 -3 10 -0.8 17.2
 -3 3 -10 -31 19.5
 -2 3 -10 1942.01 117.19
 -1 3 -10 406.66 32.4
 0 3 -10 957.5 61.09
 1 3 -10 445.76 35.9
 1 3 -10 414.56 35.4
 2 3 -10 1383.46 87.89
 3 3 -10 1516.45 92.89
 4 3 -10 71.09 17.2
 5 3 -10 657.33 46.7
 6 3 -10 8.4 19.5
 4 -3 11 21.4 22.7
 -4 3 -11 -9.6 23.7
 3 -3 11 -5.2 18.6
 -3 3 -11 10.4 18.2
 -2 3 -11 -20.5 16.4
 -1 3 -11 17.4 20.3
 0 3 -11 39.2 18.8
 1 3 -11 15.5 18.5
 2 3 -11 50.89 22.1
 3 3 -11 -12.9 18.7
 4 3 -11 49.2 20.2
 5 3 -11 18.5 17.9
 6 3 -11 30.4 20.7
 -4 3 -12 11 18.5
 -3 3 -12 460.35 41.9
 -2 3 -12 91.59 24.7
 -1 3 -12 1128.39 81.79
 0 3 -12 787.82 57.29
 1 3 -12 324.37 32.6
 2 3 -12 558.84 47.2
 3 3 -12 281.27 31.3
 4 3 -12 749.73 52.99
 5 3 -12 17.2 18
 -3 3 -13 16.7 26.9
 -2 3 -13 15.7 23.9
 -1 3 -13 -5.8 18.7
 0 3 -13 126.89 24.9
 1 3 -13 -8.8 20.5
 2 3 -13 4.6 22.1
 3 3 -13 4.3 23.7
 4 3 -13 50.59 23.9
 5 3 -13 -19.3 19.6
 -2 3 -14 248.18 30.9
 -1 3 -14 78.89 23.6
 0 3 -14 349.07 38.9
 1 3 -14 743.53 63.09
 2 3 -14 85.39 31.9
 3 3 -14 328.07 37.1
 4 3 -14 -8.1 21.7
 -1 3 -15 39.1 25.4
 0 3 -15 -23.4 23
 1 3 -15 21.2 25.1
 2 3 -15 56.29 26.5
 3 3 -15 -3.8 26.2
 -2 4 15 248.88 31.3
 -1 4 15 -11.9 20.3
 0 4 15 489.05 44.8
 4 -4 -14 197.78 36.1
 -3 4 14 1.8 23
 -2 4 14 131.39 25.9
 -1 4 14 108.59 22.7
 0 4 14 112.79 23
 1 4 14 68.39 23
 2 4 14 48.9 23.7
 4 -4 -13 215.38 25
 -3 4 13 739.93 118.19
 -2 4 13 61.09 20.9
 -1 4 13 541.15 40.6
 0 4 13 -10.1 18.4
 1 4 13 444.86 35.5
 2 4 13 4 25.2
 3 4 13 351.96 34.5
 5 -4 -12 133.19 25.9
 4 -4 -12 -1.9 15
 4 -4 -12 -24.5 17.9
 3 -4 -12 186.48 24
 -3 4 12 184.98 21.5
 2 -4 -12 96.69 17.9
 -2 4 12 73.89 19.1
 1 -4 -12 176.48 18.2
 -1 4 12 130.89 19.7
 0 4 12 280.97 29.1
 1 4 12 15.1 21.6
 2 4 12 99.09 21.9
 3 4 12 18.7 21.2
 6 -4 -11 237.08 29
 5 -4 -11 110.79 20.6
 4 -4 -11 612.74 44.1
 4 -4 -11 486.25 47.5
 3 -4 -11 244.98 35.1
 -3 4 11 299.87 28.7
 2 -4 -11 700.63 50.59
 -2 4 11 654.63 51.99
 -2 4 11 541.45 50.49
 1 -4 -11 1.9 10.7
 -1 4 11 16.8 9.9
 -1 4 11 12.4 16.5
 0 -4 -11 899.81 72.19
 0 4 11 883.21 67.79
 0 4 11 988.4 69.69
 -1 -4 -11 181.18 16.2
 1 4 11 246.98 24.1
 2 4 11 324.17 28.8
 3 4 11 119.39 26.7
 4 4 11 460.05 45.7
 4 4 11 486.15 39.7
 6 -4 -10 137.39 27.3
 5 -4 -10 8.9 19.1
 5 -4 -10 49.6 18.2
 4 -4 -10 334.37 36.7
 4 -4 -10 304.17 27.6
 3 -4 -10 -0.8 15.4
 3 -4 -10 15.9 13.3
 -3 4 10 -16.5 11.3
 2 -4 -10 171.08 19.1
 -2 4 10 183.58 19.1
 1 -4 -10 168.28 16
 -1 4 10 199.48 21.5
 -1 4 10 181.68 18.6
 0 -4 -10 414.66 34.5
 0 4 10 439.06 36.7
 0 4 10 411.86 30.5
 -1 -4 -10 232.28 18.3
 1 4 10 257.97 19.3
 1 4 10 253.27 23.7
 -2 -4 -10 -10.8 10.1
 2 4 10 0.1 16.2
 -3 -4 -10 144.99 17.6
 3 4 10 140.29 31.1
 3 4 10 139.69 22.7
 4 4 10 60.19 25
 4 4 10 26.9 22
 5 4 10 112.19 30.6
 5 4 10 138.19 27.1
 6 -4 -9 236.58 27.5
 5 -4 -9 496.15 37.2
 5 -4 -9 525.55 39.2
 4 -4 -9 62.99 14.1
 4 -4 -9 73.29 17.2
 3 -4 -9 1343.17 115.79
 3 -4 -9 1466.05 91.09
 -3 4 9 1406.46 107.59
 2 -4 -9 35.6 12.9
 2 -4 -9 36.4 9.5
 -2 4 9 24.5 13.2
 1 -4 -9 1620.54 117.89
 -1 4 9 1464.15 116.59
 -1 4 9 1581.84 99.29
 0 -4 -9 116.89 10.4
 0 4 9 137.69 16.5
 0 4 9 106.29 11.2
 -1 -4 -9 1072.99 62.89
 1 4 9 939.31 55.19
 1 4 9 992 71.49
 -2 -4 -9 805.82 47.7
 2 4 9 672.43 49
 2 4 9 720.23 53.19
 -3 -4 -9 273.17 23
 3 4 9 259.07 26.3
 3 4 9 253.57 30.5
 -4 -4 -9 182.28 20.4
 4 4 9 197.68 25.1
 5 4 9 259.27 34.7
 5 4 9 256.77 29.9
 7 -4 -8 129.49 31.9
 6 -4 -8 -0.6 18.3
 5 -4 -8 241.18 25.3
 5 -4 -8 255.17 25.4
 4 -4 -8 107.49 18.2
 4 -4 -8 85.29 16.9
 3 -4 -8 596.34 42.7
 3 -4 -8 581.54 39.9
 3 -4 -8 594.14 46.5
 2 -4 -8 237.48 17.8
 2 -4 -8 254.17 20.4
 -2 4 8 204.38 18.1
 1 -4 -8 191.98 16.1
 -1 4 8 203.98 19.7
 -1 4 8 169.68 15.5
 0 -4 -8 522.35 29.5
 0 4 8 490.95 40.3
 0 4 8 470.55 41.2
 -1 -4 -8 561.24 32.2
 1 4 8 450.55 33.4
 1 4 8 549.85 33.2
 -2 -4 -8 705.43 46.8
 2 4 8 735.03 54.59
 2 4 8 813.12 43.9
 2 4 8 651.83 51.59
 -3 -4 -8 0.1 10.3
 3 4 8 -8.3 19.1
 3 4 8 13.9 13.8
 3 4 8 -1.8 18.3
 -4 -4 -8 198.18 20.1
 4 4 8 160.28 23.5
 4 4 8 183.58 27.3
 -5 -4 -8 16.8 17.2
 5 4 8 27.2 22.7
 5 4 8 16.9 24.2
 6 4 8 114.09 28.7
 7 -4 -7 125.89 31.4
 6 -4 -7 407.26 37.1
 5 -4 -7 369.56 39.8
 4 -4 -7 938.31 71.29
 4 -4 -7 1002.3 78.09
 3 -4 -7 91.69 13.2
 3 -4 -7 86.59 14.5
 3 -4 -7 66.09 12.9
 3 -4 -7 58.89 13.1
 2 -4 -7 2877.11 182.58
 2 -4 -7 2516.25 170.18
 2 -4 -7 2557.94 173.58
 -2 4 7 2656.83 197.68
 1 -4 -7 427.86 28.9
 1 -4 -7 395.16 28.6
 -1 4 7 404.66 33.6
 -1 4 7 428.96 35.8
 0 -4 -7 2608.84 166.58
 0 -4 -7 2293.47 173.28
 0 4 7 2724.03 144.99
 0 4 7 2756.12 190.98
 -1 -4 -7 26 5.6
 1 4 7 33.2 12.4
 1 4 7 21.7 6.6
 -2 -4 -7 1504.95 86.59
 2 4 7 1475.25 102.59
 2 4 7 1344.47 101.69
 2 4 7 1289.07 89.69
 -3 -4 -7 1611.14 92.39
 3 4 7 1521.55 102.59
 3 4 7 1599.44 83.89
 3 4 7 1510.25 130.79
 -4 -4 -7 155.58 18.2
 4 4 7 125.19 23.9
 4 4 7 145.39 23.8
 5 4 7 307.27 30.7
 6 4 7 72.39 26.7
 6 4 7 108.29 26.8
 7 -4 -6 -32.3 27.8
 6 -4 -6 295.57 30.7
 5 -4 -6 12.7 16.1
 4 -4 -6 452.55 32.1
 4 -4 -6 430.36 32.2
 3 -4 -6 202.58 17.5
 3 -4 -6 216.68 20.8
 3 -4 -6 260.67 19.7
 2 -4 -6 640.24 37.2
 2 -4 -6 632.24 40.9
 2 -4 -6 613.94 40.4
 2 -4 -6 560.44 43.6
 -2 4 6 564.94 40.3
 1 -4 -6 1241.78 86.39
 1 -4 -6 1169.58 76.69
 1 -4 -6 1198.08 73.59
 -1 4 6 1185.58 63.59
 0 -4 -6 67.09 14.9
 0 -4 -6 36.3 10.3
 0 -4 -6 45 4.8
 0 4 6 34.5 5
 0 4 6 22.1 12.5
 -1 -4 -6 586.14 39.3
 -1 -4 -6 624.94 37.5
 1 4 6 597.54 35.8
 1 4 6 544.35 37.8
 -2 -4 -6 64.19 8.9
 2 4 6 93.59 17.1
 2 4 6 66.79 9.8
 -3 -4 -6 1338.47 75.09
 3 4 6 1165.48 113.09
 3 4 6 1121.29 91.39
 3 4 6 1216.78 67.99
 -4 -4 -6 86.59 15.1
 4 4 6 64.09 16.5
 5 4 6 138.69 22.7
 5 4 6 141.19 24.5
 6 4 6 17.7 18.8
 6 4 6 76.29 24.9
 7 -4 -5 325.87 39.8
 6 -4 -5 189.48 27.9
 5 -4 -5 1240.08 85.69
 4 -4 -5 81.39 18
 3 -4 -5 1868.31 152.68
 3 -4 -5 1690.93 144.59
 3 -4 -5 1786.42 115.39
 3 -4 -5 1598.74 133.69
 -3 4 5 1854.81 139.49
 2 -4 -5 -3.2 7.4
 2 -4 -5 9.2 8.1
 2 -4 -5 4.2 8.9
 2 -4 -5 6.9 7
 2 -4 -5 4.7 11.3
 -2 4 5 21.4 12.1
 1 -4 -5 4944.31 315.37
 1 -4 -5 4735.03 306.97
 1 -4 -5 4354.06 245.48
 1 -4 -5 4729.43 317.07
 -1 4 5 4643.34 289.37
 0 -4 -5 1822.02 99.79
 0 -4 -5 1700.33 111.29
 0 -4 -5 1586.44 110.09
 0 4 5 1771.02 100.69
 -1 -4 -5 1015.4 58.39
 -1 -4 -5 971.5 55.59
 1 4 5 985.1 67.39
 1 4 5 911.81 64.39
 1 4 5 879.11 54.99
 -2 -4 -5 545.25 32.3
 -2 -4 -5 510.25 36.3
 2 4 5 507.85 32.4
 2 4 5 533.45 38.6
 2 4 5 548.65 36.5
 -3 -4 -5 1220.28 74.19
 -3 -4 -5 1318.97 74.39
 3 4 5 1235.58 75.89
 3 4 5 1122.29 83.59
 4 4 5 1828.62 103.79
 5 4 5 5.7 18.1
 5 4 5 4.6 18
 6 4 5 335.97 38.1
 6 4 5 366.16 34.9
 7 -4 -4 152.58 27.8
 6 -4 -4 45.3 20
 5 -4 -4 689.03 58.29
 4 -4 -4 202.88 12.6
 4 -4 -4 180.78 19.6
 -4 4 4 183.18 18.1
 3 -4 -4 353.26 25.2
 3 -4 -4 340.77 33.1
 3 -4 -4 326.47 34.7
 3 -4 -4 293.47 39.1
 -3 4 4 321.77 30.1
 2 -4 -4 623.24 49.5
 2 -4 -4 549.35 47.9
 2 -4 -4 665.43 48.1
 2 -4 -4 680.83 94.59
 -2 4 4 576.74 51.29
 1 -4 -4 624.84 46.1
 1 -4 -4 592.34 34.5
 1 -4 -4 579.54 41.2
 1 -4 -4 586.04 38.8
 1 -4 -4 592.84 44.9
 -1 4 4 576.54 56.59
 0 -4 -4 1649.04 111.59
 0 -4 -4 1647.34 92.79
 0 -4 -4 1678.83 107.39
 0 4 4 1647.54 103.29
 0 4 4 1594.64 90.19
 -1 -4 -4 227.98 17.4
 -1 -4 -4 244.78 16.8
 1 4 4 201.18 16.5
 1 4 4 227.08 16.3
 -2 -4 -4 498.85 34.4
 -2 -4 -4 588.44 36.4
 2 4 4 485.75 30.5
 2 4 4 532.95 36.5
 2 4 4 558.04 41.2
 -3 -4 -4 6.4 10.2
 3 4 4 14.8 10.2
 3 4 4 6.4 10.8
 -4 -4 -4 547.65 36
 4 4 4 499.85 35.3
 4 4 4 508.55 38.8
 5 4 4 188.98 23.4
 5 4 4 211.58 21.8
 6 4 4 103.99 20.1
 6 4 4 129.79 26.1
 7 4 4 56.79 29.5
 7 -4 -3 110.69 30.6
 6 -4 -3 830.82 66.19
 5 -4 -3 94.39 6
 5 -4 -3 87.69 17.9
 -5 4 3 92.69 11.8
 -5 4 3 85.79 13
 4 -4 -3 2672.63 171.68
 -4 4 3 2695.43 189.48
 -4 4 3 2743.13 243.58
 3 -4 -3 335.27 21.3
 3 -4 -3 370.16 31.2
 -3 4 3 267.97 28.8
 -3 4 3 295.27 37.3
 -3 4 3 377.06 31
 2 -4 -3 2583.74 183.68
 2 -4 -3 2854.31 189.38
 2 -4 -3 3258.27 289.27
 1 -4 -3 84.09 8.8
 1 -4 -3 91.89 10
 -1 4 3 83.49 9.4
 -1 4 3 118.59 13.9
 0 -4 -3 6423.16 448.86
 0 -4 -3 6046.5 342.37
 0 -4 -3 6269.77 383.96
 0 4 3 6055.99 336.37
 0 4 3 6116.69 407.86
 -1 -4 -3 2952.6 230.88
 -1 -4 -3 2863.81 181.58
 1 4 3 3014.4 206.18
 1 4 3 2981.9 170.58
 1 4 3 3102.19 181.48
 1 4 3 2961.3 199.38
 1 4 3 3539.45 219.88
 -2 -4 -3 109.79 13.5
 -2 -4 -3 99.79 12.5
 2 4 3 132.79 13.7
 2 4 3 154.78 11.4
 2 4 3 138.79 11.2
 -3 -4 -3 564.54 41
 3 4 3 549.25 36.7
 3 4 3 556.04 35.6
 3 4 3 538.65 31.8
 -4 -4 -3 153.18 15.1
 4 4 3 161.98 17.1
 4 4 3 170.98 18.2
 5 4 3 1463.05 93.89
 5 4 3 1668.13 97.89
 6 4 3 60.49 22.6
 7 4 3 322.17 34.9
 7 -4 -2 49.6 28.7
 6 -4 -2 328.87 32.5
 -5 4 2 177.88 18
 -5 4 2 213.38 16.7
 -5 4 2 218.18 22.2
 -4 4 2 545.35 43
 -4 4 2 570.74 47.2
 -4 4 2 575.74 49.8
 3 -4 -2 1095.39 86.49
 -3 4 2 929.71 79.39
 2 -4 -2 62.19 11.3
 2 -4 -2 63.59 12.2
 -2 4 2 49 9.6
 -2 4 2 72.09 9.8
 1 -4 -2 748.23 42.3
 1 -4 -2 739.63 59.49
 -1 4 2 693.43 46.4
 -1 4 2 701.93 56.49
 -1 4 2 870.61 66.59
 0 -4 -2 651.23 45.8
 0 -4 -2 681.83 43.3
 0 -4 -2 744.13 59.29
 0 -4 -2 688.43 38.6
 0 4 2 701.13 44
 0 4 2 709.33 46.6
 -1 -4 -2 966 57.99
 -1 -4 -2 881.31 55.89
 1 4 2 966.3 51.79
 1 4 2 927.91 61.69
 1 4 2 908.01 61.59
 1 4 2 969.8 58.09
 -2 -4 -2 585.54 32
 -2 -4 -2 572.64 37.9
 2 4 2 593.64 33
 2 4 2 587.44 35.7
 2 4 2 554.44 36.9
 -3 -4 -2 430.86 27.5
 3 4 2 382.06 27.4
 3 4 2 469.85 27.9
 3 4 2 424.26 29.5
 -4 -4 -2 9.2 8.2
 4 4 2 11 11.2
 4 4 2 22 11.1
 5 4 2 151.98 21.3
 5 4 2 133.09 16.1
 6 4 2 206.08 24.7
 7 4 2 13.5 22.8
 7 -4 -1 311.57 38
 -6 4 1 32.2 18.2
 -5 4 1 596.54 41.9
 -5 4 1 583.94 37.6
 -4 4 1 81.89 13.5
 -4 4 1 69.19 15
 3 -4 -1 5568.04 458.25
 -3 4 1 6054.89 410.76
 2 -4 -1 2966.6 263.37
 -2 4 1 3149.88 204.28
 -2 4 1 3123.89 228.18
 1 -4 -1 1222.78 100.09
 -1 4 1 1346.87 92.79
 -1 4 1 1615.94 132.29
 0 -4 -1 346.87 21.7
 0 -4 -1 316.97 35.7
 0 -4 -1 415.76 36.1
 0 4 1 370.06 30.7
 0 4 1 370.76 23.1
 -1 -4 -1 3619.64 229.68
 -1 -4 -1 3951 225.88
 -1 -4 -1 3912.31 228.48
 1 4 1 3607.54 249.88
 1 4 1 3771.42 243.58
 1 4 1 4481.65 331.27
 -2 -4 -1 4392.96 257.47
 2 4 1 4333.07 270.87
 2 4 1 4426.66 261.97
 2 4 1 4367.46 276.17
 -3 -4 -1 291.07 17.7
 3 4 1 300.87 22.7
 3 4 1 274.67 20.6
 4 4 1 178.18 17
 5 4 1 11.7 16.7
 6 4 1 1000 70.19
 7 4 1 119.39 37.8
 -7 4 0 69.29 22.3
 -6 4 0 109.59 21
 -5 4 0 80.19 15.9
 -5 4 0 81.69 17.7
 -4 4 0 427.66 37.9
 3 -4 0 396.96 33.3
 -3 4 0 386.86 26.6
 2 -4 0 1657.33 123.89
 -2 4 0 1653.33 116.19
 1 -4 0 212.08 22
 -1 4 0 218.98 17.6
 -1 4 0 273.07 24.6
 0 -4 0 840.92 70.99
 0 -4 0 800.32 78.29
 0 4 0 896.81 100.29
 0 4 0 830.62 46.9
 -1 -4 0 182.78 13.7
 -1 -4 0 196.28 17.9
 1 4 0 157.88 12.6
 1 4 0 215.58 16.2
 -2 -4 0 1344.47 99.59
 -2 -4 0 1400.86 84.39
 -2 -4 0 1326.47 91.89
 2 4 0 1367.76 82.79
 2 4 0 1439.26 86.49
 -3 -4 0 317.97 24.2
 -3 -4 0 330.17 20.5
 3 4 0 376.06 25.2
 3 4 0 275.07 21.4
 -4 -4 0 352.16 24
 4 4 0 353.26 25.6
 -5 -4 0 62.59 4.6
 5 4 0 43 15.5
 6 4 0 119.49 21.4
 7 4 0 107.29 25.2
 -7 4 -1 62.19 26.3
 -6 4 -1 882.01 74.49
 -5 4 -1 10.3 15.6
 -4 4 -1 145.99 17.8
 3 -4 1 311.77 27.7
 -3 4 -1 343.17 25.2
 2 -4 1 5270.47 357.96
 -2 4 -1 5388.96 410.36
 1 -4 1 4114.29 283.67
 0 -4 1 396.86 33.2
 0 -4 1 336.47 29.2
 0 4 -1 356.96 23.7
 -1 -4 1 1068.09 74.09
 1 4 -1 1243.98 92.89
 1 4 -1 1068.49 64.49
 -2 -4 1 1820.72 113.29
 2 4 -1 1798.32 139.49
 -3 -4 1 4199.38 224.98
 3 4 -1 3934.71 249.38
 3 4 -1 3959 281.07
 3 4 -1 3558.04 229.88
 -4 -4 1 79.89 10
 4 4 -1 92.29 13.9
 5 4 -1 589.14 53.49
 6 4 -1 62.09 25.9
 7 4 -1 298.57 33.1
 -7 4 -2 42.3 21.6
 -6 4 -2 166.98 26.9
 -5 4 -2 151.88 20.2
 -4 4 -2 -14.7 12.9
 -3 4 -2 482.85 34.9
 2 -4 2 581.84 46.6
 -2 4 -2 668.13 48.9
 1 -4 2 999.7 67.79
 -1 4 -2 1025.2 68.69
 0 -4 2 739.23 50.59
 0 4 -2 713.93 50.39
 -1 -4 2 845.12 59.09
 1 4 -2 720.63 54.39
 -2 -4 2 30.6 8.9
 2 4 -2 52.39 9.9
 2 4 -2 31.1 5.7
 -3 -4 2 866.01 63.79
 -3 -4 2 821.72 53.59
 3 4 -2 910.71 76.59
 3 4 -2 862.91 56.09
 -4 -4 2 473.35 47
 4 4 -2 631.34 108.59
 5 4 -2 236.68 24.8
 6 4 -2 471.95 55.19
 7 4 -2 60.19 27.2
 -7 4 -3 274.07 35.8
 -6 4 -3 21.7 19.2
 -5 4 -3 1520.35 113.69
 -4 4 -3 185.88 19.9
 -3 4 -3 577.54 43.9
 2 -4 3 156.58 16.7
 -2 4 -3 139.79 15.4
 1 -4 3 3231.08 197.78
 -1 4 -3 3180.88 240.18
 0 4 -3 6167.98 445.36
 -1 -4 3 82.49 12.6
 1 4 -3 115.39 12.8
 -2 -4 3 2163.48 175.08
 2 4 -3 2077.69 168.78
 -3 -4 3 230.18 22.8
 3 4 -3 224.78 19.7
 -4 -4 3 2404.76 147.79
 4 4 -3 2491.95 151.58
 5 4 -3 97.19 33.7
 6 4 -3 860.91 61.39
 7 4 -3 119.29 30.6
 -7 4 -4 55.19 23.4
 -6 4 -4 32.7 20.5
 -5 4 -4 203.08 23.7
 -4 4 -4 435.96 33.2
 -3 4 -4 15.9 9.2
 2 -4 4 478.75 44.7
 -2 4 -4 565.84 37.6
 1 -4 4 270.37 22.6
 -1 4 -4 260.77 21.6
 0 -4 4 1540.95 101.49
 0 4 -4 1589.14 108.39
 -1 -4 4 587.34 42.6
 1 4 -4 616.34 40.4
 -2 -4 4 559.14 38.8
 2 4 -4 600.64 37.2
 3 4 -4 245.88 24.9
 -4 -4 4 159.98 11.8
 4 4 -4 181.18 18.2
 5 4 -4 613.04 68.99
 6 4 -4 44.1 19
 7 4 -4 209.68 28.4
 -6 4 -5 316.37 31.7
 -5 4 -5 32 17.1
 -4 4 -5 1563.24 92.99
 -3 4 -5 1330.57 92.09
 -2 4 -5 477.85 38
 1 -4 5 906.91 81.49
 -1 4 -5 964.8 63.49
 0 -4 5 1621.44 102.29
 0 4 -5 1740.63 118.89
 -1 -4 5 4718.43 309.97
 1 4 -5 4903.41 360.46
 -2 -4 5 1.3 11.7
 2 4 -5 -2.1 10.3
 3 4 -5 1579.54 100.39
 4 4 -5 88.69 15.5
 5 4 -5 1104.99 78.29
 6 4 -5 147.59 22.8
 7 4 -5 217.58 28.6
 -6 4 -6 73.89 27.8
 -5 4 -6 149.49 22.8
 -4 4 -6 44.4 16.5
 -3 4 -6 1346.47 80.59
 -2 4 -6 69.59 15.3
 1 -4 6 510.95 39.7
 1 -4 6 576.54 40.8
 -1 4 -6 587.44 41
 0 -4 6 16.6 13.2
 0 4 -6 36.3 14.7
 -1 -4 6 1203.88 83.49
 1 4 -6 1184.38 77.69
 2 4 -6 597.54 38.8
 3 4 -6 205.88 19.9
 4 4 -6 258.27 24.7
 5 4 -6 27.2 18.4
 6 4 -6 280.17 31.2
 7 4 -6 -26.8 21.4
 -6 4 -7 58.19 27.4
 -5 4 -7 233.28 26.9
 -4 4 -7 103.99 19.2
 -3 4 -7 1534.75 94.99
 -2 4 -7 1639.04 102.09
 -1 4 -7 59.59 15.1
 0 4 -7 2630.54 177.58
 1 4 -7 397.16 33.2
 2 4 -7 2688.53 173.68
 3 4 -7 15.8 15.3
 4 4 -7 817.72 54.19
 5 4 -7 275.77 27
 6 4 -7 391.46 36
 7 4 -7 8.1 20.5
 -6 4 -8 83.89 25.3
 -5 4 -8 -3.1 20.1
 -4 4 -8 185.18 23.7
 -3 4 -8 10.5 14.8
 2 -4 8 674.43 45.2
 -2 4 -8 691.93 46.8
 -1 4 -8 511.25 38.2
 0 4 -8 489.55 36
 1 4 -8 167.88 13.8
 2 4 -8 275.97 24.3
 3 4 -8 484.05 39.2
 4 4 -8 83.99 20.7
 5 4 -8 206.78 23.6
 6 4 -8 -3.4 18.3
 7 4 -8 57.09 22.9
 -5 4 -9 255.77 42
 -4 4 -9 205.48 25.6
 3 -4 9 256.87 26.4
 -3 4 -9 321.97 28.1
 2 -4 9 754.92 58.99
 -2 4 -9 706.93 51.79
 -1 4 -9 1047.9 71.39
 0 4 -9 90.69 18.8
 1 4 -9 1293.17 96.39
 1 4 -9 1430.36 90.39
 2 4 -9 14.9 14.2
 3 4 -9 1221.88 81.09
 4 4 -9 84.79 19.4
 5 4 -9 512.05 39.4
 6 4 -9 198.88 26.7
 -5 4 -10 123.79 26.2
 4 -4 10 22.5 16.4
 -4 4 -10 50.59 25.4
 3 -4 10 193.68 22.1
 -3 4 -10 177.18 24.1
 -2 4 -10 -4.4 17.1
 -1 4 -10 320.77 29.9
 0 4 -10 322.57 30.2
 1 4 -10 201.78 28.2
 1 4 -10 147.69 13.8
 2 4 -10 166.98 24.8
 3 4 -10 -11 18.2
 4 4 -10 268.87 28.2
 5 4 -10 52.79 21.5
 6 4 -10 135.39 26.2
 -4 4 -11 363.56 52.29
 3 -4 11 98.49 20.2
 -3 4 -11 95.29 21.9
 -2 4 -11 358.56 33.1
 -1 4 -11 179.78 24.4
 0 4 -11 873.81 59.39
 1 4 -11 -27 22.8
 2 4 -11 627.84 45.9
 3 4 -11 253.57 26.3
 4 4 -11 488.65 37.9
 5 4 -11 164.78 24
 6 4 -11 190.08 27
 -4 4 -12 107.49 27.1
 -3 4 -12 44 22.3
 -2 4 -12 115.39 23.5
 -1 4 -12 33.4 19.8
 0 4 -12 210.18 28.5
 1 4 -12 150.68 26
 2 4 -12 63.59 26.4
 3 4 -12 174.88 25.1
 4 4 -12 3.8 17.7
 5 4 -12 78.49 21.5
 -3 4 -13 375.46 38.4
 -2 4 -13 -3.3 21.4
 -1 4 -13 524.25 44.7
 0 4 -13 -9.8 26.4
 1 4 -13 471.85 41.8
 2 4 -13 67.99 25.9
 3 4 -13 592.84 48.4
 4 4 -13 177.48 26.2
 5 4 -13 156.58 29.9
 -2 4 -14 86.39 25.8
 -1 4 -14 66.39 25
 0 4 -14 158.88 29.3
 1 4 -14 128.79 27.7
 2 4 -14 107.29 28.8
 3 4 -14 14.6 26
 4 4 -14 135.79 31.7
 -1 4 -15 24.2 25.4
 0 4 -15 403.86 48.1
 1 4 -15 -1.4 26.9
 2 4 -15 188.18 38.1
 3 4 -15 109.69 31.9
 -2 5 15 66.69 26.5
 -1 5 15 195.98 27.3
 0 5 15 -13.7 26.2
 4 -5 -14 53.79 20.9
 3 -5 -14 85.89 25.2
 -3 5 14 75.09 22.2
 -2 5 14 61.49 24.4
 -1 5 14 182.98 25.3
 0 5 14 221.68 27.7
 1 5 14 23.8 22
 4 -5 -13 315.67 31.8
 3 -5 -13 122.19 21.6
 -3 5 13 182.48 23.4
 -2 5 13 440.86 34.3
 -1 5 13 122.19 24.6
 0 5 13 372.86 31.6
 1 5 13 87.99 22.2
 2 5 13 298.27 34.9
 5 -5 -12 -8.4 16.3
 5 -5 -12 9.6 16.9
 4 -5 -12 172.48 23.8
 4 -5 -12 215.08 22.8
 3 -5 -12 86.29 21.6
 -3 5 12 98.29 18
 -2 5 12 34.3 18.8
 -1 5 12 23.3 19.2
 0 5 12 267.97 26
 1 5 12 270.47 27.1
 2 5 12 -23.6 19.4
 3 5 12 83.09 23.7
 6 -5 -11 106.09 26.5
 5 -5 -11 186.58 32.5
 5 -5 -11 233.28 28
 4 -5 -11 117.19 21.1
 4 -5 -11 118.29 23.1
 3 -5 -11 1354.66 92.29
 3 -5 -11 1274.57 87.99
 -2 5 11 195.58 116.69
 1 -5 -11 805.82 59.19
 -1 5 11 881.61 71.39
 0 5 11 -5.9 14.7
 1 5 11 1019.3 67.19
 2 5 11 156.18 25.8
 3 5 11 368.66 36
 4 5 11 173.98 35.7
 4 5 11 229.58 33.2
 6 -5 -10 20.3 23.1
 5 -5 -10 87.09 21.3
 5 -5 -10 65.79 20.7
 4 -5 -10 20.4 15.8
 4 -5 -10 0.5 13.5
 3 -5 -10 556.64 44
 3 -5 -10 635.44 44.3
 2 -5 -10 261.17 22.5
 -2 5 10 309.17 24.3
 -1 5 10 4.2 15.7
 0 -5 -10 33.5 6.6
 0 5 10 30.2 14.6
 0 5 10 36.9 7.5
 -1 -5 -10 212.68 17.5
 1 5 10 221.28 25.7
 1 5 10 202.18 16.5
 2 5 10 344.17 31.7
 3 5 10 -15.9 23.6
 3 5 10 -32 23.7
 4 5 10 175.48 35.8
 4 5 10 232.58 33
 6 -5 -9 251.07 31.8
 5 -5 -9 215.08 25.9
 5 -5 -9 228.98 26.5
 4 -5 -9 497.65 39.8
 4 -5 -9 456.85 35.7
 3 -5 -9 -19.3 11.8
 3 -5 -9 -0.9 10.9
 3 -5 -9 -3.8 15.3
 2 -5 -9 2678.43 178.48
 2 -5 -9 2506.15 171.68
 -2 5 9 2582.04 187.18
 1 -5 -9 -0.8 6
 1 -5 -9 6.7 8.2
 -1 5 9 4.4 14.2
 0 -5 -9 581.74 35.9
 0 5 9 525.75 40
 0 5 9 536.75 35.4
 -1 -5 -9 741.63 45.7
 1 5 9 703.33 48.4
 1 5 9 662.83 50.69
 -2 -5 -9 913.01 55.19
 2 5 9 868.11 51.99
 2 5 9 790.32 57.89
 -3 -5 -9 624.74 38
 3 5 9 553.14 41.9
 4 5 9 272.87 35
 4 5 9 361.26 31.2
 5 5 9 269.37 30.5
 5 5 9 253.17 35.4
 7 -5 -8 -22.9 22.9
 6 -5 -8 243.58 31
 5 -5 -8 105.59 21.6
 5 -5 -8 76.39 21.6
 4 -5 -8 67.29 17.1
 4 -5 -8 96.99 17.8
 3 -5 -8 22.5 14.6
 3 -5 -8 47.5 12.7
 3 -5 -8 15.2 13.3
 2 -5 -8 817.22 55.39
 2 -5 -8 718.33 49.8
 2 -5 -8 788.22 53.29
 -2 5 8 788.02 63.59
 1 -5 -8 876.91 60.29
 1 -5 -8 986.2 71.99
 -1 5 8 977.4 55.39
 0 -5 -8 74.29 6.1
 0 5 8 71.69 6.5
 0 5 8 83.89 14.2
 -1 -5 -8 136.39 9.9
 1 5 8 109.79 9.9
 1 5 8 122.19 19.5
 2 5 8 56.19 16
 2 5 8 53.59 11.5
 2 5 8 87.69 21.3
 -3 -5 -8 423.56 29.8
 3 5 8 412.66 39.9
 3 5 8 476.75 33
 3 5 8 502.25 40.4
 4 5 8 18.6 20.9
 4 5 8 -14.8 21.5
 5 5 8 151.38 28
 5 5 8 156.78 28.7
 5 5 8 123.69 21.7
 7 -5 -7 357.86 36.7
 6 -5 -7 121.49 26
 5 -5 -7 1422.46 103.79
 4 -5 -7 128.99 17.6
 4 -5 -7 169.88 19.4
 3 -5 -7 1061.49 84.89
 3 -5 -7 1198.78 74.99
 3 -5 -7 1161.38 79.49
 2 -5 -7 76.79 13.1
 2 -5 -7 43.2 10.1
 2 -5 -7 51.29 9.4
 1 -5 -7 2826.32 187.58
 1 -5 -7 2625.84 178.18
 -1 5 7 2695.43 208.18
 0 -5 -7 252.57 15.1
 0 -5 -7 318.77 16.2
 0 5 7 248.68 21.6
 -1 -5 -7 986.1 58.99
 1 5 7 976.7 59.99
 1 5 7 951.1 60.09
 -2 -5 -7 519.45 32.7
 2 5 7 542.85 34.7
 2 5 7 533.75 40.7
 2 5 7 506.15 38.1
 -3 -5 -7 97.19 12.1
 3 5 7 95.69 17.9
 3 5 7 144.69 22.8
 3 5 7 110.69 14.6
 4 5 7 1095.19 65.29
 4 5 7 1112.29 77.59
 4 5 7 1118.49 70.49
 5 5 7 127.09 21.7
 5 5 7 110.19 26.8
 6 5 7 379.16 41.5
 6 5 7 380.86 36.9
 7 -5 -6 39.7 26.2
 6 -5 -6 34.9 20.5
 5 -5 -6 630.74 43.8
 4 -5 -6 316.47 27.8
 4 -5 -6 382.76 30.1
 3 -5 -6 29.2 12.5
 3 -5 -6 42 13.1
 3 -5 -6 61.29 12.6
 2 -5 -6 49 10.3
 2 -5 -6 47.4 11.9
 2 -5 -6 41.9 9.6
 2 -5 -6 70.59 10
 1 -5 -6 608.04 36.9
 1 -5 -6 587.04 41.1
 1 -5 -6 585.44 38.2
 1 -5 -6 601.44 36.7
 -1 5 6 581.14 34.8
 0 -5 -6 1614.94 110.99
 0 -5 -6 1377.16 98.59
 0 5 6 1518.95 82.09
 1 5 6 -8.6 10.5
 1 5 6 4.6 3.5
 2 5 6 525.45 37.1
 2 5 6 584.74 39.9
 2 5 6 525.05 33.1
 3 5 6 25.1 19.3
 3 5 6 27.7 16.5
 3 5 6 24 10.9
 4 5 6 302.87 24.1
 4 5 6 239.68 26.4
 4 5 6 285.87 29.9
 5 5 6 24.4 17.4
 5 5 6 7.9 16.8
 6 5 6 143.39 27.1
 6 5 6 101.09 21.7
 7 -5 -5 152.38 28.9
 6 -5 -5 347.57 37.6
 5 -5 -5 -9.6 19
 4 -5 -5 3814.72 313.17
 4 -5 -5 3170.88 208.28
 -4 5 5 3168.28 296.97
 3 -5 -5 0.7 10.9
 3 -5 -5 10.5 14.2
 3 -5 -5 17.1 8.1
 3 -5 -5 -4.1 11.9
 -3 5 5 -8.5 9.5
 2 -5 -5 2318.37 147.59
 2 -5 -5 2217.88 139.69
 -2 5 5 2180.88 205.08
 1 -5 -5 204.68 13
 1 -5 -5 189.68 14.4
 1 -5 -5 166.38 16.1
 1 -5 -5 184.88 13.6
 1 -5 -5 148.99 16.6
 -1 5 5 192.68 18.9
 0 -5 -5 3058.49 219.18
 0 -5 -5 2772.82 171.08
 0 -5 -5 2841.42 149.49
 0 5 5 2857.21 214.28
 -1 -5 -5 755.42 58.69
 -1 -5 -5 646.24 53.29
 1 5 5 645.64 39.6
 1 5 5 640.04 39.2
 1 5 5 595.24 39.2
 -2 -5 -5 1157.88 71.29
 2 5 5 1176.18 71.69
 2 5 5 1349.16 77.59
 2 5 5 1147.69 69.09
 2 5 5 1245.48 79.99
 3 5 5 766.42 46.2
 3 5 5 721.73 44.3
 3 5 5 716.13 57.79
 3 5 5 787.92 52.39
 4 5 5 63.59 14.2
 4 5 5 41 19.3
 5 5 5 906.41 62.59
 5 5 5 802.32 57.39
 6 5 5 34.2 21.7
 6 5 5 17.3 22.7
 7 -5 -4 104.49 32.8
 6 -5 -4 127.39 23
 5 -5 -4 14.3 19.5
 -5 5 4 11.7 10.7
 4 -5 -4 1173.48 81.79
 4 -5 -4 1289.17 122.09
 -4 5 4 1309.97 124.19
 3 -5 -4 1402.16 106.19
 3 -5 -4 1235.88 143.09
 3 -5 -4 1328.77 96.09
 -3 5 4 1303.07 92.49
 2 -5 -4 15 8.3
 2 -5 -4 22.1 8.7
 2 -5 -4 7.7 8.6
 2 -5 -4 16.6 13.3
 -2 5 4 21.4 12.2
 1 -5 -4 292.67 26.2
 1 -5 -4 310.47 23
 1 -5 -4 327.07 21
 1 -5 -4 292.17 26.8
 1 -5 -4 334.07 20.1
 -1 5 4 344.47 27.5
 0 -5 -4 205.28 18.9
 0 -5 -4 177.38 13.4
 0 -5 -4 144.39 14.7
 0 5 4 187.08 14.6
 -1 -5 -4 842.02 55.89
 -1 -5 -4 834.72 56.69
 1 5 4 875.81 55.49
 1 5 4 940.41 61.39
 1 5 4 903.11 68.29
 1 5 4 784.52 48.8
 1 5 4 906.41 55.29
 -2 -5 -4 55.19 10
 -2 -5 -4 60.89 10.7
 2 5 4 68.89 8.5
 2 5 4 93.09 12.1
 2 5 4 68.99 8
 -3 -5 -4 705.33 47.2
 3 5 4 715.73 40.5
 3 5 4 705.63 51.39
 3 5 4 757.42 45
 4 5 4 202.48 20
 4 5 4 190.48 20.7
 5 5 4 79.69 18
 5 5 4 66.29 18.7
 6 5 4 36.5 21.8
 7 5 4 57.49 29.5
 7 -5 -3 369.96 37.5
 6 -5 -3 80.39 21.8
 -5 5 3 747.73 72.89
 -5 5 3 745.83 67.69
 -4 5 3 -3.6 12.1
 -4 5 3 14.4 11.3
 -4 5 3 -10.4 11.8
 3 -5 -3 4913.11 333.37
 -3 5 3 5033 341.77
 -3 5 3 5110.59 367.06
 -3 5 3 5062.09 310.77
 2 -5 -3 474.95 40.5
 2 -5 -3 569.84 45.9
 -2 5 3 495.85 36.4
 -2 5 3 546.35 37.6
 -2 5 3 523.75 37.7
 1 -5 -3 3045.8 177.48
 1 -5 -3 3118.99 236.38
 1 -5 -3 3082.79 215.78
 -1 5 3 3098.59 219.58
 0 -5 -3 3203.08 212.58
 0 -5 -3 3558.84 220.28
 0 -5 -3 3059.09 204.88
 0 -5 -3 3276.67 181.78
 0 5 3 3297.87 208.08
 -1 -5 -3 6802.82 394.26
 -1 -5 -3 6808.62 441.46
 1 5 3 7584.74 551.44
 1 5 3 7035.4 426.16
 1 5 3 6863.51 411.86
 1 5 3 6732.33 367.46
 -2 -5 -3 632.84 35.3
 -2 -5 -3 615.14 39.2
 2 5 3 620.64 46.6
 2 5 3 612.74 38
 2 5 3 643.44 36.6
 2 5 3 646.94 38.8
 -3 -5 -3 523.65 33.6
 3 5 3 513.55 31.5
 3 5 3 499.45 30.3
 3 5 3 441.96 33.1
 -4 -5 -3 1609.54 111.19
 4 5 3 1926.01 108.79
 4 5 3 1806.62 106.59
 5 5 3 41.6 17.4
 6 5 3 556.94 56.29
 7 5 3 -6.6 28.3
 7 -5 -2 227.98 32
 -6 5 2 212.38 29.3
 -5 5 2 94.29 17.5
 -5 5 2 87.09 12.6
 -4 5 2 111.39 16.2
 -4 5 2 78.89 14.1
 3 -5 -2 1137.49 87.59
 -3 5 2 1121.29 74.89
 -3 5 2 1052.49 101.59
 2 -5 -2 2461.05 192.28
 -2 5 2 2341.77 143.89
 -2 5 2 2105.59 169.58
 1 -5 -2 10.6 6.6
 1 -5 -2 -1.2 12
 -1 5 2 15.5 10.3
 -1 5 2 11.1 6.4
 -1 5 2 22.5 33.9
 0 -5 -2 565.64 36.2
 0 -5 -2 498.55 37.9
 0 -5 -2 616.74 48
 0 -5 -2 537.55 36.1
 0 5 2 557.34 40.3
 0 5 2 542.15 36
 -1 -5 -2 12.4 5.1
 -1 -5 -2 1.1 7.6
 -1 -5 -2 4.4 9.6
 1 5 2 4.6 11.3
 1 5 2 4.7 6.2
 -2 -5 -2 342.57 20.8
 -2 -5 -2 293.47 24.3
 2 5 2 364.46 21.2
 2 5 2 322.47 24.1
 2 5 2 341.77 24.1
 -3 -5 -2 -1 8.9
 -3 -5 -2 13 8.8
 3 5 2 -0.6 8
 3 5 2 2.2 9.1
 4 5 2 423.66 29.8
 5 5 2 370.36 30.6
 6 5 2 3.2 16.9
 7 5 2 12.5 26.2
 7 -5 -1 284.87 32.3
 -6 5 1 620.34 46.1
 -5 5 1 -7.1 15.1
 -4 5 1 1971.9 144.79
 -4 5 1 2390.16 200.48
 3 -5 -1 1.9 11.1
 -3 5 1 -2.6 11.6
 -3 5 1 16.4 10.7
 -2 5 1 5026.7 361.06
 1 -5 -1 1085.69 83.59
 -1 5 1 1035.6 85.19
 -1 5 1 967.6 79.99
 0 -5 -1 1171.78 76.59
 0 -5 -1 1105.19 100.29
 0 -5 -1 1151.18 96.29
 0 5 1 1177.28 90.39
 0 5 1 1153.98 71.29
 -1 -5 -1 8006.4 476.45
 -1 -5 -1 8376.76 428.56
 1 5 1 8098.29 497.85
 -2 -5 -1 2147.89 120.89
 -2 -5 -1 2100.19 119.99
 2 5 1 2142.99 129.89
 2 5 1 1968.8 122.89
 -3 -5 -1 2130.39 142.99
 -3 -5 -1 2107.69 117.39
 3 5 1 2065.09 123.79
 3 5 1 2158.38 134.99
 -4 -5 -1 74.79 8.8
 4 5 1 70.59 14.5
 -5 -5 -1 1643.54 101.49
 5 5 1 1780.32 124.89
 6 5 1 80.19 22.9
 7 5 1 715.03 61.49
 -7 5 0 18.9 20.6
 -6 5 0 325.37 30.3
 -5 5 0 332.17 29.1
 -4 5 0 -12.8 15.6
 -4 5 0 -1.4 11
 3 -5 0 346.47 37.4
 -3 5 0 380.66 28.8
 -3 5 0 322.97 28
 2 -5 0 231.98 19.2
 -2 5 0 317.07 30.6
 -2 5 0 311.27 36
 1 -5 0 1410.86 104.99
 -1 5 0 1718.43 176.98
 -1 5 0 1280.37 93.09
 0 -5 0 -2.8 7.8
 0 -5 0 13.6 8.9
 0 5 0 0 7
 0 5 0 3.2 8.1
 -1 -5 0 1169.58 78.29
 -1 -5 0 1285.97 68.89
 1 5 0 1223.18 77.99
 1 5 0 1388.26 107.49
 1 5 0 1162.88 77.49
 -2 -5 0 283.07 18.3
 -2 -5 0 263.57 24.8
 -2 -5 0 257.77 19.1
 2 5 0 275.67 21
 2 5 0 277.27 19.2
 -3 -5 0 308.27 21.1
 -3 -5 0 259.77 18.2
 3 5 0 307.17 21
 3 5 0 287.27 21.7
 3 5 0 310.97 22.9
 -4 -5 0 24.2 9.1
 -4 -5 0 39.3 8.8
 4 5 0 45.5 58.29
 5 5 0 334.07 29.5
 6 5 0 310.47 29.3
 7 5 0 118.59 43.6
 -7 5 -1 707.13 51.19
 -6 5 -1 78.69 20.7
 -5 5 -1 1903.21 144.49
 -4 5 -1 60.69 15.4
 -3 5 -1 2444.56 160.98
 2 -5 1 2251.67 180.18
 -2 5 -1 2428.96 177.18
 1 -5 1 8694.23 585.74
 0 -5 1 1117.19 88.09
 0 -5 1 1145.19 80.99
 0 5 -1 1102.69 74.99
 -1 -5 1 1004.3 65.39
 1 5 -1 860.51 51.69
 1 5 -1 978.4 75.39
 -2 -5 1 4309.17 308.17
 -3 -5 1 13.7 11.2
 -3 -5 1 0.8 7.6
 3 5 -1 3 20.2
 3 5 -1 -6.3 17
 -4 -5 1 1832.92 115.39
 4 5 -1 2124.99 154.98
 5 5 -1 14.5 17.4
 6 5 -1 705.83 57.09
 7 5 -1 462.45 46.7
 -7 5 -2 -14.9 20.8
 -6 5 -2 25.6 23.6
 -5 5 -2 361.06 30.5
 -4 5 -2 383.76 32.9
 -3 5 -2 -4.9 11.8
 2 -5 2 363.66 30.1
 -2 5 -2 379.16 29.1
 1 -5 2 13.9 9.9
 -1 5 -2 9.2 10.9
 0 -5 2 605.34 47.6
 0 -5 2 541.25 43.2
 0 5 -2 601.64 39.9
 -1 -5 2 12.5 11.7
 1 5 -2 1 11.2
 -2 -5 2 1615.04 118.19
 2 5 -2 1605.54 134.99
 2 5 -2 1518.15 93.09
 -3 -5 2 712.33 47.8
 -3 -5 2 709.53 43.6
 3 5 -2 635.74 89.89
 -4 -5 2 67.69 8.9
 4 5 -2 60.29 7.5
 4 5 -2 85.49 15.6
 5 5 -2 121.99 37.6
 6 5 -2 261.67 27.6
 7 5 -2 296.87 37.6
 -7 5 -3 -9.6 21.5
 -6 5 -3 596.84 46
 -5 5 -3 17.6 16.8
 -4 5 -3 2089.19 188.38
 -3 5 -3 550.74 44.3
 2 -5 3 577.84 38.8
 -2 5 -3 653.93 46.7
 1 -5 3 6945.21 447.86
 -1 5 -3 6974 450.85
 0 -5 3 3054.19 266.87
 0 5 -3 3316.17 230.28
 -1 -5 3 2953 260.77
 1 5 -3 3255.27 219.78
 -2 -5 3 467.35 31.5
 2 5 -3 431.96 29.2
 -3 -5 3 2693.03 223.48
 3 5 -3 3142.49 252.97
 -4 -5 3 -9.7 7.4
 4 5 -3 1.9 8.8
 4 5 -3 10.2 16.3
 5 5 -3 649.64 50.09
 6 5 -3 116.29 21.2
 7 5 -3 280.27 34
 -6 5 -4 64.69 25.8
 -5 5 -4 70.59 18.8
 -4 5 -4 160.38 20.3
 -3 5 -4 705.93 50.89
 -2 5 -4 76.29 14.7
 1 -5 4 909.01 60.89
 -1 5 -4 860.31 62.69
 0 -5 4 195.58 17.7
 0 5 -4 204.88 20.3
 -1 -5 4 290.57 24.7
 1 5 -4 349.27 25.4
 -2 -5 4 16.7 10.3
 2 5 -4 9.5 10.2
 3 5 -4 915.81 64.59
 3 5 -4 864.41 58.09
 -4 -5 4 945.41 55.39
 4 5 -4 859.31 70.09
 -5 -5 4 0.3 7
 5 5 -4 -6 17.6
 6 5 -4 137.59 22.1
 7 5 -4 35.2 21.8
 -6 5 -5 5.8 20.5
 -5 5 -5 773.12 57.49
 -4 5 -5 25.9 16.6
 -3 5 -5 801.12 48.7
 -2 5 -5 1272.87 93.79
 1 -5 5 617.64 40.4
 -1 5 -5 670.33 52.59
 0 -5 5 2781.62 232.78
 0 5 -5 3159.78 221.88
 -1 -5 5 164.68 17.7
 1 5 -5 189.48 18.7
 -2 -5 5 2159.78 150.88
 2 5 -5 2353.36 168.08
 3 5 -5 -2.2 14
 4 5 -5 2754.52 200.58
 -5 -5 5 -0.5 7
 5 5 -5 -9.3 14.9
 6 5 -5 334.97 31.2
 7 5 -5 136.79 25.7
 -6 5 -6 167.18 27.6
 -5 5 -6 19.4 18.2
 -4 5 -6 292.67 28.5
 -3 5 -6 -4.4 14.5
 -2 5 -6 579.04 44.1
 1 -5 6 10.7 5.5
 -1 5 -6 -13.7 12.8
 0 -5 6 1444.66 92.49
 0 5 -6 1597.54 101.09
 -1 -5 6 500.35 43.6
 1 5 -6 678.53 44.2
 2 5 -6 43.8 15.2
 3 5 -6 28.7 15.3
 4 5 -6 297.87 19.5
 4 5 -6 340.47 27.3
 5 5 -6 501.65 37.2
 5 5 -6 452.45 30.2
 6 5 -6 31.2 21.4
 7 5 -6 -2.3 25.6
 -6 5 -7 450.35 40.8
 -5 5 -7 80.39 22.1
 -4 5 -7 1260.37 89.39
 -3 5 -7 88.69 18.2
 -2 5 -7 536.75 42.7
 -1 5 -7 830.82 54.69
 0 5 -7 306.07 27.2
 1 5 -7 2420.96 173.38
 1 5 -7 2762.22 171.38
 2 5 -7 43.5 13.9
 3 5 -7 1086.89 74.29
 4 5 -7 123.79 21.2
 5 5 -7 1375.36 93.89
 6 5 -7 122.19 25.5
 7 5 -7 297.87 35.6
 -5 5 -8 126.59 25.5
 -4 5 -8 -20 22.1
 -3 5 -8 501.85 38.9
 2 -5 8 52.19 11
 -2 5 -8 97.59 19.1
 -1 5 -8 87.39 18.4
 0 5 -8 90.49 18.5
 1 5 -8 1025 69.69
 1 5 -8 847.42 64.89
 2 5 -8 738.43 47.9
 3 5 -8 -1.7 13.4
 4 5 -8 82.99 19.4
 5 5 -8 99.89 19.3
 6 5 -8 194.68 25.7
 -5 5 -9 286.37 41.1
 -4 5 -9 372.46 36.3
 3 -5 9 573.74 55.59
 -3 5 -9 697.93 47.7
 2 -5 9 868.31 68.79
 -2 5 -9 968 59.29
 -1 5 -9 566.44 41.4
 0 5 -9 577.24 43.7
 1 5 -9 0 17
 2 5 -9 2759.12 172.28
 3 5 -9 9.2 14.4
 4 5 -9 458.65 34.8
 5 5 -9 154.88 22.3
 6 5 -9 200.88 27.4
 -4 5 -10 61.89 23.6
 3 -5 10 8 13.5
 -3 5 -10 -13.4 22.6
 -2 5 -10 380.76 34.3
 -1 5 -10 259.77 27.9
 0 5 -10 20.1 18.6
 1 5 -10 22.7 23.1
 2 5 -10 267.87 27.5
 3 5 -10 515.25 40
 4 5 -10 11.3 15.6
 5 5 -10 93.89 20.9
 6 5 -10 12.8 24
 -4 5 -11 145.59 26.4
 -3 5 -11 379.46 35.7
 -2 5 -11 206.08 27.8
 -1 5 -11 969 74.19
 0 5 -11 40.4 20
 1 5 -11 916.81 62.69
 2 5 -11 16.6 19.8
 3 5 -11 1218.08 78.99
 4 5 -11 65.29 18.6
 5 5 -11 240.78 27.5
 6 5 -11 179.48 27.7
 -3 5 -12 34.4 23.9
 -2 5 -12 -12.6 20.9
 -1 5 -12 283.97 31.3
 0 5 -12 217.58 29.9
 1 5 -12 38.9 22.7
 2 5 -12 1.6 26.3
 3 5 -12 121.19 23
 4 5 -12 270.27 29.7
 5 5 -12 8.8 20
 -3 5 -13 132.69 33.8
 -2 5 -13 351.66 37.6
 -1 5 -13 89.69 25.1
 0 5 -13 240.58 32
 1 5 -13 140.99 31.8
 2 5 -13 549.25 49.99
 3 5 -13 169.78 28.2
 4 5 -13 322.37 34
 5 5 -13 164.68 27.6
 -2 5 -14 27 25.8
 -1 5 -14 37 25.2
 0 5 -14 193.28 31.4
 1 5 -14 214.68 32.4
 2 5 -14 -8.8 25.6
 3 5 -14 68.79 27.2
 4 5 -14 31.2 23.4
 0 5 -15 4.9 26.5
 1 5 -15 305.47 39.2
 2 5 -15 14.3 26.9
 3 -6 -14 16.6 25.1
 -2 6 14 416.86 39.9
 -1 6 14 187.28 29.5
 0 6 14 269.97 30
 1 6 14 213.78 32
 4 -6 -13 -17.8 22.2
 3 -6 -13 -0.2 17.7
 -2 6 13 22 21.1
 -1 6 13 1.4 18.1
 0 6 13 -10.1 22.5
 1 6 13 43.2 20.3
 2 6 13 10.4 21.1
 5 -6 -12 356.96 33.9
 4 -6 -12 43.4 17.7
 3 -6 -12 684.73 48.7
 -2 6 12 264.47 25
 -1 6 12 720.03 49.99
 0 6 12 506.85 36.6
 1 6 12 186.58 23.7
 2 6 12 513.85 42
 3 6 12 24.5 27.3
 5 -6 -11 23.3 21.6
 5 -6 -11 23.4 19.6
 4 -6 -11 2.6 19.3
 4 -6 -11 35.1 17.1
 3 -6 -11 47.7 17.3
 3 -6 -11 49.5 15.2
 -2 6 11 56.49 15.6
 -1 6 11 34 18.7
 0 6 11 25.6 19.9
 1 6 11 19 16.9
 2 6 11 4.3 21.3
 3 6 11 -3 25.3
 4 6 11 33.1 23.4
 6 -6 -10 406.76 38
 5 -6 -10 38 19.6
 5 -6 -10 -9.1 20.7
 4 -6 -10 870.01 60.69
 4 -6 -10 723.43 51.79
 3 -6 -10 318.67 30.4
 3 -6 -10 268.37 25.1
 2 -6 -10 866.21 50.99
 2 -6 -10 814.92 59.39
 -2 6 10 788.92 58.19
 1 -6 -10 944.01 77.79
 -1 6 10 1073.89 59.79
 0 6 10 399.26 31
 1 6 10 1110.69 73.89
 2 6 10 84.69 19.3
 3 6 10 853.71 54.89
 4 6 10 31.6 25.9
 4 6 10 -11.4 26.1
 6 -6 -9 12.1 23.7
 5 -6 -9 4 18.9
 5 -6 -9 27.1 19.3
 4 -6 -9 -1.5 14.1
 4 -6 -9 -4.6 18.1
 3 -6 -9 23.7 13.2
 3 -6 -9 7.7 9.1
 3 -6 -9 16.3 13.4
 2 -6 -9 131.19 17.6
 2 -6 -9 97.69 11.4
 2 -6 -9 97.99 12.5
 1 -6 -9 130.69 10.2
 1 -6 -9 121.59 9.9
 -1 6 9 142.19 16.7
 0 6 9 131.69 17.4
 1 6 9 378.56 28.4
 2 6 9 34.1 16.3
 2 6 9 24 7
 3 6 9 205.98 24
 3 6 9 164.18 28.6
 3 6 9 158.68 16.2
 4 6 9 43.1 25.5
 4 6 9 61.09 21
 5 6 9 -12.6 26.8
 5 6 9 34.5 28.1
 6 -6 -8 1.1 22.8
 5 -6 -8 914.11 63.59
 4 -6 -8 275.77 24.9
 4 -6 -8 263.77 24.5
 3 -6 -8 1020.1 72.09
 3 -6 -8 939.91 67.09
 3 -6 -8 1111.09 66.39
 2 -6 -8 1102.79 62.39
 2 -6 -8 901.81 66.49
 2 -6 -8 953.5 68.59
 1 -6 -8 536.45 34.3
 1 -6 -8 588.44 43.4
 -1 6 8 494.85 37.1
 0 6 8 1851.61 105.69
 1 6 8 122.29 17.2
 2 6 8 1585.54 108.89
 2 6 8 1617.84 104.59
 2 6 8 1635.84 100.29
 3 6 8 40.4 21.4
 3 6 8 16.4 10.4
 3 6 8 9.2 16.5
 4 6 8 753.32 60.59
 4 6 8 947.01 54.59
 4 6 8 903.91 63.79
 5 6 8 103.69 27.4
 5 6 8 76.19 27.8
 7 -6 -7 -17 27.9
 6 -6 -7 -6.4 24.4
 5 -6 -7 -23.1 19.7
 4 -6 -7 29.5 18.9
 4 -6 -7 0.6 14
 3 -6 -7 -3.3 10.9
 3 -6 -7 -3.3 10.3
 3 -6 -7 2.1 15.5
 2 -6 -7 4.6 9.6
 2 -6 -7 11 12.2
 2 -6 -7 15.7 8.2
 1 -6 -7 1.4 3.9
 1 -6 -7 5.8 5.9
 -1 6 7 17.2 12.6
 0 6 7 1402.76 77.59
 1 6 7 93.79 16.9
 2 6 7 212.98 15.4
 2 6 7 294.37 29.4
 2 6 7 241.98 23.5
 2 6 7 220.78 16.2
 3 6 7 65.49 16.3
 3 6 7 43.6 11.2
 3 6 7 38.9 12.7
 3 6 7 68.09 20.9
 4 6 7 183.88 30
 4 6 7 184.78 19.6
 4 6 7 172.28 25.9
 5 6 7 -4.5 22.7
 5 6 7 2.9 16
 5 6 7 31 24.2
 7 -6 -6 17.6 31.4
 6 -6 -6 994.5 69.79
 5 -6 -6 203.38 23.7
 4 -6 -6 1305.77 87.39
 4 -6 -6 1252.17 78.09
 4 -6 -6 1546.75 104.79
 -4 6 6 1353.36 99.09
 3 -6 -6 1159.38 77.89
 3 -6 -6 1157.88 72.09
 3 -6 -6 1238.08 98.19
 3 -6 -6 1272.37 88.29
 -3 6 6 1222.58 96.09
 2 -6 -6 1043.6 59.19
 2 -6 -6 1086.59 76.09
 2 -6 -6 1052.59 68.69
 2 -6 -6 1042.9 71.29
 -2 6 6 1101.39 71.09
 1 -6 -6 2414.36 154.98
 1 -6 -6 2213.18 140.39
 1 -6 -6 2247.08 163.58
 1 -6 -6 2051.39 129.99
 -1 6 6 2300.97 137.19
 0 6 6 279.37 21.6
 1 6 6 2787.72 180.48
 2 6 6 12.7 16.1
 2 6 6 -22.4 15.3
 2 6 6 9.1 6.4
 2 6 6 8.3 6.7
 3 6 6 1638.34 99.39
 3 6 6 1734.83 92.69
 3 6 6 1729.83 125.69
 3 6 6 1663.93 119.29
 4 6 6 89.29 14.3
 4 6 6 103.59 22.1
 4 6 6 72.09 22.1
 5 6 6 704.43 44.7
 5 6 6 647.64 49.6
 6 6 6 209.98 26.7
 6 6 6 208.98 30.6
 7 -6 -5 71.49 31.5
 6 -6 -5 16.2 20.8
 5 -6 -5 37.4 20.6
 4 -6 -5 98.09 11.6
 4 -6 -5 106.19 18.9
 -4 6 5 87.89 15.6
 3 -6 -5 23.9 11.9
 3 -6 -5 8 15.9
 3 -6 -5 21 9.7
 3 -6 -5 35.1 10.2
 -3 6 5 17.8 11.4
 2 -6 -5 81.29 10.4
 2 -6 -5 72.69 13.4
 2 -6 -5 82.99 11.1
 1 -6 -5 118.69 9.2
 1 -6 -5 116.59 11.8
 1 -6 -5 129.79 14.6
 1 -6 -5 117.79 8.5
 1 -6 -5 114.19 14.8
 -1 6 5 114.59 15.3
 0 -6 -5 99.49 16
 0 -6 -5 90.39 12.5
 0 -6 -5 88.59 10.7
 0 6 5 72.09 13.6
 0 6 5 109.19 12.8
 -1 -6 -5 324.57 24.1
 1 6 5 337.77 22.7
 2 6 5 402.26 26.4
 2 6 5 358.36 31.2
 2 6 5 438.46 28.9
 2 6 5 358.06 25.3
 3 6 5 107.09 22.2
 3 6 5 84.99 15.3
 3 6 5 67.39 12.2
 3 6 5 82.79 12
 4 6 5 69.19 18.6
 4 6 5 34.5 14.5
 5 6 5 75.19 18.9
 5 6 5 29.6 19.9
 6 6 5 42.8 22.8
 7 -6 -4 642.34 51.69
 6 -6 -4 225.68 32
 5 -6 -4 1549.34 146.79
 -5 6 4 1227.88 110.99
 4 -6 -4 1157.38 65.39
 -4 6 4 1185.48 99.59
 -4 6 4 1157.98 98.49
 3 -6 -4 2038.6 183.18
 3 -6 -4 1631.94 136.29
 3 -6 -4 1787.82 133.09
 -3 6 4 1920.61 145.89
 -3 6 4 1859.21 154.98
 2 -6 -4 3091.59 244.78
 2 -6 -4 2830.72 215.78
 2 -6 -4 3004.1 232.58
 -2 6 4 2753.92 250.97
 -2 6 4 2678.93 200.68
 1 -6 -4 664.03 40.6
 1 -6 -4 575.64 41.8
 1 -6 -4 573.94 35.1
 -1 6 4 666.13 40
 0 -6 -4 3682.83 233.78
 0 -6 -4 3976.3 227.88
 0 -6 -4 3750.92 215.18
 0 -6 -4 3938.01 249.68
 0 6 4 4259.47 245.68
 -1 -6 -4 18.7 8.5
 -1 -6 -4 24.2 9.8
 1 6 4 27 14.7
 1 6 4 28.1 3.5
 1 6 4 33.4 4.7
 1 6 4 25 10.8
 1 6 4 19.8 10.9
 -2 -6 -4 3430.46 235.68
 2 6 4 3321.37 233.58
 2 6 4 3359.96 181.88
 2 6 4 3414.06 214.68
 2 6 4 3628.14 238.68
 -3 -6 -4 128.99 17.1
 3 6 4 137.09 13.3
 3 6 4 130.59 13.6
 3 6 4 149.29 18.1
 3 6 4 128.19 20.1
 4 6 4 1408.16 82.89
 4 6 4 1368.66 81.09
 5 6 4 355.16 31.5
 6 6 4 489.15 39.9
 7 -6 -3 16.4 29.9
 6 -6 -3 86.99 24.5
 -5 6 3 13 11.7
 -5 6 3 29.7 19.2
 -4 6 3 11.4 11.3
 -4 6 3 16.8 16.1
 3 -6 -3 174.18 18.3
 -3 6 3 163.18 17.7
 -3 6 3 186.28 16.7
 -3 6 3 197.78 18.1
 2 -6 -3 298.77 22.4
 2 -6 -3 277.27 23.1
 -2 6 3 252.27 20.6
 -2 6 3 296.47 23.1
 -2 6 3 300.17 24
 1 -6 -3 314.67 21.9
 1 -6 -3 318.77 23.2
 1 -6 -3 326.97 20.8
 -1 6 3 332.97 25
 -1 6 3 356.36 23.9
 0 -6 -3 371.36 28.4
 0 -6 -3 374.06 25.6
 0 -6 -3 342.47 25
 0 -6 -3 387.26 26.1
 0 6 3 390.16 22
 0 6 3 375.56 28.8
 -1 -6 -3 686.33 40.8
 -1 -6 -3 596.44 37.6
 1 6 3 687.23 40
 1 6 3 651.63 41.3
 1 6 3 616.74 42.8
 1 6 3 619.54 40
 -2 -6 -3 60.69 10.5
 -2 -6 -3 72.99 10.3
 2 6 3 67.39 8.5
 2 6 3 51.79 8.6
 2 6 3 50.69 14.4
 2 6 3 55.69 13.1
 -3 -6 -3 55.49 12.6
 3 6 3 47.1 10.8
 3 6 3 52.99 10.3
 4 6 3 399.56 29.8
 5 6 3 -28.5 16.5
 6 6 3 8.5 21.1
 7 6 3 -13.6 26.8
 7 -6 -2 52.49 25.9
 -6 6 2 999.2 70.39
 -5 6 2 549.35 46.3
 -5 6 2 606.74 45.9
 -4 6 2 1500.15 103.99
 3 -6 -2 2527.35 228.78
 -3 6 2 2860.31 302.87
 -3 6 2 3011 256.07
 2 -6 -2 1049.99 104.19
 -2 6 2 942.91 58.59
 -2 6 2 918.51 79.79
 1 -6 -2 4988 280.87
 -1 6 2 4483.35 322.37
 -1 6 2 4549.65 289.77
 0 -6 -2 74.99 10.6
 0 -6 -2 84.69 15.9
 0 -6 -2 73.59 13.5
 0 -6 -2 79.59 8.5
 0 6 2 110.69 15.9
 0 6 2 98.49 8.4
 -1 -6 -2 4364.46 287.77
 -1 -6 -2 4836.92 285.07
 -1 -6 -2 4560.34 259.47
 1 6 2 4720.23 269.77
 1 6 2 4827.22 371.46
 1 6 2 4383.06 274.77
 -2 -6 -2 229.88 16.5
 -2 -6 -2 216.58 16.2
 2 6 2 203.88 15.9
 2 6 2 200.08 15
 2 6 2 206.18 20.8
 2 6 2 235.68 17.7
 -3 -6 -2 2836.52 161.48
 -3 -6 -2 2957.3 173.78
 3 6 2 2751.02 170.58
 3 6 2 2857.01 168.18
 -4 -6 -2 494.15 31.7
 4 6 2 495.95 33.4
 -5 -6 -2 794.92 56.49
 5 6 2 813.02 52.89
 6 6 2 455.05 37.3
 7 6 2 161.58 30.5
 -7 6 1 20.2 20.6
 -6 6 1 -3.3 19.2
 -5 6 1 17.5 16.6
 -4 6 1 648.84 45.3
 3 -6 -1 18 11.6
 -3 6 1 -2.8 10.4
 -3 6 1 22.6 10.5
 2 -6 -1 320.67 26
 -2 6 1 340.07 35.8
 -2 6 1 348.47 29.8
 1 -6 -1 385.36 30.8
 -1 6 1 447.76 35.7
 -1 6 1 420.66 30.3
 0 -6 -1 302.47 22.9
 0 -6 -1 341.97 22.3
 0 -6 -1 343.77 26.6
 0 6 1 305.87 24.2
 0 6 1 347.87 21.5
 -1 -6 -1 687.93 39
 -1 -6 -1 685.53 43.8
 1 6 1 685.73 52.79
 1 6 1 714.23 48.2
 1 6 1 681.43 47.1
 -2 -6 -1 209.38 17.5
 -2 -6 -1 223.58 15.8
 -2 -6 -1 222.08 15.5
 2 6 1 188.18 17.3
 2 6 1 216.78 16.1
 -3 -6 -1 752.02 43.1
 -3 -6 -1 714.03 43.7
 3 6 1 747.03 48.6
 3 6 1 773.32 49
 3 6 1 779.92 52.99
 -4 -6 -1 280.77 21.8
 -4 -6 -1 255.27 20.3
 4 6 1 294.87 29.2
 -5 -6 -1 297.17 20.4
 5 6 1 315.37 27.4
 6 6 1 21.5 20.6
 7 6 1 63.29 23.2
 -7 6 0 400.66 37.4
 -6 6 0 262.17 29.5
 -5 6 0 985.5 85.59
 -4 6 0 2016.8 156.98
 -3 6 0 1156.78 84.59
 -3 6 0 1041.4 89.89
 2 -6 0 3487.05 200.08
 1 -6 0 118.99 13
 -1 6 0 89.09 11.3
 -1 6 0 104.89 13.5
 0 -6 0 6165.98 434.76
 0 6 0 5613.94 375.76
 0 6 0 5815.82 455.55
 -1 -6 0 124.89 12.9
 -1 -6 0 138.39 12.8
 1 6 0 110.39 12.3
 1 6 0 133.99 15
 1 6 0 143.19 13.1
 -2 -6 0 3377.36 205.28
 -2 -6 0 3419.06 184.48
 -2 -6 0 3430.76 190.28
 2 6 0 3253.47 209.08
 2 6 0 3493.25 252.77
 -3 -6 0 949.11 59.79
 -3 -6 0 910.81 60.49
 3 6 0 855.21 65.39
 3 6 0 956.3 59.69
 3 6 0 942.11 58.79
 -4 -6 0 1626.64 93.19
 -4 -6 0 1671.73 113.19
 4 6 0 1809.62 121.79
 5 6 0 970.7 73.59
 6 6 0 297.67 29
 7 6 0 430.66 38.6
 -7 6 -1 -26.5 21.4
 -6 6 -1 1.2 18.4
 -5 6 -1 347.17 30.3
 -4 6 -1 316.57 28.6
 -3 6 -1 924.61 70.09
 2 -6 1 238.58 21.7
 -2 6 -1 256.17 23.4
 1 -6 1 668.73 42.4
 -1 6 -1 792.72 51.79
 0 -6 1 345.47 25.6
 0 -6 1 380.36 24.6
 0 6 -1 367.66 25.1
 0 6 -1 366.56 25.2
 -1 -6 1 334.67 23.9
 1 6 -1 335.67 22.3
 1 6 -1 389.66 30.9
 1 6 -1 386.86 30.4
 -2 -6 1 207.28 17.7
 2 6 -1 271.37 26.9
 2 6 -1 258.87 19.1
 -3 -6 1 2.1 15.9
 -3 -6 1 14.9 11
 3 6 -1 55.09 60.99
 3 6 -1 42.3 54.69
 -4 -6 1 500.65 40
 4 6 -1 704.03 94.29
 4 6 -1 558.84 54.69
 5 6 -1 54.69 26.9
 6 6 -1 28.2 39.3
 7 6 -1 14.4 22.3
 -7 6 -2 140.19 26.4
 -6 6 -2 477.15 39.3
 -5 6 -2 875.41 69.79
 -4 6 -2 529.55 51.29
 -3 6 -2 3232.58 226.88
 2 -6 2 209.48 18.8
 -2 6 -2 218.08 19.5
 1 -6 2 4413.26 280.47
 -1 6 -2 4568.74 293.67
 0 -6 2 106.89 14.6
 0 -6 2 95.79 9.1
 0 6 -2 98.49 14.1
 1 6 -2 4228.68 256.37
 1 6 -2 4397.36 352.86
 -2 -6 2 762.82 48.8
 2 6 -2 809.52 56.09
 2 6 -2 699.13 44
 -3 -6 2 1677.93 146.19
 3 6 -2 1729.13 137.49
 -4 -6 2 1136.09 70.59
 4 6 -2 1221.08 92.19
 4 6 -2 1071.19 74.79
 -5 -6 2 537.85 34.8
 5 6 -2 642.04 50.69
 6 6 -2 795.72 61.69
 7 6 -2 71.49 23
 -6 6 -3 16.6 20.2
 -5 6 -3 -1.2 19.9
 -4 6 -3 358.66 33.2
 -3 6 -3 105.39 16.6
 2 -6 3 46.4 12.6
 -2 6 -3 47.3 13.2
 1 -6 3 584.34 36.9
 -1 6 -3 554.24 36.6
 0 -6 3 330.57 25.6
 0 6 -3 359.46 28
 -1 -6 3 264.67 21.8
 1 6 -3 238.38 21.9
 1 6 -3 286.17 19.1
 -2 -6 3 246.38 18.8
 2 6 -3 178.88 17.8
 2 6 -3 202.58 14.7
 3 6 -3 76.39 8.6
 -4 -6 3 -4.9 8.7
 4 6 -3 0.8 12.3
 4 6 -3 31.8 17
 5 6 -3 55.99 41.9
 6 6 -3 -4 21.3
 7 6 -3 -17.4 26.3
 -6 6 -4 401.26 36.3
 -5 6 -4 272.77 25.3
 -4 6 -4 1445.46 114.09
 -3 6 -4 141.09 18.6
 -2 6 -4 3654.63 225.28
 1 -6 4 37.9 13
 -1 6 -4 20.8 12.9
 0 -6 4 3810.52 238.58
 0 6 -4 4104.89 263.47
 -1 -6 4 487.35 36.9
 1 6 -4 648.64 39.5
 1 6 -4 590.34 37.2
 -2 -6 4 2342.07 165.68
 2 6 -4 2457.25 186.78
 3 6 -4 1198.88 79.19
 3 6 -4 1242.08 72.19
 -4 -6 4 778.22 51.69
 4 6 -4 731.93 53.89
 -5 -6 4 1018.2 60.69
 5 6 -4 964.1 71.99
 6 6 -4 152.88 26.6
 7 6 -4 586.84 53.49
 -6 6 -5 31.3 27.5
 -5 6 -5 56.99 20
 -4 6 -5 58.29 18.5
 -3 6 -5 98.39 17.9
 -2 6 -5 293.67 26
 -1 6 -5 221.38 22.1
 0 -6 5 63.19 14.9
 1 6 -5 134.89 17.3
 2 6 -5 48.3 15.2
 3 6 -5 9.1 14.5
 4 6 -5 78.69 17.5
 5 6 -5 -8.8 17.7
 5 6 -5 -1.4 5
 6 6 -5 -8.8 20.3
 7 6 -5 36 25.5
 -6 6 -6 171.58 28.6
 -5 6 -6 758.52 54.19
 -4 6 -6 101.19 20.9
 -3 6 -6 1788.82 119.99
 -2 6 -6 3.3 15.1
 -1 6 -6 2083.89 138.09
 0 6 -6 259.37 24.7
 1 6 -6 2096.99 130.59
 2 6 -6 946.41 64.89
 3 6 -6 1036.2 73.19
 4 6 -6 1103.59 71.39
 4 6 -6 1017.1 67.29
 5 6 -6 135.59 12.2
 5 6 -6 152.88 20.7
 6 6 -6 663.23 49.9
 7 6 -6 55.29 26.4
 -6 6 -7 40 20.8
 -5 6 -7 -4.9 26
 -4 6 -7 239.28 27.4
 -3 6 -7 29.3 17.3
 -2 6 -7 262.17 26.3
 -1 6 -7 60.79 17.1
 0 6 -7 1137.09 69.59
 1 6 -7 13.3 11.5
 2 6 -7 33.8 13.8
 3 6 -7 -12.4 15.4
 4 6 -7 9.6 14
 5 6 -7 6 16.2
 6 6 -7 8.5 22.1
 7 6 -7 -2.1 20.8
 -5 6 -8 57.09 23.7
 -4 6 -8 841.12 69.79
 -3 6 -8 12.2 21.3
 2 -6 8 1559.14 135.49
 -2 6 -8 1771.02 102.59
 -1 6 -8 136.79 21.7
 0 6 -8 2028.2 127.29
 1 6 -8 629.64 44.5
 2 6 -8 944.31 59.29
 3 6 -8 968.6 62.89
 4 6 -8 302.47 27.7
 5 6 -8 752.92 56.09
 6 6 -8 9.1 23.4
 -5 6 -9 -19.4 21.4
 -4 6 -9 59.69 23.8
 3 -6 9 190.18 19.9
 -3 6 -9 207.98 26.7
 -2 6 -9 34 19.6
 -1 6 -9 248.08 27.8
 0 6 -9 185.18 23.8
 1 6 -9 126.09 22.6
 2 6 -9 79.99 18.8
 3 6 -9 15.6 15.4
 4 6 -9 -19.3 18.2
 5 6 -9 5.3 16.5
 6 6 -9 27.6 23.7
 -4 6 -10 -11.6 22.9
 -3 6 -10 914.91 68.09
 -2 6 -10 43.9 25.5
 -1 6 -10 859.01 57.69
 0 6 -10 415.96 34
 1 6 -10 1070.79 68.69
 2 6 -10 720.03 51.39
 3 6 -10 242.58 28.3
 4 6 -10 734.23 49.9
 5 6 -10 23.7 18
 6 6 -10 417.76 37.3
 -4 6 -11 16.5 21.3
 -3 6 -11 60.69 24.5
 -2 6 -11 41.8 22.2
 -1 6 -11 1 20.8
 0 6 -11 47.1 21.6
 1 6 -11 -14.8 20.2
 2 6 -11 30 21.2
 3 6 -11 61.79 19.9
 4 6 -11 12.7 17.8
 5 6 -11 34.1 23.9
 -3 6 -12 11.3 24.6
 -2 6 -12 706.13 59.79
 -1 6 -12 183.98 29
 0 6 -12 473.95 42.2
 1 6 -12 588.64 47.4
 2 6 -12 237.98 32.2
 3 6 -12 560.74 44.4
 4 6 -12 29.1 23.5
 5 6 -12 410.66 37.9
 -2 6 -13 26.6 31.8
 -1 6 -13 5.9 23.3
 0 6 -13 -8.8 29.1
 1 6 -13 8.2 23.1
 2 6 -13 -2.6 24.2
 3 6 -13 34.2 24.2
 4 6 -13 2.6 22.1
 -1 6 -14 258.07 36
 0 6 -14 239.88 35.3
 1 6 -14 189.98 32.9
 2 6 -14 527.75 52.19
 3 6 -14 32.6 26.5
 1 6 -15 0.9 34.7
 3 -7 -14 177.68 31.6
 2 -7 -14 73.99 23.8
 -2 7 14 145.39 27.9
 -1 7 14 95.19 27.1
 0 7 14 40.1 26.7
 1 7 14 103.99 24.9
 4 -7 -13 152.08 28.3
 3 -7 -13 94.49 22.5
 2 -7 -13 460.05 38.2
 -2 7 13 464.05 39.8
 -1 7 13 1.9 23.2
 0 7 13 640.04 46.6
 1 7 13 43.6 20.3
 2 7 13 307.97 31.9
 5 -7 -12 8.2 24.8
 4 -7 -12 55.99 22.5
 3 -7 -12 0.1 18
 2 -7 -12 475.85 39.3
 -1 7 12 276.47 29.5
 0 7 12 24.8 23.1
 1 7 12 41.5 19.7
 2 7 12 85.09 26.8
 3 7 12 133.99 26.7
 5 -7 -11 237.28 29.9
 4 -7 -11 130.59 24.7
 3 -7 -11 243.08 27.8
 2 -7 -11 -3 21
 -1 7 11 879.41 57.59
 0 7 11 23 16.7
 1 7 11 455.55 34.3
 2 7 11 70.49 24.6
 3 7 11 323.57 32.3
 6 -7 -10 -10.2 23.1
 5 -7 -10 304.77 30.5
 5 -7 -10 258.07 28
 4 -7 -10 39.1 15.8
 4 -7 -10 61.49 21.6
 3 -7 -10 64.09 15.8
 3 -7 -10 75.59 17.4
 2 -7 -10 14.5 7.8
 2 -7 -10 20.2 16.1
 -1 7 10 446.56 32.9
 0 7 10 575.54 40.7
 1 7 10 26.7 20.5
 2 7 10 129.99 20.8
 3 7 10 -10.5 24.6
 4 7 10 263.37 38.2
 4 7 10 238.28 31.4
 6 -7 -9 139.39 28.6
 5 -7 -9 268.67 61.49
 5 -7 -9 185.68 26.1
 4 -7 -9 892.41 61.39
 4 -7 -9 824.12 59.59
 3 -7 -9 232.18 21.1
 2 -7 -9 460.75 32.8
 2 -7 -9 427.66 34.1
 -1 7 9 10.7 13.2
 0 7 9 1740.43 135.29
 1 7 9 81.59 20.7
 2 7 9 480.25 36.4
 3 7 9 186.68 24.1
 3 7 9 133.29 29.6
 4 7 9 269.07 39.8
 4 7 9 192.08 31.5
 6 -7 -8 75.29 21.9
 5 -7 -8 8.3 18.5
 4 -7 -8 546.95 37.4
 4 -7 -8 541.15 44.1
 3 -7 -8 308.97 24.3
 3 -7 -8 397.86 28.6
 3 -7 -8 356.66 29.9
 2 -7 -8 71.99 16.1
 2 -7 -8 70.99 10
 2 -7 -8 121.09 21.5
 1 -7 -8 47.4 17.9
 0 7 8 227.98 22.8
 1 7 8 1017.2 76.29
 2 7 8 24.1 4.3
 2 7 8 16.6 3.9
 2 7 8 -5.3 15.5
 3 7 8 174.08 15.7
 3 7 8 208.98 28.9
 3 7 8 199.48 23.8
 4 7 8 18.9 24.9
 4 7 8 31.4 24.6
 5 7 8 174.68 27.3
 5 7 8 162.98 32.7
 6 -7 -7 169.98 27.5
 5 -7 -7 272.47 30.2
 4 -7 -7 136.19 22.5
 4 -7 -7 110.09 19.1
 3 -7 -7 1697.73 98.99
 3 -7 -7 1606.84 100.49
 3 -7 -7 1554.54 95.99
 3 -7 -7 1806.72 131.59
 2 -7 -7 4.9 13
 2 -7 -7 11.1 8
 2 -7 -7 1.5 7.8
 1 -7 -7 1542.35 94.99
 0 7 7 34.3 12.9
 1 7 7 1607.04 90.09
 2 7 7 713.43 44.2
 2 7 7 692.33 43.9
 2 7 7 707.83 44.6
 2 7 7 637.64 54.49
 3 7 7 908.31 53.99
 3 7 7 996 67.79
 3 7 7 790.72 54.29
 4 7 7 176.08 19.1
 4 7 7 234.08 30.8
 4 7 7 256.47 25.7
 5 7 7 81.29 26.4
 5 7 7 135.59 29.1
 7 -7 -6 309.27 41.6
 6 -7 -6 98.49 23.8
 5 -7 -6 152.68 25.4
 4 -7 -6 11.9 13.6
 4 -7 -6 22.1 19.7
 4 -7 -6 -9.2 8.8
 -4 7 6 -2.2 14.3
 3 -7 -6 889.31 69.79
 3 -7 -6 705.93 45.7
 3 -7 -6 747.93 51.09
 3 -7 -6 819.02 67.79
 -3 7 6 896.01 86.39
 2 -7 -6 964.4 61.09
 2 -7 -6 918.91 58.49
 2 -7 -6 910.21 60.39
 2 -7 -6 944.21 55.69
 -2 7 6 996.3 64.69
 1 -7 -6 39.9 4.2
 1 -7 -6 32.6 5.4
 1 -7 -6 43.9 13.2
 -1 7 6 24.5 15.7
 0 -7 -6 297.07 21.3
 0 7 6 219.68 22.7
 1 7 6 61.79 13.6
 2 7 6 902.51 49.99
 2 7 6 831.72 59.59
 2 7 6 909.11 55.99
 2 7 6 828.82 57.29
 3 7 6 14.2 18.4
 3 7 6 9.5 9
 3 7 6 12.1 10.3
 3 7 6 12.7 18
 4 7 6 295.17 35.9
 4 7 6 315.87 24.1
 4 7 6 319.17 27.3
 5 7 6 89.79 26.3
 5 7 6 69.39 19.7
 7 -7 -5 282.37 41.2
 6 -7 -5 757.02 100.59
 5 -7 -5 565.64 46.7
 -5 7 5 506.15 46.3
 4 -7 -5 766.02 51.79
 4 -7 -5 952.3 64.69
 -4 7 5 803.82 61.79
 3 -7 -5 11.2 14.2
 3 -7 -5 0.8 10.3
 3 -7 -5 -6.9 11.6
 3 -7 -5 -2.5 12.7
 -3 7 5 -4.3 12.2
 2 -7 -5 2507.55 175.88
 2 -7 -5 2557.54 161.28
 2 -7 -5 2525.55 163.48
 -2 7 5 2460.55 173.98
 1 -7 -5 390.06 28
 1 -7 -5 393.46 26
 1 -7 -5 370.16 28.5
 1 -7 -5 383.86 26.8
 -1 7 5 422.26 28.9
 0 -7 -5 1665.43 112.59
 0 7 5 1605.44 95.69
 1 7 5 953.6 65.79
 2 7 5 835.12 59.19
 2 7 5 837.72 59.89
 2 7 5 746.63 48.3
 2 7 5 818.82 53.49
 3 7 5 1505.85 131.39
 3 7 5 1364.16 87.69
 3 7 5 1533.35 82.89
 3 7 5 1419.66 97.19
 4 7 5 368.86 25.3
 4 7 5 340.27 33.9
 4 7 5 346.47 27.5
 5 7 5 435.46 38.7
 6 7 5 -5.7 20.3
 7 -7 -4 15.6 31.4
 6 -7 -4 572.84 47.8
 -5 7 4 407.16 35.6
 4 -7 -4 167.78 16.1
 -4 7 4 178.58 19.2
 -4 7 4 205.28 20.2
 3 -7 -4 73.09 14.5
 3 -7 -4 82.89 13.8
 2 -7 -4 747.73 48.4
 2 -7 -4 737.63 51.69
 2 -7 -4 768.02 54.29
 -2 7 4 718.93 57.59
 -2 7 4 778.92 48.8
 1 -7 -4 1356.86 92.69
 1 -7 -4 1314.67 94.09
 1 -7 -4 1256.57 82.09
 -1 7 4 1389.06 98.59
 -1 7 4 1364.06 94.19
 0 -7 -4 -8.6 10.9
 0 -7 -4 25.1 12.8
 0 -7 -4 20.6 8.6
 0 7 4 3.8 11.5
 -1 -7 -4 957 59.39
 1 7 4 1015.3 56.89
 1 7 4 949.31 59.19
 1 7 4 922.41 54.69
 -2 -7 -4 24.1 10.1
 2 7 4 22.2 6.5
 2 7 4 16.2 14.7
 2 7 4 2.7 11.4
 2 7 4 14.6 7.2
 3 7 4 477.75 34
 3 7 4 491.25 34.6
 3 7 4 488.05 37.6
 4 7 4 24.7 12.6
 5 7 4 364.06 29.5
 6 7 4 144.29 25.2
 7 -7 -3 406.36 41.5
 -6 7 3 122.79 23.2
 -5 7 3 2386.66 162.98
 -5 7 3 1876.01 149.99
 -4 7 3 36.4 16.5
 -4 7 3 39 14.1
 3 -7 -3 2149.08 191.48
 -3 7 3 2638.44 210.68
 -3 7 3 2212.88 156.28
 2 -7 -3 186.98 18.6
 -2 7 3 161.78 16.5
 -2 7 3 188.28 19.3
 1 -7 -3 2521.15 168.68
 1 -7 -3 2634.44 151.68
 1 -7 -3 2662.53 164.08
 -1 7 3 2526.35 194.08
 -1 7 3 2538.15 187.98
 0 -7 -3 310.27 28.1
 0 -7 -3 328.17 25.1
 0 -7 -3 322.77 24.5
 0 -7 -3 391.36 25.8
 0 7 3 383.16 22.7
 0 7 3 327.27 25
 -1 -7 -3 44.4 12.6
 -1 -7 -3 81.69 11.3
 1 7 3 67.99 6.9
 1 7 3 43.6 14.5
 -2 -7 -3 2340.77 142.89
 2 7 3 2261.67 142.09
 2 7 3 2516.35 152.48
 2 7 3 2490.65 170.18
 2 7 3 2265.37 138.49
 -3 -7 -3 335.97 22.6
 3 7 3 261.17 27.6
 3 7 3 317.67 21.8
 3 7 3 313.47 25.9
 -4 -7 -3 794.02 57.69
 4 7 3 841.32 55.69
 -5 -7 -3 -3.2 10.6
 5 7 3 3.6 14.9
 6 7 3 382.66 35.7
 7 -7 -2 20.4 24.7
 -6 7 2 27.2 19.7
 -5 7 2 772.32 64.39
 -5 7 2 647.34 53.69
 -4 7 2 1042.6 81.29
 3 -7 -2 43.6 13.2
 -3 7 2 30 11.4
 2 -7 -2 389.96 28.4
 -2 7 2 357.46 28.3
 -2 7 2 331.47 26.8
 1 -7 -2 231.28 23.1
 1 -7 -2 253.07 19.4
 -1 7 2 252.07 18.9
 -1 7 2 258.17 19.3
 0 -7 -2 1123.49 72.69
 0 -7 -2 1053.29 85.79
 0 -7 -2 1168.88 80.39
 0 7 2 1216.48 67.69
 0 7 2 1027.4 78.49
 0 7 2 1015.3 77.39
 -1 -7 -2 28.6 12.1
 -1 -7 -2 45.2 7.2
 -1 -7 -2 35.3 12.3
 1 7 2 28.2 13.4
 1 7 2 24.1 13.2
 1 7 2 43.2 7.1
 -2 -7 -2 1034 58.59
 -2 -7 -2 1005 79.59
 2 7 2 1060.49 75.09
 2 7 2 954.5 60.79
 2 7 2 1099.99 66.49
 2 7 2 1038 63.69
 -3 -7 -2 310.67 22.7
 3 7 2 342.67 23.6
 3 7 2 339.77 27.3
 3 7 2 333.07 23.8
 -4 -7 -2 258.37 19
 4 7 2 232.58 22
 -5 -7 -2 5.9 8.6
 5 7 2 19.7 41.3
 6 7 2 166.08 23.2
 7 7 2 186.58 32.7
 -7 7 1 2.1 21
 -6 7 1 813.42 54.49
 -5 7 1 32.3 17.9
 -4 7 1 1265.47 109.69
 -3 7 1 453.45 47.3
 2 -7 -1 1823.72 137.59
 -2 7 1 1764.92 121.99
 1 -7 -1 843.62 54.49
 -1 7 1 870.21 66.79
 -1 7 1 830.72 54.19
 0 -7 -1 2086.49 162.28
 0 -7 -1 2189.48 127.99
 0 -7 -1 2215.88 162.88
 0 7 1 2132.59 131.19
 -1 -7 -1 381.96 30.9
 -1 -7 -1 404.96 28.9
 1 7 1 437.26 30.3
 1 7 1 423.96 30.5
 1 7 1 385.46 27
 -2 -7 -1 114.19 13.8
 -2 -7 -1 149.59 14.2
 -2 -7 -1 147.79 13.9
 2 7 1 161.28 16
 2 7 1 151.28 14.6
 2 7 1 131.49 16.4
 -3 -7 -1 1349.77 66.79
 -3 -7 -1 1271.97 82.39
 3 7 1 1254.27 81.99
 3 7 1 1175.58 78.99
 3 7 1 1263.27 80.19
 -4 -7 -1 21 8.8
 4 7 1 46.1 14.1
 -5 -7 -1 568.14 43.3
 5 7 1 587.54 43.8
 6 7 1 17.9 18.4
 7 7 1 169.38 27.5
 -7 7 0 93.89 24.9
 -6 7 0 16.5 19.6
 -5 7 0 108.29 23
 -4 7 0 885.11 59.09
 -3 7 0 967.4 71.29
 2 -7 0 16.5 10
 -2 7 0 15.9 11.1
 -2 7 0 15 12
 1 -7 0 691.93 46.9
 -1 7 0 649.74 45.2
 -1 7 0 775.32 63.09
 0 -7 0 3.9 10
 0 -7 0 -0.9 9.7
 0 7 0 2.5 9.1
 0 7 0 -8.8 9.2
 -1 -7 0 778.32 47.1
 1 7 0 673.23 50.19
 1 7 0 732.63 51.39
 1 7 0 705.43 44.5
 -2 -7 0 44.1 10.3
 -2 -7 0 39 20.9
 -2 -7 0 38.5 10.5
 2 7 0 23.9 32
 -3 -7 0 826.22 47.1
 -3 -7 0 767.82 47.1
 -3 -7 0 753.82 53.39
 3 7 0 790.92 50.99
 3 7 0 784.52 54.59
 4 7 0 605.74 37.8
 5 7 0 87.69 16.7
 6 7 0 27.9 17.2
 7 7 0 28.9 26.3
 -7 7 -1 105.19 25.8
 -6 7 -1 6.5 21
 -5 7 -1 605.04 47.5
 -4 7 -1 16.7 15.5
 -3 7 -1 1409.26 94.99
 2 -7 1 161.58 17.7
 -2 7 -1 149.88 15.8
 1 -7 1 398.06 28
 -1 7 -1 421.06 32.2
 -1 7 -1 397.76 29.4
 0 -7 1 2170.78 140.59
 0 -7 1 2177.38 138.79
 0 7 -1 2325.37 144.39
 0 7 -1 2200.28 127.39
 -1 -7 1 775.52 54.69
 1 7 -1 822.02 53.29
 1 7 -1 858.51 59.09
 1 7 -1 792.02 47.7
 -2 -7 1 1813.82 112.59
 2 7 -1 1842.52 125.99
 2 7 -1 1759.62 103.89
 -3 -7 1 325.97 26.6
 -3 -7 1 397.66 24.7
 3 7 -1 355.96 25.8
 3 7 -1 392.86 27.6
 -4 -7 1 1017.6 64.39
 4 7 -1 1044.8 66.79
 4 7 -1 1058.49 71.79
 5 7 -1 140.29 31.5
 6 7 -1 601.94 44.3
 7 7 -1 -1.4 25.3
 -6 7 -2 166.88 29.7
 -5 7 -2 5.8 12.6
 -4 7 -2 294.17 28.6
 -3 7 -2 348.97 29.9
 2 -7 2 933.91 68.49
 -2 7 -2 1141.29 74.09
 1 -7 2 27.3 11.3
 -1 7 -2 6.4 11.2
 0 -7 2 1026.5 71.69
 0 -7 2 1118.29 78.49
 0 7 -2 1161.18 66.59
 -1 -7 2 282.47 22.7
 1 7 -2 271.47 21.5
 1 7 -2 240.88 19.2
 1 7 -2 259.57 20.4
 -2 -7 2 331.07 24.3
 2 7 -2 267.67 25.4
 2 7 -2 288.27 19
 3 7 -2 70.29 67.79
 -4 -7 2 593.84 35.4
 4 7 -2 564.44 41
 4 7 -2 570.34 42.5
 -5 -7 2 547.35 37.4
 6 7 -2 -0.5 17.7
 7 7 -2 94.19 29.1
 -6 7 -3 398.86 41.2
 -5 7 -3 -11.2 17.3
 -4 7 -3 741.83 58.59
 -3 7 -3 336.37 27.9
 -2 7 -3 2573.04 179.98
 1 -7 3 48.7 15.4
 -1 7 -3 19.8 9.2
 0 -7 3 358.46 28
 0 7 -3 407.86 29.2
 -1 -7 3 1887.21 151.78
 1 7 -3 2540.35 170.88
 1 7 -3 2376.96 155.48
 -2 -7 3 156.18 18.2
 2 7 -3 117.79 14.1
 2 7 -3 175.48 17.6
 3 7 -3 1647.84 108.79
 3 7 -3 1458.15 101.49
 -4 -7 3 7.8 12.2
 4 7 -3 3.4 12.7
 4 7 -3 27.6 11.3
 -5 -7 3 1488.25 83.69
 5 7 -3 1417.86 98.49
 6 7 -3 112.69 25.3
 7 7 -3 261.87 31
 -6 7 -4 141.19 26.7
 -5 7 -4 398.76 35.3
 -4 7 -4 32.7 17.6
 -3 7 -4 454.65 33.8
 -2 7 -4 4.2 13.8
 -1 7 -4 839.32 60.39
 0 -7 4 -3.3 13.2
 0 7 -4 8.8 15.8
 -1 -7 4 1017.9 76.19
 1 7 -4 1282.47 80.19
 1 7 -4 1275.97 81.59
 2 7 -4 785.12 55.19
 3 7 -4 41.9 12.9
 3 7 -4 63.09 9.5
 4 7 -4 106.59 19.3
 5 7 -4 211.88 24.7
 5 7 -4 283.27 18.1
 6 7 -4 372.86 37
 7 7 -4 -23.1 20.1
 -6 7 -5 12.4 22.8
 -5 7 -5 490.85 42.5
 -4 7 -5 306.97 29.8
 -3 7 -5 1387.96 106.49
 -2 7 -5 889.01 54.99
 -1 7 -5 721.53 52.29
 0 7 -5 1737.43 107.19
 1 7 -5 439.26 33.1
 2 7 -5 2478.35 165.48
 3 7 -5 8 8.9
 3 7 -5 9 12.9
 4 7 -5 591.24 44.5
 5 7 -5 314.97 24.4
 5 7 -5 409.66 30.7
 6 7 -5 509.55 39.4
 7 7 -5 221.88 33.6
 -6 7 -6 11.2 24.8
 -5 7 -6 76.99 24.6
 -4 7 -6 395.76 33.9
 -3 7 -6 11.2 16.9
 -2 7 -6 809.92 52.19
 -1 7 -6 33.5 15.9
 0 7 -6 287.47 25.9
 1 7 -6 37.1 12.1
 2 7 -6 992 59.89
 3 7 -6 589.24 42.6
 4 7 -6 19.3 17.4
 5 7 -6 107.89 19.9
 6 7 -6 50.69 23.3
 7 7 -6 242.58 30.5
 -5 7 -7 13.5 22.2
 -4 7 -7 235.78 28.7
 -3 7 -7 901.01 71.79
 -2 7 -7 570.44 42.9
 -1 7 -7 1292.17 84.29
 0 7 -7 76.49 18.2
 1 7 -7 1399.96 88.09
 2 7 -7 -14.7 16.3
 3 7 -7 1517.95 96.29
 4 7 -7 64.99 16.8
 5 7 -7 274.67 27.4
 6 7 -7 158.58 28.3
 -5 7 -8 101.29 26.2
 -4 7 -8 27 22.3
 -3 7 -8 253.07 28.6
 2 -7 8 20.4 6.8
 -2 7 -8 34.4 18.9
 -1 7 -8 851.91 56.19
 0 7 -8 284.97 27.9
 1 7 -8 85.69 20.5
 2 7 -8 37.1 16.7
 3 7 -8 405.56 33.9
 4 7 -8 473.15 35.6
 5 7 -8 -10.5 16
 6 7 -8 73.59 22.6
 -5 7 -9 165.58 33
 -4 7 -9 207.88 31.1
 -3 7 -9 70.59 23.3
 -2 7 -9 384.66 37.5
 -1 7 -9 -3.2 18.6
 0 7 -9 2001.6 123.39
 1 7 -9 -2.3 18.3
 2 7 -9 587.04 42.9
 3 7 -9 165.78 24.5
 4 7 -9 849.02 55.09
 5 7 -9 161.88 26.2
 6 7 -9 110.19 22.5
 -4 7 -10 169.28 30.2
 -3 7 -10 43.7 23.5
 -2 7 -10 149.69 26.2
 -1 7 -10 20.3 19.9
 0 7 -10 614.94 46.4
 1 7 -10 516.15 43.8
 2 7 -10 14 19.9
 3 7 -10 53.69 22.9
 4 7 -10 49.4 19.2
 5 7 -10 217.48 30
 -4 7 -11 85.09 29.9
 -3 7 -11 284.37 37.3
 -2 7 -11 74.59 25.2
 -1 7 -11 398.96 37.9
 0 7 -11 8.7 21.6
 1 7 -11 838.62 65.09
 2 7 -11 15.1 22
 3 7 -11 204.68 30
 4 7 -11 133.79 23.4
 5 7 -11 192.48 30.7
 -3 7 -12 172.48 32.4
 -2 7 -12 102.59 29.3
 -1 7 -12 41 23.7
 0 7 -12 -3.8 23.6
 1 7 -12 287.47 37.5
 2 7 -12 407.66 40.4
 3 7 -12 42 26.6
 4 7 -12 56.19 26.6
 5 7 -12 12.7 22.1
 -2 7 -13 307.97 39.2
 -1 7 -13 15.7 25.2
 0 7 -13 715.53 56.09
 1 7 -13 14.6 23
 2 7 -13 527.65 47.1
 3 7 -13 62.09 27.5
 4 7 -13 106.29 31.7
 -1 7 -14 111.69 31.5
 0 7 -14 -6.8 27.7
 1 7 -14 35.6 28.3
 2 7 -14 93.49 36.3
 3 7 -14 167.08 33.7
 2 -8 -14 74.39 24.9
 1 -8 -14 34.4 22.8
 -1 8 14 17.8 22.6
 0 8 14 29.8 27.5
 3 -8 -13 240.78 28.7
 2 -8 -13 68.29 27.5
 1 -8 -13 473.55 43.7
 -1 8 13 581.44 47.8
 0 8 13 -1.6 24.7
 1 8 13 370.76 34.6
 4 -8 -12 24.4 24.3
 3 -8 -12 102.99 22.2
 2 -8 -12 27.1 20.6
 1 -8 -12 90.09 22.7
 -1 8 12 87.99 21.5
 0 8 12 114.49 25.6
 1 8 12 8.3 20.7
 2 8 12 124.69 25.6
 5 -8 -11 255.17 32.6
 4 -8 -11 359.16 31.9
 3 -8 -11 57.59 23.1
 2 -8 -11 1237.48 76.19
 1 -8 -11 5 17.6
 0 8 11 642.84 42.7
 1 8 11 32.2 18.2
 2 8 11 677.33 48.4
 3 8 11 270.87 31.3
 5 -8 -10 19.8 22.7
 4 -8 -10 174.88 23.8
 3 -8 -10 96.89 19.5
 2 -8 -10 259.97 29
 1 -8 -10 129.49 20.9
 0 8 10 20.8 16.6
 1 8 10 197.08 23.3
 2 8 10 16 18.5
 3 8 10 261.07 32.8
 4 8 10 54.19 23.5
 6 -8 -9 141.49 28.1
 5 -8 -9 299.27 30.7
 5 -8 -9 353.46 32.8
 4 -8 -9 94.99 24.1
 4 -8 -9 93.69 16.4
 3 -8 -9 848.52 62.09
 3 -8 -9 887.21 60.69
 2 -8 -9 2.6 18.9
 2 -8 -9 0.5 7.5
 1 -8 -9 1511.85 89.29
 0 8 9 550.34 38
 1 8 9 684.73 48.7
 2 8 9 140.99 21.4
 3 8 9 643.64 44.3
 4 8 9 517.85 52.79
 4 8 9 439.06 41
 6 -8 -8 -7.8 18.6
 5 -8 -8 181.08 24.6
 4 -8 -8 49.1 18.8
 4 -8 -8 42.8 15
 3 -8 -8 124.69 15.8
 3 -8 -8 171.08 24
 2 -8 -8 163.38 14.8
 2 -8 -8 195.08 21.7
 1 -8 -8 265.77 26.7
 0 -8 -8 368.86 30.2
 1 8 8 10.5 18.1
 2 8 8 148.19 20.4
 3 8 8 -23.7 23.1
 3 8 8 -0.9 22.2
 4 8 8 137.89 35.3
 4 8 8 120.69 28.4
 5 8 8 140.49 37.6
 6 -8 -7 426.06 42.4
 5 -8 -7 36.6 18.6
 4 -8 -7 1212.98 78.39
 4 -8 -7 1160.28 86.79
 -4 8 7 1112.29 88.89
 3 -8 -7 1.2 19.7
 3 -8 -7 3.9 10.2
 3 -8 -7 -4.6 11.1
 -3 8 7 -13.4 14.4
 2 -8 -7 1121.89 82.29
 2 -8 -7 1149.08 71.79
 2 -8 -7 1222.98 79.79
 -2 8 7 1237.58 114.79
 1 -8 -7 3.4 13.3
 -1 8 7 22.5 15.5
 0 -8 -7 1411.86 92.59
 2 8 7 354.46 27.9
 3 8 7 214.88 17
 3 8 7 269.77 31.3
 3 8 7 276.37 25.4
 4 8 7 238.28 29.5
 4 8 7 305.17 28.5
 5 8 7 572.14 59.89
 6 -8 -6 119.39 30
 5 -8 -6 108.59 21.2
 -5 8 6 87.79 18
 4 -8 -6 335.07 32
 -4 8 6 314.07 32.7
 3 -8 -6 332.47 24.9
 3 -8 -6 260.17 22.5
 3 -8 -6 232.58 21.5
 3 -8 -6 292.87 28.7
 -3 8 6 361.46 32.4
 2 -8 -6 160.38 22
 2 -8 -6 162.08 14.8
 2 -8 -6 132.89 12.3
 -2 8 6 134.19 19.7
 1 -8 -6 185.38 12.1
 1 -8 -6 195.18 11.7
 -1 8 6 202.88 21
 0 -8 -6 266.67 21.7
 0 8 6 229.08 25.1
 -1 -8 -6 638.04 42.1
 2 8 6 11.9 4.3
 2 8 6 14.4 4.4
 2 8 6 25.5 22.3
 3 8 6 106.19 22.7
 3 8 6 55.89 11.6
 3 8 6 66.39 10.1
 4 8 6 10.7 12.1
 4 8 6 2.8 14.5
 5 8 6 137.09 18.8
 5 8 6 129.09 32.7
 7 -8 -5 293.37 42.1
 6 -8 -5 197.48 28.4
 5 -8 -5 1022.3 79.49
 -5 8 5 955.3 73.49
 4 -8 -5 -18.6 16.9
 4 -8 -5 -9.7 13
 -4 8 5 2.4 16.1
 3 -8 -5 2088.29 140.79
 3 -8 -5 2117.09 140.99
 3 -8 -5 2534.55 239.68
 -3 8 5 2237.48 162.78
 2 -8 -5 146.19 13.5
 2 -8 -5 117.59 15.9
 2 -8 -5 136.59 17.3
 2 -8 -5 165.08 19.2
 -2 8 5 150.58 20.1
 1 -8 -5 951.6 58.49
 1 -8 -5 887.31 62.79
 1 -8 -5 862.71 58.29
 -1 8 5 932.51 57.39
 0 -8 -5 161.78 18.1
 0 8 5 189.18 20.2
 -1 -8 -5 2301.17 134.19
 1 8 5 2355.96 140.09
 -2 -8 -5 1522.55 103.39
 2 8 5 1456.75 92.29
 2 8 5 1386.86 88.59
 2 8 5 1449.15 94.19
 3 8 5 80.99 13.3
 3 8 5 64.39 10.5
 3 8 5 112.79 22.5
 -4 -8 -5 506.25 39
 4 8 5 455.05 33.1
 4 8 5 595.24 46.6
 -5 -8 -5 136.49 20
 5 8 5 163.38 40.5
 5 8 5 166.18 20.3
 6 8 5 478.65 42.1
 6 8 5 554.74 49.1
 7 -8 -4 138.89 35.7
 6 -8 -4 40.9 27.7
 -5 8 4 95.39 19.9
 -5 8 4 130.99 18.9
 4 -8 -4 219.98 20
 -4 8 4 252.87 24.5
 -4 8 4 203.98 22.5
 3 -8 -4 388.96 27.3
 3 -8 -4 348.47 31.7
 -3 8 4 403.56 31.1
 2 -8 -4 723.13 46.3
 2 -8 -4 715.73 46.5
 2 -8 -4 707.33 47
 -2 8 4 712.83 49.3
 -2 8 4 631.54 58.79
 1 -8 -4 20.7 12.7
 1 -8 -4 20.2 7.1
 1 -8 -4 41.1 16.1
 -1 8 4 26.6 15.8
 -1 8 4 18.7 5.9
 0 -8 -4 372.96 25.4
 -1 -8 -4 167.08 17
 1 8 4 210.08 12.2
 1 8 4 160.38 19.2
 1 8 4 202.78 11.9
 -2 -8 -4 728.43 45.8
 2 8 4 733.53 47.4
 2 8 4 701.03 49.8
 2 8 4 769.32 55.79
 2 8 4 714.93 48.5
 -3 -8 -4 110.09 14.3
 3 8 4 105.59 24.4
 3 8 4 133.39 13.3
 3 8 4 101.09 13.5
 -4 -8 -4 69.49 14.6
 4 8 4 98.59 22.6
 4 8 4 97.59 14.1
 -5 -8 -4 32.2 12.3
 5 8 4 22.1 18.5
 6 8 4 71.09 25.5
 7 -8 -3 94.59 30.2
 -6 8 3 590.34 49.4
 -5 8 3 17.6 22.3
 -5 8 3 4.7 17.5
 -4 8 3 1895.11 159.38
 -4 8 3 2134.89 171.78
 3 -8 -3 8.7 14.8
 -3 8 3 17.4 12.1
 -3 8 3 11.2 10.9
 2 -8 -3 2865.81 184.78
 2 -8 -3 2804.22 203.38
 -2 8 3 2895.51 185.58
 -2 8 3 2885.41 198.08
 1 -8 -3 1103.19 77.69
 1 -8 -3 1106.29 68.59
 1 -8 -3 1079.79 62.69
 -1 8 3 1115.49 82.29
 -1 8 3 1098.89 81.29
 0 -8 -3 932.11 67.59
 0 -8 -3 1007.4 74.39
 0 -8 -3 1067.79 81.59
 0 -8 -3 1054.19 69.59
 0 8 3 1043.7 63.79
 0 8 3 1107.99 61.89
 -1 -8 -3 483.75 30.8
 -1 -8 -3 434.76 28.9
 1 8 3 486.55 33.2
 1 8 3 474.55 29.9
 -2 -8 -3 1857.41 110.99
 2 8 3 1948.91 116.19
 2 8 3 2039.3 136.69
 2 8 3 1962.1 125.89
 2 8 3 1850.31 110.59
 -3 -8 -3 2333.77 144.89
 3 8 3 2200.38 135.69
 3 8 3 2306.67 147.99
 3 8 3 2387.76 138.39
 -4 -8 -3 77.19 12.7
 4 8 3 58.19 13.4
 -5 -8 -3 631.84 39.7
 5 8 3 560.84 42.1
 6 8 3 44.5 22.2
 -7 8 2 5.2 22.4
 -6 8 2 116.59 22.9
 -5 8 2 116.99 20.6
 -4 8 2 55.89 15.9
 -3 8 2 278.57 28.6
 2 -8 -2 249.28 20.7
 -2 8 2 299.87 21.9
 1 -8 -2 1414.46 94.19
 1 -8 -2 1360.66 90.19
 -1 8 2 1351.16 88.49
 -1 8 2 1269.57 77.19
 0 -8 -2 2.4 13.6
 0 -8 -2 29.1 11.6
 0 8 2 35.5 14.7
 0 8 2 41.8 12.5
 0 8 2 32.8 6.8
 -1 -8 -2 612.74 40
 -1 -8 -2 557.44 34.7
 -1 -8 -2 603.14 41.6
 1 8 2 588.04 36.7
 1 8 2 622.14 39.9
 -2 -8 -2 74.49 10.8
 -2 -8 -2 87.39 14.3
 2 8 2 76.59 10
 2 8 2 80.39 14.9
 2 8 2 79.79 15.7
 -3 -8 -2 437.26 31
 3 8 2 480.85 37.5
 3 8 2 452.95 29.3
 3 8 2 451.25 33
 3 8 2 457.95 29.5
 -4 -8 -2 349.77 23.9
 4 8 2 352.46 27.3
 -5 -8 -2 127.39 13.9
 5 8 2 118.69 19.2
 6 8 2 48.7 21.7
 -7 8 1 370.46 37
 -6 8 1 54.89 25.6
 -5 8 1 1713.33 164.18
 -4 8 1 9 14.4
 -3 8 1 1629.84 158.98
 2 -8 -1 11.4 9.9
 -2 8 1 29.9 10.2
 1 -8 -1 3757.62 243.98
 -1 8 1 4082.49 267.97
 -1 8 1 3474.15 244.78
 0 -8 -1 3423.96 190.58
 0 -8 -1 3546.35 252.27
 0 -8 -1 3343.97 228.98
 0 8 1 3011.1 176.68
 -1 -8 -1 725.43 47
 -1 -8 -1 730.83 45
 1 8 1 768.62 46.9
 1 8 1 761.52 54.79
 -2 -8 -1 936.21 57.69
 -2 -8 -1 947.91 56.79
 2 8 1 1004.7 69.09
 2 8 1 953.7 65.19
 2 8 1 965.5 61.99
 -3 -8 -1 358.46 26.9
 3 8 1 387.26 26.9
 3 8 1 385.16 28.2
 3 8 1 368.96 26.2
 -4 -8 -1 2965.6 205.58
 4 8 1 2989.4 208.38
 5 8 1 38.9 16.8
 6 8 1 600.04 49.8
 -7 8 0 54.09 24.6
 -6 8 0 69.59 26.3
 -5 8 0 305.67 29.6
 -4 8 0 241.28 23.8
 -3 8 0 -5.6 12.2
 2 -8 0 308.27 28
 -2 8 0 408.56 29.1
 1 -8 0 146.79 16.7
 -1 8 0 168.18 17
 -1 8 0 146.59 16.4
 0 -8 0 1728.93 109.49
 0 -8 0 1717.53 105.09
 0 8 0 1705.83 130.69
 0 8 0 1566.74 113.69
 1 8 0 138.59 14.5
 1 8 0 127.79 13.6
 -2 -8 0 351.36 27
 -2 -8 0 332.07 26.6
 2 8 0 318.07 23.6
 2 8 0 357.66 26.8
 2 8 0 320.97 24.3
 -3 -8 0 28.8 49.9
 3 8 0 93.59 37
 3 8 0 93.59 63.39
 4 8 0 173.78 16.2
 4 8 0 172.28 19.2
 5 8 0 424.26 60.59
 6 8 0 28.3 21.1
 7 8 0 115.89 29.2
 -6 8 -1 620.94 48.2
 -5 8 -1 -15 17.6
 -4 8 -1 3043.5 217.38
 -3 8 -1 444.96 32.8
 2 -8 1 905.51 68.89
 -2 8 -1 993.5 69.09
 1 -8 1 802.12 47.6
 -1 8 -1 794.72 50.69
 -1 8 -1 761.02 61.29
 0 -8 1 3217.88 206.88
 0 -8 1 3430.76 201.08
 0 8 -1 3135.19 186.58
 0 8 -1 3328.37 191.58
 -1 -8 1 3372.86 252.57
 1 8 -1 3517.45 240.78
 1 8 -1 3693.43 209.88
 -2 -8 1 38 11
 2 8 -1 44.8 11.2
 2 8 -1 51.29 11.1
 2 8 -1 34.3 12.9
 3 8 -1 1543.65 99.59
 3 8 -1 1557.94 107.29
 4 8 -1 5.1 9.9
 4 8 -1 5.3 11.9
 5 8 -1 1327.57 90.99
 6 8 -1 154.28 25.4
 7 8 -1 381.86 39.2
 -6 8 -2 54.09 23.3
 -5 8 -2 114.59 22
 -4 8 -2 342.57 30.3
 -3 8 -2 500.05 35.8
 -2 8 -2 111.79 15.8
 1 -8 2 567.14 39.7
 -1 8 -2 556.24 40.3
 0 8 -2 32.9 12.8
 0 8 -2 20.4 10.9
 -1 -8 2 1105.09 78.79
 1 8 -2 1361.16 80.89
 1 8 -2 1210.58 69.99
 -2 -8 2 311.17 25.2
 2 8 -2 312.57 23.2
 2 8 -2 377.26 46.6
 2 8 -2 284.77 20.8
 3 8 -2 222.88 20
 4 8 -2 56.09 27.6
 4 8 -2 111.89 23.6
 5 8 -2 103.09 20.3
 6 8 -2 101.49 26.7
 7 8 -2 9.7 26.5
 -6 8 -3 14.7 22.8
 -5 8 -3 716.33 62.39
 -4 8 -3 100.99 19.7
 -3 8 -3 2432.46 208.08
 -2 8 -3 1904.91 126.29
 -1 8 -3 458.55 32.7
 0 -8 3 1047.2 72.59
 0 8 -3 1052.09 70.09
 -1 -8 3 802.42 66.99
 1 8 -3 997.5 60.69
 2 8 -3 2736.83 170.58
 2 8 -3 2805.82 160.88
 3 8 -3 14.9 9.1
 3 8 -3 29.5 14.2
 -4 -8 3 1147.39 71.59
 4 8 -3 1151.78 74.39
 4 8 -3 1197.78 78.79
 5 8 -3 59.79 19.4
 5 8 -3 22.5 9.1
 6 8 -3 394.26 36.1
 7 8 -3 78.29 27.7
 -6 8 -4 99.99 26.7
 -5 8 -4 -11 19.5
 -4 8 -4 118.39 21.4
 -3 8 -4 97.19 18.3
 -2 8 -4 786.32 50.29
 -1 8 -4 188.68 20.3
 0 8 -4 494.55 34.2
 1 8 -4 32.9 14
 2 8 -4 671.13 40
 2 8 -4 718.13 47.3
 3 8 -4 326.57 28.5
 3 8 -4 313.97 21.5
 4 8 -4 130.69 21.2
 5 8 -4 79.79 10.6
 5 8 -4 80.59 18.3
 6 8 -4 41.2 22.3
 7 8 -4 48.1 27.3
 -6 8 -5 441.06 43.6
 -5 8 -5 131.19 21.1
 -4 8 -5 454.95 41.9
 -3 8 -5 69.39 18.6
 -2 8 -5 1203.88 83.19
 -1 8 -5 2188.38 142.89
 0 8 -5 168.48 22.3
 1 8 -5 814.12 53.19
 2 8 -5 99.99 18
 3 8 -5 1889.31 115.69
 3 8 -5 1869.81 124.49
 4 8 -5 3.7 13.7
 5 8 -5 604.44 45.3
 5 8 -5 568.44 43.8
 6 8 -5 137.89 23.4
 7 8 -5 232.98 30.3
 -5 8 -6 188.08 28
 -4 8 -6 28.3 20.7
 -3 8 -6 90.79 20.3
 -2 8 -6 16 16.7
 -1 8 -6 546.85 44.9
 0 8 -6 152.18 20.3
 1 8 -6 251.17 25.3
 2 8 -6 130.79 18.5
 3 8 -6 332.27 27.6
 4 8 -6 196.38 23.8
 5 8 -6 53.29 21.1
 6 8 -6 58.19 25.5
 -5 8 -7 549.74 46.1
 -4 8 -7 306.97 33.9
 -3 8 -7 249.48 31.3
 -2 8 -7 226.28 26.6
 -1 8 -7 1325.67 84.89
 0 8 -7 1343.47 90.59
 1 8 -7 14.9 21
 2 8 -7 1090.79 67.09
 3 8 -7 -23.2 17.3
 4 8 -7 893.51 61.19
 5 8 -7 57.89 18.2
 6 8 -7 288.57 30.8
 -5 8 -8 92.69 26.7
 -4 8 -8 297.87 34.6
 -3 8 -8 14.2 20.6
 -2 8 -8 134.59 24
 -1 8 -8 7.2 18.2
 0 8 -8 227.68 26.3
 1 8 -8 283.87 30.8
 2 8 -8 109.69 23.4
 3 8 -8 127.39 20.1
 4 8 -8 58.79 17.4
 5 8 -8 144.99 22.5
 6 8 -8 26 19.6
 -4 8 -9 445.66 47
 -3 8 -9 456.55 44.2
 -2 8 -9 70.99 22.9
 -1 8 -9 651.13 49
 0 8 -9 476.35 40.4
 1 8 -9 1376.56 90.79
 2 8 -9 26.2 19.2
 3 8 -9 809.72 60.09
 4 8 -9 120.79 21.2
 5 8 -9 243.88 27.8
 6 8 -9 163.58 26.5
 -4 8 -10 6 25.7
 -3 8 -10 183.18 30.2
 -2 8 -10 27.7 23
 -1 8 -10 195.08 27.7
 0 8 -10 -0.5 20.6
 1 8 -10 145.59 25.7
 2 8 -10 265.77 33.4
 3 8 -10 76.39 20.7
 4 8 -10 159.98 27.2
 5 8 -10 9.3 18.9
 -3 8 -11 220.98 34.1
 -2 8 -11 619.04 50.69
 -1 8 -11 5.4 21.9
 0 8 -11 676.23 57.39
 1 8 -11 10.1 21.8
 2 8 -11 1104.49 77.09
 3 8 -11 43.7 25.2
 4 8 -11 275.27 32.6
 5 8 -11 185.08 28.5
 -3 8 -12 12.9 27
 -2 8 -12 112.69 31
 -1 8 -12 43.7 19.4
 0 8 -12 98.19 27.5
 1 8 -12 108.39 31
 2 8 -12 84.69 31.4
 3 8 -12 110.29 27.4
 4 8 -12 19.2 27.6
 -2 8 -13 57.79 30.5
 -1 8 -13 426.86 44.7
 0 8 -13 16.7 27.5
 1 8 -13 462.35 47.1
 2 8 -13 45.6 26.6
 3 8 -13 191.78 32.3
 0 8 -14 19.6 28.8
 1 8 -14 7.1 29.3
 2 8 -14 114.49 30.4
 3 -9 -13 -49.99 21.5
 2 -9 -13 -4.2 27
 1 -9 -13 31.2 22.6
 0 -9 -13 73.19 23.9
 0 9 13 76.99 23.8
 1 9 13 46.4 27.4
 4 -9 -12 499.85 40.6
 3 -9 -12 70.99 22.6
 2 -9 -12 645.44 50.39
 1 -9 -12 473.75 42.4
 0 -9 -12 154.38 26.5
 1 9 12 185.08 30.5
 2 9 12 -17.8 22.3
 4 -9 -11 15.8 24.9
 3 -9 -11 -16.9 22
 2 -9 -11 47.3 24.3
 1 -9 -11 24 24
 0 -9 -11 38.8 23.9
 1 9 11 74.49 21.7
 2 9 11 11.3 25.7
 3 9 11 33.6 28.2
 5 -9 -10 564.54 44.7
 4 -9 -10 78.29 25.7
 3 -9 -10 463.85 43.2
 2 -9 -10 196.88 24.7
 1 -9 -10 672.33 46.3
 0 -9 -10 1095.49 66.89
 1 9 10 172.68 24
 2 9 10 390.56 33.7
 3 9 10 3.4 22.2
 4 -9 -9 30 19.6
 3 -9 -9 56.79 23.1
 2 -9 -9 51.29 18.7
 1 -9 -9 29.3 17.7
 0 -9 -9 11.4 16.3
 -1 -9 -9 24.9 16.1
 2 9 9 34.9 18.8
 3 9 9 3.2 20.3
 4 9 9 3.5 20.9
 6 -9 -8 215.08 31
 5 -9 -8 56.29 19.2
 4 -9 -8 1373.36 77.29
 4 -9 -8 1166.08 74.89
 3 -9 -8 531.25 36.6
 3 -9 -8 426.26 33.2
 2 -9 -8 495.35 35.5
 2 -9 -8 512.55 36.9
 1 -9 -8 561.74 40.7
 0 -9 -8 622.74 43.9
 -1 -9 -8 1512.45 98.19
 4 9 8 18.7 27.2
 6 -9 -7 34.4 27.9
 5 -9 -7 51.29 22.6
 4 -9 -7 -13.3 15.6
 4 -9 -7 9.9 22.5
 -4 9 7 3 15
 3 -9 -7 60.19 13.5
 3 -9 -7 65.89 22.7
 -3 9 7 102.79 18
 2 -9 -7 91.99 11.1
 2 -9 -7 96.09 20
 2 -9 -7 64.29 9.5
 -2 9 7 71.19 17.5
 1 -9 -7 98.79 18.2
 -1 9 7 98.69 19.3
 0 -9 -7 -4.1 13.2
 -1 -9 -7 10.4 16.5
 -2 -9 -7 -1.4 14.1
 -3 -9 -7 58.59 22.5
 -4 -9 -7 -15.4 18.5
 4 9 7 -11.8 24.3
 -5 -9 -7 -16.2 18
 5 9 7 10.6 26.9
 6 -9 -6 78.69 30.1
 5 -9 -6 711.23 54.59
 -5 9 6 493.35 52.99
 4 -9 -6 301.77 28.6
 3 -9 -6 1601.64 116.89
 3 -9 -6 1443.76 98.29
 3 -9 -6 1279.87 92.39
 -3 9 6 1404.06 100.29
 2 -9 -6 1807.92 124.49
 2 -9 -6 1874.11 127.09
 2 -9 -6 1774.82 134.39
 -2 9 6 1911.51 144.79
 1 -9 -6 566.74 37.1
 -1 9 6 506.85 47.8
 0 -9 -6 1396.56 76.39
 0 9 6 1206.08 76.19
 -1 -9 -6 126.89 17.4
 1 9 6 131.59 20.7
 -2 -9 -6 1856.61 116.69
 -3 -9 -6 62.69 17.8
 3 9 6 80.99 23.1
 3 9 6 36 9.2
 -4 -9 -6 1177.28 70.89
 4 9 6 1002.4 72.19
 4 9 6 1133.89 82.89
 -5 -9 -6 208.18 26
 5 9 6 179.78 32.4
 6 -9 -5 26.5 23.2
 5 -9 -5 123.89 22.5
 -5 9 5 112.29 21.3
 -4 9 5 154.48 21.8
 3 -9 -5 34.1 21.2
 3 -9 -5 36.8 14
 -3 9 5 32.3 12
 -3 9 5 14 17.8
 2 -9 -5 -28 15.7
 2 -9 -5 1.6 9.6
 -2 9 5 18.8 8.3
 -2 9 5 16.4 13.8
 1 -9 -5 36.5 7.3
 1 -9 -5 34.1 5.7
 1 -9 -5 30.1 14.9
 -1 9 5 51.59 15.9
 0 -9 -5 130.89 16
 0 9 5 99.99 21.1
 -1 -9 -5 4.1 14.4
 1 9 5 15.2 17.2
 -2 -9 -5 8.6 15.3
 2 9 5 -14.9 18.2
 2 9 5 6.9 5.2
 2 9 5 3.5 5.4
 -3 -9 -5 13.2 15
 3 9 5 0.3 8.9
 3 9 5 3.5 18.8
 3 9 5 19.2 9.2
 -4 -9 -5 38.6 16.1
 4 9 5 9.6 12.3
 4 9 5 -13.9 20.4
 -5 -9 -5 24.9 15
 5 9 5 17.3 14
 5 9 5 -19.5 23.1
 6 -9 -4 1201.68 90.89
 -5 9 4 523.35 40.4
 -5 9 4 537.35 42.9
 4 -9 -4 488.85 41.4
 -4 9 4 608.74 40.6
 -4 9 4 581.94 47
 3 -9 -4 799.12 63.89
 -3 9 4 817.22 62.79
 -3 9 4 994.2 61.29
 2 -9 -4 1188.98 73.49
 2 -9 -4 1055.49 64.99
 -2 9 4 957.3 85.39
 -2 9 4 1160.98 73.09
 1 -9 -4 3038.1 236.58
 1 -9 -4 3420.16 199.28
 -1 9 4 3297.67 245.98
 -1 9 4 3464.35 194.08
 0 -9 -4 195.88 19.1
 0 -9 -4 203.58 13.7
 0 9 4 201.18 13.1
 0 9 4 228.58 22.3
 -1 -9 -4 1960.8 124.69
 1 9 4 1921.31 118.49
 1 9 4 1990.5 120.49
 1 9 4 2165.58 125.49
 -2 -9 -4 26.2 12.2
 2 9 4 20.9 14
 2 9 4 37.1 7.7
 2 9 4 47.7 7.4
 2 9 4 28.7 17.6
 -3 -9 -4 1213.68 72.59
 3 9 4 1295.07 80.09
 3 9 4 1267.17 85.29
 3 9 4 1102.69 88.99
 -4 -9 -4 115.49 17.7
 4 9 4 72.69 15.3
 4 9 4 136.89 24.5
 -5 -9 -4 525.95 32.9
 5 9 4 445.86 34.6
 5 9 4 534.05 46.3
 6 9 4 375.56 42.7
 6 9 4 442.96 35.8
 -6 9 3 -10.3 24.2
 -5 9 3 45.1 18
 -5 9 3 2.6 17.5
 -4 9 3 96.49 19
 -4 9 3 53.49 16.5
 -3 9 3 38 16.8
 -3 9 3 69.39 15
 2 -9 -3 119.29 14.6
 -2 9 3 130.39 19.3
 -2 9 3 111.69 15.2
 1 -9 -3 -7.1 8.2
 1 -9 -3 -3.9 13.6
 -1 9 3 -1.6 7
 -1 9 3 32 16.8
 0 -9 -3 18.3 7.7
 0 -9 -3 -15.9 14.4
 0 9 3 13.9 5.8
 0 9 3 4.6 15.9
 -1 -9 -3 10.9 6.4
 -1 -9 -3 29.9 12.5
 1 9 3 2.2 5.6
 1 9 3 -10.7 12.8
 -2 -9 -3 5.4 10.7
 2 9 3 17 7.9
 2 9 3 11.3 15.4
 2 9 3 27.2 13.9
 2 9 3 4.6 7.1
 -3 -9 -3 3.6 12.4
 3 9 3 -7.3 9.3
 3 9 3 2.2 11.3
 3 9 3 3.8 12.3
 3 9 3 -6.9 15.8
 -4 -9 -3 6.1 12
 4 9 3 -19.5 18.4
 4 9 3 16.5 12
 -5 -9 -3 10.7 10.8
 5 9 3 32.7 15.7
 6 9 3 -4 20.1
 -6 9 2 67.89 22.3
 -5 9 2 1202.98 86.89
 -5 9 2 1260.07 118.19
 -4 9 2 1180.48 127.19
 -3 9 2 189.78 21.8
 2 -9 -2 1991.9 122.19
 -2 9 2 2179.08 153.08
 1 -9 -2 437.26 34.2
 -1 9 2 463.95 35.1
 0 -9 -2 2992.5 212.28
 0 -9 -2 3122.89 196.18
 0 -9 -2 3094.39 182.38
 0 9 2 3184.28 187.38
 0 9 2 3101.09 192.08
 -1 -9 -2 5.1 8.5
 -1 -9 -2 5.5 14.8
 1 9 2 4.7 15.3
 1 9 2 -5.7 8.2
 -2 -9 -2 2486.75 152.68
 -2 -9 -2 2386.36 144.99
 2 9 2 2469.35 157.98
 2 9 2 2403.86 143.19
 2 9 2 2267.27 167.18
 -3 -9 -2 315.77 25.4
 3 9 2 317.77 23.8
 3 9 2 362.26 27.5
 3 9 2 338.77 25.7
 -4 -9 -2 643.74 44
 4 9 2 598.74 41.6
 -5 -9 -2 129.09 13.8
 5 9 2 178.18 20.7
 6 9 2 306.57 31.2
 -6 9 1 68.69 27.1
 -5 9 1 -27.7 22.3
 -4 9 1 126.29 19.2
 -3 9 1 13.3 12.2
 2 -9 -1 8.1 13.1
 -2 9 1 61.79 11.7
 1 -9 -1 1.2 9.5
 -1 9 1 -3.7 10.1
 0 -9 -1 102.49 13.8
 0 -9 -1 110.69 12.7
 0 9 1 111.99 12.3
 -1 -9 -1 26.6 52.79
 -1 -9 -1 30.5 16.3
 1 9 1 36.1 10
 1 9 1 137.99 80.39
 -2 -9 -1 32.7 11
 -2 -9 -1 9.6 11.1
 2 9 1 23.1 10.5
 2 9 1 -0.7 12.7
 2 9 1 15.2 12.3
 -3 -9 -1 77.19 22.2
 3 9 1 41.5 19.1
 3 9 1 71.49 18.5
 3 9 1 91.19 56.09
 3 9 1 42 12.3
 -4 -9 -1 2.4 11.2
 4 9 1 5 12.6
 4 9 1 11.9 11.4
 5 9 1 49.1 17.2
 6 9 1 17.3 21.1
 -6 9 0 306.77 36.7
 -5 9 0 285.87 29.4
 -4 9 0 619.44 42.8
 -3 9 0 2075.89 155.08
 2 -9 0 53.09 14.5
 -2 9 0 51.49 14.4
 1 -9 0 2610.84 186.38
 -1 9 0 2795.02 189.98
 0 -9 0 -18.6 10.1
 0 -9 0 -0.3 10.7
 0 9 0 -4.9 8.4
 0 9 0 14.9 12.1
 -1 -9 0 2557.64 170.98
 1 9 0 2727.33 165.48
 1 9 0 2743.13 177.48
 -2 -9 0 74.09 13.7
 2 9 0 67.39 11.9
 2 9 0 51.09 15.3
 2 9 0 39.9 15.3
 3 9 0 1806.12 130.89
 3 9 0 1936.81 115.59
 3 9 0 1756.62 120.19
 4 9 0 788.42 49.8
 4 9 0 803.02 52.69
 5 9 0 264.17 26.3
 6 9 0 272.07 29.6
 -6 9 -1 -12.4 22
 -5 9 -1 8.5 18.7
 -4 9 -1 -5.1 16.1
 -3 9 -1 53.29 16.1
 -2 9 -1 22.1 12.4
 1 -9 1 -6.2 10.7
 -1 9 -1 22.9 12.8
 0 -9 1 118.19 13.3
 0 -9 1 110.99 15.5
 0 9 -1 110.09 14.2
 -1 -9 1 8.7 13.1
 1 9 -1 14.6 12.2
 1 9 -1 28.6 12.1
 -2 -9 1 57.19 15.2
 2 9 -1 50.59 13.2
 2 9 -1 63.69 12.2
 2 9 -1 64.99 34.5
 3 9 -1 0.2 12.6
 3 9 -1 15.6 14.3
 4 9 -1 146.29 29.9
 4 9 -1 119.69 20.7
 5 9 -1 10.4 14.5
 6 9 -1 -23.9 20.4
 -6 9 -2 331.17 37.6
 -5 9 -2 148.79 24.2
 -4 9 -2 563.54 43.3
 -3 9 -2 317.37 30.2
 -2 9 -2 2224.38 169.38
 -1 9 -2 -12.2 11
 0 -9 2 3203.98 217.18
 0 9 -2 3183.58 191.38
 -1 -9 2 376.26 31.7
 1 9 -2 500.55 31.5
 1 9 -2 414.06 27.6
 2 9 -2 2113.89 146.89
 2 9 -2 1956.8 133.09
 2 9 -2 1967.8 122.09
 3 9 -2 197.28 20.8
 4 9 -2 882.41 61.69
 4 9 -2 951.7 67.29
 5 9 -2 834.32 56.49
 5 9 -2 816.52 55.29
 6 9 -2 18.9 21.7
 -6 9 -3 31.1 29
 -5 9 -3 24.2 20.3
 -4 9 -3 -12.6 17.1
 -3 9 -3 13.2 18.4
 -2 9 -3 1.2 17.6
 -1 9 -3 37.3 13.6
 0 9 -3 20.1 14.1
 1 9 -3 10.8 12.6
 1 9 -3 -5.3 12.2
 2 9 -3 86.09 12.6
 2 9 -3 89.39 14.4
 3 9 -3 39.8 13.6
 3 9 -3 45.3 10.9
 4 9 -3 26.4 14.5
 4 9 -3 26.5 14.3
 5 9 -3 25.6 20
 5 9 -3 2.1 10.3
 6 9 -3 33.2 18.8
 -6 9 -4 390.86 40.3
 -5 9 -4 530.35 45.7
 -4 9 -4 90.49 23.2
 -3 9 -4 1190.38 83.49
 -2 9 -4 50.19 16.6
 1 -9 4 1801.02 146.19
 -1 9 -4 1742.23 109.49
 0 9 -4 234.48 21.8
 1 9 -4 3063.89 188.48
 2 9 -4 987.7 59.29
 2 9 -4 981.6 57.39
 2 9 -4 939.61 71.79
 3 9 -4 647.84 52.79
 3 9 -4 808.32 51.29
 4 9 -4 388.06 31.3
 5 9 -4 300.87 28.9
 5 9 -4 323.97 24.9
 6 9 -4 660.23 48.5
 -5 9 -5 -19.4 21.2
 -4 9 -5 20 20.1
 -3 9 -5 26.3 17.7
 -2 9 -5 -3.3 11.6
 -1 9 -5 9.2 14.7
 0 9 -5 131.49 18.3
 1 9 -5 37.6 16
 2 9 -5 1.8 7.8
 2 9 -5 0.2 13.8
 3 9 -5 34.9 12.1
 3 9 -5 13.1 16.6
 4 9 -5 55.09 16
 5 9 -5 57.69 17.9
 6 9 -5 -12.4 23.8
 -5 9 -6 181.48 32.6
 -4 9 -6 1066.59 82.29
 -3 9 -6 -5.3 19
 -2 9 -6 1217.08 83.79
 -1 9 -6 92.59 15.6
 0 9 -6 1154.48 74.49
 1 9 -6 484.65 37.3
 2 9 -6 1719.73 105.59
 2 9 -6 1655.03 119.89
 3 9 -6 1371.56 82.99
 3 9 -6 1188.18 72.99
 4 9 -6 220.38 26
 5 9 -6 477.55 36.7
 6 9 -6 75.39 21.4
 -5 9 -7 18.3 25
 -4 9 -7 -10.9 23.9
 -3 9 -7 41.2 20.5
 -2 9 -7 14.9 18.8
 -1 9 -7 -4.4 16.4
 0 9 -7 -6 15.8
 1 9 -7 145.19 22.6
 2 9 -7 50.99 7.1
 2 9 -7 36.7 17.1
 3 9 -7 87.69 20.7
 4 9 -7 14.4 15.9
 5 9 -7 60.79 22
 6 9 -7 14.4 18.9
 -4 9 -8 14.7 24.6
 -3 9 -8 775.32 63.69
 -2 9 -8 -11.8 19.6
 -1 9 -8 1246.28 90.59
 0 9 -8 484.25 37.2
 1 9 -8 490.25 39.4
 2 9 -8 447.26 37.1
 3 9 -8 481.55 37.2
 4 9 -8 1153.68 82.79
 5 9 -8 49 19.1
 6 9 -8 278.77 31.2
 -4 9 -9 -20.7 26
 -3 9 -9 24.7 24.6
 -2 9 -9 66.89 28
 -1 9 -9 41.1 21.2
 0 9 -9 18.6 19.6
 1 9 -9 11.9 19.6
 2 9 -9 22.1 19.7
 3 9 -9 33.2 22.5
 4 9 -9 31.7 18.7
 5 9 -9 25.8 23.4
 -3 9 -10 10 25.9
 -2 9 -10 406.76 41
 -1 9 -10 140.79 21.6
 0 9 -10 965.9 65.69
 1 9 -10 687.03 51.39
 2 9 -10 185.78 29.5
 3 9 -10 386.46 35.9
 4 9 -10 108.29 22.3
 5 9 -10 572.44 45.7
 -3 9 -11 -37.7 33.8
 -2 9 -11 -18.5 26.8
 -1 9 -11 30.5 25.2
 0 9 -11 23.7 17.8
 1 9 -11 27 22.5
 2 9 -11 -14.5 22.5
 3 9 -11 2.4 26.3
 4 9 -11 40.5 26.5
 -2 9 -12 24.1 29.2
 -1 9 -12 272.47 35.6
 0 9 -12 180.18 32.1
 1 9 -12 407.06 40.1
 2 9 -12 599.14 50.69
 3 9 -12 23.5 24.4
 4 9 -12 362.96 37.8
 -1 9 -13 15.6 28.6
 0 9 -13 26.3 27.9
 1 9 -13 47.5 27.4
 2 9 -13 27.1 25.9
 3 9 -13 26 28.4
 2 -10 -13 79.39 29.6
 1 -10 -13 419.06 42.6
 3 -10 -12 185.28 29.7
 2 -10 -12 120.99 29.6
 1 -10 -12 101.09 25.4
 0 -10 -12 100.59 28.7
 -1 -10 -12 -21.4 18.3
 4 -10 -11 162.38 27.6
 3 -10 -11 33.9 27.2
 2 -10 -11 512.85 41.5
 1 -10 -11 21.6 19.6
 0 -10 -11 631.74 46.3
 -1 -10 -11 1.2 17.4
 -2 -10 -11 423.26 38.8
 4 -10 -10 243.88 29.5
 3 -10 -10 14.2 20
 2 -10 -10 126.69 23.6
 1 -10 -10 96.49 22.2
 0 -10 -10 153.28 27.9
 -1 -10 -10 285.37 31
 -2 -10 -10 -25.6 19.1
 -3 -10 -10 40.4 25
 4 -10 -9 140.09 27.7
 3 -10 -9 399.26 38.2
 2 -10 -9 13.8 19.3
 1 -10 -9 880.81 56.79
 0 -10 -9 29.4 17.8
 -1 -10 -9 663.53 45.1
 -2 -10 -9 59.99 19.3
 -3 -10 -9 461.45 41.5
 -4 -10 -9 338.07 31.9
 4 -10 -8 326.07 34
 3 -10 -8 402.26 36.2
 -3 10 8 519.75 39.6
 -2 10 8 131.69 22.6
 1 -10 -8 11.3 16.7
 0 -10 -8 191.68 22.5
 -1 -10 -8 253.47 38.9
 -2 -10 -8 557.04 41.7
 -3 -10 -8 42.1 21.2
 -4 -10 -8 10.8 21.5
 4 10 8 -15.6 29.5
 6 -10 -7 204.18 33.3
 5 -10 -7 169.48 28.9
 -5 10 7 156.98 25.7
 4 -10 -7 519.45 40.4
 -4 10 7 477.45 47.8
 3 -10 -7 33.6 19.7
 3 -10 -7 34.9 12.9
 -3 10 7 47.7 18.2
 2 -10 -7 829.92 56.69
 2 -10 -7 859.81 54.99
 -2 10 7 884.11 57.99
 1 -10 -7 42.7 16.6
 -1 10 7 13.9 17.4
 0 -10 -7 1185.68 76.39
 0 10 7 1239.58 91.29
 -1 -10 -7 490.05 35.2
 -2 -10 -7 272.27 29.8
 -3 -10 -7 288.87 28.8
 -4 -10 -7 242.28 28.5
 4 10 7 217.08 34.7
 6 -10 -6 166.68 35.4
 5 -10 -6 32.4 29
 -5 10 6 22.2 21
 4 -10 -6 22.9 16.5
 -4 10 6 38.9 20.8
 3 -10 -6 403.66 35.9
 3 -10 -6 381.36 29.8
 -3 10 6 371.96 33.5
 2 -10 -6 465.55 38.5
 2 -10 -6 531.05 37.4
 -2 10 6 528.65 39.1
 1 -10 -6 621.34 40.8
 -1 10 6 609.74 42.9
 0 -10 -6 -22.7 13.2
 0 10 6 1.9 17.3
 -1 -10 -6 227.88 23.8
 1 10 6 200.98 24.3
 -2 -10 -6 86.39 17.1
 -3 -10 -6 692.03 51.39
 3 10 6 734.33 60.59
 -4 -10 -6 99.69 21.4
 4 10 6 60.09 27.5
 5 10 6 67.09 29.8
 6 -10 -5 178.18 33.9
 5 -10 -5 1106.79 90.79
 -5 10 5 1129.09 83.59
 -4 10 5 96.19 18.1
 -4 10 5 52.29 20.8
 3 -10 -5 1051.79 68.29
 -3 10 5 1285.27 86.29
 -3 10 5 1206.58 98.39
 2 -10 -5 82.49 12.9
 2 -10 -5 103.29 19.6
 -2 10 5 92.49 11.1
 -2 10 5 93.99 18.1
 1 -10 -5 1282.37 91.89
 -1 10 5 1279.77 80.59
 0 -10 -5 87.09 19.8
 0 10 5 87.09 18.5
 -1 -10 -5 1173.38 72.29
 1 10 5 1170.98 74.49
 -2 -10 -5 981.6 61.49
 2 10 5 837.32 52.79
 2 10 5 842.52 57.09
 2 10 5 966.1 58.69
 -3 -10 -5 184.88 124.89
 3 10 5 150.18 26.2
 3 10 5 157.38 14.4
 -4 -10 -5 303.47 26.8
 4 10 5 291.27 36
 4 10 5 295.17 23.3
 5 10 5 20.5 25.6
 6 -10 -4 50.79 23.8
 -5 10 4 294.17 31.9
 -5 10 4 364.16 33.3
 -4 10 4 315.27 27.9
 -4 10 4 291.77 30
 -3 10 4 84.09 16.1
 -3 10 4 113.29 20.3
 2 -10 -4 129.19 15.3
 2 -10 -4 131.29 21
 -2 10 4 179.48 15.5
 -2 10 4 160.08 19.6
 1 -10 -4 427.26 29.7
 1 -10 -4 324.57 31.4
 -1 10 4 391.86 27.5
 -1 10 4 332.17 28.8
 0 -10 -4 1150.98 65.49
 0 -10 -4 1236.28 78.49
 0 10 4 1183.18 72.09
 0 10 4 1149.78 74.89
 -1 -10 -4 68.89 15.8
 1 10 4 110.89 18.6
 1 10 4 80.99 6.9
 1 10 4 75.99 6.8
 -2 -10 -4 217.28 21.6
 2 10 4 170.48 15.6
 2 10 4 212.28 54.79
 2 10 4 196.88 24.4
 -3 -10 -4 1.8 15.4
 3 10 4 3 7.2
 3 10 4 21.9 19.3
 3 10 4 12.8 9.4
 -4 -10 -4 507.75 34.7
 4 10 4 520.35 34.9
 4 10 4 442.06 42.2
 5 10 4 165.78 30.8
 5 10 4 181.88 22.2
 -6 10 3 377.76 39.6
 -5 10 3 85.09 19.8
 -5 10 3 0.4 19.2
 -4 10 3 1115.29 206.88
 -4 10 3 922.91 84.59
 -3 10 3 44.4 17.9
 2 -10 -3 1447.16 137.39
 -2 10 3 1780.72 124.99
 -2 10 3 1737.53 122.69
 1 -10 -3 617.04 42.3
 1 -10 -3 595.64 48
 -1 10 3 706.83 44.1
 -1 10 3 614.84 45.3
 0 -10 -3 515.65 35
 0 -10 -3 575.44 36.6
 0 10 3 632.94 43.1
 0 10 3 565.24 35.6
 -1 -10 -3 571.64 35.1
 -1 -10 -3 521.55 33.3
 1 10 3 537.25 36.3
 1 10 3 514.95 41.6
 -2 -10 -3 792.42 46.5
 2 10 3 694.33 51.79
 2 10 3 741.43 50.69
 2 10 3 655.73 51.29
 2 10 3 705.43 49.8
 -3 -10 -3 1016.1 70.29
 3 10 3 1031.2 64.89
 3 10 3 911.31 64.79
 3 10 3 1058.19 68.49
 3 10 3 1020.2 64.79
 -4 -10 -3 40 13.9
 4 10 3 34.8 25.4
 4 10 3 50.49 13.5
 5 10 3 238.38 32.3
 5 10 3 266.77 24.9
 6 10 3 -16.7 30.5
 6 10 3 17.9 20
 -6 10 2 92.09 24.1
 -5 10 2 99.39 21.2
 -5 10 2 62.89 25.4
 -4 10 2 261.37 32
 -3 10 2 817.62 67.89
 2 -10 -2 6.2 12
 -2 10 2 11.8 11.7
 1 -10 -2 468.25 34.1
 -1 10 2 464.75 34
 -1 10 2 506.25 32.2
 0 -10 -2 714.63 50.29
 0 -10 -2 683.13 46.5
 0 10 2 675.73 44.9
 0 10 2 849.32 64.19
 -1 -10 -2 1141.69 63.19
 -1 -10 -2 1135.59 67.29
 1 10 2 1104.99 79.49
 1 10 2 1068.59 69.49
 -2 -10 -2 263.67 30.9
 -2 -10 -2 263.87 20.2
 2 10 2 239.88 25.7
 2 10 2 272.07 26.3
 2 10 2 273.77 20.5
 -3 -10 -2 140.39 17.7
 3 10 2 157.18 25
 3 10 2 122.49 14.8
 3 10 2 113.09 14.9
 4 10 2 39.8 19.5
 4 10 2 43.4 14.9
 5 10 2 312.67 34
 5 10 2 309.87 27.8
 6 10 2 164.08 25.4
 -6 10 1 12.4 26.3
 -5 10 1 637.54 52.59
 -4 10 1 -2.3 15.4
 -3 10 1 587.34 49.1
 2 -10 -1 136.69 18.1
 -2 10 1 119.59 17.3
 1 -10 -1 1168.08 74.69
 -1 10 1 1366.56 83.79
 0 -10 -1 906.01 63.29
 0 -10 -1 860.01 67.79
 0 10 1 886.41 53.49
 -1 -10 -1 109.49 14
 1 10 1 95.49 12.8
 -2 -10 -1 835.92 68.09
 -2 -10 -1 796.82 50.79
 2 10 1 718.23 49.5
 2 10 1 952.1 82.69
 2 10 1 796.02 57.09
 -3 -10 -1 192.18 18.7
 3 10 1 197.38 25.6
 3 10 1 198.88 18.6
 3 10 1 168.98 21.3
 4 10 1 882.71 59.29
 4 10 1 984 55.29
 4 10 1 738.33 54.09
 5 10 1 19.2 17.4
 6 10 1 306.87 29.3
 -6 10 0 97.39 30.4
 -5 10 0 82.29 22.3
 -4 10 0 108.79 19.5
 -3 10 0 341.47 30.4
 -2 10 0 1046.7 82.29
 1 -10 0 411.56 29.5
 -1 10 0 414.26 30.3
 0 -10 0 1283.17 89.59
 0 -10 0 1446.06 106.59
 0 10 0 1532.65 87.99
 -1 -10 0 450.85 46.9
 1 10 0 476.15 32
 -2 -10 0 1112.19 79.49
 2 10 0 1162.98 69.19
 2 10 0 1032.6 72.89
 2 10 0 1149.69 74.39
 3 10 0 307.87 29.3
 3 10 0 373.06 28.5
 3 10 0 411.16 37.7
 4 10 0 136.89 19.8
 4 10 0 92.39 17.1
 5 10 0 95.99 20.4
 6 10 0 38.6 21.6
 -6 10 -1 262.87 32.4
 -5 10 -1 17.8 19.2
 -4 10 -1 880.81 58.59
 -3 10 -1 176.18 20.9
 -2 10 -1 764.82 60.69
 -1 10 -1 88.09 16.2
 0 -10 1 801.32 62.89
 0 -10 1 895.11 61.79
 0 10 -1 1035.6 66.69
 -1 -10 1 1220.18 87.99
 1 10 -1 1366.36 81.99
 -2 -10 1 115.79 16.3
 2 10 -1 112.19 15.4
 2 10 -1 111.59 14.8
 2 10 -1 109.29 14.1
 3 10 -1 591.34 50.29
 3 10 -1 657.33 44.7
 3 10 -1 634.24 39.9
 4 10 -1 32.7 16.4
 4 10 -1 -2.6 13.5
 5 10 -1 634.04 43.5
 5 10 -1 579.64 39.9
 6 10 -1 -15.5 17.5
 -6 10 -2 151.58 28
 -5 10 -2 255.77 29.5
 -4 10 -2 32.4 18.6
 -3 10 -2 145.49 20.4
 -2 10 -2 224.18 23.4
 1 -10 2 1138.39 94.49
 -1 10 -2 1057.59 65.09
 0 10 -2 819.72 51.99
 1 10 -2 541.95 37.6
 2 10 -2 -9.4 11.8
 2 10 -2 5.9 12
 2 10 -2 35.8 12.6
 3 10 -2 765.72 63.29
 3 10 -2 770.92 50.59
 4 10 -2 312.97 28.3
 4 10 -2 333.17 27.5
 5 10 -2 64.39 14
 5 10 -2 54.79 21.2
 6 10 -2 176.58 27.6
 -6 10 -3 1 24.5
 -5 10 -3 236.98 32.4
 -4 10 -3 36.3 19.7
 -3 10 -3 975.8 71.79
 -2 10 -3 657.23 43.7
 1 -10 3 484.85 40.8
 -1 10 -3 530.25 36.2
 0 10 -3 678.23 50.79
 1 10 -3 588.44 41
 2 10 -3 1600.04 97.69
 2 10 -3 1599.04 101.09
 2 10 -3 1579.14 104.89
 3 10 -3 47.9 12.9
 3 10 -3 52.99 16.7
 4 10 -3 760.22 53.59
 4 10 -3 677.53 52.29
 5 10 -3 41.7 20.3
 5 10 -3 14 12.6
 6 10 -3 274.07 33.2
 -5 10 -4 186.18 29.3
 -4 10 -4 478.45 36.6
 -3 10 -4 17.7 16.9
 -2 10 -4 211.28 23.5
 1 -10 4 51.99 7.8
 -1 10 -4 94.89 19.5
 0 10 -4 1260.57 86.79
 1 10 -4 441.46 36.2
 2 10 -4 146.89 16.4
 2 10 -4 171.28 18.2
 2 10 -4 121.09 20.9
 3 10 -4 135.39 17.3
 3 10 -4 90.59 17.6
 4 10 -4 183.78 23.4
 5 10 -4 170.28 25.1
 6 10 -4 22.5 25.4
 -5 10 -5 17.3 23
 -4 10 -5 249.08 30.2
 -3 10 -5 96.49 21.6
 -2 10 -5 662.33 49.2
 -1 10 -5 1049.59 64.19
 0 10 -5 50.59 16.3
 1 10 -5 1359.16 86.29
 2 10 -5 86.99 17.4
 2 10 -5 93.99 11.5
 3 10 -5 1138.09 70.79
 4 10 -5 45.5 19.4
 5 10 -5 604.24 44.5
 6 10 -5 117.09 22.9
 -5 10 -6 32.9 24.4
 -4 10 -6 112.69 27
 -3 10 -6 464.75 39
 -2 10 -6 86.99 21.2
 -1 10 -6 152.58 21.8
 0 10 -6 7.6 16.8
 1 10 -6 576.04 43.6
 2 10 -6 439.86 36.2
 3 10 -6 406.16 32.3
 4 10 -6 18.3 16.2
 5 10 -6 14.5 17
 6 10 -6 82.49 21.8
 -4 10 -7 216.28 32.3
 -3 10 -7 123.29 25.4
 -2 10 -7 263.47 29.5
 -1 10 -7 387.06 33.5
 0 10 -7 1068.79 72.99
 1 10 -7 -23.1 17.6
 2 10 -7 822.02 55.39
 3 10 -7 84.59 22.1
 4 10 -7 482.15 38.9
 5 10 -7 163.18 27.2
 6 10 -7 218.58 28.2
 -4 10 -8 -14.2 30.9
 -3 10 -8 -21.3 23
 -2 10 -8 412.66 37.9
 -1 10 -8 149.29 24.3
 0 10 -8 261.67 28.8
 1 10 -8 36.7 19.6
 2 10 -8 193.48 26.2
 3 10 -8 486.75 40.7
 4 10 -8 232.48 29.8
 5 10 -8 108.29 22.5
 -4 10 -9 274.97 37.9
 -3 10 -9 328.27 37.6
 -2 10 -9 89.99 26
 -1 10 -9 480.05 40.7
 0 10 -9 104.79 24
 1 10 -9 858.81 58.59
 2 10 -9 25.3 20.8
 3 10 -9 416.46 36.6
 4 10 -9 118.69 23.4
 5 10 -9 105.49 24.5
 -3 10 -10 52.69 28.8
 -2 10 -10 -1.3 25.1
 -1 10 -10 144.39 27.9
 0 10 -10 185.18 29.4
 1 10 -10 121.59 25.8
 2 10 -10 131.99 27.5
 3 10 -10 20.1 21.6
 4 10 -10 169.48 27.1
 -2 10 -11 359.66 41.7
 -1 10 -11 -25.6 24.1
 0 10 -11 389.46 36.1
 1 10 -11 31.7 23
 2 10 -11 421.56 49.7
 3 10 -11 21.1 23.4
 4 10 -11 287.57 33.6
 -1 10 -12 7.6 25.8
 0 10 -12 105.49 29.4
 1 10 -12 127.09 28.3
 2 10 -12 10.5 30.8
 3 10 -12 40.8 26.9
 0 10 -13 4.8 29.5
 1 10 -13 413.66 43.8
 2 10 -13 31.5 26.9
 2 -11 -12 84.09 30
 1 -11 -12 86.09 29.2
 0 -11 -12 24.2 22.9
 3 -11 -11 502.95 42.2
 2 -11 -11 21 22.2
 1 -11 -11 412.56 40.4
 0 -11 -11 33.8 22.1
 -1 -11 -11 749.23 54.29
 -2 -11 -11 230.48 29.7
 4 -11 -10 46.6 27.8
 3 -11 -10 169.58 27.1
 2 -11 -10 33.8 27.3
 1 -11 -10 77.09 23
 0 -11 -10 115.49 22.8
 -1 -11 -10 41.3 23.8
 -2 -11 -10 366.26 34.6
 -3 -11 -10 34.5 25.9
 4 -11 -9 224.18 28.2
 3 -11 -9 172.28 26.5
 2 -11 -9 1230.58 83.59
 1 -11 -9 193.68 28.9
 0 -11 -9 440.56 37.3
 -1 -11 -9 97.19 22
 -2 -11 -9 669.13 53.59
 -3 -11 -9 242.48 31.5
 -4 11 8 88.49 26.4
 3 -11 -8 244.98 32
 -3 11 8 243.88 28.6
 2 -11 -8 36.6 19.9
 -2 11 8 52.69 24.9
 1 -11 -8 381.76 34.8
 -1 11 8 360.06 34.5
 0 -11 -8 185.38 26.8
 -1 -11 -8 134.09 24.2
 -2 -11 -8 5.6 18
 -3 -11 -8 192.08 25.3
 -4 -11 -8 -19 23
 -5 11 7 604.14 49.1
 -4 11 7 14.4 18.4
 3 -11 -7 459.65 39.6
 -3 11 7 472.75 41.2
 2 -11 -7 24.2 23.5
 -2 11 7 -3.1 22.3
 1 -11 -7 1547.55 91.89
 -1 11 7 1521.55 108.19
 0 -11 -7 517.05 38.7
 0 11 7 569.34 41.6
 -1 -11 -7 623.14 43.5
 -2 -11 -7 291.97 27.5
 -3 -11 -7 426.16 71.69
 -4 -11 -7 347.87 31.9
 4 11 7 290.57 41.3
 5 -11 -6 116.79 44.5
 -5 11 6 122.79 24.8
 4 -11 -6 40.3 17.6
 -4 11 6 56.19 23
 3 -11 -6 106.19 16
 3 -11 -6 81.49 21.6
 -3 11 6 116.19 24.4
 2 -11 -6 110.89 12.9
 2 -11 -6 153.48 23
 -2 11 6 125.89 21.4
 1 -11 -6 56.49 18
 -1 11 6 23.5 19
 0 -11 -6 634.74 43.2
 0 11 6 705.43 47.3
 -1 -11 -6 19.2 15.4
 1 11 6 37.7 18.5
 -2 -11 -6 215.88 26.2
 -3 -11 -6 -31.3 15.2
 -4 -11 -6 176.08 25.1
 4 11 6 170.88 37.7
 6 -11 -5 303.27 39.3
 5 -11 -5 198.78 33.4
 -5 11 5 188.88 27.2
 -4 11 5 1199.78 85.29
 -4 11 5 1243.68 100.99
 -3 11 5 78.39 13.9
 -3 11 5 85.09 19.7
 2 -11 -5 477.75 38.6
 -2 11 5 538.45 41
 -2 11 5 482.25 38.8
 1 -11 -5 49.8 8.3
 1 -11 -5 88.49 18.9
 -1 11 5 47.5 6.4
 -1 11 5 14.2 17
 0 -11 -5 1399.26 87.49
 0 11 5 1380.26 87.59
 -1 -11 -5 747.43 47.5
 1 11 5 778.02 50.89
 -2 -11 -5 475.45 33.1
 2 11 5 443.86 27
 2 11 5 460.35 35.9
 -3 -11 -5 749.33 48.7
 3 11 5 620.94 53.79
 -4 -11 -5 91.19 20.9
 4 11 5 117.99 28.8
 5 11 5 406.06 44.3
 -6 11 4 165.68 26.8
 -5 11 4 70.59 22.4
 -5 11 4 80.69 20.4
 -4 11 4 156.58 21.5
 -4 11 4 158.68 22.1
 -3 11 4 20.5 14.3
 -3 11 4 20 15.7
 2 -11 -4 135.99 18
 -2 11 4 146.69 22.4
 -2 11 4 132.29 13.9
 1 -11 -4 134.09 20.2
 1 -11 -4 115.69 13.8
 -1 11 4 132.89 12.4
 -1 11 4 152.98 23.2
 0 -11 -4 25.9 18.2
 0 -11 -4 23.4 7.5
 0 11 4 10.7 5.8
 0 11 4 1.2 17
 -1 -11 -4 348.57 31.6
 1 11 4 342.77 30.7
 1 11 4 372.46 25.2
 1 11 4 390.26 23.2
 -2 -11 -4 8.5 14
 2 11 4 5.9 15.9
 2 11 4 13.8 7.9
 -3 -11 -4 160.88 22.9
 3 11 4 172.38 27.2
 3 11 4 171.78 24.8
 3 11 4 166.78 16.4
 -4 -11 -4 60.29 17.4
 4 11 4 122.29 27.2
 4 11 4 70.89 14.1
 5 11 4 240.08 34.9
 -6 11 3 13.1 21.5
 -5 11 3 399.16 42.1
 -5 11 3 486.85 39.8
 -4 11 3 137.79 24.3
 -4 11 3 128.69 20
 -3 11 3 1801.52 147.89
 -3 11 3 1875.51 137.39
 2 -11 -3 150.18 59.59
 -2 11 3 142.79 21.9
 -2 11 3 124.09 15.2
 1 -11 -3 734.63 58.79
 -1 11 3 782.22 55.39
 -1 11 3 653.53 50.99
 0 -11 -3 320.17 25.9
 0 -11 -3 311.87 22.5
 0 11 3 305.17 27.9
 0 11 3 331.97 21.1
 -1 -11 -3 846.92 57.19
 -1 -11 -3 835.32 51.29
 1 11 3 1004.1 64.59
 1 11 3 876.51 56.49
 -2 -11 -3 789.02 49.1
 2 11 3 780.62 51.49
 2 11 3 870.21 54.89
 2 11 3 676.63 49.8
 -3 -11 -3 325.37 26.8
 3 11 3 307.77 28.5
 3 11 3 291.17 31.7
 3 11 3 295.27 22.6
 -4 -11 -3 1053.29 75.09
 4 11 3 955.9 69.89
 4 11 3 1060.29 65.89
 5 11 3 73.09 33.6
 -6 11 2 12.2 27.6
 -5 11 2 91.79 22.7
 -5 11 2 134.79 57.69
 -4 11 2 469.25 44
 -3 11 2 348.87 27
 2 -11 -2 53.59 16.6
 -2 11 2 43.7 14.3
 1 -11 -2 10.9 12.4
 -1 11 2 31.6 10.2
 -1 11 2 59.59 20.6
 0 -11 -2 559.54 37.1
 0 11 2 571.84 36
 0 11 2 658.03 57.49
 -1 -11 -2 62.99 25.1
 -1 -11 -2 35 13.9
 1 11 2 19.5 8.2
 1 11 2 46.7 31.8
 -2 -11 -2 388.86 28.2
 -2 -11 -2 421.06 31.3
 2 11 2 481.55 35
 2 11 2 409.56 28.2
 -3 -11 -2 32.2 15.8
 3 11 2 37.4 12.9
 3 11 2 37.1 19.1
 3 11 2 33.8 11.7
 3 11 2 67.79 16.6
 -4 -11 -2 59.89 24.8
 4 11 2 25.8 20.5
 4 11 2 20.7 17.7
 4 11 2 26.3 15.8
 5 11 2 116.19 27
 5 11 2 133.59 42.3
 6 11 2 177.58 26.2
 -6 11 1 509.35 49.99
 -5 11 1 -3.9 19.9
 -4 11 1 692.23 53.59
 -3 11 1 33.5 16.9
 -2 11 1 1983.4 160.78
 1 -11 -1 609.34 45.8
 -1 11 1 652.83 47.3
 0 -11 -1 1211.48 84.39
 0 11 1 1232.78 73.99
 -1 -11 -1 1027.2 69.99
 1 11 1 1072.89 66.29
 1 11 1 1130.49 75.09
 -2 -11 -1 270.07 22.9
 2 11 1 268.57 27.3
 2 11 1 315.37 29.9
 2 11 1 264.17 22.2
 3 11 1 879.01 65.89
 3 11 1 1008.5 59.59
 3 11 1 915.01 68.19
 4 11 1 95.19 17.8
 4 11 1 130.69 19.7
 4 11 1 128.79 22.9
 5 11 1 978.4 57.89
 5 11 1 817.72 62.99
 6 11 1 71.09 23.7
 -6 11 0 81.99 26.1
 -5 11 0 20.6 20.4
 -4 11 0 8.5 20.5
 -3 11 0 681.83 53.39
 -2 11 0 91.19 15
 1 -11 0 322.07 29.2
 1 -11 0 340.07 27.7
 -1 11 0 369.66 29.4
 0 -11 0 25.3 16
 0 -11 0 23.1 13.8
 0 11 0 7.3 11.3
 -1 -11 0 413.76 30.5
 1 11 0 440.96 30.7
 -2 -11 0 379.16 89.19
 2 11 0 240.48 52.59
 2 11 0 352.56 100.09
 2 11 0 204.48 36.5
 3 11 0 791.62 55.89
 3 11 0 825.02 57.69
 3 11 0 791.72 49.9
 4 11 0 51.99 19
 4 11 0 35 17.9
 5 11 0 -16.4 19.3
 5 11 0 53.29 23.4
 6 11 0 76.39 21
 -6 11 -1 6.2 28.3
 -5 11 -1 779.42 57.69
 -4 11 -1 114.69 21.5
 -3 11 -1 804.42 53.29
 -2 11 -1 284.27 26.1
 1 -11 1 941.11 70.49
 -1 11 -1 1010.6 59.19
 0 11 -1 1157.78 70.39
 1 11 -1 789.92 48.7
 2 11 -1 1934.91 127.59
 2 11 -1 1898.41 114.09
 3 11 -1 30.6 19.3
 3 11 -1 7 14.3
 3 11 -1 4.8 12.4
 4 11 -1 823.62 53.39
 4 11 -1 704.13 52.89
 4 11 -1 830.42 65.39
 5 11 -1 25.5 13.4
 5 11 -1 22.9 18.7
 6 11 -1 571.84 56.79
 -6 11 -2 183.88 30.9
 -5 11 -2 151.18 26.7
 -4 11 -2 -17.2 22.9
 -3 11 -2 26.1 16.6
 -2 11 -2 325.87 28.4
 1 -11 2 26.2 11.3
 -1 11 -2 42 13.5
 0 11 -2 648.64 41.4
 1 11 -2 11.3 15.6
 2 11 -2 57.29 13.1
 2 11 -2 53.89 14
 3 11 -2 416.36 51.19
 3 11 -2 487.95 43.9
 3 11 -2 476.75 46.8
 4 11 -2 399.06 35.6
 4 11 -2 455.85 34.9
 4 11 -2 403.96 33.2
 5 11 -2 75.59 15.2
 5 11 -2 68.49 21.2
 6 11 -2 39.7 25.3
 -5 11 -3 -9.8 21.8
 -4 11 -3 993.5 86.29
 -3 11 -3 251.27 25.8
 -2 11 -3 650.53 45
 1 -11 3 841.02 68.49
 -1 11 -3 836.42 52.89
 0 11 -3 308.07 27.5
 1 11 -3 768.32 49.99
 2 11 -3 130.69 18.4
 2 11 -3 122.69 16.9
 3 11 -3 1931.91 119.39
 3 11 -3 1801.02 136.19
 4 11 -3 88.29 20.6
 4 11 -3 109.69 20.6
 5 11 -3 309.27 33.6
 6 11 -3 -15.6 23.3
 -5 11 -4 267.27 33.6
 -4 11 -4 75.89 22.5
 -3 11 -4 134.99 22
 -2 11 -4 34.1 20.8
 1 -11 4 334.37 28.5
 -1 11 -4 315.57 27.8
 0 11 -4 2.2 14.6
 1 11 -4 131.49 22.3
 2 11 -4 129.09 19.8
 3 11 -4 16.1 14.4
 3 11 -4 27.7 13.5
 4 11 -4 72.09 18.2
 5 11 -4 33.9 21
 6 11 -4 128.29 27
 -5 11 -5 271.87 34.7
 -4 11 -5 63.69 24.7
 -3 11 -5 534.85 46.6
 -2 11 -5 473.35 37.3
 -1 11 -5 675.73 47.1
 0 11 -5 1436.16 86.39
 1 11 -5 64.69 18
 2 11 -5 470.25 36.7
 3 11 -5 61.09 13.1
 3 11 -5 72.29 20.5
 4 11 -5 1014.5 64.79
 5 11 -5 156.28 26.1
 6 11 -5 181.28 26.8
 -4 11 -6 138.79 29
 -3 11 -6 19 20.9
 -2 11 -6 205.08 26.6
 -1 11 -6 29.7 13.2
 0 11 -6 697.33 49.8
 1 11 -6 56.39 18.8
 2 11 -6 112.89 24.9
 3 11 -6 83.19 12.5
 4 11 -6 19.4 16.9
 5 11 -6 41.7 23.7
 -4 11 -7 262.97 35.1
 -3 11 -7 232.38 31.1
 -2 11 -7 229.08 29.2
 -1 11 -7 527.35 40.3
 0 11 -7 470.45 35.7
 1 11 -7 1371.86 83.29
 2 11 -7 10.5 18.5
 3 11 -7 339.57 31.9
 4 11 -7 5.4 17.9
 5 11 -7 398.16 38
 -4 11 -8 49.2 33.7
 -3 11 -8 94.69 27.7
 -2 11 -8 -18.5 22.1
 -1 11 -8 122.49 24
 0 11 -8 181.28 26.5
 1 11 -8 311.07 32.5
 2 11 -8 91.49 23.9
 3 11 -8 241.88 28.4
 4 11 -8 11.1 17.7
 5 11 -8 15.4 19.4
 -3 11 -9 184.38 32.6
 -2 11 -9 561.74 51.89
 -1 11 -9 49.3 22.6
 0 11 -9 550.04 44.4
 1 11 -9 79.79 23.2
 2 11 -9 1222.08 83.19
 3 11 -9 126.69 25.5
 4 11 -9 218.28 32.6
 5 11 -9 69.89 22.8
 -3 11 -10 53.59 29
 -2 11 -10 278.07 37
 -1 11 -10 44.6 23.6
 0 11 -10 68.29 24.7
 1 11 -10 97.79 25.1
 2 11 -10 42.5 23.5
 3 11 -10 90.89 31.8
 4 11 -10 47.8 23.6
 -2 11 -11 151.68 33.8
 -1 11 -11 585.24 49.8
 0 11 -11 40.6 25.4
 1 11 -11 251.07 38.4
 2 11 -11 -30.6 23.6
 3 11 -11 364.46 40
 -1 11 -12 126.99 32.2
 0 11 -12 11.8 27.7
 1 11 -12 88.99 28.4
 2 11 -12 86.99 28.5
 3 -12 -11 29.3 26.8
 2 -12 -11 8.9 24.5
 1 -12 -11 -4.6 21.5
 0 -12 -11 9 27.1
 -1 -12 -11 4.7 20.4
 3 -12 -10 151.98 28.8
 2 -12 -10 413.46 40.6
 1 -12 -10 239.38 30.4
 0 -12 -10 428.16 40.5
 -1 -12 -10 858.71 64.99
 -2 -12 -10 37.8 22.5
 4 -12 -9 -15.9 21.2
 3 -12 -9 51.69 26.1
 2 -12 -9 -9.3 26.4
 1 -12 -9 -17.8 20.8
 0 -12 -9 17 18.8
 -1 -12 -9 12.9 24.3
 -2 -12 -9 18.7 19.9
 -3 -12 -9 60.09 26.4
 -4 12 8 2.3 20.8
 3 -12 -8 225.18 28.8
 -3 12 8 250.17 29.1
 2 -12 -8 636.74 48.9
 -2 12 8 629.74 56.99
 1 -12 -8 343.27 32.8
 -1 12 8 386.96 35.9
 0 -12 -8 283.87 28.3
 -1 -12 -8 335.57 36
 -2 -12 -8 1220.88 80.09
 -3 -12 -8 77.19 25.5
 -5 12 7 19.4 24
 -4 12 7 28.7 20.4
 3 -12 -7 1.3 19.9
 -3 12 7 37.5 20.3
 2 -12 -7 33.4 20.5
 -2 12 7 -14.8 23.6
 1 -12 -7 34.5 23.8
 -1 12 7 -11.5 20.2
 0 -12 -7 13.1 21.2
 0 12 7 8.1 20
 -1 -12 -7 -7.8 17.2
 -2 -12 -7 -30.5 18.3
 -3 -12 -7 63.29 24.3
 -4 -12 -7 37.7 23.9
 -5 12 6 171.48 29.1
 -4 12 6 1097.69 82.29
 -3 12 6 102.89 22
 2 -12 -6 512.65 42.9
 -2 12 6 595.94 46
 1 -12 -6 1548.84 95.59
 -1 12 6 1448.56 110.69
 0 -12 -6 109.29 22.3
 0 12 6 98.29 22.4
 -1 -12 -6 479.25 37.3
 1 12 6 423.36 36.7
 -2 -12 -6 94.39 20
 -3 -12 -6 1130.69 89.99
 -4 -12 -6 259.27 26.9
 -5 12 5 24.1 18.9
 -4 12 5 104.59 29.6
 -4 12 5 42.9 17.9
 -3 12 5 13.4 13.4
 -3 12 5 40.1 22.8
 2 -12 -5 5.4 18.5
 -2 12 5 8.6 8.9
 -2 12 5 -19.7 17.6
 1 -12 -5 -0.5 17.6
 -1 12 5 -15.1 17.3
 -1 12 5 3.6 6.2
 0 -12 -5 12.4 16.5
 0 12 5 34.2 19.6
 -1 -12 -5 55.09 17.5
 1 12 5 0.6 18.4
 -2 -12 -5 8.3 15.7
 2 12 5 -17.1 17.6
 -3 -12 -5 28 20.1
 -4 -12 -5 3.1 19.2
 4 12 5 -6.7 25.9
 -5 12 4 585.04 45.8
 -5 12 4 525.35 46.6
 -4 12 4 481.95 47.2
 -4 12 4 374.36 36.2
 -3 12 4 307.67 27
 -3 12 4 317.47 31.7
 -2 12 4 750.72 54.29
 -2 12 4 780.92 52.19
 1 -12 -4 631.04 46.7
 -1 12 4 627.04 45.7
 -1 12 4 708.53 47
 0 -12 -4 2312.57 150.68
 0 12 4 2309.77 147.89
 0 12 4 2616.74 159.48
 -1 -12 -4 38.6 17
 1 12 4 34.5 6.2
 1 12 4 11.4 17.5
 1 12 4 39.7 6.1
 -2 -12 -4 567.34 39.1
 2 12 4 588.54 38.6
 2 12 4 574.64 45.7
 -3 -12 -4 40.6 19.2
 3 12 4 6.2 17.5
 3 12 4 18.8 23.7
 -4 -12 -4 998.2 110.49
 4 12 4 964.2 70.69
 5 12 4 200.08 34.3
 -5 12 3 -19.7 24.1
 -5 12 3 41.5 19.1
 -4 12 3 10.4 20.7
 -4 12 3 20 22.2
 -3 12 3 17.7 20.6
 -3 12 3 -0.9 15.8
 -2 12 3 22.8 16.8
 -2 12 3 -13.4 11.2
 1 -12 -3 -1.6 12.8
 -1 12 3 -9 17
 -1 12 3 5.2 10.1
 0 -12 -3 -8.4 11
 0 -12 -3 14.3 15.4
 0 12 3 -0.5 8
 0 12 3 20 16.5
 -1 -12 -3 -8.3 45.1
 1 12 3 50.79 74.29
 1 12 3 15.2 24.8
 -2 -12 -3 5.5 18.9
 2 12 3 -8.7 9.3
 2 12 3 -10.9 16.5
 -3 -12 -3 22.5 18
 3 12 3 8 11.9
 3 12 3 56.79 21.4
 3 12 3 7.4 26.7
 -4 -12 -3 17.5 16.2
 4 12 3 27.1 12.9
 4 12 3 -19 23
 5 12 3 -8.4 24.6
 -6 12 2 264.77 32.6
 -5 12 2 226.08 29.7
 -4 12 2 561.54 47.4
 -4 12 2 678.23 59.69
 -3 12 2 896.61 66.39
 -2 12 2 36.4 14
 1 -12 -2 794.02 172.08
 -1 12 2 492.45 38.9
 -1 12 2 495.25 32.4
 0 -12 -2 28.1 13.5
 0 12 2 21.5 21.3
 0 12 2 19.9 9.4
 -1 -12 -2 3070.89 195.18
 1 12 2 3430.86 213.48
 1 12 2 3097.09 200.88
 -2 -12 -2 256.77 25.8
 2 12 2 271.77 21.7
 2 12 2 253.87 27.1
 -3 -12 -2 516.05 34.8
 3 12 2 436.26 38.3
 3 12 2 482.25 40.7
 3 12 2 482.65 36
 4 12 2 60.29 23.7
 4 12 2 72.39 15.5
 4 12 2 65.59 20.5
 5 12 2 408.26 36.4
 5 12 2 386.16 40.6
 -5 12 1 47.4 24.8
 -4 12 1 16.5 16.8
 -3 12 1 327.87 132.19
 -2 12 1 56.99 16.6
 1 -12 -1 -13.3 13.6
 -1 12 1 7.1 9.8
 0 -12 -1 14 12.3
 0 12 1 7.4 10.1
 1 12 1 26.8 10.5
 1 12 1 55.79 21.1
 2 12 1 205.68 101.39
 2 12 1 74.59 35.1
 3 12 1 19 21.9
 3 12 1 43.1 19.4
 3 12 1 10.6 12.7
 4 12 1 4.2 17.6
 4 12 1 9.6 15.2
 4 12 1 3.2 19.7
 5 12 1 -15.1 22.3
 5 12 1 11.2 17.7
 -5 12 0 126.99 25.6
 -4 12 0 257.47 27.1
 -3 12 0 505.55 44.2
 -2 12 0 2084.19 126.29
 -1 12 0 47.7 15
 0 -12 0 43 15
 0 12 0 44.8 10.9
 -1 -12 0 65.59 17.2
 1 12 0 65.29 13.4
 2 12 0 2281.87 152.38
 2 12 0 2369.06 163.88
 3 12 0 532.25 36.5
 3 12 0 463.15 41.8
 3 12 0 595.44 38.7
 4 12 0 292.87 27.9
 4 12 0 210.98 25.4
 4 12 0 304.37 30.2
 5 12 0 189.68 21.2
 5 12 0 235.58 26.9
 5 12 0 214.38 28.6
 -5 12 -1 134.39 44.5
 -4 12 -1 8.1 18.4
 -3 12 -1 25.6 20.6
 -2 12 -1 -9.1 13.2
 1 -12 1 31.1 14.1
 -1 12 -1 8.1 13
 0 12 -1 -6.3 10.9
 1 12 -1 21.2 13.8
 2 12 -1 28.3 13.5
 3 12 -1 40.3 20.8
 3 12 -1 86.59 31.3
 3 12 -1 8.9 27.5
 4 12 -1 4.7 13.9
 4 12 -1 -9.6 16.5
 4 12 -1 3.9 17.8
 5 12 -1 -8.1 19.6
 5 12 -1 -12.3 20
 -5 12 -2 463.85 42.7
 -4 12 -2 27.7 20.4
 -3 12 -2 426.66 37.7
 -2 12 -2 215.38 22.8
 1 -12 2 2861.11 245.68
 -1 12 -2 3059.59 215.28
 0 12 -2 25.5 13.1
 1 12 -2 595.74 40.3
 2 12 -2 18 14.2
 3 12 -2 1070.49 107.19
 3 12 -2 951.3 67.19
 3 12 -2 1029.6 65.69
 4 12 -2 528.95 42.9
 4 12 -2 533.25 39.3
 4 12 -2 505.15 42
 5 12 -2 123.59 21.1
 5 12 -2 155.38 27.3
 -5 12 -3 -28.8 22.9
 -4 12 -3 30.9 20.8
 -3 12 -3 -9.7 20.2
 -2 12 -3 -0.7 16.1
 1 -12 3 1.2 10.2
 -1 12 -3 7.9 14
 0 12 -3 7.7 14.3
 1 12 -3 13.4 14.2
 2 12 -3 -10.1 18
 3 12 -3 19.8 18.7
 3 12 -3 -9.2 15.5
 4 12 -3 29.2 20.4
 4 12 -3 9.1 17.8
 4 12 -3 5.5 17.4
 5 12 -3 13.2 20.8
 -5 12 -4 143.19 29.4
 -4 12 -4 736.63 60.09
 -3 12 -4 -2.7 18.1
 -2 12 -4 612.24 45.7
 -1 12 -4 31.4 15.1
 0 12 -4 2557.44 160.58
 1 12 -4 617.44 42.9
 2 12 -4 818.02 54.79
 3 12 -4 293.97 29.7
 3 12 -4 250.07 24.5
 4 12 -4 475.95 36.8
 4 12 -4 449.36 40.2
 4 12 -4 342.17 33.6
 5 12 -4 505.45 39.3
 -4 12 -5 -0.7 23.3
 -3 12 -5 -29.6 19.6
 -2 12 -5 19.3 18.5
 -1 12 -5 -7.8 16
 0 12 -5 22.2 16.5
 1 12 -5 -6.7 20.6
 2 12 -5 8.3 17
 3 12 -5 22.8 12.5
 3 12 -5 -3.2 16.5
 4 12 -5 -7.5 15.1
 4 12 -5 -40.2 21.6
 5 12 -5 -20.8 18
 -4 12 -6 139.29 29.4
 -3 12 -6 971.3 68.39
 -2 12 -6 103.09 24.2
 -1 12 -6 480.45 38
 0 12 -6 101.09 20.5
 1 12 -6 1433.96 91.89
 2 12 -6 580.84 44.4
 3 12 -6 80.69 23.4
 4 12 -6 1016.6 69.29
 5 12 -6 86.59 22.5
 -4 12 -7 32.6 26.8
 -3 12 -7 20.6 23.9
 -2 12 -7 -2.1 22.1
 -1 12 -7 -6.9 18.4
 0 12 -7 -2.5 18.6
 1 12 -7 -4.9 18.5
 2 12 -7 -19.4 24.5
 3 12 -7 48.1 20.4
 4 12 -7 2 19
 5 12 -7 9.4 24.8
 -3 12 -8 88.89 27.3
 -2 12 -8 1077.39 72.29
 -1 12 -8 238.98 29.8
 0 12 -8 285.57 31.7
 1 12 -8 325.77 33.2
 2 12 -8 682.73 51.89
 3 12 -8 145.19 27
 4 12 -8 3.3 20.7
 5 12 -8 497.25 44.2
 -3 12 -9 -1.3 26.2
 -2 12 -9 1 24.9
 -1 12 -9 -4.5 22.1
 0 12 -9 -4.3 21.5
 1 12 -9 -3.6 20.4
 2 12 -9 -25.9 22
 3 12 -9 -7.1 22.3
 4 12 -9 11.5 21
 -2 12 -10 13.2 27.7
 -1 12 -10 863.81 71.89
 0 12 -10 316.97 36.2
 1 12 -10 194.38 29.2
 2 12 -10 300.47 36.2
 3 12 -10 188.18 31.7
 -1 12 -11 -7.5 26.3
 0 12 -11 29.9 25.6
 1 12 -11 -1.2 24.2
 2 12 -11 -9.1 24.5
 3 -13 -10 139.39 35.8
 2 -13 -10 8.6 31
 1 -13 -10 132.19 28.4
 0 -13 -10 120.19 26.3
 -1 -13 -10 28.9 22.1
 3 -13 -9 169.28 32.9
 2 -13 -9 609.74 47.8
 1 -13 -9 24 22.7
 0 -13 -9 329.87 34
 -1 -13 -9 44 21.1
 -2 -13 -9 392.16 37.1
 -4 13 8 45.1 26
 3 -13 -8 218.48 30.4
 -3 13 8 270.07 37.6
 -2 13 8 74.89 24.2
 1 -13 -8 194.28 28.7
 -1 13 8 231.28 30.4
 0 -13 -8 143.89 29.5
 -1 -13 -8 258.67 30.9
 -2 -13 -8 -8.7 24.5
 -3 -13 -8 81.79 27.2
 -4 13 7 0.9 25.7
 -3 13 7 335.87 37.6
 2 -13 -7 89.89 23.6
 -2 13 7 41.6 22.9
 1 -13 -7 898.61 62.99
 -1 13 7 817.92 60.49
 0 -13 -7 156.38 24.5
 0 13 7 231.78 28.2
 -1 -13 -7 356.16 34.5
 1 13 7 291.87 36.6
 -2 -13 -7 196.88 27
 -3 -13 -7 166.08 29.7
 -4 13 6 48.8 26.8
 -3 13 6 148.59 25.1
 2 -13 -6 117.69 24.6
 -2 13 6 192.98 25.9
 1 -13 -6 36.4 24.9
 -1 13 6 -15 20.1
 0 -13 -6 464.15 35.5
 0 13 6 392.46 39.2
 -1 -13 -6 67.59 20.1
 1 13 6 28.6 21.3
 -2 -13 -6 397.46 34.2
 2 13 6 281.47 34
 -3 -13 -6 -19.1 22.9
 -4 -13 -6 94.99 25.1
 -5 13 5 84.69 26.1
 -4 13 5 662.43 66.19
 -4 13 5 603.94 51.19
 -3 13 5 79.29 25.6
 -3 13 5 48.1 13.5
 -2 13 5 462.35 50.69
 -2 13 5 418.26 33.2
 1 -13 -5 0.2 18.1
 -1 13 5 10.2 18.9
 0 -13 -5 924.21 64.09
 0 13 5 1008.6 69.79
 -1 -13 -5 284.27 31.4
 1 13 5 277.97 33.7
 -2 -13 -5 202.68 25.1
 2 13 5 234.08 30.8
 -3 -13 -5 459.15 37.7
 -4 -13 -5 11.5 21.3
 4 13 5 4.1 29.8
 -5 13 4 47.1 24.1
 -5 13 4 35 25.6
 -4 13 4 115.29 22.6
 -4 13 4 151.68 25.9
 -3 13 4 114.29 24.8
 -3 13 4 61.19 16.9
 -2 13 4 136.39 22.2
 -2 13 4 111.09 14.8
 -1 13 4 198.88 29.2
 -1 13 4 195.58 17.2
 0 -13 -4 3.2 17
 0 13 4 13.2 6.7
 0 13 4 9.2 23.2
 -1 -13 -4 338.47 30.2
 1 13 4 373.36 35
 -2 -13 -4 28.6 21.4
 2 13 4 -13.6 19.6
 -3 -13 -4 294.87 30.1
 3 13 4 274.57 29.7
 -4 -13 -4 69.29 21
 4 13 4 69.29 29.5
 -5 13 3 139.69 28.9
 -5 13 3 139.69 28.2
 -4 13 3 38.9 22.7
 -4 13 3 8.5 23.1
 -3 13 3 978.4 73.09
 -3 13 3 963.2 76.89
 -2 13 3 231.98 27.2
 -2 13 3 267.27 21.6
 -1 13 3 621.74 47.1
 -1 13 3 526.35 36.7
 0 13 3 165.98 17.5
 0 13 3 251.57 36.7
 -1 -13 -3 479.65 36.5
 1 13 3 429.76 30.4
 1 13 3 477.45 40.2
 -2 -13 -3 391.86 30.5
 2 13 3 347.57 32.7
 2 13 3 354.26 27
 -3 -13 -3 213.68 22.7
 3 13 3 161.98 24.8
 -4 -13 -3 359.96 31.5
 4 13 3 339.37 42.9
 -5 13 2 65.69 25.8
 -5 13 2 104.29 29.4
 -4 13 2 298.67 33.5
 -4 13 2 312.17 34.7
 -3 13 2 266.97 26.3
 -3 13 2 233.88 30.2
 -2 13 2 218.78 25.3
 -2 13 2 180.88 20.5
 -1 13 2 66.59 13.3
 -1 13 2 110.09 34.6
 0 13 2 654.43 47.4
 0 13 2 886.91 62.49
 1 13 2 81.69 26.6
 2 13 2 413.06 28.6
 2 13 2 396.76 35
 3 13 2 19.2 13.3
 3 13 2 28.6 18.2
 4 13 2 125.09 27.3
 4 13 2 133.09 19
 4 13 2 112.19 23.9
 5 13 2 161.88 30.8
 -5 13 1 28.4 26.8
 -4 13 1 200.48 25.3
 -3 13 1 23.9 18.3
 -2 13 1 767.52 55.69
 -1 13 1 533.95 36.9
 0 -13 -1 594.24 43.6
 0 13 1 585.84 42.3
 0 13 1 709.83 46.8
 1 13 1 438.76 35
 1 13 1 588.94 52.19
 2 13 1 49 14.5
 2 13 1 91.09 19.7
 3 13 1 311.97 30.1
 3 13 1 319.67 37.6
 3 13 1 366.46 30.8
 4 13 1 84.19 18.9
 4 13 1 80.79 29.3
 5 13 1 327.67 30.6
 5 13 1 286.37 39.8
 -5 13 0 71.89 24.6
 -4 13 0 73.39 20.2
 -3 13 0 443.16 35.9
 -2 13 0 60.59 17.7
 -1 13 0 572.24 38.5
 0 13 0 13.2 12.9
 1 13 0 527.45 37.4
 2 13 0 108.19 28
 2 13 0 99.29 18.6
 3 13 0 530.65 40.8
 3 13 0 561.54 43.3
 3 13 0 437.96 42.5
 4 13 0 30.7 18.7
 4 13 0 22.8 21
 5 13 0 67.59 21.8
 5 13 0 66.19 24
 -5 13 -1 293.77 36.9
 -4 13 -1 62.89 21.5
 -3 13 -1 299.77 28.7
 -2 13 -1 57.59 16.2
 -1 13 -1 428.76 32.9
 0 13 -1 683.73 50.59
 1 13 -1 501.25 35.4
 2 13 -1 800.82 65.59
 2 13 -1 962.6 59.89
 3 13 -1 -10.2 16.1
 3 13 -1 25.7 21.7
 3 13 -1 13.5 17.9
 4 13 -1 340.77 31.1
 4 13 -1 336.07 33.2
 4 13 -1 281.77 30.7
 5 13 -1 9 20.8
 5 13 -1 7.8 21.3
 -5 13 -2 116.09 28
 -4 13 -2 103.49 28.2
 -3 13 -2 55.99 19.4
 -2 13 -2 410.56 36.3
 1 -13 2 -1.2 13.6
 -1 13 -2 -1.2 16.7
 0 13 -2 674.03 46.3
 1 13 -2 20.9 13.7
 2 13 -2 123.19 94.39
 3 13 -2 357.76 34.2
 3 13 -2 308.97 31.4
 3 13 -2 274.27 29
 4 13 -2 351.66 79.79
 4 13 -2 325.97 30.2
 4 13 -2 294.57 30.8
 5 13 -2 122.99 25.6
 5 13 -2 151.28 24.5
 -5 13 -3 62.69 25.5
 -4 13 -3 323.07 34
 -3 13 -3 207.78 26.5
 -2 13 -3 308.97 28.7
 -1 13 -3 379.06 31
 0 13 -3 161.18 20.2
 1 13 -3 568.04 39.8
 2 13 -3 274.77 28
 3 13 -3 865.11 64.39
 3 13 -3 1028.4 68.19
 4 13 -3 12.7 20.6
 4 13 -3 40.6 17.2
 4 13 -3 37.9 20.7
 5 13 -3 115.49 25.8
 5 13 -3 151.58 23.3
 -4 13 -4 96.59 30.2
 -3 13 -4 244.58 29.7
 -2 13 -4 -0.8 17.2
 -1 13 -4 258.97 25.8
 0 13 -4 -28.4 15.4
 1 13 -4 136.19 21
 2 13 -4 161.28 27.5
 3 13 -4 74.09 17.5
 3 13 -4 82.29 24.1
 4 13 -4 114.19 22.8
 4 13 -4 94.29 21.1
 4 13 -4 92.89 21
 5 13 -4 55.49 21
 -4 13 -5 29.9 24.1
 -3 13 -5 280.77 32.1
 -2 13 -5 304.97 31.4
 -1 13 -5 261.97 24.3
 0 13 -5 789.62 52.69
 1 13 -5 17.6 17.5
 2 13 -5 537.05 42.5
 3 13 -5 28.6 23.9
 4 13 -5 667.43 48.7
 5 13 -5 73.09 25.8
 -4 13 -6 109.39 29.6
 -3 13 -6 4.5 22.3
 -2 13 -6 361.06 35.5
 -1 13 -6 36.6 18.4
 0 13 -6 361.56 32.9
 1 13 -6 -26.7 22.1
 2 13 -6 150.98 25.8
 3 13 -6 120.09 24.7
 4 13 -6 213.08 44.6
 5 13 -6 44.1 22.1
 -3 13 -7 136.39 28.5
 -2 13 -7 116.59 26.6
 -1 13 -7 297.57 31.4
 0 13 -7 121.09 23.2
 1 13 -7 770.22 55.39
 2 13 -7 79.19 23.7
 3 13 -7 301.67 34.5
 4 13 -7 26.8 21.5
 -3 13 -8 140.49 29.9
 -2 13 -8 1.3 24.3
 -1 13 -8 220.58 29
 0 13 -8 76.89 24
 1 13 -8 152.08 25.7
 2 13 -8 32.4 28.8
 3 13 -8 228.28 31.8
 4 13 -8 67.89 25
 -2 13 -9 228.98 34.7
 -1 13 -9 -7.4 22.9
 0 13 -9 314.47 35.4
 1 13 -9 33.3 22.1
 2 13 -9 704.83 54.19
 3 13 -9 155.38 31.2
 -1 13 -10 27.5 25.3
 0 13 -10 124.29 28.2
 1 13 -10 82.39 26.7
 2 13 -10 52.49 26.3
 3 13 -10 160.78 31.1
 2 -14 -9 14.1 25.6
 1 -14 -9 553.14 46.9
 0 -14 -9 46 23.1
 -1 -14 -9 255.37 33.1
 -3 14 8 68.89 23.7
 2 -14 -8 91.09 26.1
 -2 14 8 86.99 25.1
 1 -14 -8 -45.1 22.2
 -1 14 8 8.7 28.4
 0 -14 -8 90.09 24
 0 14 8 69.29 26.3
 -1 -14 -8 40.5 23
 -2 -14 -8 315.17 41.3
 -4 14 7 250.77 35.5
 -3 14 7 -34.2 26.7
 2 -14 -7 478.95 41.2
 -2 14 7 505.15 49.3
 1 -14 -7 29.1 27.1
 -1 14 7 -28.2 22.1
 0 -14 -7 692.53 50.09
 0 14 7 639.24 56.29
 -1 -14 -7 233.28 29.5
 1 14 7 200.48 30.7
 -2 -14 -7 121.89 29.2
 -3 -14 -7 146.39 29.1
 -4 14 6 23.7 24.3
 -3 14 6 88.39 24.4
 -2 14 6 81.09 23.9
 1 -14 -6 211.88 31
 -1 14 6 170.48 32
 0 -14 -6 11.3 19.3
 0 14 6 24.9 21.4
 -1 -14 -6 60.89 22
 1 14 6 40.4 22.4
 -2 -14 -6 72.89 27.2
 2 14 6 41 23.9
 -3 -14 -6 169.28 30.3
 -4 14 5 29.6 26.4
 -3 14 5 600.84 52.49
 -2 14 5 48.4 26
 -1 14 5 558.54 43.5
 0 -14 -5 44.5 19.5
 0 14 5 88.99 27.4
 -1 -14 -5 542.05 41
 1 14 5 506.05 45.2
 -2 -14 -5 400.46 37.7
 2 14 5 386.36 36.6
 -3 -14 -5 100.79 25.8
 -4 14 4 61.39 21.7
 -4 14 4 68.99 20.7
 -3 14 4 20.9 15.7
 -3 14 4 22.9 19
 -2 14 4 22.5 12.9
 -2 14 4 60.39 34
 -1 14 4 56.59 21.8
 0 14 4 402.86 38.3
 -1 -14 -4 24.7 23.4
 1 14 4 10.6 20.9
 -2 -14 -4 16.2 18.8
 2 14 4 27 27.2
 -3 -14 -4 26.1 21.9
 3 14 4 -23.4 20.6
 -4 -14 -4 175.98 23.2
 -5 14 3 -28.3 24.9
 -4 14 3 291.87 32.8
 -4 14 3 349.77 35.1
 -3 14 3 13.8 24.2
 -3 14 3 1.2 16.4
 -2 14 3 1040.8 71.49
 -2 14 3 1008.6 72.19
 -1 14 3 228.98 31.2
 -1 14 3 247.78 21.2
 0 14 3 394.36 28.6
 0 14 3 353.66 33.9
 1 14 3 229.28 17.9
 1 14 3 189.38 28
 2 14 3 511.65 41.6
 3 14 3 670.53 51.49
 4 14 3 8.8 20.8
 4 14 3 -5.7 27.4
 -5 14 2 70.79 27.9
 -4 14 2 77.59 27
 -4 14 2 110.69 25.2
 -3 14 2 196.38 25.2
 -3 14 2 231.58 30.9
 -2 14 2 19.9 18.7
 -2 14 2 25.7 12.7
 -1 14 2 187.28 46.4
 -1 14 2 174.98 20.6
 0 14 2 193.38 26.8
 0 14 2 187.98 46.8
 1 14 2 577.24 43.1
 1 14 2 545.95 37.6
 2 14 2 88.99 27.4
 2 14 2 65.29 12.6
 3 14 2 50.49 20.9
 4 14 2 -3.7 31.8
 4 14 2 31.2 20.4
 -5 14 1 304.97 37.7
 -4 14 1 -3.5 18.4
 -3 14 1 431.76 38.3
 -2 14 1 75.99 19.3
 -1 14 1 1011.6 64.09
 0 14 1 678.83 48.5
 0 14 1 625.44 48.8
 1 14 1 259.77 21
 1 14 1 196.38 31.2
 2 14 1 456.35 41.7
 2 14 1 480.35 33
 3 14 1 218.38 29.9
 3 14 1 211.58 23.9
 4 14 1 548.75 44.2
 4 14 1 545.35 50.09
 -5 14 0 31.3 31
 -4 14 0 52.79 24.9
 -3 14 0 144.89 22.2
 -2 14 0 357.36 29.6
 -1 14 0 103.89 16.2
 0 14 0 177.18 19
 1 14 0 76.29 23.9
 1 14 0 155.18 40.8
 2 14 0 591.14 45.3
 2 14 0 544.15 41.8
 3 14 0 189.78 27.6
 3 14 0 150.68 23.3
 4 14 0 35.6 20.3
 4 14 0 17.7 23.6
 4 14 0 41.7 22.8
 -4 14 -1 549.35 45
 -3 14 -1 193.68 27.4
 -2 14 -1 340.97 30.8
 -1 14 -1 221.28 24.9
 0 14 -1 561.84 37.9
 1 14 -1 1020.8 69.99
 2 14 -1 136.79 27.7
 2 14 -1 103.59 21.2
 3 14 -1 411.76 34.4
 3 14 -1 430.56 38.8
 4 14 -1 16.4 25
 4 14 -1 27.5 21.5
 4 14 -1 55.29 23.1
 5 14 -1 307.57 36.6
 -4 14 -2 66.79 23
 -3 14 -2 73.09 21.3
 -2 14 -2 85.49 19
 -1 14 -2 608.54 46.1
 0 14 -2 79.89 16.4
 1 14 -2 69.19 16.7
 2 14 -2 21.3 17
 3 14 -2 216.38 28.7
 3 14 -2 233.58 26.6
 4 14 -2 94.89 23.2
 4 14 -2 105.69 22.2
 4 14 -2 67.79 21
 5 14 -2 29.2 24.2
 -4 14 -3 -2.5 22.6
 -3 14 -3 558.14 45.8
 -2 14 -3 377.96 32.8
 -1 14 -3 230.58 24.4
 0 14 -3 416.96 32.5
 1 14 -3 306.07 27.8
 2 14 -3 1093.09 73.29
 3 14 -3 42.9 23.5
 4 14 -3 351.16 34.3
 4 14 -3 378.56 37.1
 5 14 -3 -2.5 24.7
 -4 14 -4 180.78 29.4
 -3 14 -4 -8.9 20.3
 -2 14 -4 59.29 20.3
 -1 14 -4 72.89 18.6
 0 14 -4 445.26 35
 1 14 -4 93.49 19
 2 14 -4 24.9 18.8
 3 14 -4 39.6 21.3
 4 14 -4 37.5 25.4
 4 14 -4 73.89 22.5
 -4 14 -5 161.08 34.2
 -3 14 -5 87.79 28.7
 -2 14 -5 366.76 34.8
 -1 14 -5 519.55 40.1
 0 14 -5 55.89 18.9
 1 14 -5 617.04 45.3
 2 14 -5 64.19 22.8
 3 14 -5 605.14 48.4
 4 14 -5 -6.4 24.8
 -3 14 -6 181.08 33.4
 -2 14 -6 45.4 22.8
 -1 14 -6 22.1 22.8
 0 14 -6 10.5 18.3
 1 14 -6 203.08 26.5
 2 14 -6 157.28 26.9
 3 14 -6 71.99 24.4
 4 14 -6 28.3 22.6
 -3 14 -7 124.39 28.1
 -2 14 -7 109.39 27.7
 -1 14 -7 138.89 25.4
 0 14 -7 703.23 51.39
 1 14 -7 -16.5 24.2
 2 14 -7 453.35 41.1
 3 14 -7 24.5 23.9
 4 14 -7 354.96 41.1
 -2 14 -8 235.08 37.4
 -1 14 -8 27.8 22
 0 14 -8 34.1 23.1
 1 14 -8 -2.3 21.9
 2 14 -8 134.39 27.9
 3 14 -8 36.8 26.2
 -1 14 -9 233.48 32.7
 0 14 -9 21.6 25.1
 1 14 -9 464.55 43
 2 14 -9 -27.9 23.9
 3 14 -9 302.47 37.9
 1 14 -10 -2.1 24.7
 2 -15 -8 145.69 28.3
 -2 15 8 43 23.8
 1 -15 -8 219.38 31.6
 -1 15 8 182.28 31.2
 0 -15 -8 331.57 35.6
 0 15 8 286.57 40.3
 -1 -15 -8 530.15 45.7
 -3 15 7 1372.26 416.36
 -2 15 7 41.2 23.9
 1 -15 -7 -10.1 26.8
 -1 15 7 9.2 23.8
 0 -15 -7 -2 26.1
 0 15 7 9.7 27.9
 -1 -15 -7 -15.9 29.6
 1 15 7 -8.6 24.5
 -2 -15 -7 5.2 28.2
 -3 15 6 424.76 48.4
 -2 15 6 504.75 49.1
 1 -15 -6 64.59 23.2
 -1 15 6 92.19 25.2
 0 -15 -6 560.34 43.3
 0 15 6 568.24 50.69
 -1 -15 -6 95.29 24.7
 1 15 6 71.39 30
 -2 -15 -6 598.04 47.9
 2 15 6 703.63 55.19
 -3 15 5 45.9 28
 -2 15 5 55.29 23.9
 -1 15 5 32.1 21.8
 0 -15 -5 13.1 19
 0 15 5 10.8 22.3
 -1 -15 -5 2.9 21.4
 1 15 5 -10 23.4
 -2 -15 -5 22 20.6
 2 15 5 11.7 23.5
 -3 -15 -5 15.4 20
 -4 15 4 172.18 32
 -3 15 4 183.18 27.2
 -2 15 4 307.47 33.4
 -1 15 4 841.12 63.79
 0 15 4 54.59 23.2
 1 15 4 562.84 44.9
 2 15 4 21.8 28.8
 3 15 4 461.25 44.3
 -4 15 3 33.6 23.7
 -4 15 3 8.5 22.7
 -3 15 3 26 26.7
 -3 15 3 8.4 17.7
 -2 15 3 63.39 33.5
 -2 15 3 63.89 15.5
 -1 15 3 38.5 21.2
 0 15 3 65.39 22.2
 1 15 3 47.3 27
 2 15 3 4.8 22.3
 3 15 3 28.6 27.8
 -4 15 2 295.87 34.4
 -4 15 2 360.96 38.4
 -3 15 2 110.09 24
 -3 15 2 102.79 22.5
 -2 15 2 474.95 35.4
 -2 15 2 471.75 39.4
 -1 15 2 114.89 16.9
 -1 15 2 135.09 28.4
 0 15 2 751.12 55.29
 0 15 2 695.33 45.9
 1 15 2 0.3 8.2
 1 15 2 14.5 20.2
 2 15 2 687.53 58.59
 3 15 2 123.19 25.7
 4 15 2 176.18 31.3
 -4 15 1 45.7 25.5
 -3 15 1 26.5 21.3
 -2 15 1 4.3 17.9
 -1 15 1 20.5 16.3
 -1 15 1 28.8 27
 0 15 1 8.8 20.1
 0 15 1 18.3 14.1
 1 15 1 57.59 13.8
 1 15 1 59.49 36.2
 2 15 1 54.69 15
 2 15 1 107.29 27.2
 3 15 1 21.8 20.8
 4 15 1 19.7 25.8
 -4 15 0 126.09 24.8
 -3 15 0 632.64 47
 -2 15 0 87.59 21.5
 -1 15 0 629.24 43.3
 0 15 0 -3.6 14.3
 1 15 0 657.23 50.69
 1 15 0 687.63 50.09
 2 15 0 58.29 16.6
 2 15 0 26.4 21.7
 3 15 0 627.14 46.8
 3 15 0 677.83 50.69
 4 15 0 157.88 30.3
 4 15 0 168.28 42.7
 -4 15 -1 -18.8 21.6
 -3 15 -1 0.6 18.6
 -2 15 -1 59.59 17.7
 -1 15 -1 45.6 19.3
 0 15 -1 15.4 16.2
 1 15 -1 1.6 17.1
 2 15 -1 16.7 18.9
 2 15 -1 -4.6 24.8
 3 15 -1 84.39 23.6
 3 15 -1 28.7 24.4
 4 15 -1 59.19 24.7
 4 15 -1 30.6 25.2
 4 15 -1 108.09 23.2
 -4 15 -2 113.89 26.3
 -3 15 -2 57.19 26.4
 -2 15 -2 480.45 45.4
 -1 15 -2 22.5 15.9
 0 15 -2 763.62 52.19
 1 15 -2 149.69 20.8
 2 15 -2 400.36 37.7
 3 15 -2 142.19 28.1
 3 15 -2 111.39 23.7
 4 15 -2 408.06 39.2
 4 15 -2 402.66 38.9
 -4 15 -3 -4.9 24.1
 -3 15 -3 15.6 26.4
 -2 15 -3 19.1 19.2
 -1 15 -3 52.49 18.8
 0 15 -3 20.3 18.7
 1 15 -3 1.2 16.1
 2 15 -3 18 18.5
 3 15 -3 24.5 24.6
 3 15 -3 -19.6 20.4
 4 15 -3 12.3 26.4
 4 15 -3 21.5 24
 -3 15 -4 469.85 41
 -2 15 -4 13.9 24.1
 -1 15 -4 530.15 42.1
 0 15 -4 -3.1 19.4
 1 15 -4 811.92 57.99
 2 15 -4 229.08 28.4
 3 15 -4 152.68 31.5
 4 15 -4 197.58 32.7
 4 15 -4 156.08 28
 -3 15 -5 11.3 22.4
 -2 15 -5 37.3 39.9
 -1 15 -5 25.5 19.8
 0 15 -5 4.7 17.7
 1 15 -5 -9.8 18.3
 2 15 -5 41.3 21.8
 3 15 -5 48.5 24.8
 4 15 -5 7.4 22.8
 -2 15 -6 570.24 46
 -1 15 -6 27.4 20.9
 0 15 -6 465.65 39.3
 1 15 -6 92.39 23.2
 2 15 -6 464.65 41
 3 15 -6 413.56 41.5
 -2 15 -7 -22.2 23.7
 -1 15 -7 -11.1 21.4
 0 15 -7 41.3 22.2
 1 15 -7 29.5 22.3
 2 15 -7 37.1 28.2
 3 15 -7 28.4 25.9
 -1 15 -8 366.86 38.6
 0 15 -8 354.26 36.9
 1 15 -8 315.97 35.3
 2 15 -8 151.68 29.1
 1 15 -9 79.99 27.4
 1 -16 -7 39 24.2
 0 -16 -7 203.68 34.2
 -2 16 6 57.69 29.8
 -1 16 6 38.2 25.8
 0 -16 -6 51.69 22.6
 0 16 6 27.6 24.7
 -1 -16 -6 232.68 32.3
 1 16 6 256.77 38.4
 -2 16 5 22.5 23.3
 -1 16 5 225.98 30.8
 0 16 5 27.3 24.3
 1 16 5 360.56 42.7
 2 16 5 235.78 33.6
 -3 16 4 14.3 28.2
 -2 16 4 183.18 29
 -1 16 4 55.69 28.5
 0 16 4 180.18 29.6
 1 16 4 47.2 25.1
 2 16 4 274.37 35.6
 -3 16 3 61.69 28.9
 -2 16 3 507.05 43.2
 -1 16 3 218.28 30.5
 0 16 3 145.79 30.8
 1 16 3 79.49 26.4
 2 16 3 321.97 36
 3 16 3 371.76 43.2
 -3 16 2 61.29 22.8
 -2 16 2 90.19 16.6
 -2 16 2 49.2 27.8
 -1 16 2 387.06 38.5
 0 16 2 76.49 29.6
 1 16 2 269.07 33.1
 2 16 2 -9.8 29.7
 3 16 2 294.47 39.2
 -3 16 1 114.19 25.8
 -3 16 1 106.39 25.8
 -2 16 1 14.8 19.2
 -2 16 1 33.4 27.6
 -1 16 1 581.04 47.7
 -1 16 1 524.25 48.1
 0 16 1 424.76 34.2
 0 16 1 439.86 39.3
 1 16 1 66.89 30
 2 16 1 190.68 49.1
 3 16 1 54.89 28.9
 -3 16 0 53.49 24.5
 -2 16 0 107.19 23.4
 -1 16 0 62.09 19.6
 0 16 0 370.06 36.2
 0 16 0 310.77 27.9
 1 16 0 86.09 18
 1 16 0 66.79 28.6
 2 16 0 110.59 20.1
 3 16 0 43.8 27.4
 -3 16 -1 24 20.6
 -2 16 -1 113.19 20.8
 -1 16 -1 30.3 19.7
 0 16 -1 468.35 34.4
 1 16 -1 567.14 43.5
 2 16 -1 28.5 18.8
 2 16 -1 44.6 22.9
 3 16 -1 171.78 24.5
 3 16 -1 96.79 28.2
 -3 16 -2 191.78 32.1
 -2 16 -2 -23.9 22.4
 -1 16 -2 211.08 25.5
 0 16 -2 7.8 19
 1 16 -2 301.57 28.7
 2 16 -2 53.69 22.1
 3 16 -2 89.49 27.3
 3 16 -2 74.09 28.7
 -3 16 -3 427.96 42.6
 -2 16 -3 349.07 35.8
 -1 16 -3 83.19 20.9
 0 16 -3 68.79 19
 1 16 -3 218.58 26.1
 2 16 -3 553.04 44.7
 3 16 -3 -1.5 21.3
 3 16 -3 42.8 26.7
 -2 16 -4 297.67 32.1
 -1 16 -4 35.7 20.6
 0 16 -4 203.68 25.5
 1 16 -4 20.3 19.6
 2 16 -4 155.68 25.5
 3 16 -4 128.59 27.7
 -2 16 -5 357.46 39.2
 -1 16 -5 401.76 36.5
 0 16 -5 32.7 19.7
 1 16 -5 187.48 27.7
 2 16 -5 73.59 23
 3 16 -5 404.16 44
 -1 16 -6 232.68 31.1
 0 16 -6 -7.4 20.8
 1 16 -6 29.3 22.7
 2 16 -6 29.4 27.2
 -1 16 -7 310.07 35.6
 0 16 -7 163.98 28.9
 1 16 -7 14.6 23.3
 2 16 -7 208.38 30.8
 -1 17 4 187.08 32.2
 0 17 4 18.6 29.7
 1 17 4 121.19 28.6
 -2 17 3 34.6 24.2
 -1 17 3 310.27 35.2
 0 17 3 91.89 31.7
 1 17 3 123.39 28.7
 -2 17 2 39 25
 -1 17 2 41.6 25.2
 0 17 2 205.98 37.1
 1 17 2 51.99 24.1
 2 17 2 146.89 34.3
 -2 17 1 218.38 31.1
 -1 17 1 178.68 29
 0 17 1 398.06 45.9
 1 17 1 119.59 28
 2 17 1 53.69 30.9
 -2 17 0 -22.2 18.2
 -1 17 0 90.09 21.6
 0 17 0 71.19 31.3
 1 17 0 81.79 27.1
 2 17 0 0.8 29.7
 -2 17 -1 14.9 20.1
 -1 17 -1 77.59 22.8
 0 17 -1 399.36 34.3
 1 17 -1 188.48 24.6
 1 17 -1 191.18 31.1
 2 17 -1 200.48 36
 -2 17 -2 136.29 24.4
 -1 17 -2 -4.8 18.4
 0 17 -2 180.38 23.7
 1 17 -2 14.6 21.3
 2 17 -2 30.9 19.4
 2 17 -2 -1.4 23.7
 -2 17 -3 349.47 34.6
 -1 17 -3 57.79 21.9
 0 17 -3 33.9 22.1
 1 17 -3 333.37 32.2
 2 17 -3 55.99 21.4
 -1 17 -4 78.19 24.1
 0 17 -4 -4.2 18.3
 1 17 -4 186.18 27.4
 2 17 -4 95.99 28.4
 -1 17 -5 138.79 27.2
 0 17 -5 259.87 30
 1 17 -5 44 27.4
 -1 18 -1 69.79 21.3
 0 18 -2 -33.9 19

_iucr_refine_instructions_details
;
TITL rpu_a.res in P2(1)/c
    rpu.res
    created by SHELXL-2018/3 at 21:10:16 on 26-Oct-2020
REM Old TITL rpu in P2(1)/c
REM SHELXT solution in P2(1)/c
REM R1 0.070, Rweak 0.005, Alpha 0.027, Orientation as input
REM Formula found by SHELXT: C10 Cl I
CELL 0.71073 5.9606 13.6457 11.9887 90 98.56 90
ZERR 4 0.0012 0.0027 0.0024 0 0.03 0
LATT 1
SYMM -X,0.5+Y,0.5-Z
SFAC C H Cl I N
UNIT 24 48 4 4 16

L.S. 4 0 0
PLAN  2
SIZE 0.14 0.11 0.07
CONF
BOND $H
list 4
MORE -1
fmap 2 53
acta
OMIT -2 50.5
OMIT -2 3 2
REM <olex2.extras>
REM <HklSrc "%./rpu.hkl">
REM </olex2.extras>

WGHT    0.009600    5.253700
FVAR       0.49479
I1    4    0.224042    0.415707    0.384491    11.00000    0.02004    0.02282 =
         0.02256   -0.00070    0.00344    0.00011
CL1   3   -0.033776    0.541979    0.265939    11.00000    0.03147    0.01821 =
         0.02742    0.00311   -0.00089    0.00767
N3    5    0.460729    0.116028    0.484407    11.00000    0.02464    0.02736 =
         0.02436   -0.00036    0.00611   -0.00226
N2    5    0.532668    0.210345    0.658478    11.00000    0.02788    0.02617 =
         0.02059   -0.00119    0.00228   -0.00396
N1    5    0.431300    0.293351    0.478216    11.00000    0.02114    0.02125 =
         0.01953   -0.00096    0.00821   -0.00059
N4    5    0.802740    0.216278    0.523319    11.00000    0.01555    0.02941 =
         0.03190    0.00308    0.00945   -0.00038
C1    1    0.410625    0.293260    0.601810    11.00000    0.02116    0.02807 =
         0.02122   -0.00116    0.00887   -0.00344
AFIX  23
H1A   2    0.471943    0.353865    0.635998    11.00000   -1.20000
H1B   2    0.251827    0.289490    0.610856    11.00000   -1.20000
AFIX   0
C6    1    0.700942    0.124165    0.473374    11.00000    0.02822    0.02445 =
         0.03293   -0.00118    0.01012    0.00516
AFIX  23
H6A   2    0.717318    0.121808    0.394122    11.00000   -1.20000
H6B   2    0.782311    0.068752    0.510507    11.00000   -1.20000
AFIX   0
C5    1    0.439480    0.118894    0.605442    11.00000    0.03327    0.02863 =
         0.02383    0.00090    0.01062   -0.00654
AFIX  23
H5A   2    0.280758    0.113356    0.614120    11.00000   -1.20000
H5B   2    0.519515    0.063480    0.643300    11.00000   -1.20000
AFIX   0
C2    1    0.680783    0.299670    0.467304    11.00000    0.01953    0.02105 =
         0.02742    0.00273    0.00711    0.00194
AFIX  23
H2A   2    0.698487    0.300139    0.388176    11.00000   -1.20000
H2B   2    0.743724    0.360149    0.501118    11.00000   -1.20000
AFIX   0
C4    1    0.771534    0.217376    0.642938    11.00000    0.02195    0.02945 =
         0.02680    0.00018   -0.00346   -0.00515
AFIX  23
H4A   2    0.854557    0.162972    0.681421    11.00000   -1.20000
H4B   2    0.835025    0.277506    0.677431    11.00000   -1.20000
AFIX   0
C3    1    0.339620    0.197111    0.428585    11.00000    0.01817    0.02835 =
         0.02342   -0.00153    0.00233   -0.00224
AFIX  23
H3A   2    0.180161    0.191739    0.435833    11.00000   -1.20000
H3B   2    0.352634    0.195338    0.348917    11.00000   -1.20000
AFIX   0
HKLF 4


REM  rpu_a.res in P2(1)/c
REM wR2 = 0.0819, GooF = S = 1.066, Restrained GooF = 1.066 for all data
REM R1 = 0.0378 for 1474 Fo > 4sig(Fo) and 0.0483 for all 1743 data
REM 109 parameters refined using 0 restraints

END  
     
WGHT      0.0096      5.2538 

REM Highest difference peak  0.934,  deepest hole -1.262,  1-sigma level  0.165
Q1    1   0.1556  0.4035  0.3006  11.00000  0.05    0.93
Q2    1  -0.0513  0.5211  0.2960  11.00000  0.05    0.92

  REM The information below was added by Olex2.
  REM
  REM R1 = 0.0378 for 1474 Fo > 4sig(Fo) and 0.0483 for all 8016 data
  REM 109 parameters refined using n/a restraints
  REM Highest difference peak 0.93, deepest hole -1.26
  REM Mean Shift 0, Max Shift 0.000.

  REM +++ Tabular Listing of Refinement Information +++
  REM R1_all = 0.0483
  REM R1_gt = 0.0378
  REM wR_ref = 0.0819
  REM GOOF = 1.066
  REM Shift_max = 0.000
  REM Shift_mean = 0
  REM Reflections_all = 8016
  REM Reflections_gt = 1474
  REM Parameters = 109
  REM Hole = -1.26
  REM Peak = 0.93
  REM Flack = n/a

  
;
_olex2_submission_special_instructions  'No special instructions were received'
