# Supplementary material for: Short X···N Halogen Bonds With Hexamethylenetetraamine as the Acceptor
Source: Front Chem. 2021 Apr 29;9:623595. doi: 10.3389/fchem.2021.623595 (PMC8116742; doi:10.3389/fchem.2021.623595)
Supplement: Supplementary file 2 [file Data_Sheet_2.ZIP › CIF_MS 623595/[HMTA][I-Cl]2.cif]

data_HMTA_I-Cl_2
_audit_creation_date               2020-10-26
_audit_creation_method
;
Olex2 1.3
(compiled 2020.07.31 svn.rc2a77460 for OlexSys, GUI svn.r6145)
;
_shelx_SHELXL_version_number       '2018/3'
_audit_contact_author_address      ?
_audit_contact_author_email        ?
_audit_contact_author_name         ''
_audit_contact_author_phone        ?
_publ_contact_author_id_orcid      ?
_publ_section_references
;
Dolomanov, O.V., Bourhis, L.J., Gildea, R.J, Howard, J.A.K. & Puschmann, H.
 (2009), J. Appl. Cryst. 42, 339-341.

Sheldrick, G.M. (2008). Acta Cryst. A64, 112-122.

Sheldrick, G.M. (2015). Acta Cryst. C71, 3-8.
;
_chemical_name_common              ?
_chemical_name_systematic
;
 ? 
;
_chemical_formula_moiety           'C6 H12 Cl2 I2 N4'
_chemical_formula_sum              'C6 H12 Cl2 I2 N4'
_chemical_formula_weight           464.90
_chemical_melting_point            ?
loop_
  _atom_type_symbol
  _atom_type_description
  _atom_type_scat_dispersion_real
  _atom_type_scat_dispersion_imag
  _atom_type_scat_source
 'C' 'C' 0.0033 0.0016 'International Tables Vol C Tables 4.2.6.8 and 6.1.1.4'
 'H' 'H' 0.0000 0.0000 'International Tables Vol C Tables 4.2.6.8 and 6.1.1.4'
 'Cl' 'Cl' 0.1484 0.1585 'International Tables Vol C Tables 4.2.6.8 and 6.1.1.4'
 'I' 'I' -0.4742 1.8119 'International Tables Vol C Tables 4.2.6.8 and 6.1.1.4'
 'N' 'N' 0.0061 0.0033 'International Tables Vol C Tables 4.2.6.8 and 6.1.1.4'

_shelx_space_group_comment
;
The symmetry employed for this shelxl refinement is uniquely defined
by the following loop, which should always be used as a source of
symmetry information in preference to the above space-group names.
They are only intended as comments.
;
_space_group_crystal_system        'monoclinic'
_space_group_IT_number             14
_space_group_name_H-M_alt          'P 1 21/c 1'
_space_group_name_Hall             '-P 2ybc'
loop_
  _space_group_symop_operation_xyz
 'x, y, z'
 '-x, y+1/2, -z+1/2'
 '-x, -y, -z'
 'x, -y-1/2, z-1/2'

_cell_length_a                     5.9773(12)
_cell_length_b                     15.148(3)
_cell_length_c                     14.032(3)
_cell_angle_alpha                  90
_cell_angle_beta                   91.91(3)
_cell_angle_gamma                  90
_cell_volume                       1269.9(4)
_cell_formula_units_Z              4
_cell_measurement_reflns_used      3211
_cell_measurement_temperature      170.0(1)
_cell_measurement_theta_max        28.700
_cell_measurement_theta_min        0.407
_shelx_estimated_absorpt_T_max     0.543
_shelx_estimated_absorpt_T_min     0.414
_exptl_absorpt_coefficient_mu      5.346
_exptl_absorpt_correction_T_max    0.7458
_exptl_absorpt_correction_T_min    0.6065
_exptl_absorpt_correction_type     multi-scan
_exptl_absorpt_process_details    
 'SADABS-2012/1 (Bruker,2012) was used for absorption correction. wR2(int) was 0.0685 before and 0.0528 after correction. The Ratio of minimum to maximum transmission is 0.8132. The \l/2 correction factor is 0.0015.'
_exptl_absorpt_special_details     ?
_exptl_crystal_colour              orange
_exptl_crystal_colour_primary      orange
_exptl_crystal_density_diffrn      2.432
_exptl_crystal_density_meas        ?
_exptl_crystal_density_method      'not measured'
_exptl_crystal_description         block
_exptl_crystal_F_000               864
_exptl_crystal_size_max            0.2
_exptl_crystal_size_mid            0.15
_exptl_crystal_size_min            0.13
_exptl_special_details
;
 ? 
;
_exptl_transmission_factor_max     ?
_exptl_transmission_factor_min     ?
_diffrn_reflns_av_R_equivalents    0.0385
_diffrn_reflns_av_unetI/netI       0.0421
_diffrn_reflns_Laue_measured_fraction_full  1.000
_diffrn_reflns_Laue_measured_fraction_max  0.991
_diffrn_reflns_limit_h_max         8
_diffrn_reflns_limit_h_min         -8
_diffrn_reflns_limit_k_max         20
_diffrn_reflns_limit_k_min         -19
_diffrn_reflns_limit_l_max         18
_diffrn_reflns_limit_l_min         -18
_diffrn_reflns_number              10708
_diffrn_reflns_point_group_measured_fraction_full  1.000
_diffrn_reflns_point_group_measured_fraction_max  0.991
_diffrn_reflns_theta_full          25.242
_diffrn_reflns_theta_max           28.853
_diffrn_reflns_theta_min           1.979
_diffrn_ambient_temperature        170.0(1)
_diffrn_detector_area_resol_mean   ?
_diffrn_measured_fraction_theta_full  1.000
_diffrn_measured_fraction_theta_max  0.991
_diffrn_measurement_device_type    'Bruker APEX-II CCD'
_diffrn_measurement_method         '\w scans'
_diffrn_radiation_monochromator    graphite
_diffrn_radiation_type             MoK\a
_diffrn_radiation_wavelength       0.71073
_diffrn_source                     ?
_diffrn_standards_number           0
_reflns_Friedel_coverage           0.000
_reflns_Friedel_fraction_full      .
_reflns_Friedel_fraction_max       .
_reflns_number_gt                  2833
_reflns_number_total               3293
_reflns_special_details
;
 Reflections were merged by SHELXL according to the crystal
 class for the calculation of statistics and refinement.
 
 _reflns_Friedel_fraction is defined as the number of unique
 Friedel pairs measured divided by the number that would be
 possible theoretically, ignoring centric projections and
 systematic absences.
;
_reflns_threshold_expression       'I > 2\s(I)'
_computing_cell_refinement         ?
_computing_data_collection         ?
_computing_data_reduction          ?
_computing_molecular_graphics      'Olex2 1.3 (Dolomanov et al., 2009)'
_computing_publication_material    'Olex2 1.3 (Dolomanov et al., 2009)'
_computing_structure_refinement    'SHELXL 2018/3 (Sheldrick, 2015)'
_computing_structure_solution      'SHELXS  (Sheldrick, 2008)'
_refine_diff_density_max           0.548
_refine_diff_density_min           -0.759
_refine_diff_density_rms           0.143
_refine_ls_extinction_coef         .
_refine_ls_extinction_method       none
_refine_ls_goodness_of_fit_ref     1.038
_refine_ls_hydrogen_treatment      constr
_refine_ls_matrix_type             full
_refine_ls_number_parameters       127
_refine_ls_number_reflns           3293
_refine_ls_number_restraints       0
_refine_ls_R_factor_all            0.0354
_refine_ls_R_factor_gt             0.0278
_refine_ls_restrained_S_all        1.038
_refine_ls_shift/su_max            0.001
_refine_ls_shift/su_mean           0.000
_refine_ls_structure_factor_coef   Fsqd
_refine_ls_weighting_details      
 'w=1/[\s^2^(Fo^2^)+(0.0056P)^2^+1.7047P] where P=(Fo^2^+2Fc^2^)/3'
_refine_ls_weighting_scheme        calc
_refine_ls_wR_factor_gt            0.0513
_refine_ls_wR_factor_ref           0.0533
_refine_special_details            ?
_olex2_refinement_description
;
1. Fixed Uiso
 At 1.2 times of:
  All C(H,H) groups
2.a Secondary CH2 refined with riding coordinates:
 C6(H6A,H6B), C5(H5A,H5B), C4(H4A,H4B), C2(H2A,H2B), C3(H3A,H3B), C1(H1A,H1B)
;
_atom_sites_solution_hydrogens     geom
_atom_sites_solution_primary       direct
_atom_sites_solution_secondary     ?
loop_
  _atom_site_label
  _atom_site_type_symbol
  _atom_site_fract_x
  _atom_site_fract_y
  _atom_site_fract_z
  _atom_site_U_iso_or_equiv
  _atom_site_adp_type
  _atom_site_occupancy
  _atom_site_site_symmetry_order
  _atom_site_calc_flag
  _atom_site_refinement_flags_posn
  _atom_site_refinement_flags_adp
  _atom_site_refinement_flags_occupancy
  _atom_site_disorder_assembly
  _atom_site_disorder_group
 I1 I 0.73459(3) 0.62252(2) 0.49302(2) 0.02167(6) Uani 1 1 d . . . . .
 I2 I 0.73242(4) 0.46037(2) 0.89127(2) 0.02210(7) Uani 1 1 d . . . . .
 Cl1 Cl 0.94335(16) 0.60765(6) 0.34327(7) 0.0327(2) Uani 1 1 d . . . . .
 Cl2 Cl 0.90565(17) 0.33159(7) 0.97912(7) 0.0350(2) Uani 1 1 d . . . . .
 N1 N 0.5626(4) 0.63637(19) 0.64123(19) 0.0192(6) Uani 1 1 d . . . . .
 N4 N 0.2230(4) 0.6329(2) 0.7320(2) 0.0238(6) Uani 1 1 d . . . . .
 N2 N 0.5712(5) 0.57467(19) 0.80183(19) 0.0200(6) Uani 1 1 d . . . . .
 N3 N 0.5280(5) 0.7327(2) 0.7783(2) 0.0243(6) Uani 1 1 d . . . . .
 C6 C 0.3191(5) 0.5652(3) 0.7941(2) 0.0239(8) Uani 1 1 d . . . . .
 H6A H 0.279799 0.506142 0.768394 0.029 Uiso 1 1 calc R U . . .
 H6B H 0.256097 0.570428 0.858232 0.029 Uiso 1 1 calc R U . . .
 C5 C 0.2827(6) 0.7211(2) 0.7709(3) 0.0266(8) Uani 1 1 d . . . . .
 H5A H 0.216615 0.767428 0.728914 0.032 Uiso 1 1 calc R U . . .
 H5B H 0.219446 0.727875 0.834839 0.032 Uiso 1 1 calc R U . . .
 C4 C 0.3135(5) 0.6250(3) 0.6367(2) 0.0241(7) Uani 1 1 d . . . . .
 H4A H 0.245187 0.670451 0.594257 0.029 Uiso 1 1 calc R U . . .
 H4B H 0.275527 0.566245 0.609776 0.029 Uiso 1 1 calc R U . . .
 C2 C 0.6241(6) 0.6652(2) 0.8400(2) 0.0250(8) Uani 1 1 d . . . . .
 H2A H 0.564026 0.671257 0.904603 0.030 Uiso 1 1 calc R U . . .
 H2B H 0.788518 0.673009 0.845330 0.030 Uiso 1 1 calc R U . . .
 C3 C 0.6173(6) 0.7250(2) 0.6837(2) 0.0239(8) Uani 1 1 d . . . . .
 H3A H 0.781749 0.732940 0.687630 0.029 Uiso 1 1 calc R U . . .
 H3B H 0.553055 0.771985 0.642103 0.029 Uiso 1 1 calc R U . . .
 C1 C 0.6613(6) 0.5674(2) 0.7046(2) 0.0208(7) Uani 1 1 d . . . . .
 H1A H 0.826090 0.574044 0.708301 0.025 Uiso 1 1 calc R U . . .
 H1B H 0.625991 0.508308 0.677959 0.025 Uiso 1 1 calc R U . . .

loop_
  _atom_site_aniso_label
  _atom_site_aniso_U_11
  _atom_site_aniso_U_22
  _atom_site_aniso_U_33
  _atom_site_aniso_U_23
  _atom_site_aniso_U_13
  _atom_site_aniso_U_12
 I1 0.02204(11) 0.01925(12) 0.02383(12) 0.00014(9) 0.00255(9) -0.00121(9)
 I2 0.02410(12) 0.02149(12) 0.02071(11) -0.00060(9) 0.00074(9) 0.00173(9)
 Cl1 0.0375(5) 0.0286(5) 0.0328(5) -0.0024(4) 0.0137(4) -0.0043(4)
 Cl2 0.0485(6) 0.0260(5) 0.0298(5) 0.0018(4) -0.0084(4) 0.0071(4)
 N1 0.0192(13) 0.0177(15) 0.0208(14) -0.0004(11) 0.0016(11) 0.0000(11)
 N4 0.0155(13) 0.0273(17) 0.0287(15) 0.0006(13) 0.0002(12) 0.0009(12)
 N2 0.0197(13) 0.0203(15) 0.0200(14) 0.0017(12) 0.0011(11) 0.0016(12)
 N3 0.0260(15) 0.0219(16) 0.0249(15) -0.0018(12) 0.0010(12) 0.0016(13)
 C6 0.0196(16) 0.028(2) 0.0243(17) -0.0002(15) 0.0033(14) -0.0020(15)
 C5 0.0280(19) 0.023(2) 0.0291(19) -0.0011(16) 0.0082(15) 0.0059(15)
 C4 0.0202(16) 0.025(2) 0.0265(18) 0.0007(15) -0.0028(14) -0.0012(15)
 C2 0.0267(18) 0.025(2) 0.0233(18) -0.0036(15) -0.0009(15) -0.0016(15)
 C3 0.0239(17) 0.0194(18) 0.0285(18) -0.0024(15) 0.0020(15) -0.0020(14)
 C1 0.0224(17) 0.0195(18) 0.0207(16) 0.0019(14) 0.0023(13) 0.0030(14)

_geom_special_details
;
 All esds (except the esd in the dihedral angle between two l.s. planes)
 are estimated using the full covariance matrix.  The cell esds are taken
 into account individually in the estimation of esds in distances, angles
 and torsion angles; correlations between esds in cell parameters are only
 used when they are defined by crystal symmetry.  An approximate (isotropic)
 treatment of cell esds is used for estimating esds involving l.s. planes.
;
loop_
  _geom_bond_atom_site_label_1
  _geom_bond_atom_site_label_2
  _geom_bond_distance
  _geom_bond_site_symmetry_2
  _geom_bond_publ_flag
 I1 Cl1 2.4897(11) . ?
 I1 N1 2.360(3) . ?
 I2 Cl2 2.5124(11) . ?
 I2 N2 2.328(3) . ?
 N1 C4 1.498(4) . ?
 N1 C3 1.501(4) . ?
 N1 C1 1.482(4) . ?
 N4 C6 1.452(5) . ?
 N4 C5 1.483(5) . ?
 N4 C4 1.463(4) . ?
 N2 C6 1.514(4) . ?
 N2 C2 1.502(5) . ?
 N2 C1 1.487(4) . ?
 N3 C5 1.477(4) . ?
 N3 C2 1.448(5) . ?
 N3 C3 1.451(4) . ?
 C6 H6A 0.9900 . ?
 C6 H6B 0.9900 . ?
 C5 H5A 0.9900 . ?
 C5 H5B 0.9900 . ?
 C4 H4A 0.9900 . ?
 C4 H4B 0.9900 . ?
 C2 H2A 0.9900 . ?
 C2 H2B 0.9900 . ?
 C3 H3A 0.9900 . ?
 C3 H3B 0.9900 . ?
 C1 H1A 0.9900 . ?
 C1 H1B 0.9900 . ?

loop_
  _geom_angle_atom_site_label_1
  _geom_angle_atom_site_label_2
  _geom_angle_atom_site_label_3
  _geom_angle
  _geom_angle_site_symmetry_1
  _geom_angle_site_symmetry_3
  _geom_angle_publ_flag
 N1 I1 Cl1 175.75(7) . . ?
 N2 I2 Cl2 176.65(7) . . ?
 C4 N1 I1 114.5(2) . . ?
 C4 N1 C3 108.9(3) . . ?
 C3 N1 I1 109.51(19) . . ?
 C1 N1 I1 106.85(18) . . ?
 C1 N1 C4 108.6(3) . . ?
 C1 N1 C3 108.4(3) . . ?
 C6 N4 C5 109.2(3) . . ?
 C6 N4 C4 109.9(3) . . ?
 C4 N4 C5 108.6(3) . . ?
 C6 N2 I2 111.2(2) . . ?
 C2 N2 I2 114.1(2) . . ?
 C2 N2 C6 108.0(3) . . ?
 C1 N2 I2 106.45(19) . . ?
 C1 N2 C6 108.5(3) . . ?
 C1 N2 C2 108.5(3) . . ?
 C2 N3 C5 109.3(3) . . ?
 C2 N3 C3 109.9(3) . . ?
 C3 N3 C5 108.7(3) . . ?
 N4 C6 N2 110.4(3) . . ?
 N4 C6 H6A 109.6 . . ?
 N4 C6 H6B 109.6 . . ?
 N2 C6 H6A 109.6 . . ?
 N2 C6 H6B 109.6 . . ?
 H6A C6 H6B 108.1 . . ?
 N4 C5 H5A 109.4 . . ?
 N4 C5 H5B 109.4 . . ?
 N3 C5 N4 111.0(3) . . ?
 N3 C5 H5A 109.4 . . ?
 N3 C5 H5B 109.4 . . ?
 H5A C5 H5B 108.0 . . ?
 N1 C4 H4A 109.6 . . ?
 N1 C4 H4B 109.6 . . ?
 N4 C4 N1 110.4(3) . . ?
 N4 C4 H4A 109.6 . . ?
 N4 C4 H4B 109.6 . . ?
 H4A C4 H4B 108.1 . . ?
 N2 C2 H2A 109.5 . . ?
 N2 C2 H2B 109.5 . . ?
 N3 C2 N2 110.9(3) . . ?
 N3 C2 H2A 109.5 . . ?
 N3 C2 H2B 109.5 . . ?
 H2A C2 H2B 108.0 . . ?
 N1 C3 H3A 109.5 . . ?
 N1 C3 H3B 109.5 . . ?
 N3 C3 N1 110.7(3) . . ?
 N3 C3 H3A 109.5 . . ?
 N3 C3 H3B 109.5 . . ?
 H3A C3 H3B 108.1 . . ?
 N1 C1 N2 110.4(3) . . ?
 N1 C1 H1A 109.6 . . ?
 N1 C1 H1B 109.6 . . ?
 N2 C1 H1A 109.6 . . ?
 N2 C1 H1B 109.6 . . ?
 H1A C1 H1B 108.1 . . ?

loop_
  _geom_torsion_atom_site_label_1
  _geom_torsion_atom_site_label_2
  _geom_torsion_atom_site_label_3
  _geom_torsion_atom_site_label_4
  _geom_torsion
  _geom_torsion_site_symmetry_1
  _geom_torsion_site_symmetry_2
  _geom_torsion_site_symmetry_3
  _geom_torsion_site_symmetry_4
  _geom_torsion_publ_flag
 I1 N1 C4 N4 178.8(2) . . . . ?
 I1 N1 C3 N3 -175.6(2) . . . . ?
 I1 N1 C1 N2 176.8(2) . . . . ?
 I2 N2 C6 N4 -175.5(2) . . . . ?
 I2 N2 C2 N3 177.1(2) . . . . ?
 I2 N2 C1 N1 178.4(2) . . . . ?
 C6 N4 C5 N3 59.5(3) . . . . ?
 C6 N4 C4 N1 -60.4(4) . . . . ?
 C6 N2 C2 N3 -58.8(3) . . . . ?
 C6 N2 C1 N1 58.7(3) . . . . ?
 C5 N4 C6 N2 -59.2(3) . . . . ?
 C5 N4 C4 N1 59.0(4) . . . . ?
 C5 N3 C2 N2 59.4(3) . . . . ?
 C5 N3 C3 N1 -59.4(4) . . . . ?
 C4 N1 C3 N3 58.6(4) . . . . ?
 C4 N1 C1 N2 -59.3(3) . . . . ?
 C4 N4 C6 N2 59.8(4) . . . . ?
 C4 N4 C5 N3 -60.4(4) . . . . ?
 C2 N2 C6 N4 58.7(3) . . . . ?
 C2 N2 C1 N1 -58.5(3) . . . . ?
 C2 N3 C5 N4 -59.3(4) . . . . ?
 C2 N3 C3 N1 60.2(4) . . . . ?
 C3 N1 C4 N4 -58.3(4) . . . . ?
 C3 N1 C1 N2 58.9(3) . . . . ?
 C3 N3 C5 N4 60.6(4) . . . . ?
 C3 N3 C2 N2 -59.8(4) . . . . ?
 C1 N1 C4 N4 59.5(4) . . . . ?
 C1 N1 C3 N3 -59.4(3) . . . . ?
 C1 N2 C6 N4 -58.7(4) . . . . ?
 C1 N2 C2 N3 58.6(3) . . . . ?

loop_
  _diffrn_refln_index_h
  _diffrn_refln_index_k
  _diffrn_refln_index_l
  _diffrn_refln_intensity_net
  _diffrn_refln_intensity_u
 -1 0 0 318.57 18
 -1 0 0 331.87 21.2
 1 0 0 325.77 12.5
 1 0 0 296.97 14.6
 -2 0 0 6228.38 284.77
 2 0 0 5936.11 309.57
 2 0 0 6587.94 282.77
 2 0 0 6331.47 271.97
 -3 0 0 1025 49.5
 3 0 0 962.5 50.49
 3 0 0 993.7 55.09
 3 0 0 1001.5 47.3
 -4 0 0 2565.14 127.09
 -4 0 0 2644.94 126.79
 4 0 0 2673.63 118.49
 4 0 0 2624.14 138.69
 4 0 0 2723.53 125.89
 -5 0 0 877.81 45.2
 -5 0 0 881.11 38.4
 5 0 0 839.12 39.9
 -6 0 0 1264.77 54.69
 6 0 0 1307.77 64.29
 -7 0 0 261.67 16.5
 7 0 0 290.07 17
 -8 0 0 134.69 13.1
 7 -1 0 10.9 5.5
 -7 1 0 11.5 5.4
 6 -1 0 3.6 3.2
 -6 1 0 0.1 3.1
 5 -1 0 161.48 10.2
 -5 1 0 176.28 10.6
 -5 1 0 175.98 9.9
 4 -1 0 4.2 3.1
 -4 1 0 8.5 3.1
 -4 1 0 5.3 2.4
 3 -1 0 4 2.3
 3 -1 0 2.1 2.8
 3 -1 0 3.1 2.6
 -3 1 0 2.7 1.7
 -3 1 0 5.8 2.5
 -3 1 0 4.7 2.7
 2 -1 0 451.35 23
 2 -1 0 456.15 21.7
 2 -1 0 425.16 22.6
 -2 1 0 468.15 22.3
 -2 1 0 455.25 19.7
 -2 1 0 432.46 26.5
 -2 1 0 432.06 20.3
 1 -1 0 274.17 16.2
 1 -1 0 256.07 11.9
 1 -1 0 234.68 10.2
 1 -1 0 257.37 11.2
 -1 1 0 268.67 13.3
 -1 1 0 267.87 13.1
 -1 1 0 253.07 13.4
 -1 1 0 268.87 17.1
 -1 -1 0 271.07 15.3
 1 1 0 260.27 14.2
 -2 -1 0 486.75 21.3
 2 1 0 416.66 25
 2 1 0 441.66 24.5
 2 1 0 427.66 24.9
 -3 -1 0 0.7 1.7
 3 1 0 4.7 2.2
 3 1 0 3 2.6
 3 1 0 10.1 2.9
 -4 -1 0 3.2 3.1
 4 1 0 4.1 2.9
 4 1 0 6 3.4
 4 1 0 4.3 3.2
 -5 -1 0 137.39 9.2
 5 1 0 133.49 9.2
 -6 -1 0 -0.2 4.3
 6 1 0 8.1 4.9
 -7 -1 0 13.5 4.7
 7 1 0 21.3 6.1
 -8 -1 0 19.6 6.9
 7 -2 0 70.79 7.9
 -7 2 0 75.59 7.9
 6 -2 0 114.69 9.7
 -6 2 0 111.69 9.6
 5 -2 0 98.59 8
 -5 2 0 96.29 6.1
 -5 2 0 82.29 7.4
 4 -2 0 603.34 30.6
 -4 2 0 636.74 29
 -4 2 0 630.44 27.8
 -4 2 0 694.03 30.4
 3 -2 0 315.97 14.6
 3 -2 0 269.07 14.3
 -3 2 0 297.17 14.5
 -3 2 0 294.07 14.3
 -3 2 0 279.47 13.4
 -3 2 0 293.57 13.5
 2 -2 0 1761.82 93.89
 2 -2 0 1702.03 83.49
 2 -2 0 1807.02 85.69
 -2 2 0 1774.72 99.39
 -2 2 0 1705.23 82.79
 -2 2 0 1726.13 84.69
 -2 2 0 1832.22 102.49
 1 -2 0 5.7 1.2
 1 -2 0 4.2 1.7
 -1 2 0 3.9 1.8
 -1 2 0 3.6 1.6
 0 -2 0 1008.4 53.99
 0 -2 0 1014.7 50.49
 0 2 0 981.3 48.9
 0 2 0 991.3 52.09
 -1 -2 0 4.9 1.7
 1 2 0 6.6 1.9
 -2 -2 0 1783.82 79.99
 2 2 0 1713.63 93.59
 2 2 0 1781.02 81.79
 -3 -2 0 283.97 17.5
 3 2 0 294.57 16.1
 3 2 0 287.27 14.3
 3 2 0 297.17 15.1
 -4 -2 0 611.24 33.1
 4 2 0 626.24 34.5
 4 2 0 598.94 34.1
 4 2 0 631.54 28.7
 5 2 0 95.09 7.6
 -6 -2 0 134.09 10
 6 2 0 121.39 9.8
 -7 -2 0 91.39 9.1
 7 2 0 68.39 8.9
 -8 -2 0 14.5 5.4
 7 -3 0 2.8 3.4
 -7 3 0 6.1 4.7
 6 -3 0 3.7 4.5
 -6 3 0 5.7 4.4
 5 -3 0 46.8 5.9
 -5 3 0 62.99 4.9
 -5 3 0 56.19 5.5
 4 -3 0 8.5 3.4
 -4 3 0 14.7 3.5
 -4 3 0 13.6 3.6
 -4 3 0 10.2 2.7
 -4 3 0 15.5 2.5
 3 -3 0 64.89 5.7
 3 -3 0 64.29 5.3
 -3 3 0 59.49 4.8
 -3 3 0 74.49 5.3
 -3 3 0 77.89 4.9
 2 -3 0 57.79 3.9
 2 -3 0 54.09 3.2
 2 -3 0 52.99 4.9
 -2 3 0 52.59 4
 -2 3 0 48.1 3.8
 1 -3 0 31.4 2.7
 -1 3 0 30.7 2.5
 0 -3 0 0.3 2
 0 -3 0 1.1 1.4
 0 3 0 1.6 1.5
 -1 -3 0 24.9 2.8
 1 3 0 21.5 3.4
 -2 -3 0 64.19 4.7
 2 3 0 61.69 3.9
 2 3 0 51.49 4.9
 -3 -3 0 63.49 5.8
 3 3 0 61.89 5.2
 3 3 0 61.39 4.6
 4 3 0 12.9 3.9
 4 3 0 9 2.5
 4 3 0 17.2 4.4
 5 3 0 89.09 8.1
 6 3 0 6.9 3.9
 -7 -3 0 -0.2 5.4
 7 3 0 4.1 5.4
 -8 -3 0 7.1 6.2
 -7 4 0 15.5 5.6
 -6 4 0 124.59 9.6
 5 -4 0 25.3 4.2
 -5 4 0 18.7 4.3
 -5 4 0 30.5 4.4
 4 -4 0 120.19 8.2
 -4 4 0 95.69 7.1
 -4 4 0 120.99 7.6
 -4 4 0 130.29 7.8
 3 -4 0 62.19 4.9
 3 -4 0 79.19 6.2
 -3 4 0 68.09 5.3
 -3 4 0 62.89 5
 -3 4 0 62.49 5
 2 -4 0 130.79 6.6
 2 -4 0 157.68 8.8
 2 -4 0 159.08 7.8
 -2 4 0 158.68 9.3
 -2 4 0 154.58 7.5
 1 -4 0 221.78 11.4
 1 -4 0 246.48 12.9
 -1 4 0 221.28 11.9
 0 -4 0 2356.76 100.09
 0 -4 0 2304.27 116.59
 0 4 0 2218.88 106.49
 -1 -4 0 252.57 13.1
 1 4 0 266.87 14.3
 -2 -4 0 158.38 8.7
 2 4 0 146.49 9.2
 2 4 0 158.18 6.7
 -3 -4 0 64.59 5.7
 3 4 0 75.89 6
 3 4 0 75.09 4.8
 4 4 0 115.49 8.2
 4 4 0 118.79 7.2
 5 4 0 28.1 5.7
 5 4 0 31.4 5
 6 4 0 111.09 10.1
 -7 -4 0 -0.9 5.5
 7 4 0 3.4 5.5
 -7 5 0 171.78 13.7
 -6 5 0 266.87 16.1
 -5 5 0 920.51 42.6
 -5 5 0 966.4 44.3
 -4 5 0 338.67 21.6
 -4 5 0 329.27 16
 -4 5 0 354.46 16.5
 -4 5 0 346.97 16.2
 3 -5 0 3110.19 153.88
 3 -5 0 2855.41 139.09
 3 -5 0 3064.49 163.58
 -3 5 0 3029.2 131.89
 -3 5 0 3123.29 139.69
 2 -5 0 361.36 17.6
 2 -5 0 363.36 17.7
 2 -5 0 377.26 22.4
 -2 5 0 387.86 21.4
 -2 5 0 386.16 20.1
 1 -5 0 3843.12 171.88
 1 -5 0 3690.03 157.18
 -1 5 0 4163.78 196.48
 0 -5 0 -2.9 2.6
 0 -5 0 0.2 1.3
 0 5 0 -0.8 1.9
 -1 -5 0 3578.44 141.39
 1 5 0 3736.53 185.48
 -2 -5 0 367.96 19.1
 2 5 0 386.26 17.4
 2 5 0 380.76 17.6
 -3 -5 0 2996.9 146.19
 3 5 0 2949.8 134.79
 3 5 0 2954.4 127.29
 4 5 0 324.97 15.7
 4 5 0 351.06 18.7
 5 5 0 871.01 43.7
 5 5 0 903.81 42.9
 6 5 0 229.28 16.8
 7 5 0 196.18 15
 -7 6 0 1.6 3.2
 -6 6 0 11.8 4
 -6 6 0 8.9 4.3
 -5 6 0 6.2 3.8
 -5 6 0 0.6 2.6
 -4 6 0 31.8 4.5
 -4 6 0 27.9 4.2
 3 -6 0 20.7 2.7
 3 -6 0 25.7 3.7
 -3 6 0 25.6 4
 -3 6 0 18.8 3.6
 2 -6 0 -1.9 2.3
 2 -6 0 -1.6 2.2
 -2 6 0 -3.7 2.4
 1 -6 0 101.69 6.4
 1 -6 0 108.89 6.8
 -1 6 0 105.69 6.4
 0 -6 0 49.3 3.4
 0 -6 0 51.09 4.6
 0 6 0 46.5 5
 -1 -6 0 110.39 6.9
 1 6 0 94.59 6.9
 -2 -6 0 0.9 3.2
 2 6 0 1.7 2.9
 3 6 0 31.5 2.6
 3 6 0 29 4.7
 4 6 0 19.8 5.5
 4 6 0 28.7 3.5
 5 6 0 1.7 5.1
 5 6 0 3.1 3.2
 6 6 0 6.6 5.9
 7 6 0 -2.1 6.1
 -6 7 0 237.98 15.1
 -6 7 0 286.17 21.4
 -5 7 0 1477.05 64.89
 -5 7 0 1431.66 64.89
 4 -7 0 545.25 31.1
 4 -7 0 615.34 29.5
 -4 7 0 554.04 30.5
 -4 7 0 611.74 29.6
 3 -7 0 1347.67 59.79
 3 -7 0 1279.77 70.69
 -3 7 0 1230.98 55.39
 -3 7 0 1218.38 57.59
 2 -7 0 4.7 2.7
 2 -7 0 0.1 2.1
 -2 7 0 1.5 2
 1 -7 0 5024.4 236.78
 1 -7 0 5286.07 243.98
 -1 7 0 5038.4 229.78
 0 -7 0 -0.1 2.9
 0 -7 0 -0.9 1.5
 0 7 0 -2.2 2.2
 -1 -7 0 5266.27 234.08
 1 7 0 5091.39 212.08
 -2 -7 0 -3 3.2
 2 7 0 1.9 2.9
 3 7 0 1205.38 68.29
 4 7 0 581.64 26.5
 5 7 0 1433.16 63.89
 6 7 0 271.97 18.1
 7 7 0 206.68 21.3
 -6 8 0 85.69 7.9
 -6 8 0 90.09 9
 -5 8 0 2.5 3.8
 -5 8 0 6.7 4.6
 4 -8 0 419.56 20.8
 -4 8 0 429.56 23.3
 3 -8 0 7.9 2.9
 3 -8 0 13.4 3.4
 -3 8 0 10.2 3.4
 -3 8 0 3.6 3.4
 2 -8 0 227.08 12.4
 2 -8 0 267.27 15.7
 -2 8 0 264.87 13
 1 -8 0 3.8 3.1
 1 -8 0 0.9 1.8
 -1 8 0 2.5 3.1
 0 -8 0 643.14 29
 0 8 0 619.04 31.4
 -1 -8 0 1.6 3.3
 1 8 0 -1.9 3.9
 2 8 0 285.27 17
 3 8 0 11.5 5
 4 8 0 448.36 22.1
 5 8 0 5.8 5.8
 6 8 0 105.49 10.5
 7 8 0 15.6 6.1
 -6 9 0 -2.6 4.7
 -6 9 0 4.2 4.3
 -5 9 0 4.9 4.6
 -5 9 0 7.5 4.3
 4 -9 0 12 3.4
 -4 9 0 13.7 4.2
 3 -9 0 40.3 4.3
 3 -9 0 54.39 5.8
 -3 9 0 54.39 5.3
 2 -9 0 2.2 2.3
 2 -9 0 -2.7 2.2
 -2 9 0 2.8 3.3
 1 -9 0 84.29 6.2
 1 -9 0 92.59 7.5
 -1 9 0 81.69 6.9
 0 -9 0 -1.3 3.2
 0 9 0 2.3 2.7
 1 9 0 84.49 7.6
 2 9 0 6.3 4.6
 3 9 0 48.6 7.2
 4 9 0 15.8 4.9
 5 9 0 8 4.9
 6 9 0 7 7.1
 7 9 0 5 7.6
 -6 10 0 42.1 6.7
 -6 10 0 34.6 6.8
 -5 10 0 30.1 6.2
 4 -10 0 69.29 6.4
 -4 10 0 90.19 7.8
 -3 10 0 7.6 3.1
 2 -10 0 370.76 19.9
 -2 10 0 418.56 20.8
 1 -10 0 117.89 7.6
 -1 10 0 130.09 8.9
 0 10 0 553.34 26.8
 1 10 0 113.39 8.5
 2 10 0 420.86 21.5
 3 10 0 6.9 4.1
 4 10 0 95.49 10.4
 5 10 0 65.79 9.8
 6 10 0 34.7 9.2
 7 10 0 10.6 9.2
 -6 11 0 12.2 5.6
 5 -11 0 105.29 7.9
 -5 11 0 90.79 9.1
 -5 11 0 93.69 9.7
 4 -11 0 119.89 8.7
 -4 11 0 133.59 10
 3 -11 0 19.8 4.3
 -3 11 0 14.5 4.6
 -2 11 0 92.39 7.4
 1 -11 0 162.88 12.6
 -1 11 0 166.08 10.4
 0 11 0 -1.3 2.9
 1 11 0 179.08 11.9
 2 11 0 94.19 8.8
 3 11 0 11.6 5.9
 4 11 0 124.99 11.9
 5 11 0 80.49 9.5
 6 11 0 7.8 7.8
 -6 12 0 381.86 33.3
 5 -12 0 210.78 19.3
 -5 12 0 181.28 15.6
 -5 12 0 201.78 13.3
 4 -12 0 1487.55 64.69
 -4 12 0 1428.86 84.19
 -3 12 0 192.28 14.5
 -2 12 0 2635.94 119.09
 -1 12 0 61.49 7.1
 0 12 0 2346.57 106.29
 1 12 0 57.99 7.6
 2 12 0 2771.32 112.29
 3 12 0 188.88 13.4
 4 12 0 1478.05 74.89
 5 12 0 184.38 15.4
 6 12 0 373.96 24.2
 -5 13 0 11.6 5.2
 4 -13 0 7.9 3.9
 -4 13 0 2.1 3.4
 -3 13 0 16.3 4.3
 -2 13 0 3.5 4.4
 -1 13 0 67.09 7
 0 13 0 0.9 3.4
 1 13 0 94.99 8.9
 2 13 0 -4 4.1
 3 13 0 19.9 5.9
 4 13 0 6.8 6.8
 5 13 0 37.4 9.6
 6 13 0 29 10.2
 -5 14 0 100.29 10.5
 4 -14 0 228.98 16.7
 -4 14 0 213.38 13.7
 -3 14 0 40.2 7.1
 -2 14 0 318.17 18.5
 -1 14 0 73.69 7.9
 0 14 0 685.63 39.5
 1 14 0 74.79 8.2
 2 14 0 362.06 21
 3 14 0 45.4 7.7
 4 14 0 246.78 17.4
 5 14 0 91.79 11.7
 4 -15 0 13.9 5
 -4 15 0 25.4 6.5
 -3 15 0 31 5.8
 -2 15 0 16 5.7
 -1 15 0 43 7.7
 0 15 0 6.2 4.2
 1 15 0 45.1 7.3
 2 15 0 4.2 4.9
 3 15 0 56.09 8.5
 4 15 0 15.7 6.5
 5 15 0 54.89 11.6
 4 -16 0 12.5 4.3
 -3 16 0 4.6 4.1
 -2 16 0 64.59 8.1
 -1 16 0 9 6.2
 0 16 0 44.3 8.3
 1 16 0 17 5.6
 2 16 0 79.99 11.1
 3 16 0 0.5 6.5
 4 16 0 18.3 7
 4 -17 0 34 7.2
 -3 17 0 305.67 22
 -2 17 0 14.5 6.7
 -1 17 0 473.25 30.3
 0 17 0 -3.4 5.9
 1 17 0 506.55 29.8
 2 17 0 37.3 9.3
 3 17 0 277.87 18.8
 4 17 0 17.8 7.6
 -3 18 0 8.4 7
 -2 18 0 4.5 6.7
 -1 18 0 25 7.9
 0 18 0 79.09 9.7
 1 18 0 20.8 8.4
 2 18 0 7.6 7.9
 3 18 0 19.2 9.3
 -3 19 0 434.86 31
 -2 19 0 61.69 9
 -1 19 0 532.75 31.8
 0 19 0 2.5 7.3
 1 19 0 580.84 33
 2 19 0 45.7 10.5
 3 19 0 428.76 26.4
 -1 20 0 10.5 7.6
 0 20 0 177.68 15.2
 1 20 0 16.9 6.5
 1 20 -1 44.9 10.5
 0 20 -1 38.1 9.6
 -1 20 -1 -2.8 7
 2 19 -1 45.6 9.1
 1 19 -1 9.1 6.1
 0 19 -1 52.49 10.4
 -1 19 -1 5.6 7.4
 -2 19 -1 34.3 7.5
 -3 19 -1 25.8 8.2
 3 18 -1 10.8 7
 2 18 -1 56.99 9.3
 1 18 -1 2.4 7.2
 0 18 -1 203.78 16.5
 -1 18 -1 42.1 9.2
 -2 18 -1 63.99 10.1
 -3 18 -1 51.89 9.2
 4 17 -1 287.47 20.8
 3 17 -1 5.7 8.1
 2 17 -1 363.16 21.9
 1 17 -1 24.2 7.9
 0 17 -1 397.96 22.2
 -1 17 -1 87.79 11
 -2 17 -1 374.46 22.6
 -3 17 -1 132.99 12.6
 -4 17 -1 125.29 12.3
 4 16 -1 4.8 8.3
 3 16 -1 111.29 11.8
 2 16 -1 56.19 8.8
 1 16 -1 203.68 14.7
 0 16 -1 180.68 14.2
 -1 16 -1 359.86 20.1
 -2 16 -1 12.1 6.4
 -3 16 -1 23.5 6.8
 -4 16 -1 147.99 12.4
 4 -16 1 158.28 12
 5 15 -1 33.8 11.2
 4 15 -1 277.47 21
 3 15 -1 46.5 9.5
 2 15 -1 570.14 28.3
 1 15 -1 114.49 10.7
 0 15 -1 861.21 39.7
 -1 15 -1 157.78 12
 -2 15 -1 272.17 16.7
 -3 15 -1 248.48 18.1
 -4 15 -1 137.99 11.7
 4 -15 1 114.69 10.2
 5 14 -1 244.58 21.6
 4 14 -1 25 8.8
 3 14 -1 633.64 34.8
 2 14 -1 19.8 7.2
 1 14 -1 861.31 37.9
 0 14 -1 33.5 6.4
 -1 14 -1 472.95 23.7
 -2 14 -1 140.69 10.7
 -3 14 -1 557.24 26.7
 -4 14 -1 68.99 9
 4 -14 1 69.89 7.3
 -5 14 -1 162.18 12.9
 6 13 -1 5.5 8.5
 5 13 -1 31.3 7.7
 4 13 -1 -1.1 7.2
 3 13 -1 366.76 20.7
 2 13 -1 1.9 4.2
 1 13 -1 55.69 8.2
 0 13 -1 73.19 7.8
 -1 13 -1 176.28 11.7
 1 -13 1 173.38 11
 -2 13 -1 -1 3.1
 -3 13 -1 269.67 15.9
 -4 13 -1 36.2 7
 4 -13 1 34.3 5.3
 -5 13 -1 9.1 5.5
 6 12 -1 -2.1 7.9
 5 12 -1 60.49 9.1
 4 12 -1 8.5 5.1
 3 12 -1 56.49 8
 2 12 -1 4.5 5.5
 1 12 -1 93.89 9.2
 0 12 -1 353.36 18.6
 -1 12 -1 46 6.8
 1 -12 1 43.3 5.1
 -2 12 -1 10 4.8
 -3 12 -1 4.5 4.5
 -4 12 -1 37.7 6.8
 4 -12 1 29.5 4.9
 -5 12 -1 30.9 7.5
 -5 12 -1 27.2 5.6
 5 -12 1 21.7 4.2
 6 11 -1 15.5 8.6
 5 11 -1 101.29 11.6
 4 11 -1 78.69 10.2
 3 11 -1 25 5.8
 2 11 -1 35.8 6
 1 11 -1 153.58 11.2
 0 11 -1 5 4.5
 0 -11 1 5.3 2
 -1 11 -1 162.38 10.6
 1 -11 1 187.88 10.3
 -2 11 -1 1.5 2.8
 -3 11 -1 80.19 7.9
 -4 11 -1 3.2 4.5
 4 -11 1 7.5 3.4
 -5 11 -1 85.29 8.9
 -5 11 -1 82.29 8.6
 5 -11 1 93.79 7.3
 -6 11 -1 25.1 6.4
 7 10 -1 206.08 16.6
 6 10 -1 16.2 8.1
 5 10 -1 755.62 40.6
 4 10 -1 8.7 6.5
 3 10 -1 2037.6 91.89
 2 10 -1 29.1 5.4
 1 10 -1 1613.94 66.79
 0 10 -1 137.39 9.5
 0 -10 1 123.49 7.5
 -1 10 -1 1748.13 86.79
 1 -10 1 1761.02 82.69
 -2 10 -1 574.24 27.3
 -3 10 -1 905.11 44.3
 3 -10 1 819.22 43.1
 -4 10 -1 198.38 12.5
 4 -10 1 185.18 11.3
 -5 10 -1 441.86 24.8
 -5 10 -1 503.15 24.4
 -6 10 -1 230.18 19.9
 -6 10 -1 182.18 12.9
 7 9 -1 18.1 8.6
 6 9 -1 434.26 26.5
 5 9 -1 39.7 8.1
 4 9 -1 1027.8 46.4
 3 9 -1 33 6.7
 2 9 -1 973.5 46.2
 1 9 -1 605.74 26.6
 0 9 -1 3645.34 162.28
 0 -9 1 3477.95 172.18
 0 -9 1 3656.03 164.88
 -1 9 -1 269.47 13.9
 1 -9 1 258.07 12
 1 -9 1 228.38 15.1
 -2 9 -1 1086.69 52.19
 2 -9 1 1074.89 54.79
 2 -9 1 1089.69 64.89
 -3 9 -1 411.96 19.1
 -3 9 -1 388.56 26.3
 3 -9 1 403.96 21.7
 -4 9 -1 142.49 10.6
 4 -9 1 180.38 10.5
 -5 9 -1 585.44 30.2
 -5 9 -1 582.84 31.4
 -6 9 -1 326.37 17.4
 -6 9 -1 262.57 20.7
 7 8 -1 151.88 16.9
 6 8 -1 4.3 4.8
 5 8 -1 269.17 16.2
 4 8 -1 35.5 6.7
 3 8 -1 273.37 15
 2 8 -1 458.85 20.6
 1 8 -1 1010.1 48.8
 -1 -8 1 992 44
 0 8 -1 422.66 20.2
 0 -8 1 456.55 20.2
 0 -8 1 474.45 20.8
 -1 8 -1 92.49 7
 1 -8 1 111.99 8.5
 1 -8 1 110.59 7.1
 -2 8 -1 458.25 22.2
 2 -8 1 422.86 18.9
 2 -8 1 432.36 20.7
 -3 8 -1 77.99 6.8
 -3 8 -1 61.59 5.9
 3 -8 1 70.39 6
 3 -8 1 79.59 5.3
 -4 8 -1 335.87 19
 4 -8 1 321.77 21.8
 -5 8 -1 14.3 4.5
 -6 8 -1 207.18 13.6
 -6 8 -1 200.88 13.4
 7 7 -1 45 9.2
 6 7 -1 72.99 8.6
 5 7 -1 30.6 6
 4 7 -1 410.26 23.2
 3 7 -1 16 4.9
 2 7 -1 846.22 36.9
 -2 -7 1 786.02 39.8
 1 7 -1 -2.5 2.8
 -1 -7 1 -0.9 3.2
 0 7 -1 877.71 47
 0 -7 1 952 45.8
 0 -7 1 936.11 41.4
 -1 7 -1 319.97 16.8
 1 -7 1 363.46 15.5
 1 -7 1 345.47 14.7
 -2 7 -1 613.04 26
 2 -7 1 575.04 27.3
 2 -7 1 602.74 24.2
 -3 7 -1 60.89 5.9
 -3 7 -1 73.59 6.3
 3 -7 1 76.29 6.2
 3 -7 1 72.19 4.8
 -4 7 -1 483.05 25
 -4 7 -1 417.66 32.5
 -4 7 -1 461.15 23.3
 4 -7 1 471.95 25.1
 -5 7 -1 100.29 7.9
 -5 7 -1 74.19 7.5
 -6 7 -1 86.99 7.7
 -6 7 -1 101.59 8.6
 -7 7 -1 105.29 10.1
 7 6 -1 13.4 5.7
 6 6 -1 64.09 8.6
 5 6 -1 47.7 7.2
 4 6 -1 262.37 14.3
 3 6 -1 6.1 4
 2 6 -1 569.74 27.2
 -2 -6 1 621.14 29.1
 1 6 -1 5.9 3.1
 -1 -6 1 10.9 3
 0 6 -1 148.29 8.5
 0 -6 1 172.18 8.3
 0 -6 1 159.38 8.7
 -1 6 -1 136.59 8.5
 1 -6 1 125.29 7.7
 1 -6 1 130.99 7.3
 -2 6 -1 802.42 38.1
 2 -6 1 828.42 35.4
 2 -6 1 805.82 36.5
 -3 6 -1 8.3 2.8
 -3 6 -1 6.8 2.5
 3 -6 1 4.7 2.1
 3 -6 1 8 2.1
 -4 6 -1 171.28 11
 -4 6 -1 189.68 12.2
 -4 6 -1 200.68 10.6
 -5 6 -1 184.58 11
 -5 6 -1 176.68 11.7
 -6 6 -1 39.8 6.4
 -7 6 -1 79.39 8.1
 7 5 -1 36.2 7.8
 6 5 -1 226.78 15.7
 5 5 -1 46.4 7
 4 5 -1 1033.8 48
 3 5 -1 77.49 7
 -3 -5 1 73.09 6.1
 2 5 -1 836.02 42.9
 -2 -5 1 923.91 41.8
 1 5 -1 537.05 27.6
 -1 -5 1 534.05 26.3
 0 5 -1 4154.48 180.38
 0 -5 1 3866.91 175.18
 -1 5 -1 124.49 7
 1 -5 1 112.49 6.6
 -2 5 -1 1343.17 81.89
 -2 5 -1 1402.66 69.09
 2 -5 1 1401.46 63.19
 2 -5 1 1317.37 69.39
 -3 5 -1 160.08 9.7
 -3 5 -1 178.08 9.4
 3 -5 1 161.78 10.1
 3 -5 1 174.28 7.9
 3 -5 1 165.78 10.3
 -4 5 -1 273.47 15.1
 -4 5 -1 258.57 13.2
 -4 5 -1 250.97 14.6
 -5 5 -1 410.56 21.2
 -5 5 -1 496.25 26.5
 -6 5 -1 321.87 21.8
 -7 5 -1 62.89 8.6
 7 4 -1 68.59 8.8
 -7 -4 1 85.49 9
 6 4 -1 17.4 5.2
 5 4 -1 305.27 16
 5 4 -1 301.47 17.5
 4 4 -1 72.09 5.6
 4 4 -1 69.19 6.8
 3 4 -1 1110.49 55.29
 3 4 -1 1151.18 57.59
 -3 -4 1 1110.69 58.69
 2 4 -1 11.5 3.8
 -2 -4 1 6.9 2.4
 1 4 -1 762.72 37.7
 -1 -4 1 861.31 42.3
 0 4 -1 834.02 43.7
 0 -4 1 846.92 44.3
 -1 4 -1 947.41 48.2
 1 -4 1 855.21 48.7
 -2 4 -1 1038.1 46.9
 -2 4 -1 1056.09 48
 2 -4 1 1052.29 48.8
 2 -4 1 1049.49 46.1
 -3 4 -1 576.14 28.2
 -3 4 -1 656.73 29.1
 -3 4 -1 602.24 35.9
 3 -4 1 577.14 26.8
 3 -4 1 560.84 27.1
 -4 4 -1 516.35 29.8
 -4 4 -1 549.15 23.6
 -4 4 -1 571.14 27.2
 -5 4 -1 65.69 5.8
 -5 4 -1 57.19 6.3
 -6 4 -1 157.58 12.8
 -7 4 -1 3 5
 -8 -3 1 103.59 11.1
 7 3 -1 93.89 10.6
 -7 -3 1 80.09 9.5
 6 3 -1 425.36 23.1
 6 3 -1 432.26 25.7
 5 3 -1 3.6 2.9
 4 3 -1 2296.17 102.09
 4 3 -1 2314.37 99.59
 3 3 -1 35.4 3.6
 3 3 -1 36.3 4
 -3 -3 1 35.8 4
 2 3 -1 2585.04 131.99
 2 3 -1 2567.04 112.29
 -2 -3 1 2616.14 119.89
 1 3 -1 121.09 6.3
 -1 -3 1 130.69 6.9
 -1 -3 1 124.49 5.3
 0 3 -1 2892.21 143.09
 0 -3 1 3060.39 148.59
 -1 3 -1 1925.11 95.89
 1 -3 1 1852.51 88.59
 -2 3 -1 3177.88 175.18
 -2 3 -1 3142.69 154.88
 2 -3 1 3096.29 163.98
 -3 3 -1 1442.66 66.49
 -3 3 -1 1617.34 68.49
 -3 3 -1 1440.56 66.09
 3 -3 1 1318.77 69.69
 3 -3 1 1612.24 77.89
 3 -3 1 1511.25 62.69
 -4 3 -1 770.12 37
 -4 3 -1 792.22 41.8
 -4 3 -1 783.22 37.4
 -4 3 -1 804.02 31.5
 4 -3 1 799.42 41.4
 -5 3 -1 522.15 28.2
 -5 3 -1 551.64 31
 5 -3 1 557.14 32.5
 -6 3 -1 146.29 10.5
 6 -3 1 150.78 11.4
 -7 3 -1 311.67 19
 7 -3 1 302.97 21.5
 -8 -2 1 71.59 9.7
 7 2 -1 288.57 20.4
 -7 -2 1 277.07 16.8
 6 2 -1 69.39 8.3
 -6 -2 1 66.09 7.7
 5 2 -1 1548.35 63.89
 4 2 -1 155.98 9.6
 4 2 -1 172.38 9.5
 4 2 -1 164.18 9.2
 -4 -2 1 144.39 9.4
 3 2 -1 1464.65 76.79
 3 2 -1 1479.05 74.69
 3 2 -1 1572.84 88.79
 -3 -2 1 1531.25 65.69
 2 2 -1 5.2 2
 2 2 -1 8.8 2.2
 -2 -2 1 6.4 2
 1 2 -1 2229.08 117.89
 -1 -2 1 2076.49 90.49
 -1 -2 1 2185.38 125.69
 0 2 -1 95.29 5.3
 0 -2 1 81.89 4.8
 -2 2 -1 5.8 1.4
 -2 2 -1 4 2.4
 -2 2 -1 6.9 1.9
 -2 2 -1 9.3 2
 2 -2 1 5.7 1.9
 2 -2 1 8.6 2.4
 -3 2 -1 1011.4 44.2
 -3 2 -1 958.6 41.3
 -3 2 -1 921.71 46.8
 -3 2 -1 913.61 43.5
 3 -2 1 1010.7 52.29
 -4 2 -1 1027.3 47.4
 -4 2 -1 1051.39 44
 -4 2 -1 952.5 53.69
 4 -2 1 1005.9 50.29
 -5 2 -1 648.64 32.3
 -5 2 -1 691.53 35.3
 5 -2 1 672.73 32.6
 -6 2 -1 380.96 19.1
 6 -2 1 413.26 19.9
 -7 2 -1 183.08 13.3
 7 -2 1 200.58 13.1
 7 1 -1 46.4 7.9
 -7 -1 1 36.9 6.1
 6 1 -1 62.59 7.9
 -6 -1 1 75.09 7.1
 5 1 -1 44.4 6.3
 5 1 -1 40.7 4.9
 -5 -1 1 38.7 4.8
 4 1 -1 21.8 3.7
 4 1 -1 23 4
 -4 -1 1 32.1 4.2
 3 1 -1 245.88 14.1
 3 1 -1 251.97 11.8
 3 1 -1 231.48 12.6
 -3 -1 1 257.97 11.8
 2 1 -1 399.36 16.2
 2 1 -1 382.86 20.2
 2 1 -1 385.56 16.5
 -2 -1 1 371.86 21.4
 -2 -1 1 367.06 15.4
 1 1 -1 620.64 32.1
 -1 -1 1 562.24 26.8
 -1 -1 1 592.14 33
 0 1 -1 3.1 0.8
 -1 1 -1 578.84 27.1
 -1 1 -1 574.84 31.1
 -1 1 -1 585.54 27.5
 -1 1 -1 564.74 29.8
 1 -1 1 586.44 31.4
 1 -1 1 551.24 32.7
 -2 1 -1 264.67 13
 -2 1 -1 270.47 15.4
 -2 1 -1 242.88 11.5
 -2 1 -1 248.58 11.7
 2 -1 1 261.57 17.2
 2 -1 1 247.18 12
 -3 1 -1 129.59 7.4
 -3 1 -1 124.79 5.8
 -3 1 -1 128.79 7.9
 3 -1 1 118.09 7.1
 3 -1 1 125.19 6.8
 -4 1 -1 -0.1 2
 -4 1 -1 1 2
 -4 1 -1 0.8 1.6
 4 -1 1 -1 2.4
 4 -1 1 -0.1 1.6
 -5 1 -1 126.59 7
 -5 1 -1 122.69 9.3
 5 -1 1 133.69 9.4
 -6 1 -1 53.79 6.5
 6 -1 1 64.49 7
 -7 1 -1 63.19 7.9
 7 -1 1 72.49 8.2
 -8 1 -1 14.2 6.3
 8 0 -1 -4.3 5.7
 7 0 -1 6 5.7
 -7 0 1 -4.4 4.4
 6 0 -1 5.4 4.8
 -6 0 1 -1.7 2.7
 5 0 -1 3.8 3
 -5 0 1 -0.8 3.1
 -5 0 1 0.1 3
 4 0 -1 1.4 3.3
 4 0 -1 6.4 3.1
 4 0 -1 1.5 3.1
 -4 0 1 -1 2.6
 -4 0 1 -0.4 2.7
 3 0 -1 -1.3 1.7
 3 0 -1 1.1 2.3
 3 0 -1 1.2 2.3
 3 0 -1 0.6 2
 -3 0 1 4.3 2.3
 2 0 -1 -2.5 1.6
 2 0 -1 -2.8 1.7
 2 0 -1 -1.9 2.2
 -2 0 1 -3 2.4
 -2 0 1 -3.8 2.5
 -2 0 1 -3.7 1.7
 -1 0 1 -1.6 1.2
 -1 0 1 -2 1
 -1 0 -1 3.3 2
 -1 0 -1 2.8 1.8
 -2 0 -1 0.8 1.6
 2 0 1 -0.9 1.2
 2 0 1 -4.6 2.4
 -3 0 -1 3.5 2.1
 -3 0 -1 0.9 2
 3 0 1 0.2 2
 -4 0 -1 0.9 2.7
 -4 0 -1 -1.3 2.9
 4 0 1 1.3 3.1
 4 0 1 0.8 1.8
 4 0 1 0.6 2.7
 -5 0 -1 4.5 3.1
 -5 0 -1 -3 2.2
 5 0 1 -1.9 2.3
 -6 0 -1 6.5 4.8
 6 0 1 -4.9 3.6
 -7 0 -1 0.4 3.7
 7 0 1 3.9 4.5
 -8 0 -1 5.6 6
 7 -1 -1 48 7.8
 -7 1 1 37.7 5.6
 6 -1 -1 89.79 8.9
 -6 1 1 79.79 8
 5 -1 -1 41.7 5.8
 -5 1 1 36.7 4.5
 -5 1 1 32 4.3
 4 -1 -1 29 4.6
 -4 1 1 31 3.2
 -4 1 1 26.5 3.9
 3 -1 -1 206.98 12.9
 3 -1 -1 251.97 12.1
 -3 1 1 243.48 10.7
 -3 1 1 220.08 14.3
 -3 1 1 262.07 11.6
 -3 1 1 263.37 12.8
 2 -1 -1 386.26 19.8
 2 -1 -1 420.76 21.1
 -2 1 1 385.06 17.1
 -2 1 1 385.76 17.3
 -2 1 1 357.86 16.5
 -2 1 1 364.26 23.3
 -2 1 1 371.96 21.1
 1 -1 -1 583.94 31.2
 1 -1 -1 560.34 29.6
 1 -1 -1 569.24 28.5
 -1 1 1 611.84 30
 -1 1 1 598.64 31.2
 -1 1 1 591.04 28.4
 -1 1 1 601.34 32.4
 -1 1 1 556.04 28.2
 0 -1 -1 0.5 0.6
 0 1 1 -0.5 0.5
 -1 -1 -1 585.24 36.1
 1 1 1 568.64 29.6
 -2 -1 -1 277.47 14.2
 2 1 1 250.17 12.9
 -3 -1 -1 119.99 7.7
 3 1 1 126.59 7.1
 3 1 1 119.89 7.5
 4 1 1 0.4 3.1
 4 1 1 2.2 2.4
 4 1 1 1.6 2.5
 -5 -1 -1 100.49 8
 5 1 1 111.39 8.6
 -6 -1 -1 48.1 6.5
 6 1 1 56.39 6.9
 -7 -1 -1 71.09 8.1
 7 1 1 62.49 7.2
 -8 -1 -1 12.5 5.5
 7 -2 -1 271.17 19
 -7 2 1 272.17 15.2
 6 -2 -1 62.29 7.8
 -6 2 1 71.29 6.6
 5 -2 -1 1514.35 68.49
 -5 2 1 1599.54 70.99
 -5 2 1 1554.14 69.29
 4 -2 -1 160.28 9.6
 -4 2 1 169.38 9.7
 -4 2 1 164.68 9.7
 -4 2 1 164.78 8.5
 -4 2 1 148.99 8.9
 3 -2 -1 1469.85 70.49
 3 -2 -1 1503.65 69.29
 -3 2 1 1587.04 68.39
 -3 2 1 1447.36 62.39
 -3 2 1 1413.46 62.39
 -3 2 1 1546.05 66.49
 2 -2 -1 6.9 3.1
 2 -2 -1 6.1 2.7
 -2 2 1 4.7 2.6
 -2 2 1 8.5 1.9
 -2 2 1 4.5 3
 -2 2 1 4.2 1.5
 -2 2 1 5.3 1.6
 -2 2 1 6.2 2.6
 1 -2 -1 2080.69 105.79
 1 -2 -1 2173.08 100.69
 1 -2 -1 2154.68 95.89
 -1 2 1 2168.78 114.09
 -1 2 1 1985.4 95.19
 -1 2 1 2151.88 93.59
 0 -2 -1 81.79 4.4
 0 2 1 73.39 4.8
 1 2 1 9999 450.85
 -2 -2 -1 5.5 2.7
 2 2 1 7 2.3
 -3 -2 -1 966.6 45.9
 3 2 1 954.9 51.09
 4 2 1 1124.89 44.9
 4 2 1 973.4 57.39
 4 2 1 1017.4 47.1
 5 2 1 735.23 38.6
 -6 -2 -1 450.35 21.4
 6 2 1 422.56 23.4
 -7 -2 -1 208.48 14.8
 7 2 1 200.28 14.3
 -8 -2 -1 161.88 14.3
 7 -3 -1 72.09 9
 -7 3 1 61.09 7.3
 6 -3 -1 458.65 26.1
 -6 3 1 457.45 22.4
 5 -3 -1 7.9 4.1
 -5 3 1 11.9 3.6
 4 -3 -1 2322.67 108.89
 -4 3 1 2447.06 115.69
 -4 3 1 2408.06 124.19
 -4 3 1 2499.15 104.79
 -4 3 1 2426.66 108.69
 3 -3 -1 35.8 4.5
 3 -3 -1 40 5.2
 -3 3 1 39 3.6
 -3 3 1 45.1 3.6
 -3 3 1 36.2 4.4
 -3 3 1 43.4 3.7
 2 -3 -1 2549.94 105.99
 2 -3 -1 2567.84 107.19
 2 -3 -1 2667.93 124.59
 2 -3 -1 2541.75 121.59
 -2 3 1 2646.24 128.89
 -2 3 1 2497.35 112.59
 -2 3 1 2593.54 145.39
 -2 3 1 2455.15 114.89
 1 -3 -1 135.19 7
 1 -3 -1 131.79 6.6
 -1 3 1 130.99 7.4
 -1 3 1 124.29 6.4
 0 -3 -1 2801.82 130.39
 0 3 1 2695.43 121.99
 -1 -3 -1 2047.7 89.49
 1 3 1 1910.01 94.09
 -2 -3 -1 3114.49 130.29
 2 3 1 3194.58 144.49
 -3 -3 -1 1552.34 67.29
 3 3 1 1440.56 79.09
 4 3 1 784.72 35.4
 4 3 1 838.62 40.2
 4 3 1 787.12 48.4
 5 3 1 509.65 26.5
 -6 -3 -1 176.28 12.1
 6 3 1 143.99 11.3
 -7 -3 -1 276.77 18.2
 7 3 1 293.97 20.6
 -8 -3 -1 5.8 6.7
 -7 4 1 64.79 7.7
 6 -4 -1 18.2 5.4
 -6 4 1 12.6 3.4
 5 -4 -1 335.97 19.4
 -5 4 1 333.57 15.5
 -5 4 1 277.47 14.8
 -5 4 1 355.46 18.4
 4 -4 -1 66.59 6.1
 -4 4 1 62.89 5.3
 -4 4 1 71.69 6
 -4 4 1 70.89 5.4
 -4 4 1 65.39 5
 3 -4 -1 1123.49 51.19
 3 -4 -1 1192.38 59.79
 3 -4 -1 1187.18 50.19
 -3 4 1 1124.09 56.79
 -3 4 1 1108.69 65.09
 -3 4 1 1157.58 53.19
 2 -4 -1 12.8 2.9
 2 -4 -1 10.9 2.1
 2 -4 -1 8.4 2.5
 -2 4 1 9.6 2.4
 -2 4 1 8.7 2.2
 -2 4 1 9.5 2.8
 1 -4 -1 742.73 32.1
 1 -4 -1 768.42 46.5
 -1 4 1 856.71 37.2
 -1 4 1 762.42 40.5
 0 -4 -1 768.82 37.9
 0 4 1 846.52 41.8
 0 4 1 820.92 40.9
 -1 -4 -1 891.91 49.8
 1 4 1 987.4 49.7
 -2 -4 -1 957.1 50.89
 2 4 1 1040.4 46.4
 -3 -4 -1 641.94 35
 3 4 1 606.54 27.7
 4 4 1 585.84 28.4
 4 4 1 563.04 26.9
 5 4 1 49.2 6.9
 6 4 1 208.18 14
 -7 -4 -1 3.1 6
 7 4 1 -5.1 4.7
 -6 5 1 227.48 13.1
 -5 5 1 49.1 6.3
 -5 5 1 35.7 4.9
 -4 5 1 1015.3 51.19
 -4 5 1 1145.19 62.09
 -4 5 1 1089.69 49
 3 -5 -1 61.39 6
 3 -5 -1 73.69 4.8
 3 -5 -1 71.49 4.8
 -3 5 1 79.89 6.3
 -3 5 1 77.29 5.2
 2 -5 -1 817.42 36.8
 2 -5 -1 802.42 39.7
 2 -5 -1 842.42 37.3
 -2 5 1 835.22 39.5
 -2 5 1 794.02 44.5
 1 -5 -1 516.85 24.2
 1 -5 -1 504.55 21.8
 -1 5 1 513.05 24.4
 -1 5 1 519.65 23.4
 0 -5 -1 4063.49 169.18
 0 5 1 4132.29 213.48
 0 5 1 4054.89 198.78
 -1 -5 -1 118.59 6.9
 1 5 1 127.49 7.5
 -2 -5 -1 1343.77 62.39
 2 5 1 1496.75 76.89
 -3 -5 -1 160.08 9.7
 3 5 1 175.28 10.2
 4 5 1 247.98 13.9
 4 5 1 270.87 12.4
 5 5 1 400.66 24.3
 5 5 1 494.85 22.5
 6 5 1 285.97 21.2
 -7 -5 -1 74.59 9.4
 7 5 1 86.99 9.7
 -6 6 1 66.89 7
 -6 6 1 70.39 8
 -5 6 1 34.1 4.9
 -5 6 1 37.4 5.7
 -4 6 1 249.08 12
 -4 6 1 258.57 13.7
 -4 6 1 267.97 16.3
 3 -6 -1 6.1 2.3
 3 -6 -1 4.3 2
 -3 6 1 8.3 3.5
 -3 6 1 4.5 2.4
 2 -6 -1 549.05 26
 2 -6 -1 580.24 29.4
 2 -6 -1 554.34 23.6
 -2 6 1 634.04 29.6
 -2 6 1 551.74 28.4
 1 -6 -1 4.5 2.7
 1 -6 -1 0.8 1.8
 -1 6 1 3.4 2.9
 -1 6 1 1.1 2.5
 0 -6 -1 136.19 7.9
 0 6 1 125.99 7.6
 0 6 1 166.58 7.2
 -1 -6 -1 130.89 7.7
 1 6 1 126.49 7.7
 -2 -6 -1 811.62 41.3
 2 6 1 822.92 37.5
 3 6 1 19 4.8
 4 6 1 189.78 12.2
 4 6 1 200.08 12.4
 5 6 1 157.28 11.4
 5 6 1 162.78 11.9
 6 6 1 57.19 7.6
 7 6 1 95.39 11.4
 -6 7 1 84.59 9
 -6 7 1 84.79 8.8
 -5 7 1 27.2 5.6
 -5 7 1 22.4 3.8
 4 -7 -1 311.07 15.8
 4 -7 -1 329.57 17.2
 -4 7 1 339.97 18.8
 -4 7 1 379.86 17.6
 3 -7 -1 18.4 3.2
 3 -7 -1 22 3.1
 -3 7 1 12.7 3.1
 -3 7 1 19 4.2
 2 -7 -1 786.42 39.2
 2 -7 -1 877.01 43.4
 -2 7 1 831.02 35.9
 1 -7 -1 5.5 2.2
 -1 7 1 6.6 2.4
 -1 7 1 -0.7 1.8
 0 -7 -1 908.51 40.3
 0 7 1 882.21 44.4
 0 7 1 885.91 44.7
 -1 -7 -1 354.36 15.9
 1 7 1 347.07 17.5
 1 7 1 370.36 17.2
 -2 -7 -1 571.84 27.8
 2 7 1 587.24 27.8
 3 7 1 66.79 6.7
 3 7 1 78.99 4.1
 4 7 1 496.95 24.7
 4 7 1 425.76 22
 5 7 1 85.79 9.7
 6 7 1 106.39 11.5
 7 7 1 76.29 9.7
 -7 8 1 174.58 19.1
 -6 8 1 8.4 5.1
 -6 8 1 12.5 5.3
 -5 8 1 291.17 16.1
 -5 8 1 279.17 17.6
 4 -8 -1 37.4 4.7
 4 -8 -1 35.9 4.7
 3 -8 -1 240.48 11.6
 3 -8 -1 227.58 10.8
 -3 8 1 209.68 11.3
 2 -8 -1 414.86 19.1
 2 -8 -1 442.16 19.3
 -2 8 1 411.56 19.3
 1 -8 -1 979.7 44.7
 1 -8 -1 1021.7 45.9
 -1 8 1 973.8 45.7
 0 -8 -1 428.16 23.2
 0 8 1 422.06 24.1
 0 8 1 471.05 24.1
 -1 -8 -1 120.19 8.1
 1 8 1 103.49 8
 1 8 1 111.99 6.2
 2 8 1 434.96 22.5
 3 8 1 71.39 7.7
 3 8 1 67.19 3.5
 4 8 1 332.37 17.3
 4 8 1 308.07 16
 5 8 1 8.3 6.1
 6 8 1 188.48 14.9
 7 8 1 10.3 5.8
 -6 9 1 405.56 23.6
 -6 9 1 466.45 32.9
 -5 9 1 22 4.8
 -5 9 1 13.5 5.2
 4 -9 -1 1070.59 52.19
 4 -9 -1 1011.2 57.39
 -4 9 1 1088.79 50.49
 3 -9 -1 17.1 3.2
 -3 9 1 19.6 4
 2 -9 -1 973.1 56.89
 2 -9 -1 937.21 47.7
 -2 9 1 1017.7 45
 1 -9 -1 670.23 29.9
 -1 9 1 601.34 30.6
 0 -9 -1 3388.86 157.68
 0 9 1 3581.04 150.38
 -1 -9 -1 240.08 13.9
 1 9 1 248.48 13
 2 9 1 1153.68 47.3
 3 9 1 426.26 21
 4 9 1 119.79 10.2
 5 9 1 623.54 41.5
 6 9 1 256.37 19.4
 7 9 1 98.19 11.6
 -6 10 1 38.2 7.5
 5 -10 -1 812.52 49.99
 -5 10 1 790.52 45.2
 -5 10 1 719.33 39.6
 4 -10 -1 17.5 4.4
 -4 10 1 12.5 4.1
 3 -10 -1 1821.02 87.89
 3 -10 -1 1835.32 90.79
 -3 10 1 1840.32 92.59
 2 -10 -1 22.7 4.3
 -2 10 1 26.3 4.5
 1 -10 -1 1551.94 70.49
 -1 10 1 1419.56 70.29
 0 -10 -1 130.99 10.5
 0 10 1 132.89 9.5
 1 10 1 1863.11 81.79
 2 10 1 554.04 29.3
 3 10 1 888.11 44.5
 4 10 1 214.08 14.8
 5 10 1 389.86 25
 6 10 1 186.38 14.9
 7 10 1 96.19 13.5
 -6 11 1 7.2 5.7
 5 -11 -1 67.49 6.9
 -5 11 1 85.59 7.8
 -5 11 1 62.29 8.5
 4 -11 -1 85.99 7.4
 -4 11 1 78.39 7.7
 3 -11 -1 15.2 4.4
 -3 11 1 24.9 4.3
 -2 11 1 44.4 5.2
 -1 11 1 138.09 9.1
 0 11 1 16.8 4.8
 1 11 1 150.08 10.3
 2 11 1 -3.5 3.3
 3 11 1 78.49 8.5
 4 11 1 -3.2 6.5
 5 11 1 82.39 11.4
 6 11 1 38.2 9.7
 -6 12 1 -0.8 5.4
 5 -12 -1 55.39 6.6
 -5 12 1 56.69 6.6
 4 -12 -1 0.5 3.9
 -4 12 1 -1.5 2.7
 3 -12 -1 54.29 6.7
 -3 12 1 62.59 6.8
 -2 12 1 6.6 3.1
 -1 12 1 117.29 9.3
 0 12 1 352.86 17.5
 1 12 1 31.3 6.3
 2 12 1 12.5 6
 3 12 1 0 5.7
 4 12 1 37.5 8.5
 5 12 1 25.9 8.6
 6 12 1 7.2 8.4
 -6 13 1 7.9 6.2
 5 -13 -1 47.9 6.7
 4 -13 -1 3.3 4.4
 -4 13 1 5 4.6
 3 -13 -1 343.67 21.5
 -3 13 1 354.16 25.2
 -2 13 1 0.7 3.1
 -1 13 1 51.49 7
 0 13 1 64.59 6.9
 1 13 1 174.78 12.1
 2 13 1 -5.9 5.6
 3 13 1 300.47 18.1
 4 13 1 25 6.4
 5 13 1 4.4 5.3
 6 13 1 72.99 12.6
 5 -14 -1 249.28 17.8
 4 -14 -1 1.6 4.3
 -4 14 1 13.1 4.3
 -3 14 1 656.43 31.8
 -2 14 1 27.7 6
 -1 14 1 786.42 36.9
 0 14 1 38.5 7.2
 1 14 1 511.05 26.2
 2 14 1 134.39 11.6
 3 14 1 499.05 29.7
 4 14 1 69.29 10.7
 5 14 1 189.68 17.7
 4 -15 -1 176.88 16.9
 -4 15 1 213.28 13.8
 -3 15 1 30 5.6
 -2 15 1 578.24 27.6
 -1 15 1 109.49 10.2
 0 15 1 894.31 42.6
 1 15 1 160.88 13.4
 2 15 1 309.67 19.3
 3 15 1 225.98 16.2
 4 15 1 139.29 14.3
 5 15 1 198.18 16.5
 4 -16 -1 5.9 4
 -4 16 1 0.7 3.4
 -3 16 1 134.59 11.4
 -2 16 1 58.09 8.5
 -1 16 1 201.58 13.8
 0 16 1 178.58 13
 1 16 1 388.86 22.6
 2 16 1 12.8 5.7
 3 16 1 21.7 6.6
 4 16 1 172.78 16
 4 -17 -1 321.57 20.8
 -3 17 1 2.7 5.6
 -2 17 1 384.36 22.1
 -1 17 1 15.6 5.1
 0 17 1 356.56 20.9
 1 17 1 73.49 10.4
 2 17 1 397.36 28.3
 3 17 1 128.49 14.2
 4 17 1 128.09 14.9
 -3 18 1 7.7 6.4
 -2 18 1 59.29 9.1
 -1 18 1 1.9 4.6
 0 18 1 192.38 14.7
 1 18 1 54.89 10
 2 18 1 14.1 6.4
 3 18 1 52.59 9.3
 -2 19 1 43.4 8.9
 -1 19 1 2.3 4.8
 0 19 1 47.8 9.6
 1 19 1 8.9 8
 2 19 1 40.9 8.7
 3 19 1 21.3 10.6
 -1 20 1 34.9 9.1
 0 20 1 22.2 7.3
 1 20 1 -2.7 5.2
 1 20 -2 0.6 8.4
 0 20 -2 103.59 12.1
 -1 20 -2 18.9 7.1
 2 19 -2 40.5 10.6
 1 19 -2 193.68 18
 0 19 -2 156.38 14
 -1 19 -2 113.09 12
 -2 19 -2 280.27 23.8
 3 18 -2 13 6.5
 2 18 -2 -0.1 7.6
 1 18 -2 9.1 5.8
 0 18 -2 14.3 7.7
 -1 18 -2 18.3 6.3
 -2 18 -2 27.5 6.8
 -3 18 -2 52.69 8.8
 4 17 -2 13.1 7.4
 3 17 -2 85.09 11.1
 2 17 -2 248.68 19
 1 17 -2 323.67 20.5
 0 17 -2 117.49 12.2
 -1 17 -2 136.69 13.3
 -2 17 -2 165.08 13.9
 -3 17 -2 5 5.1
 -4 17 -2 213.98 18.5
 4 16 -2 46.4 10.6
 3 16 -2 109.19 13.3
 2 16 -2 159.28 14.3
 1 16 -2 129.29 12.8
 0 16 -2 179.88 14.7
 -1 16 -2 52.69 7.6
 -2 16 -2 213.38 15.5
 -3 16 -2 15.4 6.8
 -4 16 -2 177.78 13.7
 5 15 -2 15.8 9.7
 4 15 -2 62.99 9.8
 3 15 -2 69.29 9.5
 2 15 -2 276.17 18.4
 1 15 -2 115.99 10.7
 0 15 -2 75.79 9.9
 -1 15 -2 302.67 17.8
 -2 15 -2 44.1 7.8
 -3 15 -2 189.28 14.2
 -4 15 -2 20.3 7.1
 4 -15 2 17.5 4.5
 -5 15 -2 124.09 12.3
 5 14 -2 95.69 13
 4 14 -2 212.68 16.2
 3 14 -2 74.09 10.9
 2 14 -2 185.48 14.7
 1 14 -2 493.15 28.3
 0 14 -2 279.47 17.2
 -1 14 -2 708.33 34.9
 -2 14 -2 58.29 8.2
 -3 14 -2 152.58 15
 -4 14 -2 35.6 6.4
 4 -14 2 34.5 5.3
 -5 14 -2 260.67 16.5
 6 13 -2 6.9 8.7
 5 13 -2 83.79 11
 4 13 -2 38.3 7.8
 3 13 -2 53.69 8.2
 2 13 -2 23.2 7.2
 1 13 -2 304.27 17.1
 0 13 -2 69.09 8.5
 0 -13 2 69.29 5.2
 -1 13 -2 390.26 20.5
 1 -13 2 427.16 24.2
 -2 13 -2 9.1 5.2
 -3 13 -2 124.39 10.8
 -4 13 -2 16 4.9
 4 -13 2 24.3 3.9
 -5 13 -2 64.09 8.1
 6 12 -2 298.87 25.6
 5 12 -2 39.9 9.4
 4 12 -2 1163.48 71.19
 3 12 -2 264.67 16.9
 2 12 -2 990 50.39
 1 12 -2 284.17 16
 0 12 -2 655.33 30.1
 0 -12 2 639.84 36.2
 -1 12 -2 1305.17 60.39
 1 -12 2 1368.16 66.29
 -2 12 -2 619.94 28.5
 -3 12 -2 1154.58 58.79
 -4 12 -2 79.89 8.5
 4 -12 2 98.79 7.7
 -5 12 -2 341.57 19.6
 -5 12 -2 368.86 21.7
 -6 12 -2 5 4.3
 6 11 -2 59.59 10.8
 5 11 -2 121.49 12.8
 4 11 -2 105.29 10.7
 3 11 -2 158.58 12.2
 2 11 -2 237.48 14.9
 1 11 -2 242.68 14.5
 0 11 -2 30.8 6
 0 -11 2 29.5 3.6
 -1 11 -2 1234.68 52.69
 1 -11 2 1239.08 54.39
 -2 11 -2 79.99 8
 -3 11 -2 177.78 12
 -4 11 -2 -0.3 4.3
 4 -11 2 2.7 2.5
 -5 11 -2 157.08 12.4
 -5 11 -2 129.49 10.1
 -6 11 -2 19 6.6
 7 10 -2 38.7 10.5
 6 10 -2 90.09 11.9
 5 10 -2 27.9 7.7
 4 10 -2 10.7 4.9
 3 10 -2 469.45 25.7
 2 10 -2 12 5.4
 1 10 -2 828.82 38
 0 10 -2 4.3 4.5
 0 -10 2 1.6 2.3
 -1 10 -2 220.28 12.2
 1 -10 2 187.28 11.9
 -2 10 -2 97.19 8.5
 -3 10 -2 549.74 25
 -4 10 -2 33.1 5.4
 4 -10 2 41.3 4.4
 -5 10 -2 91.29 9.5
 -5 10 -2 100.79 8.6
 -6 10 -2 45.7 7.7
 7 9 -2 5.2 5.9
 6 9 -2 176.38 13.9
 5 9 -2 11.1 4.8
 4 9 -2 389.16 21.1
 3 9 -2 24.4 5.2
 2 9 -2 357.86 18.7
 1 9 -2 178.48 11.4
 -1 -9 2 165.98 8.4
 0 9 -2 924.71 43.2
 0 -9 2 970.9 52.19
 0 -9 2 983.8 56.39
 -1 9 -2 525.35 23.2
 1 -9 2 567.64 25.5
 1 -9 2 526.25 23.8
 -2 9 -2 329.77 15.9
 2 -9 2 292.27 15.5
 -3 9 -2 324.47 20.5
 -3 9 -2 322.37 18.4
 3 -9 2 363.96 17.7
 -4 9 -2 137.19 9.7
 4 -9 2 141.39 8.9
 -5 9 -2 183.58 12.2
 -5 9 -2 179.78 12.6
 -6 9 -2 42.2 7.5
 7 8 -2 176.48 14.9
 6 8 -2 34.7 6.6
 5 8 -2 124.59 11.3
 4 8 -2 576.74 28
 3 8 -2 319.07 16.7
 2 8 -2 617.24 32.5
 1 8 -2 328.57 18.8
 -1 -8 2 342.77 16.5
 -1 -8 2 348.57 18.4
 0 8 -2 597.84 32.6
 0 -8 2 666.43 34.2
 -1 8 -2 14.1 4.4
 1 -8 2 3.1 3.5
 -2 8 -2 1392.56 64.69
 2 -8 2 1437.66 72.39
 2 -8 2 1331.87 66.89
 -3 8 -2 33.6 5.4
 -3 8 -2 35 4.6
 3 -8 2 39.5 3.7
 -4 8 -2 220.88 13.2
 -4 8 -2 242.48 13.9
 4 -8 2 230.78 12.2
 -5 8 -2 2.4 3.2
 -5 8 -2 3.3 3.4
 -6 8 -2 176.68 12.2
 -6 8 -2 174.08 12.5
 -7 8 -2 15.7 6.6
 7 7 -2 327.47 22.1
 6 7 -2 40.1 6.7
 5 7 -2 816.42 45.1
 4 7 -2 182.78 11.8
 3 7 -2 1530.25 79.89
 2 7 -2 665.83 27.6
 -2 -7 2 565.94 35.2
 1 7 -2 1141.89 56.69
 -1 -7 2 1245.98 54.79
 0 7 -2 2017.1 88.89
 0 -7 2 1988.1 103.89
 -1 7 -2 2545.75 114.89
 1 -7 2 2477.65 108.59
 -2 7 -2 701.23 37.1
 2 -7 2 708.23 31.6
 -3 7 -2 281.97 15.5
 -3 7 -2 299.67 15.2
 3 -7 2 265.47 18.7
 3 -7 2 295.07 13.2
 -4 7 -2 1268.87 69.09
 -4 7 -2 1332.47 62.19
 -4 7 -2 1293.17 61.09
 -5 7 -2 8.4 4.6
 -6 7 -2 642.94 29.1
 -7 7 -2 43.7 6.7
 7 6 -2 26.9 7.5
 6 6 -2 1.9 5.3
 5 6 -2 81.09 7.9
 4 6 -2 20.3 5.3
 3 6 -2 40.4 5.9
 2 6 -2 31.8 4.4
 -2 -6 2 24.2 3.9
 1 6 -2 125.79 7.9
 -1 -6 2 127.99 8.2
 0 6 -2 545.15 25.7
 0 -6 2 554.84 32
 -1 6 -2 18.4 3.3
 1 -6 2 24.9 4
 -2 6 -2 167.68 9.1
 2 -6 2 163.68 9
 -3 6 -2 24.2 4.4
 -3 6 -2 25 3.5
 3 -6 2 24.9 2.7
 -4 6 -2 48 4.8
 -4 6 -2 49.4 4.9
 -5 6 -2 1.3 4
 -5 6 -2 1 3
 -6 6 -2 4.5 3.7
 -7 6 -2 -2.2 5.3
 7 5 -2 218.68 15
 6 5 -2 35.6 6.6
 5 5 -2 631.04 31.3
 4 5 -2 424.76 23.4
 3 5 -2 2011.9 84.09
 -3 -5 2 2061.89 106.59
 2 5 -2 435.76 26.2
 -2 -5 2 478.95 22.4
 -2 -5 2 444.86 22.1
 1 5 -2 1165.48 55.09
 -1 -5 2 1158.28 55.19
 0 5 -2 1481.65 77.09
 0 -5 2 1481.85 69.39
 -1 5 -2 1089.39 58.79
 1 -5 2 1126.49 47.8
 -2 5 -2 2646.74 116.89
 2 -5 2 2837.72 125.39
 -3 5 -2 287.87 13.5
 -3 5 -2 262.57 14.4
 3 -5 2 268.67 18.3
 3 -5 2 309.37 14.8
 -4 5 -2 479.05 24.4
 -4 5 -2 473.25 21.2
 -5 5 -2 60.79 6.3
 -5 5 -2 69.79 6
 -6 5 -2 377.86 20
 -7 5 -2 3.4 5.6
 7 4 -2 174.48 15
 7 4 -2 195.78 15.4
 6 4 -2 22.7 4.7
 5 4 -2 391.86 20.5
 4 4 -2 663.93 29.9
 3 4 -2 678.33 34.2
 -3 -4 2 704.83 39
 2 4 -2 625.64 31
 -2 -4 2 624.54 31.4
 -2 -4 2 645.44 30.5
 1 4 -2 226.78 11.3
 -1 -4 2 224.08 12.9
 0 4 -2 2043.5 93.09
 0 -4 2 2184.38 119.59
 -1 4 -2 3.4 3
 1 -4 2 0 2.6
 -2 4 -2 1512.45 74.29
 -2 4 -2 1535.15 80.99
 2 -4 2 1475.25 70.89
 2 -4 2 1465.95 67.99
 -3 4 -2 139.89 7.1
 -3 4 -2 119.69 7.9
 -3 4 -2 120.99 7.2
 3 -4 2 151.98 8.2
 -4 4 -2 304.87 14.9
 -4 4 -2 311.57 15.2
 -5 4 -2 53.69 6.4
 -6 4 -2 454.95 22.9
 -7 4 -2 28 6.9
 7 3 -2 0.2 4.2
 -7 -3 2 -1.3 3.3
 6 3 -2 154.68 10.7
 6 3 -2 126.99 11.2
 5 3 -2 5.7 3.8
 4 3 -2 387.96 20.7
 -4 -3 2 370.66 20.7
 3 3 -2 426.26 21.5
 3 3 -2 401.06 19.2
 -3 -3 2 457.55 20.6
 2 3 -2 1638.64 80.09
 -2 -3 2 1587.74 74.39
 -2 -3 2 1514.25 78.19
 1 3 -2 143.49 8
 -1 -3 2 148.79 8.9
 0 3 -2 413.36 23.2
 0 -3 2 480.25 37.2
 -1 3 -2 1701.13 72.99
 1 -3 2 1661.73 92.19
 -2 3 -2 770.32 39.3
 -2 3 -2 775.42 43.2
 2 -3 2 746.53 32
 2 -3 2 759.52 38.7
 -3 3 -2 743.93 31.4
 -3 3 -2 689.93 33.8
 3 -3 2 711.73 31.7
 -4 3 -2 195.58 10.6
 4 -3 2 159.78 9.2
 -5 3 -2 375.56 18
 5 -3 2 357.46 19.1
 -6 3 -2 2.5 4.8
 6 -3 2 3.5 3.3
 -7 3 -2 165.28 13.5
 7 2 -2 50.39 8.6
 -7 -2 2 34.8 5.9
 6 2 -2 110.79 10
 6 2 -2 124.79 9.3
 -6 -2 2 135.39 9.5
 5 2 -2 341.47 19.3
 4 2 -2 413.06 18.8
 4 2 -2 384.66 16.9
 -4 -2 2 380.46 21.5
 3 2 -2 742.63 34.2
 3 2 -2 770.12 37.1
 -3 -2 2 799.42 43
 2 2 -2 356.26 16.5
 2 2 -2 330.17 17
 -2 -2 2 325.87 17.4
 -2 -2 2 345.67 15.8
 1 2 -2 833.62 45.1
 -1 -2 2 886.21 50.09
 0 2 -2 75.99 4.5
 0 -2 2 70.39 4.2
 -1 2 -2 2815.12 149.69
 1 -2 2 2942.41 137.89
 -2 2 -2 -0.2 1.5
 -2 2 -2 -0.2 2
 2 -2 2 0.4 1.3
 2 -2 2 3.4 2.6
 -3 2 -2 759.32 32.4
 -3 2 -2 725.63 33.7
 -3 2 -2 710.23 41.7
 3 -2 2 732.83 41.6
 -4 2 -2 3.2 1.5
 -4 2 -2 1.9 2.4
 4 -2 2 1.7 2.7
 -5 2 -2 322.47 19
 -5 2 -2 399.36 17.7
 5 -2 2 411.16 21.8
 -6 2 -2 43 6.9
 6 -2 2 32.7 5.3
 -7 2 -2 147.59 12.3
 8 1 -2 47.7 9.1
 7 1 -2 11.9 6.2
 -7 -1 2 22.2 5.5
 6 1 -2 66.59 8.5
 -6 -1 2 78.59 7
 5 1 -2 110.29 9.3
 5 1 -2 113.79 7.7
 4 1 -2 74.79 5.7
 4 1 -2 62.79 5.6
 -4 -1 2 55.89 5.5
 3 1 -2 1717.33 86.29
 3 1 -2 1757.72 81.39
 3 1 -2 1701.13 83.59
 -3 -1 2 1751.52 79.29
 2 1 -2 572.54 31.2
 2 1 -2 502.45 24.8
 -2 -1 2 574.04 28.2
 -2 -1 2 562.84 27.5
 1 1 -2 385.86 18.4
 1 1 -2 406.66 20.5
 -1 -1 2 395.86 22.2
 0 1 -2 70.79 4.7
 0 1 -2 70.29 3.8
 0 -1 2 69.29 3.9
 -1 1 -2 1309.07 74.09
 1 -1 2 1298.57 73.19
 -2 1 -2 14.6 3.1
 -2 1 -2 6.9 3.1
 -2 1 -2 12.7 1.2
 2 -1 2 8.6 1.8
 -3 1 -2 1820.72 76.29
 -3 1 -2 1864.41 85.09
 -3 1 -2 1719.53 80.59
 3 -1 2 1830.92 85.19
 3 -1 2 1793.92 82.19
 -4 1 -2 9.2 3
 -4 1 -2 10.3 1.8
 4 -1 2 5.8 2.5
 -5 1 -2 224.88 10.3
 -5 1 -2 200.18 12.2
 5 -1 2 224.18 11.8
 -6 1 -2 23.1 5.1
 6 -1 2 13.6 4.2
 -7 1 -2 115.89 11.1
 7 -1 2 112.19 9.6
 -8 1 -2 11.9 5.2
 8 0 -2 362.56 29.9
 7 0 -2 5.5 5.8
 -7 0 2 2.4 3.3
 6 0 -2 915.91 39.7
 -6 0 2 884.51 46.6
 5 0 -2 87.39 8.4
 -5 0 2 89.19 7.2
 4 0 -2 2292.57 99.89
 4 0 -2 2272.37 118.29
 4 0 -2 2300.67 156.28
 4 0 -2 2320.67 104.19
 -4 0 2 2381.06 109.69
 3 0 -2 442.36 22.6
 3 0 -2 463.65 22.5
 3 0 -2 461.35 25.5
 3 0 -2 495.85 23.7
 -3 0 2 434.06 19.5
 -3 0 2 442.66 22.6
 -3 0 2 496.35 23.2
 2 0 -2 1921.31 86.99
 2 0 -2 1817.22 83.99
 -2 0 2 1859.31 84.99
 -2 0 2 1843.12 86.59
 -2 0 2 1886.91 94.09
 1 0 -2 6505.25 297.87
 -1 0 2 6136.39 290.37
 0 0 -2 765.52 35
 0 0 -2 720.63 39.4
 0 0 -2 756.72 34.2
 0 0 2 755.72 43.3
 0 0 2 774.32 36.7
 0 0 2 788.72 36.7
 -1 0 -2 1572.94 67.99
 -2 0 -2 2006.3 91.99
 -2 0 -2 2089.19 88.39
 2 0 2 2081.99 90.49
 -3 0 -2 1248.58 55.89
 -3 0 -2 1277.27 70.09
 3 0 2 1248.18 54.69
 -4 0 -2 32.8 5.1
 4 0 2 36.3 4
 4 0 2 32.9 3.5
 -5 0 -2 1971.9 105.49
 -5 0 -2 1897.51 81.89
 5 0 2 2000.6 101.89
 5 0 2 1839.62 115.39
 -6 0 -2 132.99 11.1
 6 0 2 135.69 9.6
 -7 0 -2 493.65 28.7
 7 0 2 453.95 32.8
 -8 0 -2 15 6.9
 8 -1 -2 51.69 9.2
 7 -1 -2 18.9 6.6
 -7 1 2 10.1 3.8
 6 -1 -2 86.19 9
 -6 1 2 75.49 6.9
 5 -1 -2 116.59 8.7
 -5 1 2 96.99 7.3
 -5 1 2 102.19 7.7
 4 -1 -2 54.19 5.7
 -4 1 2 67.89 5.3
 -4 1 2 71.19 5.4
 -4 1 2 75.89 5.6
 3 -1 -2 1872.71 81.39
 3 -1 -2 1797.32 97.79
 -3 1 2 1837.12 75.09
 -3 1 2 1782.72 78.99
 -3 1 2 1905.71 92.39
 -3 1 2 1837.02 90.29
 -3 1 2 1754.12 72.69
 2 -1 -2 544.65 23.9
 2 -1 -2 549.05 30.2
 2 -1 -2 574.94 27.4
 -2 1 2 552.84 25.4
 -2 1 2 555.84 25.9
 -2 1 2 535.25 23.3
 -2 1 2 510.95 24.5
 1 -1 -2 388.46 17.9
 1 -1 -2 373.86 18.2
 -1 1 2 392.86 19.7
 -1 1 2 356.66 18.1
 0 -1 -2 71.69 4.3
 0 -1 -2 70.29 3.4
 0 1 2 76.09 4.4
 1 1 2 1242.98 69.19
 -2 -1 -2 9.8 2.9
 2 1 2 7.4 2.5
 -3 -1 -2 1814.42 83.89
 3 1 2 1731.63 83.39
 3 1 2 1756.42 91.19
 4 1 2 9.7 2.3
 -5 -1 -2 207.18 12.6
 5 1 2 257.77 16.2
 -6 -1 -2 11.4 5.6
 6 1 2 16.3 4.6
 -7 -1 -2 91.99 9.5
 7 1 2 84.39 9.9
 -8 -1 -2 18 6.4
 7 -2 -2 41.3 7.8
 -7 2 2 38.2 6
 6 -2 -2 138.49 10.4
 -6 2 2 117.89 8.4
 5 -2 -2 361.76 20.6
 -5 2 2 375.36 20.7
 -5 2 2 385.76 18.8
 4 -2 -2 417.76 20.2
 -4 2 2 411.36 20.2
 -4 2 2 429.26 18.4
 -4 2 2 396.06 18.3
 -4 2 2 402.86 19.4
 3 -2 -2 748.13 39.6
 3 -2 -2 809.52 36.2
 -3 2 2 806.02 37.8
 -3 2 2 823.62 35
 -3 2 2 799.82 34.9
 -3 2 2 780.42 35.3
 -3 2 2 780.52 38
 2 -2 -2 318.07 15.5
 2 -2 -2 329.97 16.2
 -2 2 2 313.37 14.8
 -2 2 2 331.97 14.1
 -2 2 2 321.87 14.9
 -2 2 2 320.67 15.3
 -2 2 2 319.67 17.5
 -2 2 2 334.67 14.3
 1 -2 -2 810.32 43.5
 1 -2 -2 819.02 37.5
 1 -2 -2 849.81 44.5
 -1 2 2 838.92 48.7
 -1 2 2 830.72 44.2
 -1 2 2 876.41 43.5
 -1 2 2 888.51 36.5
 0 -2 -2 68.09 4.1
 0 2 2 77.49 4.2
 -1 -2 -2 2899.91 121.09
 1 2 2 2636.94 132.09
 -2 -2 -2 5.1 2.8
 2 2 2 2 3
 -3 -2 -2 705.53 31.1
 3 2 2 671.13 29.4
 4 2 2 1.3 2.5
 4 2 2 7.7 3.1
 -5 -2 -2 343.57 19.2
 -6 -2 -2 40.5 7.3
 6 2 2 35.3 5.9
 -7 -2 -2 157.58 15.1
 7 2 2 118.69 9.9
 -8 -2 -2 16 7.3
 7 -3 -2 8.7 5.8
 -7 3 2 -0.6 3.4
 6 -3 -2 150.78 11.1
 -6 3 2 132.99 9.3
 5 -3 -2 6 3.3
 -5 3 2 5.6 3.2
 -5 3 2 6.3 3
 -5 3 2 3 3
 4 -3 -2 379.86 19
 -4 3 2 442.96 20.8
 -4 3 2 429.96 20.1
 -4 3 2 388.66 19.5
 -4 3 2 438.06 20.3
 3 -3 -2 422.96 21
 3 -3 -2 455.45 20.5
 -3 3 2 428.96 17.5
 -3 3 2 432.36 22.7
 -3 3 2 404.06 21.6
 -3 3 2 443.96 20.3
 -3 3 2 405.96 20.8
 -3 3 2 456.55 21.9
 2 -3 -2 1509.75 60.29
 2 -3 -2 1492.05 67.99
 2 -3 -2 1491.25 67.69
 2 -3 -2 1519.85 67.49
 -2 3 2 1443.46 67.29
 -2 3 2 1467.45 69.29
 -2 3 2 1507.05 66.69
 -2 3 2 1535.15 85.99
 1 -3 -2 141.69 7.2
 1 -3 -2 135.39 7
 -1 3 2 123.69 7.5
 -1 3 2 143.29 8.4
 -1 3 2 147.59 11.2
 0 -3 -2 435.96 22.1
 0 3 2 439.16 20.9
 -1 -3 -2 1684.13 73.89
 1 3 2 1693.93 106.09
 -2 -3 -2 748.33 35.9
 2 3 2 731.33 37.5
 -3 -3 -2 741.73 35.7
 3 3 2 656.93 31.6
 4 3 2 146.69 9.4
 5 3 2 362.96 18.8
 -6 -3 -2 -3.5 3.5
 -7 -3 -2 210.38 16.6
 7 3 2 226.08 16.1
 7 -4 -2 163.08 12.7
 6 -4 -2 28.5 6.4
 -6 4 2 19.5 4.2
 5 -4 -2 399.76 21.7
 -5 4 2 402.46 21.2
 -5 4 2 381.56 21.1
 -5 4 2 440.36 31.9
 4 -4 -2 655.53 32.4
 -4 4 2 717.03 36
 -4 4 2 738.63 36.8
 -4 4 2 751.72 37.6
 -4 4 2 694.63 29.2
 3 -4 -2 709.83 29.9
 3 -4 -2 658.23 31.5
 3 -4 -2 685.13 32.7
 -3 4 2 638.04 30.8
 -3 4 2 700.83 32.4
 -3 4 2 634.54 37.1
 -3 4 2 679.93 36.3
 -3 4 2 684.33 36.2
 2 -4 -2 602.84 29.4
 2 -4 -2 631.74 30.4
 2 -4 -2 621.34 27.6
 -2 4 2 584.14 25.4
 -2 4 2 574.44 28.2
 -2 4 2 641.54 33.9
 1 -4 -2 218.28 10.9
 -1 4 2 206.78 14.3
 -1 4 2 231.18 12.2
 0 -4 -2 2085.59 94.49
 0 4 2 2136.79 95.59
 -1 -4 -2 -1.4 2.5
 1 4 2 -2 2.8
 -2 -4 -2 1483.75 63.09
 2 4 2 1432.36 68.89
 -3 -4 -2 151.68 8.7
 3 4 2 117.79 8.5
 4 4 2 291.67 16.1
 5 4 2 31.3 5.2
 -6 -4 -2 481.65 24.1
 6 4 2 528.25 25.5
 -7 -4 -2 20 7.2
 7 4 2 15.5 5.7
 -6 5 2 28.6 6.5
 -6 5 2 39.8 4.7
 -5 5 2 718.63 37.8
 -5 5 2 704.43 38.4
 -5 5 2 742.73 52.09
 -4 5 2 389.66 20.8
 -4 5 2 398.16 18
 -4 5 2 393.66 19.9
 3 -5 -2 1946.81 80.19
 3 -5 -2 1844.12 121.49
 3 -5 -2 2007.3 87.99
 -3 5 2 1982.6 97.99
 -3 5 2 1907.71 89.59
 -3 5 2 1897.01 90.59
 2 -5 -2 438.56 23.6
 2 -5 -2 443.46 18.9
 2 -5 -2 420.96 20
 -2 5 2 446.26 23.3
 -2 5 2 458.45 22.6
 -2 5 2 435.96 19.7
 1 -5 -2 1157.88 61.99
 -1 5 2 1138.19 51.29
 -1 5 2 1151.68 66.19
 0 -5 -2 1456.45 65.19
 0 5 2 1329.67 68.39
 -1 -5 -2 969.4 43
 1 5 2 1065.19 57.99
 -2 -5 -2 2941.51 141.59
 2 5 2 2819.32 139.99
 3 5 2 290.17 14.6
 4 5 2 566.54 28
 5 5 2 50.89 5.7
 5 5 2 66.79 8.2
 6 5 2 368.76 20.3
 -7 -5 -2 6.4 6.4
 -6 6 2 -2.3 3.3
 -6 6 2 4.1 3.2
 -5 6 2 85.99 7.6
 -5 6 2 76.69 6.4
 -5 6 2 74.29 6.1
 -4 6 2 21.7 4.9
 -4 6 2 17.5 3
 -4 6 2 13.5 3.1
 3 -6 -2 37.6 3.5
 3 -6 -2 45.5 4.6
 -3 6 2 37.2 3.7
 -3 6 2 39.1 5.3
 2 -6 -2 33.5 3.2
 2 -6 -2 39.8 4.3
 -2 6 2 22.7 4.7
 -2 6 2 30.4 3.2
 -2 6 2 30.8 4.7
 1 -6 -2 127.89 7.5
 -1 6 2 122.69 7
 -1 6 2 136.79 7.9
 0 -6 -2 507.65 24.2
 0 6 2 528.75 24.5
 0 6 2 535.85 24.7
 -1 -6 -2 20.7 3.2
 1 6 2 20.4 3.5
 -2 -6 -2 128.19 8.3
 2 6 2 152.28 9.2
 3 6 2 35.8 5
 4 6 2 51.19 6.3
 5 6 2 -0.7 3
 5 6 2 1.5 3.6
 6 6 2 0.7 4
 -7 -6 -2 0.5 4.6
 7 6 2 2.8 5
 -7 7 2 340.87 28.8
 -6 7 2 31 4.9
 -6 7 2 45 6.6
 -5 7 2 816.82 49.8
 -5 7 2 856.91 51.39
 -5 7 2 871.01 45.8
 4 -7 -2 178.28 9.9
 4 -7 -2 168.98 9
 -4 7 2 164.38 11
 -4 7 2 207.58 10.2
 3 -7 -2 1432.66 64.09
 3 -7 -2 1461.45 69.09
 -3 7 2 1480.55 70.09
 2 -7 -2 620.94 29.5
 2 -7 -2 621.24 33.8
 2 -7 -2 648.24 28.6
 -2 7 2 680.43 34.6
 -2 7 2 657.03 37.1
 -2 7 2 594.64 28.2
 1 -7 -2 987.5 51.19
 -1 7 2 1082.59 45.9
 -1 7 2 1044.8 46.1
 0 -7 -2 2075.69 111.39
 0 7 2 2291.17 111.39
 0 7 2 2112.99 101.99
 -1 -7 -2 2627.34 112.19
 1 7 2 2699.83 135.99
 -2 -7 -2 687.13 42.7
 2 7 2 745.53 33.2
 3 7 2 232.58 14.3
 4 7 2 1248.68 64.09
 4 7 2 1358.86 76.29
 5 7 2 0.9 5.7
 6 7 2 600.84 34.5
 7 7 2 20.9 6.3
 -7 8 2 176.48 14.1
 -6 8 2 29.3 7
 -5 8 2 148.79 11.5
 -5 8 2 134.99 8.9
 4 -8 -2 526.95 24.6
 4 -8 -2 534.65 25.5
 -4 8 2 555.04 26.5
 3 -8 -2 343.37 14.2
 3 -8 -2 310.67 20.9
 -3 8 2 282.27 16.7
 2 -8 -2 584.44 30.7
 -2 8 2 633.34 29.9
 -2 8 2 665.73 29.5
 1 -8 -2 295.37 14.9
 -1 8 2 339.07 16.6
 -1 8 2 328.17 14.7
 0 -8 -2 589.34 32.3
 0 8 2 608.34 29
 0 8 2 601.64 24.7
 -1 -8 -2 7.7 3.5
 1 8 2 5.6 1.8
 1 8 2 7.9 4.2
 2 8 2 1441.86 71.19
 3 8 2 35.9 5.6
 4 8 2 238.08 13.9
 4 8 2 289.47 16.2
 5 8 2 8.9 5.1
 6 8 2 160.48 14.4
 7 8 2 15.5 6.3
 -7 9 2 -0.8 4.1
 -6 9 2 155.28 12.7
 -5 9 2 3.7 5.2
 4 -9 -2 352.76 19.3
 4 -9 -2 374.16 18.2
 -4 9 2 341.77 17.4
 3 -9 -2 29.9 3.9
 -3 9 2 27.8 4.1
 2 -9 -2 400.96 20.7
 -2 9 2 397.26 21.9
 1 -9 -2 148.89 9.3
 -1 9 2 155.48 8.8
 -1 9 2 162.38 9.3
 0 -9 -2 997 50.69
 0 9 2 1005.4 46.5
 0 9 2 1021.3 49.2
 -1 -9 -2 537.65 27.4
 1 9 2 531.65 24.5
 1 9 2 556.74 30
 2 9 2 285.37 16.1
 3 9 2 367.66 18.5
 4 9 2 113.69 6.3
 4 9 2 139.19 11.4
 5 9 2 160.68 13.4
 6 9 2 26.6 8.7
 7 9 2 113.59 14.4
 -6 10 2 91.59 10.5
 -5 10 2 39.1 7.4
 -5 10 2 28.9 5
 4 -10 -2 6.6 3.8
 4 -10 -2 13.2 3.6
 -4 10 2 17.4 4.1
 3 -10 -2 421.86 19
 3 -10 -2 408.56 23.2
 -3 10 2 421.76 20.2
 2 -10 -2 17.4 3.8
 -2 10 2 15.2 3.8
 1 -10 -2 785.22 43.7
 -1 10 2 667.53 30.6
 -1 10 2 784.92 33.6
 0 -10 -2 3.2 2.7
 0 10 2 3.1 2.3
 0 10 2 -0.1 3.5
 1 10 2 192.38 11.6
 1 10 2 204.18 8.9
 2 10 2 115.49 8.8
 2 10 2 103.79 5.1
 3 10 2 564.34 27.6
 4 10 2 23.9 5.8
 5 10 2 96.39 11.2
 6 10 2 35 7.7
 7 10 2 77.29 12.9
 -6 11 2 79.09 10.1
 5 -11 -2 136.39 9.7
 -5 11 2 126.89 9.5
 -5 11 2 132.49 11.8
 4 -11 -2 103.99 8.7
 -4 11 2 100.49 8.1
 3 -11 -2 138.49 9.2
 3 -11 -2 137.99 10.6
 -3 11 2 140.19 10
 2 -11 -2 177.88 13
 -2 11 2 191.28 10.9
 1 -11 -2 221.88 14
 -1 11 2 220.38 12.2
 0 11 2 28.6 4.6
 1 11 2 1253.27 56.09
 2 11 2 96.79 8.7
 3 11 2 165.88 12.7
 4 11 2 -1.9 5.7
 5 11 2 152.58 14.2
 6 11 2 16.5 6.9
 -6 12 2 368.46 23.3
 5 -12 -2 44.1 6.6
 4 -12 -2 1123.89 61.09
 -4 12 2 1124.69 65.79
 3 -12 -2 220.58 13.3
 -3 12 2 209.28 12.2
 -2 12 2 1047.2 53.79
 -1 12 2 257.97 14.2
 0 12 2 575.44 27.4
 1 12 2 1372.96 60.19
 2 12 2 541.35 28.1
 3 12 2 1137.09 49.9
 4 12 2 139.19 12.8
 5 12 2 369.16 22.6
 6 12 2 5.7 8.6
 -6 13 2 17.9 5.7
 5 -13 -2 74.89 7.6
 4 -13 -2 44.5 6.1
 -4 13 2 48.5 6.9
 -3 13 2 13.1 4.8
 -2 13 2 24.3 4.6
 -1 13 2 314.17 16.7
 0 13 2 56.99 7.5
 1 13 2 367.36 19.2
 2 13 2 9.6 6
 3 13 2 126.09 12.2
 4 13 2 39.4 7.6
 5 13 2 59.89 11.1
 6 13 2 9.1 9.4
 5 -14 -2 117.29 10.4
 4 -14 -2 175.48 12.2
 -4 14 2 222.88 22.3
 3 -14 -2 95.49 8.6
 -3 14 2 94.59 8.7
 -2 14 2 170.98 12.1
 -1 14 2 424.56 21.4
 0 14 2 275.27 16
 1 14 2 688.03 35.7
 2 14 2 40.8 8.1
 3 14 2 180.78 13.9
 4 14 2 53.69 9.9
 5 14 2 219.58 17.4
 5 -15 -2 33.4 7.1
 4 -15 -2 38.5 6.1
 3 -15 -2 94.29 9.5
 -3 15 2 85.99 9.1
 -2 15 2 273.57 16.1
 -1 15 2 101.89 9.9
 0 15 2 66.09 7.8
 1 15 2 336.77 19
 2 15 2 26.2 7.6
 3 15 2 193.68 14.9
 4 15 2 15.1 6.4
 5 15 2 143.39 16.6
 4 -16 -2 67.89 8.9
 3 -16 -2 106.19 10.9
 -3 16 2 103.89 10.2
 -2 16 2 184.68 12.6
 -1 16 2 122.29 11.3
 0 16 2 149.99 11.9
 1 16 2 37.1 7.1
 2 16 2 269.97 17.5
 3 16 2 3.3 5.5
 4 16 2 230.98 19.7
 4 -17 -2 9.1 5.2
 3 -17 -2 89.29 10.4
 -3 17 2 92.99 10.1
 -2 17 2 227.58 14.8
 -1 17 2 255.97 16.1
 0 17 2 109.99 11.6
 1 17 2 84.89 9.9
 2 17 2 198.28 17
 3 17 2 16.8 8.4
 4 17 2 175.58 16.7
 3 -18 -2 31.6 8.2
 -2 18 2 4.2 5.8
 -1 18 2 11.4 6.7
 0 18 2 30.2 8.4
 1 18 2 14.7 7.8
 2 18 2 34.7 7.7
 3 18 2 60.09 11.3
 -2 19 2 59.99 9.5
 -1 19 2 230.28 16.9
 0 19 2 211.18 16
 1 19 2 128.09 12.6
 2 19 2 245.58 18.1
 -1 20 2 -1.5 4.8
 0 20 2 101.39 12.7
 1 20 2 9.3 6.2
 1 20 -3 17.7 7.6
 0 20 -3 59.59 9.9
 -1 20 -3 82.39 12.1
 2 19 -3 23 9.9
 1 19 -3 17.7 8.9
 0 19 -3 73.09 10.3
 -1 19 -3 3.2 8
 -2 19 -3 7.3 5.7
 3 18 -3 111.29 14.5
 2 18 -3 121.29 12.7
 1 18 -3 388.06 24.8
 0 18 -3 77.59 10.2
 -1 18 -3 442.66 27.7
 -2 18 -3 56.19 10.1
 -3 18 -3 395.16 32.8
 4 17 -3 108.19 12.8
 3 17 -3 39.2 8.7
 2 17 -3 194.48 15.5
 1 17 -3 5.8 7.2
 0 17 -3 62.59 9.1
 -1 17 -3 126.89 11.7
 -2 17 -3 49.1 8.1
 -3 17 -3 60.59 10
 -4 17 -3 63.69 9.5
 4 16 -3 122.89 14.3
 3 16 -3 -1.8 5.1
 2 16 -3 63.69 9.3
 1 16 -3 -0.8 6.3
 0 16 -3 230.38 16.1
 -1 16 -3 -2.3 5.8
 -2 16 -3 68.39 8.7
 -3 16 -3 29.8 8.1
 -4 16 -3 39.7 8.8
 5 15 -3 5.7 9
 4 15 -3 44.7 8.9
 3 15 -3 98.29 12.5
 2 15 -3 2.8 4.6
 1 15 -3 474.75 25.1
 0 15 -3 57.39 8
 -1 15 -3 43.4 7.2
 -2 15 -3 12.3 5.2
 -3 15 -3 149.99 13
 -4 15 -3 52.39 9.3
 -5 15 -3 94.19 11.6
 5 14 -3 94.59 12.8
 4 14 -3 2.7 5.2
 3 14 -3 556.94 32.7
 2 14 -3 36.3 7.1
 1 14 -3 271.87 17.9
 0 -14 3 39.7 4.3
 -1 14 -3 245.38 15.8
 -2 14 -3 246.48 16
 -3 14 -3 248.28 17.3
 -4 14 -3 87.09 10.3
 4 -14 3 72.19 7.2
 -5 14 -3 52.59 8
 6 13 -3 25.6 8
 5 13 -3 253.27 18.3
 4 13 -3 250.37 17.3
 3 13 -3 431.96 26
 2 13 -3 498.75 27
 1 13 -3 323.07 18.2
 0 13 -3 619.54 32.1
 0 -13 3 645.44 35.8
 -1 13 -3 177.28 12.3
 -2 13 -3 1196.68 60.59
 -3 13 -3 38.9 6.4
 -4 13 -3 376.46 21
 4 -13 3 447.86 28.9
 -5 13 -3 9.5 4.9
 -6 13 -3 283.57 21.8
 6 12 -3 -1.4 7.6
 5 12 -3 26.8 8.7
 4 12 -3 22.9 6.3
 3 12 -3 48.5 8.8
 2 12 -3 17.2 5.2
 1 12 -3 1.9 3.8
 -1 -12 3 3.9 1.4
 0 12 -3 2.9 5
 0 -12 3 -0.2 1.9
 -1 12 -3 78.29 7.9
 1 -12 3 76.79 6.3
 -2 12 -3 48.1 7.5
 -3 12 -3 25.5 6.4
 -4 12 -3 3 3.9
 4 -12 3 2.6 2.4
 -5 12 -3 6 4.3
 -6 12 -3 25.8 7.6
 6 11 -3 34.6 9.2
 5 11 -3 559.34 29.6
 4 11 -3 182.18 17.3
 3 11 -3 641.84 30.4
 2 11 -3 306.37 17.6
 1 11 -3 242.68 15.1
 -1 -11 3 260.57 13.8
 0 11 -3 821.02 37.9
 0 -11 3 856.51 43.5
 -1 11 -3 757.82 33.4
 1 -11 3 728.13 37.3
 -2 11 -3 750.42 33.7
 -3 11 -3 166.48 12
 -4 11 -3 549.05 26.6
 4 -11 3 547.55 32.7
 -5 11 -3 -0.4 3.5
 -5 11 -3 0 5.7
 -6 11 -3 232.48 17.7
 7 10 -3 48.3 9
 6 10 -3 2.8 6.7
 5 10 -3 132.29 11.7
 4 10 -3 130.39 11.6
 3 10 -3 972.1 47.4
 2 10 -3 134.59 10.3
 1 10 -3 333.97 19.1
 -1 -10 3 345.77 17.9
 0 10 -3 349.77 17.3
 -1 10 -3 139.39 10.2
 -2 10 -3 741.23 37.2
 -3 10 -3 617.04 29
 -4 10 -3 505.55 26.6
 4 -10 3 485.15 30.9
 -5 10 -3 17 4.6
 -5 10 -3 12 5.6
 -6 10 -3 187.38 15.2
 7 9 -3 4.6 7.6
 6 9 -3 210.88 16.3
 5 9 -3 12.5 6.5
 4 9 -3 392.36 20.4
 3 9 -3 225.38 14.4
 2 9 -3 384.76 21
 1 9 -3 529.15 27.3
 0 9 -3 128.99 9.6
 -1 9 -3 425.36 19.9
 -2 9 -3 226.48 12.9
 -3 9 -3 60.49 7.1
 -3 9 -3 59.49 5.8
 -4 9 -3 1.7 4.5
 -4 9 -3 5.8 3.2
 4 -9 3 6.9 2.4
 -5 9 -3 322.87 18
 -5 9 -3 319.87 17
 -6 9 -3 -0.3 5.6
 -7 9 -3 57.89 9.3
 7 8 -3 2.7 6.2
 6 8 -3 305.97 23
 5 8 -3 -2.8 3.4
 4 8 -3 114.49 10.4
 3 8 -3 277.97 15.7
 2 8 -3 1291.07 68.89
 1 8 -3 126.49 9.7
 -1 -8 3 140.69 9.1
 0 8 -3 473.55 22.3
 0 -8 3 387.86 20.7
 -1 8 -3 16.9 3.8
 1 -8 3 12.9 3.4
 -2 8 -3 244.48 12.8
 -3 8 -3 715.23 35.6
 -3 8 -3 747.13 32.9
 3 -8 3 736.83 38
 -4 8 -3 373.86 20.9
 -4 8 -3 361.46 20.4
 -4 8 -3 336.27 19.9
 4 -8 3 365.96 18.4
 -5 8 -3 231.18 14.1
 -5 8 -3 251.07 13.3
 -6 8 -3 2.2 3.9
 -7 8 -3 65.69 9.5
 7 7 -3 8.2 6.6
 6 7 -3 75.19 8.4
 5 7 -3 -0.7 3
 4 7 -3 299.47 16.1
 3 7 -3 14.4 5.2
 2 7 -3 529.65 28.4
 -2 -7 3 498.85 30.5
 -2 -7 3 493.95 23.4
 1 7 -3 11.4 3.5
 0 7 -3 64.09 6.3
 0 -7 3 49.9 5.6
 -1 7 -3 25.2 4.7
 1 -7 3 21.7 3.7
 -2 7 -3 362.86 17.8
 2 -7 3 385.96 19.5
 -3 7 -3 315.07 17.5
 -3 7 -3 312.97 15.5
 3 -7 3 327.07 15
 -4 7 -3 10.2 2.8
 -4 7 -3 12.6 3.1
 -4 7 -3 12.6 4.8
 -5 7 -3 2.2 3.4
 -5 7 -3 12.4 3.9
 -6 7 -3 5.8 5.5
 -7 7 -3 9 6.5
 7 6 -3 51.19 7.6
 6 6 -3 483.95 30
 5 6 -3 83.79 8.5
 4 6 -3 925.41 41.2
 3 6 -3 1855.91 87.39
 2 6 -3 1796.92 71.29
 -2 -6 3 1740.83 87.09
 -2 -6 3 1807.92 85.49
 1 6 -3 2264.17 115.09
 -1 -6 3 2251.67 113.59
 0 6 -3 1382.96 66.49
 0 -6 3 1451.45 82.89
 -1 6 -3 5012.8 214.68
 1 -6 3 5355.96 246.78
 -2 6 -3 56.69 5.2
 2 -6 3 48.2 4.8
 -3 6 -3 3419.36 179.08
 -3 6 -3 3835.92 200.68
 -4 6 -3 2.9 2.8
 -4 6 -3 -0.7 2
 -5 6 -3 943.01 44.3
 -5 6 -3 948.81 44.3
 -6 6 -3 23.2 5.3
 -7 6 -3 461.35 39.4
 7 5 -3 20.1 8
 7 5 -3 8.5 4.4
 6 5 -3 222.08 16.8
 5 5 -3 0.5 4.1
 4 5 -3 370.66 18.2
 3 5 -3 79.39 7.6
 -3 -5 3 82.39 5.1
 -3 -5 3 93.39 7.1
 2 5 -3 795.32 34.6
 -2 -5 3 840.72 35.1
 -2 -5 3 773.32 34.8
 1 5 -3 140.09 8.2
 -1 -5 3 130.09 7.8
 0 5 -3 236.58 12
 0 -5 3 250.77 14.3
 -1 5 -3 753.42 32.6
 1 -5 3 729.33 32.4
 -2 5 -3 519.25 22.5
 2 -5 3 488.95 22.9
 -3 5 -3 114.99 7.5
 -3 5 -3 106.39 5.8
 -3 5 -3 109.49 6.1
 3 -5 3 92.89 7.4
 -4 5 -3 11.8 3.5
 -5 5 -3 160.28 11.5
 -6 5 -3 29.3 6.7
 -7 5 -3 82.49 10.1
 7 4 -3 34.1 8.2
 7 4 -3 26.7 6.1
 6 4 -3 119.59 9.9
 5 4 -3 1.1 2.5
 4 4 -3 1001.4 43.4
 3 4 -3 63.19 6.4
 3 4 -3 66.89 6
 -3 -4 3 68.29 4.9
 -3 -4 3 82.49 6.4
 2 4 -3 476.95 23.7
 -2 -4 3 517.95 21
 -2 -4 3 533.95 26.9
 1 4 -3 264.27 13.1
 -1 -4 3 243.98 14.6
 0 4 -3 1189.98 59.09
 0 -4 3 1198.38 53.79
 -1 4 -3 1206.58 56.99
 1 -4 3 1160.98 52.19
 -2 4 -3 1080.99 51.19
 -2 4 -3 1090.49 59.89
 2 -4 3 1198.98 53.59
 -3 4 -3 226.88 11.3
 -3 4 -3 215.98 11.6
 3 -4 3 220.38 11.6
 -4 4 -3 16.2 4.5
 -5 4 -3 169.28 11.2
 -6 4 -3 29.1 6.5
 -7 4 -3 91.89 10.4
 7 3 -3 1.8 6.1
 -7 -3 3 5.6 3.8
 6 3 -3 88.79 7.5
 6 3 -3 79.49 8.9
 5 3 -3 192.48 12
 4 3 -3 496.75 21.7
 -4 -3 3 461.95 25.4
 3 3 -3 485.35 21.8
 3 3 -3 533.55 22.5
 -3 -3 3 492.85 26.3
 -3 -3 3 472.75 25.7
 2 3 -3 963 39
 2 3 -3 913.31 44.9
 -2 -3 3 946.71 40
 -2 -3 3 898.61 44.3
 1 3 -3 147.69 9.9
 -1 -3 3 135.39 7.2
 0 3 -3 60.09 4.2
 0 -3 3 53.19 4
 -1 3 -3 1709.33 72.49
 1 -3 3 1558.94 82.19
 -2 3 -3 112.19 6.5
 -2 3 -3 94.39 5.2
 -2 3 -3 114.39 5.6
 2 -3 3 93.39 6.3
 -3 3 -3 837.82 38.4
 -3 3 -3 817.82 38.7
 3 -3 3 781.72 41.3
 -4 3 -3 9 4.1
 -5 3 -3 112.29 9.4
 -6 3 -3 60.99 7.3
 -7 3 -3 71.79 9.5
 7 2 -3 228.38 16.2
 -7 -2 3 258.67 16.5
 6 2 -3 0.4 3.7
 6 2 -3 8.4 4.1
 5 2 -3 395.76 21
 4 2 -3 133.59 8.3
 -4 -2 3 99.99 7.1
 3 2 -3 1212.98 61.09
 3 2 -3 1151.78 58.49
 -3 -2 3 1257.47 50.99
 -3 -2 3 1153.38 54.59
 2 2 -3 335.97 18.1
 2 2 -3 324.97 18.7
 -2 -2 3 352.46 17.5
 -2 -2 3 339.57 15.1
 1 2 -3 1406.86 64.69
 1 2 -3 1324.67 71.69
 -1 -2 3 1327.87 62.69
 0 2 -3 1869.81 96.09
 0 -2 3 2075.39 100.19
 -1 2 -3 1791.22 84.89
 1 -2 3 1724.63 100.09
 -2 2 -3 844.82 35.9
 2 -2 3 808.42 33
 -3 2 -3 405.36 20.8
 -3 2 -3 397.36 19.3
 3 -2 3 414.56 21.4
 -4 2 -3 376.56 18.9
 -4 2 -3 372.96 17.9
 4 -2 3 402.26 20.2
 -5 2 -3 25 5.5
 -5 2 -3 34.7 2.7
 5 -2 3 32.6 4.2
 -6 2 -3 300.67 18.6
 6 -2 3 382.76 19.9
 -7 2 -3 58.59 9.1
 7 1 -3 556.64 33.8
 -7 -1 3 472.75 25.9
 6 1 -3 49.1 7.1
 -6 -1 3 46.7 6.1
 5 1 -3 718.83 34.8
 5 1 -3 646.44 31.9
 4 1 -3 563.14 26
 4 1 -3 531.15 27.7
 -4 -1 3 578.24 26.5
 3 1 -3 1459.15 71.49
 3 1 -3 1400.56 69.39
 -3 -1 3 1465.75 69.49
 -3 -1 3 1358.36 66.29
 2 1 -3 2671.13 121.19
 2 1 -3 2549.74 127.19
 -2 -1 3 2800.62 145.59
 -2 -1 3 2514.35 125.39
 1 1 -3 3704.63 162.68
 1 1 -3 3790.22 171.18
 -1 -1 3 3602.54 188.68
 -1 -1 3 3692.33 159.48
 0 1 -3 1354.46 63.29
 0 1 -3 1474.95 78.19
 0 -1 3 1505.15 84.69
 0 -1 3 1424.76 71.39
 -1 1 -3 268.17 14.4
 1 -1 3 288.47 15.4
 -2 1 -3 3468.05 147.69
 2 -1 3 3063.49 148.19
 2 -1 3 3055.99 162.38
 2 -1 3 3210.48 154.78
 -3 1 -3 309.67 18.2
 -3 1 -3 322.77 16.2
 -3 1 -3 316.77 15.1
 3 -1 3 342.97 15.4
 3 -1 3 307.17 16.8
 -4 1 -3 1564.94 72.59
 -4 1 -3 1679.03 67.39
 4 -1 3 1667.23 97.99
 -5 1 -3 34.9 3.1
 -5 1 -3 37.9 6.1
 -6 1 -3 587.24 28.4
 6 -1 3 599.24 28.8
 -7 1 -3 22.5 7
 7 0 -3 8.6 6.3
 -7 0 3 -2.3 4.2
 6 0 -3 -1.4 3.4
 -6 0 3 -0.8 3.5
 5 0 -3 3 3.3
 -5 0 3 1.4 2.3
 -5 0 3 1.2 2
 4 0 -3 -0.1 2
 4 0 -3 0 2.6
 -4 0 3 0.5 2.2
 -4 0 3 2.7 2
 3 0 -3 -1.6 1.7
 3 0 -3 -0.3 2.4
 -3 0 3 4.5 3.4
 -3 0 3 1 1.8
 -3 0 3 -3.5 3.2
 2 0 -3 -1.9 2
 2 0 -3 0.3 1.3
 2 0 -3 1.2 1.8
 -2 0 3 1.6 1.4
 -2 0 3 -3.5 2.9
 -2 0 3 0.5 1.9
 1 0 -3 4.2 2
 1 0 -3 0.4 2.4
 1 0 -3 2.7 1.4
 -1 0 3 0.6 0.9
 -1 0 3 1.1 1.7
 0 0 -3 -0.2 1.6
 0 0 3 -0.7 1.4
 0 0 3 -1.3 1.5
 0 0 3 -1.9 1.3
 -1 0 -3 -2.1 2.2
 -1 0 -3 1.4 1
 1 0 3 4.3 1.8
 -2 0 -3 5.2 2.2
 -2 0 -3 1.1 2.9
 -3 0 -3 -1 3.4
 -3 0 -3 -1.7 1.8
 3 0 3 -0.4 1.6
 -4 0 -3 4.5 2.8
 4 0 3 3.5 2.1
 -5 0 -3 3 2.1
 -5 0 -3 2.9 3.2
 5 0 3 2.9 2.8
 5 0 3 -1.1 2.4
 -6 0 -3 3.3 3.7
 6 0 3 7.8 3.7
 -7 0 -3 3.9 4.4
 7 -1 -3 488.45 30.2
 -7 1 3 495.35 30.1
 -6 1 3 38.4 5.4
 5 -1 -3 702.93 33.6
 -5 1 3 714.93 40.3
 -5 1 3 688.03 39.5
 4 -1 -3 536.45 25.6
 -4 1 3 529.35 27.5
 -4 1 3 570.54 26.5
 -4 1 3 534.55 29.9
 -4 1 3 531.55 28
 3 -1 -3 1398.56 67.99
 3 -1 -3 1435.66 69.09
 -3 1 3 1401.56 68.89
 -3 1 3 1383.46 65.69
 -3 1 3 1401.96 67.59
 -3 1 3 1370.46 79.89
 2 -1 -3 2681.23 131.89
 2 -1 -3 2649.24 121.49
 -2 1 3 2672.73 138.69
 -2 1 3 2687.13 136.89
 -2 1 3 2779.22 112.29
 1 -1 -3 3756.02 172.68
 1 -1 -3 3848.31 173.78
 -1 1 3 3843.02 199.38
 -1 1 3 3980.9 181.78
 0 -1 -3 1446.76 57.69
 0 -1 -3 1389.36 73.39
 0 -1 -3 1472.15 69.19
 0 1 3 1429.06 66.59
 0 1 3 1471.55 66.09
 -1 -1 -3 277.17 11.8
 -1 -1 -3 252.47 12.7
 -2 -1 -3 3248.77 162.48
 -2 -1 -3 3231.38 136.59
 2 1 3 3136.49 166.68
 -3 -1 -3 312.97 15.3
 -3 -1 -3 342.77 16.1
 -4 -1 -3 1649.73 77.09
 4 1 3 1660.23 86.89
 -5 -1 -3 31.7 6.2
 5 1 3 30.6 4.3
 5 1 3 31.6 4.4
 -6 -1 -3 571.04 30.5
 6 1 3 569.34 29.8
 -7 -1 -3 16.7 7
 7 -2 -3 245.38 16.2
 6 -2 -3 0.3 3.3
 -6 2 3 1.1 2.8
 5 -2 -3 433.56 21.6
 -5 2 3 371.76 23.1
 -5 2 3 371.86 17.9
 4 -2 -3 118.49 8.6
 -4 2 3 132.79 7.2
 -4 2 3 127.79 9
 -4 2 3 115.29 6.6
 -4 2 3 118.69 8.8
 -4 2 3 116.09 7.5
 3 -2 -3 1293.47 53.49
 -3 2 3 1253.37 52.69
 -3 2 3 1208.88 56.29
 -3 2 3 1257.07 53.89
 -3 2 3 1186.38 52.59
 -3 2 3 1259.87 54.89
 2 -2 -3 332.17 16.4
 -2 2 3 338.87 18.3
 -2 2 3 353.06 15.9
 -2 2 3 342.67 19.4
 -2 2 3 332.97 17.9
 -2 2 3 330.87 16.8
 -2 2 3 336.17 17.7
 1 -2 -3 1308.17 67.19
 1 -2 -3 1345.07 63.49
 -1 2 3 1390.96 55.99
 -1 2 3 1374.16 71.59
 0 -2 -3 1898.41 92.49
 0 2 3 1876.51 89.69
 -1 -2 -3 1742.23 71.79
 1 2 3 1819.02 96.99
 -2 -2 -3 808.62 31.8
 2 2 3 709.63 37.4
 -3 -2 -3 384.76 18.1
 3 2 3 395.76 18.6
 -4 -2 -3 380.26 17.3
 4 2 3 347.67 22.9
 4 2 3 361.36 17.8
 -5 -2 -3 42.7 5.8
 -6 -2 -3 397.36 26
 6 2 3 380.96 22.7
 -7 -2 -3 71.49 8.9
 7 -3 -3 15.7 6.7
 6 -3 -3 87.59 9.7
 -6 3 3 92.99 7.2
 5 -3 -3 205.28 13.1
 -5 3 3 194.48 12.7
 -5 3 3 171.88 10.5
 4 -3 -3 455.85 22
 -4 3 3 485.75 23.8
 -4 3 3 486.35 21.3
 -4 3 3 430.26 23.4
 -4 3 3 485.35 25.6
 3 -3 -3 502.65 24.3
 -3 3 3 468.25 23.5
 -3 3 3 491.05 25.4
 -3 3 3 483.35 23.3
 -3 3 3 512.95 24
 -3 3 3 479.05 24.2
 -3 3 3 496.75 22.1
 2 -3 -3 908.61 46.8
 2 -3 -3 967.8 39.6
 -2 3 3 928.41 49.8
 -2 3 3 927.11 46.5
 -2 3 3 927.11 50.19
 -2 3 3 890.11 47.5
 -2 3 3 965.2 48.3
 1 -3 -3 129.89 7
 1 -3 -3 130.19 6.7
 -1 3 3 145.99 7.4
 -1 3 3 150.08 8.1
 0 -3 -3 54.79 3.5
 0 3 3 56.29 3.5
 -1 -3 -3 1701.83 89.09
 1 3 3 1736.83 75.49
 -2 -3 -3 105.59 6.5
 2 3 3 98.69 7
 -3 -3 -3 834.82 42.5
 3 3 3 798.02 38.5
 4 3 3 9.3 4.4
 -5 -3 -3 105.59 9
 5 3 3 110.59 9.1
 -6 -3 -3 45.5 6.9
 -7 -3 -3 87.69 10.1
 7 -4 -3 37.7 8
 6 -4 -3 141.59 11.1
 -6 4 3 120.09 8.5
 5 -4 -3 8.4 4.8
 -5 4 3 3.1 4.4
 -5 4 3 0.6 2.2
 -5 4 3 1.8 3.1
 4 -4 -3 972.7 45.2
 -4 4 3 917.41 38.9
 -4 4 3 949.01 50.39
 -4 4 3 955.8 52.69
 -4 4 3 995.7 49.99
 3 -4 -3 77.49 5.4
 3 -4 -3 66.89 6
 -3 4 3 68.09 5.3
 -3 4 3 62.79 4
 -3 4 3 69.29 6.4
 -3 4 3 79.19 4.5
 -3 4 3 73.59 6.6
 -3 4 3 53.99 5.8
 2 -4 -3 474.25 22.1
 2 -4 -3 494.55 24.5
 -2 4 3 521.75 25
 -2 4 3 486.45 24.8
 -2 4 3 504.05 24.9
 1 -4 -3 255.57 14.7
 1 -4 -3 270.67 14
 -1 4 3 259.67 12.5
 -1 4 3 236.98 13.4
 0 -4 -3 1188.38 58.69
 0 4 3 1200.88 55.99
 -1 -4 -3 1229.68 61.69
 1 4 3 1262.67 65.19
 -2 -4 -3 1167.28 71.69
 2 4 3 1128.59 49.9
 3 4 3 194.08 10.9
 4 4 3 14.9 4.9
 5 4 3 148.79 11.2
 -6 -4 -3 30.3 6.2
 -7 -4 -3 92.49 10.5
 7 4 3 108.69 9.9
 -6 5 3 189.88 11.5
 -6 5 3 189.38 13
 5 -5 -3 1.1 3.3
 -5 5 3 6.3 2.7
 -5 5 3 9.5 5.1
 -5 5 3 5.3 2.5
 -4 5 3 364.76 18.5
 -4 5 3 379.26 20
 -4 5 3 394.26 20.7
 3 -5 -3 89.69 6.3
 -3 5 3 79.39 6.9
 -3 5 3 77.49 5.2
 -3 5 3 85.09 5.2
 2 -5 -3 729.63 33
 2 -5 -3 738.43 34.7
 -2 5 3 775.92 44
 -2 5 3 730.73 39
 -2 5 3 778.82 33.9
 1 -5 -3 148.19 7.1
 -1 5 3 156.08 9.1
 -1 5 3 141.39 7.5
 0 -5 -3 249.97 12.6
 0 5 3 277.87 12
 -1 -5 -3 680.43 32.3
 1 5 3 738.13 33.4
 -2 -5 -3 505.55 24
 2 5 3 534.85 22.7
 3 5 3 96.99 7.4
 4 5 3 0.3 2.8
 5 5 3 166.38 12.5
 -6 -5 -3 31.9 6.5
 6 5 3 25.5 6.1
 -7 -5 -3 92.29 11.8
 -6 6 3 502.45 26.2
 -6 6 3 549.74 30.4
 -5 6 3 89.49 6.4
 -5 6 3 77.09 7.8
 -5 6 3 94.99 6.7
 -4 6 3 971.1 50.09
 -4 6 3 946.21 48.4
 -4 6 3 964.1 47.2
 3 -6 -3 1842.22 76.39
 3 -6 -3 1800.02 78.19
 -3 6 3 1831.22 90.79
 -3 6 3 1797.02 86.39
 2 -6 -3 1797.52 74.89
 2 -6 -3 1865.51 92.09
 -2 6 3 1819.72 80.59
 -2 6 3 1829.32 87.69
 -2 6 3 1803.22 87.99
 1 -6 -3 2267.97 114.09
 -1 6 3 2201.98 103.79
 -1 6 3 2293.67 103.69
 0 -6 -3 1420.16 63.89
 0 6 3 1526.05 96.09
 -1 -6 -3 4991.7 230.88
 1 6 3 4899.71 219.08
 -2 -6 -3 49.2 5.5
 2 6 3 46.2 5
 3 6 3 3695.73 181.48
 4 6 3 -6.3 4.4
 5 6 3 924.81 48.6
 5 6 3 931.91 41.4
 6 6 3 24.3 7.1
 -7 -6 -3 504.45 30.9
 -7 7 3 0.2 5.8
 -6 7 3 76.79 8.6
 -5 7 3 -0.8 3.3
 -5 7 3 2.1 2.4
 4 -7 -3 327.87 14.7
 -4 7 3 329.37 16
 -4 7 3 326.17 17.3
 -4 7 3 310.77 20.9
 3 -7 -3 12.2 2.2
 3 -7 -3 11 3.8
 -3 7 3 10.9 2.4
 -3 7 3 16 4.1
 2 -7 -3 549.15 23.4
 2 -7 -3 503.75 22.4
 -2 7 3 551.44 27.3
 -2 7 3 488.05 25.7
 -2 7 3 457.35 31.7
 1 -7 -3 12.5 2.8
 -1 7 3 12.6 3.7
 -1 7 3 13.8 2.8
 0 -7 -3 77.39 5.7
 0 7 3 75.09 6.3
 -1 -7 -3 16.3 3.1
 1 7 3 16.4 4.2
 -2 -7 -3 376.66 25.3
 2 7 3 367.86 20.3
 3 7 3 338.67 19.8
 4 7 3 13.6 4.5
 5 7 3 17.4 5.4
 6 7 3 -7.1 4.6
 -7 -7 -3 19.2 6.6
 7 7 3 11.6 8.7
 -7 8 3 0.9 4.2
 -6 8 3 395.36 27.8
 -5 8 3 4 3.1
 -5 8 3 -3 3.5
 4 -8 -3 124.09 7.1
 4 -8 -3 125.09 8.7
 -4 8 3 116.29 7.3
 3 -8 -3 245.58 15
 3 -8 -3 233.38 14.1
 -3 8 3 257.77 15.6
 -3 8 3 227.68 13.3
 2 -8 -3 1382.16 59.59
 2 -8 -3 1250.97 49.2
 -2 8 3 1374.06 63.79
 -2 8 3 1274.37 58.69
 1 -8 -3 166.58 11.2
 -1 8 3 131.09 7.7
 -1 8 3 126.59 7.9
 0 -8 -3 471.75 25.8
 0 8 3 497.25 23.6
 0 8 3 462.55 21.7
 1 8 3 14.3 3.3
 2 8 3 203.98 12
 3 8 3 723.23 38.6
 4 8 3 335.07 18.3
 5 8 3 238.08 15.6
 6 8 3 5.6 5.4
 7 8 3 71.89 11.6
 -7 9 3 1.9 4.3
 -6 9 3 143.29 11.8
 -5 9 3 1.6 5.3
 4 -9 -3 376.06 17.8
 4 -9 -3 331.07 20.3
 -4 9 3 359.36 19.4
 3 -9 -3 189.68 10.9
 3 -9 -3 204.18 10.3
 -3 9 3 213.38 10.7
 2 -9 -3 383.16 19.3
 2 -9 -3 372.96 20.2
 -2 9 3 363.46 17.2
 -2 9 3 348.27 17.1
 1 -9 -3 489.05 22.5
 -1 9 3 460.45 22
 -1 9 3 483.15 23.8
 0 -9 -3 110.49 7.8
 0 9 3 125.19 7.2
 0 9 3 134.29 8.5
 -1 -9 -3 405.86 18.3
 1 9 3 397.56 20
 2 9 3 218.18 12.6
 3 9 3 56.59 6.9
 4 9 3 -5.2 5.4
 5 9 3 322.27 18.9
 6 9 3 2.9 5
 7 9 3 72.19 10.4
 -6 10 3 0.3 4.3
 -5 10 3 113.19 11.5
 -5 10 3 156.88 9.1
 4 -10 -3 110.39 8.6
 4 -10 -3 127.09 7.9
 -4 10 3 128.19 8.1
 3 -10 -3 990.1 58.79
 3 -10 -3 936.81 41
 -3 10 3 983.3 44.3
 2 -10 -3 114.09 8.1
 -2 10 3 127.49 9.4
 -2 10 3 130.99 8.1
 1 -10 -3 326.77 18.3
 -1 10 3 367.76 17.8
 -1 10 3 302.27 14.8
 0 -10 -3 364.26 24.8
 0 10 3 358.96 17.2
 0 10 3 381.76 19.1
 1 10 3 142.49 8.4
 1 10 3 173.88 10.9
 2 10 3 771.02 37.7
 3 10 3 654.03 37.1
 4 10 3 415.56 21.6
 5 10 3 21.8 8
 6 10 3 201.08 16.8
 -6 11 3 28.2 6.3
 5 -11 -3 549.95 27.1
 -5 11 3 547.95 33.1
 4 -11 -3 168.38 11.3
 -4 11 3 164.58 9.9
 3 -11 -3 606.94 28
 3 -11 -3 559.24 39.1
 -3 11 3 614.64 28.2
 2 -11 -3 285.17 16
 -2 11 3 283.07 14.3
 -2 11 3 300.47 16.4
 1 -11 -3 251.87 14.3
 -1 11 3 278.67 15.5
 -1 11 3 276.87 13.8
 0 11 3 860.91 41.1
 0 11 3 849.81 43.1
 1 11 3 726.43 34.9
 1 11 3 706.43 33.4
 2 11 3 724.73 36.8
 2 11 3 719.23 35.4
 3 11 3 133.39 11.5
 4 11 3 570.84 27.4
 5 11 3 5.3 4.7
 6 11 3 179.38 15.4
 -6 12 3 -1.9 4.3
 5 -12 -3 2.7 4.8
 4 -12 -3 17.8 4.6
 -4 12 3 16.3 4
 3 -12 -3 23.8 4.5
 3 -12 -3 26.7 5.8
 -3 12 3 35.6 5
 -2 12 3 16.3 4.4
 -1 12 3 2.9 3.5
 -1 12 3 0.6 3.7
 0 12 3 1 2.7
 0 12 3 -5 4.2
 1 12 3 72.19 5
 1 12 3 73.09 8.2
 2 12 3 43.6 7.5
 2 12 3 47.2 3.1
 3 12 3 23.2 7.1
 4 12 3 -5.2 4.4
 5 12 3 10 6
 6 12 3 51.79 9.9
 -6 13 3 48.2 9.5
 5 -13 -3 284.47 22.1
 4 -13 -3 273.97 16.2
 -4 13 3 275.07 17.9
 3 -13 -3 340.07 19
 -3 13 3 375.86 19.5
 -2 13 3 593.94 26
 -1 13 3 450.15 21.6
 0 13 3 672.63 30.9
 1 13 3 201.48 13.6
 2 13 3 1191.48 63.79
 3 13 3 39.6 8
 4 13 3 414.16 27.6
 5 13 3 1.2 5.2
 6 13 3 271.27 24.6
 5 -14 -3 113.09 10
 4 -14 -3 3.9 4.2
 3 -14 -3 424.56 25.7
 -3 14 3 503.65 25.1
 -2 14 3 14.3 5.2
 -1 14 3 273.47 15.1
 0 14 3 36.7 6.9
 1 14 3 241.28 15
 2 14 3 235.08 15.3
 3 14 3 267.27 17.9
 4 14 3 82.79 11.2
 5 14 3 45.2 10.6
 5 -15 -3 17.6 5.2
 4 -15 -3 48.3 7.9
 3 -15 -3 106.39 10
 -3 15 3 83.49 8.5
 -2 15 3 5 4.6
 -1 15 3 533.25 28.5
 0 15 3 63.79 7.7
 1 15 3 69.69 8.3
 2 15 3 6.4 4.7
 3 15 3 188.68 14.5
 4 15 3 28.5 7.2
 5 15 3 112.89 13
 4 -16 -3 71.89 9.4
 3 -16 -3 2.3 4
 -3 16 3 6.8 4.8
 -2 16 3 74.89 8.9
 -1 16 3 -0.4 5
 0 16 3 185.08 13.1
 1 16 3 -0.8 5.7
 2 16 3 67.89 10.1
 3 16 3 24.6 7
 4 16 3 33.3 8.1
 4 -17 -3 99.19 11.2
 3 -17 -3 14 5.5
 -2 17 3 196.98 14.1
 -1 17 3 10.4 4.7
 0 17 3 56.19 7.9
 1 17 3 169.38 14.4
 2 17 3 51.29 9.9
 3 17 3 78.79 11.7
 4 17 3 63.09 10.2
 3 -18 -3 141.99 13
 -2 18 3 168.18 13.4
 -1 18 3 453.55 29
 0 18 3 83.49 10.9
 1 18 3 449.26 33.3
 2 18 3 39.4 9.6
 3 18 3 394.56 28
 -1 19 3 13 7.1
 0 19 3 68.49 10.8
 1 19 3 -2.3 4.9
 2 19 3 4 5.7
 -1 20 3 37.9 9.2
 0 20 3 55.09 10.3
 1 20 3 106.99 12.1
 0 20 -4 278.07 19.9
 2 19 -4 30.8 10.2
 1 19 -4 0.2 7.8
 0 19 -4 17.5 7.1
 -1 19 -4 19.8 9.1
 -2 19 -4 89.19 11.4
 3 18 -4 2.4 6.3
 2 18 -4 52.89 9.6
 1 18 -4 0.5 5
 0 18 -4 59.99 11.1
 -1 18 -4 9.8 8.2
 -2 18 -4 36.5 9.4
 -3 18 -4 3.4 7.3
 4 17 -4 -0.8 6.5
 3 17 -4 6.4 6.3
 2 17 -4 57.79 9.1
 1 17 -4 24.2 7
 0 17 -4 117.99 13
 -1 17 -4 2.1 4.8
 -2 17 -4 7.7 7.1
 -3 17 -4 99.59 13.6
 -4 17 -4 75.49 10.1
 4 16 -4 435.16 33.5
 3 16 -4 48.7 9.4
 2 16 -4 633.74 32
 1 16 -4 42.2 9
 0 16 -4 836.32 41.2
 -1 16 -4 -2 6.2
 -2 16 -4 640.54 34.7
 -3 16 -4 24.9 7.7
 -4 16 -4 338.57 21.3
 5 15 -4 150.48 17.4
 4 15 -4 36.3 8.6
 3 15 -4 490.85 27.4
 2 15 -4 86.69 11.4
 1 15 -4 728.13 40.6
 0 15 -4 14.9 6.8
 -1 15 -4 580.94 27.9
 -2 15 -4 71.59 8.7
 -3 15 -4 554.34 28.4
 -4 15 -4 70.29 10.2
 -5 15 -4 180.28 15.3
 5 14 -4 80.39 11.4
 4 14 -4 164.58 14.5
 3 14 -4 254.37 19.6
 2 14 -4 155.08 13.6
 1 14 -4 51.09 7.9
 0 14 -4 247.58 16.5
 0 -14 4 257.47 17.1
 -1 14 -4 21.4 5.5
 -2 14 -4 154.98 12.3
 -3 14 -4 -5.8 5.7
 -4 14 -4 52.69 9.2
 -5 14 -4 5.4 5.2
 6 13 -4 -3.1 5.9
 5 13 -4 35.5 8.4
 4 13 -4 155.68 14.6
 3 13 -4 60.99 8.5
 2 13 -4 15.4 6.9
 1 13 -4 191.38 14
 -1 -13 4 174.88 9.8
 0 13 -4 59.49 7.8
 0 -13 4 55.09 5
 -1 13 -4 418.96 21.9
 -2 13 -4 12 6.1
 -3 13 -4 41.4 6.7
 -4 13 -4 51.89 7.8
 -5 13 -4 45.7 8.8
 6 12 -4 16.1 6.8
 5 12 -4 126.49 13.6
 4 12 -4 23.7 6.5
 3 12 -4 111.99 11.6
 2 12 -4 191.18 13.9
 1 12 -4 82.49 8.5
 -1 -12 4 79.49 4.6
 0 12 -4 22.1 5.2
 0 -12 4 22.5 3.3
 -1 12 -4 257.97 15.7
 1 -12 4 253.77 14.1
 -2 12 -4 8.1 5.5
 -3 12 -4 125.09 11.2
 -4 12 -4 19.1 5.5
 4 -12 4 14.9 3
 -5 12 -4 7.8 6.4
 -6 12 -4 18.9 5.9
 6 11 -4 56.69 9.1
 5 11 -4 188.88 14.8
 4 11 -4 97.39 10.4
 3 11 -4 521.65 32.2
 2 11 -4 22.7 6.3
 1 11 -4 1251.07 57.99
 0 11 -4 5.4 5
 -1 11 -4 888.41 44.5
 -2 11 -4 31.6 6.6
 -3 11 -4 628.54 35.9
 -4 11 -4 38.2 6.5
 4 -11 4 52.69 4.5
 -5 11 -4 165.78 14.3
 -6 11 -4 90.89 10.2
 6 10 -4 54.59 8.6
 5 10 -4 133.89 11.9
 4 10 -4 72.79 10
 3 10 -4 64.89 8.8
 1 10 -4 420.76 20.4
 0 10 -4 368.46 20
 -1 10 -4 -0.9 2.9
 -2 10 -4 647.44 31.6
 -3 10 -4 9.3 5.1
 -4 10 -4 492.05 24
 4 -10 4 509.35 30.8
 -5 10 -4 -1.5 3.7
 -6 10 -4 98.39 10.2
 7 9 -4 89.39 10.6
 6 9 -4 132.79 12.9
 5 9 -4 290.37 18.2
 4 9 -4 308.07 19.1
 3 9 -4 887.71 38.3
 2 9 -4 128.39 9.6
 1 9 -4 1374.46 66.09
 0 9 -4 2.8 3.1
 -1 9 -4 1430.86 70.39
 -2 9 -4 1.1 4.2
 -3 9 -4 977.1 43.5
 -3 9 -4 998.1 59.19
 -4 9 -4 115.29 8.9
 4 -9 4 114.49 6.9
 -5 9 -4 473.65 23.3
 -5 9 -4 432.86 33.9
 -6 9 -4 117.79 11.6
 -7 9 -4 92.59 10.4
 7 8 -4 55.89 8.6
 6 8 -4 269.17 17.7
 5 8 -4 74.39 8.2
 4 8 -4 623.34 29.2
 3 8 -4 30.6 5.4
 2 8 -4 2605.54 107.59
 1 8 -4 192.48 12.6
 0 8 -4 1185.28 61.69
 0 -8 4 1380.16 72.89
 -1 8 -4 6.2 4.2
 -2 8 -4 1615.54 74.29
 -3 8 -4 62.89 5.8
 -3 8 -4 84.89 7.3
 3 -8 4 72.79 4.5
 -4 8 -4 1437.06 73.79
 -4 8 -4 1491.85 59.59
 -4 8 -4 1519.35 85.79
 -5 8 -4 65.29 8.4
 -5 8 -4 70.59 7.2
 -6 8 -4 247.28 17.8
 -7 8 -4 157.48 13.2
 7 7 -4 39.2 8
 6 7 -4 30 7.5
 5 7 -4 -4 4.6
 4 7 -4 140.39 10.2
 3 7 -4 10 3.9
 2 7 -4 582.54 34.1
 -2 -7 4 514.75 44.1
 1 7 -4 5.9 4.1
 -1 -7 4 8.8 2.9
 0 7 -4 399.06 21.1
 0 -7 4 386.96 20
 -1 7 -4 32.7 4.6
 1 -7 4 34.6 5
 -2 7 -4 312.47 16.1
 -3 7 -4 85.19 7.4
 -3 7 -4 92.29 6.2
 3 -7 4 96.19 4.8
 -4 7 -4 31.1 3.7
 -4 7 -4 32.5 3.8
 -5 7 -4 91.29 9.2
 -5 7 -4 83.79 6.1
 -6 7 -4 74.09 8.5
 -7 7 -4 10.6 5.3
 7 6 -4 12.1 6.4
 7 6 -4 12.2 5.8
 6 6 -4 2.6 3.4
 5 6 -4 23.4 5.5
 4 6 -4 31.1 5
 3 6 -4 55.69 6.7
 -3 -6 4 54.49 3.9
 2 6 -4 344.27 17.3
 -2 -6 4 316.47 18.1
 1 6 -4 282.27 13.8
 -1 -6 4 281.17 15.1
 0 6 -4 1.6 3.6
 0 -6 4 0.5 3.2
 -1 6 -4 321.47 17.8
 1 -6 4 370.96 16.2
 -2 6 -4 2.6 3.7
 2 -6 4 -2.4 2.1
 -3 6 -4 84.09 7.5
 -3 6 -4 70.69 5
 3 -6 4 80.09 3.9
 -4 6 -4 33.9 3.4
 -4 6 -4 36 6.1
 -5 6 -4 64.59 7.4
 -6 6 -4 3.8 5.6
 -7 6 -4 20.5 5.9
 7 5 -4 33.9 6.8
 7 5 -4 24.8 8.4
 6 5 -4 58.49 6.7
 5 5 -4 3.8 2.9
 4 5 -4 331.77 16.2
 3 5 -4 29.7 4.9
 -3 -5 4 33.6 3.3
 2 5 -4 213.08 10.8
 -2 -5 4 193.68 11.9
 1 5 -4 48.8 4.8
 -1 -5 4 42.5 4.8
 0 5 -4 323.47 17.4
 0 -5 4 330.87 17.1
 -1 5 -4 800.92 37.5
 1 -5 4 781.62 35.4
 -2 5 -4 427.66 20.3
 2 -5 4 440.36 19.9
 -3 5 -4 9.1 2
 -3 5 -4 5.5 1.5
 -3 5 -4 8.9 3.1
 -4 5 -4 262.87 14.8
 -5 5 -4 127.79 9.8
 -6 5 -4 7.2 5.4
 -7 5 -4 72.59 9
 7 4 -4 126.49 13.5
 7 4 -4 124.09 13.2
 6 4 -4 624.84 38.9
 6 4 -4 708.23 33.3
 5 4 -4 259.57 13.9
 4 4 -4 932.01 46.1
 -4 -4 4 828.62 53.49
 -4 -4 4 952.4 43.5
 3 4 -4 63.09 5.6
 -3 -4 4 67.19 5.9
 -3 -4 4 70.69 4.9
 2 4 -4 3623.24 193.68
 -2 -4 4 3888.21 176.18
 1 4 -4 90.69 6.4
 -1 -4 4 116.69 7.2
 0 4 -4 2526.95 134.09
 0 -4 4 2591.44 114.59
 -1 4 -4 113.19 7
 1 -4 4 123.39 7.7
 -2 4 -4 3537.85 151.78
 -2 4 -4 3545.95 177.98
 2 -4 4 3528.65 164.08
 -3 4 -4 97.49 5
 -3 4 -4 92.69 7
 -4 4 -4 1278.27 58.89
 -5 4 -4 122.19 9.9
 -6 4 -4 284.47 16.3
 -7 4 -4 125.59 11.2
 7 3 -4 228.48 16.8
 7 3 -4 166.78 16.9
 -7 -3 4 184.58 15.1
 6 3 -4 479.25 25.6
 6 3 -4 499.25 28.2
 5 3 -4 360.36 20.3
 4 3 -4 260.77 13.2
 -4 -3 4 253.07 20.3
 -4 -3 4 246.48 12.4
 3 3 -4 1809.32 111.59
 3 3 -4 1957.1 89.69
 -3 -3 4 1883.71 85.29
 -3 -3 4 1779.72 83.29
 2 3 -4 227.08 12
 2 3 -4 236.48 11.9
 -2 -3 4 243.58 12.6
 1 3 -4 3700.93 188.28
 1 3 -4 3958.6 172.58
 -1 -3 4 3795.62 170.58
 0 3 -4 220.78 10.9
 0 -3 4 238.68 11.2
 -1 3 -4 3104.19 158.18
 1 -3 4 2816.52 180.68
 -2 3 -4 291.07 14.1
 -2 3 -4 306.67 14.3
 -2 3 -4 285.27 15.7
 2 -3 4 300.17 14.1
 -3 3 -4 2753.72 105.79
 3 -3 4 2658.63 125.99
 -4 3 -4 174.68 11.5
 -5 3 -4 463.05 26.3
 -6 3 -4 146.79 11.2
 -7 3 -4 226.18 15.2
 7 2 -4 75.59 10.5
 -7 -2 4 79.89 8.1
 6 2 -4 78.69 7
 6 2 -4 64.09 8.3
 5 2 -4 314.97 14.7
 5 2 -4 286.77 16.7
 4 2 -4 312.57 14.7
 -4 -2 4 278.87 17.9
 -4 -2 4 288.57 14.3
 3 2 -4 486.75 26.4
 3 2 -4 489.25 24.4
 -3 -2 4 522.35 25.2
 -3 -2 4 537.75 28.1
 2 2 -4 440.36 21.1
 2 2 -4 413.46 20.8
 -2 -2 4 404.06 19.8
 1 2 -4 135.69 7.7
 1 2 -4 127.39 7.1
 -1 -2 4 138.49 7.5
 0 2 -4 2054.59 97.89
 0 2 -4 2033.5 96.49
 0 -2 4 2048.3 93.09
 -1 2 -4 259.57 12.6
 1 -2 4 245.78 13
 -2 2 -4 1135.79 56.69
 2 -2 4 1050.49 46
 -3 2 -4 90.19 6.7
 -3 2 -4 96.19 7.2
 -4 2 -4 673.13 29
 4 -2 4 645.54 36.2
 -5 2 -4 51.79 7.1
 5 -2 4 73.39 5.3
 -6 2 -4 242.18 15.9
 6 -2 4 272.97 19.2
 -7 2 -4 32.4 7.8
 7 1 -4 78.79 9.4
 6 1 -4 153.08 12.9
 -6 -1 4 165.48 10.3
 5 1 -4 131.59 10.8
 5 1 -4 107.79 7.6
 -5 -1 4 106.79 7.9
 4 1 -4 40.3 5.4
 4 1 -4 39.4 3.9
 -4 -1 4 37.2 4.2
 -4 -1 4 28.8 4.5
 3 1 -4 1451.05 66.99
 3 1 -4 1441.66 74.99
 -3 -1 4 1410.06 63.79
 -3 -1 4 1592.24 62.79
 2 1 -4 62.79 4.1
 2 1 -4 58.09 4.8
 -2 -1 4 51.29 4.6
 -2 -1 4 64.19 4
 1 1 -4 1275.37 59.39
 1 1 -4 1228.28 60.29
 -1 -1 4 1226.48 61.59
 -1 -1 4 1213.08 52.99
 0 1 -4 186.48 10.7
 0 1 -4 194.58 10.4
 0 -1 4 187.38 9
 -1 1 -4 348.67 19.1
 1 -1 4 345.67 16.1
 1 -1 4 379.36 16.2
 -2 1 -4 606.64 28.6
 2 -1 4 611.64 27
 2 -1 4 562.04 31.5
 -3 1 -4 1403.26 65.89
 -3 1 -4 1388.36 56.79
 -3 1 -4 1410.96 69.39
 3 -1 4 1439.16 63.79
 3 -1 4 1309.87 68.59
 -4 1 -4 48.3 2.7
 -4 1 -4 47.9 6.3
 4 -1 4 56.89 4.2
 -5 1 -4 334.77 15.1
 -5 1 -4 311.87 16.9
 5 -1 4 344.77 21.7
 -6 1 -4 93.59 10
 6 -1 4 89.59 7
 -7 1 -4 37 8.4
 7 0 -4 51.79 9.4
 6 0 -4 146.79 12.4
 -6 0 4 146.99 9.2
 5 0 -4 4.9 3.6
 -5 0 4 3.9 2.9
 4 0 -4 142.69 9.8
 4 0 -4 151.78 7.7
 -4 0 4 137.79 9.7
 -4 0 4 155.68 8.1
 3 0 -4 891.11 46.2
 3 0 -4 924.21 46.4
 3 0 -4 897.71 41.8
 -3 0 4 985.8 45.7
 -3 0 4 862.71 55.39
 -3 0 4 1001 45.5
 2 0 -4 415.36 19.8
 2 0 -4 441.46 18.4
 2 0 -4 396.16 20.2
 -2 0 4 425.06 20.6
 -2 0 4 406.26 21.6
 1 0 -4 1338.27 66.59
 1 0 -4 1307.57 67.59
 -1 0 4 1292.17 61.09
 -1 0 4 1359.96 61.59
 -1 0 4 1310.77 55.39
 0 0 -4 77.19 4.5
 0 0 -4 80.29 4.5
 0 0 4 75.29 5.1
 0 0 4 79.29 4.5
 0 0 4 78.99 4.7
 -1 0 -4 835.92 39.8
 -1 0 -4 834.22 36.5
 1 0 4 814.42 55.29
 1 0 4 789.62 46.4
 -2 0 -4 -0.5 1.9
 -2 0 -4 -0.9 3
 -3 0 -4 190.58 10.3
 -3 0 -4 189.98 10.6
 3 0 4 184.48 9.4
 -4 0 -4 51.39 6.5
 4 0 4 61.49 4.4
 4 0 4 59.89 4.9
 -5 0 -4 88.29 8.7
 -5 0 -4 75.19 6.8
 5 0 4 67.19 5.8
 5 0 4 81.49 5.9
 -6 0 -4 41.6 7.5
 6 0 4 27.1 4.7
 -7 0 -4 27.6 6.4
 7 -1 -4 58.19 9.5
 6 -1 -4 162.18 13.9
 -6 1 4 172.58 11.2
 5 -1 -4 87.49 8.3
 -5 1 4 97.29 6.7
 -5 1 4 95.39 6.9
 4 -1 -4 33.1 5.8
 -4 1 4 40.3 5.8
 -4 1 4 37 3.6
 -4 1 4 35.5 6
 -4 1 4 37.1 3.5
 3 -1 -4 1418.86 70.99
 3 -1 -4 1394.86 66.99
 -3 1 4 1488.85 77.89
 -3 1 4 1467.15 65.59
 -3 1 4 1413.36 58.39
 -3 1 4 1485.05 68.09
 2 -1 -4 60.59 5.2
 2 -1 -4 60.69 3.6
 -2 1 4 64.79 4.7
 -2 1 4 69.89 5.6
 -2 1 4 60.19 3
 1 -1 -4 1210.58 58.29
 1 -1 -4 1159.88 60.19
 1 -1 -4 1299.27 50.69
 -1 1 4 1263.57 56.49
 -1 1 4 1316.77 66.19
 -1 1 4 1248.78 48.8
 0 -1 -4 166.78 10.3
 0 -1 -4 196.48 8
 0 1 4 186.68 8.7
 0 1 4 178.88 8.1
 0 1 4 185.48 9.4
 -1 -1 -4 371.46 19.5
 -1 -1 -4 370.76 17.6
 -2 -1 -4 620.64 28.2
 -2 -1 -4 622.84 30.2
 -3 -1 -4 1350.66 64.19
 -3 -1 -4 1360.06 63.89
 -4 -1 -4 28.3 5.7
 4 1 4 41.9 3.9
 -5 -1 -4 312.37 17.8
 5 1 4 320.47 23.4
 5 1 4 329.37 15.6
 -6 -1 -4 80.69 8.6
 6 1 4 76.49 7.1
 -7 -1 -4 37.5 8.2
 7 -2 -4 59.89 8.5
 6 -2 -4 51.39 7.2
 -6 2 4 69.79 5.9
 5 -2 -4 315.27 17.2
 -5 2 4 288.07 17.9
 -5 2 4 299.37 15
 -5 2 4 292.77 16.4
 4 -2 -4 299.07 16
 -4 2 4 305.27 15.9
 -4 2 4 263.27 15.4
 -4 2 4 298.07 15.3
 -4 2 4 341.57 16
 3 -2 -4 471.35 25
 -3 2 4 530.25 25.4
 -3 2 4 524.15 23.7
 -3 2 4 502.25 25.8
 -3 2 4 485.25 23.9
 -3 2 4 462.65 25
 2 -2 -4 424.56 21.2
 -2 2 4 401.96 20.3
 -2 2 4 404.26 17.8
 -2 2 4 400.66 17.5
 -2 2 4 376.66 15.2
 -2 2 4 367.36 15.7
 -2 2 4 383.66 17.3
 1 -2 -4 135.39 7.1
 1 -2 -4 131.39 7
 1 -2 -4 131.29 6.6
 1 -2 -4 150.68 7.9
 -1 2 4 134.89 7.5
 -1 2 4 138.19 7.6
 0 -2 -4 2177.98 94.59
 0 -2 -4 2119.69 86.99
 0 -2 -4 2057.59 99.99
 0 2 4 2111.69 108.99
 -1 -2 -4 269.07 14.5
 1 2 4 272.47 13.2
 -2 -2 -4 1133.09 48.7
 2 2 4 1020.7 51.09
 -3 -2 -4 98.09 7.8
 -3 -2 -4 112.19 7.5
 3 2 4 103.99 7.8
 -4 -2 -4 633.44 35.1
 4 2 4 639.94 33.6
 -5 -2 -4 66.19 8.2
 5 2 4 69.09 6.8
 -6 -2 -4 200.88 14.9
 6 2 4 255.67 20.4
 -7 -2 -4 21.8 7.7
 7 -3 -4 177.18 13.9
 6 -3 -4 412.16 25.5
 -6 3 4 431.36 26.1
 5 -3 -4 449.06 22.6
 -5 3 4 450.25 22.5
 -5 3 4 447.16 24.8
 -5 3 4 456.55 22.3
 -4 3 4 264.47 15.3
 -4 3 4 279.67 15.1
 -4 3 4 284.37 15
 -4 3 4 269.17 13.4
 3 -3 -4 1948.71 85.19
 -3 3 4 1803.32 82.29
 -3 3 4 1870.81 85.19
 -3 3 4 1889.21 89.99
 -3 3 4 1983.1 89.59
 -3 3 4 1934.81 96.79
 2 -3 -4 245.88 12.2
 2 -3 -4 242.58 11
 -2 3 4 230.08 10.4
 -2 3 4 235.48 13.6
 -2 3 4 229.78 11.7
 1 -3 -4 4019.8 191.18
 -1 3 4 3964.1 204.08
 -1 3 4 3937.01 167.18
 0 -3 -4 239.68 10.5
 0 3 4 229.58 12.3
 -1 -3 -4 2865.11 152.98
 1 3 4 2803.62 156.48
 -2 -3 -4 279.17 13
 2 3 4 291.47 14.7
 3 3 4 2797.82 130.09
 4 3 4 205.98 12.5
 -5 -3 -4 454.05 21.8
 -6 -3 -4 111.59 10.4
 -7 -3 -4 202.18 16
 7 -4 -4 119.39 11.4
 6 -4 -4 642.04 32.4
 -6 4 4 613.44 30.4
 -6 4 4 669.03 51.19
 5 -4 -4 280.57 16.6
 -5 4 4 251.67 14.6
 -5 4 4 261.37 13.9
 -5 4 4 274.37 15.7
 4 -4 -4 950 49.4
 -4 4 4 946.51 48.2
 -4 4 4 953.5 44.4
 -4 4 4 977 50.19
 -4 4 4 871.91 44.5
 3 -4 -4 70.49 7
 -3 4 4 73.69 6.8
 -3 4 4 71.79 5.7
 -3 4 4 66.99 3.6
 -3 4 4 67.99 7.1
 -3 4 4 67.99 6.1
 -3 4 4 64.39 3.4
 2 -4 -4 3578.04 148.69
 -2 4 4 3621.94 147.69
 -2 4 4 3473.95 151.68
 -2 4 4 3514.45 149.49
 1 -4 -4 113.89 6.5
 1 -4 -4 107.89 6.2
 -1 4 4 105.79 6.1
 -1 4 4 107.99 7.2
 0 -4 -4 2725.63 132.19
 0 4 4 2603.94 111.39
 -1 -4 -4 103.79 6.4
 1 4 4 129.09 6.7
 -2 -4 -4 3852.21 168.78
 2 4 4 3547.25 149.39
 3 4 4 71.29 6.3
 4 4 4 1483.65 71.49
 5 4 4 115.69 10.6
 -6 -4 -4 329.57 18.9
 -7 -4 -4 103.29 11.4
 6 -5 -4 60.19 8.1
 -6 5 4 64.69 8.2
 -5 5 4 0.8 3.3
 -5 5 4 4.2 2
 -5 5 4 0.8 2.7
 4 -5 -4 340.97 19.2
 -4 5 4 345.37 17.5
 -4 5 4 311.87 17.4
 -4 5 4 305.27 17.7
 -4 5 4 338.07 17.6
 3 -5 -4 26.9 4.4
 -3 5 4 34.8 2.4
 -3 5 4 27.7 2.2
 -3 5 4 29.2 4.7
 2 -5 -4 226.28 12.8
 2 -5 -4 235.58 12.8
 -2 5 4 245.58 14.7
 -2 5 4 263.37 13.1
 -2 5 4 227.18 12.7
 1 -5 -4 40 4
 1 -5 -4 30 2.7
 -1 5 4 33.7 2.6
 0 -5 -4 355.96 16.8
 0 5 4 344.17 20.7
 -1 -5 -4 753.72 32.1
 1 5 4 817.32 40.5
 -2 -5 -4 418.56 20.3
 2 5 4 423.26 19.7
 3 5 4 8 3.5
 4 5 4 202.38 12.4
 5 5 4 102.79 9.3
 -6 -5 -4 12.4 5.6
 6 5 4 19 5.9
 -7 -5 -4 96.29 10.9
 -7 6 4 1.3 4.5
 -6 6 4 10.4 4.8
 -5 6 4 20.4 3.3
 -5 6 4 28 6.3
 -4 6 4 28.6 3
 -4 6 4 34.9 5.7
 -4 6 4 37.8 3.2
 -4 6 4 34.9 6
 3 -6 -4 50.29 3.2
 3 -6 -4 50.59 5
 -3 6 4 45.7 6.5
 -3 6 4 58.19 3.6
 2 -6 -4 278.87 13.2
 2 -6 -4 313.97 17.8
 -2 6 4 297.97 19.2
 -2 6 4 323.97 15.2
 -2 6 4 305.87 15.8
 1 -6 -4 288.67 14.7
 -1 6 4 289.47 14.5
 0 -6 -4 0.8 2.2
 0 6 4 1.2 1.9
 -1 -6 -4 350.76 14.9
 1 6 4 321.07 15.3
 -2 -6 -4 0.3 3.2
 2 6 4 4.7 3.8
 3 6 4 82.79 7.8
 4 6 4 24.6 5.1
 5 6 4 67.19 8.9
 6 6 4 -5 6.4
 -7 -6 -4 10.6 6
 -7 7 4 38.6 8.8
 -6 7 4 24.6 7.3
 -5 7 4 3.9 2.3
 -5 7 4 -2 4.7
 4 -7 -4 114.79 8.5
 -4 7 4 113.99 6.7
 -4 7 4 132.59 9.8
 -4 7 4 121.89 7.6
 -4 7 4 108.69 9.4
 3 -7 -4 -1.4 3.5
 3 -7 -4 2.4 1.4
 -3 7 4 3 1.8
 -3 7 4 -0.5 4.1
 2 -7 -4 537.85 23.4
 2 -7 -4 565.84 27.1
 -2 7 4 537.75 29.8
 -2 7 4 555.14 27.2
 1 -7 -4 8.2 2.5
 -1 7 4 7.4 3.7
 -1 7 4 11.8 2.5
 0 -7 -4 402.06 18.2
 0 7 4 394.46 21.3
 -1 -7 -4 36.5 4.1
 1 7 4 42.6 5.1
 2 7 4 336.97 20.3
 3 7 4 73.39 7.6
 4 7 4 4.1 5.3
 5 7 4 91.39 9.4
 6 7 4 68.19 10
 -7 -7 -4 22.9 8.6
 -7 8 4 70.39 9.5
 -6 8 4 245.68 17.7
 -5 8 4 92.69 9.2
 -5 8 4 76.29 5.8
 4 -8 -4 664.83 29.2
 -4 8 4 628.54 33.9
 -4 8 4 700.33 38.2
 3 -8 -4 44.9 5.1
 3 -8 -4 44.8 3.6
 -3 8 4 42.3 4.1
 2 -8 -4 2512.05 113.29
 2 -8 -4 2480.15 103.89
 -2 8 4 2312.87 95.39
 -2 8 4 2571.34 122.79
 1 -8 -4 204.78 10.9
 -1 8 4 171.18 10.3
 -1 8 4 192.78 10.8
 0 -8 -4 1323.47 56.39
 0 8 4 1233.58 54.89
 -1 -8 -4 9.9 3.5
 1 8 4 12.1 4
 2 8 4 1468.15 70.09
 3 8 4 75.39 7.6
 4 8 4 1411.86 60.39
 5 8 4 61.99 8.2
 6 8 4 222.58 17.4
 -7 -8 -4 144.89 14
 7 8 4 135.09 15.2
 -7 9 4 105.99 11.4
 -6 9 4 142.19 13
 -5 9 4 260.57 17.9
 4 -9 -4 406.56 21.6
 4 -9 -4 356.76 19.2
 -4 9 4 392.06 22.4
 3 -9 -4 874.31 48
 3 -9 -4 898.51 36.6
 -3 9 4 888.01 45.4
 -3 9 4 863.61 40.5
 2 -9 -4 117.19 8.9
 2 -9 -4 152.28 8.4
 -2 9 4 155.48 8.5
 -2 9 4 134.49 10.5
 1 -9 -4 1520.95 71.89
 -1 9 4 1502.05 72.09
 -1 9 4 1480.45 60.89
 0 -9 -4 -4 2.7
 0 9 4 -0.6 1.7
 0 9 4 0.8 3.1
 1 9 4 1462.15 58.99
 2 9 4 0.7 4.2
 3 9 4 1006.8 49
 4 9 4 136.29 11.1
 5 9 4 407.06 22.1
 6 9 4 126.99 14
 7 9 4 106.49 12.9
 -6 10 4 61.69 9.8
 5 -10 -4 127.89 9.7
 -5 10 4 121.79 11.9
 4 -10 -4 77.59 7.2
 -4 10 4 75.39 6.5
 3 -10 -4 47.2 4.3
 3 -10 -4 52.59 6.1
 -3 10 4 49 6.5
 -3 10 4 41 5.1
 2 -10 -4 772.82 30
 2 -10 -4 718.73 42.4
 -2 10 4 693.33 34.5
 -2 10 4 769.42 30.3
 1 -10 -4 411.96 23
 -1 10 4 439.56 21.4
 -1 10 4 422.66 19.3
 0 -10 -4 371.16 17.4
 0 10 4 352.06 18.7
 0 10 4 371.96 17
 1 10 4 -2.2 4.1
 2 10 4 650.03 29.5
 3 10 4 9.5 5.5
 4 10 4 459.75 28.8
 5 10 4 -4.9 4.7
 6 10 4 107.29 11.8
 -6 11 4 119.59 12.6
 5 -11 -4 202.78 13.4
 -5 11 4 205.28 15.5
 4 -11 -4 102.79 8.6
 -4 11 4 105.89 7.4
 3 -11 -4 497.15 34.2
 3 -11 -4 486.45 22.3
 -3 11 4 561.44 30.2
 -3 11 4 527.95 24.5
 2 -11 -4 17.5 4.4
 2 -11 -4 21.5 3.4
 -2 11 4 14.9 4.4
 -2 11 4 26.8 4.3
 1 -11 -4 1314.07 80.69
 -1 11 4 1381.76 61.89
 -1 11 4 1274.27 63.59
 0 11 4 2.5 2.8
 0 11 4 -0.8 2.5
 1 11 4 713.93 35.7
 1 11 4 812.82 35.7
 2 11 4 30.8 5.4
 3 11 4 525.45 24.9
 4 11 4 49.8 7.8
 5 11 4 171.58 14
 6 11 4 97.79 13.2
 -6 12 4 18.8 6.3
 5 -12 -4 117.69 10.6
 4 -12 -4 33.9 5.6
 -4 12 4 23 4
 3 -12 -4 106.09 8.8
 -3 12 4 116.39 8
 2 -12 -4 211.58 16.9
 -2 12 4 195.18 12.1
 -2 12 4 217.98 14.8
 -1 12 4 87.19 7.1
 -1 12 4 72.39 6.6
 0 12 4 26.4 4.3
 0 12 4 30.1 4.8
 1 12 4 229.68 11.9
 1 12 4 206.78 13.4
 2 12 4 5.9 2.1
 2 12 4 5.7 3.9
 3 12 4 116.69 10.5
 4 12 4 20.9 5.9
 5 12 4 8.3 7.9
 6 12 4 8.1 8.7
 -6 13 4 7.2 7.1
 5 -13 -4 42.1 6.6
 4 -13 -4 96.39 9.7
 3 -13 -4 46.7 7.3
 -3 13 4 48.8 5.5
 -2 13 4 5.1 3.6
 -1 13 4 176.58 11.6
 -1 13 4 194.88 12.3
 0 13 4 55.39 6.6
 0 13 4 71.49 6.1
 1 13 4 373.46 21.3
 1 13 4 332.47 17.4
 2 13 4 2.7 5.4
 3 13 4 17.3 7.1
 4 13 4 68.39 9.3
 5 13 4 26.9 9.3
 5 -14 -4 59.89 9
 4 -14 -4 155.58 12.7
 3 -14 -4 197.68 17
 -3 14 4 224.08 13.3
 -2 14 4 144.29 10.2
 -1 14 4 35.3 5.2
 -1 14 4 36.9 6.4
 0 14 4 253.27 16
 0 14 4 259.27 15.7
 1 14 4 22.1 5.2
 1 14 4 20.9 3.2
 2 14 4 153.78 12
 3 14 4 2.9 5.9
 4 14 4 76.19 11.3
 5 14 4 3.2 5.4
 5 -15 -4 153.98 13
 4 -15 -4 44.2 8.2
 3 -15 -4 529.15 31.3
 -3 15 4 456.95 31.9
 -2 15 4 44.4 6.6
 -1 15 4 810.02 43.2
 0 15 4 7 4.3
 1 15 4 534.75 28.8
 2 15 4 68.09 8.7
 3 15 4 614.34 42.1
 4 15 4 57.29 9.3
 5 15 4 195.08 17.8
 4 -16 -4 336.87 27
 3 -16 -4 61.99 8
 -2 16 4 695.33 42.8
 -1 16 4 21.3 6.2
 0 16 4 759.62 48.3
 1 16 4 -3.3 5.5
 2 16 4 585.94 34.1
 3 16 4 50.19 10
 4 16 4 347.87 22.8
 4 -17 -4 -5 6.1
 3 -17 -4 0.1 4.1
 -2 17 4 77.79 9.7
 -1 17 4 18.9 6.4
 0 17 4 150.68 13
 1 17 4 7.9 5
 2 17 4 7.5 5.2
 3 17 4 83.49 12
 4 17 4 54.29 11.4
 3 -18 -4 4.2 4.9
 -1 18 4 1.3 4
 0 18 4 67.79 9.9
 1 18 4 8.6 7.3
 2 18 4 47.9 10.1
 3 18 4 6.6 8
 -1 19 4 -3.5 6.1
 0 19 4 29.7 8.3
 1 19 4 9.4 7.6
 2 19 4 70.59 10.2
 0 20 4 319.17 24.9
 2 19 -5 42.2 10.7
 1 19 -5 5.5 8.3
 0 19 -5 35.5 8.4
 -1 19 -5 12.8 6.9
 -2 19 -5 71.59 11.9
 3 18 -5 659.03 56.89
 2 18 -5 1.5 7.5
 1 18 -5 783.62 45.9
 0 18 -5 75.89 10.5
 -1 18 -5 760.62 41.3
 -2 18 -5 119.09 13.7
 -3 18 -5 321.57 23.5
 4 17 -5 14.3 11.2
 3 17 -5 -5.8 5.8
 2 17 -5 57.89 9.4
 1 17 -5 1.3 5.5
 0 17 -5 29.1 7.5
 -1 17 -5 -1.3 4.8
 -2 17 -5 9.1 5.7
 -3 17 -5 23.2 8.9
 4 16 -5 10.3 9.2
 3 16 -5 105.39 12.3
 2 16 -5 52.99 10.7
 1 16 -5 24.8 8.6
 0 16 -5 7.8 7.6
 -1 16 -5 31.9 8.3
 -2 16 -5 6.6 5.7
 -3 16 -5 64.09 10.5
 -4 16 -5 43.9 8.2
 5 15 -5 6.9 6.6
 4 15 -5 11.5 6.6
 3 15 -5 22.9 8.9
 2 15 -5 84.29 11.5
 1 15 -5 20.7 7.7
 0 15 -5 -9 6.1
 -1 15 -5 6.9 5
 -2 15 -5 2.8 4.5
 -3 15 -5 77.29 10.7
 -4 15 -5 26.2 7.1
 -5 15 -5 9.4 7.8
 5 14 -5 74.89 11.1
 4 14 -5 2 5.5
 3 14 -5 148.99 15
 2 14 -5 1.7 5
 1 14 -5 235.98 15.9
 0 14 -5 6 4.7
 -1 14 -5 59.49 8.1
 -2 14 -5 38.2 7
 -3 14 -5 137.29 12
 -4 14 -5 50.79 9.6
 -5 14 -5 34.5 9.1
 5 13 -5 70.69 11.8
 4 13 -5 693.33 37.9
 3 13 -5 10 5.5
 2 13 -5 1082.09 45.6
 1 13 -5 16.2 6.9
 -1 -13 5 20 2.6
 0 13 -5 2024.7 93.19
 0 -13 5 2039.5 113.29
 -1 13 -5 131.09 11.6
 -2 13 -5 939.41 47.9
 -3 13 -5 312.67 19.1
 -4 13 -5 692.63 35.8
 -5 13 -5 279.77 18.1
 6 12 -5 5 8.4
 5 12 -5 25.8 8.9
 4 12 -5 9.2 7.4
 3 12 -5 13.7 7.4
 2 12 -5 57.89 7.7
 1 12 -5 14.5 6.2
 0 12 -5 20 6.4
 -1 12 -5 31.1 7
 -2 12 -5 8.6 5.7
 -3 12 -5 -2.7 3.6
 -4 12 -5 0 4
 -5 12 -5 4.1 6.4
 -6 12 -5 -2.5 4.7
 6 11 -5 276.87 21.7
 5 11 -5 17.5 8.1
 4 11 -5 673.53 35.6
 3 11 -5 27.3 6.2
 2 11 -5 1193.08 54.09
 1 11 -5 130.79 10.9
 0 11 -5 1535.75 74.39
 -1 11 -5 231.88 14.6
 -2 11 -5 1250.97 53.39
 -3 11 -5 182.68 12.7
 -4 11 -5 258.47 16.2
 -5 11 -5 309.37 19.8
 -6 11 -5 159.78 14.8
 6 10 -5 8.4 7.1
 5 10 -5 26.2 6.7
 4 10 -5 2.5 6
 3 10 -5 133.59 10.9
 2 10 -5 8.1 4.5
 1 10 -5 221.48 13.4
 0 10 -5 49.3 7.1
 -1 10 -5 13.6 4.2
 -2 10 -5 96.09 8.5
 -3 10 -5 54.49 6.9
 -4 10 -5 -3.3 3.8
 4 -10 5 0.4 1.4
 -5 10 -5 42.9 8.2
 -6 10 -5 7.1 7
 7 9 -5 10.4 7.9
 6 9 -5 98.89 11.2
 5 9 -5 15 6.8
 4 9 -5 1.2 4.1
 3 9 -5 2.1 3.8
 2 9 -5 8.8 4
 1 9 -5 36.5 5.4
 0 9 -5 201.48 12.7
 -1 9 -5 15.7 5.4
 -2 9 -5 19.4 4.3
 -3 9 -5 7.8 2.6
 -3 9 -5 11.3 5.5
 -4 9 -5 14.7 6
 -4 9 -5 8.6 2.8
 -5 9 -5 -4.6 3.7
 -6 9 -5 25.8 7.7
 7 8 -5 122.39 12.5
 6 8 -5 31.4 7.7
 5 8 -5 209.98 14.5
 4 8 -5 7.7 4.2
 3 8 -5 812.32 41.9
 -3 -8 5 849.81 43.4
 2 8 -5 19.3 5.6
 1 8 -5 1282.67 59.29
 0 8 -5 28.8 5.7
 -1 8 -5 673.73 32
 -2 8 -5 635.34 32.6
 -3 8 -5 767.22 36.8
 -3 8 -5 795.02 47.8
 -4 8 -5 214.38 11.1
 -4 8 -5 181.58 12.6
 -4 8 -5 214.88 15.2
 -5 8 -5 177.98 12.8
 -6 8 -5 44 7.4
 -7 8 -5 28.6 8.5
 7 7 -5 15.5 5.3
 6 7 -5 35.4 7.1
 5 7 -5 -7 4.3
 4 7 -5 116.79 9.9
 3 7 -5 -3.7 4.4
 2 7 -5 284.57 14.9
 1 7 -5 6.8 3.3
 -1 -7 5 0.3 3.4
 0 7 -5 238.38 12.8
 0 -7 5 255.87 13.8
 -1 7 -5 81.69 6.7
 -2 7 -5 120.39 8.7
 -3 7 -5 14 2.6
 -3 7 -5 15.4 5.1
 3 -7 5 15.3 1.7
 -4 7 -5 340.27 16.3
 -4 7 -5 342.97 20.6
 -5 7 -5 35.5 7.2
 -6 7 -5 48.1 7.6
 -7 7 -5 25.8 6.7
 7 6 -5 684.93 68.29
 7 6 -5 608.54 43.4
 6 6 -5 209.48 13.7
 5 6 -5 1681.03 97.69
 4 6 -5 70.09 7.3
 -4 -6 5 59.29 5.1
 3 6 -5 2936.31 142.19
 -3 -6 5 3006.2 151.58
 2 6 -5 65.99 6.8
 -2 -6 5 62.99 6.3
 1 6 -5 5676.83 234.08
 -1 -6 5 5689.33 285.77
 0 6 -5 233.98 12.6
 0 -6 5 222.08 13
 -1 6 -5 2285.77 121.09
 1 -6 5 2128.99 104.79
 -2 6 -5 700.73 32.8
 -3 6 -5 1915.71 92.99
 -3 6 -5 2071.09 123.39
 -3 6 -5 2023.7 110.39
 -4 6 -5 788.92 33.7
 -5 6 -5 678.33 36.5
 -6 6 -5 440.86 27.1
 -7 6 -5 95.29 10.4
 7 5 -5 -7.1 7.1
 7 5 -5 5.2 4.4
 6 5 -5 137.79 10.7
 5 5 -5 79.19 7.7
 3 5 -5 9.4 4.1
 -3 -5 5 11.2 2.6
 -3 -5 5 13.2 3.8
 2 5 -5 258.77 14.9
 -2 -5 5 282.37 14.1
 1 5 -5 29.5 4
 -1 -5 5 24.3 4
 0 5 -5 447.96 20.8
 0 -5 5 427.06 20.1
 -1 5 -5 62.29 5.6
 1 -5 5 71.99 6
 -2 5 -5 206.48 11.6
 2 -5 5 188.38 11
 -3 5 -5 40.7 2.8
 -3 5 -5 34.3 2.4
 -3 5 -5 37.6 5
 -4 5 -5 283.57 15.2
 -5 5 -5 58.19 7.9
 -6 5 -5 12.3 4.8
 -7 5 -5 23.1 8.1
 7 4 -5 74.79 8.1
 6 4 -5 17.8 4
 6 4 -5 15.8 7.5
 5 4 -5 338.27 20.4
 4 4 -5 43.4 4.8
 -4 -4 5 35.3 4.4
 -4 -4 5 27.3 4.6
 3 4 -5 415.46 19.6
 -3 -4 5 431.96 21.8
 -3 -4 5 435.96 20.8
 2 4 -5 2.7 2.5
 2 4 -5 3.8 2.5
 -2 -4 5 4.5 2.1
 1 4 -5 556.94 32.6
 -1 -4 5 594.84 29.9
 0 4 -5 451.55 22.9
 0 -4 5 459.25 18.5
 -1 4 -5 1315.57 58.89
 1 -4 5 1288.07 66.09
 -2 4 -5 3.5 1
 -2 4 -5 4.2 0.7
 -2 4 -5 4.9 2.8
 2 -4 5 3.5 2.4
 -3 4 -5 96.19 8
 -4 4 -5 50.39 5.9
 -5 4 -5 139.99 10.3
 -6 4 -5 162.98 12.9
 -7 4 -5 76.69 10.8
 7 3 -5 -4 6.7
 6 3 -5 7.2 4
 6 3 -5 10.9 6.9
 5 3 -5 15 3.9
 5 3 -5 8.6 4.6
 4 3 -5 37.4 4.7
 -4 -3 5 44 5.1
 -4 -3 5 42.9 5.2
 3 3 -5 23.5 3.3
 -3 -3 5 19.5 3.6
 -3 -3 5 20.1 3
 2 3 -5 148.09 8.2
 2 3 -5 130.79 8
 -2 -3 5 144.89 7.8
 1 3 -5 33.7 4.4
 1 3 -5 29.3 3.3
 -1 -3 5 29.3 3.2
 0 3 -5 139.19 8.2
 0 3 -5 151.18 8.9
 0 -3 5 157.58 7.8
 -1 3 -5 4.1 2.5
 -1 3 -5 6.6 1.1
 1 -3 5 4.9 2.9
 -2 3 -5 84.49 6.7
 2 -3 5 83.49 6.6
 -3 3 -5 14.9 4.3
 -4 3 -5 128.29 9.6
 -5 3 -5 73.29 8.3
 -6 3 -5 0 5.8
 -7 3 -5 4 4.5
 7 2 -5 72.29 10.6
 6 2 -5 25.7 6.4
 6 2 -5 15.2 3.9
 5 2 -5 102.59 7.2
 5 2 -5 91.69 9.9
 4 2 -5 320.47 19.2
 4 2 -5 361.26 18.4
 -4 -2 5 358.66 17.6
 -4 -2 5 352.76 17.1
 3 2 -5 191.78 9
 -3 -2 5 175.58 9.8
 -3 -2 5 181.28 9.2
 2 2 -5 60.69 5.3
 2 2 -5 57.19 4.5
 -2 -2 5 50.59 4.2
 1 2 -5 1900.41 109.69
 1 2 -5 1917.41 75.49
 -1 -2 5 1915.31 85.89
 0 2 -5 15.4 2.1
 0 -2 5 17.7 3
 -1 2 -5 290.37 13.9
 -1 2 -5 303.17 14.9
 1 -2 5 300.87 14.9
 1 -2 5 279.77 13.1
 -2 2 -5 0.8 2.3
 2 -2 5 0.3 2
 -3 2 -5 156.88 9.4
 -4 2 -5 87.59 8.1
 -5 2 -5 38.4 5.9
 -6 2 -5 52.09 8.3
 -7 2 -5 6.4 4.7
 7 1 -5 19.1 8
 6 1 -5 823.72 38.7
 -6 -1 5 786.42 40.7
 5 1 -5 102.89 7.5
 5 1 -5 123.39 10
 -5 -1 5 116.59 10
 4 1 -5 1468.35 73.39
 4 1 -5 1485.75 73.59
 -4 -1 5 1464.25 82.29
 -4 -1 5 1535.15 73.49
 3 1 -5 6.3 3
 3 1 -5 8.2 2.7
 3 1 -5 7.2 2.4
 -3 -1 5 3.4 2
 -3 -1 5 6.6 3.6
 2 1 -5 5715.83 251.67
 2 1 -5 5965.4 256.07
 -2 -1 5 5645.04 244.38
 -2 -1 5 5814.12 256.27
 1 1 -5 146.39 7.7
 1 1 -5 152.68 9.4
 1 1 -5 170.08 9.5
 -1 -1 5 160.78 8.3
 -1 -1 5 173.68 8.4
 0 1 -5 3938.21 204.78
 0 1 -5 3980.8 213.98
 0 -1 5 4001.6 175.18
 0 -1 5 4026.1 213.78
 0 -1 5 3963.3 189.08
 -1 1 -5 391.46 17.3
 1 -1 5 438.16 20.2
 1 -1 5 397.06 18.8
 1 -1 5 419.26 22
 -2 1 -5 2386.36 110.19
 2 -1 5 2508.05 125.99
 -3 1 -5 1171.28 60.69
 3 -1 5 1196.48 64.99
 -4 1 -5 2078.09 94.39
 4 -1 5 2084.39 100.39
 -5 1 -5 419.86 23.3
 5 -1 5 478.55 22.6
 -6 1 -5 230.88 14.9
 -7 1 -5 313.77 21
 7 0 -5 2.8 4.8
 6 0 -5 5.1 6
 -6 0 5 0.2 3.4
 5 0 -5 -0.8 3.4
 -5 0 5 0.1 2.5
 -5 0 5 0.1 2.5
 4 0 -5 2.8 1.7
 -4 0 5 -1.6 3.9
 -4 0 5 0.4 2.3
 -4 0 5 2.6 3.1
 3 0 -5 2.4 1.7
 3 0 -5 0.6 2.3
 3 0 -5 -3.2 2.5
 -3 0 5 0.6 3.7
 -3 0 5 -1.5 2.3
 -3 0 5 -0.9 1.7
 -3 0 5 0.2 1.8
 2 0 -5 0.5 2.6
 2 0 -5 0.1 1.6
 -2 0 5 -0.6 2.6
 -2 0 5 1.7 1.5
 -2 0 5 -1.8 2.3
 1 0 -5 -3 1.9
 1 0 -5 -1.1 1.9
 -1 0 5 -4.3 1.7
 -1 0 5 -2.6 1.2
 -1 0 5 -5.3 1.6
 0 0 -5 -0.5 2.1
 0 0 -5 -0.7 2
 0 0 5 -2.2 2
 0 0 5 -0.5 1.3
 -1 0 -5 0.6 1.7
 -1 0 -5 -5.4 2.6
 1 0 5 2.8 2
 1 0 5 -2.3 1.1
 -2 0 -5 0.7 2.8
 -2 0 -5 0 1.2
 -2 0 -5 1 2.5
 -3 0 -5 -1 3.6
 3 0 5 -1.8 1.2
 -4 0 -5 -0.4 3
 4 0 5 -2.6 1.7
 4 0 5 1.1 1.8
 -5 0 -5 2.5 5
 -5 0 -5 0.1 1.2
 5 0 5 -0.6 1.8
 5 0 5 1.3 2.3
 -6 0 -5 7.6 4.5
 -7 0 -5 7.9 6.8
 7 -1 -5 30.6 8.2
 6 -1 -5 831.12 40.7
 -6 1 5 861.81 45.7
 5 -1 -5 103.99 10
 -5 1 5 125.39 9.7
 -5 1 5 115.79 9.6
 -5 1 5 109.39 7.5
 4 -1 -5 1499.75 70.39
 -4 1 5 1449.95 69.79
 -4 1 5 1567.94 69.29
 -4 1 5 1445.46 67.59
 -4 1 5 1447.96 81.59
 3 -1 -5 5.1 3
 3 -1 -5 5.4 1.5
 -3 1 5 3.8 4
 -3 1 5 6.8 1.6
 -3 1 5 4.1 2.7
 -3 1 5 8.7 3.1
 2 -1 -5 5966 257.27
 -2 1 5 5949.1 278.37
 -2 1 5 5783.62 249.97
 1 -1 -5 153.98 7.5
 1 -1 -5 146.09 8.1
 1 -1 -5 159.78 8.3
 -1 1 5 157.98 9.3
 -1 1 5 155.68 8.1
 -1 1 5 173.78 8.6
 -1 1 5 152.98 7
 0 -1 -5 3873.31 191.58
 0 -1 -5 3943.61 188.28
 0 -1 -5 3673.73 158.28
 0 1 5 3975.1 168.78
 0 1 5 3657.13 197.58
 0 1 5 3885.01 157.48
 -1 -1 -5 384.16 19.6
 -1 -1 -5 407.26 20.6
 -1 -1 -5 452.75 22.7
 1 1 5 435.36 22.9
 -2 -1 -5 2521.05 120.39
 -2 -1 -5 2285.97 106.89
 -3 -1 -5 1254.87 52.99
 -4 -1 -5 1839.42 82.49
 4 1 5 1944.61 91.09
 -5 -1 -5 441.46 21.6
 5 1 5 412.86 25.2
 5 1 5 434.06 22.7
 -6 -1 -5 241.98 16.4
 6 1 5 261.67 16.5
 -7 -1 -5 252.47 17
 7 -2 -5 111.99 12.4
 6 -2 -5 24.1 7.2
 -6 2 5 20 3.8
 5 -2 -5 109.89 9.5
 -5 2 5 118.19 10.1
 -5 2 5 98.89 8
 -5 2 5 118.49 9.6
 -5 2 5 115.89 7
 4 -2 -5 319.17 17.1
 -4 2 5 332.07 18.2
 -4 2 5 311.87 19.2
 -4 2 5 321.97 17
 -4 2 5 352.86 17.1
 3 -2 -5 172.08 10.6
 -3 2 5 147.69 9.7
 -3 2 5 164.48 7.7
 -3 2 5 154.08 8.5
 -3 2 5 168.68 8.1
 -3 2 5 170.28 10.5
 2 -2 -5 58.69 5.7
 -2 2 5 43.9 4.9
 -2 2 5 39 4.8
 -2 2 5 48.8 4.1
 1 -2 -5 1937.21 95.79
 1 -2 -5 1916.01 80.69
 1 -2 -5 1854.41 80.69
 1 -2 -5 1857.61 94.19
 -1 2 5 1859.41 84.49
 -1 2 5 1928.01 87.49
 0 -2 -5 22.5 2.5
 0 -2 -5 15.5 2.4
 0 2 5 20.9 3
 -1 -2 -5 298.07 12.6
 -1 -2 -5 292.47 14.8
 -2 -2 -5 6.7 2.5
 -2 -2 -5 2.5 3.2
 -3 -2 -5 168.68 10.4
 -4 -2 -5 95.89 8
 -5 -2 -5 38.5 6.3
 5 2 5 41.2 4.5
 6 2 5 27.2 4.3
 -7 -2 -5 13.1 6
 7 -3 -5 1.1 4.4
 6 -3 -5 1.2 5.8
 5 -3 -5 5.3 4
 -5 3 5 3.8 2.5
 -5 3 5 15.7 5.8
 -5 3 5 8.7 2.3
 4 -3 -5 37.7 6.4
 -4 3 5 43.9 3
 -4 3 5 58.89 6.6
 -4 3 5 46.8 3.4
 3 -3 -5 15.6 4.6
 -3 3 5 17.6 0.9
 -3 3 5 15.6 3.5
 -3 3 5 17.9 0.8
 -3 3 5 10.9 3.6
 2 -3 -5 134.39 7.7
 2 -3 -5 132.09 8.7
 -2 3 5 138.69 8.3
 -2 3 5 120.19 8.2
 1 -3 -5 30.7 1.9
 1 -3 -5 28.7 2
 1 -3 -5 23.8 3.1
 -1 3 5 30.4 4.1
 0 -3 -5 127.29 6.8
 0 -3 -5 148.49 7.2
 0 3 5 139.59 6.9
 0 3 5 135.49 7.5
 -1 -3 -5 5.1 2.5
 1 3 5 9.7 3.1
 -2 -3 -5 83.39 6
 2 3 5 78.79 6.5
 3 3 5 16.7 4.6
 -4 -3 -5 119.59 9.1
 -5 -3 -5 57.19 8
 5 3 5 47 4.9
 -6 -3 -5 0.3 4.4
 -7 -3 -5 5.1 6.9
 7 -4 -5 87.29 11.1
 6 -4 -5 14 6.7
 -6 4 5 19.7 6.8
 5 -4 -5 320.37 21.1
 -5 4 5 387.56 20.5
 -5 4 5 362.96 18.6
 -5 4 5 407.56 20.8
 4 -4 -5 39.8 6.5
 -4 4 5 35.6 2.6
 -4 4 5 42.1 6.1
 -4 4 5 37.7 2.7
 -4 4 5 29.8 5
 3 -4 -5 402.36 21.2
 -3 4 5 412.46 23.9
 -3 4 5 411.16 20.2
 2 -4 -5 6.5 2.5
 -2 4 5 1.2 2.1
 -2 4 5 3.9 2.1
 -2 4 5 1.6 3.5
 1 -4 -5 588.94 27.9
 1 -4 -5 581.64 26.9
 -1 4 5 595.64 27.4
 -1 4 5 601.84 27.2
 0 -4 -5 437.06 23.4
 0 4 5 485.65 26.2
 -1 -4 -5 1288.27 54.69
 1 4 5 1224.18 65.09
 -2 -4 -5 0.1 2.1
 2 4 5 4.2 2.5
 3 4 5 92.59 7.8
 4 4 5 43.5 6
 -5 -4 -5 137.49 10.9
 -6 -4 -5 160.18 12.6
 -7 -4 -5 84.99 11.5
 -6 5 5 127.89 12.1
 5 -5 -5 73.09 8.3
 -5 5 5 83.69 9.1
 -5 5 5 65.69 4.5
 -4 5 5 18.8 5.4
 -4 5 5 15.9 1.7
 -4 5 5 16.7 4.7
 -4 5 5 16.9 1.8
 -3 5 5 20.2 5.2
 2 -5 -5 247.28 12.2
 -2 5 5 261.87 14.3
 -2 5 5 245.38 12.9
 1 -5 -5 25.9 2.5
 1 -5 -5 28.4 4.3
 -1 5 5 26.1 4.4
 -1 5 5 22.8 2.2
 0 -5 -5 478.75 23
 0 5 5 527.45 22.7
 -1 -5 -5 64.19 5.2
 1 5 5 62.79 5.5
 -2 -5 -5 233.08 16.5
 2 5 5 205.98 12.2
 3 5 5 41.5 5.9
 4 5 5 229.78 14.2
 -5 -5 -5 41.2 6.8
 5 5 5 32.6 6.4
 -6 -5 -5 15.5 7.4
 -7 -5 -5 11.1 6.1
 -7 6 5 601.74 41.3
 -6 6 5 242.38 17.5
 -5 6 5 1786.22 93.99
 -5 6 5 1851.81 94.69
 -4 6 5 60.09 3.4
 -4 6 5 64.19 3.6
 -4 6 5 59.79 6.8
 -4 6 5 57.79 7.2
 3 -6 -5 2983.5 128.29
 -3 6 5 2972.6 126.49
 -3 6 5 2839.52 135.79
 2 -6 -5 54.39 5.7
 2 -6 -5 63.39 3.8
 -2 6 5 44.8 6.2
 -2 6 5 65.69 3.4
 1 -6 -5 5898.21 248.98
 1 -6 -5 5673.33 290.67
 -1 6 5 5731.53 237.48
 0 -6 -5 207.68 11.5
 0 6 5 216.38 11.2
 -1 -6 -5 2287.97 101.09
 1 6 5 2354.46 115.49
 2 6 5 681.83 34.1
 3 6 5 1932.31 90.29
 4 6 5 754.02 34.1
 5 6 5 782.62 40
 -6 -6 -5 515.45 31.6
 6 6 5 545.55 30.7
 -7 -6 -5 100.09 11.3
 -7 7 5 23.7 8
 -6 7 5 39.1 7.1
 -5 7 5 -3.5 5.1
 4 -7 -5 97.19 8.3
 -4 7 5 72.49 9.1
 -4 7 5 78.39 8.7
 -4 7 5 89.99 4.7
 -4 7 5 89.99 5.2
 3 -7 -5 -0.9 2.7
 3 -7 -5 1.6 1.1
 -3 7 5 2.7 1.2
 -3 7 5 3.2 3.6
 2 -7 -5 292.07 14.9
 2 -7 -5 307.57 14.3
 -2 7 5 293.77 14
 -2 7 5 321.27 15.8
 1 -7 -5 3.4 2
 -1 7 5 4.6 2.1
 0 -7 -5 250.07 11.5
 0 7 5 240.98 12.7
 -1 -7 -5 60.79 5.2
 1 7 5 68.59 6
 2 7 5 138.59 9.1
 3 7 5 6.2 3.7
 4 7 5 335.27 17.9
 5 7 5 35.6 6.5
 6 7 5 71.49 11
 -7 -7 -5 36.7 9.8
 -7 8 5 147.09 14.6
 -6 8 5 25.3 7.6
 -5 8 5 152.78 12
 4 -8 -5 5.4 4.3
 -4 8 5 10.4 1.9
 -4 8 5 7.9 1.8
 -4 8 5 13.6 6.1
 3 -8 -5 749.23 35.8
 3 -8 -5 821.62 41.2
 -3 8 5 755.92 34.4
 -3 8 5 850.81 47.3
 2 -8 -5 28.2 5.1
 2 -8 -5 25 2.9
 -2 8 5 19.3 4.3
 -2 8 5 19.3 2.6
 1 -8 -5 1471.95 71.59
 -1 8 5 1498.65 69.49
 -1 8 5 1429.36 64.09
 0 -8 -5 38.7 4.1
 0 8 5 37.1 4
 -1 -8 -5 672.63 33
 1 8 5 666.53 34.8
 2 8 5 668.93 31.2
 3 8 5 809.52 43.1
 4 8 5 235.28 17.4
 5 8 5 182.08 14.5
 6 8 5 49.2 9.9
 -7 -8 -5 34.9 8.6
 -6 9 5 88.79 11
 -5 9 5 -3.3 5.7
 4 -9 -5 3.1 4.5
 -4 9 5 7.5 4.8
 -4 9 5 10.1 2.1
 3 -9 -5 15.6 5.1
 3 -9 -5 12.5 2.3
 -3 9 5 9.7 4.5
 -3 9 5 11.3 2.3
 2 -9 -5 2.3 2.2
 2 -9 -5 5.5 3.2
 -2 9 5 6.7 2.2
 -2 9 5 8.6 3.9
 1 -9 -5 38.3 4.3
 -1 9 5 28.3 3.9
 -1 9 5 43.6 5.7
 0 -9 -5 189.88 10.5
 0 9 5 188.88 10.5
 1 9 5 23 4
 2 9 5 9.5 4.7
 3 9 5 5.4 3.8
 4 9 5 9.4 5.9
 5 9 5 6 6.6
 6 9 5 16.7 6.6
 -6 10 5 10.7 7.2
 -5 10 5 28.4 7.8
 4 -10 -5 0.8 4.6
 -4 10 5 0.1 2.4
 -4 10 5 -1.6 4.3
 3 -10 -5 100.39 8.4
 3 -10 -5 112.39 7.8
 -3 10 5 137.99 7.4
 -3 10 5 112.89 9.6
 2 -10 -5 13.2 2.8
 2 -10 -5 12.5 5
 -2 10 5 5.5 4.7
 -2 10 5 10 2.7
 1 -10 -5 203.98 11.1
 -1 10 5 214.88 12.1
 -1 10 5 190.38 10.3
 0 -10 -5 39.3 5.1
 0 10 5 49.9 5.3
 0 10 5 44.8 5.5
 1 10 5 1.1 2.7
 2 10 5 102.49 8.5
 3 10 5 38.9 7.2
 4 10 5 0.1 3.9
 5 10 5 43 7.6
 6 10 5 0.3 7.2
 -6 11 5 325.57 23
 5 -11 -5 1.8 5.4
 -5 11 5 2.6 4.5
 4 -11 -5 600.14 26.1
 3 -11 -5 24.2 3.2
 3 -11 -5 25.4 5.8
 -3 11 5 28.9 4
 -3 11 5 27.7 5.9
 2 -11 -5 1032.7 66.49
 2 -11 -5 1071.29 53.99
 -2 11 5 1140.99 52.79
 -2 11 5 1156.88 45.9
 1 -11 -5 150.08 9.7
 -1 11 5 143.29 9.6
 -1 11 5 151.98 9.3
 0 11 5 1609.84 72.89
 0 11 5 1619.34 71.39
 1 11 5 205.98 12.6
 2 11 5 1243.98 59.19
 3 11 5 204.78 13.6
 4 11 5 256.77 17.2
 5 11 5 341.77 22.2
 6 11 5 155.58 14.7
 -6 12 5 9.3 5.8
 5 -12 -5 32.4 7.2
 4 -12 -5 7.7 5.5
 3 -12 -5 20.9 5
 -3 12 5 19.5 3.6
 -3 12 5 27.4 7
 2 -12 -5 55.99 5.9
 2 -12 -5 60.69 7
 -2 12 5 66.19 6
 -2 12 5 66.59 7.1
 -1 12 5 13.9 3.5
 -1 12 5 9.1 4.5
 0 12 5 19 3.7
 0 12 5 25.4 4.5
 1 12 5 18.7 3.6
 2 12 5 -4.2 5.2
 3 12 5 0.9 3.9
 4 12 5 5 4.8
 5 12 5 7.2 7.7
 6 12 5 -11.1 9.2
 5 -13 -5 67.89 8.4
 4 -13 -5 669.03 35.9
 3 -13 -5 3.6 3.8
 -3 13 5 4.7 3.7
 2 -13 -5 1144.29 47.3
 -2 13 5 1195.48 65.29
 -2 13 5 1118.89 46.9
 -1 13 5 20 4.7
 -1 13 5 15.6 5
 0 13 5 1896.31 93.79
 0 13 5 2065.69 86.19
 1 13 5 106.79 9.3
 1 13 5 114.89 7.6
 2 13 5 1020.4 52.09
 2 13 5 915.11 50.19
 3 13 5 291.67 18
 4 13 5 624.24 32.2
 5 13 5 260.87 20.3
 5 -14 -5 104.29 11
 4 -14 -5 6.4 4.4
 3 -14 -5 184.08 12.6
 -3 14 5 173.68 11.5
 -2 14 5 16.5 4.7
 -2 14 5 14.2 4.4
 -1 14 5 222.48 14.4
 -1 14 5 209.98 15.4
 0 14 5 -4.3 3.4
 0 14 5 2.7 4.4
 1 14 5 65.39 5.6
 1 14 5 72.89 8.8
 2 14 5 58.89 7.8
 3 14 5 107.99 11.7
 4 14 5 27.2 8.6
 5 14 5 15.7 8.6
 5 -15 -5 14.5 7.1
 4 -15 -5 -1 6.1
 3 -15 -5 -1.2 5.8
 -2 15 5 89.89 8.4
 -1 15 5 8.9 3.9
 -1 15 5 10.5 5
 0 15 5 4.7 4.8
 0 15 5 6.5 3.9
 1 15 5 10.4 3.7
 1 15 5 20.8 6.6
 2 15 5 -0.2 5.9
 3 15 5 75.09 9.6
 4 15 5 11.8 6.4
 4 -16 -5 -8.1 6.5
 3 -16 -5 115.29 10.7
 2 -16 -5 30.5 6.6
 -2 16 5 42.7 6
 -1 16 5 18.6 5.6
 0 16 5 11.9 4.4
 1 16 5 22.6 5.9
 2 16 5 17.6 7.3
 3 16 5 59.69 10.4
 4 16 5 41.3 10.5
 3 -17 -5 -1.9 4.2
 -1 17 5 5.8 5.4
 0 17 5 19.1 6.9
 1 17 5 -2 4.4
 2 17 5 9.3 7.6
 3 17 5 39.9 9.6
 3 -18 -5 605.54 39.1
 -1 18 5 703.13 52.29
 0 18 5 77.89 10.2
 1 18 5 848.82 53.19
 2 18 5 104.69 11.7
 3 18 5 352.26 30.1
 2 -19 -5 25.4 7.1
 -1 19 5 24.2 6
 0 19 5 28.4 8.2
 1 19 5 5.8 7.2
 2 19 5 42.6 10.4
 1 19 -6 19.9 7.6
 0 19 -6 80.79 12.8
 -1 19 -6 13.9 6.8
 2 18 -6 8.8 9.1
 1 18 -6 17.9 7.5
 0 18 -6 106.29 12.1
 -1 18 -6 -1.3 5.4
 -2 18 -6 27.5 7.6
 3 17 -6 -7.3 8.6
 2 17 -6 94.09 13.2
 1 17 -6 13.4 7.8
 0 17 -6 15.2 6.2
 -1 17 -6 0.4 7.6
 -2 17 -6 144.09 14.8
 -3 17 -6 4.6 5.5
 4 16 -6 284.97 23.9
 3 16 -6 26.9 9.7
 2 16 -6 526.05 29.8
 1 16 -6 81.89 11.7
 0 16 -6 376.26 22.1
 -1 16 -6 183.58 14.6
 -2 16 -6 345.47 31.2
 -3 16 -6 216.38 16.6
 -4 16 -6 174.48 14.8
 5 15 -6 291.37 25.3
 4 15 -6 8.6 8.6
 3 15 -6 472.65 32.1
 2 15 -6 117.29 12.8
 1 15 -6 405.36 29.6
 0 15 -6 90.39 11.2
 -1 15 -6 269.67 17.7
 -2 15 -6 189.58 15.5
 -3 15 -6 85.49 10.1
 -4 15 -6 202.28 18.3
 5 14 -6 107.39 14.2
 4 14 -6 28.4 7.8
 3 14 -6 65.39 10.8
 2 14 -6 88.59 10.2
 1 14 -6 14.2 5.7
 0 14 -6 -0.9 5.9
 -1 14 -6 304.67 19.6
 -2 14 -6 10.7 6.7
 -3 14 -6 121.59 12.5
 -4 14 -6 13.2 6
 -5 14 -6 115.99 13.5
 5 13 -6 126.39 15
 4 13 -6 4.4 5.6
 3 13 -6 169.18 13.8
 2 13 -6 2.4 4.8
 1 13 -6 147.39 12
 0 13 -6 119.49 10.7
 -1 13 -6 228.18 15.7
 -2 13 -6 3 5.7
 -3 13 -6 49.9 9
 -4 13 -6 25.2 7.9
 -5 13 -6 0.3 5.1
 6 12 -6 2.7 5.6
 5 12 -6 82.79 10.7
 4 12 -6 6 7.3
 3 12 -6 51.89 9.1
 2 12 -6 47.5 7.6
 1 12 -6 243.48 16.4
 0 12 -6 33.4 7.5
 -1 12 -6 128.99 11.5
 -2 12 -6 56.09 7.7
 -3 12 -6 20.3 6.8
 -4 12 -6 197.68 16.3
 -5 12 -6 21.6 8
 6 11 -6 -7.2 7
 5 11 -6 537.95 38.9
 4 11 -6 19.9 6.3
 3 11 -6 373.26 21
 2 11 -6 360.16 21.1
 1 11 -6 751.22 39.6
 0 11 -6 162.68 11.8
 -1 11 -6 805.92 36.4
 -2 11 -6 103.49 10.4
 -3 11 -6 117.99 10.5
 -4 11 -6 297.87 17.7
 -5 11 -6 110.69 12.2
 -6 11 -6 132.29 15.4
 6 10 -6 171.58 14.2
 5 10 -6 -3.7 6.6
 4 10 -6 340.47 19.9
 3 10 -6 165.18 13.2
 -3 -10 6 145.69 8.3
 2 10 -6 390.56 20.9
 1 10 -6 387.46 22.2
 0 10 -6 355.46 18.8
 -1 10 -6 221.48 13.6
 -2 10 -6 41.3 6.2
 -3 10 -6 413.66 26.9
 -4 10 -6 57.19 7.6
 -5 10 -6 100.49 10.2
 -6 10 -6 0.1 4.9
 6 9 -6 5 6.3
 5 9 -6 534.25 30.4
 4 9 -6 58.59 8.8
 3 9 -6 933.71 48.3
 -3 -9 6 946.51 45.5
 2 9 -6 181.58 13
 1 9 -6 1102.79 50.19
 0 9 -6 630.24 29.2
 -1 9 -6 699.43 31
 -2 9 -6 541.65 24.4
 -3 9 -6 289.67 20.4
 -3 9 -6 297.17 18.3
 -4 9 -6 454.95 22.1
 -4 9 -6 390.56 23.1
 -5 9 -6 23.6 5.8
 -6 9 -6 198.68 15.1
 7 8 -6 18.6 7.2
 6 8 -6 384.66 23.8
 5 8 -6 17.7 6.5
 4 8 -6 797.52 40.3
 -4 -8 6 814.12 46.4
 3 8 -6 32 6.6
 -3 -8 6 22.8 3.1
 2 8 -6 1547.65 73.99
 1 8 -6 274.87 17.2
 0 8 -6 1322.97 61.99
 -1 8 -6 446.76 23.2
 -2 8 -6 425.06 20.6
 -3 8 -6 821.12 36
 -3 8 -6 848.12 45.9
 -4 8 -6 398.16 19.7
 -4 8 -6 423.06 21.9
 -5 8 -6 280.07 18.4
 -6 8 -6 57.49 8.3
 7 7 -6 5.4 4.3
 7 7 -6 4.7 6.4
 6 7 -6 26 5.6
 5 7 -6 34.7 6.9
 4 7 -6 446.46 23.3
 -4 -7 6 469.55 21.3
 3 7 -6 80.69 7.6
 -3 -7 6 88.49 6.1
 2 7 -6 76.99 7.9
 1 7 -6 125.99 9.5
 0 7 -6 188.38 11.1
 -1 7 -6 112.29 8.7
 -2 7 -6 755.22 33.9
 -3 7 -6 21.1 2.5
 -3 7 -6 20.2 2.1
 -3 7 -6 13.2 4.2
 3 -7 6 19.8 1.4
 -4 7 -6 62.09 8.2
 -5 7 -6 86.09 9.7
 -6 7 -6 40.1 8.2
 -7 7 -6 76.69 9.8
 7 6 -6 -2.5 4.6
 7 6 -6 -3.4 7.7
 6 6 -6 17.7 5.5
 5 6 -6 18.5 5.6
 4 6 -6 3.4 4.1
 -4 -6 6 2.8 3.2
 3 6 -6 4.4 4
 2 6 -6 58.89 6.2
 -2 -6 6 81.89 6.5
 1 6 -6 2.2 2.7
 -1 -6 6 5.6 2.6
 0 6 -6 15.8 3.7
 0 -6 6 4.6 3.4
 -1 6 -6 20.7 4
 -2 6 -6 2.6 4.2
 -3 6 -6 71.79 7.7
 -3 6 -6 68.49 3.9
 -3 6 -6 69.59 3.5
 -4 6 -6 156.48 11
 -5 6 -6 4.4 5.6
 -6 6 -6 1.4 6.4
 -7 6 -6 5.2 7.1
 7 5 -6 29.1 7.5
 6 5 -6 73.49 9.6
 6 5 -6 57.59 7.5
 5 5 -6 23.5 5
 4 5 -6 138.09 9.5
 -4 -5 6 129.79 8.4
 3 5 -6 0.8 3.4
 -3 -5 6 6 3.5
 -3 -5 6 0.3 1.6
 2 5 -6 345.97 20.2
 2 5 -6 357.86 17.2
 -2 -5 6 340.67 22.1
 1 5 -6 10.7 4
 -1 -5 6 12.4 3.5
 0 5 -6 1006.1 46.8
 0 -5 6 983.2 43.1
 -1 5 -6 -1 2.5
 1 -5 6 1 2.9
 -2 5 -6 153.28 9.5
 -3 5 -6 51.19 6.4
 -4 5 -6 295.57 16.5
 -5 5 -6 115.19 10.7
 -6 5 -6 118.59 11.8
 -7 5 -6 31.3 8.6
 7 4 -6 1.6 7.3
 6 4 -6 668.53 35.5
 6 4 -6 642.84 33.9
 5 4 -6 15 4.1
 -5 -4 6 6.2 4
 4 4 -6 1029.9 49.99
 -4 -4 6 1095.19 51.09
 -4 -4 6 1032.3 57.09
 -3 -4 6 19.2 3.8
 2 4 -6 1474.25 78.09
 2 4 -6 1441.36 75.79
 -2 -4 6 1411.46 71.59
 1 4 -6 944.51 52.49
 1 4 -6 964.1 36.3
 -1 -4 6 905.31 45.6
 0 4 -6 3896.31 172.48
 0 4 -6 4014.6 162.58
 0 -4 6 3959.1 180.78
 -1 4 -6 737.43 35
 -1 4 -6 738.73 35
 1 -4 6 768.02 38.8
 -2 4 -6 768.12 35
 -2 4 -6 753.42 36.6
 2 -4 6 766.02 37.1
 -3 4 -6 1051.09 49.1
 -4 4 -6 567.24 25
 -5 4 -6 886.61 43.5
 -6 4 -6 140.79 12.6
 -7 4 -6 301.37 26.2
 7 3 -6 348.77 25.5
 6 3 -6 4.4 2.7
 6 3 -6 1.1 4.4
 5 3 -6 1139.89 47.5
 5 3 -6 1123.29 56.09
 -5 -3 6 1044.1 50.69
 4 3 -6 -3 1.8
 -4 -3 6 2.9 2.5
 -4 -3 6 -0.3 1.9
 3 3 -6 1214.98 61.09
 -3 -3 6 1216.28 54.39
 -3 -3 6 1128.79 48.6
 2 3 -6 651.33 30.1
 2 3 -6 562.44 27.1
 -2 -3 6 608.54 27.2
 1 3 -6 2937.91 142.49
 1 3 -6 2838.22 142.49
 -1 -3 6 2833.32 119.69
 0 3 -6 794.12 31.5
 0 3 -6 712.83 32.1
 0 -3 6 792.22 36.5
 -1 3 -6 1177.98 55.79
 1 -3 6 1187.48 56.29
 -2 3 -6 753.72 34.7
 2 -3 6 813.82 38.9
 -3 3 -6 264.67 13.5
 -4 3 -6 577.34 28.9
 -5 3 -6 268.77 15.6
 -6 3 -6 352.66 22.1
 -7 3 -6 6.6 6.5
 7 2 -6 -1.2 7.1
 6 2 -6 177.28 14.3
 6 2 -6 227.78 12.7
 5 2 -6 76.19 9.3
 5 2 -6 67.59 5.8
 -5 -2 6 75.49 7.3
 4 2 -6 297.17 16.3
 4 2 -6 284.07 14.9
 -4 -2 6 290.07 14.9
 -4 -2 6 290.87 17.2
 3 2 -6 172.88 11.6
 -3 -2 6 183.58 9.6
 2 2 -6 400.86 22.1
 2 2 -6 416.86 19
 -2 -2 6 409.76 20.9
 1 2 -6 891.61 41
 1 2 -6 1010.3 42.5
 -1 -2 6 972.3 52.09
 0 2 -6 401.26 20.5
 0 2 -6 405.26 24.8
 0 -2 6 409.86 17.7
 -1 2 -6 943.81 43
 -1 2 -6 995.1 46.9
 1 -2 6 916.61 41.6
 1 -2 6 990.7 41.9
 -2 2 -6 211.88 11.2
 2 -2 6 209.78 11.6
 -3 2 -6 456.65 21.4
 -4 2 -6 16.4 5.2
 -5 2 -6 266.77 16.1
 -6 2 -6 0.9 4.1
 -7 2 -6 45 9.2
 7 1 -6 302.37 22.1
 6 1 -6 0.1 6
 -6 -1 6 -4.6 3.3
 5 1 -6 603.04 34.5
 5 1 -6 577.84 28.4
 -5 -1 6 610.74 35.9
 -5 -1 6 598.74 39.2
 4 1 -6 25.8 3.2
 4 1 -6 20.5 5.7
 -4 -1 6 21.8 3.4
 -4 -1 6 32 5.7
 3 1 -6 639.74 33.3
 3 1 -6 744.13 32.9
 -3 -1 6 666.53 35.4
 -3 -1 6 691.23 32.2
 -3 -1 6 687.73 30.4
 2 1 -6 1.3 1.9
 2 1 -6 -0.9 2
 2 1 -6 2.3 3.4
 -2 -1 6 4.6 2.7
 -2 -1 6 2.8 1.6
 1 1 -6 3351.46 149.29
 1 1 -6 3255.47 149.79
 1 1 -6 3052.59 146.99
 -1 -1 6 3297.17 154.88
 -1 -1 6 3255.17 138.69
 -1 -1 6 3364.36 128.79
 0 1 -6 186.98 8.6
 0 1 -6 180.68 8.7
 0 -1 6 162.08 8.6
 0 -1 6 163.18 8.8
 0 -1 6 188.38 9.6
 -1 1 -6 473.05 22.8
 1 -1 6 452.35 23.2
 1 -1 6 448.56 20.6
 1 -1 6 472.35 20.4
 -2 1 -6 568.04 29.2
 2 -1 6 585.84 36.3
 -3 1 -6 431.76 20.9
 -4 1 -6 405.16 20
 -5 1 -6 153.48 13
 -6 1 -6 48 8.5
 -7 1 -6 -0.8 4.4
 7 0 -6 13.7 7.4
 6 0 -6 61.09 9.5
 -6 0 6 48.1 5.2
 5 0 -6 101.19 10.1
 -5 0 6 101.29 9.2
 4 0 -6 205.98 13.4
 4 0 -6 196.48 9.6
 -4 0 6 214.28 12.3
 -4 0 6 196.28 10.2
 3 0 -6 1055.89 50.89
 3 0 -6 1090.69 54.49
 -3 0 6 1127.29 54.09
 -3 0 6 1087.99 52.99
 -3 0 6 1054.59 52.29
 2 0 -6 127.59 8.6
 2 0 -6 130.69 7.3
 -2 0 6 124.29 8.2
 -2 0 6 139.19 7.4
 -2 0 6 123.59 6.3
 1 0 -6 353.46 18.8
 1 0 -6 364.96 18.2
 -1 0 6 343.97 14.7
 -1 0 6 345.27 16
 -1 0 6 356.06 16.9
 0 0 -6 1574.64 86.09
 0 0 -6 1572.74 81.29
 0 0 6 1622.74 70.39
 0 0 6 1502.85 76.79
 0 0 6 1561.74 68.29
 -1 0 -6 1076.79 51.69
 -1 0 -6 1092.19 51.29
 1 0 6 1072.89 47.6
 1 0 6 1107.69 61.29
 -2 0 -6 186.68 8
 -2 0 -6 182.78 10
 -2 0 -6 193.48 10
 2 0 6 186.08 10.3
 -3 0 -6 238.08 12.8
 -3 0 -6 231.48 11.7
 3 0 6 252.47 11.1
 3 0 6 259.87 12.7
 -4 0 -6 291.07 15.2
 -4 0 -6 275.57 12
 4 0 6 280.57 17.9
 4 0 6 286.57 14.7
 -5 0 -6 1.8 5.4
 5 0 6 0.8 1.7
 -6 0 -6 152.18 12.2
 -7 0 -6 -4.3 6.4
 7 -1 -6 232.38 16.8
 6 -1 -6 0.6 4.1
 5 -1 -6 582.54 28.8
 -5 1 6 570.74 30.8
 -5 1 6 630.04 31.2
 -5 1 6 571.14 33.2
 4 -1 -6 22.3 4.8
 -4 1 6 24.6 4.8
 -4 1 6 24.3 3
 -4 1 6 21.4 2.5
 -4 1 6 20.9 5.6
 3 -1 -6 682.93 33.6
 3 -1 -6 669.33 32.5
 -3 1 6 688.43 31
 -3 1 6 682.53 32.6
 -3 1 6 691.03 39.6
 2 -1 -6 1.6 1.1
 2 -1 -6 0.9 3.5
 -2 1 6 0.6 1.9
 -2 1 6 0.5 2.2
 1 -1 -6 3209.88 153.78
 1 -1 -6 3147.29 149.88
 -1 1 6 3263.17 158.38
 -1 1 6 3098.99 143.99
 -1 1 6 3274.57 134.19
 -1 1 6 3206.48 148.39
 0 -1 -6 164.38 9.4
 0 -1 -6 188.18 9.4
 0 -1 -6 175.08 10
 0 1 6 186.88 9.6
 0 1 6 206.28 11.2
 0 1 6 188.88 8.7
 -1 -1 -6 453.35 19.6
 -1 -1 -6 449.86 20.2
 -1 -1 -6 463.85 23.3
 1 1 6 442.16 20.2
 -2 -1 -6 541.85 25.6
 -2 -1 -6 552.04 24.3
 -2 -1 -6 593.54 31.5
 -3 -1 -6 406.06 19.8
 -4 -1 -6 413.26 20.1
 4 1 6 448.56 21
 -5 -1 -6 141.39 11.2
 5 1 6 165.28 8.5
 5 1 6 157.78 10.5
 -6 -1 -6 27.5 7.3
 -7 -1 -6 5.4 7.1
 7 -2 -6 11.8 7.4
 6 -2 -6 189.08 14.2
 5 -2 -6 67.29 8.1
 -5 2 6 58.29 5.9
 -5 2 6 69.39 9.1
 -5 2 6 69.89 4.4
 -5 2 6 54.79 7.2
 4 -2 -6 317.57 17.6
 -4 2 6 307.27 16
 -4 2 6 279.87 16.2
 -4 2 6 287.67 15.8
 -4 2 6 305.37 15.4
 3 -2 -6 159.28 10.9
 -3 2 6 177.38 11
 -3 2 6 172.08 11.9
 2 -2 -6 374.76 18.8
 -2 2 6 415.16 20.6
 -2 2 6 405.36 22.3
 -2 2 6 403.46 18.1
 1 -2 -6 906.71 44.4
 1 -2 -6 895.71 39.6
 1 -2 -6 915.21 42.5
 1 -2 -6 926.71 39
 -1 2 6 944.51 52.89
 -1 2 6 929.51 35.6
 0 -2 -6 413.26 20.5
 0 -2 -6 384.76 16.8
 0 -2 -6 393.26 19.5
 0 2 6 362.86 18.4
 -1 -2 -6 930.91 41.1
 -1 -2 -6 982.8 41.1
 -1 -2 -6 935.61 46.5
 -2 -2 -6 184.38 10.2
 -2 -2 -6 209.48 10.6
 -3 -2 -6 470.55 20.8
 -4 -2 -6 26.2 6.1
 -5 -2 -6 277.17 15.9
 5 2 6 255.17 17.6
 -6 -2 -6 6.2 4.8
 -7 -2 -6 67.39 9.4
 7 -3 -6 314.27 25.4
 6 -3 -6 5.2 6.1
 5 -3 -6 1166.88 50.49
 -5 3 6 1085.99 53.29
 -5 3 6 1128.89 54.59
 -5 3 6 1038.7 55.49
 4 -3 -6 -3.3 3.1
 -4 3 6 3 4.4
 -4 3 6 -2.4 3.7
 3 -3 -6 997.1 44.2
 -3 3 6 1178.98 55.49
 -3 3 6 1141.49 47.9
 2 -3 -6 681.53 29.5
 2 -3 -6 596.84 26.4
 -2 3 6 598.74 29.6
 -2 3 6 621.64 31.7
 1 -3 -6 2707.03 134.59
 1 -3 -6 2944.51 109.09
 1 -3 -6 2738.63 128.39
 -1 3 6 2770.22 140.59
 -1 3 6 2794.42 137.89
 0 -3 -6 761.32 32.4
 0 -3 -6 741.23 31.6
 0 -3 -6 763.92 34.2
 0 3 6 757.62 34.4
 -1 -3 -6 1180.18 49.6
 -1 -3 -6 1182.28 50.19
 -1 -3 -6 1208.38 50.19
 -2 -3 -6 787.82 34.4
 -2 -3 -6 795.12 48.3
 2 3 6 766.12 37.9
 -3 -3 -6 301.37 15.6
 -4 -3 -6 673.93 31.4
 -5 -3 -6 298.77 17.2
 5 3 6 294.07 14.8
 -6 -3 -6 319.97 20.5
 -7 -3 -6 3.1 5.2
 7 -4 -6 12.3 7.3
 6 -4 -6 703.53 34.9
 -6 4 6 690.03 40.3
 5 -4 -6 8.5 5.8
 -5 4 6 16.2 5
 -5 4 6 16.3 2
 -5 4 6 8.6 5.1
 4 -4 -6 1079.49 54.49
 -4 4 6 1055.09 44.8
 -4 4 6 1126.09 48
 3 -4 -6 28 5.6
 -3 4 6 26.9 4.4
 -3 4 6 35 6.1
 2 -4 -6 1410.36 62.79
 -2 4 6 1418.86 71.29
 -2 4 6 1508.15 64.99
 1 -4 -6 875.21 47.7
 1 -4 -6 861.21 42.6
 1 -4 -6 928.11 40.8
 -1 4 6 850.21 43.3
 0 -4 -6 3697.33 175.18
 0 -4 -6 3806.42 144.79
 0 4 6 3925.11 176.28
 0 4 6 3950.7 186.38
 -1 -4 -6 774.52 31.1
 1 4 6 680.53 34.1
 -2 -4 -6 828.82 33.8
 2 4 6 775.12 34.2
 3 4 6 987.4 49.2
 -4 -4 -6 569.94 29.6
 4 4 6 504.05 25.1
 -5 -4 -6 802.62 39.7
 -6 -4 -6 121.49 12.6
 -7 -4 -6 322.87 29
 -6 5 6 52.99 8
 5 -5 -6 18.9 5.2
 -5 5 6 19.7 6.4
 -4 5 6 157.58 11.4
 -4 5 6 125.39 10.6
 3 -5 -6 2.8 2.7
 -3 5 6 1.3 2.9
 -3 5 6 1.1 3
 2 -5 -6 394.16 18.2
 -2 5 6 360.86 19.1
 1 -5 -6 13.8 3.1
 1 -5 -6 17.3 2
 -1 5 6 11.9 1.9
 -1 5 6 12.1 4
 0 -5 -6 1040.9 54.69
 0 -5 -6 913.81 41.4
 0 5 6 955.3 46.1
 -1 -5 -6 -0.2 1.6
 1 5 6 -0.6 2.8
 2 5 6 152.88 9.7
 3 5 6 53.69 6.8
 4 5 6 272.87 15.4
 -5 -5 -6 150.08 12.5
 -6 -5 -6 116.69 11.3
 -7 -5 -6 15.5 6.7
 -7 6 6 2.1 6.6
 -6 6 6 7.4 4.8
 -5 6 6 26.9 6.5
 -5 6 6 17.6 6.7
 -4 6 6 -5.9 5.3
 -4 6 6 3.3 4.8
 -3 6 6 9.2 3.8
 2 -6 -6 79.79 4.1
 2 -6 -6 79.49 6.8
 -2 6 6 72.79 7.6
 1 -6 -6 9.7 1.9
 1 -6 -6 9.2 3.9
 -1 6 6 3.2 3.4
 -1 6 6 14 2.2
 0 6 6 4.2 1.9
 -1 -6 -6 19.4 3.2
 1 6 6 24.7 4.1
 2 6 6 6 3.8
 3 6 6 62.49 6.6
 4 6 6 155.08 11.3
 -5 -6 -6 -2.4 4.2
 5 6 6 1.6 4.4
 -6 -6 -6 4.6 7.1
 -7 -6 -6 0.1 5.4
 -7 7 6 0.9 4.8
 -6 7 6 35.7 8.5
 -5 7 6 33.2 6.9
 -5 7 6 43 6.9
 -4 7 6 459.35 23.1
 -4 7 6 385.46 21
 3 -7 -6 115.19 8.5
 -3 7 6 87.59 8.5
 2 -7 -6 94.69 5.7
 2 -7 -6 105.79 7.6
 -2 7 6 94.39 7.9
 -2 7 6 93.99 4.5
 1 -7 -6 127.69 7.3
 1 -7 -6 110.69 8.2
 -1 7 6 133.69 7.3
 0 -7 -6 197.98 11.6
 0 7 6 200.48 10.6
 -1 -7 -6 118.39 7.9
 1 7 6 114.69 7.6
 2 7 6 788.32 36.8
 3 7 6 10.2 3.9
 4 7 6 69.49 8.7
 5 7 6 128.49 12.1
 -6 -7 -6 21.4 6.9
 -7 -7 -6 44.7 9.1
 -7 8 6 24.9 6.9
 -6 8 6 431.56 30.1
 -5 8 6 16.5 6
 -5 8 6 12.4 6.7
 4 -8 -6 785.12 45.6
 -4 8 6 739.73 53.69
 -4 8 6 743.93 35.7
 3 -8 -6 21.7 4.5
 -3 8 6 17.1 5
 -3 8 6 29 1.7
 2 -8 -6 1505.75 59.19
 2 -8 -6 1401.86 74.19
 -2 8 6 1422.16 62.89
 -2 8 6 1448.26 75.49
 1 -8 -6 273.07 13.7
 1 -8 -6 277.17 14
 -1 8 6 291.27 14.5
 0 -8 -6 1317.77 58.39
 0 8 6 1280.77 58.99
 -1 -8 -6 404.26 19.6
 1 8 6 395.66 19.5
 2 8 6 418.96 21.9
 3 8 6 772.62 47.8
 4 8 6 354.26 19.2
 5 8 6 274.97 21.3
 -6 -8 -6 42.5 8.3
 -6 9 6 0.3 6.4
 -5 9 6 473.85 28.4
 4 -9 -6 43 6.1
 3 -9 -6 996.3 46.1
 3 -9 -6 932.51 47.1
 -3 9 6 919.11 46.7
 -3 9 6 894.11 42.1
 2 -9 -6 164.28 10.1
 2 -9 -6 153.88 9.1
 -2 9 6 136.69 10.7
 1 -9 -6 1116.49 51.79
 1 -9 -6 1065.29 56.09
 -1 9 6 1124.19 51.59
 -1 9 6 1130.89 48.8
 0 -9 -6 608.24 30
 0 9 6 650.93 39.3
 1 9 6 680.83 33.7
 2 9 6 500.95 25.2
 3 9 6 293.07 18.5
 4 9 6 393.96 20.8
 5 9 6 30.4 7.8
 6 9 6 200.28 17.7
 -6 10 6 138.49 13.6
 -5 10 6 0.4 4.5
 4 -10 -6 352.76 18.1
 -4 10 6 339.57 20.9
 3 -10 -6 141.49 9.2
 3 -10 -6 121.19 10.3
 -3 10 6 166.08 12.7
 -3 10 6 150.48 8.9
 2 -10 -6 322.47 20.6
 2 -10 -6 364.66 17
 -2 10 6 383.76 19.8
 -2 10 6 322.97 18.2
 1 -10 -6 385.56 18.3
 -1 10 6 349.37 17.5
 -1 10 6 339.77 18.8
 0 -10 -6 324.17 18.4
 0 10 6 316.57 15.2
 1 10 6 210.78 11.9
 2 10 6 36.4 6.6
 3 10 6 502.35 26.7
 4 10 6 37.1 7.1
 5 10 6 83.09 9.8
 6 10 6 0 4.9
 -6 11 6 -7.4 7
 5 -11 -6 553.14 26.7
 -5 11 6 579.34 33
 4 -11 -6 16.5 6
 -4 11 6 8.4 7.2
 3 -11 -6 358.36 18.5
 -3 11 6 384.26 20.5
 -3 11 6 351.06 19.8
 2 -11 -6 309.77 15.9
 2 -11 -6 281.27 17.4
 -2 11 6 294.97 16.7
 -2 11 6 274.37 15.9
 1 -11 -6 711.93 35.8
 -1 11 6 724.33 31.7
 -1 11 6 710.33 33.7
 0 11 6 199.98 11.7
 0 11 6 207.98 11.7
 1 11 6 827.32 40.2
 2 11 6 101.79 8.8
 3 11 6 96.69 9.4
 4 11 6 295.67 19.3
 5 11 6 128.99 13.7
 6 11 6 111.49 14.2
 -6 12 6 3.4 5.3
 5 -12 -6 92.99 10.6
 -5 12 6 79.59 10.4
 4 -12 -6 9.5 4.5
 -4 12 6 7.1 5.3
 3 -12 -6 72.39 7.9
 -3 12 6 75.29 5.7
 -3 12 6 80.79 8.9
 2 -12 -6 60.59 6.1
 2 -12 -6 67.69 8.1
 -2 12 6 51.59 7.6
 -2 12 6 51.59 5.3
 1 -12 -6 296.27 24.7
 -1 12 6 304.07 16.2
 -1 12 6 311.37 15.3
 0 12 6 26.1 5.3
 0 12 6 35.4 4.6
 1 12 6 131.59 10.6
 2 12 6 46.8 7.4
 3 12 6 14.6 6.3
 4 12 6 204.88 15.9
 5 12 6 10.8 8
 5 -13 -6 126.89 11.3
 4 -13 -6 0.9 4.2
 3 -13 -6 140.09 12.6
 -3 13 6 151.28 12.3
 2 -13 -6 -2.6 5.4
 -2 13 6 3 3.6
 -2 13 6 5.9 3.8
 -1 13 6 158.78 10.5
 -1 13 6 205.38 12.1
 0 13 6 120.29 8.9
 0 13 6 101.89 9.6
 1 13 6 265.17 14.3
 1 13 6 245.98 15.5
 2 13 6 6.8 4.2
 3 13 6 52.69 8.7
 4 13 6 22.3 8.6
 5 13 6 11.6 8.1
 5 -14 -6 81.29 10.7
 4 -14 -6 8.3 6.8
 3 -14 -6 79.49 8.8
 2 -14 -6 96.79 9.6
 -2 14 6 92.99 7.9
 -2 14 6 119.59 10.1
 -1 14 6 6.6 3.5
 -1 14 6 12.5 5.3
 0 14 6 2 3.6
 0 14 6 -0.7 3
 1 14 6 374.66 19.9
 1 14 6 320.27 20.7
 2 14 6 31.1 6.2
 3 14 6 145.29 12.6
 4 14 6 16.6 7.9
 5 14 6 118.69 15.3
 4 -15 -6 -1.2 4.3
 3 -15 -6 401.06 28.1
 2 -15 -6 121.39 10.7
 -2 15 6 109.99 8.9
 -2 15 6 111.09 10.2
 -1 15 6 473.55 28.8
 -1 15 6 488.35 28.2
 0 15 6 104.09 8.5
 0 15 6 94.99 8.8
 1 15 6 306.07 18.4
 1 15 6 300.37 20.1
 2 15 6 184.18 14.2
 3 15 6 139.69 13.8
 4 15 6 189.18 17.5
 4 -16 -6 282.37 21.5
 3 -16 -6 14.7 5.7
 2 -16 -6 496.75 26.6
 -1 16 6 65.29 7.2
 -1 16 6 65.29 8
 0 16 6 367.96 20
 0 16 6 382.66 23.6
 1 16 6 226.78 15.1
 2 16 6 353.46 25.6
 3 16 6 221.88 16.5
 4 16 6 181.48 19.5
 3 -17 -6 5.5 5.2
 2 -17 -6 118.69 12.3
 -1 17 6 3.6 3.9
 0 17 6 14.9 6.4
 1 17 6 0.6 6.2
 2 17 6 168.48 14.9
 3 17 6 -1.6 5.3
 2 -18 -6 -2.3 4.7
 -1 18 6 34.3 7.3
 0 18 6 138.19 11.9
 1 18 6 4.3 6.8
 2 18 6 38.8 9.3
 0 19 6 49.1 9.2
 1 19 6 7.7 5.4
 0 19 -7 51.89 10
 2 18 -7 162.48 15.9
 1 18 -7 147.99 14.5
 0 18 -7 213.68 17.2
 -1 18 -7 75.29 12.4
 -2 18 -7 296.47 30.6
 3 17 -7 6.1 6.9
 2 17 -7 67.69 10.4
 1 17 -7 20.7 7.4
 0 17 -7 170.38 15.6
 -1 17 -7 1.7 5.1
 -2 17 -7 110.99 12.4
 -3 17 -7 9.6 6.5
 4 16 -7 173.58 17.7
 3 16 -7 3.9 6.5
 2 16 -7 72.69 11.8
 1 16 -7 1 5.3
 0 16 -7 38.7 9.2
 -1 16 -7 140.39 14.1
 -2 16 -7 204.48 15.7
 -3 16 -7 11.4 6.2
 -4 16 -7 7.8 6.3
 4 15 -7 5.8 6.5
 3 15 -7 132.99 13.3
 2 15 -7 42.1 8.2
 1 15 -7 157.38 14.5
 0 15 -7 99.19 10.6
 -1 15 -7 54.49 8.4
 -2 15 -7 151.78 14.5
 -3 15 -7 69.69 9.9
 -4 15 -7 34.9 9.4
 5 14 -7 32.1 8.4
 4 14 -7 0.7 8.2
 3 14 -7 216.18 16.4
 2 14 -7 11.2 7.8
 1 14 -7 362.16 22.5
 0 14 -7 -1.2 4.4
 -1 14 -7 188.88 14.1
 -2 14 -7 28.2 7.9
 -3 14 -7 265.27 18.4
 -4 14 -7 15 8
 -5 14 -7 154.08 15.8
 5 13 -7 121.49 12.9
 4 13 -7 387.86 23.9
 3 13 -7 79.69 10
 2 13 -7 284.67 18.3
 1 13 -7 947.41 54.69
 0 13 -7 339.77 20.3
 -1 13 -7 556.34 27.4
 -2 13 -7 61.59 8.4
 -3 13 -7 521.35 28.1
 -4 13 -7 -1.2 5
 -5 13 -7 304.57 33
 5 12 -7 -4.3 7.3
 4 12 -7 121.59 12
 3 12 -7 19 7.6
 2 12 -7 4.8 4.7
 1 12 -7 25 7.5
 0 12 -7 2.4 4.4
 -1 12 -7 80.29 9.5
 -2 12 -7 15.9 5.2
 -3 12 -7 -2.5 4.2
 -4 12 -7 11.8 6.9
 -5 12 -7 -2 5.1
 6 11 -7 194.18 17.3
 5 11 -7 32.5 7.4
 4 11 -7 234.58 16.5
 3 11 -7 250.07 16.6
 -3 -11 7 275.67 18.1
 2 11 -7 158.38 13.1
 1 11 -7 406.76 24.4
 0 11 -7 264.57 16.4
 -1 11 -7 771.42 38.6
 -2 11 -7 27.9 7
 -3 11 -7 327.37 19.2
 -4 11 -7 5.4 6.2
 -5 11 -7 342.87 21.6
 -6 11 -7 33.9 9.6
 6 10 -7 64.79 10.3
 5 10 -7 116.89 12.4
 4 10 -7 55.59 8.1
 3 10 -7 384.76 23.4
 -3 -10 7 389.86 20.5
 2 10 -7 180.38 13.6
 1 10 -7 758.72 37.8
 0 10 -7 42 7.3
 -1 10 -7 397.56 20.2
 -2 10 -7 2.1 4
 -3 10 -7 415.06 21.9
 -4 10 -7 15.7 5.3
 -5 10 -7 346.17 21.2
 -6 10 -7 2.8 7.5
 6 9 -7 53.39 7.8
 5 9 -7 110.19 11.6
 4 9 -7 235.88 17.2
 -4 -9 7 203.48 13.2
 3 9 -7 508.85 26.7
 2 9 -7 30.1 5.8
 1 9 -7 16.6 5.8
 0 9 -7 1284.17 52.89
 -1 9 -7 134.19 10.8
 -2 9 -7 614.04 27.4
 -3 9 -7 71.09 5.7
 -3 9 -7 73.39 8.7
 -4 9 -7 137.59 11.7
 -5 9 -7 53.89 8
 -6 9 -7 132.59 12.7
 6 8 -7 117.49 11.3
 5 8 -7 117.99 10.6
 4 8 -7 395.06 22
 -4 -8 7 401.36 21.9
 3 8 -7 65.09 7.4
 2 8 -7 514.45 26.5
 1 8 -7 2 4.7
 0 8 -7 639.74 28.9
 -1 8 -7 18.1 4.6
 -2 8 -7 577.14 26.7
 -3 8 -7 93.39 7
 -3 8 -7 87.59 9.4
 -4 8 -7 431.36 22.3
 -5 8 -7 27.1 6.3
 -6 8 -7 57.59 9.8
 7 7 -7 24.3 10
 6 7 -7 30.1 6.8
 5 7 -7 24 6.5
 4 7 -7 95.89 9.3
 -4 -7 7 83.79 6.7
 3 7 -7 27 5
 2 7 -7 374.16 21.8
 1 7 -7 5.9 3.4
 0 7 -7 191.18 12
 -1 7 -7 7.9 4.8
 -2 7 -7 140.49 10.1
 -3 7 -7 30.8 5.5
 -3 7 -7 31.3 2.6
 -4 7 -7 133.39 10.6
 -5 7 -7 19.4 5.6
 -6 7 -7 31.6 8.5
 7 6 -7 228.08 19.9
 6 6 -7 112.09 10.4
 5 6 -7 891.01 47.4
 -5 -6 7 830.72 49.5
 4 6 -7 227.08 14.4
 -4 -6 7 224.98 12.8
 3 6 -7 1052.69 62.49
 2 6 -7 1010.6 46.1
 1 6 -7 1493.55 80.89
 -1 -6 7 1296.97 64.89
 0 6 -7 2613.24 123.39
 -1 6 -7 906.41 42.5
 -2 6 -7 1445.56 63.29
 -3 6 -7 36.1 5.5
 -4 6 -7 1065.69 51.09
 -5 6 -7 18.2 5.5
 -6 6 -7 369.76 21.2
 -7 6 -7 10.1 5.7
 7 5 -7 18.8 9
 6 5 -7 74.99 11.2
 6 5 -7 102.99 8.8
 5 5 -7 49.9 6.4
 -5 -5 7 54.49 6.3
 4 5 -7 366.86 21.1
 -4 -5 7 376.76 18
 3 5 -7 345.97 16.6
 -3 -5 7 286.37 16.9
 2 5 -7 119.99 8.7
 -2 -5 7 110.29 7.7
 1 5 -7 28.9 4.3
 1 5 -7 28.3 3.6
 -1 -5 7 30 4.6
 0 5 -7 1379.66 61.39
 0 5 -7 1323.07 73.79
 0 -5 7 1269.17 67.49
 -1 5 -7 4.2 1.4
 -1 5 -7 -0.5 3.7
 -2 5 -7 368.76 18.1
 -3 5 -7 0.7 3.1
 -4 5 -7 89.79 8.5
 -5 5 -7 49.7 7.3
 -6 5 -7 149.39 12.7
 -7 5 -7 11.7 8
 7 4 -7 31 8.1
 6 4 -7 63.99 10.6
 6 4 -7 85.99 8
 5 4 -7 40.4 7.2
 5 4 -7 42 5.3
 -5 -4 7 48.1 6.2
 4 4 -7 268.47 14.1
 -4 -4 7 266.77 15.1
 -4 -4 7 226.68 12.8
 3 4 -7 6.5 3.4
 -3 -4 7 7.3 3.2
 2 4 -7 707.23 33.4
 2 4 -7 717.73 29.3
 -2 -4 7 782.12 39.3
 1 4 -7 -0.5 2.2
 1 4 -7 0.8 1.8
 -1 -4 7 -2.9 2.5
 0 4 -7 1326.27 60.09
 0 4 -7 1332.07 56.79
 0 -4 7 1287.17 59.69
 -1 4 -7 10.1 3.9
 -1 4 -7 6.4 1.4
 1 -4 7 1.4 3.3
 -2 4 -7 450.85 21
 2 -4 7 474.55 22.9
 -3 4 -7 82.99 8.1
 -4 4 -7 276.47 15.5
 -5 4 -7 231.58 14.7
 -6 4 -7 141.09 13.1
 -7 4 -7 88.69 10.9
 7 3 -7 187.08 16.9
 6 3 -7 7.3 3.8
 6 3 -7 16.3 7.4
 5 3 -7 207.98 13.7
 5 3 -7 222.98 16.5
 -5 -3 7 233.78 13.6
 4 3 -7 174.78 12.9
 4 3 -7 168.58 9.9
 -4 -3 7 174.88 11.1
 -4 -3 7 179.18 12.5
 3 3 -7 420.76 21.4
 -3 -3 7 393.96 19.6
 2 3 -7 322.27 17.4
 2 3 -7 293.17 19.1
 -2 -3 7 349.77 19.6
 1 3 -7 1087.29 59.19
 1 3 -7 1025.7 40.8
 -1 -3 7 1010.2 56.59
 0 3 -7 585.14 29.8
 0 3 -7 590.14 25.6
 0 -3 7 606.74 23.4
 -1 3 -7 344.57 18.7
 -1 3 -7 342.87 16
 1 -3 7 379.36 17.2
 1 -3 7 388.56 17.6
 -2 3 -7 374.96 17.5
 -3 3 -7 11 4.6
 -4 3 -7 639.84 32.8
 -5 3 -7 9.2 4.6
 -6 3 -7 142.39 11.9
 -7 3 -7 12.7 7.3
 7 2 -7 51.29 10.4
 6 2 -7 22.8 4
 6 2 -7 34.6 8.4
 5 2 -7 821.42 41
 5 2 -7 841.62 37.2
 -5 -2 7 765.52 39.6
 4 2 -7 113.49 9.4
 4 2 -7 104.89 7.4
 -4 -2 7 95.39 7
 -4 -2 7 112.59 9
 3 2 -7 206.18 9.8
 3 2 -7 194.48 12.4
 -3 -2 7 174.88 9.5
 2 2 -7 11.2 3.5
 -2 -2 7 14.6 2.8
 1 2 -7 610.44 27.3
 1 2 -7 578.64 36.2
 -1 -2 7 563.54 27.8
 0 2 -7 16.9 2.9
 0 2 -7 23 3.9
 0 -2 7 17.3 3.4
 0 -2 7 12.3 2.7
 -1 2 -7 2594.14 118.59
 -1 2 -7 2610.54 121.79
 1 -2 7 2481.45 112.69
 1 -2 7 2636.84 111.39
 -2 2 -7 149.29 9.4
 -3 2 -7 360.46 17.6
 -4 2 -7 12.9 4.3
 -5 2 -7 478.35 25.4
 -6 2 -7 72.59 10.1
 -7 2 -7 195.98 16.1
 7 1 -7 16.2 8.2
 6 1 -7 389.66 24.8
 5 1 -7 254.47 14
 5 1 -7 211.68 15
 -5 -1 7 255.77 16.6
 4 1 -7 1020.7 46
 4 1 -7 1047.3 46.1
 -4 -1 7 988.5 59.09
 -4 -1 7 1040.2 45.5
 3 1 -7 603.84 26.5
 3 1 -7 620.34 28
 -3 -1 7 568.04 32.1
 2 1 -7 385.56 22.9
 2 1 -7 385.46 19.3
 -2 -1 7 372.66 18.2
 -2 -1 7 396.56 19.2
 -2 -1 7 407.66 17.6
 1 1 -7 1160.88 52.69
 1 1 -7 1184.68 62.59
 -1 -1 7 1072.19 50.09
 -1 -1 7 1117.79 54.49
 -1 -1 7 1125.49 46.8
 0 1 -7 941.71 47.9
 0 1 -7 996.3 41.3
 0 -1 7 943.41 38.1
 0 -1 7 960.1 38.2
 0 -1 7 983.2 50.09
 -1 1 -7 1595.04 71.79
 1 -1 7 1692.43 80.09
 1 -1 7 1614.14 68.39
 1 -1 7 1701.93 74.49
 -2 1 -7 66.09 5.8
 -3 1 -7 1600.14 71.89
 -4 1 -7 1.8 4.6
 -5 1 -7 685.33 33.9
 -6 1 -7 11.7 5.1
 -7 1 -7 180.58 15.6
 7 0 -7 0 6.9
 6 0 -7 -10.2 6.4
 5 0 -7 1.9 1.7
 5 0 -7 -0.5 5.8
 -5 0 7 -4.6 5.2
 4 0 -7 -1.3 1.4
 4 0 -7 11.2 5.3
 -4 0 7 -1.1 3.3
 -4 0 7 -4.9 3.3
 -4 0 7 0.6 1.6
 3 0 -7 -0.5 1.2
 3 0 -7 3.2 3.1
 -3 0 7 0.9 2.7
 -3 0 7 1.3 1.5
 2 0 -7 0.7 1.3
 2 0 -7 4.7 2.7
 -2 0 7 1 2.9
 -2 0 7 0.7 2.4
 -2 0 7 1.9 1.4
 1 0 -7 -2.5 2.9
 1 0 -7 2.4 1.9
 -1 0 7 -1.6 2.6
 -1 0 7 -3.8 2.7
 -1 0 7 0 1.4
 0 0 -7 1.1 2.2
 0 0 -7 2.7 2.4
 0 0 7 2.8 1.7
 0 0 7 -0.5 2.1
 0 0 7 0.7 2
 -1 0 -7 1.1 2.1
 1 0 7 5 3
 -2 0 -7 0.5 1.3
 -2 0 -7 -2.5 2.4
 -2 0 -7 0.1 3.1
 -3 0 -7 0.9 1
 -3 0 -7 -1.2 4
 3 0 7 2.6 1
 -4 0 -7 4.2 4.8
 4 0 7 2.3 1.3
 -5 0 -7 3.1 5.8
 -6 0 -7 2.2 6
 -7 0 -7 5.8 5.7
 7 -1 -7 10.4 5.9
 6 -1 -7 407.66 24.9
 5 -1 -7 203.88 15.4
 -5 1 7 235.18 12.3
 -5 1 7 227.18 15.4
 -5 1 7 218.48 14.3
 4 -1 -7 1072.29 51.99
 -4 1 7 1050.09 47.9
 -4 1 7 1065.49 61.59
 -4 1 7 1051.29 51.19
 -4 1 7 966.8 47.8
 3 -1 -7 643.54 27.5
 3 -1 -7 597.04 30.4
 -3 1 7 577.84 26
 -3 1 7 565.54 28.4
 -3 1 7 629.84 33.8
 2 -1 -7 392.06 20
 2 -1 -7 401.46 22.7
 -2 1 7 402.86 18.1
 -2 1 7 390.36 24.5
 -2 1 7 393.46 18.9
 1 -1 -7 1129.19 54.99
 1 -1 -7 1091.19 51.69
 -1 1 7 1151.48 50.49
 -1 1 7 1139.19 42.5
 -1 1 7 1125.39 58.39
 0 -1 -7 909.11 42.6
 0 -1 -7 934.11 39.6
 0 1 7 960.6 52.99
 0 1 7 984.3 39.4
 0 1 7 945.31 38.7
 -1 -1 -7 1668.43 62.89
 -1 -1 -7 1783.72 77.89
 -1 -1 -7 1602.54 65.59
 1 1 7 1679.93 81.39
 -2 -1 -7 54.99 6
 -2 -1 -7 57.29 5.3
 2 1 7 55.79 3.3
 -3 -1 -7 1635.34 71.59
 -3 -1 -7 1566.14 67.09
 -4 -1 -7 8.1 5.3
 -4 -1 -7 5.2 1.5
 4 1 7 5.8 1.9
 -5 -1 -7 634.64 30.8
 5 1 7 717.73 38.1
 -6 -1 -7 9.6 6.8
 -7 -1 -7 247.18 19.8
 7 -2 -7 31.7 7.8
 6 -2 -7 42 8.6
 5 -2 -7 798.42 36.5
 -5 2 7 749.73 37.7
 -5 2 7 726.73 40.7
 -5 2 7 865.41 40.9
 4 -2 -7 105.19 9.3
 -4 2 7 107.99 5
 -4 2 7 113.39 5
 -4 2 7 98.09 9.2
 3 -2 -7 199.08 12.4
 -3 2 7 181.68 11.2
 -3 2 7 208.28 12.6
 2 -2 -7 17 4.5
 -2 2 7 7.4 2.6
 -2 2 7 9.7 3.9
 1 -2 -7 581.54 29.2
 1 -2 -7 608.44 29.7
 1 -2 -7 565.74 27.4
 1 -2 -7 525.55 23.8
 -1 2 7 559.54 26.3
 -1 2 7 546.75 23.6
 0 -2 -7 20.9 2.9
 0 -2 -7 14 2.4
 0 -2 -7 19.7 2.8
 0 2 7 12.8 2.5
 -1 -2 -7 2631.14 118.99
 -1 -2 -7 2661.83 107.39
 -1 -2 -7 2556.94 106.99
 1 2 7 2607.74 123.39
 -2 -2 -7 156.58 7.8
 -2 -2 -7 173.48 9.6
 -2 -2 -7 148.19 11.1
 -3 -2 -7 352.66 18.1
 -4 -2 -7 9.8 5.3
 -5 -2 -7 513.85 34.8
 -6 -2 -7 66.79 8.9
 -7 -2 -7 197.28 18.8
 7 -3 -7 183.58 16.2
 6 -3 -7 19.4 7.3
 5 -3 -7 202.28 14.5
 -5 3 7 230.28 15.7
 -5 3 7 225.38 14.4
 4 -3 -7 167.78 12.6
 -4 3 7 182.38 12.2
 -4 3 7 149.29 12.5
 3 -3 -7 417.26 21.1
 -3 3 7 386.86 19.1
 -3 3 7 395.06 20.5
 2 -3 -7 272.37 14.1
 2 -3 -7 293.07 15.4
 -2 3 7 340.07 20.5
 -2 3 7 314.77 18.1
 1 -3 -7 1111.49 46.3
 1 -3 -7 1069.39 44.8
 1 -3 -7 1083.09 51.39
 -1 3 7 1048.7 53.09
 -1 3 7 1091.99 50.69
 0 -3 -7 591.74 26
 0 -3 -7 564.54 23.8
 0 -3 -7 548.25 26
 0 3 7 585.14 29
 -1 -3 -7 351.86 17
 -1 -3 -7 367.16 17.3
 -1 -3 -7 357.06 14.7
 -2 -3 -7 394.86 18.1
 -3 -3 -7 14.3 3.8
 -4 -3 -7 651.73 32
 -5 -3 -7 5.1 6
 -6 -3 -7 118.99 12.5
 -7 -3 -7 -4.3 5.2
 7 -4 -7 23.7 6.9
 6 -4 -7 72.09 9.3
 -6 4 7 84.69 10.4
 5 -4 -7 46.7 7.1
 -5 4 7 44.1 7.3
 -5 4 7 42.6 6.8
 4 -4 -7 238.28 15.4
 -4 4 7 248.18 15
 -4 4 7 274.67 16.2
 3 -4 -7 15.7 4.3
 -3 4 7 12.3 4.1
 2 -4 -7 694.53 38.4
 1 -4 -7 0.3 2.2
 1 -4 -7 1 1.2
 1 -4 -7 1.2 1.3
 -1 4 7 -4 3
 0 -4 -7 1251.57 51.89
 0 -4 -7 1167.78 54.29
 0 -4 -7 1275.07 59.69
 0 4 7 1249.88 53.79
 -1 -4 -7 7.7 2.5
 -1 -4 -7 6 2.3
 -1 -4 -7 4.3 2.5
 -2 -4 -7 418.36 19.4
 2 4 7 489.95 23.5
 -3 -4 -7 68.69 6.8
 -4 -4 -7 255.27 15.5
 -5 -4 -7 237.48 16.2
 -6 -4 -7 143.19 13.5
 -7 -4 -7 61.29 11.1
 6 -5 -7 90.29 10.5
 -6 5 7 90.19 11.1
 5 -5 -7 41.2 7
 -5 5 7 51.49 7.8
 -5 5 7 36.8 7.9
 4 -5 -7 375.26 19.9
 -4 5 7 344.17 19.5
 -4 5 7 380.66 22.9
 3 -5 -7 301.57 15.2
 -3 5 7 294.67 15.9
 -3 5 7 316.17 18.4
 2 -5 -7 99.09 7.2
 1 -5 -7 28.9 2.5
 1 -5 -7 26 3.9
 1 -5 -7 30.4 2.6
 -1 5 7 26.3 4.2
 0 -5 -7 1288.97 55.29
 0 -5 -7 1186.68 61.09
 0 5 7 1212.78 59.69
 0 5 7 1348.07 71.39
 -1 -5 -7 13.6 2.9
 2 5 7 370.26 20.2
 3 5 7 -1.1 4.4
 -4 -5 -7 64.49 7.5
 4 5 7 55.29 7.5
 -5 -5 -7 43.2 8.3
 -6 -5 -7 144.49 14.5
 -7 -5 -7 26.3 7.6
 -7 6 7 193.68 15.6
 -6 6 7 130.29 11.8
 -5 6 7 876.11 41.3
 -5 6 7 830.12 43.4
 -4 6 7 227.18 14.1
 -4 6 7 226.48 14.7
 3 -6 -7 1033.4 49.2
 -3 6 7 1120.69 60.19
 2 -6 -7 1083.59 48.2
 1 -6 -7 1291.47 54.49
 1 -6 -7 1311.47 71.69
 -1 6 7 1333.97 57.59
 0 -6 -7 2544.25 105.69
 0 -6 -7 2462.75 111.19
 0 6 7 2445.46 117.59
 -1 -6 -7 861.11 36.9
 1 6 7 822.62 36.7
 2 6 7 1449.55 73.99
 3 6 7 33.1 5.4
 4 6 7 1167.18 67.59
 -5 -6 -7 36.2 7
 -6 -6 -7 356.96 22.2
 -7 -6 -7 -8.3 6.4
 -7 7 7 21 7.1
 -6 7 7 36.7 9.1
 -5 7 7 15.2 6.7
 -4 7 7 65.49 8.9
 -4 7 7 91.09 10.3
 3 -7 -7 20.3 5.4
 -3 7 7 31.1 6.6
 2 -7 -7 404.56 21.4
 2 -7 -7 429.36 18.3
 -2 7 7 400.76 20.1
 1 -7 -7 6.7 2.3
 -1 7 7 8.5 2.2
 0 -7 -7 204.08 13.3
 0 7 7 171.08 9.4
 -1 -7 -7 6.5 3.3
 1 7 7 11.9 3.8
 2 7 7 136.09 9.3
 3 7 7 32.2 5.5
 4 7 7 133.39 11.4
 5 7 7 17.5 7.6
 -6 -7 -7 16.1 8.1
 -6 8 7 130.89 13.5
 -5 8 7 128.49 12.3
 -5 8 7 115.69 11.2
 4 -8 -7 365.06 18.6
 -4 8 7 399.96 21
 -4 8 7 345.77 20
 3 -8 -7 70.29 6.8
 -3 8 7 64.99 7.9
 2 -8 -7 590.34 23.9
 2 -8 -7 549.65 32.1
 -2 8 7 589.34 29.4
 -2 8 7 614.14 32.1
 1 -8 -7 4.5 4.2
 1 -8 -7 5.7 2.1
 0 -8 -7 538.05 24.8
 0 8 7 583.14 24.9
 1 8 7 13.5 3.4
 2 8 7 582.44 28.3
 3 8 7 94.39 10.5
 4 8 7 351.26 22
 5 8 7 37.4 8.3
 -6 -8 -7 47.6 10
 -6 9 7 32.5 9
 -5 9 7 118.29 12.2
 -5 9 7 125.29 13.1
 4 -9 -7 210.98 13.2
 -4 9 7 180.88 13.8
 3 -9 -7 491.25 28.5
 -3 9 7 471.75 23.3
 2 -9 -7 40.6 3.5
 2 -9 -7 42.4 5.9
 -2 9 7 38 3.3
 -2 9 7 42.4 6.8
 1 -9 -7 16.6 5.1
 1 -9 -7 13.5 3.3
 -1 9 7 16.1 3
 0 -9 -7 1201.58 64.49
 0 9 7 1215.08 58.39
 1 9 7 102.99 7.7
 2 9 7 602.54 33.8
 3 9 7 70.09 8.4
 4 9 7 158.38 13.2
 5 9 7 36.7 8.5
 -6 -9 -7 137.99 13.7
 6 9 7 146.99 14
 -6 10 7 51.59 10.1
 -5 10 7 140.79 12.6
 4 -10 -7 51.89 7.1
 -4 10 7 61.39 9.6
 3 -10 -7 438.26 23.2
 -3 10 7 399.06 21.2
 -3 10 7 401.06 19.9
 2 -10 -7 141.29 8.7
 2 -10 -7 136.39 9.8
 -2 10 7 142.79 7.6
 -2 10 7 143.59 10.6
 1 -10 -7 722.23 30.3
 1 -10 -7 718.13 33.7
 -1 10 7 751.92 33.2
 -1 10 7 787.52 38.4
 0 -10 -7 49.3 5.5
 0 10 7 35.5 5
 1 10 7 451.95 20.7
 2 10 7 -2.7 4.6
 3 10 7 432.56 22.8
 4 10 7 12 6.5
 5 10 7 280.27 18.3
 6 10 7 -6.8 7.8
 -6 11 7 189.28 25.7
 5 -11 -7 29.6 6.2
 -5 11 7 34.6 7.9
 4 -11 -7 219.28 14.4
 -4 11 7 191.28 15.6
 3 -11 -7 267.77 15.6
 -3 11 7 232.98 16.2
 2 -11 -7 180.18 12.5
 2 -11 -7 184.58 11.1
 -2 11 7 186.68 9.4
 -2 11 7 193.38 13.1
 1 -11 -7 367.86 18.3
 -1 11 7 426.46 22.7
 -1 11 7 361.76 18.4
 0 11 7 251.67 13.3
 1 11 7 827.02 41.2
 2 11 7 47.9 7.1
 3 11 7 344.07 19.4
 4 11 7 -1.5 4.2
 5 11 7 346.37 23.8
 5 -12 -7 11.2 6.9
 -5 12 7 5.9 7.4
 4 -12 -7 151.28 12.4
 -4 12 7 132.79 13.4
 3 -12 -7 19.1 6.7
 -3 12 7 28 7.5
 2 -12 -7 -1.6 5.4
 -2 12 7 6.8 2.6
 -2 12 7 8.4 4.1
 1 -12 -7 30.1 5
 1 -12 -7 29.2 5.8
 -1 12 7 26.8 6
 -1 12 7 19.3 4.2
 0 12 7 9.8 4.5
 0 12 7 5.3 3
 1 12 7 83.19 8.3
 2 12 7 16.7 6.1
 3 12 7 -1.7 5.7
 4 12 7 -3.7 6.6
 5 12 7 6.5 6.1
 5 -13 -7 62.59 8.5
 4 -13 -7 352.86 23.9
 3 -13 -7 74.79 8.5
 -3 13 7 92.09 9.6
 2 -13 -7 306.27 18.4
 -2 13 7 300.57 20.7
 -2 13 7 282.17 16.1
 -1 13 7 1061.09 47.9
 -1 13 7 1039.4 57.39
 0 13 7 330.17 19.7
 0 13 7 330.07 18.1
 1 13 7 495.95 23.8
 1 13 7 552.24 31.3
 2 13 7 73.49 8.4
 3 13 7 489.95 28.5
 4 13 7 6.6 7.4
 5 13 7 252.27 21.9
 5 -14 -7 40.5 9.3
 4 -14 -7 20.2 7.7
 3 -14 -7 249.58 16.8
 -3 14 7 253.97 17.4
 2 -14 -7 19.5 6.9
 -2 14 7 17.8 6.4
 -1 14 7 361.26 19.8
 -1 14 7 360.16 20.9
 0 14 7 -4.2 4.2
 0 14 7 6.8 3.3
 1 14 7 174.48 10.6
 1 14 7 175.18 13.3
 2 14 7 17.3 6.7
 3 14 7 254.07 19.9
 4 14 7 9.5 5.5
 4 -15 -7 8 7.1
 3 -15 -7 169.08 13.9
 -3 15 7 181.88 14
 2 -15 -7 33.8 8.2
 -2 15 7 42.1 8.1
 -1 15 7 127.19 10.3
 -1 15 7 162.48 12.2
 0 15 7 117.19 10.2
 0 15 7 106.89 9.3
 1 15 7 43.8 6.8
 1 15 7 51.69 5.9
 2 15 7 97.99 11.2
 3 15 7 61.79 9.1
 4 15 7 21.7 7.3
 4 -16 -7 126.19 12.2
 3 -16 -7 3.1 5.3
 2 -16 -7 63.59 8.7
 -2 16 7 64.29 8.1
 -1 16 7 0.4 4
 -1 16 7 -1.7 4.9
 0 16 7 26.8 6.3
 0 16 7 30.6 5.6
 1 16 7 81.49 9.9
 2 16 7 287.17 22.2
 3 16 7 17.3 8.1
 4 16 7 4.8 8
 3 -17 -7 15.2 6.1
 2 -17 -7 128.79 11.9
 -1 17 7 17.1 4.7
 0 17 7 189.58 14.2
 1 17 7 -6.1 5.8
 2 17 7 125.89 14.1
 3 17 7 10 5.9
 2 -18 -7 153.08 13.4
 0 18 7 239.48 17.5
 1 18 7 67.09 10.1
 2 18 7 308.27 27.4
 1 18 -8 114.89 15.1
 0 18 -8 1.4 8.1
 -1 18 -8 36.1 10.7
 3 17 -8 41.7 12.3
 2 17 -8 19.9 10.1
 1 17 -8 171.78 16.6
 0 17 -8 56.79 11.1
 -1 17 -8 236.98 18.1
 -2 17 -8 10.2 6.2
 3 16 -8 85.69 13.1
 2 16 -8 91.09 12.3
 1 16 -8 77.09 10.7
 0 16 -8 47.1 8.8
 -1 16 -8 137.89 14.3
 -2 16 -8 7.1 6
 -3 16 -8 120.99 13
 4 15 -8 66.39 12.3
 3 15 -8 70.99 11.8
 2 15 -8 28.5 9.3
 1 15 -8 49.4 8.2
 0 15 -8 186.68 14.8
 -1 15 -8 59.69 10.3
 -2 15 -8 131.39 14.1
 -3 15 -8 4 5.6
 -4 15 -8 84.89 11.1
 4 14 -8 44.2 9.1
 3 14 -8 433.06 30.8
 2 14 -8 28 7.5
 1 14 -8 89.59 10.3
 0 14 -8 321.47 20.3
 -1 14 -8 47.9 7.9
 -2 14 -8 377.56 22.9
 -3 14 -8 89.19 10.6
 -4 14 -8 117.59 13.3
 5 13 -8 49.8 9.5
 4 13 -8 6.1 5.9
 3 13 -8 8.8 7.6
 2 13 -8 35.6 9
 1 13 -8 43.1 7.6
 0 13 -8 10.4 5.5
 -1 13 -8 110.79 10.9
 -2 13 -8 34.1 8.4
 -3 13 -8 49.6 9.9
 -4 13 -8 17.8 8.3
 -5 13 -8 4.8 5.8
 5 12 -8 177.08 15.1
 4 12 -8 513.95 31
 3 12 -8 156.58 13.2
 2 12 -8 1091.89 48
 1 12 -8 314.87 18.6
 0 12 -8 1055.99 51.49
 -1 12 -8 2.6 5.8
 -2 12 -8 903.01 40.9
 -3 12 -8 37.9 8.7
 -4 12 -8 576.34 35.9
 -5 12 -8 25.2 8.9
 6 11 -8 32.4 9.2
 5 11 -8 159.38 15.6
 4 11 -8 30.1 8.5
 3 11 -8 94.19 10
 2 11 -8 18.2 5.8
 1 11 -8 15.4 5.3
 0 11 -8 391.76 20.8
 -1 11 -8 262.37 16.2
 -2 11 -8 31.4 6.4
 -3 11 -8 7.9 4.7
 -4 11 -8 132.79 13
 -5 11 -8 1.6 5.3
 6 10 -8 0.3 6.8
 5 10 -8 234.68 17.6
 4 10 -8 -2.4 6.3
 3 10 -8 149.49 12.7
 2 10 -8 21.6 6.9
 1 10 -8 242.18 16.7
 0 10 -8 118.39 10.8
 -1 10 -8 216.68 14.1
 -2 10 -8 65.09 8.8
 -3 10 -8 88.09 9.3
 -4 10 -8 95.09 11
 -5 10 -8 53.39 10.1
 -6 10 -8 52.99 11.1
 6 9 -8 41.1 8.5
 5 9 -8 49.8 7.8
 4 9 -8 189.78 14.2
 -4 -9 8 233.58 12.6
 3 9 -8 5.6 4.3
 2 9 -8 328.67 18.3
 1 9 -8 3.3 3.7
 0 9 -8 318.87 17.7
 -1 9 -8 18.8 6
 -2 9 -8 446.36 28.7
 -3 9 -8 38.8 7.6
 -4 9 -8 53.19 7.8
 -5 9 -8 27.5 6.9
 -6 9 -8 87.59 10.7
 6 8 -8 136.19 12.7
 5 8 -8 51.19 8.3
 4 8 -8 469.35 29.3
 -4 -8 8 455.65 25
 3 8 -8 65.39 7.6
 2 8 -8 314.87 16.9
 1 8 -8 46.7 6.9
 0 8 -8 525.35 25.1
 -1 8 -8 380.66 19.1
 -2 8 -8 216.68 13.4
 -3 8 -8 352.56 19.4
 -3 8 -8 352.26 20.6
 3 -8 8 335.07 17.1
 -4 8 -8 38.4 6.6
 -5 8 -8 181.98 14.7
 -6 8 -8 3 7.1
 6 7 -8 158.78 12.4
 5 7 -8 395.16 23.5
 -5 -7 8 431.56 21
 4 7 -8 389.66 21.4
 -4 -7 8 389.46 27.2
 3 7 -8 739.63 34.6
 2 7 -8 403.66 19.9
 1 7 -8 516.85 23.5
 1 7 -8 503.55 30.2
 0 7 -8 23.2 4.6
 -1 7 -8 2617.44 107.09
 -2 7 -8 140.99 7.2
 -2 7 -8 136.49 10.8
 -3 7 -8 1012.9 49.6
 -4 7 -8 5.6 4.3
 -5 7 -8 482.95 29.5
 -6 7 -8 74.39 9.6
 6 6 -8 12 6.4
 6 6 -8 1.7 4.3
 5 6 -8 6.4 4.5
 -5 -6 8 -0.9 3.3
 4 6 -8 61.49 7.5
 -4 -6 8 57.19 6.1
 3 6 -8 35.1 6
 2 6 -8 3.7 4.2
 1 6 -8 2.3 3
 1 6 -8 2.6 3.1
 0 6 -8 62.99 7
 0 6 -8 52.19 4.4
 -1 6 -8 3.1 1.8
 -1 6 -8 5 3.3
 -2 6 -8 9.9 5
 -3 6 -8 32.2 6.5
 -4 6 -8 1.2 4.1
 -5 6 -8 -2 3.9
 -6 6 -8 5.6 6.7
 7 5 -8 43.3 11.3
 6 5 -8 260.57 17.8
 6 5 -8 261.67 19.3
 5 5 -8 196.18 12.3
 -5 -5 8 194.48 12.3
 4 5 -8 162.38 11.2
 -4 -5 8 213.28 12
 3 5 -8 630.24 35.6
 2 5 -8 599.14 27.6
 -2 -5 8 619.54 34
 1 5 -8 1717.83 76.09
 1 5 -8 1618.44 91.99
 -1 -5 8 1623.14 84.89
 0 5 -8 188.88 12.1
 0 5 -8 192.48 10.9
 -1 5 -8 1065.29 48
 -1 5 -8 1092.19 60.59
 -2 5 -8 2.4 0.8
 -2 5 -8 -1.9 3
 2 -5 8 3.9 1.3
 -3 5 -8 923.11 45.2
 -4 5 -8 -2.8 3.7
 -5 5 -8 575.44 31.7
 -6 5 -8 23.8 6.6
 7 4 -8 -1.3 5.6
 6 4 -8 130.69 10
 6 4 -8 121.19 12.3
 5 4 -8 116.29 10.9
 5 4 -8 99.39 8.4
 -5 -4 8 100.99 9.4
 4 4 -8 683.03 37
 -4 -4 8 663.23 31.3
 3 4 -8 24.1 3.8
 -3 -4 8 24.4 4.2
 2 4 -8 266.57 13.2
 -2 -4 8 240.38 12.4
 1 4 -8 647.44 31.5
 1 4 -8 600.94 28.9
 -1 -4 8 593.34 29
 0 4 -8 587.74 29.4
 0 4 -8 645.14 33.9
 0 -4 8 623.34 35.7
 -1 4 -8 827.22 36.4
 1 -4 8 745.43 40.3
 -2 4 -8 286.57 14.8
 2 -4 8 278.77 14.4
 -3 4 -8 193.98 12.6
 -4 4 -8 14 4.6
 -5 4 -8 273.27 16.8
 -6 4 -8 12.4 7.4
 -7 4 -8 71.29 9.8
 7 3 -8 34.3 8.1
 6 3 -8 93.49 11.1
 5 3 -8 157.48 9.7
 5 3 -8 188.38 14.5
 -5 -3 8 184.28 13.5
 4 3 -8 269.27 16.5
 4 3 -8 273.47 15
 -4 -3 8 266.37 18.1
 -4 -3 8 277.27 15.1
 3 3 -8 227.78 13.3
 3 3 -8 197.88 10.7
 -3 -3 8 214.98 10.9
 2 3 -8 306.57 16.2
 -2 -3 8 299.67 14.2
 1 3 -8 9.9 2.9
 1 3 -8 3.8 2.1
 -1 -3 8 4.3 2.6
 0 3 -8 1242.38 68.59
 0 3 -8 1287.87 73.99
 0 3 -8 1293.87 53.99
 0 -3 8 1214.48 53.39
 -1 3 -8 69.89 6.3
 -1 3 -8 88.49 4.8
 1 -3 8 90.59 5.3
 1 -3 8 100.39 7.3
 -2 3 -8 377.86 18.5
 -3 3 -8 -0.7 3
 -4 3 -8 342.27 17.8
 -5 3 -8 25.8 6.8
 -6 3 -8 96.29 10.1
 -7 3 -8 6.6 5.4
 7 2 -8 124.99 14.4
 6 2 -8 -2.7 4.7
 -6 -2 8 -3 5.4
 5 2 -8 198.98 11.5
 5 2 -8 146.99 12.7
 -5 -2 8 180.78 13.5
 4 2 -8 36.7 6.1
 4 2 -8 47.9 4.3
 -4 -2 8 35.6 6.2
 -4 -2 8 46.8 5
 3 2 -8 514.95 23.7
 3 2 -8 505.75 23.5
 -3 -2 8 457.25 20.8
 2 2 -8 320.67 14.9
 2 2 -8 335.47 16.8
 -2 -2 8 309.27 17.7
 1 2 -8 530.85 24.5
 1 2 -8 606.14 27.2
 -1 -2 8 556.24 24.6
 -1 -2 8 525.45 21.1
 0 2 -8 253.77 12.4
 0 2 -8 251.77 11.7
 0 -2 8 246.58 10.9
 0 -2 8 267.17 14.8
 -1 2 -8 369.76 20.9
 -1 2 -8 367.46 17.7
 1 -2 8 379.46 19.2
 1 -2 8 344.37 20
 -2 2 -8 416.16 21.3
 -3 2 -8 71.49 7.6
 -4 2 -8 391.76 19.6
 -5 2 -8 30.6 6.1
 -6 2 -8 143.89 12.3
 -7 2 -8 23 8.3
 7 1 -8 25.3 9.1
 6 1 -8 -4.2 4.5
 -6 -1 8 2.7 4.3
 5 1 -8 93.29 10.4
 5 1 -8 71.49 5.5
 -5 -1 8 100.09 9.9
 4 1 -8 52.99 8.1
 4 1 -8 67.39 4.7
 -4 -1 8 68.09 8.3
 -4 -1 8 51.49 4.8
 3 1 -8 508.15 26.2
 3 1 -8 520.65 25.8
 -3 -1 8 521.45 25.4
 -3 -1 8 497.45 26.9
 2 1 -8 137.09 10.8
 2 1 -8 165.98 8.2
 -2 -1 8 151.38 9.5
 -2 -1 8 160.18 8.4
 1 1 -8 14.8 3.6
 1 1 -8 18.6 3.1
 -1 -1 8 14.7 2.6
 -1 -1 8 10 3.3
 -1 -1 8 9.7 3.1
 0 1 -8 87.49 5.7
 0 1 -8 74.09 5.9
 0 -1 8 78.29 6.1
 0 -1 8 81.89 5.4
 0 -1 8 90.69 5.4
 -1 1 -8 133.49 8.3
 1 -1 8 126.19 6.4
 1 -1 8 109.89 7.5
 1 -1 8 127.89 6.7
 -2 1 -8 340.27 16.7
 -3 1 -8 47.2 5.8
 -4 1 -8 117.69 9.5
 -5 1 -8 78.59 8.6
 -6 1 -8 65.29 10.2
 -7 1 -8 10.1 7.9
 7 0 -8 325.87 26.3
 6 0 -8 249.68 20.4
 -6 0 8 271.97 19.1
 5 0 -8 575.34 30
 -5 0 8 627.14 36.9
 -5 0 8 601.24 31.1
 4 0 -8 2611.64 122.79
 4 0 -8 2628.24 125.59
 -4 0 8 2322.87 114.69
 -4 0 8 2704.13 118.39
 -4 0 8 2630.14 160.48
 3 0 -8 818.02 40.3
 3 0 -8 752.32 33.5
 -3 0 8 818.42 38.6
 -3 0 8 832.72 38.4
 2 0 -8 1644.74 84.99
 2 0 -8 1518.95 74.79
 -2 0 8 1703.83 70.59
 -2 0 8 1606.94 75.99
 1 0 -8 10.1 3.5
 1 0 -8 12.4 2.6
 -1 0 8 11.2 2.6
 -1 0 8 9.8 3.2
 -1 0 8 12.2 2.3
 0 0 -8 3466.55 163.98
 0 0 -8 3609.24 181.48
 0 0 8 3420.36 161.18
 0 0 8 3661.63 144.89
 0 0 8 3651.43 188.58
 -1 0 -8 13.7 3.7
 1 0 8 20.6 3.9
 1 0 8 13.7 2.2
 -2 0 -8 3395.86 145.19
 -3 0 -8 65.29 7.2
 3 0 8 56.49 3
 -4 0 -8 594.14 28.8
 -5 0 -8 142.09 12.2
 -6 0 -8 678.23 38.1
 -7 0 -8 100.09 12.8
 7 -1 -8 9.3 8.1
 6 -1 -8 -4.2 4.5
 -6 1 8 10.3 6.9
 5 -1 -8 65.49 8.3
 -5 1 8 70.19 8.2
 -5 1 8 63.59 9.5
 4 -1 -8 63.69 7.6
 -4 1 8 60.29 7.8
 -4 1 8 64.09 8.7
 -4 1 8 57.59 3.9
 -4 1 8 66.19 3.4
 3 -1 -8 490.95 24.7
 3 -1 -8 516.55 24.2
 -3 1 8 490.85 24.1
 -3 1 8 517.05 28
 2 -1 -8 131.09 9.4
 2 -1 -8 154.38 8.8
 -2 1 8 176.98 10.2
 -2 1 8 167.18 7.6
 1 -1 -8 16.1 2.4
 1 -1 -8 20.1 4.1
 -1 1 8 17.1 3.1
 -1 1 8 14.5 2.9
 -1 1 8 14.3 2.4
 0 -1 -8 89.09 6.3
 0 -1 -8 76.49 5.3
 0 -1 -8 78.89 5.3
 0 1 8 79.99 5.4
 0 1 8 86.99 5.4
 0 1 8 74.19 5.2
 -1 -1 -8 116.39 6.4
 -1 -1 -8 132.99 8
 -1 -1 -8 134.69 8.2
 1 1 8 132.29 7.7
 -2 -1 -8 374.66 18.6
 -2 -1 -8 388.26 18.6
 2 1 8 361.26 20.7
 -3 -1 -8 47.9 3.3
 3 1 8 52.19 2.8
 -4 -1 -8 117.89 9.5
 -4 -1 -8 122.89 6.3
 4 1 8 96.19 7.1
 4 1 8 124.09 6.1
 -5 -1 -8 99.39 9.9
 -6 -1 -8 48 8
 -7 -1 -8 -0.9 5.1
 7 -2 -8 134.69 14.7
 6 -2 -8 5.4 6.7
 -6 2 8 -2.8 6.4
 5 -2 -8 187.78 13.5
 -5 2 8 152.98 12.7
 -5 2 8 169.28 13.3
 4 -2 -8 30.5 5.8
 -4 2 8 30 7.1
 -4 2 8 40.6 6.6
 3 -2 -8 510.65 25.8
 -3 2 8 477.55 22.9
 2 -2 -8 304.87 16
 2 -2 -8 326.37 16.9
 2 -2 -8 323.37 15.9
 -2 2 8 344.17 15.8
 1 -2 -8 524.95 26.5
 1 -2 -8 603.64 27.1
 1 -2 -8 569.04 24.8
 1 -2 -8 565.24 22.4
 -1 2 8 552.04 23.8
 -1 2 8 532.65 24.8
 0 -2 -8 262.77 12.3
 0 -2 -8 274.77 14.6
 0 -2 -8 234.98 11
 0 2 8 258.67 12.9
 -1 -2 -8 383.16 17.6
 -1 -2 -8 350.66 15.8
 -1 -2 -8 381.36 21.8
 1 2 8 351.16 16.6
 -2 -2 -8 446.86 20
 -2 -2 -8 451.05 17.5
 2 2 8 389.46 21.2
 -3 -2 -8 88.29 5.1
 -3 -2 -8 83.29 8.2
 -4 -2 -8 388.46 18.3
 -4 -2 -8 384.76 22.9
 -5 -2 -8 47.3 7.4
 -6 -2 -8 166.78 14.3
 -7 -2 -8 0.7 5.4
 7 -3 -8 36 8.2
 6 -3 -8 70.59 9.5
 -6 3 8 87.59 9.9
 -6 3 8 72.39 11
 5 -3 -8 179.48 14.1
 -5 3 8 185.08 13.3
 4 -3 -8 251.67 16.1
 -4 3 8 293.97 17
 -4 3 8 238.98 14.6
 3 -3 -8 224.38 13.7
 -3 3 8 213.68 13.6
 -3 3 8 269.17 13.9
 2 -3 -8 295.87 15.5
 -2 3 8 273.67 17
 1 -3 -8 9 1.7
 1 -3 -8 9.8 2.7
 -1 3 8 4.9 3.3
 -1 3 8 14 3.1
 0 -3 -8 1304.47 67.39
 0 -3 -8 1308.37 56.79
 0 -3 -8 1349.56 60.59
 0 3 8 1269.07 60.19
 -1 -3 -8 75.99 5.6
 -1 -3 -8 95.89 6.6
 -2 -3 -8 346.87 16.3
 -2 -3 -8 346.77 15.3
 -3 -3 -8 2.3 4.3
 -4 -3 -8 393.36 20
 -5 -3 -8 26.5 6.1
 -6 -3 -8 63.49 10.5
 -7 -3 -8 1.4 7.5
 7 -4 -8 1.2 7.2
 6 -4 -8 159.48 14.7
 -6 4 8 152.38 13.6
 -6 4 8 143.09 13.2
 5 -4 -8 93.99 11.1
 -5 4 8 133.99 11.1
 -5 4 8 124.09 12.3
 4 -4 -8 593.84 30.3
 -4 4 8 662.33 35.2
 -4 4 8 675.83 37.1
 3 -4 -8 25.6 5.1
 -3 4 8 20.6 4.6
 -3 4 8 27.1 5.3
 2 -4 -8 222.98 12.7
 1 -4 -8 594.14 27
 1 -4 -8 591.94 25.9
 1 -4 -8 603.94 27.8
 -1 4 8 579.74 32.2
 0 -4 -8 614.24 25.8
 0 -4 -8 630.14 27.1
 0 -4 -8 566.44 25.5
 0 4 8 560.54 28.1
 -1 -4 -8 777.52 31.9
 -1 -4 -8 719.33 37.7
 -1 -4 -8 762.52 29.9
 1 4 8 810.12 37.4
 -2 -4 -8 286.17 14.7
 -2 -4 -8 290.27 13.7
 -3 -4 -8 165.78 10.7
 -4 -4 -8 14.7 6.2
 -5 -4 -8 245.38 16.9
 -6 -4 -8 13.1 5.8
 -7 -4 -8 61.99 12.1
 -7 5 8 28.5 7.5
 6 -5 -8 248.08 17.8
 -6 5 8 256.77 21.8
 -6 5 8 263.97 19
 -5 5 8 205.28 15.3
 -5 5 8 217.28 14.6
 -4 5 8 205.88 13.3
 -4 5 8 201.08 13.9
 3 -5 -8 637.14 29.7
 -3 5 8 681.33 31.7
 -3 5 8 664.63 30.6
 2 -5 -8 626.14 24.6
 1 -5 -8 1634.24 80.09
 1 -5 -8 1607.34 64.89
 1 -5 -8 1581.24 79.19
 0 -5 -8 169.98 9.2
 0 -5 -8 173.18 9.6
 0 -5 -8 159.48 9
 0 5 8 175.98 10.4
 -1 -5 -8 1135.99 51.79
 -1 -5 -8 1066.59 45
 -1 -5 -8 1037.8 54.19
 -2 -5 -8 4.9 2.9
 2 5 8 2.9 2.9
 -3 -5 -8 1041.1 51.19
 -4 -5 -8 6.2 5.4
 -5 -5 -8 631.84 30.1
 -6 -5 -8 4.9 7.1
 -7 6 8 8.7 6.2
 -6 6 8 5.8 6.3
 -5 6 8 3.5 5
 -5 6 8 5.7 6.1
 -4 6 8 60.99 9
 -4 6 8 47.3 7
 3 -6 -8 38.4 6.2
 -3 6 8 30.6 6
 2 -6 -8 10.7 4.5
 1 -6 -8 8.6 4.1
 1 -6 -8 4.9 1.7
 1 -6 -8 1.7 1.8
 0 -6 -8 63.19 5
 0 6 8 61.29 5.1
 0 6 8 48.3 5.9
 -1 -6 -8 3.1 2.2
 1 6 8 3.5 3.3
 2 6 8 -0.1 3.9
 3 6 8 34.2 5.6
 -4 -6 -8 3.6 5.6
 -5 -6 -8 4.7 6.5
 -6 -6 -8 -3.2 5.2
 -6 7 8 167.58 14.1
 -6 7 8 140.09 14.1
 -5 7 8 319.07 21.5
 -5 7 8 405.96 22.8
 -4 7 8 372.06 21.3
 -4 7 8 393.66 20.9
 3 -7 -8 752.02 33.3
 -3 7 8 715.13 31.6
 2 -7 -8 471.65 22.6
 1 -7 -8 561.44 25.2
 1 -7 -8 545.45 28.4
 -1 7 8 564.54 26.8
 0 -7 -8 18.8 2.8
 0 -7 -8 21.9 4.2
 0 7 8 21.6 3.5
 1 7 8 2799.52 122.29
 2 7 8 127.69 9.1
 3 7 8 866.11 44.3
 -4 -7 -8 2.1 4
 4 7 8 7.1 4.5
 -5 -7 -8 498.05 28.4
 -6 -7 -8 81.79 10.5
 -6 8 8 130.49 12.5
 -5 8 8 48.2 8.9
 -5 8 8 51.59 10
 4 -8 -8 454.25 21.5
 -4 8 8 472.65 25
 -4 8 8 454.75 27
 3 -8 -8 58.89 6.8
 -3 8 8 54.09 7.4
 2 -8 -8 385.06 18
 2 -8 -8 359.46 20.1
 2 -8 -8 380.96 18.6
 -2 8 8 370.76 20.2
 1 -8 -8 55.19 4.4
 -1 8 8 45.5 4.2
 0 -8 -8 469.45 25.9
 0 -8 -8 488.85 21.6
 0 8 8 470.75 22.2
 1 8 8 345.87 18.5
 2 8 8 196.28 14.2
 3 8 8 380.66 20
 4 8 8 25.8 5.8
 -5 -8 -8 176.08 15.2
 -6 -8 -8 14 6.5
 -6 9 8 31.4 7.6
 -5 9 8 45.5 8.2
 -5 9 8 48.2 9.3
 4 -9 -8 223.48 14.1
 -4 9 8 190.78 14.8
 3 -9 -8 -0.6 5.4
 -3 9 8 4.9 4.5
 2 -9 -8 346.47 20.4
 2 -9 -8 376.76 19.5
 -2 9 8 401.76 17.7
 -2 9 8 371.96 20
 1 -9 -8 5.7 2.2
 1 -9 -8 -1 2.8
 -1 9 8 -0.4 2
 0 -9 -8 304.47 17.8
 0 -9 -8 323.67 17.2
 0 9 8 348.27 18.2
 1 9 8 -0.6 2.5
 2 9 8 419.66 22.1
 3 9 8 47.1 7.3
 4 9 8 85.69 10.3
 5 9 8 18.5 8
 -6 -9 -8 98.29 13.3
 -6 10 8 5.2 5.5
 -5 10 8 284.47 19.4
 -5 10 8 268.87 19.4
 4 -10 -8 3.5 5.9
 -4 10 8 -3.7 4.4
 3 -10 -8 134.79 11.4
 -3 10 8 146.19 12.6
 2 -10 -8 35.6 5.9
 2 -10 -8 49.2 4
 -2 10 8 35.3 3.5
 -2 10 8 40.5 6.2
 1 -10 -8 251.47 15.2
 1 -10 -8 264.77 14.9
 -1 10 8 257.37 13.4
 0 -10 -8 107.89 8.9
 0 10 8 136.09 8.9
 1 10 8 201.38 12.8
 2 10 8 78.49 7.9
 3 10 8 84.59 9.6
 4 10 8 84.79 9.5
 5 10 8 35.4 7.8
 -6 -10 -8 48.8 10.3
 6 10 8 59.49 10.7
 -5 11 8 151.08 14.1
 -5 11 8 162.48 14
 4 -11 -8 39.8 6.8
 -4 11 8 46.6 7.9
 3 -11 -8 75.29 8.3
 -3 11 8 90.39 10.5
 2 -11 -8 19.9 5.1
 -2 11 8 16.7 5
 -2 11 8 13.3 2.8
 1 -11 -8 20.8 5.1
 1 -11 -8 22.7 4.3
 -1 11 8 31.6 5.4
 0 11 8 383.56 23
 1 11 8 316.97 16.6
 2 11 8 32.6 6.5
 3 11 8 22.8 6.9
 4 11 8 97.29 11.4
 5 11 8 4.8 7.4
 -5 12 8 157.98 15.6
 4 -12 -8 428.16 22.2
 -4 12 8 412.76 31.4
 3 -12 -8 183.48 13.6
 -3 12 8 164.18 13.2
 2 -12 -8 1011.8 47.4
 -2 12 8 1023.8 45.9
 -2 12 8 993.1 54.69
 1 -12 -8 261.97 15.9
 -1 12 8 323.37 17.2
 -1 12 8 312.67 17.1
 0 12 8 1173.18 59.59
 1 12 8 8.1 4.7
 2 12 8 859.91 47.9
 3 12 8 34.5 7.9
 4 12 8 635.04 31.6
 5 12 8 15.1 6.6
 5 -13 -8 70.09 9.4
 -5 13 8 65.19 11.6
 4 -13 -8 -1.9 4.4
 -4 13 8 -1.4 5.4
 3 -13 -8 25 7.1
 -3 13 8 5.9 6.7
 2 -13 -8 34.5 6.6
 -2 13 8 25.5 6.1
 1 -13 -8 30.9 6.2
 -1 13 8 29.7 5.6
 0 13 8 13.4 4.1
 0 13 8 12.8 4.8
 1 13 8 110.59 9.9
 2 13 8 34.2 7.6
 3 13 8 13.3 5.7
 4 13 8 16 6.4
 5 13 8 5.8 6
 4 -14 -8 28 6.6
 -4 14 8 38.5 7.8
 3 -14 -8 361.36 23.5
 -3 14 8 306.67 19.1
 2 -14 -8 52.99 8.7
 -2 14 8 45.4 7.1
 1 -14 -8 96.09 9.8
 -1 14 8 91.59 7.8
 -1 14 8 102.39 9.9
 0 14 8 303.17 18.1
 0 14 8 322.57 18.4
 1 14 8 37.9 7.1
 1 14 8 50.89 6.2
 2 14 8 399.56 26.8
 3 14 8 83.19 9.7
 4 14 8 91.09 10.8
 4 -15 -8 49.9 8.5
 3 -15 -8 120.29 12.4
 -3 15 8 106.39 12.5
 2 -15 -8 36.9 7.1
 -2 15 8 51.39 7.8
 1 -15 -8 59.59 9.3
 -1 15 8 47.7 6.2
 -1 15 8 40 7.5
 0 15 8 174.98 14.7
 0 15 8 206.18 14
 1 15 8 57.79 6.5
 1 15 8 41.5 8
 2 15 8 109.69 10.9
 3 15 8 4.5 7
 4 15 8 85.29 12
 3 -16 -8 58.79 8.9
 -3 16 8 77.79 9.6
 2 -16 -8 104.69 13.9
 -2 16 8 97.89 10.2
 1 -16 -8 94.09 11.2
 -1 16 8 92.19 9
 0 16 8 29.4 6.6
 0 16 8 42.5 6.7
 1 16 8 158.58 13.2
 2 16 8 6.9 6.9
 3 16 8 122.99 12.5
 2 -17 -8 35 9.3
 -2 17 8 32.2 6.7
 1 -17 -8 211.28 16.3
 -1 17 8 181.48 15.9
 0 17 8 31.4 7.2
 1 17 8 221.68 16
 2 17 8 -0.3 4.5
 1 -18 -8 64.29 11.4
 1 18 8 24.1 6.5
 2 17 -9 315.97 24.4
 1 17 -9 9.4 9.3
 0 17 -9 184.08 17.4
 -1 17 -9 36.4 8.5
 -2 17 -9 147.19 15
 3 16 -9 152.58 18.6
 2 16 -9 25.5 8.1
 1 16 -9 78.49 12.4
 0 16 -9 22.1 7.1
 -1 16 -9 356.46 23.4
 -2 16 -9 20.1 9.3
 -3 16 -9 141.29 15.8
 4 15 -9 244.38 21.5
 3 15 -9 44.5 10.7
 2 15 -9 227.08 18.6
 1 15 -9 33.5 7.7
 0 15 -9 542.45 30.1
 -1 15 -9 10.1 5.8
 -2 15 -9 341.17 22.6
 -3 15 -9 25.1 9.6
 4 14 -9 4.6 6.7
 3 14 -9 330.17 22.5
 2 14 -9 5.7 5.8
 1 14 -9 362.26 25.1
 0 14 -9 6 7.1
 -1 14 -9 226.98 16.6
 -2 14 -9 156.18 14.4
 -3 14 -9 184.18 16.5
 -4 14 -9 79.39 10.8
 5 13 -9 33.9 10.9
 4 13 -9 22.2 9.1
 3 13 -9 73.29 11.2
 2 13 -9 23.6 8.3
 1 13 -9 38 7.7
 0 13 -9 18.1 6.3
 -1 13 -9 100.39 11.9
 -2 13 -9 -3.8 6.4
 -3 13 -9 10.3 7.5
 -4 13 -9 56.89 9.2
 5 12 -9 16.7 7
 4 12 -9 37.6 7.7
 3 12 -9 43 9.2
 2 12 -9 10.4 5.6
 1 12 -9 1.9 4.6
 0 12 -9 5.4 6.6
 -1 12 -9 91.09 11.1
 -2 12 -9 3 6.4
 -3 12 -9 58.89 8.8
 -4 12 -9 1.7 6.9
 -5 12 -9 3.6 8.1
 5 11 -9 35.2 9.3
 4 11 -9 0.3 4.3
 3 11 -9 65.49 10
 2 11 -9 57.49 9.2
 1 11 -9 218.48 14.8
 0 11 -9 51.99 7.7
 -1 11 -9 17 7
 -2 11 -9 61.69 9.4
 -3 11 -9 15.3 6.9
 -4 11 -9 72.39 10.8
 -5 11 -9 2.6 5.4
 6 10 -9 75.39 10.6
 5 10 -9 292.97 21.9
 4 10 -9 1.7 4.7
 3 10 -9 1137.39 56.39
 2 10 -9 8.4 4.6
 1 10 -9 848.42 37.5
 0 10 -9 4.3 5.5
 -1 10 -9 791.52 35.2
 -2 10 -9 153.58 12.2
 -3 10 -9 812.92 43.9
 -4 10 -9 199.48 14.9
 -5 10 -9 353.36 21.5
 6 9 -9 165.98 14.2
 5 9 -9 35.2 7.6
 4 9 -9 725.93 42.3
 -4 -9 9 771.92 42.6
 3 9 -9 33.1 7.4
 2 9 -9 774.42 33.8
 1 9 -9 46 7.6
 0 9 -9 656.33 32.4
 -1 9 -9 202.58 13.3
 -2 9 -9 1065.69 55.09
 -3 9 -9 26.5 7.1
 -4 9 -9 158.68 13
 -5 9 -9 177.38 15.3
 -6 9 -9 126.39 14.1
 6 8 -9 25.9 6.8
 5 8 -9 170.58 12.9
 4 8 -9 112.19 11.2
 -4 -8 9 134.89 9.1
 3 8 -9 36.1 6.2
 2 8 -9 32 6.7
 1 8 -9 290.77 16.7
 0 8 -9 46.1 7.3
 0 8 -9 43.8 4.5
 -1 8 -9 672.73 31.3
 -1 8 -9 700.43 35.7
 -2 8 -9 6.9 4.3
 -3 8 -9 143.19 11.4
 -4 8 -9 19.9 6.9
 -5 8 -9 72.29 9.4
 -6 8 -9 12 6.2
 6 7 -9 74.29 8.6
 5 7 -9 33.5 6.5
 -5 -7 9 34.2 5.3
 4 7 -9 336.17 20.3
 -4 -7 9 326.57 18
 3 7 -9 31.8 5.3
 2 7 -9 355.16 18.3
 1 7 -9 8.4 4
 0 7 -9 545.35 30
 0 7 -9 611.74 29.9
 -1 7 -9 65.39 4.7
 -1 7 -9 73.09 7.5
 -2 7 -9 373.66 19.3
 -3 7 -9 243.18 15.3
 -4 7 -9 100.29 10.7
 -5 7 -9 37.2 7.1
 -6 7 -9 47.3 8.4
 6 6 -9 59.39 9.7
 5 6 -9 5.6 4.5
 -5 -6 9 6.3 4
 4 6 -9 337.77 18.3
 -4 -6 9 325.07 18.9
 3 6 -9 9.8 3.5
 2 6 -9 75.99 7.3
 1 6 -9 170.48 10.5
 1 6 -9 161.08 11.2
 0 6 -9 67.79 6.8
 0 6 -9 66.39 5.3
 -1 6 -9 4.9 3.5
 -1 6 -9 6.7 2
 -2 6 -9 124.49 9.9
 2 -6 9 136.19 7.8
 -3 6 -9 28.7 5.7
 -4 6 -9 23.7 5.9
 -5 6 -9 49.4 9.1
 -6 6 -9 5.6 7.6
 6 5 -9 132.69 13.4
 -6 -5 9 156.98 11.7
 5 5 -9 11.8 4
 5 5 -9 4.8 6.7
 -5 -5 9 -1.2 4.1
 4 5 -9 720.53 36.7
 -4 -5 9 662.53 33.5
 3 5 -9 16.3 4.5
 2 5 -9 763.12 35.7
 1 5 -9 12.2 3.3
 1 5 -9 6 3.2
 0 5 -9 827.72 42
 0 5 -9 838.52 39.2
 -1 5 -9 330.37 16.6
 -2 5 -9 1130.99 49.7
 2 -5 9 1139.09 47.4
 -3 5 -9 18.1 4.9
 -4 5 -9 133.29 11.6
 -5 5 -9 162.18 13.1
 -6 5 -9 64.49 9.4
 6 4 -9 121.39 12.5
 -6 -4 9 103.09 10.5
 5 4 -9 74.19 7
 5 4 -9 92.09 11
 -5 -4 9 75.49 8.3
 4 4 -9 22.9 4.4
 4 4 -9 26.9 7.3
 -4 -4 9 31.9 5.9
 3 4 -9 742.53 38.7
 -3 -4 9 649.34 41.3
 2 4 -9 105.99 8.2
 -2 -4 9 111.89 7.8
 1 4 -9 906.11 50.69
 1 4 -9 909.91 50.89
 -1 -4 9 1001.8 49.9
 0 4 -9 2.3 2
 0 4 -9 5.8 4.1
 -1 4 -9 275.37 16.1
 -1 4 -9 314.77 15.7
 1 -4 9 325.57 15
 -2 4 -9 65.99 7.5
 2 -4 9 56.79 5
 -3 4 -9 465.05 22
 -4 4 -9 34.2 7.3
 -5 4 -9 245.78 18.4
 -6 4 -9 20.9 6.6
 7 3 -9 74.49 11.3
 6 3 -9 206.48 17
 -6 -3 9 190.38 14.6
 5 3 -9 42.5 4.8
 5 3 -9 36.7 8.4
 -5 -3 9 34.6 6.8
 4 3 -9 891.51 42.1
 4 3 -9 825.62 52.49
 -4 -3 9 828.12 43.5
 -4 -3 9 877.61 38.9
 3 3 -9 0.8 1.8
 3 3 -9 1.8 3.5
 -3 -3 9 -0.8 2.6
 2 3 -9 2223.88 110.19
 2 3 -9 2077.09 108.69
 -2 -3 9 2162.08 100.19
 1 3 -9 27.3 3.8
 1 3 -9 35.7 4.8
 1 3 -9 25.7 4.6
 0 3 -9 1471.35 65.79
 0 3 -9 1437.26 59.59
 0 -3 9 1427.36 59.59
 0 -3 9 1293.27 62.09
 -1 3 -9 128.19 8.5
 -1 3 -9 112.69 7.3
 1 -3 9 117.59 7.1
 -2 3 -9 1277.57 53.99
 -3 3 -9 435.66 22.4
 -4 3 -9 599.04 34.4
 -5 3 -9 78.49 9.1
 -6 3 -9 173.88 15.2
 7 2 -9 201.08 17.1
 6 2 -9 91.39 12.1
 -6 -2 9 89.69 10.3
 5 2 -9 457.45 31.1
 5 2 -9 448.36 26.1
 -5 -2 9 467.15 27.2
 4 2 -9 70.79 9.1
 4 2 -9 58.19 5.8
 -4 -2 9 43.9 6.5
 -4 -2 9 50.89 5.2
 3 2 -9 1618.54 72.39
 3 2 -9 1799.22 91.29
 -3 -2 9 1733.13 81.09
 2 2 -9 97.89 6.8
 2 2 -9 82.89 7.3
 -2 -2 9 87.49 6
 1 2 -9 1167.88 55.29
 1 2 -9 1224.98 61.09
 -1 -2 9 1178.88 56.19
 -1 -2 9 1191.28 58.29
 0 2 -9 346.87 17.5
 0 2 -9 362.86 19.8
 0 -2 9 334.37 16.5
 0 -2 9 315.57 16.1
 -1 2 -9 2429.06 93.59
 -1 2 -9 2306.17 122.69
 1 -2 9 2293.37 100.29
 -2 2 -9 206.48 11.9
 -3 2 -9 825.92 42.4
 -4 2 -9 212.68 14.1
 -5 2 -9 128.09 12.1
 -6 2 -9 315.27 20
 7 1 -9 15.8 8.9
 6 1 -9 5.3 7.2
 -6 -1 9 7.2 5.1
 5 1 -9 150.18 12.9
 5 1 -9 188.18 11
 -5 -1 9 186.28 13.7
 4 1 -9 -0.6 1.3
 4 1 -9 4.7 5.5
 -4 -1 9 4.1 2.3
 -4 -1 9 1.6 5.4
 3 1 -9 236.98 14.4
 3 1 -9 224.98 12.8
 -3 -1 9 242.48 12.5
 2 1 -9 6.5 2.9
 2 1 -9 4.8 4
 -2 -1 9 6.9 2.4
 -2 -1 9 8.5 3.2
 1 1 -9 132.99 7.7
 1 1 -9 139.49 8.8
 -1 -1 9 148.59 8.5
 -1 -1 9 110.59 7.6
 -1 -1 9 129.49 7.8
 0 1 -9 250.67 13.8
 0 1 -9 237.08 13.2
 0 -1 9 245.58 12.2
 0 -1 9 248.18 13.7
 0 -1 9 242.88 13.3
 -1 1 -9 330.17 15
 1 -1 9 337.57 16.4
 1 -1 9 292.17 16.6
 -2 1 -9 67.99 6.9
 -3 1 -9 27.2 5.1
 -4 1 -9 86.59 8.7
 -5 1 -9 10.6 5.1
 -6 1 -9 50.09 8.3
 -7 1 -9 4.7 6
 7 0 -9 4.1 8.2
 6 0 -9 -1 6.7
 -6 0 9 4.3 5
 5 0 -9 -1.4 5.6
 -5 0 9 -1.4 5.7
 4 0 -9 0.8 1.3
 4 0 -9 0.4 5.3
 -4 0 9 -0.2 1.5
 -4 0 9 -1.2 3.7
 -4 0 9 1 3.7
 3 0 -9 2.4 1.4
 3 0 -9 0.4 3.1
 -3 0 9 0.5 4.4
 -3 0 9 -0.9 1.4
 2 0 -9 1.3 2.2
 2 0 -9 1.4 3.9
 -2 0 9 1.4 1.6
 -2 0 9 0.2 2.7
 1 0 -9 0.5 2.1
 1 0 -9 2.3 2.5
 -1 0 9 -0.1 2.1
 -1 0 9 -2 2
 -1 0 9 3.9 2
 0 0 -9 2.1 2.5
 0 0 -9 0.5 2.3
 0 0 9 3.4 2.6
 0 0 9 -0.7 2.2
 0 0 9 0.3 1.8
 -1 0 -9 3 3.2
 1 0 9 -0.9 2.9
 1 0 9 0.1 1.4
 -2 0 -9 2.4 4.2
 -3 0 -9 -2.3 2.9
 -4 0 -9 0.9 3.5
 -5 0 -9 7.4 6.4
 -6 0 -9 2.2 5.1
 -7 0 -9 2.4 8.4
 7 -1 -9 31.1 9.9
 6 -1 -9 6.8 5.4
 -6 1 9 8 5.6
 5 -1 -9 196.38 14.3
 -5 1 9 177.38 13.1
 -5 1 9 182.68 13.7
 4 -1 -9 4.2 5.5
 -4 1 9 -0.7 3.5
 -4 1 9 2.3 4.1
 3 -1 -9 226.08 11.7
 3 -1 -9 226.18 13.7
 -3 1 9 245.28 10.8
 -3 1 9 205.88 12.9
 2 -1 -9 4.6 3.1
 2 -1 -9 5.3 1.9
 -2 1 9 4.5 3.9
 1 -1 -9 135.19 9
 1 -1 -9 138.59 7.4
 -1 1 9 127.79 8.2
 -1 1 9 134.69 6.8
 0 -1 -9 240.48 13.1
 0 -1 -9 242.18 12.1
 0 1 9 240.28 11.6
 0 1 9 229.38 11.6
 -1 -1 -9 306.77 14.1
 -1 -1 -9 287.07 14.3
 -1 -1 -9 316.57 13.2
 1 1 9 284.67 15.1
 -2 -1 -9 98.99 7.5
 -2 -1 -9 85.99 5.2
 2 1 9 78.89 4.8
 -3 -1 -9 37.8 5.7
 -3 -1 -9 39.9 3.1
 -4 -1 -9 91.39 10
 4 1 9 74.59 4.9
 -5 -1 -9 -5.2 5.9
 -6 -1 -9 27.9 7.1
 -7 -1 -9 2.2 8.3
 7 -2 -9 206.08 18.8
 6 -2 -9 94.49 13.4
 -6 2 9 76.29 9.9
 5 -2 -9 441.56 23.8
 -5 2 9 455.75 25.6
 -5 2 9 414.46 24.6
 4 -2 -9 79.69 9.6
 -4 2 9 74.49 8.4
 -4 2 9 63.49 7.5
 3 -2 -9 1746.93 93.59
 -3 2 9 1685.63 85.09
 2 -2 -9 84.39 5.4
 2 -2 -9 82.39 4.7
 2 -2 -9 83.39 8.4
 -2 2 9 105.89 8.3
 1 -2 -9 1263.17 63.79
 1 -2 -9 1181.18 51.39
 1 -2 -9 1161.08 65.49
 -1 2 9 1187.68 58.79
 -1 2 9 1171.28 64.59
 0 -2 -9 313.67 14.3
 0 -2 -9 337.27 16.4
 0 -2 -9 339.87 15.3
 0 2 9 297.27 17.4
 -1 -2 -9 2253.97 115.39
 -1 -2 -9 2315.17 95.69
 -1 -2 -9 2198.68 114.49
 1 2 9 2246.38 129.69
 -2 -2 -9 173.28 8.7
 -2 -2 -9 181.68 11.1
 2 2 9 181.98 9.2
 -3 -2 -9 920.71 39.3
 -3 -2 -9 943.81 40.7
 3 2 9 848.62 54.89
 -4 -2 -9 191.98 8.9
 -4 -2 -9 209.38 13.6
 -5 -2 -9 111.89 11.4
 -6 -2 -9 323.67 21
 7 -3 -9 72.99 11.9
 6 -3 -9 154.18 14.9
 -6 3 9 216.98 15.4
 -6 3 9 192.08 16.4
 5 -3 -9 31.6 7.8
 -5 3 9 33.1 7.5
 4 -3 -9 828.42 41.6
 -4 3 9 884.01 44.5
 -4 3 9 877.01 37.8
 3 -3 -9 -2.7 3.3
 -3 3 9 7.3 5
 2 -3 -9 2068.79 98.39
 -2 3 9 2207.98 102.09
 1 -3 -9 31.6 2.9
 1 -3 -9 29.6 4.1
 1 -3 -9 27.8 2.8
 -1 3 9 31.7 4.8
 0 -3 -9 1416.46 60.29
 0 -3 -9 1351.36 65.69
 0 -3 -9 1446.36 64.99
 0 3 9 1397.26 73.19
 -1 -3 -9 118.69 7.9
 -1 -3 -9 129.29 8.8
 -1 -3 -9 130.59 7.4
 1 3 9 123.09 7.8
 -2 -3 -9 1324.37 57.39
 -2 -3 -9 1243.28 52.69
 2 3 9 1254.67 62.49
 -3 -3 -9 443.66 21.8
 -3 -3 -9 427.56 19.1
 -4 -3 -9 616.74 28.1
 -4 -3 -9 592.24 32.6
 -5 -3 -9 81.69 10.7
 -6 -3 -9 196.78 16.3
 7 -4 -9 39.7 8.9
 6 -4 -9 125.89 12.5
 -6 4 9 122.59 12.7
 -6 4 9 114.59 12.4
 5 -4 -9 76.69 10.3
 -5 4 9 67.39 9.3
 -5 4 9 73.29 9.4
 4 -4 -9 26.9 5.8
 -4 4 9 34.1 6.9
 -4 4 9 29.7 5.7
 3 -4 -9 729.13 32.7
 -3 4 9 715.23 37.8
 2 -4 -9 102.69 7.6
 1 -4 -9 943.11 44.2
 1 -4 -9 926.31 43.2
 1 -4 -9 957.3 38.1
 0 -4 -9 0.4 3.2
 0 -4 -9 2.6 2.3
 0 -4 -9 3.4 2.1
 0 4 9 1.7 2.8
 -1 -4 -9 306.87 13.6
 -1 -4 -9 325.97 16.6
 -1 -4 -9 285.07 16.2
 1 4 9 315.57 14.8
 -2 -4 -9 60.69 5.2
 -2 -4 -9 58.09 6.8
 -3 -4 -9 462.25 22.2
 -3 -4 -9 437.86 19
 -4 -4 -9 40 7.8
 -5 -4 -9 182.08 14.9
 -6 -4 -9 15 6.4
 -6 5 9 135.09 14.8
 -6 5 9 111.89 11.7
 5 -5 -9 14.6 5.9
 -5 5 9 17.2 6.3
 -5 5 9 8.3 6.1
 -4 5 9 652.93 39.3
 -4 5 9 617.14 36.9
 -3 5 9 16.1 6.3
 -3 5 9 6.8 4
 2 -5 -9 748.43 31.8
 1 -5 -9 4.8 4
 1 -5 -9 11.4 2.1
 1 -5 -9 10.2 1.9
 0 -5 -9 874.01 35.3
 0 -5 -9 847.92 46.7
 0 -5 -9 850.61 39.2
 0 5 9 813.92 64.09
 -1 -5 -9 329.37 15.6
 -1 -5 -9 353.16 18.8
 -1 -5 -9 356.16 15.3
 1 5 9 327.37 19.4
 -2 -5 -9 1099.59 50.89
 -2 -5 -9 1105.89 59.09
 -3 -5 -9 28.5 5.2
 -4 -5 -9 205.08 14.8
 -5 -5 -9 154.08 13.1
 -6 -5 -9 74.29 10
 -6 6 9 25.8 8.6
 -6 6 9 28.9 8.2
 -5 6 9 7 5.9
 -5 6 9 2 4.1
 -4 6 9 284.87 17.3
 -4 6 9 313.67 18.4
 3 -6 -9 12 5.3
 -3 6 9 6.2 5.6
 -3 6 9 9.1 4.5
 2 -6 -9 76.09 6.9
 1 -6 -9 145.39 7.5
 1 -6 -9 159.78 9.6
 1 -6 -9 139.49 8.5
 0 -6 -9 55.19 5.6
 0 -6 -9 58.89 5.3
 -1 -6 -9 2.5 3.2
 -1 -6 -9 5.9 3.7
 -2 -6 -9 115.69 8.7
 -3 -6 -9 24 5.3
 -4 -6 -9 25.8 6
 -5 -6 -9 44.3 9.5
 -6 -6 -9 20.1 8.6
 -6 7 9 52.29 10
 -5 7 9 16.3 6.7
 -5 7 9 14.2 7
 -4 7 9 374.46 21.4
 -4 7 9 323.47 22.1
 3 -7 -9 29.4 6.4
 -3 7 9 35.8 7.6
 2 -7 -9 345.97 17.4
 1 -7 -9 12.5 2.4
 1 -7 -9 13.5 2.4
 0 -7 -9 569.94 33.8
 0 -7 -9 508.75 22.1
 0 -7 -9 567.44 37.6
 -1 -7 -9 53.39 5.7
 1 7 9 49.99 6
 2 7 9 387.96 19.4
 -3 -7 -9 265.87 15.3
 3 7 9 244.58 15
 -4 -7 -9 114.09 11.4
 -5 -7 -9 28.5 7
 -6 -7 -9 55.29 11
 -6 8 9 29 9.2
 -6 8 9 23.6 7.7
 -5 8 9 182.28 15.4
 -5 8 9 173.08 14.9
 -4 8 9 99.79 10.2
 3 -8 -9 13.4 4.6
 -3 8 9 23.1 7
 2 -8 -9 15.3 1.2
 2 -8 -9 12.1 5.6
 2 -8 -9 19.1 1.4
 1 -8 -9 272.17 13.3
 1 -8 -9 301.77 15.2
 1 -8 -9 273.37 13.9
 0 -8 -9 34 4.3
 0 -8 -9 45.5 6.4
 0 8 9 34.2 4.4
 1 8 9 626.14 27.9
 2 8 9 4.4 4.8
 3 8 9 135.79 11.4
 -4 -8 -9 14.2 5.5
 4 8 9 15 5.6
 -5 -8 -9 55.89 8.7
 -6 -8 -9 13.8 9.2
 -6 9 9 125.89 15.7
 -6 9 9 155.38 14.8
 -5 9 9 12.1 7.6
 4 -9 -9 764.62 34.8
 -4 9 9 712.93 41.9
 -4 9 9 756.72 41.4
 3 -9 -9 11.6 6
 -3 9 9 23.2 7.3
 2 -9 -9 833.62 36.7
 2 -9 -9 763.12 45.6
 2 -9 -9 837.02 42.6
 -2 9 9 757.72 37.2
 1 -9 -9 64.49 5.4
 1 -9 -9 73.89 8.1
 -1 9 9 62.59 4.9
 0 -9 -9 648.64 26.1
 0 -9 -9 572.34 36.2
 0 9 9 611.54 28.5
 1 9 9 148.99 11.4
 2 9 9 1114.29 57.19
 3 9 9 11.6 6.1
 4 9 9 201.88 14.5
 -5 -9 -9 153.28 14.9
 -5 10 9 249.48 21.3
 -5 10 9 272.37 19.1
 4 -10 -9 2.3 4.3
 -4 10 9 1.6 7.2
 3 -10 -9 1102.09 54.09
 -3 10 9 1084.49 54.59
 2 -10 -9 10.8 5.9
 -2 10 9 0.9 3.5
 1 -10 -9 859.11 53.99
 1 -10 -9 866.51 39.8
 -1 10 9 884.81 43.3
 0 -10 -9 9.9 5.5
 0 10 9 9.7 3.7
 1 10 9 758.42 37.7
 2 10 9 154.08 11.6
 3 10 9 736.53 45.3
 4 10 9 151.68 13.4
 5 10 9 317.47 21.5
 -5 11 9 34.5 8
 -5 11 9 25.5 9.8
 4 -11 -9 -4.3 6.3
 -4 11 9 1.1 6.9
 3 -11 -9 86.89 9.1
 -3 11 9 84.29 10.6
 2 -11 -9 47.3 6.8
 -2 11 9 56.49 8.3
 1 -11 -9 238.78 17.7
 -1 11 9 254.37 16.1
 0 -11 -9 62.29 7.2
 0 11 9 57.29 6.3
 1 11 9 20.1 5.4
 2 11 9 44.4 6.4
 3 11 9 8.6 6.2
 4 11 9 61.79 10
 5 11 9 0.8 7.4
 -5 12 9 3.3 7.8
 -5 12 9 3.7 8.5
 4 -12 -9 26.2 6.7
 -4 12 9 44.2 9.8
 3 -12 -9 30.4 7.8
 -3 12 9 45.5 9.2
 2 -12 -9 7.7 6.1
 -2 12 9 8.8 6.4
 1 -12 -9 2.1 3.8
 -1 12 9 0.5 3.2
 -1 12 9 7.6 3.7
 0 -12 -9 6 4.5
 0 12 9 5.7 3.7
 1 12 9 65.89 6.9
 2 12 9 1.3 4.9
 3 12 9 55.09 7.8
 4 12 9 4.5 7.1
 5 12 9 9.3 6
 -5 13 9 44.7 9.7
 4 -13 -9 35.4 8.8
 -4 13 9 18.5 8.6
 3 -13 -9 107.09 11.6
 -3 13 9 77.19 9.8
 2 -13 -9 10.4 6.8
 -2 13 9 11.7 6.4
 1 -13 -9 27.9 7.4
 -1 13 9 28.1 5
 -1 13 9 29.5 6.9
 0 13 9 17.1 5.4
 0 13 9 13.3 3.9
 1 13 9 129.39 11.3
 2 13 9 3.4 3.9
 3 13 9 -2.2 4.6
 4 13 9 49 9.9
 4 -14 -9 7.6 7.5
 -4 14 9 9 8.1
 3 -14 -9 314.07 19.7
 -3 14 9 352.26 23.2
 2 -14 -9 1.2 4.4
 -2 14 9 1.2 6
 1 -14 -9 405.66 21.4
 -1 14 9 372.66 23
 -1 14 9 416.16 24.3
 0 14 9 1.7 4.6
 0 14 9 4.7 4.3
 1 14 9 296.27 21.8
 2 14 9 119.09 10.8
 3 14 9 169.68 13.7
 4 14 9 71.29 11.3
 -4 15 9 219.18 19.4
 3 -15 -9 26.7 7
 -3 15 9 18.6 6.3
 2 -15 -9 196.98 15.2
 -2 15 9 209.48 15.7
 1 -15 -9 16.6 7.3
 -1 15 9 26 6.9
 0 15 9 576.74 32.4
 0 15 9 633.74 43.3
 1 15 9 8.4 5.7
 2 15 9 273.17 21.2
 3 15 9 31.2 7.2
 3 -16 -9 130.89 14.2
 -3 16 9 127.89 13.8
 2 -16 -9 32.2 7.3
 -2 16 9 25.5 7.9
 1 -16 -9 72.99 9.6
 -1 16 9 84.79 9
 0 16 9 14.7 5.8
 0 16 9 9.8 5.2
 1 16 9 290.77 20.9
 2 16 9 2.2 6.4
 3 16 9 154.68 14.8
 2 -17 -9 362.46 24
 -2 17 9 354.46 29
 1 -17 -9 3.3 5.3
 -1 17 9 -0.8 5.4
 1 17 9 28.5 7.2
 2 17 9 160.78 13.8
 1 17 -10 152.88 17.3
 0 17 -10 71.09 12.9
 -1 17 -10 321.37 27.2
 2 16 -10 19.4 7.9
 1 16 -10 -2.6 5.2
 0 16 -10 28.6 9.8
 -1 16 -10 3.8 7.8
 -2 16 -10 5.2 6.1
 3 15 -10 27.9 9.7
 2 15 -10 -2.7 8.5
 1 15 -10 12.6 6.4
 0 15 -10 4.1 5.9
 -1 15 -10 7.8 5.7
 -2 15 -10 7.4 6.1
 -3 15 -10 25.2 7.8
 4 14 -10 207.28 17.4
 3 14 -10 50.69 10.7
 2 14 -10 306.97 20.6
 1 14 -10 78.49 10.3
 0 14 -10 114.99 12.1
 -1 14 -10 176.38 16.5
 -2 14 -10 189.38 16.4
 -3 14 -10 67.09 10
 -4 14 -10 71.49 10.9
 4 13 -10 33.7 10.3
 3 13 -10 36 9.4
 2 13 -10 5.7 7.8
 1 13 -10 23.4 6.9
 0 13 -10 41.2 9.3
 -1 13 -10 151.48 13.3
 -2 13 -10 -0.8 7.2
 -3 13 -10 11.7 6.1
 -4 13 -10 7.2 6.1
 5 12 -10 10.2 6.2
 4 12 -10 675.63 36.9
 3 12 -10 106.09 12.6
 2 12 -10 1384.76 63.69
 1 12 -10 126.39 11.8
 0 12 -10 728.03 35.3
 -1 12 -10 378.86 21.6
 -2 12 -10 496.65 26.5
 -3 12 -10 593.14 30
 -4 12 -10 270.27 19.7
 5 11 -10 0.8 7.6
 4 11 -10 8.1 5.5
 3 11 -10 135.09 13.3
 2 11 -10 0.4 6.2
 1 11 -10 56.69 8.3
 0 11 -10 27.3 8
 -1 11 -10 72.19 9
 -2 11 -10 13.6 5.7
 -3 11 -10 81.59 10.9
 -4 11 -10 1.2 7.1
 -5 11 -10 8.3 8.3
 5 10 -10 0.9 6.5
 4 10 -10 127.49 12.7
 3 10 -10 21.7 7.2
 2 10 -10 60.49 8.1
 1 10 -10 146.79 12
 0 10 -10 249.88 16.4
 -1 10 -10 31.4 6.5
 -2 10 -10 108.19 10.5
 -3 10 -10 90.99 11.4
 -4 10 -10 5.6 5.3
 -5 10 -10 80.49 10.7
 5 9 -10 9.6 6.4
 4 9 -10 18.9 5.5
 -4 -9 10 29.3 4.7
 3 9 -10 2.9 4
 2 9 -10 15.5 6.3
 1 9 -10 4.6 5.8
 0 9 -10 6.7 4.5
 -1 9 -10 4.7 3.2
 -1 9 -10 6.7 4.4
 -2 9 -10 78.89 9.8
 -3 9 -10 7.3 4.5
 -4 9 -10 4.9 6.8
 -5 9 -10 -6.2 5.2
 5 8 -10 7.2 5.3
 4 8 -10 90.79 9.7
 -4 -8 10 66.49 6.9
 3 8 -10 50.49 8
 2 8 -10 349.77 18.9
 1 8 -10 13.3 6
 0 8 -10 5.5 3.2
 0 8 -10 14.8 4.7
 -1 8 -10 50.09 4.4
 -1 8 -10 47.6 8
 -2 8 -10 45.7 6.9
 -3 8 -10 55.59 8.6
 -4 8 -10 81.69 9.6
 -5 8 -10 6.9 7.7
 -6 8 -10 20.7 7.3
 6 7 -10 3.1 8.4
 5 7 -10 584.94 29.7
 -5 -7 10 606.74 34.1
 4 7 -10 16.3 4.5
 -4 -7 10 4.4 3.9
 3 7 -10 1352.76 66.69
 2 7 -10 48.9 7.4
 1 7 -10 1788.22 85.59
 0 7 -10 554.64 31.7
 0 7 -10 609.14 29.5
 -1 7 -10 1289.87 60.09
 -1 7 -10 1349.47 77.49
 -2 7 -10 733.23 35.9
 2 -7 10 692.53 38.6
 -3 7 -10 708.83 32.2
 -4 7 -10 343.07 22.9
 -5 7 -10 56.39 8.7
 -6 7 -10 367.76 26
 6 6 -10 3.5 8.2
 5 6 -10 -1.6 5.4
 5 6 -10 1.8 4
 -5 -6 10 -4.5 3.8
 4 6 -10 46.7 6.7
 -4 -6 10 36.9 6
 3 6 -10 -4.6 4.6
 2 6 -10 95.79 8.9
 1 6 -10 169.98 11.9
 0 6 -10 13.9 4
 0 6 -10 5.4 2.6
 -1 6 -10 16.4 5.8
 -2 6 -10 19.2 6.2
 -2 6 -10 23.2 1.7
 2 -6 10 26.5 2.9
 -3 6 -10 21.1 5.4
 -4 6 -10 26.2 6.2
 -5 6 -10 21.5 8
 -6 6 -10 1.6 7.9
 6 5 -10 21.2 7.5
 -6 -5 10 31.6 7.2
 5 5 -10 500.85 26.7
 5 5 -10 468.15 26.9
 -5 -5 10 495.05 33
 4 5 -10 5.6 3.9
 -4 -5 10 3.4 4.6
 3 5 -10 1649.23 84.59
 2 5 -10 191.88 11.7
 1 5 -10 1366.96 60.49
 1 5 -10 1284.17 78.49
 0 5 -10 50.59 4.9
 0 5 -10 63.49 7
 -1 5 -10 878.31 42.5
 -1 5 -10 876.11 40.9
 1 -5 10 875.01 39.7
 -2 5 -10 649.83 32
 2 -5 10 635.74 33.3
 -3 5 -10 786.22 37.7
 -4 5 -10 689.13 42.5
 -5 5 -10 177.38 14
 -6 5 -10 195.68 15.6
 6 4 -10 58.29 11.1
 -6 -4 10 42.3 7.9
 5 4 -10 12.1 3.5
 5 4 -10 4.1 6.9
 -5 -4 10 13.2 5.6
 4 4 -10 129.09 8.9
 4 4 -10 99.89 10.3
 -4 -4 10 116.99 9.6
 3 4 -10 47.2 6
 3 4 -10 63.69 7.4
 -3 -4 10 65.19 6.6
 2 4 -10 161.78 11.1
 2 4 -10 184.38 10.7
 -2 -4 10 162.08 10.6
 1 4 -10 4.8 3.4
 1 4 -10 3.9 2.3
 1 4 -10 -0.4 3.5
 0 4 -10 14.6 3
 0 -4 10 10.7 3
 -1 4 -10 58.89 7.1
 -1 4 -10 60.79 4.3
 1 -4 10 58.89 4.8
 -2 4 -10 251.37 14.7
 2 -4 10 244.98 12.6
 -3 4 -10 39.3 6.1
 -4 4 -10 11.9 5.1
 -5 4 -10 12.5 5.6
 -6 4 -10 8.5 5.6
 6 3 -10 7 7.5
 -6 -3 10 7.5 6.2
 5 3 -10 5.5 7
 5 3 -10 11 2.9
 -5 -3 10 11.3 4.7
 4 3 -10 8.2 4.7
 -4 -3 10 6 3.8
 3 3 -10 15.7 3.8
 -3 -3 10 15.5 3.4
 2 3 -10 8.7 4.6
 2 3 -10 13.7 3.9
 -2 -3 10 14.5 3.5
 1 3 -10 1.2 2.3
 1 3 -10 4.2 2.6
 -1 -3 10 10 3.3
 0 3 -10 113.19 7
 0 -3 10 100.29 6.5
 -1 3 -10 10.5 2.1
 -1 3 -10 12.3 4.5
 1 -3 10 11.9 2.6
 -2 3 -10 10.3 4.8
 -3 3 -10 37.1 7.1
 -4 3 -10 29.4 6.1
 -5 3 -10 11.1 7.1
 -6 3 -10 -5.1 5.4
 6 2 -10 131.79 13.1
 -6 -2 10 139.89 12.1
 5 2 -10 -1.5 6.2
 -5 -2 10 1.5 5.7
 4 2 -10 311.97 15.8
 4 2 -10 315.27 19
 -4 -2 10 324.87 19.1
 3 2 -10 68.89 8.2
 3 2 -10 67.59 5.5
 -3 -2 10 57.29 5.2
 2 2 -10 729.43 36
 2 2 -10 771.12 42.7
 -2 -2 10 751.22 44.4
 1 2 -10 15.2 4
 1 2 -10 19.7 4
 -1 -2 10 14.4 2.8
 0 2 -10 594.94 29
 0 2 -10 641.04 31
 0 -2 10 580.44 27.3
 0 -2 10 550.14 29.3
 -1 2 -10 241.28 13.3
 1 -2 10 250.17 13.5
 -2 2 -10 294.87 17.6
 -3 2 -10 482.65 23.3
 -4 2 -10 118.19 10.9
 -5 2 -10 125.39 11.1
 -6 2 -10 16.3 6
 6 1 -10 23.9 7.6
 -6 -1 10 22.5 7.9
 5 1 -10 20.2 6.2
 -5 -1 10 16.8 7.2
 4 1 -10 29.5 3.1
 3 1 -10 245.78 15.4
 3 1 -10 240.98 16.8
 -3 -1 10 254.37 15.2
 2 1 -10 0.8 3.1
 2 1 -10 4.1 2.5
 -2 -1 10 0.7 3.8
 -2 -1 10 2.1 2.1
 1 1 -10 387.66 23.1
 1 1 -10 374.56 20.1
 -1 -1 10 354.66 18.8
 -1 -1 10 402.06 18.9
 0 1 -10 7.3 2.6
 0 1 -10 6.5 3.4
 0 -1 10 10.1 3.1
 0 -1 10 6.9 3.2
 -1 1 -10 6.7 3
 1 -1 10 5.6 1.6
 1 -1 10 5 2.4
 -2 1 -10 127.39 9.5
 -3 1 -10 120.59 10.2
 -4 1 -10 58.39 7.5
 -5 1 -10 16.1 5.7
 -6 1 -10 8.4 5.6
 6 0 -10 613.64 34.9
 -6 0 10 689.63 45.5
 5 0 -10 7.3 5.2
 -5 0 10 1 4.4
 4 0 -10 1410.36 68.69
 4 0 -10 1374.46 63.29
 -4 0 10 1421.16 74.69
 -4 0 10 1372.56 70.59
 3 0 -10 76.49 5.4
 -3 0 10 63.19 7.2
 -3 0 10 83.69 4.5
 2 0 -10 2482.25 122.09
 2 0 -10 2571.34 111.89
 -2 0 10 2668.83 100.29
 -2 0 10 2659.93 117.39
 1 0 -10 350.26 17.1
 1 0 -10 367.06 15.8
 -1 0 10 363.56 19
 -1 0 10 364.96 19.3
 0 0 -10 2286.77 113.19
 0 0 -10 2318.97 113.69
 0 0 10 2277.77 90.99
 0 0 10 2185.38 95.09
 0 0 10 2322.47 126.49
 -1 0 -10 1581.94 78.29
 1 0 10 1660.73 94.19
 -2 0 -10 2145.19 104.19
 -3 0 -10 809.62 40.6
 -4 0 -10 454.45 23.5
 -5 0 -10 830.32 37.2
 -6 0 -10 69.79 9.9
 6 -1 -10 24.2 7.2
 -6 1 10 8.9 7.7
 5 -1 -10 25.1 7.5
 -5 1 10 18.1 5.7
 -5 1 10 18.2 7.4
 -4 1 10 45.6 7.8
 -4 1 10 62.29 9.1
 3 -1 -10 248.68 15.4
 3 -1 -10 248.68 13.8
 -3 1 10 262.57 15.1
 -3 1 10 258.67 12.2
 2 -1 -10 2.2 3.3
 2 -1 -10 -0.4 1.8
 -2 1 10 3 2.9
 -2 1 10 -0.6 1.5
 1 -1 -10 415.96 21.7
 1 -1 -10 423.46 21.6
 -1 1 10 397.76 19.1
 -1 1 10 407.86 19.3
 0 -1 -10 5.3 2.7
 0 -1 -10 6.9 2.4
 0 1 10 8.4 2.9
 0 1 10 9 2.6
 -1 -1 -10 6.6 3.6
 1 1 10 0.3 1.7
 -2 -1 -10 106.69 8.3
 -2 -1 -10 117.59 6.4
 -3 -1 -10 143.69 11.7
 -4 -1 -10 36 6.6
 -5 -1 -10 27.4 7.9
 -6 -1 -10 8.7 5.6
 6 -2 -10 149.59 15
 -6 2 10 149.59 14.4
 5 -2 -10 -0.4 4.1
 -5 2 10 -5.1 4.7
 -5 2 10 -1.9 3.6
 4 -2 -10 307.67 18
 -4 2 10 273.87 16.6
 -4 2 10 321.17 19
 3 -2 -10 46.7 6.7
 2 -2 -10 753.42 34.4
 2 -2 -10 712.33 31.2
 2 -2 -10 681.43 38.6
 -2 2 10 673.03 34
 1 -2 -10 20 4
 1 -2 -10 22.2 2.7
 1 -2 -10 19.1 2.8
 -1 2 10 19.8 4.3
 0 -2 -10 551.84 26.8
 0 -2 -10 562.34 29.8
 0 -2 -10 567.04 21.7
 0 2 10 563.94 31.5
 -1 -2 -10 267.67 12.2
 -1 -2 -10 305.37 14.3
 1 2 10 293.67 16.4
 -2 -2 -10 264.87 14.8
 -2 -2 -10 275.07 14.8
 2 2 10 276.67 15.2
 -3 -2 -10 498.05 22.7
 -3 -2 -10 465.35 24.4
 3 2 10 464.15 26
 -4 -2 -10 103.99 6.7
 -4 -2 -10 89.99 10.1
 -5 -2 -10 164.28 14.1
 -6 -2 -10 17.6 8.2
 6 -3 -10 10 8
 -6 3 10 9.8 6.1
 5 -3 -10 10.2 6.9
 -5 3 10 5.2 5.3
 -5 3 10 7.5 4.5
 4 -3 -10 8.8 4.7
 -4 3 10 3.1 5.4
 -4 3 10 10.9 5.2
 3 -3 -10 25 6.5
 -3 3 10 23.8 6.1
 2 -3 -10 7.8 1.3
 2 -3 -10 3.7 3.4
 2 -3 -10 8.6 1.1
 -2 3 10 7 4.6
 1 -3 -10 2.1 2
 1 -3 -10 0.7 3.7
 1 -3 -10 1.1 1.7
 -1 3 10 2.5 2.7
 0 -3 -10 115.99 7.5
 0 -3 -10 111.79 7
 0 -3 -10 126.69 7.5
 0 3 10 133.99 8.5
 -1 -3 -10 5.3 3.6
 -1 -3 -10 12 2.8
 1 3 10 17.7 3.3
 -2 -3 -10 10.1 2.9
 2 3 10 11.3 2.8
 -3 -3 -10 36.3 4.2
 3 3 10 40.9 3.8
 -4 -3 -10 37.5 7.9
 -4 -3 -10 27.1 3.4
 -5 -3 -10 5.9 4.8
 -6 -3 -10 1.2 5
 6 -4 -10 30.6 7.7
 -6 4 10 21.9 6.6
 5 -4 -10 5.5 6.5
 -5 4 10 4.5 7.9
 -5 4 10 5.7 4.5
 4 -4 -10 98.89 9.8
 -4 4 10 82.19 9.8
 -4 4 10 104.29 9.5
 3 -4 -10 65.89 8
 -3 4 10 65.49 7.4
 2 -4 -10 167.98 10.4
 -2 4 10 157.68 11.4
 1 -4 -10 5.4 2.1
 1 -4 -10 5 1.9
 1 -4 -10 10.4 3.3
 0 -4 -10 7.8 2.7
 0 -4 -10 14.8 3
 0 -4 -10 7.6 3.7
 0 4 10 10.9 3.1
 -1 -4 -10 68.99 6.5
 1 4 10 73.39 6.1
 -2 -4 -10 209.68 13.2
 -2 -4 -10 256.37 11.5
 2 4 10 218.98 14.7
 -3 -4 -10 41.7 6.2
 -3 -4 -10 37.8 4
 -4 -4 -10 23.8 7.3
 -4 -4 -10 12.6 2.9
 -5 -4 -10 19.8 6.2
 -6 -4 -10 3.8 7.2
 -6 5 10 28.4 8.8
 -6 5 10 26.7 10.2
 -5 5 10 438.66 25.1
 -5 5 10 428.96 23.7
 -4 5 10 7.2 4.4
 -4 5 10 -2.9 6.7
 -3 5 10 1762.12 98.99
 2 -5 -10 189.78 11.8
 1 -5 -10 1411.46 48.8
 1 -5 -10 1320.37 63.29
 1 -5 -10 1355.76 79.59
 0 -5 -10 53.69 6
 0 -5 -10 54.79 4.9
 0 -5 -10 48.9 4.6
 -1 -5 -10 852.51 34.3
 -1 -5 -10 888.31 36.9
 1 5 10 921.41 45
 -2 -5 -10 671.73 28.7
 -2 -5 -10 638.04 26.6
 2 5 10 623.84 32.4
 -3 -5 -10 784.42 36.8
 -3 -5 -10 796.72 37.1
 -4 -5 -10 666.63 31.4
 -4 -5 -10 670.43 33
 -5 -5 -10 160.98 14.5
 -6 -5 -10 216.08 18.4
 -6 6 10 0.5 6.1
 -6 6 10 1 5.2
 -5 6 10 -3.1 4.1
 -5 6 10 0.9 5.6
 -4 6 10 41 7.8
 -4 6 10 26.8 6.5
 3 -6 -10 7.5 4.3
 -3 6 10 8.2 5.9
 -3 6 10 -2.8 5.3
 2 -6 -10 112.59 9.4
 1 -6 -10 174.08 9.1
 1 -6 -10 162.88 9.2
 0 -6 -10 7.2 2.6
 0 -6 -10 8.1 3.3
 0 -6 -10 9.8 3
 -1 -6 -10 22.7 4.7
 -1 -6 -10 15.9 4.5
 -2 -6 -10 20.2 5.5
 -2 -6 -10 25.3 4.8
 -3 -6 -10 24.9 6.9
 -4 -6 -10 22.9 6.2
 -5 -6 -10 -6.3 6.8
 -6 -6 -10 7.6 6.6
 -6 7 10 18 7.8
 -6 7 10 12.8 6.4
 -5 7 10 607.24 41.2
 -5 7 10 581.64 30.2
 -4 7 10 20.8 7
 -4 7 10 21.4 7.6
 3 -7 -10 1351.76 58.69
 -3 7 10 1433.26 85.99
 -3 7 10 1397.86 69.79
 2 -7 -10 41.3 7
 1 -7 -10 1700.13 86.39
 1 -7 -10 1577.54 87.79
 1 -7 -10 1549.54 58.39
 0 -7 -10 578.24 25
 0 -7 -10 601.34 29.3
 0 -7 -10 599.14 32.2
 -1 -7 -10 1325.27 57.59
 -1 -7 -10 1307.97 63.49
 -2 -7 -10 689.63 32.4
 -2 -7 -10 638.94 29.4
 -3 -7 -10 849.52 40.9
 -4 -7 -10 358.16 20.7
 -5 -7 -10 90.19 10.9
 -6 -7 -10 351.06 22.7
 -6 8 10 26.5 9.1
 -6 8 10 27.6 7.7
 -5 8 10 0.7 6.5
 -5 8 10 -4 7.5
 -4 8 10 75.89 9.8
 -4 8 10 74.09 9.6
 3 -8 -10 63.99 7.7
 -3 8 10 64.29 9.5
 2 -8 -10 272.87 15.2
 1 -8 -10 23.8 6.2
 1 -8 -10 16.9 2.7
 1 -8 -10 24.9 3.3
 0 -8 -10 4.7 2.3
 0 -8 -10 6.5 3
 0 -8 -10 5.3 4.9
 -1 -8 -10 44.9 5.9
 -1 -8 -10 43.1 5.7
 -2 -8 -10 39.3 5.8
 -3 -8 -10 82.99 9.3
 -4 -8 -10 80.59 10.7
 -5 -8 -10 12.3 6.1
 -5 9 10 16 8
 -5 9 10 6 6.9
 -4 9 10 41.3 8.6
 -4 9 10 29.6 7.1
 3 -9 -10 12 6.3
 -3 9 10 6.2 6.6
 2 -9 -10 5.6 1
 2 -9 -10 6.2 4
 -2 9 10 10.8 4.8
 1 -9 -10 11.4 2.8
 1 -9 -10 12.3 2.5
 1 -9 -10 6.6 5.1
 0 -9 -10 16.3 5.6
 0 -9 -10 17.7 3.9
 0 9 10 18.9 4.1
 -1 -9 -10 12.6 5.3
 1 9 10 1 3.7
 2 9 10 60.39 7.8
 -3 -9 -10 2.3 3.8
 3 9 10 -1.3 3.9
 -4 -9 -10 12.5 6.7
 -5 -9 -10 5.4 7.7
 -5 10 10 -10.1 7.3
 -5 10 10 2.7 5.6
 4 -10 -10 129.99 11.3
 -4 10 10 123.89 13.2
 3 -10 -10 16.6 5.3
 -3 10 10 7.5 5.1
 2 -10 -10 21.3 5.4
 1 -10 -10 125.19 10.2
 0 -10 -10 191.78 12.7
 0 10 10 233.78 12.2
 -1 -10 -10 24.4 5.3
 1 10 10 25.6 5.6
 2 10 10 63.59 8.1
 3 10 10 63.89 8
 4 10 10 1.1 7
 -5 -10 -10 97.19 12.9
 -5 11 10 17.5 9.4
 -5 11 10 11.6 6.4
 4 -11 -10 9 5.4
 -4 11 10 0.8 7.4
 3 -11 -10 118.39 10.5
 -3 11 10 85.49 10.1
 2 -11 -10 2 6.1
 -2 11 10 1 6.1
 1 -11 -10 40 7.6
 -1 11 10 43.4 4.9
 0 -11 -10 22.3 6.5
 0 11 10 35.8 5.2
 1 11 10 64.99 7.5
 2 11 10 22 6.2
 3 11 10 57.29 9
 4 11 10 1.9 5
 -5 -11 -10 0.5 6
 -5 12 10 6.3 9.3
 -5 12 10 -4.4 7.7
 4 -12 -10 594.04 38.3
 -4 12 10 576.14 37.3
 3 -12 -10 59.29 8.6
 -3 12 10 69.29 10.5
 2 -12 -10 1339.97 63.29
 -2 12 10 1361.66 58.39
 1 -12 -10 146.59 11.4
 -1 12 10 147.19 11.4
 -1 12 10 139.99 11.1
 0 -12 -10 773.82 37.5
 0 12 10 714.93 42.6
 1 12 10 340.07 20.2
 2 12 10 401.66 23.1
 3 12 10 605.44 32.8
 4 12 10 271.77 20.4
 4 -13 -10 30.5 8.5
 -4 13 10 12 8.7
 3 -13 -10 22.8 8.2
 -3 13 10 19.1 6.3
 2 -13 -10 -1 4.4
 -2 13 10 -4 4.3
 1 -13 -10 31.4 7.7
 -1 13 10 41.6 8.1
 0 -13 -10 39.8 7
 0 13 10 52.39 6.6
 1 13 10 121.09 10.5
 2 13 10 9.4 6.2
 3 13 10 12.6 7
 4 13 10 11.5 7.8
 4 -14 -10 180.68 16.3
 -4 14 10 188.38 17
 3 -14 -10 32.6 9.2
 -3 14 10 51.59 10.1
 2 -14 -10 306.47 19
 -2 14 10 283.77 22.5
 1 -14 -10 53.09 8.9
 -1 14 10 37.2 7.8
 0 -14 -10 112.59 11.7
 0 14 10 90.19 8.6
 1 14 10 138.29 12.1
 2 14 10 197.68 14.9
 3 14 10 41.8 9.5
 4 14 10 62.99 11
 3 -15 -10 16 6.5
 -3 15 10 24.2 7
 2 -15 -10 -0.1 5.1
 -2 15 10 0.9 4.7
 -1 15 10 26.3 6.1
 0 -15 -10 4 5
 0 15 10 4.7 4.6
 0 15 10 0 5.1
 1 15 10 10.6 5.8
 2 15 10 4 6.2
 3 15 10 38.7 8
 2 -16 -10 6.6 7.6
 -2 16 10 17.1 6.2
 1 -16 -10 2.9 4.6
 -1 16 10 -1 5.6
 0 -16 -10 30.6 7.2
 1 16 10 3.9 5.7
 2 16 10 2.5 6.1
 0 -17 -10 48.2 8.6
 2 16 -11 52.09 10.6
 1 16 -11 73.09 11.4
 0 16 -11 137.39 14.2
 -1 16 -11 16.4 7.5
 3 15 -11 31.7 10.5
 2 15 -11 79.49 12.9
 1 15 -11 301.27 20.6
 0 15 -11 51.99 11.3
 -1 15 -11 158.18 15.5
 -2 15 -11 79.39 11.1
 3 14 -11 271.27 20.5
 2 14 -11 41.4 8.8
 1 14 -11 339.17 22.5
 0 14 -11 32.8 8.1
 -1 14 -11 147.69 13.9
 -2 14 -11 110.49 12.6
 -3 14 -11 121.59 13.4
 4 13 -11 4.8 8.2
 3 13 -11 26.1 8.8
 2 13 -11 27.8 9.1
 1 13 -11 73.69 11
 0 13 -11 9.7 5.9
 -1 13 -11 75.29 11.2
 -2 13 -11 37.2 7.9
 -3 13 -11 57.29 9.5
 -4 13 -11 51.99 10
 4 12 -11 -2.4 5.2
 3 12 -11 22.3 8.1
 2 12 -11 36.8 7.6
 1 12 -11 45.5 9.5
 0 12 -11 -0.8 6.6
 -1 12 -11 -4.9 6.6
 -2 12 -11 54.49 8.9
 -3 12 -11 6.5 6
 -4 12 -11 4.1 5.5
 5 11 -11 37.7 9.3
 4 11 -11 -5.3 5.1
 3 11 -11 186.18 15.4
 2 11 -11 3.7 6.2
 1 11 -11 98.69 10.7
 0 11 -11 19.5 6.3
 -1 11 -11 78.29 9.5
 -2 11 -11 49.1 8.2
 -3 11 -11 97.99 10.8
 -4 11 -11 16.3 8.4
 5 10 -11 217.58 18.1
 4 10 -11 96.89 11.7
 3 10 -11 461.95 28.3
 2 10 -11 249.28 16.3
 1 10 -11 892.01 46.9
 0 10 -11 256.17 17.1
 -1 10 -11 160.88 12.9
 -2 10 -11 701.53 38.4
 -3 10 -11 87.59 11.2
 -4 10 -11 400.56 35.6
 -5 10 -11 28.7 10
 5 9 -11 -2.1 6.4
 4 9 -11 210.48 17.1
 3 9 -11 126.09 11.4
 2 9 -11 388.36 21.6
 1 9 -11 250.47 15.7
 0 9 -11 421.96 23
 -1 9 -11 505.55 25
 -2 9 -11 224.48 15.2
 -3 9 -11 279.57 18.4
 -4 9 -11 34.8 7.6
 -5 9 -11 210.28 22
 5 8 -11 93.49 10.2
 4 8 -11 44.5 7.6
 -4 -8 11 35.2 5.3
 3 8 -11 114.79 11
 2 8 -11 133.59 10.9
 1 8 -11 0.9 5.1
 0 8 -11 822.62 39.4
 0 8 -11 703.63 53.39
 -1 8 -11 71.69 9.3
 -2 8 -11 76.79 10
 -2 8 -11 95.69 5.7
 -3 8 -11 1.6 4.5
 -4 8 -11 121.19 11.8
 -5 8 -11 24.7 7.2
 5 7 -11 14.8 6.6
 5 7 -11 1.2 4.5
 -5 -7 11 3.5 4.3
 4 7 -11 80.29 8.9
 -4 -7 11 86.39 8
 3 7 -11 17.1 4.7
 2 7 -11 312.27 17.7
 1 7 -11 124.39 11
 0 7 -11 57.99 7.1
 0 7 -11 52.89 5.3
 -1 7 -11 78.39 9.3
 1 -7 11 79.79 5.7
 -2 7 -11 16.1 1.8
 -2 7 -11 21.1 5.3
 -3 7 -11 116.09 11.8
 -4 7 -11 59.09 9.7
 -5 7 -11 73.39 9.6
 6 6 -11 98.09 12.6
 5 6 -11 27.8 9.2
 5 6 -11 4.7 3.9
 -5 -6 11 3.6 4.8
 4 6 -11 153.88 15.6
 3 6 -11 99.99 8.8
 2 6 -11 55.89 7.4
 1 6 -11 391.96 21.5
 0 6 -11 171.28 9.7
 0 6 -11 164.38 11.9
 -1 6 -11 93.79 6.6
 -1 6 -11 85.19 8.3
 1 -6 11 75.89 5.8
 -2 6 -11 57.39 8.2
 2 -6 11 40.5 3.5
 -3 6 -11 259.47 16.2
 -4 6 -11 11.4 5.3
 -5 6 -11 109.79 12.4
 -6 6 -11 -3.5 8.2
 6 5 -11 220.98 24.1
 -6 -5 11 223.38 15.6
 5 5 -11 -1.5 4.7
 -5 -5 11 0.5 4.9
 4 5 -11 178.78 14.9
 4 5 -11 200.68 13.2
 3 5 -11 155.08 10.7
 3 5 -11 151.58 12.6
 2 5 -11 364.66 19.6
 1 5 -11 254.07 15.3
 1 5 -11 248.28 13.8
 0 5 -11 132.89 8.6
 0 5 -11 163.68 11.1
 -1 5 -11 197.48 13
 -1 5 -11 212.28 12.5
 1 -5 11 182.48 10.5
 -2 5 -11 221.98 13.6
 2 -5 11 203.68 11.5
 -3 5 -11 268.77 16.8
 -4 5 -11 37.8 8.5
 -5 5 -11 119.59 12.7
 -6 5 -11 -0.7 7.8
 6 4 -11 4.1 8.3
 -6 -4 11 11.4 5
 5 4 -11 72.19 11.7
 -5 -4 11 85.69 8.9
 4 4 -11 200.48 15.5
 4 4 -11 201.98 16.3
 3 4 -11 132.09 10.7
 3 4 -11 128.89 9.5
 2 4 -11 380.96 19.6
 2 4 -11 379.96 23.3
 1 4 -11 176.98 10.2
 1 4 -11 130.19 9.8
 0 4 -11 56.89 5.3
 0 4 -11 57.59 6.3
 -1 4 -11 7.3 2.2
 -1 4 -11 4.7 4.6
 1 -4 11 3 2.2
 -2 4 -11 478.95 22.6
 -3 4 -11 26.5 6.7
 -4 4 -11 354.46 20.6
 -5 4 -11 8.8 7.3
 -6 4 -11 68.39 11.4
 6 3 -11 238.48 19.8
 -6 -3 11 229.68 21.3
 5 3 -11 27.5 8.6
 -5 -3 11 14.2 6.5
 4 3 -11 327.87 23.5
 4 3 -11 301.37 21.1
 3 3 -11 376.86 23.4
 3 3 -11 421.46 23
 -3 -3 11 357.46 24.8
 2 3 -11 1151.28 48.6
 2 3 -11 1104.59 55.59
 -2 -3 11 1097.99 52.39
 1 3 -11 366.16 21.4
 1 3 -11 374.16 21.1
 0 3 -11 350.86 17.2
 0 3 -11 342.37 17.7
 -1 3 -11 604.24 27.4
 -1 3 -11 561.84 30.9
 1 -3 11 579.64 30
 -2 3 -11 20 4.7
 -3 3 -11 860.71 50.39
 -4 3 -11 89.99 9.5
 -5 3 -11 279.07 20.1
 -6 3 -11 5.7 7.7
 6 2 -11 9.5 6.3
 -6 -2 11 12.6 7.5
 5 2 -11 377.26 28.6
 -5 -2 11 376.36 22
 4 2 -11 28.3 6.1
 4 2 -11 26.1 3.5
 3 2 -11 749.53 38.3
 3 2 -11 681.43 44.5
 -3 -2 11 712.93 50.39
 2 2 -11 373.56 22.2
 2 2 -11 422.96 20.1
 -2 -2 11 383.16 20.7
 1 2 -11 997.1 55.49
 1 2 -11 1028.8 53.99
 -1 -2 11 972.6 44.7
 0 2 -11 520.65 26
 0 2 -11 495.75 25.5
 -1 2 -11 693.93 36.9
 1 -2 11 651.43 35.3
 -2 2 -11 678.83 33.7
 -3 2 -11 397.06 20.7
 -4 2 -11 389.26 23.4
 -5 2 -11 19.5 6.1
 -6 2 -11 247.78 19.8
 6 1 -11 12.3 8.4
 -6 -1 11 -7.1 7.3
 5 1 -11 194.28 16
 -5 -1 11 191.88 15.2
 4 1 -11 9.3 2.2
 4 1 -11 18.2 6.8
 -4 -1 11 7 4.6
 3 1 -11 39.8 7.4
 3 1 -11 56.79 4.7
 -3 -1 11 56.89 4.3
 2 1 -11 102.59 8.6
 2 1 -11 110.09 7.9
 -2 -1 11 89.79 6.2
 -2 -1 11 128.59 9.3
 1 1 -11 384.96 24
 1 1 -11 378.66 19.9
 -1 -1 11 391.46 20.7
 -1 -1 11 374.36 20.7
 0 1 -11 19 3.6
 0 1 -11 14.1 3.3
 0 -1 11 15 2.7
 -1 1 -11 303.67 16.4
 1 -1 11 347.77 19.7
 -2 1 -11 40.9 5.8
 -3 1 -11 32.3 6.7
 -4 1 -11 135.69 11.4
 -5 1 -11 68.99 9.2
 -6 1 -11 40 9.5
 6 0 -11 -8.3 7.6
 -6 0 11 4.5 7.7
 5 0 -11 7.4 5.1
 -5 0 11 8.9 5.5
 4 0 -11 5.7 4.3
 -4 0 11 5.4 4.4
 -4 0 11 0.2 3.8
 3 0 -11 -0.8 1.7
 3 0 -11 1.6 5
 -3 0 11 -0.2 3.4
 -3 0 11 -1.2 1.6
 2 0 -11 6.8 4.7
 2 0 -11 3.1 2.6
 -2 0 11 1.1 4.3
 -2 0 11 -0.5 1.6
 1 0 -11 -1.2 2.4
 1 0 -11 -0.8 3.5
 -1 0 11 3.1 2.4
 -1 0 11 1.9 3.4
 0 0 -11 3.6 3.1
 0 0 11 1 2.9
 0 0 11 1.5 2.4
 -1 0 -11 0.9 3.7
 1 0 11 0 1.9
 -2 0 -11 -2.7 3
 2 0 11 -0.1 1.1
 -3 0 -11 2.6 3.7
 -4 0 -11 -5.3 5.5
 -5 0 -11 0.4 4.9
 -6 0 -11 -0.7 4.9
 6 -1 -11 4.1 8.1
 -6 1 11 4.9 7.8
 5 -1 -11 195.28 15.4
 -5 1 11 230.78 17.1
 4 -1 -11 14.4 6.6
 -4 1 11 6.1 4.6
 -4 1 11 9.4 4.7
 3 -1 -11 55.29 3.5
 3 -1 -11 56.69 3.4
 3 -1 -11 64.59 8.4
 -3 1 11 58.29 7.8
 2 -1 -11 89.19 8.8
 2 -1 -11 101.59 6.4
 -2 1 11 112.39 9
 -2 1 11 103.59 6.1
 1 -1 -11 380.56 18.3
 1 -1 -11 393.76 20.8
 -1 1 11 344.87 18
 0 -1 -11 10.3 2.7
 0 -1 -11 16.4 3.8
 0 1 11 12.2 3.3
 -1 -1 -11 363.46 17.8
 1 1 11 330.47 19.2
 -2 -1 -11 30.3 5.1
 2 1 11 30.3 3
 -3 -1 -11 26.9 6.5
 3 1 11 23.1 1.9
 -4 -1 -11 183.78 14
 -5 -1 -11 90.59 10.1
 -6 -1 -11 21.4 6.9
 6 -2 -11 -0.2 7.6
 -6 2 11 7.7 6.1
 5 -2 -11 384.16 24.4
 -5 2 11 402.56 23.2
 -5 2 11 411.96 25.2
 4 -2 -11 20.5 6.9
 -4 2 11 19.3 6.6
 -4 2 11 16 5.9
 3 -2 -11 730.93 32.5
 -3 2 11 692.23 32
 2 -2 -11 399.26 22.9
 2 -2 -11 425.46 22.3
 2 -2 -11 431.06 21.1
 -2 2 11 420.86 20.1
 1 -2 -11 1000.1 50.89
 1 -2 -11 1035.6 56.59
 -1 2 11 967.4 43.5
 0 -2 -11 458.15 22.6
 0 -2 -11 457.95 19.3
 0 2 11 444.06 24.7
 -1 -2 -11 666.33 27.5
 -1 -2 -11 665.13 32.8
 1 2 11 597.44 39.7
 -2 -2 -11 640.54 32.2
 -2 -2 -11 680.13 29.9
 2 2 11 691.53 37.6
 -3 -2 -11 415.66 22.2
 -3 -2 -11 389.16 20.1
 -4 -2 -11 418.56 22.5
 -5 -2 -11 5.7 5.4
 -6 -2 -11 247.38 21.3
 6 -3 -11 232.78 18.9
 -6 3 11 215.58 18.2
 -6 3 11 261.87 19.6
 5 -3 -11 10.6 5.7
 -5 3 11 13.6 6.9
 4 -3 -11 261.97 17.3
 -4 3 11 305.97 18.3
 -4 3 11 303.77 19
 3 -3 -11 328.27 19
 -3 3 11 361.66 19
 2 -3 -11 1056.59 54.49
 2 -3 -11 1005.5 50.39
 -2 3 11 1058.19 50.69
 1 -3 -11 378.66 20.1
 1 -3 -11 387.66 23.8
 -1 3 11 398.66 21
 0 -3 -11 320.47 17.5
 0 -3 -11 317.57 17.3
 0 -3 -11 343.77 14.8
 0 3 11 306.07 18.9
 -1 -3 -11 586.24 24
 -1 -3 -11 541.15 23.5
 1 3 11 506.35 36.3
 -2 -3 -11 18.5 4.3
 -2 -3 -11 23.2 3.3
 2 3 11 22.7 3.3
 -3 -3 -11 919.91 50.19
 -3 -3 -11 824.52 41.5
 -4 -3 -11 127.49 12.1
 -5 -3 -11 279.57 19.1
 -6 -3 -11 5.2 5.7
 6 -4 -11 9.6 6.5
 -6 4 11 12.3 7.2
 -6 4 11 16.8 8
 5 -4 -11 62.59 10.3
 -5 4 11 61.79 8.6
 4 -4 -11 176.68 13.8
 -4 4 11 202.38 13.6
 -4 4 11 162.78 14.7
 -3 4 11 107.59 10.8
 2 -4 -11 344.07 16.9
 2 -4 -11 366.06 17.4
 -2 4 11 384.46 21.1
 1 -4 -11 144.59 9.3
 1 -4 -11 164.68 10.4
 1 -4 -11 152.58 10
 0 -4 -11 53.79 5.1
 0 -4 -11 40.4 4.5
 0 -4 -11 42.2 5.6
 -1 -4 -11 4.6 3.6
 -1 -4 -11 5.2 3.8
 1 4 11 3.4 3.1
 -2 -4 -11 482.95 23.1
 -2 -4 -11 512.25 24.1
 2 4 11 471.95 35.9
 -3 -4 -11 31.4 4.3
 -3 -4 -11 33.3 6.1
 -4 -4 -11 387.26 23
 -5 -4 -11 8.3 7.2
 -6 -4 -11 75.89 12
 -6 5 11 227.08 19.3
 -6 5 11 242.58 18.9
 -5 5 11 -0.4 4
 -5 5 11 -5.2 5.4
 -4 5 11 182.38 14.9
 -4 5 11 194.18 15.6
 -3 5 11 159.88 12.1
 2 -5 -11 365.86 18
 -2 5 11 367.66 23.2
 1 -5 -11 228.18 14.6
 1 -5 -11 242.88 12.9
 1 -5 -11 217.88 11.5
 0 -5 -11 142.09 8.2
 0 -5 -11 103.09 8.1
 0 -5 -11 131.59 7.9
 -1 -5 -11 183.58 10.4
 -1 -5 -11 200.78 12
 -2 -5 -11 211.68 12.5
 -2 -5 -11 218.38 11.2
 2 5 11 181.88 12.1
 -3 -5 -11 278.77 15.8
 -3 -5 -11 272.37 16.1
 -4 -5 -11 44.9 8.9
 -4 -5 -11 62.79 5.5
 -5 -5 -11 119.59 13.4
 -6 -5 -11 -5.5 8.6
 -6 6 11 112.99 13.3
 -6 6 11 110.49 14.5
 -5 6 11 4.9 6.1
 -5 6 11 10.9 6.6
 -4 6 11 192.08 14.5
 -4 6 11 149.39 13.3
 -3 6 11 99.39 10.6
 -3 6 11 128.89 11.2
 2 -6 -11 79.19 8.3
 1 -6 -11 378.96 21.9
 1 -6 -11 379.96 20.9
 1 -6 -11 348.97 17.3
 0 -6 -11 145.09 10.3
 0 -6 -11 137.79 8.6
 0 -6 -11 163.98 9.8
 -1 -6 -11 83.89 7.5
 -1 -6 -11 84.99 7.5
 -2 -6 -11 60.29 6.3
 -2 -6 -11 54.69 7.3
 -3 -6 -11 316.97 17.4
 -3 -6 -11 303.57 18.1
 -4 -6 -11 11.5 5.4
 -5 -6 -11 95.99 10.9
 -6 7 11 49.99 13.3
 -6 7 11 65.69 11.7
 -5 7 11 1.3 5.1
 -5 7 11 4.3 6.3
 -4 7 11 67.69 10
 -4 7 11 58.29 8.4
 3 -7 -11 9.1 4.7
 -3 7 11 5.8 4.8
 2 -7 -11 284.27 15.5
 1 -7 -11 138.49 9.8
 1 -7 -11 119.59 7.1
 1 -7 -11 112.99 6.8
 0 -7 -11 47.7 5.2
 0 -7 -11 51.79 7.1
 0 -7 -11 51.89 5.4
 -1 -7 -11 62.79 7.1
 -1 -7 -11 69.19 6.6
 -2 -7 -11 22.1 5.8
 -2 -7 -11 22.4 5.1
 -3 -7 -11 109.19 10.8
 -3 -7 -11 103.49 8.3
 -4 -7 -11 51.39 6.2
 -5 -7 -11 65.09 9.7
 -5 8 11 52.39 10
 -4 8 11 33.9 8.7
 -4 8 11 19.3 6
 -3 8 11 85.99 9.7
 2 -8 -11 140.69 11.4
 1 -8 -11 11.1 5.8
 1 -8 -11 9.4 2.2
 0 -8 -11 841.12 42.4
 0 -8 -11 788.92 31.7
 0 -8 -11 802.82 60.89
 -1 -8 -11 51.89 6.2
 -1 -8 -11 56.99 7.2
 -2 -8 -11 72.79 7.6
 -3 -8 -11 0.7 3.7
 -3 -8 -11 -1.7 4
 -4 -8 -11 134.89 13.6
 -5 -8 -11 22.5 7.7
 -5 9 11 -2.5 5.2
 -5 9 11 15.1 8.2
 -4 9 11 252.67 18
 -4 9 11 266.17 17.8
 3 -9 -11 126.99 11
 -3 9 11 141.19 12.5
 2 -9 -11 336.27 18.8
 1 -9 -11 233.58 14.5
 1 -9 -11 229.38 12
 0 -9 -11 433.96 22.3
 0 -9 -11 447.06 20.8
 -1 -9 -11 570.24 34.4
 -1 -9 -11 516.65 25.6
 -2 -9 -11 204.38 13.4
 -2 -9 -11 192.18 12.9
 -3 -9 -11 289.67 17.4
 -4 -9 -11 23.3 6.6
 -5 -9 -11 166.38 15.2
 -5 10 11 179.88 21.2
 -5 10 11 241.48 25.6
 -4 10 11 79.49 10.4
 -4 10 11 82.09 10.2
 3 -10 -11 500.75 27.8
 -3 10 11 432.46 25.9
 2 -10 -11 216.38 14.9
 -2 10 11 238.88 15.4
 1 -10 -11 963.5 55.09
 1 -10 -11 908.31 41.2
 0 -10 -11 227.18 14.8
 0 -10 -11 249.48 15.7
 -1 -10 -11 150.98 11
 1 10 11 144.09 10.4
 -2 -10 -11 664.53 34.7
 2 10 11 624.44 37.9
 -3 -10 -11 102.49 10.2
 3 10 11 97.59 10.2
 -4 -10 -11 337.57 20.6
 -5 -10 -11 40.2 10.7
 4 -11 -11 -0.1 5.1
 -4 11 11 1.8 5.4
 3 -11 -11 186.68 14.4
 -3 11 11 158.58 14.9
 2 -11 -11 1 4.3
 -2 11 11 11.6 5.2
 1 -11 -11 103.99 10.8
 1 -11 -11 109.69 8.5
 0 -11 -11 9.6 4.7
 0 11 11 19.7 4.6
 1 11 11 62.49 7.8
 2 11 11 43.1 6.7
 3 11 11 108.69 11.8
 -4 -11 -11 21.2 8.1
 4 -12 -11 2.6 7.2
 -4 12 11 -5.9 5.7
 3 -12 -11 13.5 5.9
 -3 12 11 19.9 6.7
 2 -12 -11 27.7 6.4
 -2 12 11 39.2 8.4
 1 -12 -11 48.2 7.6
 0 -12 -11 9.7 4.9
 0 12 11 6.3 3.7
 -1 -12 -11 2.7 6.1
 1 12 11 1.3 4.7
 2 12 11 36 7.6
 3 12 11 26.5 6.6
 -4 -12 -11 7.5 5.7
 4 12 11 0.4 5.2
 4 -13 -11 -2.1 5.5
 -4 13 11 5.5 6.1
 -3 13 11 25.8 7
 2 -13 -11 22.6 6.5
 -2 13 11 30.9 8.3
 1 -13 -11 55.59 8.2
 -1 13 11 68.29 9.5
 0 -13 -11 16.2 5.6
 0 13 11 13.2 4.7
 -1 -13 -11 77.99 9.1
 1 13 11 94.39 8.6
 2 13 11 31.3 7.4
 3 13 11 42.2 9
 -4 -13 -11 68.69 9.9
 4 13 11 59.09 9.6
 3 -14 -11 233.38 20.2
 -3 14 11 257.27 19
 2 -14 -11 55.39 8.5
 -2 14 11 44.9 9.4
 1 -14 -11 323.57 30.2
 -1 14 11 274.57 17.3
 0 -14 -11 62.19 9.5
 0 14 11 70.59 8.8
 -1 -14 -11 133.79 12.8
 1 14 11 130.09 11.2
 2 14 11 177.48 14.3
 3 14 11 120.49 15.5
 2 -15 -11 38.8 7.9
 -2 15 11 39.4 7.7
 1 -15 -11 235.58 16.4
 -1 15 11 247.18 16.8
 0 -15 -11 38.7 7.6
 0 15 11 34.7 7.5
 -1 -15 -11 156.48 13.1
 1 15 11 142.99 12.6
 2 15 11 102.69 11.6
 1 -16 -11 68.69 11.1
 -1 16 11 68.19 10
 0 -16 -11 90.29 10.9
 -1 -16 -11 18.5 6.7
 2 15 -12 -5.4 6.2
 1 15 -12 156.08 16.2
 0 15 -12 8.4 6.9
 -1 15 -12 119.79 14.6
 3 14 -12 82.09 11.5
 2 14 -12 -4.5 7.8
 1 14 -12 156.58 14.6
 0 14 -12 -1 5.7
 -1 14 -12 140.59 14
 -2 14 -12 12.3 6.9
 3 13 -12 73.29 11.9
 2 13 -12 3.7 5.3
 1 13 -12 21.7 7.1
 0 13 -12 77.59 11.9
 -1 13 -12 59.19 11.1
 -2 13 -12 3.4 5.6
 -3 13 -12 70.99 10.5
 4 12 -12 151.18 15.2
 3 12 -12 371.56 32.4
 2 12 -12 193.68 16.1
 1 12 -12 398.16 26
 0 12 -12 67.09 9.5
 -1 12 -12 292.57 20
 -2 12 -12 3.5 7.7
 -3 12 -12 370.06 25.5
 4 11 -12 56.29 9.1
 3 11 -12 82.19 11.3
 2 11 -12 2.2 4.7
 1 11 -12 211.78 15.7
 0 11 -12 3.5 7.2
 -1 11 -12 219.48 16.1
 -2 11 -12 1.1 6.7
 -3 11 -12 74.89 9.8
 -4 11 -12 13.1 6.8
 5 10 -12 137.99 13.7
 4 10 -12 5.6 4.8
 3 10 -12 67.99 9.2
 2 10 -12 28.6 7.7
 1 10 -12 115.09 12
 0 10 -12 110.69 10.7
 -1 10 -12 145.59 12.5
 -2 10 -12 12.8 7.1
 -3 10 -12 11.9 6.2
 -4 10 -12 90.89 11.1
 5 9 -12 30.9 6.7
 4 9 -12 76.99 9.2
 3 9 -12 105.79 11.5
 2 9 -12 136.39 11.8
 1 9 -12 172.48 13.9
 0 9 -12 35.5 8
 -1 9 -12 275.77 17.3
 -2 9 -12 3.6 6.5
 -3 9 -12 161.48 13.5
 -4 9 -12 1 4.8
 5 8 -12 36.8 11
 4 8 -12 127.49 11.7
 3 8 -12 14.5 6.2
 2 8 -12 511.95 29.8
 1 8 -12 -7.9 5.3
 0 8 -12 569.84 28
 -1 8 -12 5.1 4.5
 -2 8 -12 134.09 11.9
 -3 8 -12 131.49 12.9
 -4 8 -12 136.49 12.8
 -5 8 -12 26.4 7.9
 5 7 -12 233.38 19.2
 4 7 -12 81.09 10.6
 3 7 -12 70.79 8.8
 2 7 -12 864.81 43.5
 1 7 -12 93.69 9.1
 0 7 -12 820.02 47.4
 0 7 -12 812.02 36
 -1 7 -12 21.1 5.5
 -1 7 -12 19.8 3.2
 1 -7 12 22.4 4
 -2 7 -12 507.85 28.8
 -3 7 -12 -2.1 6.2
 -4 7 -12 319.37 21.2
 -5 7 -12 12.8 6.3
 5 6 -12 6.9 6.4
 -5 -6 12 -1.9 5.1
 4 6 -12 -4.6 6.9
 4 6 -12 -1.5 3.5
 3 6 -12 38 7.8
 3 6 -12 28.6 5.4
 2 6 -12 25.9 6.2
 1 6 -12 -1.4 3.2
 1 6 -12 6 4.1
 0 6 -12 -0.3 2.7
 0 6 -12 5.4 4.2
 -1 6 -12 74.99 5.7
 -1 6 -12 70.99 8.9
 1 -6 12 54.19 5.3
 -2 6 -12 15.7 6.8
 -3 6 -12 17.2 5.9
 -4 6 -12 36.4 8.9
 -5 6 -12 5.8 5.3
 5 5 -12 112.99 13.9
 -5 -5 12 129.49 11.8
 4 5 -12 322.27 19.5
 4 5 -12 356.26 20.7
 3 5 -12 110.19 11.7
 3 5 -12 91.79 8.4
 2 5 -12 644.44 28.6
 2 5 -12 631.24 29.9
 1 5 -12 240.98 15
 1 5 -12 262.87 15.1
 0 5 -12 743.43 39.1
 0 5 -12 673.13 30.7
 -1 5 -12 10.3 5.7
 -1 5 -12 11.6 2.5
 1 -5 12 15.4 3.2
 -2 5 -12 864.41 37.2
 -3 5 -12 41.1 8.2
 -4 5 -12 504.05 28.4
 -5 5 -12 16 6.2
 6 4 -12 156.08 17.1
 -6 -4 12 158.98 14
 5 4 -12 80.39 10.6
 -5 -4 12 65.19 13.5
 4 4 -12 171.28 11.7
 4 4 -12 134.29 12.5
 3 4 -12 97.99 9.3
 3 4 -12 76.29 7.6
 2 4 -12 388.26 20
 2 4 -12 421.76 20.6
 1 4 -12 -0.5 3
 1 4 -12 4.9 2.8
 0 4 -12 699.73 38.8
 0 4 -12 751.42 36.4
 -1 4 -12 8.4 2.4
 -1 4 -12 8.3 4.8
 1 -4 12 7.8 2.8
 -2 4 -12 323.37 18.2
 -3 4 -12 6.7 6.1
 -4 4 -12 311.07 18.7
 -5 4 -12 48.5 8.3
 6 3 -12 51.29 9.9
 -6 -3 12 37.8 9.2
 5 3 -12 103.99 12.6
 -5 -3 12 84.29 10.8
 4 3 -12 186.48 13.5
 4 3 -12 206.68 14.9
 3 3 -12 104.19 8.9
 3 3 -12 94.89 10
 2 3 -12 14.4 4.2
 1 3 -12 683.13 32.6
 1 3 -12 695.43 33.7
 0 3 -12 16 3.5
 0 3 -12 8.1 4.5
 -1 3 -12 218.58 12.9
 1 -3 12 197.68 10.1
 -2 3 -12 14.8 4.7
 -3 3 -12 314.17 18
 -4 3 -12 17.6 7.5
 -5 3 -12 163.48 14.7
 6 2 -12 24.3 10
 -6 -2 12 15.2 8.1
 5 2 -12 126.29 13.8
 -5 -2 12 142.59 12.5
 4 2 -12 10.5 6.8
 3 2 -12 396.76 26.4
 3 2 -12 376.46 20.4
 2 2 -12 1.1 4.4
 2 2 -12 4.4 3.1
 -2 -2 12 -2.3 2.6
 1 2 -12 456.85 26
 1 2 -12 443.46 23.1
 0 2 -12 74.09 7.3
 0 2 -12 70.69 6.2
 -1 2 -12 227.48 13.6
 1 -2 12 223.58 11.9
 -2 2 -12 195.88 12.7
 -3 2 -12 152.88 12.4
 -4 2 -12 9.5 7.2
 -5 2 -12 45.4 10.2
 -6 2 -12 53.19 9.5
 6 1 -12 0.4 8.5
 -6 -1 12 4 8.3
 5 1 -12 72.39 11.1
 -5 -1 12 55.59 8.8
 4 1 -12 37.6 8.4
 3 1 -12 118.79 10.4
 3 1 -12 119.59 7.7
 2 1 -12 9.9 5
 -2 -1 12 14.5 3
 -2 -1 12 13.8 5.1
 1 1 -12 535.25 25.7
 1 1 -12 516.35 25.7
 -1 -1 12 467.85 30.8
 -1 -1 12 491.45 26.8
 0 1 -12 29.5 5.3
 0 1 -12 30.2 4.3
 0 -1 12 36.3 3.9
 -1 1 -12 152.48 10.7
 -2 1 -12 49 7.2
 -3 1 -12 147.29 11.3
 -4 1 -12 120.69 11
 -5 1 -12 83.19 10.2
 -6 1 -12 16.3 8.8
 6 0 -12 492.15 33
 -6 0 12 585.84 34.9
 5 0 -12 244.38 18.4
 -5 0 12 254.47 19.8
 4 0 -12 307.37 18.9
 3 0 -12 547.15 32.7
 3 0 -12 564.54 31.5
 -3 0 12 500.65 26.6
 2 0 -12 189.48 12.2
 2 0 -12 156.48 10
 -2 0 12 191.48 10.7
 -2 0 12 179.58 12
 1 0 -12 1570.94 79.49
 1 0 -12 1640.24 76.99
 -1 0 12 1559.84 68.79
 -1 0 12 1625.54 98.09
 0 0 -12 140.89 9.9
 0 0 12 134.29 9.1
 -1 0 -12 855.31 36.7
 1 0 12 777.22 42.2
 -2 0 -12 21.6 5.9
 2 0 12 28.7 2.6
 -3 0 -12 628.44 35.5
 -4 0 -12 3.7 4.8
 -5 0 -12 337.27 20.5
 -6 0 -12 35.1 9.6
 6 -1 -12 3.4 6
 -6 1 12 6.6 6.2
 5 -1 -12 45.7 8.4
 -5 1 12 35.9 7.6
 4 -1 -12 17.1 7.2
 -4 1 12 17.9 5.5
 3 -1 -12 117.99 11.1
 3 -1 -12 97.99 5.7
 -3 1 12 111.19 9.7
 2 -1 -12 14.6 2.7
 2 -1 -12 25 5.8
 2 -1 -12 18.7 2.7
 -2 1 12 18.7 4.5
 1 -1 -12 503.45 24.8
 1 -1 -12 499.35 25.4
 1 -1 -12 510.95 28.2
 -1 1 12 511.25 27.3
 0 -1 -12 33.4 4.9
 0 1 12 30.1 4.4
 -1 -1 -12 124.59 9.3
 1 1 12 125.49 7.5
 -2 -1 -12 58.49 6.7
 2 1 12 52.59 4
 -3 -1 -12 129.39 10.6
 -4 -1 -12 156.28 12.7
 -5 -1 -12 126.89 12.5
 -6 -1 -12 1.5 5.7
 6 -2 -12 17.6 7
 -6 2 12 9.9 6.4
 5 -2 -12 145.09 13.1
 -5 2 12 115.49 13.6
 -5 2 12 117.09 11.3
 4 -2 -12 2.2 4.5
 -4 2 12 6.5 6.7
 -4 2 12 -0.4 5.9
 3 -2 -12 431.26 28.3
 -3 2 12 431.86 21.7
 2 -2 -12 3.8 4.8
 2 -2 -12 2.3 1.4
 2 -2 -12 -0.8 1.8
 -2 2 12 0.4 4.3
 1 -2 -12 421.96 25.7
 1 -2 -12 486.15 23.4
 -1 2 12 447.66 24.3
 0 -2 -12 69.69 5.9
 0 -2 -12 76.29 6.6
 0 2 12 70.79 6.3
 -1 -2 -12 205.18 12
 1 2 12 247.48 14.8
 -2 -2 -12 216.08 13.2
 -3 -2 -12 149.09 11.9
 -4 -2 -12 13.3 5.7
 -5 -2 -12 64.09 10.5
 6 -3 -12 38.3 9
 -6 3 12 38.7 11.5
 5 -3 -12 99.29 12.8
 -5 3 12 95.49 11.8
 -5 3 12 115.29 13.8
 4 -3 -12 189.68 15.6
 -4 3 12 204.98 15.1
 -4 3 12 216.38 16.5
 3 -3 -12 119.09 11.4
 -3 3 12 122.19 10.8
 2 -3 -12 20.1 2.4
 2 -3 -12 22.8 2.2
 -2 3 12 21 5.9
 1 -3 -12 745.83 40.7
 1 -3 -12 782.82 43.6
 -1 3 12 718.23 41.6
 0 -3 -12 15.8 3.7
 0 -3 -12 7.2 3.3
 0 -3 -12 11.5 3.5
 -1 -3 -12 206.38 11.7
 -1 -3 -12 213.78 10.7
 1 3 12 178.48 10.8
 -2 -3 -12 10.4 5.1
 -2 -3 -12 7.5 3.3
 2 3 12 8.8 2.8
 -3 -3 -12 332.07 22.3
 -3 -3 -12 335.07 17.3
 -4 -3 -12 16.9 6.1
 -5 -3 -12 207.18 16.6
 6 -4 -12 139.29 15.4
 -6 4 12 165.88 17.3
 -5 4 12 73.99 12.1
 -5 4 12 86.89 11.3
 4 -4 -12 156.28 13.7
 -4 4 12 132.99 12.9
 -4 4 12 149.88 13.3
 -3 4 12 105.99 9.8
 2 -4 -12 394.66 22.1
 2 -4 -12 377.76 20
 -2 4 12 393.46 21.3
 1 -4 -12 1.4 1.7
 1 -4 -12 2.8 2
 -1 4 12 1.4 3.1
 0 -4 -12 712.93 27.9
 0 -4 -12 721.73 33.5
 0 -4 -12 600.54 39.2
 -1 -4 -12 12.3 3.6
 -1 -4 -12 19.4 4.4
 1 4 12 9.5 3
 -2 -4 -12 308.47 18.3
 -2 -4 -12 302.97 16.3
 -3 -4 -12 -0.7 3.4
 -3 -4 -12 -4.7 5.5
 -4 -4 -12 293.97 19
 -5 -4 -12 46.4 10
 -6 5 12 47.4 10.1
 -5 5 12 149.29 15.3
 -5 5 12 136.09 12.8
 -4 5 12 394.26 22
 -4 5 12 347.27 22.3
 -3 5 12 68.69 8.3
 -2 5 12 644.04 32.4
 1 -5 -12 236.58 13.2
 1 -5 -12 231.38 12
 1 -5 -12 262.47 14.8
 0 -5 -12 759.62 33.7
 0 -5 -12 722.93 34.8
 0 -5 -12 740.43 42.5
 -1 -5 -12 7.5 4.2
 -1 -5 -12 9.9 3.4
 -2 -5 -12 782.02 33
 -2 -5 -12 856.71 41.5
 -3 -5 -12 26.8 7.1
 -3 -5 -12 26.5 4.4
 -4 -5 -12 486.85 27.6
 -5 -5 -12 5.7 5.8
 -5 6 12 5.2 7.2
 -5 6 12 5.6 8.5
 -4 6 12 -2.5 4.5
 -4 6 12 -5.3 6.5
 -3 6 12 40.1 7
 2 -6 -12 17 4.9
 -2 6 12 25.5 5.9
 1 -6 -12 2.7 2.2
 1 -6 -12 2.9 1.8
 1 -6 -12 1.7 3.4
 0 -6 -12 0.9 2.9
 0 -6 -12 -0.5 3
 0 -6 -12 2.7 3.5
 -1 -6 -12 61.29 6.7
 -1 -6 -12 66.29 6.5
 -2 -6 -12 20.5 4.9
 -2 -6 -12 20.6 5.9
 -3 -6 -12 15.6 4.2
 -3 -6 -12 19.4 5.4
 -4 -6 -12 38.3 9
 -5 -6 -12 7.3 6.2
 -5 7 12 223.88 18.4
 -5 7 12 214.68 17.3
 -4 7 12 106.99 12.3
 -4 7 12 120.49 12.9
 -3 7 12 87.69 10.5
 2 -7 -12 904.71 57.09
 1 -7 -12 70.39 7.8
 1 -7 -12 104.79 8.4
 0 -7 -12 839.12 36.1
 0 -7 -12 856.41 37.8
 -1 -7 -12 38.9 5.6
 -1 -7 -12 32.1 5.6
 -2 -7 -12 634.14 29.4
 -2 -7 -12 615.24 32.1
 -3 -7 -12 -0.4 2.5
 -3 -7 -12 9.1 6.2
 -4 -7 -12 326.27 19.7
 -5 -7 -12 22.2 7.3
 -5 8 12 47.1 9.4
 -5 8 12 29.6 9
 -4 8 12 104.69 12.4
 -4 8 12 136.49 13.5
 3 -8 -12 7.6 4.6
 -3 8 12 3 6.5
 -3 8 12 3.4 5
 2 -8 -12 397.46 20
 1 -8 -12 2.6 1.9
 1 -8 -12 0.3 5.4
 0 -8 -12 529.25 23.8
 0 -8 -12 530.15 27.6
 -1 -8 -12 1.6 4.6
 -1 -8 -12 -1.6 3.6
 -2 -8 -12 159.18 11.7
 -2 -8 -12 178.38 11.2
 -3 -8 -12 91.89 9.8
 -3 -8 -12 98.99 8.8
 -4 -8 -12 163.98 13.9
 -5 -8 -12 34.5 8.2
 -5 9 12 21.8 8.5
 -5 9 12 30.5 10.6
 -4 9 12 98.29 12.3
 -4 9 12 87.09 11.9
 3 -9 -12 92.69 9.7
 -3 9 12 87.19 11.7
 2 -9 -12 129.69 10.8
 1 -9 -12 186.78 10.1
 1 -9 -12 133.99 11.9
 0 -9 -12 39.4 7.2
 0 -9 -12 33.7 4.9
 -1 -9 -12 272.17 17.5
 -1 -9 -12 274.07 15.8
 -2 -9 -12 2.2 3.3
 -2 -9 -12 7.6 5.5
 -3 -9 -12 152.48 11.6
 -3 -9 -12 161.48 12.8
 -4 -9 -12 3.6 5.1
 -5 -9 -12 73.09 11.1
 -4 10 12 7.1 7.9
 -4 10 12 0.8 7.3
 3 -10 -12 61.99 8.8
 -3 10 12 78.99 9.9
 2 -10 -12 15.4 5.5
 -2 10 12 21.1 6.3
 1 -10 -12 84.89 8.9
 0 -10 -12 123.39 8.6
 0 -10 -12 97.19 9.4
 -1 -10 -12 162.38 10.9
 -1 -10 -12 150.68 11.8
 -2 -10 -12 14.3 6.1
 -2 -10 -12 26.1 6.5
 -3 -10 -12 7.5 4.1
 -3 -10 -12 8.2 4.8
 -4 -10 -12 119.89 13.4
 -4 11 12 27.4 7.9
 -4 11 12 24.9 9.4
 3 -11 -12 82.99 11
 -3 11 12 89.99 10.6
 2 -11 -12 -0.3 6.5
 -2 11 12 2.5 6.5
 1 -11 -12 239.88 16
 0 -11 -12 11.9 6.3
 -1 -11 -12 224.18 15.2
 -1 -11 -12 226.28 14
 -2 -11 -12 2.1 3.9
 -2 -11 -12 3.4 5.6
 -3 -11 -12 59.89 8.5
 -4 -11 -12 16 6.3
 4 -12 -12 97.99 11.6
 -4 12 12 121.69 14.2
 -4 12 12 123.19 14.5
 3 -12 -12 307.37 19.2
 -3 12 12 351.36 22
 2 -12 -12 165.98 14.4
 -2 12 12 190.98 16.4
 1 -12 -12 336.87 23.1
 0 -12 -12 78.69 9.8
 0 -12 -12 79.79 8.5
 -1 -12 -12 349.67 23.4
 -1 -12 -12 344.67 19.6
 -2 -12 -12 1 5.6
 -2 -12 -12 10.6 5.2
 -3 -12 -12 406.06 28.2
 3 -13 -12 64.89 9.7
 -3 13 12 49.1 10.5
 2 -13 -12 3.1 7.1
 -2 13 12 7.5 5.2
 -1 13 12 9.4 5.3
 0 -13 -12 94.89 11.1
 -1 -13 -12 92.39 10.9
 -1 -13 -12 63.89 8.2
 1 13 12 74.99 8.1
 -2 -13 -12 2.3 4.2
 -2 -13 -12 8.1 6.4
 2 13 12 5.9 6.2
 -3 -13 -12 50.79 7.9
 -3 -13 -12 57.49 10.3
 -3 14 12 92.49 11.3
 2 -14 -12 6.6 7.5
 -2 14 12 8.8 7.6
 1 -14 -12 159.38 14.3
 -1 14 12 140.69 13.5
 0 -14 -12 8.9 5.4
 0 14 12 6.6 4.7
 -1 -14 -12 181.28 13.9
 1 14 12 165.68 13.2
 -2 -14 -12 16.8 6
 2 14 12 17.3 5.8
 -2 15 12 6.3 7.5
 1 -15 -12 177.18 15.2
 -1 15 12 148.99 14.2
 0 -15 -12 -4 7
 0 15 12 13.1 6.1
 -1 -15 -12 122.49 13.1
 2 15 12 9 5.2
 0 15 -13 0.4 6.8
 2 14 -13 60.79 10.3
 1 14 -13 102.99 14
 0 14 -13 51.49 11.6
 -1 14 -13 9.7 7.3
 3 13 -13 56.29 11.3
 2 13 -13 242.78 20.2
 1 13 -13 -1.5 7.6
 0 13 -13 591.14 44.8
 -1 13 -13 4.3 8.1
 -2 13 -13 370.66 24.5
 3 12 -13 9.4 8.1
 2 12 -13 9.4 5.6
 1 12 -13 10.8 7.5
 0 12 -13 -2.3 5
 -1 12 -13 24.7 7.6
 -2 12 -13 8.5 8.4
 -3 12 -13 -6.7 8.3
 4 11 -13 163.18 15.5
 3 11 -13 76.29 11.5
 2 11 -13 282.67 21
 1 11 -13 20 8
 0 11 -13 313.27 20.6
 -1 11 -13 -0.1 5
 -2 11 -13 431.26 28.1
 -3 11 -13 -0.9 8.2
 4 10 -13 56.89 9.9
 3 10 -13 61.29 10
 2 10 -13 130.79 12.4
 1 10 -13 96.49 11.5
 0 10 -13 84.29 10.9
 -1 10 -13 5.2 7
 -2 10 -13 105.29 11.5
 -3 10 -13 7.1 7.9
 -4 10 -13 174.28 19.6
 4 9 -13 38.4 8.6
 3 9 -13 38.1 8.3
 2 9 -13 7.9 6.6
 1 9 -13 376.46 25.2
 0 9 -13 15.7 5.6
 -1 9 -13 135.49 13
 -2 9 -13 11.8 5.8
 -3 9 -13 52.49 10.2
 -4 9 -13 25.5 7.5
 5 8 -13 62.29 10.8
 4 8 -13 139.19 14.8
 4 8 -13 106.89 11.3
 3 8 -13 90.29 9.7
 2 8 -13 46.6 7.2
 1 8 -13 440.26 29.5
 0 8 -13 83.19 9.4
 -1 8 -13 259.07 21.2
 -1 8 -13 267.37 19.4
 -2 8 -13 12.1 5.7
 -3 8 -13 155.78 14.6
 -4 8 -13 17.4 6.8
 5 7 -13 1.6 5.8
 4 7 -13 72.39 11.2
 4 7 -13 62.09 8.3
 3 7 -13 37 7.2
 3 7 -13 24 6.4
 2 7 -13 124.59 11.1
 2 7 -13 107.99 10.7
 1 7 -13 38.1 7.5
 1 7 -13 40.9 5.8
 0 7 -13 97.59 8
 0 7 -13 102.99 10.8
 -1 7 -13 45.3 8.3
 -1 7 -13 58.39 4.9
 -2 7 -13 16.6 7
 -3 7 -13 101.59 12.2
 -4 7 -13 19.6 8.8
 5 6 -13 366.66 29.4
 -5 -6 13 349.87 27.5
 4 6 -13 180.48 12.3
 4 6 -13 140.49 13.2
 3 6 -13 443.96 24.5
 3 6 -13 448.06 29.4
 2 6 -13 36.7 6.8
 2 6 -13 31.1 6.8
 1 6 -13 1090.29 55.29
 1 6 -13 1066.49 58.19
 0 6 -13 -9.6 5.4
 0 6 -13 -0.7 2.9
 -1 6 -13 1005 54.79
 -1 6 -13 1033.1 62.59
 -2 6 -13 30.5 8
 -3 6 -13 477.05 25.8
 -4 6 -13 113.99 12.6
 -5 6 -13 266.37 22.4
 5 5 -13 25.8 9.4
 -5 -5 13 5.8 5.2
 4 5 -13 108.89 9.2
 4 5 -13 106.39 11.6
 3 5 -13 -2.3 5.6
 3 5 -13 14.2 4.6
 2 5 -13 9.7 3.9
 2 5 -13 12.1 4.2
 1 5 -13 197.78 12.7
 1 5 -13 215.58 13.9
 0 5 -13 223.28 14
 0 5 -13 198.48 13.9
 -1 5 -13 172.18 13
 -1 5 -13 148.29 9.1
 -2 5 -13 19.7 7.1
 -3 5 -13 48.7 7.7
 -5 5 -13 54.89 10.5
 5 4 -13 9.3 6.4
 -5 -4 13 3.3 6.5
 4 4 -13 146.59 13.9
 3 4 -13 85.29 7.9
 3 4 -13 74.99 8.8
 2 4 -13 241.88 16.9
 2 4 -13 251.07 15.6
 1 4 -13 69.69 7.2
 1 4 -13 59.29 7.5
 0 4 -13 84.39 8.9
 0 4 -13 96.69 7.3
 -1 4 -13 334.67 19.1
 -1 4 -13 356.06 18.6
 -2 4 -13 42.2 6.8
 -3 4 -13 388.96 21.2
 -4 4 -13 1.2 6.8
 -5 4 -13 51.89 10.5
 5 3 -13 111.29 12.4
 -5 -3 13 93.89 11.9
 4 3 -13 2.7 7
 3 3 -13 243.28 16.6
 3 3 -13 284.57 18.4
 2 3 -13 7.1 3.8
 2 3 -13 2.8 4.5
 1 3 -13 273.87 17.6
 1 3 -13 286.27 19.4
 0 3 -13 3.4 3.1
 0 3 -13 0.1 4.4
 -1 3 -13 68.09 8.3
 -2 3 -13 90.49 9.7
 -3 3 -13 177.68 13.9
 -4 3 -13 3.6 7
 -5 3 -13 48.9 10.3
 5 2 -13 381.66 24.4
 -5 -2 13 341.37 30.2
 4 2 -13 26.8 8.5
 3 2 -13 66.69 6.8
 3 2 -13 51.59 8.5
 2 2 -13 233.28 16.8
 2 2 -13 198.58 13.7
 1 2 -13 47 6.4
 1 2 -13 64.89 6.3
 0 2 -13 682.13 32.4
 0 2 -13 687.73 32.6
 -1 2 -13 56.09 6.6
 -2 2 -13 116.09 9.8
 -3 2 -13 8.3 6.3
 -4 2 -13 147.29 13.7
 -5 2 -13 5 7.8
 -6 -1 13 193.38 16.3
 5 1 -13 97.19 12.9
 -5 -1 13 72.49 11.9
 4 1 -13 339.67 20.6
 3 1 -13 125.69 11.6
 3 1 -13 117.99 8.5
 2 1 -13 570.74 34.8
 2 1 -13 640.54 36.5
 -2 -1 13 582.04 29.5
 1 1 -13 17 4
 1 1 -13 7.8 3.8
 -1 -1 13 14.4 4.4
 0 1 -13 1402.96 69.49
 -1 1 -13 16.7 5.2
 -2 1 -13 599.34 28.9
 -3 1 -13 32.1 6.3
 -4 1 -13 581.44 33.3
 -5 1 -13 67.89 9.7
 -6 0 13 -4.4 5.9
 5 0 -13 -3.1 7.8
 -5 0 13 -6.8 5.6
 4 0 -13 -0.5 4.5
 3 0 -13 -1.8 3.7
 -3 0 13 -0.7 3.5
 2 0 -13 2.4 5
 2 0 -13 -0.1 2.7
 -2 0 13 -1.1 3.2
 1 0 -13 1.9 3.9
 -1 0 13 1.5 2.9
 -1 0 13 2.3 2.7
 0 0 -13 -0.8 2.5
 0 0 13 -1 2.7
 -1 0 -13 -3.8 2.9
 1 0 13 1.1 2.3
 -2 0 -13 6.2 3.8
 -3 0 -13 3.7 3.9
 -4 0 -13 -7.2 6.3
 -5 0 -13 -2.6 4.9
 -6 1 13 210.48 19.5
 5 -1 -13 99.19 13.1
 -5 1 13 79.09 12.3
 4 -1 -13 400.76 24.7
 -4 1 13 346.27 20.4
 3 -1 -13 109.09 11.1
 -3 1 13 122.79 10.4
 2 -1 -13 670.93 32.2
 2 -1 -13 613.04 38.5
 -2 1 13 676.23 31.1
 1 -1 -13 28.1 4.3
 1 -1 -13 21.2 3.7
 -1 1 13 24 5
 0 -1 -13 1201.08 64.49
 0 1 13 1296.57 64.49
 -1 -1 -13 19.1 4.4
 1 1 13 18.1 3.1
 -2 -1 -13 565.34 26.8
 2 1 13 551.64 40.8
 -3 -1 -13 20 6.5
 -4 -1 -13 587.74 39.3
 -5 -1 -13 89.69 12
 5 -2 -13 367.96 26.3
 -5 2 13 270.77 20.6
 -5 2 13 297.97 24.4
 4 -2 -13 34.7 7.1
 -4 2 13 21.7 7.9
 3 -2 -13 58.59 9
 -3 2 13 66.19 8.8
 2 -2 -13 215.08 11.3
 -2 2 13 190.48 13.7
 1 -2 -13 57.09 5.5
 1 -2 -13 63.89 5.7
 -1 2 13 73.99 7.3
 0 -2 -13 682.63 31.1
 0 2 13 648.04 42.1
 -1 -2 -13 54.69 6.6
 1 2 13 45.7 4.9
 -2 -2 -13 152.08 11.5
 2 2 13 144.99 11.9
 -3 -2 -13 7.7 5.8
 -4 -2 -13 123.79 12.9
 -5 -2 -13 5 5.8
 5 -3 -13 114.29 13.7
 -5 3 13 91.99 11.7
 -5 3 13 102.39 12.5
 4 -3 -13 12.9 5.7
 -4 3 13 2.5 6.5
 -4 3 13 18.4 8.1
 3 -3 -13 241.18 18
 -3 3 13 278.17 16.9
 2 -3 -13 5.2 1.6
 -2 3 13 13.9 5.5
 1 -3 -13 257.67 14.2
 1 -3 -13 251.47 15.7
 -1 3 13 270.27 14.6
 0 -3 -13 -0.1 2.2
 0 3 13 -2.1 3.3
 -1 -3 -13 75.69 7.4
 1 3 13 58.59 6.3
 -2 -3 -13 72.99 5.9
 -2 -3 -13 70.79 7.8
 -3 -3 -13 194.58 14.2
 -3 -3 -13 182.58 11
 -4 -3 -13 0.9 4.9
 -5 -3 -13 74.69 11.7
 -5 4 13 1.2 7.2
 -5 4 13 9.9 7
 -4 4 13 105.09 12
 -4 4 13 135.99 13
 -3 4 13 101.09 10.6
 -2 4 13 226.28 15.1
 1 -4 -13 47.4 4.7
 -1 4 13 43.7 6.1
 0 -4 -13 74.29 7
 0 -4 -13 72.29 6.7
 -1 -4 -13 337.87 16.4
 -1 -4 -13 379.46 17.9
 -2 -4 -13 76.69 8.5
 -2 -4 -13 59.99 5.8
 -3 -4 -13 428.16 22.3
 -3 -4 -13 393.06 22.5
 -4 -4 -13 -1.1 6.5
 -5 -4 -13 46.3 8.9
 -5 5 13 34.7 7.8
 -5 5 13 43.5 9.3
 -4 5 13 69.59 10
 -4 5 13 72.59 9.3
 -3 5 13 2 5.9
 -2 5 13 11.4 6
 1 -5 -13 251.07 14.9
 1 -5 -13 178.98 12.8
 0 -5 -13 239.48 12.8
 0 -5 -13 239.48 13.8
 -1 -5 -13 170.48 11.1
 -1 -5 -13 145.29 9.8
 -2 -5 -13 21.2 4.8
 -2 -5 -13 21 6.2
 -3 -5 -13 50.49 7.5
 -3 -5 -13 44.2 5.6
 -4 -5 -13 -1.3 4.6
 -5 -5 -13 68.29 11.7
 -5 6 13 340.47 23.1
 -5 6 13 378.76 32.5
 -4 6 13 197.68 16.6
 -4 6 13 162.88 15.5
 -3 6 13 449.46 24.1
 -2 6 13 44.5 8.4
 1 -6 -13 1005.7 40.5
 1 -6 -13 988.4 65.19
 0 -6 -13 -0.4 4.6
 0 -6 -13 -2 2.9
 -1 -6 -13 1014.9 46.3
 -1 -6 -13 1005.4 49.1
 -2 -6 -13 17.6 3.9
 -2 -6 -13 15.1 5.9
 -3 -6 -13 415.36 22.5
 -3 -6 -13 389.56 23
 -4 -6 -13 112.79 13.2
 -5 -6 -13 297.97 21.5
 -5 7 13 3 5.7
 -5 7 13 4.6 9.6
 -4 7 13 36.3 8
 -3 7 13 59.39 9.6
 2 -7 -13 103.19 9.7
 -2 7 13 114.19 10.8
 1 -7 -13 44 4.3
 1 -7 -13 40.6 6.5
 0 -7 -13 99.99 9.5
 0 -7 -13 99.79 7.8
 -1 -7 -13 58.19 7.1
 -1 -7 -13 54.29 6.5
 -2 -7 -13 24.7 6.4
 -2 -7 -13 15 4.2
 -3 -7 -13 68.29 7.2
 -3 -7 -13 65.69 8.3
 -4 -7 -13 20 8.6
 -5 -7 -13 42.3 11.1
 -4 8 13 94.69 11.5
 -4 8 13 119.79 12.6
 -3 8 13 84.79 11.4
 -3 8 13 83.99 11.2
 2 -8 -13 38.1 7.7
 1 -8 -13 390.76 21.9
 0 -8 -13 84.29 6.8
 0 -8 -13 79.19 8.2
 -1 -8 -13 189.38 12.8
 -2 -8 -13 14.1 5.2
 -2 -8 -13 13.1 4.6
 -3 -8 -13 148.69 13.1
 -3 -8 -13 144.29 11
 -4 -8 -13 -0.1 7
 -4 9 13 65.39 11.4
 -4 9 13 43.9 8.9
 3 -9 -13 23.6 6.3
 -3 9 13 33.5 8.8
 -3 9 13 29.3 9.5
 2 -9 -13 8.3 6.4
 1 -9 -13 312.87 18.1
 0 -9 -13 24.6 4.4
 0 -9 -13 32.6 6.1
 -1 -9 -13 116.39 9.7
 -1 -9 -13 114.29 10.4
 -2 -9 -13 7.7 5.3
 -2 -9 -13 6 5.6
 -3 -9 -13 71.89 10.3
 -3 -9 -13 63.69 7.9
 -4 -9 -13 23.5 8.6
 -4 10 13 26.6 9.7
 3 -10 -13 37 7.4
 -3 10 13 35.5 9.5
 2 -10 -13 137.99 11.8
 1 -10 -13 75.89 8.9
 0 -10 -13 115.39 8.7
 0 -10 -13 128.09 11.6
 -1 -10 -13 5.8 5.7
 -1 -10 -13 1.5 3
 -2 -10 -13 132.59 13.1
 -2 -10 -13 156.08 12.2
 -3 -10 -13 0.1 6.5
 -3 -10 -13 0.4 5
 -4 -10 -13 228.58 19.5
 -4 11 13 118.39 13.5
 -3 11 13 57.09 9.4
 2 -11 -13 300.57 20.2
 -2 11 13 299.77 24.6
 1 -11 -13 18.3 7.3
 0 -11 -13 263.97 18.3
 0 -11 -13 281.97 17.5
 -1 -11 -13 -0.7 4.1
 -1 -11 -13 0.1 4.3
 -2 -11 -13 438.56 25.9
 -2 -11 -13 398.36 23.7
 -3 -11 -13 -0.9 5
 -3 -11 -13 0.8 3.7
 3 -12 -13 15.6 8.4
 -3 12 13 0 5.5
 2 -12 -13 6.8 5.3
 -2 12 13 16 6.2
 1 -12 -13 0.8 4.4
 0 -12 -13 2.4 6.4
 -1 -12 -13 16.1 5.4
 -1 -12 -13 20.4 5.7
 -2 -12 -13 0.5 4.4
 -2 -12 -13 2.7 4.2
 -3 -12 -13 6.2 4.6
 -3 -12 -13 2.9 7
 2 -13 -13 195.28 18.3
 -2 13 13 243.18 21.5
 1 -13 -13 4 5.1
 -1 13 13 2.9 4.8
 0 -13 -13 635.74 36.1
 -1 -13 -13 -4.6 4.4
 -1 -13 -13 -1.6 2.8
 -2 -13 -13 360.26 30.2
 -2 -13 -13 304.87 22.6
 -2 14 13 53.09 10.6
 1 -14 -13 61.09 9.3
 -1 14 13 75.99 9.5
 0 -14 -13 71.29 9.9
 -1 -14 -13 5.7 7.4
 2 13 -14 -0.8 8.6
 1 13 -14 12.6 8.5
 0 13 -14 4.1 8.5
 -1 13 -14 39.2 11
 3 12 -14 38.6 8.6
 2 12 -14 8.6 5.7
 1 12 -14 24.5 9.1
 0 12 -14 -1.1 8
 -1 12 -14 8 6.6
 -2 12 -14 15.2 7.4
 3 11 -14 215.78 17.9
 2 11 -14 17.1 8.3
 1 11 -14 100.89 12.7
 0 11 -14 136.89 13.4
 -1 11 -14 280.17 21.4
 -2 11 -14 28 9.4
 4 10 -14 120.59 12.9
 3 10 -14 14.5 7.5
 2 10 -14 123.59 12.1
 1 10 -14 4.8 6.6
 0 10 -14 204.28 16.4
 -1 10 -14 3.3 5.3
 -2 10 -14 201.18 21.3
 -3 10 -14 28.5 10
 4 9 -14 7.6 8.4
 3 9 -14 349.27 29.7
 2 9 -14 -1.2 6.4
 1 9 -14 447.46 30
 0 9 -14 57.59 8.7
 0 9 -14 57.79 6.7
 -1 9 -14 260.57 17.6
 -2 9 -14 68.69 11.1
 -3 9 -14 185.78 16.6
 4 8 -14 249.97 19.6
 3 8 -14 6.3 5.3
 3 8 -14 13.4 6.7
 2 8 -14 288.97 19
 2 8 -14 289.87 20.5
 1 8 -14 58.49 7.7
 1 8 -14 62.99 9.5
 0 8 -14 497.95 31.8
 0 8 -14 489.45 29.6
 -1 8 -14 89.09 11.2
 -2 8 -14 209.68 15.6
 -3 8 -14 126.69 13.9
 -4 8 -14 151.58 14.7
 4 7 -14 31.8 9
 3 7 -14 26.4 7.7
 3 7 -14 12.5 6
 2 7 -14 11.8 5.9
 2 7 -14 8.5 5.8
 1 7 -14 154.18 13.4
 1 7 -14 196.58 14.5
 0 7 -14 140.09 9.5
 0 7 -14 119.09 11.8
 -1 7 -14 0.8 5.6
 -2 7 -14 2.3 4.5
 -3 7 -14 41.8 10.1
 -4 7 -14 0.9 5.6
 5 6 -14 -4.8 6.3
 4 6 -14 22.2 7
 3 6 -14 -0.2 3
 3 6 -14 5.7 4.7
 2 6 -14 22.2 5.9
 2 6 -14 16.4 6.1
 1 6 -14 4.1 4.1
 1 6 -14 1 5
 0 6 -14 33.5 4.8
 -1 6 -14 6.3 6
 -2 6 -14 -1.5 3.9
 -3 6 -14 25 8.4
 -4 6 -14 6.1 5.6
 5 5 -14 8.9 6.5
 -5 -5 14 5 6.7
 4 5 -14 20.5 8.6
 3 5 -14 28.4 6.5
 3 5 -14 20.4 5.3
 2 5 -14 32 6.6
 2 5 -14 22.5 4.9
 1 5 -14 17.4 4.8
 1 5 -14 17.7 4
 0 5 -14 10.9 4.1
 0 5 -14 5.3 5.6
 -1 5 -14 103.09 10.8
 -2 5 -14 5.8 6.2
 -3 5 -14 77.19 11.1
 -4 5 -14 -2.6 5.3
 5 4 -14 12.8 9.1
 -5 -4 14 1.8 6.8
 4 4 -14 629.84 35.7
 3 4 -14 0.1 3.9
 3 4 -14 2.2 4.4
 2 4 -14 417.96 26.4
 2 4 -14 448.86 24.6
 1 4 -14 155.78 12.7
 1 4 -14 142.19 10.7
 0 4 -14 777.02 47.7
 0 4 -14 708.33 38.2
 -1 4 -14 342.27 21
 -2 4 -14 574.94 29
 -3 4 -14 167.58 14.3
 -4 4 -14 87.19 10.8
 5 3 -14 331.77 31.7
 -5 -3 14 323.67 22.6
 4 3 -14 5.1 5.5
 3 3 -14 484.85 31.3
 3 3 -14 496.95 32.2
 2 3 -14 5.6 4.1
 2 3 -14 0 4.8
 1 3 -14 444.56 27.1
 1 3 -14 409.36 24.4
 0 3 -14 94.39 7.6
 0 3 -14 105.09 9.2
 -1 3 -14 772.12 36.8
 -2 3 -14 138.09 12.2
 -3 3 -14 184.48 16.5
 -4 3 -14 114.69 11.8
 -5 3 -14 88.79 11.6
 5 2 -14 20.9 9.5
 -5 -2 14 5.3 7.7
 4 2 -14 133.29 12.8
 3 2 -14 10.1 6.5
 2 2 -14 183.28 12.4
 2 2 -14 185.28 13.4
 1 2 -14 -1.7 2.6
 1 2 -14 -0.7 3.9
 0 2 -14 206.18 13.5
 0 2 -14 223.78 14.3
 -1 2 -14 30.4 5.6
 -2 2 -14 240.38 15.3
 -3 2 -14 1 6.2
 -4 2 -14 186.78 15.6
 -5 2 -14 43.8 10.8
 5 1 -14 201.98 17.6
 -5 -1 14 161.38 16.1
 4 1 -14 1.6 4.9
 3 1 -14 261.67 18.1
 1 1 -14 327.57 17.9
 1 1 -14 393.06 24
 0 1 -14 91.09 8.9
 -1 1 -14 117.29 10.2
 -2 1 -14 50.79 7
 -3 1 -14 34.5 8.1
 -4 1 -14 134.89 13.7
 -5 1 -14 77.09 10.7
 -5 0 14 33 8.2
 4 0 -14 34.2 7.4
 3 0 -14 2.9 4.2
 2 0 -14 53.19 5.5
 2 0 -14 68.99 7.7
 -2 0 14 69.19 8.1
 1 0 -14 136.29 9.6
 -1 0 14 144.09 9.9
 0 0 -14 -0.8 3.7
 0 0 14 2.7 3.2
 -1 0 -14 186.98 13.8
 1 0 14 232.38 14.7
 -2 0 -14 3.9 5.1
 -3 0 -14 13.2 6.8
 -4 0 -14 43.4 9.6
 -5 0 -14 6.1 5.9
 5 -1 -14 141.89 14.3
 -5 1 14 196.58 17.3
 4 -1 -14 6.6 6.8
 -4 1 14 -6.9 4.6
 3 -1 -14 268.57 17.4
 -3 1 14 236.18 16.7
 2 -1 -14 31.6 5.9
 2 -1 -14 27.9 3.9
 -2 1 14 33.1 6.7
 1 -1 -14 367.96 21.6
 -1 1 14 349.87 19.8
 0 -1 -14 83.99 7.8
 0 1 14 94.09 7.6
 -1 -1 -14 116.29 9.4
 1 1 14 126.99 8.4
 -2 -1 -14 53.89 8.1
 -3 -1 -14 18.3 6.8
 -4 -1 -14 77.59 9.7
 -5 -1 -14 43.9 10.3
 5 -2 -14 25.5 7.9
 -5 2 14 14 9
 -5 2 14 19.1 7
 4 -2 -14 135.89 14.1
 -4 2 14 118.59 11.5
 3 -2 -14 27.4 6.6
 -3 2 14 17.6 5.4
 2 -2 -14 125.39 9.5
 1 -2 -14 -1.3 2.5
 -1 2 14 3.1 3
 0 -2 -14 215.88 12.7
 0 2 14 234.38 15.3
 -1 -2 -14 25.7 5.9
 1 2 14 36.3 4.5
 -2 -2 -14 192.88 13.3
 2 2 14 177.78 11.9
 -3 -2 -14 -2 5.8
 -4 -2 -14 165.28 13.7
 -5 -2 -14 41.5 8.8
 5 -3 -14 332.27 24.3
 -5 3 14 278.47 22.5
 -5 3 14 299.97 20.8
 4 -3 -14 1.9 5.4
 -4 3 14 4.3 5
 -3 3 14 522.35 31.1
 -2 3 14 12.6 5.6
 1 -3 -14 428.46 28.9
 -1 3 14 395.86 21.1
 0 -3 -14 105.69 8.4
 0 3 14 86.49 8.6
 -1 -3 -14 761.22 34.4
 1 3 14 802.42 46.4
 -2 -3 -14 130.19 10.6
 2 3 14 132.59 8.2
 -3 -3 -14 212.88 17
 -4 -3 -14 124.29 13.2
 -5 -3 -14 72.49 11.1
 -5 4 14 11.1 7.2
 -5 4 14 8.8 6.5
 -4 4 14 486.95 30.3
 -4 4 14 552.24 38.5
 -3 4 14 1.8 6.4
 -2 4 14 377.46 20.1
 1 -4 -14 133.39 11.2
 -1 4 14 173.48 12
 0 -4 -14 795.42 48.9
 0 4 14 806.42 46.5
 -1 -4 -14 318.97 19.3
 -1 -4 -14 328.67 16.3
 -2 -4 -14 560.64 27.6
 -2 -4 -14 533.15 27.2
 -3 -4 -14 242.88 16
 -4 -4 -14 77.19 10
 -5 -4 -14 167.58 17.1
 -5 5 14 0.9 8.6
 -5 5 14 3.3 7
 -4 5 14 32.8 9.2
 -4 5 14 38.6 10.2
 -3 5 14 29.3 7.7
 -2 5 14 41.2 6.9
 1 -5 -14 16.8 3.5
 -1 5 14 20.9 5.1
 0 -5 -14 1 4.6
 0 -5 -14 2.4 3.3
 -1 -5 -14 109.99 9.3
 -1 -5 -14 95.49 8.2
 -2 -5 -14 0.5 3.6
 -2 -5 -14 3.5 2.9
 -3 -5 -14 110.59 10.8
 -4 -5 -14 3 5.2
 -4 6 14 25.2 7
 -4 6 14 10.1 8.9
 -3 6 14 0.1 4.5
 -2 6 14 1.8 4
 1 -6 -14 1 5.4
 -1 6 14 1.4 4
 0 -6 -14 40.3 7.1
 0 -6 -14 38.7 5.1
 -1 -6 -14 8.4 4.9
 -1 -6 -14 6.3 3.3
 -2 -6 -14 -4.2 5.1
 -2 -6 -14 3.8 4.3
 -3 -6 -14 18.3 7.1
 -4 -6 -14 6 7.2
 -4 7 14 32 7.6
 -4 7 14 20.1 7.4
 -3 7 14 9.4 7.4
 2 -7 -14 12.2 4.9
 -2 7 14 -4 6.3
 1 -7 -14 150.18 11.2
 0 -7 -14 127.89 10
 0 -7 -14 117.59 10.9
 -1 -7 -14 2.7 3
 -1 -7 -14 2.8 4.8
 -2 -7 -14 3.3 4.6
 -2 -7 -14 -1.1 5.1
 -3 -7 -14 52.79 6.2
 -3 -7 -14 52.19 9.2
 -4 -7 -14 5.9 7.8
 -4 8 14 266.77 22.9
 -4 8 14 238.18 18.4
 -3 8 14 8.1 5.7
 -3 8 14 2.7 7.1
 2 -8 -14 277.57 19.4
 -2 8 14 266.87 21.2
 1 -8 -14 51.79 8.6
 0 -8 -14 463.35 29.1
 0 -8 -14 488.35 31.9
 -1 -8 -14 103.99 9.3
 -1 -8 -14 116.89 9.8
 -2 -8 -14 204.38 14
 -2 -8 -14 174.18 12.6
 -3 -8 -14 119.49 10.3
 -3 -8 -14 122.99 12.7
 -4 -8 -14 176.98 16.8
 -4 9 14 1.4 8.7
 -4 9 14 -2.4 6.5
 -3 9 14 359.16 22.7
 -3 9 14 269.27 20.3
 2 -9 -14 5.2 5
 1 -9 -14 467.85 31.3
 0 -9 -14 54.19 6.1
 0 -9 -14 38.3 8.3
 -1 -9 -14 232.58 14.7
 -1 -9 -14 251.97 20.4
 -2 -9 -14 91.69 10.3
 -2 -9 -14 97.19 10.6
 -3 -9 -14 152.88 16.5
 -3 -9 -14 177.68 13
 -4 -9 -14 38.6 10.2
 -3 10 14 31.4 10.1
 2 -10 -14 88.39 11.2
 1 -10 -14 14.3 7.5
 0 -10 -14 169.38 13.6
 -1 -10 -14 -3.3 3.1
 -1 -10 -14 1.4 4.2
 -2 -10 -14 110.39 10.8
 -2 -10 -14 129.19 11
 -3 -10 -14 32 6
 -3 -10 -14 38.9 9.2
 3 -11 -14 198.88 15.5
 -3 11 14 216.78 17.9
 -3 11 14 174.78 16.3
 2 -11 -14 0.2 5
 1 -11 -14 80.49 9.7
 0 -11 -14 170.88 13.4
 -1 -11 -14 256.37 16.7
 -1 -11 -14 231.78 16.5
 -2 -11 -14 31.2 6.4
 -2 -11 -14 26.5 6.3
 -3 -11 -14 82.09 10.2
 -3 -11 -14 73.59 9.5
 2 -12 -14 -4.8 7
 -2 12 14 3.8 5.6
 1 -12 -14 13.9 5.8
 0 -12 -14 2.1 4.7
 -1 -12 -14 14.7 7.4
 -2 -12 -14 15.8 5.6
 -2 -12 -14 21.4 7.2
 1 -13 -14 31.7 7.5
 0 -13 -14 20.5 6.8
 -1 -13 -14 41.9 9
 1 12 -15 5.8 8
 0 12 -15 18.9 9.1
 -1 12 -15 5.3 8.7
 2 11 -15 178.48 17.1
 1 11 -15 133.69 13.4
 0 11 -15 227.88 18.7
 -1 11 -15 293.57 24
 -2 11 -15 62.79 10.8
 3 10 -15 14.7 6.6
 2 10 -15 16 6.9
 2 10 -15 9.6 5.9
 1 10 -15 22.1 6.9
 1 10 -15 25.7 6.1
 0 10 -15 2 5.4
 -1 10 -15 3.5 8
 -2 10 -15 4.7 8.2
 3 9 -15 6.2 5.2
 3 9 -15 7.9 6.8
 2 9 -15 -8.4 6.9
 2 9 -15 -3.6 5.7
 1 9 -15 0.9 4.1
 1 9 -15 0.1 4.6
 0 9 -15 -5.1 6.9
 -1 9 -15 11.6 6.3
 -2 9 -15 47 10.5
 -3 9 -15 18.4 9.8
 3 8 -15 209.88 16.9
 3 8 -15 171.48 14.7
 2 8 -15 85.09 10.5
 2 8 -15 57.19 9.2
 1 8 -15 111.19 10
 1 8 -15 80.09 11.7
 0 8 -15 138.99 13.4
 -1 8 -15 43.1 9.2
 -2 8 -15 101.59 11.4
 -3 8 -15 12.3 6.8
 4 7 -15 17.9 8.8
 3 7 -15 15 8.3
 3 7 -15 10.6 6.3
 2 7 -15 16.2 5.4
 2 7 -15 3.3 5.3
 1 7 -15 -0.6 4.2
 1 7 -15 -0.6 2.9
 0 7 -15 48 6
 0 7 -15 44.9 8
 -1 7 -15 16.8 7.7
 -2 7 -15 1.2 5.2
 -3 7 -15 47.1 8.9
 4 6 -15 170.08 14.8
 3 6 -15 662.33 53.49
 3 6 -15 801.52 42.5
 2 6 -15 185.08 14
 2 6 -15 185.28 15.5
 1 6 -15 485.05 32.9
 1 6 -15 495.95 27.4
 0 6 -15 484.75 28
 0 6 -15 495.55 29.7
 -1 6 -15 439.26 34.6
 -2 6 -15 452.15 33.4
 -3 6 -15 134.39 12.9
 -4 6 -15 306.87 27
 4 5 -15 78.69 11.9
 3 5 -15 14.3 5.6
 2 5 -15 11.3 4.8
 2 5 -15 21.4 5.8
 1 5 -15 9.4 4.7
 1 5 -15 7.7 5.6
 0 5 -15 5.3 5.9
 0 5 -15 4.1 3.1
 -1 5 -15 31.2 6.8
 -2 5 -15 78.29 10.8
 -3 5 -15 2.6 5.5
 -4 5 -15 -2.4 7.8
 4 4 -15 13 6.4
 3 4 -15 43.3 7.7
 2 4 -15 73.69 9.1
 2 4 -15 58.09 6.9
 1 4 -15 63.09 8.1
 1 4 -15 48.1 6.2
 0 4 -15 115.99 10.4
 0 4 -15 145.99 10.2
 -1 4 -15 65.79 8.3
 -2 4 -15 149.29 13.3
 -3 4 -15 3.7 7.3
 -4 4 -15 12 6.5
 4 3 -15 -0.5 7
 3 3 -15 -3.1 4.3
 2 3 -15 0.4 4.8
 2 3 -15 6.9 4.1
 1 3 -15 27.8 4.9
 0 3 -15 9.4 5.3
 0 3 -15 4.7 3.7
 -1 3 -15 18.4 5.4
 -2 3 -15 9.7 6.5
 -3 3 -15 -4.1 6.3
 -4 3 -15 4.9 5.8
 5 2 -15 15.2 7.6
 -5 -2 15 36.3 10.7
 4 2 -15 24.2 8.5
 3 2 -15 111.99 10.9
 2 2 -15 16 4.2
 2 2 -15 13 5.9
 1 2 -15 1.5 2.8
 1 2 -15 3.5 3.9
 0 2 -15 55.99 7.8
 -1 2 -15 159.38 12.2
 -2 2 -15 20.3 7.1
 -3 2 -15 46.3 9.6
 -4 2 -15 6.2 7.6
 5 1 -15 22.9 10.2
 -5 -1 15 28.7 10.2
 4 1 -15 520.75 31
 3 1 -15 89.49 11
 2 1 -15 576.24 39.1
 2 1 -15 578.74 38.8
 1 1 -15 235.88 15.7
 1 1 -15 252.37 17.5
 0 1 -15 453.85 30.6
 -1 1 -15 483.55 23.6
 -2 1 -15 249.68 16.8
 -3 1 -15 508.85 30.7
 -4 1 -15 43.2 10
 5 0 -15 -0.5 6.2
 -5 0 15 -5.7 5.6
 4 0 -15 3.7 7.9
 3 0 -15 -8.3 6.1
 2 0 -15 4.7 5.7
 -2 0 15 8.2 5.3
 1 0 -15 3.8 3.4
 -1 0 15 -1.4 3.9
 0 0 -15 3.7 4.7
 0 0 15 3 3.2
 -1 0 -15 3.9 4.2
 -2 0 -15 -3.2 4
 -3 0 -15 4.7 4.8
 -4 0 -15 2.8 5.2
 5 -1 -15 23.6 8.2
 -5 1 15 34.9 11.2
 4 -1 -15 490.35 27.9
 3 -1 -15 91.49 10.5
 -3 1 15 117.29 10.6
 2 -1 -15 639.14 38
 -2 1 15 659.23 37.2
 1 -1 -15 269.17 16.5
 -1 1 15 203.78 15.5
 0 -1 -15 411.86 25.1
 0 1 15 396.16 24.8
 -1 -1 -15 450.95 23.4
 1 1 15 540.25 36.1
 -2 -1 -15 255.57 16
 -3 -1 -15 509.05 37.8
 -4 -1 -15 41.5 9.8
 5 -2 -15 24.6 8.5
 -5 2 15 9.2 9.6
 4 -2 -15 21.4 8.6
 -4 2 15 21.5 7.9
 3 -2 -15 80.39 11
 -3 2 15 114.69 11.5
 -2 2 15 14.9 6.1
 1 -2 -15 2.4 3.4
 -1 2 15 -1.4 4.1
 0 2 15 50.49 5.9
 -1 -2 -15 160.98 12
 1 2 15 157.48 13.6
 -2 -2 -15 15.8 6.4
 -3 -2 -15 68.09 8.8
 -4 -2 -15 1.6 5.5
 -4 3 15 17.7 8.2
 -4 3 15 -1 6.1
 -3 3 15 3.5 6
 -2 3 15 2.2 5.4
 1 -3 -15 27 4.2
 -1 3 15 26.9 5.9
 0 -3 -15 11.9 4
 0 3 15 7.5 3.9
 -1 -3 -15 5.3 4.9
 1 3 15 12 3.6
 -2 -3 -15 11.4 6.3
 -3 -3 -15 17.7 7.2
 -4 -3 -15 3.9 6.9
 -4 4 15 19.4 8.4
 -4 4 15 0 7.9
 -3 4 15 67.39 9.9
 -2 4 15 56.29 8.5
 -1 4 15 44.6 7.3
 0 -4 -15 148.89 12.3
 0 4 15 140.99 12.5
 -1 -4 -15 71.09 8
 1 4 15 66.09 6.8
 -2 -4 -15 139.19 11.9
 -3 -4 -15 8.3 5.1
 -4 -4 -15 18.6 6.8
 -4 5 15 61.79 9.6
 -4 5 15 68.69 12.5
 -3 5 15 9.5 6.8
 -2 5 15 25.7 6
 -1 5 15 5 4.1
 0 -5 -15 1.5 3.2
 0 5 15 10.5 4.9
 -1 -5 -15 46.2 7
 -1 -5 -15 62.09 7.4
 -2 -5 -15 65.59 8.9
 -2 -5 -15 70.59 7.4
 -3 -5 -15 -1.2 6.1
 -4 -5 -15 16.6 7.8
 -4 6 15 130.89 13.8
 -4 6 15 125.09 14.1
 -3 6 15 697.23 47.2
 -2 6 15 187.88 15
 -1 6 15 482.95 29.3
 0 -6 -15 491.05 38.3
 0 -6 -15 490.55 26.1
 -1 -6 -15 434.06 24.1
 -1 -6 -15 506.95 30.9
 -2 -6 -15 478.85 31.3
 -2 -6 -15 490.65 34.5
 -3 -6 -15 116.99 11.5
 -4 -6 -15 307.37 22
 -4 7 15 27.5 9.9
 -4 7 15 24.1 10.5
 -3 7 15 18.7 8.5
 -2 7 15 1.5 6.3
 1 -7 -15 -0.7 5.8
 -1 7 15 0.3 4.5
 0 -7 -15 35.5 5.4
 0 -7 -15 49.9 7
 -1 -7 -15 12.5 5.4
 -1 -7 -15 11.8 5.9
 -2 -7 -15 13.1 5.3
 -2 -7 -15 5.5 5.5
 -3 -7 -15 36.2 7.6
 -3 8 15 223.48 17.1
 -3 8 15 187.48 17
 -2 8 15 91.49 11.7
 1 -8 -15 123.79 12.1
 0 -8 -15 138.79 12.1
 -1 -8 -15 33.7 6.1
 -1 -8 -15 26.5 5.9
 -2 -8 -15 73.99 8.7
 -3 -8 -15 11.2 5.8
 -3 9 15 9.9 8.5
 -3 9 15 7.4 6.1
 2 -9 -15 11 7.1
 1 -9 -15 -2.2 6.6
 0 -9 -15 3.2 6
 -1 -9 -15 56.19 7.4
 -1 -9 -15 36.9 7.8
 -2 -9 -15 32.7 6.6
 -3 -9 -15 6.9 5.2
 -3 10 15 24.3 7.8
 -3 10 15 9.1 7.2
 2 -10 -15 7.8 5.4
 1 -10 -15 22.4 8.1
 0 -10 -15 -3.8 4.5
 -1 -10 -15 11.2 4.2
 -1 -10 -15 6.3 4.9
 -2 -10 -15 -0.7 3.8
 -2 -10 -15 9.3 6.1
 2 -11 -15 151.48 14
 -2 11 15 157.68 14.3
 1 -11 -15 89.59 10.7
 0 -11 -15 225.38 16.4
 -1 -11 -15 251.37 17.3
 -2 -11 -15 82.69 10.3
 -2 -11 -15 66.39 8.7
 1 -12 -15 13.8 8.7
 0 -12 -15 2.7 5.4
 0 11 -16 102.09 13.7
 2 10 -16 41 9.8
 1 10 -16 74.79 11.4
 0 10 -16 -6.8 7.4
 -1 10 -16 201.58 18
 2 9 -16 191.08 18.3
 2 9 -16 187.88 17
 1 9 -16 41.5 9.4
 0 9 -16 201.18 17
 -1 9 -16 13.5 7.1
 -2 9 -16 241.08 19.2
 3 8 -16 110.99 12.9
 2 8 -16 313.47 24
 2 8 -16 287.17 24.7
 1 8 -16 136.09 13.6
 1 8 -16 149.99 12
 0 8 -16 88.09 10.6
 -1 8 -16 226.58 17.9
 -2 8 -16 13.4 6.7
 3 7 -16 33 7.4
 2 7 -16 125.09 14.6
 2 7 -16 151.38 13.1
 1 7 -16 8.1 6.5
 1 7 -16 9.6 4.8
 0 7 -16 38.8 7.8
 -1 7 -16 80.49 10.9
 -2 7 -16 17.7 8.8
 -3 7 -16 90.89 13.5
 3 6 -16 6.4 7.2
 2 6 -16 10.1 4.7
 1 6 -16 -5.6 4.3
 1 6 -16 6.3 5.5
 0 6 -16 1.1 6.2
 -1 6 -16 -0.5 4.6
 -2 6 -16 7.1 7.7
 -3 6 -16 -6.4 7.6
 4 5 -16 21.6 7.4
 3 5 -16 6.2 5.4
 2 5 -16 14.6 6.4
 2 5 -16 12.1 5.9
 1 5 -16 15.2 4.8
 1 5 -16 -1 5.1
 0 5 -16 158.58 12.8
 -1 5 -16 28.1 8.1
 -2 5 -16 35.8 7.5
 -3 5 -16 38.6 8.5
 4 4 -16 258.47 20.9
 3 4 -16 184.08 14.6
 2 4 -16 196.58 14.8
 2 4 -16 211.48 15.1
 1 4 -16 129.19 11.6
 1 4 -16 109.49 10.9
 0 4 -16 71.39 9.5
 -1 4 -16 456.55 27.1
 -2 4 -16 70.09 9.3
 -3 4 -16 199.58 15.7
 4 3 -16 214.28 17
 3 3 -16 170.58 18.8
 2 3 -16 202.78 13
 2 3 -16 160.58 13
 1 3 -16 108.19 9.5
 1 3 -16 90.09 9.4
 0 3 -16 340.77 21.1
 -1 3 -16 30.9 6.6
 -2 3 -16 374.76 24.3
 -3 3 -16 10.4 7.8
 -4 3 -16 117.39 13.5
 4 2 -16 52.19 9.3
 3 2 -16 92.29 10.6
 2 2 -16 19.3 6.6
 1 2 -16 285.37 16.6
 1 2 -16 270.57 19.2
 0 2 -16 0.7 5
 -1 2 -16 242.58 15.9
 -2 2 -16 14.5 7
 -3 2 -16 142.89 13.8
 -4 2 -16 43.9 10.7
 4 1 -16 64.89 11.3
 3 1 -16 120.69 11.8
 2 1 -16 78.39 9.7
 1 1 -16 111.69 9.5
 0 1 -16 56.19 7.7
 -1 1 -16 32.9 7.5
 -2 1 -16 131.69 12.7
 -3 1 -16 9.5 5.4
 -4 1 -16 117.09 12.6
 4 0 -16 31.5 9.4
 3 0 -16 66.69 9.1
 2 0 -16 73.79 8.8
 1 0 -16 116.99 9.8
 0 0 -16 22.9 5.8
 -1 0 -16 1 5.1
 -2 0 -16 252.67 17.7
 -3 0 -16 22.1 8.3
 -4 0 -16 57.49 11
 4 -1 -16 53.89 10.5
 3 -1 -16 104.09 11.2
 -3 1 16 94.59 11.4
 -2 1 16 82.49 9.5
 1 -1 -16 79.79 9.1
 -1 1 16 101.29 9.4
 0 -1 -16 26 4.9
 -1 -1 -16 34.4 7.1
 -2 -1 -16 131.19 11.6
 -3 -1 -16 9.4 7.2
 -4 -1 -16 77.39 10.7
 -4 2 16 38.1 9.4
 -3 2 16 82.39 10.7
 -2 2 16 19.1 6.8
 -1 2 16 274.67 16.7
 0 -2 -16 -2 3.7
 0 2 16 0.9 2.3
 -1 -2 -16 171.88 12.8
 -2 -2 -16 -5.1 4.4
 -3 -2 -16 134.59 13.9
 -4 -2 -16 51.89 10.8
 -4 3 16 169.18 15.9
 -4 3 16 196.58 17
 -3 3 16 166.38 14.2
 -2 3 16 193.28 14.1
 -1 3 16 67.89 8.2
 0 -3 -16 326.17 21.1
 0 3 16 317.47 21.7
 -1 -3 -16 46 7.5
 -2 -3 -16 310.17 26.1
 -3 -3 -16 11.8 7.4
 -4 -3 -16 126.49 12.7
 -4 4 16 225.28 18.7
 -4 4 16 261.37 19.1
 -3 4 16 135.09 13.6
 -2 4 16 197.98 14.9
 -1 4 16 148.19 11.8
 0 -4 -16 85.29 8.1
 0 4 16 66.49 7.8
 -1 -4 -16 416.36 21.7
 1 4 16 420.56 32.9
 -2 -4 -16 96.29 10.5
 -3 -4 -16 153.88 14.3
 -4 5 16 21.3 9.2
 -3 5 16 19.8 7.9
 -2 5 16 18.8 7.2
 -1 5 16 14.1 5
 0 -5 -16 162.98 13.9
 0 5 16 157.58 15
 -1 -5 -16 24.3 5.1
 1 5 16 27.6 5.5
 -2 -5 -16 51.99 8.4
 -3 -5 -16 55.09 10.1
 -3 6 16 7.1 5.5
 -2 6 16 12.7 5.6
 -1 6 16 -3.8 3.9
 0 6 16 2.3 4.9
 -1 -6 -16 4.8 4.6
 -1 -6 -16 -1.5 5.1
 -2 -6 -16 1.2 5.9
 -2 -6 -16 8.6 4.9
 -3 -6 -16 26.1 8.3
 -3 7 16 48.7 10
 -2 7 16 126.79 13.3
 -1 7 16 11.7 5.1
 0 -7 -16 17.2 5.3
 -1 -7 -16 71.79 8.5
 -1 -7 -16 76.29 8.1
 -2 -7 -16 6.8 6.3
 -2 -7 -16 4.2 5.1
 -3 -7 -16 107.19 13.4
 -3 8 16 104.89 13.4
 -2 8 16 206.88 18.2
 1 -8 -16 109.89 11
 0 -8 -16 72.79 8.7
 -1 -8 -16 183.98 13.9
 -2 -8 -16 33.8 7.1
 -2 -8 -16 29.5 7.2
 -2 9 16 194.48 17.6
 1 -9 -16 43.9 7.8
 0 -9 -16 176.68 13.8
 -1 -9 -16 31.2 7.9
 -2 -9 -16 241.48 17.8
 -2 -9 -16 280.67 21
 1 -10 -16 62.39 10.5
 0 -10 -16 6.6 5.2
 -1 -10 -16 209.18 16.7
 1 9 -17 6.7 7.8
 0 9 -17 36.3 9.7
 2 8 -17 140.69 13.9
 1 8 -17 1 7
 0 8 -17 23.2 7.3
 -1 8 -17 88.99 12.5
 2 7 -17 92.69 11.1
 2 7 -17 95.49 10.2
 1 7 -17 26.5 8.3
 0 7 -17 48.1 8.7
 -1 7 -17 9.8 6.1
 -2 7 -17 14.7 8.7
 2 6 -17 334.57 25.3
 1 6 -17 23.4 7.5
 0 6 -17 255.17 18.3
 -1 6 -17 -0.7 7.5
 -2 6 -17 283.77 19.7
 3 5 -17 3.9 7.2
 2 5 -17 129.49 12.3
 1 5 -17 -1.7 3.7
 0 5 -17 74.49 10.3
 -1 5 -17 34.7 7.6
 -2 5 -17 86.99 12.3
 3 4 -17 13 5.6
 2 4 -17 26.3 7.3
 1 4 -17 29.1 6.1
 0 4 -17 146.09 15.5
 -1 4 -17 31.7 8.8
 -2 4 -17 55.49 9
 -3 4 -17 69.69 10.4
 3 3 -17 2.7 7.4
 2 3 -17 208.28 15.4
 1 3 -17 16.4 4.7
 1 3 -17 20.8 4.9
 0 3 -17 187.98 14.5
 -1 3 -17 30.5 7
 -2 3 -17 45.3 9.6
 -3 3 -17 8.5 8.5
 3 2 -17 150.68 14.3
 2 2 -17 2.6 5.6
 1 2 -17 129.69 11
 0 2 -17 0.1 5.3
 -1 2 -17 129.29 12.5
 -2 2 -17 76.59 11.3
 -3 2 -17 180.28 14.9
 3 1 -17 335.77 31.5
 2 1 -17 43.9 8.5
 0 1 -17 4 5
 -1 1 -17 282.17 23
 -2 1 -17 30.2 7
 -3 1 -17 208.68 17.2
 3 0 -17 14.6 7.6
 0 0 -17 5.4 4.7
 -1 0 -17 0.1 3.7
 -2 0 -17 -6.3 6.5
 -3 0 -17 0.5 7
 -2 1 17 25.4 7
 -1 1 17 253.67 21.3
 0 -1 -17 5.3 4.6
 -1 -1 -17 235.28 15.9
 -2 -1 -17 25.8 8.1
 -3 -1 -17 229.68 17.9
 -3 2 17 106.99 12.4
 -2 2 17 8.1 4.7
 -1 2 17 108.49 11.3
 0 -2 -17 6.4 4.3
 0 2 17 0.6 3.7
 -1 -2 -17 119.89 11.3
 -2 -2 -17 67.99 9
 -3 -2 -17 86.99 11.1
 -3 3 17 12.6 8
 -2 3 17 210.28 15.9
 -1 3 17 11.4 4.5
 0 3 17 192.98 16.5
 -1 -3 -17 17 5
 -2 -3 -17 57.89 9.5
 -3 -3 -17 10.2 8
 -3 4 17 11.4 7.7
 -2 4 17 36.4 7
 -1 4 17 48.3 7.6
 0 4 17 153.98 16
 -1 -4 -17 34.9 6.9
 -2 -4 -17 64.39 8.5
 -3 -4 -17 28.5 7.2
 -3 5 17 5.6 7.7
 -2 5 17 121.99 11.6
 -1 5 17 -6.1 3.8
 0 5 17 63.99 8.1
 -1 -5 -17 27.5 6.3
 -2 -5 -17 102.49 12.9
 -2 6 17 339.47 25.6
 -1 6 17 15.9 5.6
 0 6 17 210.98 18.6
 -2 -6 -17 340.67 27.4
 -2 7 17 100.39 11.5
 -1 7 17 21.3 7.3
 0 7 17 36.5 6.7
 -2 -7 -17 3 5.9
 -1 8 17 2.8 6.7
 0 -8 -17 24.5 6.5
 -1 -8 -17 40.4 6.9
 1 6 -18 6.5 5.5
 0 6 -18 5.7 5.5
 1 5 -18 349.37 23
 0 5 -18 1 4.9
 -1 5 -18 220.18 21.5
 2 4 -18 36.5 8.1
 0 4 -18 -3.8 6.1
 -1 4 -18 76.79 11.3
 2 3 -18 137.19 13.5
 0 3 -18 62.09 9.5
 -1 3 -18 17.7 6.4
 -2 3 -18 72.09 11.4
 2 2 -18 167.98 16.9
 0 2 -18 123.79 12
 -1 2 -18 3.7 6.5
 -2 2 -18 54.99 9.2
 0 1 -18 8 4.4
 -1 1 -18 5.8 4.8
 -2 1 -18 26.7 9
 0 0 -18 363.26 29.5
 -1 0 -18 57.99 9.1
 -2 0 -18 324.97 26.7
 -1 1 18 35.9 5.9
 -1 -1 -18 2.7 4.4
 -2 -1 -18 43.7 9.3
 -2 2 18 126.29 11.3
 -1 2 18 0.6 4.6
 -1 -2 -18 22 6.9
 -2 -2 -18 75.19 9.7
 -2 3 18 113.99 12.9
 -1 3 18 -4 3.2
 -1 -3 -18 22.6 6.5
 -2 -3 -18 31.6 8.3
 -2 4 18 32.5 8.1
 -1 4 18 142.19 14.6
 -1 5 18 363.96 37.6

_iucr_refine_instructions_details
;
TITL rpu_a.res in P2(1)/c
    rpu.res
    created by SHELXL-2018/3 at 21:33:43 on 26-Oct-2020
REM Old TITL rpu in P2(1)/c
REM SHELXT solution in P2(1)/c
REM R1 0.078, Rweak 0.004, Alpha 0.014, Orientation as input
REM Formula found by SHELXT: C9 N Cl2 Br2
CELL 0.71073 5.9773 15.1484 14.0325 90 91.91 90
ZERR 4 0.0012 0.003 0.0028 0 0.03 0
LATT 1
SYMM -X,0.5+Y,0.5-Z
SFAC C H Cl I N
UNIT 24 48 8 8 16

L.S. 4
PLAN  6
SIZE 0.2 0.15 0.13
TEMP -103.15(10)
CONF
BOND $H
list 4
MORE -1
fmap 2
acta
REM <olex2.extras>
REM <HklSrc "%./rpu.hkl">
REM </olex2.extras>

WGHT    0.005600    1.704700
FVAR       0.27034
I1    4    0.734591    0.622523    0.493020    11.00000    0.02204    0.01925 =
         0.02383    0.00014    0.00255   -0.00121
I2    4    0.732422    0.460368    0.891273    11.00000    0.02410    0.02149 =
         0.02071   -0.00060    0.00074    0.00173
CL1   3    0.943349    0.607645    0.343268    11.00000    0.03749    0.02859 =
         0.03283   -0.00243    0.01370   -0.00427
CL2   3    0.905648    0.331593    0.979120    11.00000    0.04849    0.02600 =
         0.02976    0.00178   -0.00840    0.00714
N1    5    0.562552    0.636371    0.641229    11.00000    0.01920    0.01769 =
         0.02077   -0.00044    0.00164    0.00000
N4    5    0.223039    0.632869    0.731956    11.00000    0.01548    0.02731 =
         0.02870    0.00056    0.00020    0.00095
N2    5    0.571183    0.574674    0.801832    11.00000    0.01970    0.02031 =
         0.02001    0.00170    0.00108    0.00159
N3    5    0.528032    0.732725    0.778278    11.00000    0.02597    0.02193 =
         0.02488   -0.00180    0.00100    0.00160
C6    1    0.319056    0.565203    0.794110    11.00000    0.01962    0.02798 =
         0.02430   -0.00023    0.00327   -0.00203
AFIX  23
H6A   2    0.279799    0.506142    0.768394    11.00000   -1.20000
H6B   2    0.256097    0.570428    0.858232    11.00000   -1.20000
AFIX   0
C5    1    0.282689    0.721126    0.770934    11.00000    0.02802    0.02317 =
         0.02913   -0.00111    0.00820    0.00586
AFIX  23
H5A   2    0.216615    0.767428    0.728914    11.00000   -1.20000
H5B   2    0.219446    0.727875    0.834839    11.00000   -1.20000
AFIX   0
C4    1    0.313539    0.624972    0.636703    11.00000    0.02015    0.02542 =
         0.02650    0.00068   -0.00276   -0.00116
AFIX  23
H4A   2    0.245187    0.670451    0.594257    11.00000   -1.20000
H4B   2    0.275527    0.566245    0.609776    11.00000   -1.20000
AFIX   0
C2    1    0.624143    0.665167    0.840041    11.00000    0.02669    0.02501 =
         0.02328   -0.00363   -0.00091   -0.00165
AFIX  23
H2A   2    0.564026    0.671257    0.904603    11.00000   -1.20000
H2B   2    0.788518    0.673009    0.845330    11.00000   -1.20000
AFIX   0
C3    1    0.617303    0.724991    0.683706    11.00000    0.02386    0.01942 =
         0.02849   -0.00236    0.00202   -0.00198
AFIX  23
H3A   2    0.781749    0.732940    0.687630    11.00000   -1.20000
H3B   2    0.553055    0.771985    0.642103    11.00000   -1.20000
AFIX   0
C1    1    0.661264    0.567382    0.704633    11.00000    0.02243    0.01948 =
         0.02074    0.00193    0.00235    0.00296
AFIX  23
H1A   2    0.826090    0.574044    0.708301    11.00000   -1.20000
H1B   2    0.625991    0.508308    0.677959    11.00000   -1.20000
AFIX   0
HKLF 4


REM  rpu_a.res in P2(1)/c
REM wR2 = 0.0533, GooF = S = 1.038, Restrained GooF = 1.038 for all data
REM R1 = 0.0278 for 2833 Fo > 4sig(Fo) and 0.0354 for all 3293 data
REM 127 parameters refined using 0 restraints

END  
     
WGHT      0.0056      1.7047 

REM Highest difference peak  0.548,  deepest hole -0.759,  1-sigma level  0.143
Q1    1   0.1955  0.7310  0.8037  11.00000  0.05    0.55
Q2    1   0.2932  0.6717  0.7580  11.00000  0.05    0.53
Q3    1   0.8962  0.5988  0.9224  11.00000  0.05    0.53
Q4    1   0.0784  0.6333  0.6401  11.00000  0.05    0.52
Q5    1   1.0323  0.5082  0.4049  11.00000  0.05    0.49
Q6    1   0.4327  0.8006  0.8406  11.00000  0.05    0.49

  REM The information below was added by Olex2.
  REM
  REM R1 = 0.0278 for 2833 Fo > 4sig(Fo) and 0.0354 for all 11016 data
  REM 127 parameters refined using n/a restraints
  REM Highest difference peak 0.55, deepest hole -0.76
  REM Mean Shift 0, Max Shift 0.001.

  REM +++ Tabular Listing of Refinement Information +++
  REM R1_all = 0.0354
  REM R1_gt = 0.0278
  REM wR_ref = 0.0533
  REM GOOF = 1.038
  REM Shift_max = 0.001
  REM Shift_mean = 0
  REM Reflections_all = 11016
  REM Reflections_gt = 2833
  REM Parameters = 127
  REM Hole = -0.76
  REM Peak = 0.55
  REM Flack = n/a

  
;
_olex2_submission_special_instructions  'No special instructions were received'
