# Supplementary material for: Short X···N Halogen Bonds With Hexamethylenetetraamine as the Acceptor
Source: Front Chem. 2021 Apr 29;9:623595. doi: 10.3389/fchem.2021.623595 (PMC8116742; doi:10.3389/fchem.2021.623595)
Supplement: Supplementary file 2 [file Data_Sheet_2.ZIP › CIF_MS 623595/[HMTA][I-I].cif]

data_HMTA_I-I
# start Validation Reply Form
_vrf_PLAT230_HMTA_I-I
;
PROBLEM: Hirshfeld Test Diff for    I1       --I2       .        9.0 s.u.  
RESPONSE: Due to unresolved disorder
;
# end Validation Reply Form
_audit_creation_date               2020-10-26
_audit_creation_method
;
Olex2 1.3
(compiled 2020.07.31 svn.rc2a77460 for OlexSys, GUI svn.r6145)
;
_shelx_SHELXL_version_number       '2018/3'
_audit_contact_author_address      ?
_audit_contact_author_email        ?
_audit_contact_author_name         ''
_audit_contact_author_phone        ?
_publ_contact_author_id_orcid      ?
_publ_section_references
;
Dolomanov, O.V., Bourhis, L.J., Gildea, R.J, Howard, J.A.K. & Puschmann, H.
 (2009), J. Appl. Cryst. 42, 339-341.

Sheldrick, G.M. (2015). Acta Cryst. C71, 3-8.
;
_chemical_name_common              ?
_chemical_name_systematic          ?
_chemical_formula_moiety           'C6 H12 I2 N4'
_chemical_formula_sum              'C6 H12 I2 N4'
_chemical_formula_weight           394.00
_chemical_absolute_configuration   ?
_chemical_melting_point            ?
loop_
  _atom_type_symbol
  _atom_type_description
  _atom_type_scat_dispersion_real
  _atom_type_scat_dispersion_imag
  _atom_type_scat_source
 'C' 'C' 0.0033 0.0016 'International Tables Vol C Tables 4.2.6.8 and 6.1.1.4'
 'H' 'H' 0.0000 0.0000 'International Tables Vol C Tables 4.2.6.8 and 6.1.1.4'
 'I' 'I' -0.4742 1.8119 'International Tables Vol C Tables 4.2.6.8 and 6.1.1.4'
 'N' 'N' 0.0061 0.0033 'International Tables Vol C Tables 4.2.6.8 and 6.1.1.4'

_shelx_space_group_comment
;
The symmetry employed for this shelxl refinement is uniquely defined
by the following loop, which should always be used as a source of
symmetry information in preference to the above space-group names.
They are only intended as comments.
;
_space_group_crystal_system        'orthorhombic'
_space_group_IT_number             36
_space_group_name_H-M_alt          'C m c 21'
_space_group_name_Hall             'C 2c -2'
loop_
  _space_group_symop_operation_xyz
 'x, y, z'
 '-x, -y, z+1/2'
 'x, -y, z+1/2'
 '-x, y, z'
 'x+1/2, y+1/2, z'
 '-x+1/2, -y+1/2, z+1/2'
 'x+1/2, -y+1/2, z+1/2'
 '-x+1/2, y+1/2, z'

_cell_length_a                     9.2388(18)
_cell_length_b                     7.6121(15)
_cell_length_c                     15.423(3)
_cell_angle_alpha                  90
_cell_angle_beta                   90
_cell_angle_gamma                  90
_cell_volume                       1084.6(4)
_cell_formula_units_Z              4
_cell_measurement_reflns_used      2616
_cell_measurement_temperature      170.0(1)
_cell_measurement_theta_max        28.700
_cell_measurement_theta_min        0.407
_shelx_estimated_absorpt_T_max     0.597
_shelx_estimated_absorpt_T_min     0.408
_exptl_absorpt_coefficient_mu      5.759
_exptl_absorpt_correction_T_max    0.7458
_exptl_absorpt_correction_T_min    0.4369
_exptl_absorpt_correction_type     multi-scan
_exptl_absorpt_process_details
;
SADABS-2012/1 (Bruker,2012) was used for absorption correction.
wR2(int) was 0.1199 before and 0.0562 after correction.
The Ratio of minimum to maximum transmission is 0.5858.
The \l/2 correction factor is 0.0015.
;
_exptl_absorpt_special_details     ?
_exptl_crystal_colour              orange
_exptl_crystal_colour_primary      orange
_exptl_crystal_density_diffrn      2.413
_exptl_crystal_density_meas        ?
_exptl_crystal_density_method      ?
_exptl_crystal_description         plate
_exptl_crystal_F_000               728
_exptl_crystal_size_max            0.19
_exptl_crystal_size_mid            0.17
_exptl_crystal_size_min            0.1
_exptl_transmission_factor_max     ?
_exptl_transmission_factor_min     ?
_diffrn_reflns_av_R_equivalents    0.0344
_diffrn_reflns_av_unetI/netI       0.0176
_diffrn_reflns_Laue_measured_fraction_full  0.998
_diffrn_reflns_Laue_measured_fraction_max  0.995
_diffrn_reflns_limit_h_max         12
_diffrn_reflns_limit_h_min         -12
_diffrn_reflns_limit_k_max         10
_diffrn_reflns_limit_k_min         -10
_diffrn_reflns_limit_l_max         20
_diffrn_reflns_limit_l_min         -20
_diffrn_reflns_number              14699
_diffrn_reflns_point_group_measured_fraction_full  0.999
_diffrn_reflns_point_group_measured_fraction_max  0.994
_diffrn_reflns_theta_full          25.242
_diffrn_reflns_theta_max           28.870
_diffrn_reflns_theta_min           2.641
_diffrn_ambient_temperature        170.00(10)
_diffrn_detector_area_resol_mean   ?
_diffrn_measured_fraction_theta_full  0.998
_diffrn_measured_fraction_theta_max  0.995
_diffrn_measurement_device_type    'Bruker APEX-II CCD'
_diffrn_measurement_method         '\w scans'
_diffrn_radiation_monochromator    graphite
_diffrn_radiation_type             MoK\a
_diffrn_radiation_wavelength       0.71073
_diffrn_source                     ?
_diffrn_standards_number           0
_reflns_Friedel_coverage           0.927
_reflns_Friedel_fraction_full      1.000
_reflns_Friedel_fraction_max       0.993
_reflns_number_gt                  1483
_reflns_number_total               1505
_reflns_special_details
;
 Reflections were merged by SHELXL according to the crystal
 class for the calculation of statistics and refinement.
 
 _reflns_Friedel_fraction is defined as the number of unique
 Friedel pairs measured divided by the number that would be
 possible theoretically, ignoring centric projections and
 systematic absences.
;
_reflns_threshold_expression       'I > 2\s(I)'
_computing_cell_refinement         ?
_computing_data_collection         ?
_computing_data_reduction          ?
_computing_molecular_graphics      'Olex2 1.3 (Dolomanov et al., 2009)'
_computing_publication_material    'Olex2 1.3 (Dolomanov et al., 2009)'
_computing_structure_refinement    'SHELXL 2018/3 (Sheldrick, 2015)'
_computing_structure_solution      'ShelXT (Sheldrick, 2015)'
_refine_diff_density_max           0.449
_refine_diff_density_min           -0.537
_refine_diff_density_rms           0.083
_refine_ls_abs_structure_details
;
 Flack x determined using 698 quotients [(I+)-(I-)]/[(I+)+(I-)]
 (Parsons, Flack and Wagner, Acta Cryst. B69 (2013) 249-259).
;
_refine_ls_abs_structure_Flack     0.350(14)
_refine_ls_extinction_coef         .
_refine_ls_extinction_method       none
_refine_ls_goodness_of_fit_ref     1.097
_refine_ls_hydrogen_treatment      constr
_refine_ls_matrix_type             full
_refine_ls_number_parameters       64
_refine_ls_number_reflns           1505
_refine_ls_number_restraints       1
_refine_ls_R_factor_all            0.0164
_refine_ls_R_factor_gt             0.0160
_refine_ls_restrained_S_all        1.097
_refine_ls_shift/su_max            0.001
_refine_ls_shift/su_mean           0.000
_refine_ls_structure_factor_coef   Fsqd
_refine_ls_weighting_details      
 'w=1/[\s^2^(Fo^2^)+(0.0144P)^2^+2.0183P] where P=(Fo^2^+2Fc^2^)/3'
_refine_ls_weighting_scheme        calc
_refine_ls_wR_factor_gt            0.0368
_refine_ls_wR_factor_ref           0.0369
_refine_special_details            ?
_olex2_refinement_description
;
1. Fixed Uiso
 At 1.2 times of:
  All C(H,H) groups
2. Others
 Fixed Sof: H4A(0.5) H4B(0.5)
3.a Secondary CH2 refined with riding coordinates:
 C4(H4A,H4B), C1(H1A,H1B), C3(H3A,H3B), C2(H2A,H2B)
;
_atom_sites_solution_hydrogens     geom
_atom_sites_solution_primary       ?
_atom_sites_solution_secondary     ?
loop_
  _atom_site_label
  _atom_site_type_symbol
  _atom_site_fract_x
  _atom_site_fract_y
  _atom_site_fract_z
  _atom_site_U_iso_or_equiv
  _atom_site_adp_type
  _atom_site_occupancy
  _atom_site_site_symmetry_order
  _atom_site_calc_flag
  _atom_site_refinement_flags_posn
  _atom_site_refinement_flags_adp
  _atom_site_refinement_flags_occupancy
  _atom_site_disorder_assembly
  _atom_site_disorder_group
 I1 I 0.500000 0.79585(4) 0.42514(3) 0.02460(9) Uani 1 2 d S T P . .
 I2 I 0.500000 1.09852(5) 0.31760(2) 0.03428(11) Uani 1 2 d S T P . .
 N1 N 0.500000 0.5638(6) 0.5307(3) 0.0207(9) Uani 1 2 d S T P . .
 N2 N 0.3675(4) 0.3193(5) 0.5942(2) 0.0276(7) Uani 1 1 d . . . . .
 N3 N 0.500000 0.5225(7) 0.6869(3) 0.0284(11) Uani 1 2 d S T P . .
 C4 C 0.500000 0.6513(9) 0.6167(4) 0.0258(11) Uani 1 2 d S T P . .
 H4A H 0.584945 0.725466 0.621737 0.031 Uiso 0.5 1 calc R U P . .
 H4B H 0.415055 0.725466 0.621737 0.031 Uiso 0.5 1 calc R U P . .
 C1 C 0.3685(4) 0.4496(5) 0.5246(3) 0.0255(8) Uani 1 1 d . . . . .
 H1A H 0.282240 0.521831 0.528471 0.031 Uiso 1 1 calc R U . . .
 H1B H 0.367468 0.390335 0.468913 0.031 Uiso 1 1 calc R U . . .
 C3 C 0.3711(5) 0.4112(6) 0.6780(3) 0.0313(9) Uani 1 1 d . . . . .
 H3A H 0.285085 0.483474 0.683492 0.038 Uiso 1 1 calc R U . . .
 H3B H 0.369848 0.325385 0.724437 0.038 Uiso 1 1 calc R U . . .
 C2 C 0.500000 0.2119(8) 0.5868(5) 0.0311(13) Uani 1 2 d S T P . .
 H2A H 0.500001 0.151773 0.531343 0.037 Uiso 1 2 calc R U P . .
 H2B H 0.500000 0.123443 0.632081 0.037 Uiso 1 2 calc R U P . .

loop_
  _atom_site_aniso_label
  _atom_site_aniso_U_11
  _atom_site_aniso_U_22
  _atom_site_aniso_U_33
  _atom_site_aniso_U_23
  _atom_site_aniso_U_13
  _atom_site_aniso_U_12
 I1 0.02341(15) 0.02652(16) 0.02387(15) -0.00380(15) 0.000 0.000
 I2 0.0441(2) 0.0353(2) 0.02338(17) 0.00398(16) 0.000 0.000
 N1 0.019(2) 0.019(2) 0.024(2) -0.0029(18) 0.000 0.000
 N2 0.0227(16) 0.0278(16) 0.0322(18) 0.0005(14) 0.0003(14) -0.0049(13)
 N3 0.035(2) 0.031(3) 0.020(3) -0.002(2) 0.000 0.000
 C4 0.028(3) 0.022(2) 0.027(3) -0.0076(19) 0.000 0.000
 C1 0.0202(18) 0.0268(17) 0.0296(19) -0.0027(16) -0.0038(15) -0.0032(14)
 C3 0.031(2) 0.035(2) 0.027(2) 0.0025(18) 0.0057(18) 0.0007(17)
 C2 0.033(3) 0.020(3) 0.040(4) 0.001(2) 0.000 0.000

_geom_special_details
;
 All esds (except the esd in the dihedral angle between two l.s. planes)
 are estimated using the full covariance matrix.  The cell esds are taken
 into account individually in the estimation of esds in distances, angles
 and torsion angles; correlations between esds in cell parameters are only
 used when they are defined by crystal symmetry.  An approximate (isotropic)
 treatment of cell esds is used for estimating esds involving l.s. planes.
;
loop_
  _geom_bond_atom_site_label_1
  _geom_bond_atom_site_label_2
  _geom_bond_distance
  _geom_bond_site_symmetry_2
  _geom_bond_publ_flag
 I1 I2 2.8387(7) . ?
 I1 N1 2.402(5) . ?
 N1 C4 1.485(8) . ?
 N1 C1 1.497(5) . ?
 N1 C1 1.497(4) 4_655 ?
 N2 C1 1.461(5) . ?
 N2 C3 1.470(6) . ?
 N2 C2 1.477(5) . ?
 N3 C4 1.460(9) . ?
 N3 C3 1.468(6) 4_655 ?
 N3 C3 1.468(6) . ?
 C4 H4A 0.9700 . ?
 C4 H4B 0.9700 . ?
 C1 H1A 0.9700 . ?
 C1 H1B 0.9700 . ?
 C3 H3A 0.9700 . ?
 C3 H3B 0.9700 . ?
 C2 H2A 0.9700 . ?
 C2 H2B 0.9700 . ?

loop_
  _geom_angle_atom_site_label_1
  _geom_angle_atom_site_label_2
  _geom_angle_atom_site_label_3
  _geom_angle
  _geom_angle_site_symmetry_1
  _geom_angle_site_symmetry_3
  _geom_angle_publ_flag
 N1 I1 I2 173.08(11) . . ?
 C4 N1 I1 106.0(3) . . ?
 C4 N1 C1 108.4(3) . . ?
 C4 N1 C1 108.4(3) . 4_655 ?
 C1 N1 I1 112.6(3) . . ?
 C1 N1 I1 112.6(3) 4_655 . ?
 C1 N1 C1 108.5(4) . 4_655 ?
 C1 N2 C3 108.8(3) . . ?
 C1 N2 C2 108.3(4) . . ?
 C3 N2 C2 108.2(4) . . ?
 C4 N3 C3 108.5(3) . . ?
 C4 N3 C3 108.5(3) . 4_655 ?
 C3 N3 C3 108.4(5) . 4_655 ?
 N1 C4 H4A 109.4 . . ?
 N1 C4 H4B 109.4 . . ?
 N3 C4 N1 111.2(5) . . ?
 N3 C4 H4A 109.4 . . ?
 N3 C4 H4B 109.4 . . ?
 H4A C4 H4B 108.0 . . ?
 N1 C1 H1A 109.5 . . ?
 N1 C1 H1B 109.5 . . ?
 N2 C1 N1 110.7(3) . . ?
 N2 C1 H1A 109.5 . . ?
 N2 C1 H1B 109.5 . . ?
 H1A C1 H1B 108.1 . . ?
 N2 C3 H3A 109.2 . . ?
 N2 C3 H3B 109.2 . . ?
 N3 C3 N2 112.0(4) . . ?
 N3 C3 H3A 109.2 . . ?
 N3 C3 H3B 109.2 . . ?
 H3A C3 H3B 107.9 . . ?
 N2 C2 N2 112.0(5) . 4_655 ?
 N2 C2 H2A 109.2 . . ?
 N2 C2 H2A 109.2 4_655 . ?
 N2 C2 H2B 109.2 4_655 . ?
 N2 C2 H2B 109.2 . . ?
 H2A C2 H2B 107.9 . . ?

loop_
  _geom_torsion_atom_site_label_1
  _geom_torsion_atom_site_label_2
  _geom_torsion_atom_site_label_3
  _geom_torsion_atom_site_label_4
  _geom_torsion
  _geom_torsion_site_symmetry_1
  _geom_torsion_site_symmetry_2
  _geom_torsion_site_symmetry_3
  _geom_torsion_site_symmetry_4
  _geom_torsion_publ_flag
 I1 N1 C4 N3 180.000(2) . . . . ?
 I1 N1 C1 N2 -175.5(3) . . . . ?
 C4 N1 C1 N2 -58.5(4) . . . . ?
 C4 N3 C3 N2 59.1(5) . . . . ?
 C1 N1 C4 N3 -58.8(3) 4_655 . . . ?
 C1 N1 C4 N3 58.8(3) . . . . ?
 C1 N1 C1 N2 59.1(5) 4_655 . . . ?
 C1 N2 C3 N3 -59.2(5) . . . . ?
 C1 N2 C2 N2 59.8(6) . . . 4_655 ?
 C3 N2 C1 N1 58.4(5) . . . . ?
 C3 N2 C2 N2 -58.0(6) . . . 4_655 ?
 C3 N3 C4 N1 -58.8(3) . . . . ?
 C3 N3 C4 N1 58.8(3) 4_655 . . . ?
 C3 N3 C3 N2 -58.6(6) 4_655 . . . ?
 C2 N2 C1 N1 -59.0(5) . . . . ?
 C2 N2 C3 N3 58.3(5) . . . . ?

loop_
  _diffrn_refln_index_h
  _diffrn_refln_index_k
  _diffrn_refln_index_l
  _diffrn_refln_intensity_net
  _diffrn_refln_intensity_u
 -1 1 0 1118.39 69.69
 -1 1 0 1100.69 74.69
 -1 1 0 1161.48 76.69
 1 -1 0 1156.48 67.19
 1 -1 0 1148.89 52.19
 -2 2 0 970.6 76.29
 -2 2 0 1035.7 40.7
 -2 2 0 991.8 62.19
 -2 2 0 988.7 76.89
 -2 2 0 988.5 52.19
 -2 2 0 1029.2 55.79
 -2 2 0 941.41 69.69
 2 -2 0 1003.1 70.79
 2 -2 0 982.3 49.7
 2 -2 0 1030.6 37.9
 2 -2 0 925.01 46.9
 2 -2 0 981.8 85.09
 2 -2 0 1016.6 67.49
 -3 3 0 4012.6 158.68
 3 -3 0 4092.29 117.89
 3 -3 0 4151.08 186.38
 -4 4 0 43.3 4.7
 -4 4 0 50.09 5.4
 -4 4 0 38.2 4.1
 -4 4 0 43.5 4.5
 -4 4 0 43.7 4.7
 -4 4 0 51.89 4.6
 4 -4 0 43.8 4.2
 4 -4 0 56.49 6.3
 4 -4 0 44.4 5.2
 4 -4 0 47.4 5.2
 4 -4 0 46.1 5.1
 -5 5 0 43.5 5.3
 -5 5 0 36.4 5.7
 -5 5 0 49.9 5.6
 -5 5 0 48.1 5.2
 -5 5 0 38 5.3
 -5 5 0 44.7 5.3
 5 -5 0 51.79 5.8
 -6 6 0 126.89 8.2
 -6 6 0 116.89 8.3
 -6 6 0 100.09 10.6
 -6 6 0 117.09 9.9
 6 -6 0 132.99 9.8
 -7 7 0 406.86 29
 -7 7 0 405.06 22.8
 -7 7 0 390.46 17.6
 7 -7 0 390.66 19.9
 -9 7 0 163.08 16.4
 8 -6 0 62.29 11.4
 -8 6 0 55.59 7.1
 -8 6 0 59.49 11.2
 7 -5 0 79.79 6.7
 7 -5 0 64.59 10.2
 -7 5 0 69.49 6.6
 -7 5 0 66.89 8
 -7 5 0 64.29 5.1
 -7 5 0 69.59 6.5
 6 -4 0 58.49 5.6
 6 -4 0 79.89 9.2
 6 -4 0 69.19 6.3
 6 -4 0 55.79 5.9
 -6 4 0 72.29 5
 -6 4 0 69.69 5.9
 -6 4 0 69.69 7.4
 -6 4 0 62.49 5.5
 -6 4 0 58.89 5.4
 5 -3 0 2432.56 226.08
 5 -3 0 2555.24 141.29
 5 -3 0 2564.94 141.19
 5 -3 0 2552.24 123.69
 5 -3 0 2650.14 128.09
 -5 3 0 2421.76 154.68
 -5 3 0 2588.44 147.89
 -5 3 0 2528.05 102.19
 -5 3 0 2496.25 121.79
 -5 3 0 2566.94 91.19
 -5 3 0 2506.75 98.89
 -5 3 0 2690.63 140.69
 4 -2 0 602.54 30.9
 4 -2 0 576.14 22.1
 4 -2 0 565.94 36.9
 4 -2 0 552.64 28.7
 4 -2 0 603.04 29.1
 4 -2 0 627.04 41.5
 4 -2 0 632.44 26.5
 -4 2 0 609.54 30.4
 -4 2 0 615.64 29.2
 -4 2 0 605.44 25.7
 -4 2 0 588.04 56.79
 -4 2 0 580.94 24.2
 -4 2 0 578.34 21.1
 -4 2 0 582.14 23.8
 -4 2 0 597.24 29
 3 -1 0 5501.45 265.67
 3 -1 0 5843.02 291.27
 3 -1 0 5632.74 180.28
 -3 1 0 5520.65 230.08
 -3 1 0 5684.93 216.68
 1 1 0 1161.68 40.4
 1 1 0 1176.58 51.19
 -1 -1 0 1130.79 54.69
 -1 -1 0 1098.89 43.8
 -1 -1 0 1182.38 58.99
 -1 -1 0 1142.79 46.9
 0 2 0 484.45 22.3
 0 2 0 477.35 34.8
 0 2 0 473.15 18.8
 0 -2 0 514.95 29.4
 0 -2 0 530.95 24.9
 0 -2 0 535.85 42.3
 -1 3 0 3641.74 191.18
 -1 3 0 3749.22 115.69
 -1 3 0 3569.14 207.28
 1 -3 0 3651.03 154.28
 1 -3 0 3642.04 147.49
 -2 4 0 203.38 15.7
 -2 4 0 217.58 9.5
 -2 4 0 224.38 14.4
 -2 4 0 217.88 10.9
 -2 4 0 221.78 13
 -2 4 0 239.88 16.6
 2 -4 0 229.48 12.8
 2 -4 0 225.28 12.2
 2 -4 0 229.88 15.2
 2 -4 0 209.38 15.8
 -3 5 0 31.8 4.6
 -3 5 0 43.4 4.8
 -3 5 0 39.9 4.7
 3 -5 0 49.99 5.3
 -4 6 0 193.88 11.1
 -4 6 0 214.88 10.6
 -4 6 0 204.68 13.7
 -4 6 0 223.78 12.3
 4 -6 0 195.98 10.9
 -5 7 0 974.1 58.69
 -5 7 0 1032.3 37.9
 -5 7 0 990.4 34.7
 -5 7 0 935.21 44.1
 5 -7 0 896.61 42.4
 -6 8 0 120.99 10.1
 -6 8 0 133.19 11.1
 6 -8 0 120.79 14.4
 6 -8 0 102.09 10.3
 -10 6 0 24.3 9.8
 9 -5 0 80.49 11.6
 -9 5 0 65.59 9.8
 8 -4 0 27.7 4
 -8 4 0 27.3 3.8
 7 -3 0 969.6 42.8
 7 -3 0 868.21 33.5
 7 -3 0 968.1 68.79
 7 -3 0 951.7 37.6
 -7 3 0 915.91 57.69
 -7 3 0 993.9 66.29
 -7 3 0 1041.1 87.49
 6 -2 0 407.26 33.1
 6 -2 0 358.26 14.1
 6 -2 0 371.86 19.8
 6 -2 0 392.46 23.1
 -6 2 0 397.06 24.7
 -6 2 0 390.96 18.8
 -6 2 0 401.96 12.6
 -6 2 0 365.36 15.2
 -6 2 0 418.86 20.6
 5 -1 0 2202.38 63.89
 5 -1 0 2190.98 74.29
 5 -1 0 2152.68 66.19
 5 -1 0 2242.38 117.99
 5 -1 0 2187.68 118.79
 5 -1 0 2155.08 103.59
 5 -1 0 2341.97 115.99
 -5 1 0 2371.86 122.29
 -5 1 0 2250.57 125.29
 -5 1 0 2206.68 89.19
 -5 1 0 2199.68 60.29
 -5 1 0 2249.47 67.89
 4 0 0 9999 341.77
 4 0 0 9468.95 359.66
 4 0 0 9119.49 271.47
 4 0 0 8747.42 464.45
 4 0 0 9880.81 286.57
 -4 0 0 9368.46 388.26
 -4 0 0 9708.73 471.65
 3 1 0 5121.69 218.58
 -3 -1 0 5629.74 147.69
 -3 -1 0 5230.38 267.07
 -3 -1 0 5280.77 313.77
 -3 -1 0 5527.15 209.58
 2 2 0 999.8 40.8
 2 2 0 1045.3 71.59
 2 2 0 1013.2 45.6
 -2 -2 0 991.7 51.19
 -2 -2 0 996.7 63.19
 -2 -2 0 1033 43.3
 -2 -2 0 1029.4 73.19
 1 3 0 3709.73 217.48
 1 3 0 3971.5 139.19
 1 3 0 3418.36 124.99
 -1 -3 0 3396.66 103.19
 -1 -3 0 3774.42 99.99
 0 4 0 288.47 14.9
 0 4 0 276.87 11.7
 0 4 0 265.47 17.5
 0 -4 0 315.07 12.9
 0 -4 0 305.97 16.2
 0 -4 0 298.37 13.3
 0 -4 0 292.17 14.3
 -1 5 0 20.4 3.6
 -1 5 0 17.8 3.6
 1 -5 0 11.6 3.8
 -2 6 0 358.26 24.9
 -2 6 0 341.57 13.8
 -2 6 0 370.46 18.6
 -2 6 0 349.27 18.4
 2 -6 0 372.36 29.4
 -3 7 0 1194.98 73.39
 -3 7 0 1278.07 42.3
 -3 7 0 1425.36 108.79
 -3 7 0 1415.36 44.9
 3 -7 0 1314.17 44.7
 -4 8 0 42.3 7
 -4 8 0 43.6 6.9
 -4 8 0 33.4 6.1
 4 -8 0 49.6 8.6
 4 -8 0 41.5 8.3
 -5 9 0 256.27 23.4
 -5 9 0 258.87 14.4
 5 -9 0 255.87 17
 5 -9 0 218.78 16.4
 10 -4 0 1.6 8.1
 -10 4 0 0.7 8
 9 -3 0 602.14 22.6
 -9 3 0 549.15 34.2
 8 -2 0 231.38 10.2
 8 -2 0 254.57 18.8
 8 -2 0 252.87 13.1
 8 -2 0 226.58 12.1
 -8 2 0 242.08 12.7
 -8 2 0 221.58 16.4
 -8 2 0 250.67 15.1
 -8 2 0 234.58 12.6
 -8 2 0 247.28 14.1
 7 -1 0 417.76 30.1
 7 -1 0 363.36 19.2
 7 -1 0 363.36 13.5
 7 -1 0 375.86 20.6
 7 -1 0 375.76 19.5
 -7 1 0 401.66 14.1
 -7 1 0 366.16 27.6
 -7 1 0 360.76 15.3
 -7 1 0 380.06 33.3
 6 0 0 9172.38 398.46
 6 0 0 9190.28 440.36
 6 0 0 9198.28 419.86
 -6 0 0 8751.82 316.87
 -6 0 0 9221.98 434.06
 -6 0 0 9203.68 283.67
 -6 0 0 9211.88 281.37
 5 1 0 2331.27 90.69
 5 1 0 2288.67 82.39
 5 1 0 2162.48 116.89
 5 1 0 2360.86 118.79
 5 1 0 2259.87 100.29
 5 1 0 2326.57 161.58
 5 1 0 2031.6 104.49
 -5 -1 0 2356.76 68.09
 -5 -1 0 2027.2 98.69
 -5 -1 0 2266.87 92.19
 -5 -1 0 2275.97 79.29
 4 2 0 588.74 28.5
 4 2 0 651.63 21.4
 4 2 0 597.34 21.7
 4 2 0 605.64 25.2
 4 2 0 644.44 20.7
 -4 -2 0 600.74 20.7
 -4 -2 0 571.64 19.7
 -4 -2 0 594.94 17.9
 -4 -2 0 591.04 23.3
 -4 -2 0 574.84 39.4
 -4 -2 0 586.34 30
 3 3 0 3995.4 168.78
 3 3 0 4008.6 119.19
 3 3 0 4086.89 204.68
 -3 -3 0 4090.19 181.38
 -3 -3 0 3918.61 114.69
 2 4 0 223.78 9.2
 2 4 0 207.08 10.7
 2 4 0 183.48 8.4
 -2 -4 0 210.08 17.1
 -2 -4 0 217.88 8.7
 -2 -4 0 202.88 12.9
 -2 -4 0 246.28 10
 1 5 0 11.2 4.5
 -1 -5 0 9 3.1
 -1 -5 0 12.8 3.3
 0 6 0 412.96 18.6
 0 -6 0 391.86 17.1
 0 -6 0 422.06 28.9
 -1 7 0 1143.79 42.7
 -1 7 0 1188.78 50.39
 -1 7 0 1201.38 54.29
 -1 7 0 1144.79 57.99
 -1 7 0 1049.3 61.89
 1 -7 0 1220.08 85.09
 1 -7 0 1171.18 51.59
 -2 8 0 143.59 9.9
 -2 8 0 125.09 9.8
 -2 8 0 138.79 10.4
 2 -8 0 157.68 11.8
 2 -8 0 151.28 14.3
 -3 9 0 323.17 24.7
 -3 9 0 333.27 19.7
 3 -9 0 301.77 17.5
 3 -9 0 360.96 29
 11 -3 0 324.47 20.2
 -11 3 0 328.47 18.5
 10 -2 0 180.08 14
 10 -2 0 225.78 16.1
 -10 2 0 186.78 13.7
 -10 2 0 199.68 14.2
 9 -1 0 205.38 12.9
 9 -1 0 216.98 13.4
 -9 1 0 198.88 7.4
 -9 1 0 213.68 12.4
 -9 1 0 236.18 18.8
 -9 1 0 225.88 8.8
 8 0 0 5605.94 206.28
 8 0 0 5721.43 316.67
 -8 0 0 5687.53 195.68
 -8 0 0 6135.69 188.98
 -8 0 0 5885.51 241.68
 7 1 0 412.06 23.8
 7 1 0 372.16 28
 7 1 0 354.26 21.4
 7 1 0 387.06 22
 7 1 0 377.76 28.6
 -7 -1 0 411.06 22.4
 -7 -1 0 347.57 26.4
 -7 -1 0 361.16 20.9
 -7 -1 0 405.16 13.2
 -7 -1 0 348.47 12.9
 6 2 0 368.66 17.9
 6 2 0 411.86 15.5
 6 2 0 404.06 15.4
 6 2 0 391.36 16.9
 -6 -2 0 414.26 23.4
 -6 -2 0 362.06 24.6
 -6 -2 0 406.76 15.8
 -6 -2 0 392.26 21.2
 -6 -2 0 366.86 22.3
 5 3 0 2649.03 67.99
 5 3 0 2579.04 129.49
 5 3 0 2628.74 99.69
 5 3 0 2658.73 125.79
 -5 -3 0 2623.44 101.69
 -5 -3 0 2623.94 150.88
 -5 -3 0 2535.85 99.89
 -5 -3 0 2415.16 126.09
 4 4 0 54.29 5.7
 -4 -4 0 52.89 6
 -4 -4 0 44 5.8
 -4 -4 0 48.5 4.7
 3 5 0 48 5.8
 3 5 0 43.3 5.7
 -3 -5 0 47.3 4.6
 -3 -5 0 45.1 4.9
 2 6 0 413.16 17.4
 2 6 0 397.86 25.3
 -2 -6 0 427.76 26.5
 -2 -6 0 376.36 31.3
 1 7 0 1234.78 54.89
 -1 -7 0 1172.68 86.39
 -1 -7 0 1183.18 67.79
 0 8 0 293.67 13
 0 8 0 320.57 15.2
 0 8 0 314.87 17.5
 0 -8 0 290.07 15.5
 0 -8 0 324.67 24
 -1 9 0 608.64 42.4
 -1 9 0 571.74 21.8
 1 -9 0 597.64 30.4
 1 -9 0 581.94 24
 -2 10 0 530.25 34.7
 -2 10 0 440.76 29.3
 2 -10 0 441.06 29.3
 2 -10 0 477.25 23.2
 12 -2 0 127.79 14.5
 -12 2 0 100.39 12.6
 11 -1 0 270.37 19.3
 -11 1 0 235.18 18.7
 -11 1 0 253.47 16.9
 10 0 0 1372.16 62.49
 10 0 0 1473.15 57.39
 -10 0 0 1514.55 43.9
 -10 0 0 1535.65 112.49
 9 1 0 208.88 14.5
 9 1 0 231.88 15.4
 9 1 0 241.38 13.8
 -9 -1 0 242.48 20.3
 -9 -1 0 201.88 12.6
 -9 -1 0 227.98 21.2
 -9 -1 0 245.88 10.2
 8 2 0 246.48 16.8
 8 2 0 237.58 12.4
 8 2 0 216.58 13.6
 8 2 0 254.67 15
 8 2 0 235.38 6.8
 -8 -2 0 216.58 15.7
 -8 -2 0 196.98 11.4
 -8 -2 0 215.38 10.8
 -8 -2 0 230.48 19.9
 7 3 0 988.9 34
 7 3 0 974 80.69
 7 3 0 967.1 48.7
 -7 -3 0 912.01 31.2
 -7 -3 0 907.91 82.59
 -7 -3 0 987.8 41.2
 -7 -3 0 900.51 49.2
 -7 -3 0 933.31 73.89
 6 4 0 62.29 6.6
 6 4 0 79.29 7.3
 -6 -4 0 74.89 12.2
 -6 -4 0 72.89 7.6
 -6 -4 0 56.29 3.6
 -6 -4 0 63.79 7.3
 -6 -4 0 61.09 8.6
 5 5 0 45.2 6.7
 5 5 0 39.5 6.1
 5 5 0 50.89 4.8
 -5 -5 0 44.2 6
 -5 -5 0 39 5.1
 4 6 0 188.18 11.5
 4 6 0 200.58 17.1
 -4 -6 0 204.98 10.3
 -4 -6 0 189.38 12
 3 7 0 1409.26 61.29
 3 7 0 1293.17 46.9
 -3 -7 0 1405.96 106.29
 -3 -7 0 1400.76 97.59
 2 8 0 144.49 11.9
 -2 -8 0 157.38 13.8
 -2 -8 0 136.59 10.7
 1 9 0 582.64 26
 1 9 0 590.04 22.5
 -1 -9 0 542.75 37.5
 -1 -9 0 601.74 25.7
 0 10 0 480.35 29.8
 0 10 0 482.15 25
 0 -10 0 498.85 24.3
 0 -10 0 511.85 34.5
 12 0 0 452.55 24.5
 -12 0 0 382.46 19.7
 11 1 0 282.27 17.7
 -11 -1 0 264.37 18.2
 10 2 0 171.68 13.5
 -10 -2 0 174.68 12.8
 9 3 0 575.64 38.9
 9 3 0 563.44 26.8
 9 3 0 591.84 30.3
 -9 -3 0 543.45 34.3
 -9 -3 0 579.14 25.3
 -9 -3 0 587.44 24.6
 8 4 0 31.3 6.3
 8 4 0 36.3 6.8
 -8 -4 0 35.5 6.1
 -8 -4 0 56.19 15.1
 -8 -4 0 43.6 7.7
 7 5 0 64.19 7
 7 5 0 62.89 7.5
 -7 -5 0 66.29 7.6
 -7 -5 0 87.59 15.8
 -7 -5 0 71.39 8.2
 6 6 0 108.69 9.7
 6 6 0 110.39 10.2
 -6 -6 0 104.09 8.7
 -6 -6 0 92.39 9.3
 -6 -6 0 84.09 17.1
 5 7 0 926.51 33
 5 7 0 927.81 31.5
 -5 -7 0 986.3 67.99
 -5 -7 0 1013.2 63.99
 4 8 0 32.6 7.9
 4 8 0 27.8 7.7
 -4 -8 0 24 7.2
 -4 -8 0 36.6 6.6
 3 9 0 333.57 18.5
 3 9 0 346.77 20.9
 -3 -9 0 354.66 25.2
 -3 -9 0 294.47 15.9
 2 10 0 449.66 24.3
 2 10 0 431.86 21.5
 -2 -10 0 419.26 37.6
 -2 -10 0 455.35 35.4
 12 2 0 79.29 12.7
 -12 -2 0 113.09 20.5
 -12 -2 0 81.69 11.4
 11 3 0 277.47 18.8
 -11 -3 0 299.67 21.5
 -11 -3 0 326.37 28.7
 10 4 0 -1 4.1
 -10 -4 0 3 5.4
 -10 -4 0 20.3 12.1
 -10 -4 0 -1.2 5.7
 9 5 0 67.79 9.5
 9 5 0 65.49 8.4
 9 5 0 71.39 7.8
 -9 -5 0 66.09 14.9
 -9 -5 0 77.79 9.7
 -9 -5 0 68.19 8.9
 8 6 0 72.59 10.9
 8 6 0 62.19 8.4
 -8 -6 0 52.19 10
 -8 -6 0 61.29 9
 7 7 0 401.56 19.3
 7 7 0 377.26 22.4
 -7 -7 0 402.86 19.7
 -7 -7 0 391.76 31.2
 -7 -7 0 402.86 19.3
 6 8 0 94.49 11.3
 6 8 0 95.89 12.1
 -6 -8 0 98.59 18.1
 -6 -8 0 101.49 11.4
 5 9 0 276.37 18.8
 -5 -9 0 207.78 17.2
 10 6 0 25.5 9
 -10 -6 0 31.6 18.7
 -10 -6 0 19.5 8.6
 9 7 0 194.78 19.6
 9 7 0 221.48 19.7
 -9 -7 0 219.38 15.7
 -9 -7 0 200.48 16
 -9 -7 0 235.98 29.4
 -9 -7 1 147.49 13.6
 -9 -7 1 129.39 20.7
 -9 -7 1 126.39 13.5
 9 7 -1 173.98 15.1
 9 7 -1 142.89 13.5
 -10 -6 1 294.07 34.8
 -10 -6 1 277.17 25.7
 -10 -6 1 239.78 22.1
 10 6 -1 286.57 18.1
 -5 -9 1 60.69 10.6
 5 9 -1 76.19 12.1
 5 9 -1 85.59 11.7
 -6 -8 1 54.09 8.4
 6 8 -1 67.69 10.8
 -7 -7 1 306.27 28.5
 -7 -7 1 272.87 18.6
 -7 -7 1 297.87 16.8
 7 7 -1 288.97 17.2
 7 7 -1 293.27 22.7
 -8 -6 1 628.94 44.9
 -8 -6 1 670.13 31.7
 -8 -6 1 652.83 33.1
 8 6 -1 706.53 43
 8 6 -1 667.63 36.8
 -9 -5 1 9.8 6
 -9 -5 1 12.5 11
 -9 -5 1 4.5 4.5
 9 5 -1 15.5 6.6
 9 5 -1 7.6 5.8
 -10 -4 1 488.95 30.6
 -10 -4 1 501.25 24.5
 -10 -4 1 487.85 42.2
 10 4 -1 494.25 23.4
 -11 -3 1 315.47 27.6
 -11 -3 1 310.67 20.4
 11 3 -1 314.47 19.8
 -12 -2 1 -5.5 7.5
 -12 -2 1 -2.7 14.2
 12 2 -1 2 6
 -2 -10 1 34.5 9.9
 -2 -10 1 24.8 11.5
 2 10 -1 19.1 9.4
 2 10 -1 38 10.2
 -3 -9 1 65.49 10
 -3 -9 1 88.89 11.1
 3 9 -1 87.99 11.9
 3 9 -1 71.89 10.2
 -4 -8 1 127.39 10.5
 -4 -8 1 137.99 12.4
 4 8 -1 119.89 11.1
 4 8 -1 123.79 11.9
 -5 -7 1 661.23 35.5
 -5 -7 1 651.83 35.1
 5 7 -1 632.54 35.6
 5 7 -1 696.73 33.5
 -6 -6 1 1104.49 53.29
 -6 -6 1 1022.6 34
 -6 -6 1 1005.6 40.9
 6 6 -1 1035.5 42
 6 6 -1 1036.4 36.9
 -7 -5 1 8.3 5
 -7 -5 1 7.6 2.4
 -7 -5 1 21.6 12.1
 -7 -5 1 3 4.7
 7 5 -1 5.4 4.5
 7 5 -1 1.7 6.1
 -8 -4 1 952.2 42.4
 -8 -4 1 940.71 39.2
 -8 -4 1 1084.09 36.3
 8 4 -1 970.2 39.6
 8 4 -1 1042.3 66.19
 8 4 -1 998 75.39
 -9 -3 1 762.22 46.5
 -9 -3 1 716.13 37
 -9 -3 1 788.32 51.99
 9 3 -1 823.62 51.39
 9 3 -1 780.12 44.1
 9 3 -1 792.62 28.5
 -10 -2 1 14.1 5.5
 10 2 -1 5.4 7.2
 -11 -1 1 291.47 17.5
 11 1 -1 291.57 25.1
 -12 0 1 -5.1 8.3
 12 0 -1 6.9 9
 0 -10 1 33.8 7.6
 0 -10 1 39.3 9
 0 10 -1 22.1 8.7
 0 10 -1 44.3 10.9
 -1 -9 1 70.09 11.8
 -1 -9 1 53.89 9.5
 1 9 -1 57.89 8.4
 1 9 -1 56.49 9.2
 -2 -8 1 144.79 12.1
 -2 -8 1 142.69 11
 2 8 -1 163.78 11.9
 -3 -7 1 1007.1 50.49
 -3 -7 1 1039.4 38.6
 3 7 -1 953.8 42.2
 3 7 -1 971.2 34.6
 -4 -6 1 1402.26 61.79
 -4 -6 1 1425.56 48.6
 4 6 -1 1416.16 52.79
 4 6 -1 1433.76 60.89
 4 6 -1 1418.16 63.09
 -5 -5 1 35.4 5.5
 -5 -5 1 36.9 5.8
 5 5 -1 44.8 6.6
 5 5 -1 35.8 3.8
 5 5 -1 25.8 5.7
 -6 -4 1 2028.1 104.19
 -6 -4 1 2080.19 70.79
 -6 -4 1 1955 87.39
 -6 -4 1 1868.71 128.19
 -6 -4 1 1902.51 54.79
 6 4 -1 1949.41 76.59
 6 4 -1 1975.4 156.78
 -7 -3 1 1566.64 59.39
 -7 -3 1 1770.42 64.29
 -7 -3 1 1652.03 71.99
 -7 -3 1 1732.03 63.19
 7 3 -1 1763.22 77.99
 7 3 -1 1722.73 76.69
 7 3 -1 1764.42 84.19
 7 3 -1 1824.42 139.39
 -8 -2 1 257.87 15.5
 -8 -2 1 297.87 21.2
 -8 -2 1 295.37 13.4
 -8 -2 1 246.38 14.1
 8 2 -1 274.97 17.6
 8 2 -1 260.57 14.2
 8 2 -1 280.27 21.9
 8 2 -1 268.97 13.5
 8 2 -1 283.47 14.5
 -9 -1 1 322.87 19.4
 -9 -1 1 295.37 20.5
 -9 -1 1 303.17 20.9
 -9 -1 1 299.27 12.6
 -9 -1 1 306.37 23.2
 9 1 -1 301.37 18
 9 1 -1 301.67 17.5
 9 1 -1 330.77 16.3
 -10 0 1 5.3 6.5
 -10 0 1 -0.6 4.7
 10 0 -1 0.7 7.2
 -11 1 1 275.47 22
 -11 1 1 270.37 19.2
 11 -1 -1 284.47 20.8
 -12 2 1 -0.5 7.9
 -12 2 1 -1.6 8.5
 12 -2 -1 -0.9 8.6
 2 -10 1 21.7 9.6
 2 -10 1 29.6 10.9
 -2 10 -1 5.5 7.1
 -2 10 -1 14.8 7.9
 1 -9 1 59.69 10.7
 1 -9 1 57.49 9.6
 -1 9 -1 57.69 9.2
 -1 9 -1 52.39 8.9
 0 -8 1 177.68 14.7
 0 -8 1 152.98 15
 0 8 -1 161.48 15.3
 0 8 -1 206.18 12.7
 0 8 -1 164.48 9.1
 -1 -7 1 892.31 56.29
 -1 -7 1 947.81 64.39
 1 7 -1 946.21 36.1
 1 7 -1 988.9 41.4
 -2 -6 1 2031.7 129.79
 -2 -6 1 2014.3 62.09
 2 6 -1 2031.1 64.49
 2 6 -1 2097.39 83.09
 -3 -5 1 61.49 5.3
 -3 -5 1 46.1 5.5
 3 5 -1 53.79 6.5
 -4 -4 1 3608.54 124.49
 -4 -4 1 3472.75 218.38
 -4 -4 1 3378.96 120.49
 4 4 -1 3498.85 196.48
 4 4 -1 3466.35 124.19
 4 4 -1 3412.26 123.29
 -5 -3 1 3278.27 168.18
 -5 -3 1 3285.97 121.99
 -5 -3 1 3269.87 93.49
 -5 -3 1 3110.69 200.58
 -5 -3 1 3108.39 112.59
 5 3 -1 3321.57 126.59
 5 3 -1 3307.47 174.38
 5 3 -1 3198.48 98.49
 5 3 -1 3377.16 103.59
 5 3 -1 3328.97 165.58
 -6 -2 1 254.27 12.4
 -6 -2 1 269.07 16.6
 -6 -2 1 283.87 17.9
 -6 -2 1 286.07 17.3
 -6 -2 1 313.87 14.9
 6 2 -1 304.47 18.7
 6 2 -1 271.97 13.9
 6 2 -1 269.97 12.6
 6 2 -1 303.17 23.5
 6 2 -1 272.57 12.8
 6 2 -1 316.67 15.6
 -7 -1 1 427.76 18.7
 -7 -1 1 381.76 20.5
 -7 -1 1 363.26 25.1
 -7 -1 1 363.56 17.2
 -7 -1 1 366.16 29.9
 7 1 -1 380.66 25.5
 7 1 -1 350.06 14.9
 7 1 -1 388.96 24.6
 7 1 -1 368.36 14.3
 7 1 -1 410.86 24
 -8 0 1 -2.4 5.2
 -8 0 1 14 6
 -8 0 1 7 5.6
 -8 0 1 3.5 2.9
 -8 0 1 8.6 2.9
 8 0 -1 6.7 4.7
 8 0 -1 9.3 4.9
 8 0 -1 4.5 4.4
 8 0 -1 6.2 2.5
 8 0 -1 6.9 4.2
 8 0 -1 8.8 6.1
 -9 1 1 318.47 17.3
 -9 1 1 286.57 14.9
 -9 1 1 324.57 27.3
 -9 1 1 313.87 11
 9 -1 -1 308.17 18.7
 9 -1 -1 319.57 15.5
 9 -1 -1 305.97 15.6
 -10 2 1 21.6 7.3
 -10 2 1 25.6 7.8
 10 -2 -1 15.9 7.3
 -11 3 1 318.27 19
 11 -3 -1 349.17 22.1
 3 -9 1 72.19 10.6
 3 -9 1 90.69 11.5
 -3 9 -1 72.09 9
 2 -8 1 142.09 13.9
 2 -8 1 156.08 11.9
 -2 8 -1 163.88 11.5
 -2 8 -1 157.38 10.9
 -2 8 -1 160.18 13.3
 1 -7 1 1001.4 70.39
 1 -7 1 1029.3 59.39
 -1 7 -1 986.4 40.3
 -1 7 -1 968.8 47.4
 -1 7 -1 993.3 56.39
 -1 7 -1 913.31 27.1
 -1 7 -1 948.51 46.4
 0 -6 1 2657.33 150.28
 0 -6 1 2485.35 79.79
 0 6 -1 2555.64 77.49
 0 6 -1 2479.35 85.59
 -1 -5 1 26.7 4.9
 -1 -5 1 18.9 3.8
 1 5 -1 25.6 4.3
 1 5 -1 20 4.6
 -2 -4 1 4535.85 144.99
 -2 -4 1 4454.45 275.67
 -2 -4 1 4374.26 142.49
 -2 -4 1 4629.44 112.79
 2 4 -1 4298.47 151.98
 2 4 -1 4078.59 149.29
 -3 -3 1 5352.06 297.37
 -3 -3 1 5612.14 305.27
 3 3 -1 5606.44 245.58
 3 3 -1 5665.53 220.88
 3 3 -1 5505.65 221.78
 3 3 -1 5407.76 327.97
 3 3 -1 5484.05 283.77
 -4 -2 1 465.35 22
 -4 -2 1 445.36 23.3
 -4 -2 1 432.76 24.9
 -4 -2 1 479.95 18.7
 -4 -2 1 457.95 28.6
 4 2 -1 415.56 20.5
 4 2 -1 400.96 21.8
 4 2 -1 429.86 18.4
 4 2 -1 440.16 16.9
 4 2 -1 428.66 37.6
 -5 -1 1 1444.76 63.69
 -5 -1 1 1437.26 95.69
 -5 -1 1 1439.86 57.09
 -5 -1 1 1448.46 76.19
 -5 -1 1 1438.96 37.7
 5 1 -1 1487.05 65.79
 5 1 -1 1516.25 54.39
 5 1 -1 1514.15 71.19
 5 1 -1 1371.66 57.69
 5 1 -1 1453.95 97.89
 5 1 -1 1472.75 60.59
 5 1 -1 1408.06 62.69
 -6 0 1 0.5 3.1
 -6 0 1 11 4.6
 -6 0 1 10.1 4.1
 -6 0 1 5.5 2.3
 -6 0 1 3.5 7.3
 -6 0 1 -0.5 3.5
 6 0 -1 6 4
 6 0 -1 2 2.9
 -7 1 1 369.26 15.9
 -7 1 1 378.76 15.3
 -7 1 1 367.76 16.2
 -7 1 1 360.46 26.4
 -7 1 1 390.36 28.3
 7 -1 -1 369.36 19.6
 7 -1 -1 359.06 21.9
 7 -1 -1 340.77 22.5
 7 -1 -1 384.16 22.2
 7 -1 -1 385.66 15.6
 -8 2 1 236.38 20
 -8 2 1 268.97 14
 -8 2 1 251.37 12.5
 -8 2 1 272.57 11.7
 -8 2 1 281.17 12.1
 8 -2 -1 284.27 15.7
 8 -2 -1 253.17 11.9
 8 -2 -1 245.08 13.3
 8 -2 -1 262.07 21
 -9 3 1 768.92 38.9
 9 -3 -1 740.23 27.6
 -10 4 1 530.65 36.5
 10 -4 -1 488.85 24.1
 5 -9 1 73.99 10.7
 5 -9 1 60.19 10.8
 -5 9 -1 87.89 12.1
 4 -8 1 149.19 12.7
 4 -8 1 145.49 12.2
 -4 8 -1 140.89 11.1
 -4 8 -1 137.69 10.1
 -4 8 -1 115.39 9.5
 3 -7 1 1048.8 70.69
 3 -7 1 1002 39.8
 -3 7 -1 1014 42.8
 -3 7 -1 1029.8 41.4
 -3 7 -1 1001.6 51.19
 2 -6 1 2095.99 128.39
 2 -6 1 2040.2 79.09
 -2 6 -1 2081.19 92.19
 -2 6 -1 2000.3 66.09
 -2 6 -1 2105.49 124.69
 -2 6 -1 2074.79 99.49
 1 -5 1 23.9 4.6
 1 -5 1 15.3 4
 -1 5 -1 21.5 3.9
 -1 5 -1 20.2 3.7
 -1 5 -1 23.4 3.2
 -1 5 -1 24.3 2.2
 -1 5 -1 23.7 4
 0 -4 1 4898.71 178.18
 0 4 -1 5069.79 240.58
 0 4 -1 4784.62 245.58
 0 4 -1 4866.31 233.38
 -1 -3 1 7050.39 258.17
 -1 -3 1 7052.69 326.97
 1 3 -1 7193.08 210.88
 1 3 -1 6901.41 295.07
 -2 -2 1 779.42 31.9
 -2 -2 1 777.02 43.5
 -2 -2 1 727.03 32.5
 -2 -2 1 747.23 26.6
 2 2 -1 745.93 40.9
 2 2 -1 732.03 53.79
 2 2 -1 701.03 29.3
 2 2 -1 770.62 43.5
 2 2 -1 776.92 36.2
 -3 -1 1 3114.19 115.89
 -3 -1 1 3156.08 146.79
 -3 -1 1 3232.38 105.59
 -3 -1 1 2998.2 115.09
 -3 -1 1 3180.08 129.69
 -3 -1 1 3062.19 165.48
 3 1 -1 2731.43 103.99
 3 1 -1 2714.93 142.99
 3 1 -1 3157.48 130.89
 3 1 -1 3145.69 166.58
 -4 0 1 7.2 3
 -4 0 1 5.6 2.7
 -4 0 1 -0.4 4.5
 -4 0 1 -0.7 3.1
 -4 0 1 3.6 2
 4 0 -1 4.4 2.1
 4 0 -1 2.5 2.5
 4 0 -1 -1.5 4.3
 4 0 -1 -0.4 2.4
 -5 1 1 1405.36 69.19
 -5 1 1 1510.45 55.19
 -5 1 1 1488.85 129.89
 -5 1 1 1475.25 56.29
 -5 1 1 1450.55 45.3
 -5 1 1 1480.45 128.59
 5 -1 -1 1492.55 52.49
 5 -1 -1 1492.55 44.4
 5 -1 -1 1443.06 67.29
 5 -1 -1 1493.85 154.28
 5 -1 -1 1391.96 60.39
 5 -1 -1 1550.04 102.19
 5 -1 -1 1457.65 91.89
 5 -1 -1 1386.06 53.99
 5 -1 -1 1537.05 102.39
 -6 2 1 300.47 16.2
 -6 2 1 299.57 14.3
 -6 2 1 310.87 15.8
 -6 2 1 293.37 11.6
 -6 2 1 289.27 12.7
 6 -2 -1 285.57 15.1
 6 -2 -1 292.37 14.8
 6 -2 -1 280.37 20.5
 6 -2 -1 273.57 13.1
 6 -2 -1 296.97 13.9
 -7 3 1 1821.72 81.09
 -7 3 1 1821.52 86.49
 -7 3 1 1597.74 82.99
 -7 3 1 1738.63 68.59
 7 -3 -1 1835.52 138.79
 7 -3 -1 1661.63 82.39
 7 -3 -1 1751.22 61.49
 7 -3 -1 1573.84 62.89
 -8 4 1 1059.79 73.49
 -8 4 1 1006.8 48.8
 8 -4 -1 1026.2 53.99
 8 -4 -1 1015.7 58.09
 -9 5 1 7.3 7.9
 9 -5 -1 7.6 10.1
 -10 6 1 242.38 21
 6 -8 1 89.49 12.2
 6 -8 1 72.79 8.8
 -6 8 -1 82.39 9.5
 -6 8 -1 59.19 7.1
 5 -7 1 656.23 34.1
 5 -7 1 691.93 37.7
 -5 7 -1 644.74 29.3
 -5 7 -1 691.93 31.6
 -5 7 -1 686.03 48.7
 -5 7 -1 647.54 34
 4 -6 1 1416.56 58.09
 -4 6 -1 1282.97 70.69
 -4 6 -1 1393.56 49.99
 -4 6 -1 1530.35 54.29
 -4 6 -1 1430.76 53.39
 3 -5 1 58.39 5.5
 3 -5 1 49.3 5.3
 -3 5 -1 50.89 4.7
 -3 5 -1 48 5.1
 -3 5 -1 60.89 5.6
 -3 5 -1 58.29 5.3
 -3 5 -1 45.7 5
 -3 5 -1 40.6 3.4
 2 -4 1 4449.15 130.09
 -2 4 -1 4297.77 199.68
 -2 4 -1 4448.46 183.78
 1 -3 1 6661.23 188.98
 -1 3 -1 6953.4 182.38
 0 -2 1 2805.02 102.49
 0 -2 1 2823.02 113.09
 0 2 -1 2803.42 112.89
 0 2 -1 2747.12 85.79
 -1 -1 1 982.5 64.19
 -1 -1 1 994.9 37.2
 -1 -1 1 932.31 47.9
 -1 -1 1 947.81 39.5
 1 1 -1 997.7 59.79
 1 1 -1 1020.1 39
 1 1 -1 954.3 35.8
 1 1 -1 1014.3 52.79
 1 1 -1 997.4 54.09
 -2 0 1 -6 1.2
 -2 0 1 -8.6 2.3
 -2 0 1 -2.9 1.6
 -2 0 1 -4.6 1.8
 -2 0 1 -2.3 2.1
 2 0 -1 -5.5 1.7
 2 0 -1 -5.8 2.1
 2 0 -1 -5.8 1.5
 2 0 -1 -2.6 2.1
 -3 1 1 3050.39 140.59
 -3 1 1 3149.88 137.59
 -3 1 1 3108.89 115.39
 -3 1 1 3070.89 153.48
 -3 1 1 2996.8 158.88
 3 -1 -1 3108.39 152.18
 3 -1 -1 3141.59 118.79
 3 -1 -1 3199.08 133.99
 3 -1 -1 2984.3 150.98
 3 -1 -1 3143.19 117.69
 3 -1 -1 3064.39 134.79
 -4 2 1 435.36 23.6
 -4 2 1 479.35 20.9
 -4 2 1 457.75 18.1
 -4 2 1 448.26 14.8
 -4 2 1 465.45 40.4
 -4 2 1 484.15 22.8
 -4 2 1 459.15 24.7
 4 -2 -1 440.46 11.6
 4 -2 -1 424.46 23.4
 4 -2 -1 419.56 23.5
 4 -2 -1 415.96 27.6
 4 -2 -1 418.16 29.4
 4 -2 -1 454.05 24.9
 4 -2 -1 449.36 21
 -5 3 1 3207.48 134.59
 -5 3 1 3187.38 151.58
 -5 3 1 3032.9 86.89
 -5 3 1 3269.57 182.28
 -5 3 1 3306.07 118.39
 -5 3 1 3132.49 133.99
 5 -3 -1 3182.68 178.88
 5 -3 -1 3281.07 168.78
 5 -3 -1 3295.87 221.18
 5 -3 -1 3414.86 117.59
 5 -3 -1 3033 106.59
 -6 4 1 1978.4 80.39
 -6 4 1 1935.11 82.19
 -6 4 1 2015.1 94.79
 -6 4 1 2004 82.89
 -6 4 1 1989.3 112.79
 6 -4 -1 1935.11 134.59
 6 -4 -1 1963.2 120.79
 6 -4 -1 2050.69 74.49
 6 -4 -1 1881.41 77.79
 6 -4 -1 1925.71 89.09
 -7 5 1 12.5 6.3
 -7 5 1 8 3.2
 -7 5 1 8.9 3.7
 7 -5 -1 2.5 4.4
 -8 6 1 614.44 33.3
 -8 6 1 639.04 32.9
 -9 7 1 140.89 14.4
 7 -7 1 285.17 24.3
 -7 7 -1 267.97 14.9
 -7 7 -1 292.97 18.9
 -7 7 -1 276.87 17.1
 6 -6 1 1093.59 57.09
 -6 6 -1 1085.19 46.9
 -6 6 -1 1114.39 37.5
 -6 6 -1 1053.09 43.6
 -6 6 -1 1060.99 57.79
 5 -5 1 26.7 4.3
 5 -5 1 36.1 5.4
 5 -5 1 38.6 5.3
 -5 5 -1 41.5 5.7
 -5 5 -1 36.9 4.5
 -5 5 -1 35.3 4.4
 -5 5 -1 34.5 4.6
 -5 5 -1 29 4.8
 4 -4 1 3253.57 165.28
 4 -4 1 3279.47 176.98
 -4 4 -1 3390.76 105.29
 -4 4 -1 3390.16 138.19
 -4 4 -1 3649.33 117.49
 -4 4 -1 3327.67 120.09
 3 -3 1 5118.09 234.48
 3 -3 1 5405.06 189.08
 3 -3 1 5341.47 268.97
 3 -3 1 5345.07 193.58
 -3 3 -1 5486.85 209.98
 -3 3 -1 5656.53 207.88
 2 -2 1 748.63 72.69
 2 -2 1 792.92 70.79
 2 -2 1 746.23 19.2
 2 -2 1 782.92 29.9
 2 -2 1 773.12 42.4
 2 -2 1 774.92 33.8
 -2 2 -1 722.53 34.7
 -2 2 -1 682.83 63.39
 -2 2 -1 791.62 46.2
 -2 2 -1 725.43 60.59
 -2 2 -1 751.42 32.6
 1 -1 1 961.4 47.4
 1 -1 1 1021.3 35.9
 1 -1 1 975.4 68.29
 -1 1 -1 927.71 38.5
 -1 1 -1 984.9 42.7
 -1 1 1 943.21 42.2
 -1 1 1 977.2 44.5
 -1 1 1 1002.4 38.6
 -1 1 1 950.1 38.2
 -1 1 1 934.01 55.39
 1 -1 -1 930.61 59.39
 1 -1 -1 1006.2 62.79
 1 -1 -1 985.6 62.09
 1 -1 -1 987.3 38.5
 1 -1 -1 991.8 56.79
 1 -1 -1 956.9 65.99
 -2 2 1 793.02 32.9
 -2 2 1 755.72 38.1
 -2 2 1 773.32 45.1
 -2 2 1 765.42 38.8
 -2 2 1 766.42 49.9
 -2 2 1 772.32 50.29
 2 -2 -1 731.43 50.09
 2 -2 -1 751.02 35.3
 2 -2 -1 749.42 44.7
 2 -2 -1 735.33 30
 2 -2 -1 774.02 41.6
 2 -2 -1 739.63 41.1
 2 -2 -1 752.02 32.4
 -3 3 1 5375.56 211.78
 -3 3 1 5279.47 163.28
 -3 3 1 5285.37 270.77
 3 -3 -1 5263.27 184.58
 3 -3 -1 5377.96 223.68
 -4 4 1 3350.36 174.88
 -4 4 1 3361.36 126.39
 -4 4 1 3442.86 254.37
 -4 4 1 3466.45 150.88
 -4 4 1 3477.35 153.38
 -4 4 1 3390.66 279.87
 -4 4 1 3480.15 192.58
 4 -4 -1 3304.47 94.89
 4 -4 -1 3269.37 100.69
 4 -4 -1 3431.86 128.89
 4 -4 -1 3413.46 203.78
 -5 5 1 36.9 4.6
 -5 5 1 41.4 4.6
 -5 5 1 43.9 5.2
 -5 5 1 42.1 6.7
 5 -5 -1 34.9 5.3
 -6 6 1 1099.79 45.4
 -6 6 1 1117.49 73.59
 -6 6 1 1111.39 65.49
 -6 6 1 1082.59 60.79
 6 -6 -1 1030.9 76.29
 -7 7 1 259.27 16.6
 -7 7 1 326.27 13.9
 7 -7 -1 277.37 19.4
 9 -7 1 177.38 16.5
 -9 7 -1 142.59 14.2
 8 -6 1 650.23 35.5
 -8 6 -1 684.03 29.8
 -8 6 -1 632.44 32.9
 7 -5 1 7.7 4.4
 7 -5 1 12.2 7.8
 -7 5 -1 7.9 2.7
 -7 5 -1 4.1 3.6
 -7 5 -1 8.3 3.3
 -7 5 -1 8.6 5.9
 6 -4 1 1930.61 69.59
 6 -4 1 1878.51 109.89
 6 -4 1 2004.2 117.49
 6 -4 1 1964.2 88.69
 6 -4 1 1939.61 164.98
 -6 4 -1 1903.51 93.79
 -6 4 -1 1932.31 55.89
 -6 4 -1 1849.91 107.29
 -6 4 -1 1913.21 92.19
 -6 4 -1 1928.61 77.49
 -6 4 -1 1986 98.49
 5 -3 1 3140.09 129.39
 5 -3 1 3159.28 144.89
 5 -3 1 3267.97 132.79
 -5 3 -1 3309.67 137.09
 -5 3 -1 3316.87 149.19
 -5 3 -1 3341.87 121.39
 -5 3 -1 3176.68 153.68
 4 -2 1 442.86 13.7
 4 -2 1 457.75 31.5
 4 -2 1 451.15 22.9
 4 -2 1 464.55 23.8
 4 -2 1 430.26 23.5
 4 -2 1 447.06 26.5
 4 -2 1 432.06 23.9
 4 -2 1 461.15 31.2
 -4 2 -1 427.56 17.2
 -4 2 -1 404.16 26.6
 -4 2 -1 414.76 18.5
 -4 2 -1 391.26 15.7
 -4 2 -1 404.76 16.2
 -4 2 -1 424.96 34.2
 3 -1 1 3195.18 171.98
 3 -1 1 2716.13 119.89
 3 -1 1 3279.07 133.79
 3 -1 1 3054.79 128.89
 3 -1 1 3083.09 134.79
 -3 1 -1 3093.39 170.28
 -3 1 -1 3145.39 125.49
 -3 1 -1 3065.39 142.79
 -3 1 -1 3177.28 177.28
 2 0 1 -4.8 2.8
 2 0 1 -4.9 0.5
 2 0 1 -6.6 1.6
 -2 0 -1 -2.2 1.7
 -2 0 -1 -2.9 0.7
 -2 0 -1 -3.8 1.8
 -2 0 -1 -5.9 3.2
 1 1 1 931.21 65.79
 -1 -1 -1 959.9 81.69
 -1 -1 -1 995.8 66.59
 0 2 1 2820.82 131.69
 0 2 1 2701.33 173.68
 0 2 1 2862.01 183.48
 0 -2 -1 2814.32 169.18
 0 -2 -1 2846.32 109.99
 -1 3 1 6536.65 223.38
 -1 3 1 6995.7 269.27
 -1 3 1 7077.49 274.07
 1 -3 -1 6813.92 261.57
 1 -3 -1 6812.02 207.88
 1 -3 -1 7084.99 330.77
 -2 4 1 4255.47 135.19
 -2 4 1 4383.56 136.19
 -2 4 1 4524.05 155.48
 2 -4 -1 4427.26 188.68
 2 -4 -1 4258.97 204.78
 -3 5 1 37.7 4.5
 -3 5 1 43.4 5.4
 -3 5 1 44.7 5.7
 -3 5 1 44.6 4.8
 3 -5 -1 41.6 5.1
 -4 6 1 1336.97 54.29
 -4 6 1 1423.46 88.49
 -4 6 1 1359.76 40.2
 4 -6 -1 1446.16 71.09
 -5 7 1 695.53 45.1
 -5 7 1 687.43 39.6
 -5 7 1 670.03 28.6
 -5 7 1 637.34 33.8
 5 -7 -1 649.04 37.4
 -6 8 1 73.99 8.6
 -6 8 1 83.09 9.9
 6 -8 -1 60.39 10.1
 10 -6 1 236.08 22.4
 -10 6 -1 267.97 18.3
 9 -5 1 33.4 9
 8 -4 1 1063.99 48.6
 8 -4 1 896.51 63.39
 -8 4 -1 1018.6 69.89
 -8 4 -1 1044 59.89
 7 -3 1 1665.73 69.89
 7 -3 1 1763.92 62.09
 7 -3 1 1649.93 80.79
 -7 3 -1 1730.33 91.69
 -7 3 -1 1623.54 94.69
 6 -2 1 292.77 19
 6 -2 1 285.57 11.5
 6 -2 1 293.87 21
 6 -2 1 289.37 20
 -6 2 -1 278.97 17.7
 -6 2 -1 284.27 12.8
 -6 2 -1 271.17 18.2
 -6 2 -1 282.37 17.4
 5 -1 1 1457.85 51.09
 5 -1 1 1447.26 59.49
 5 -1 1 1421.66 62.29
 5 -1 1 1473.55 60.49
 5 -1 1 1448.26 76.39
 5 -1 1 1449.55 109.39
 5 -1 1 1477.75 74.29
 -5 1 -1 1399.66 49.2
 -5 1 -1 1467.45 67.09
 -5 1 -1 1514.15 118.79
 4 0 1 2.1 4
 4 0 1 2.8 1.7
 4 0 1 3.3 1
 4 0 1 -2.1 4.5
 4 0 1 3.1 2.4
 -4 0 -1 7.6 5.6
 -4 0 -1 4.7 1.8
 -4 0 -1 4.9 2.9
 3 1 1 3267.07 175.68
 3 1 1 3189.38 174.48
 3 1 1 3007.8 157.18
 -3 -1 -1 3085.69 194.98
 -3 -1 -1 3021.3 175.98
 -3 -1 -1 3026.4 143.29
 2 2 1 717.03 39.9
 2 2 1 792.82 41.3
 2 2 1 784.02 53.79
 -2 -2 -1 710.13 64.39
 -2 -2 -1 740.83 30.5
 -2 -2 -1 766.52 34.5
 -2 -2 -1 736.83 59.39
 1 3 1 6688.53 297.77
 -1 -3 -1 6936.41 188.88
 -1 -3 -1 7213.08 273.37
 0 4 1 4821.62 227.88
 0 4 1 5030.5 195.18
 0 -4 -1 4859.31 154.48
 0 -4 -1 5032.5 174.48
 0 -4 -1 4774.82 267.37
 -1 5 1 39.1 4.7
 1 -5 -1 30.7 4.9
 -2 6 1 2094.79 98.19
 -2 6 1 2161.08 75.59
 -2 6 1 2099.99 107.49
 -2 6 1 1884.81 44
 2 -6 -1 2089.39 112.99
 -3 7 1 1012.4 53.09
 -3 7 1 1038.9 50.09
 -3 7 1 981 37.2
 3 -7 -1 1056.29 41.2
 -4 8 1 127.09 11.3
 -4 8 1 142.99 10.1
 -4 8 1 102.59 9.8
 4 -8 -1 126.69 12.1
 -5 9 1 77.79 9.3
 -5 9 1 72.29 9.6
 5 -9 -1 68.79 10.7
 10 -4 1 502.55 27.1
 -10 4 -1 463.25 23
 9 -3 1 728.93 29
 -9 3 -1 780.92 41
 8 -2 1 259.67 17.8
 8 -2 1 259.57 13.4
 -8 2 -1 305.87 14.6
 -8 2 -1 284.37 15.2
 7 -1 1 356.86 14.1
 7 -1 1 338.77 22.4
 7 -1 1 320.47 17.3
 -7 1 -1 368.96 13.7
 -7 1 -1 400.56 41.8
 6 0 1 2.4 2.1
 6 0 1 13.5 4.6
 6 0 1 6.7 1.5
 6 0 1 8.7 4.1
 6 0 1 3.5 4.3
 -6 0 -1 4.7 1.9
 -6 0 -1 9 2.3
 -6 0 -1 3.9 1.5
 -6 0 -1 13.8 6.6
 -6 0 -1 12.7 5
 5 1 1 1466.45 52.69
 5 1 1 1385.86 50.09
 5 1 1 1352.16 37
 5 1 1 1479.65 67.59
 5 1 1 1451.65 45
 5 1 1 1435.26 74.89
 -5 -1 -1 1423.06 52.89
 -5 -1 -1 1407.06 105.29
 -5 -1 -1 1418.56 60.89
 4 2 1 449.56 21.3
 4 2 1 473.35 24.6
 4 2 1 466.85 22
 4 2 1 442.16 18.9
 4 2 1 450.65 33.1
 -4 -2 -1 457.65 39.8
 -4 -2 -1 455.05 19.3
 -4 -2 -1 413.96 17.8
 -4 -2 -1 440.76 16.5
 -4 -2 -1 408.36 33.7
 3 3 1 5208.98 159.68
 3 3 1 5368.56 226.58
 -3 -3 -1 5367.96 177.78
 -3 -3 -1 5269.57 167.78
 2 4 1 4587.94 160.48
 2 4 1 4356.66 208.98
 2 4 1 4313.67 220.78
 -2 -4 -1 4377.16 153.98
 -2 -4 -1 4732.63 206.98
 -2 -4 -1 4507.75 189.28
 1 5 1 20 4.3
 1 5 1 17.6 2.2
 1 5 1 24.8 5
 -1 -5 -1 23.3 3.7
 0 6 1 2385.46 86.59
 0 6 1 2522.15 72.59
 0 -6 -1 2371.26 80.19
 -1 7 1 963.6 56.79
 -1 7 1 1011.5 42.7
 -1 7 1 968.7 64.09
 -1 7 1 975.8 63.29
 1 -7 -1 978.3 75.99
 1 -7 -1 948.51 32.3
 -2 8 1 148.99 12.2
 -2 8 1 173.08 10.8
 -2 8 1 146.89 10.5
 2 -8 -1 189.48 14
 2 -8 -1 164.78 12.2
 -3 9 1 111.49 9.4
 -3 9 1 87.29 10
 -3 9 1 84.39 9.6
 3 -9 -1 100.49 11.9
 3 -9 -1 92.89 11
 11 -3 1 280.87 30.5
 11 -3 1 346.47 27.5
 -11 3 -1 308.47 19.3
 10 -2 1 23.2 7.4
 10 -2 1 26 9.5
 -10 2 -1 17.9 7.1
 -10 2 -1 30.9 8.3
 9 -1 1 320.87 28.2
 9 -1 1 328.07 16.5
 -9 1 -1 337.37 16.9
 -9 1 -1 314.97 17.1
 -9 1 -1 330.47 25.9
 8 0 1 12.5 6.4
 8 0 1 5.5 6.2
 8 0 1 5.7 1.7
 8 0 1 6.8 1.6
 8 0 1 5.7 7.1
 -8 0 -1 5.8 7.8
 -8 0 -1 6.9 1.5
 -8 0 -1 15.3 6
 -8 0 -1 4.4 5.7
 -8 0 -1 8.4 1.5
 7 1 1 355.06 15.5
 7 1 1 393.46 21.3
 7 1 1 360.46 24
 7 1 1 395.46 23.5
 7 1 1 417.06 20.3
 -7 -1 -1 360.56 29.5
 -7 -1 -1 435.16 22.3
 -7 -1 -1 418.16 21.4
 -7 -1 -1 378.16 17.6
 6 2 1 280.47 13.4
 6 2 1 272.57 25.8
 6 2 1 321.77 14.7
 -6 -2 -1 272.07 13.1
 -6 -2 -1 263.27 18.4
 -6 -2 -1 268.07 15.1
 -6 -2 -1 266.97 15
 -6 -2 -1 285.27 18.7
 5 3 1 3180.58 80.39
 5 3 1 3036.8 140.39
 5 3 1 3208.88 164.08
 5 3 1 3242.68 117.49
 5 3 1 3068.09 144.29
 -5 -3 -1 3384.46 157.58
 -5 -3 -1 3163.68 162.88
 -5 -3 -1 3140.39 114.49
 -5 -3 -1 3083.39 167.78
 4 4 1 3304.27 180.18
 4 4 1 3401.06 97.99
 4 4 1 3484.95 115.89
 -4 -4 -1 3149.58 106.39
 -4 -4 -1 3477.45 129.89
 -4 -4 -1 3388.46 157.18
 3 5 1 46.3 6.1
 3 5 1 47.4 6
 3 5 1 40.6 3.8
 -3 -5 -1 42 5.2
 2 6 1 2012.6 93.79
 2 6 1 1996.3 117.49
 -2 -6 -1 2060.69 51.39
 -2 -6 -1 2138.19 170.78
 1 7 1 953.1 46
 1 7 1 895.71 40.7
 -1 -7 -1 1002.2 79.19
 -1 -7 -1 1001 46.3
 0 8 1 162.68 11.1
 0 8 1 185.28 12.7
 0 -8 -1 151.08 12.9
 0 -8 -1 166.68 12.9
 -1 9 1 72.19 9.8
 -1 9 1 54.19 9.6
 1 -9 -1 56.79 9.2
 1 -9 -1 58.19 10.7
 -2 10 1 24.3 8.2
 -2 10 1 22.1 7.7
 2 -10 -1 16.3 8.9
 2 -10 -1 23.5 10.7
 12 -2 1 0.2 10.1
 -12 2 -1 5.4 9.4
 11 -1 1 334.27 19.7
 -11 1 -1 286.97 30.3
 -11 1 -1 281.37 17.3
 10 0 1 4.9 5
 10 0 1 4.9 7.1
 -10 0 -1 6 6.8
 9 1 1 297.67 17.9
 9 1 1 316.27 16.9
 9 1 1 314.97 20.4
 -9 -1 -1 323.57 19.7
 -9 -1 -1 322.67 14.1
 -9 -1 -1 315.37 23.1
 -9 -1 -1 331.27 15.1
 8 2 1 265.77 11.8
 8 2 1 272.57 12.8
 8 2 1 259.67 13.5
 8 2 1 267.27 22.4
 -8 -2 -1 253.17 14.8
 -8 -2 -1 239.38 20.5
 -8 -2 -1 250.47 13.5
 -8 -2 -1 244.68 23.6
 7 3 1 1702.63 132.19
 7 3 1 1607.34 155.18
 7 3 1 1705.23 69.29
 -7 -3 -1 1596.04 91.29
 -7 -3 -1 1718.03 71.39
 -7 -3 -1 1727.23 84.99
 -7 -3 -1 1813.52 94.19
 -7 -3 -1 1643.34 163.98
 6 4 1 1953.1 148.99
 6 4 1 2056.99 100.69
 -6 -4 -1 1898.91 105.99
 -6 -4 -1 2005.4 69.19
 -6 -4 -1 1954.5 78.19
 5 5 1 39.1 6.1
 5 5 1 32.8 5.9
 -5 -5 -1 43.9 4.7
 -5 -5 -1 47.1 7
 4 6 1 1362.66 85.49
 4 6 1 1326.77 38.8
 -4 -6 -1 1383.96 67.29
 -4 -6 -1 1397.76 50.39
 3 7 1 959.3 58.19
 3 7 1 970.7 30.6
 -3 -7 -1 1039.3 38.1
 -3 -7 -1 1010.4 85.59
 2 8 1 139.29 13.2
 2 8 1 167.68 12.4
 -2 -8 -1 167.28 11.1
 -2 -8 -1 172.28 12.7
 1 9 1 51.59 8.8
 1 9 1 66.29 9.4
 -1 -9 -1 56.99 8.7
 -1 -9 -1 72.99 11.3
 0 10 1 22.7 8.7
 0 10 1 32 9
 0 -10 -1 35.2 11.4
 0 -10 -1 30.6 9
 12 0 1 -2.4 8.4
 -12 0 -1 0.8 5.9
 11 1 1 303.27 17.7
 -11 -1 -1 344.67 29.6
 -11 -1 -1 239.98 15.3
 10 2 1 19.6 5.7
 10 2 1 31.5 8.2
 -10 -2 -1 18.8 6.5
 -10 -2 -1 11.5 12.6
 9 3 1 819.72 40.7
 9 3 1 787.02 26.4
 9 3 1 779.12 42.9
 -9 -3 -1 804.22 44.2
 -9 -3 -1 818.72 37.3
 -9 -3 -1 840.82 37.5
 8 4 1 991.6 65.79
 8 4 1 1040 59.09
 -8 -4 -1 1038.2 38.9
 -8 -4 -1 1025.6 61.49
 -8 -4 -1 1048.6 46.8
 7 5 1 1.6 5.6
 7 5 1 7.9 5.2
 -7 -5 -1 7.8 11.8
 -7 -5 -1 11.5 5.8
 -7 -5 -1 17.8 5.2
 6 6 1 1045.4 43.7
 6 6 1 1092.19 51.19
 -6 -6 -1 1015.2 51.09
 -6 -6 -1 1129.29 50.09
 -6 -6 -1 1014 43
 -6 -6 -1 1120.19 81.29
 5 7 1 639.74 25.4
 5 7 1 645.24 28
 -5 -7 -1 665.03 59.09
 -5 -7 -1 635.54 50.69
 4 8 1 116.29 11.6
 4 8 1 133.99 12.8
 -4 -8 -1 135.19 12
 -4 -8 -1 134.69 10.9
 3 9 1 104.69 12.5
 -3 -9 -1 100.19 10.6
 -3 -9 -1 77.29 11
 2 10 1 18.3 8.9
 2 10 1 31.9 8.3
 -2 -10 -1 16.3 7.5
 -2 -10 -1 37.9 12
 12 2 1 -2.6 8.3
 -12 -2 -1 -3.4 7.2
 -12 -2 -1 13.8 16.8
 11 3 1 275.27 18
 -11 -3 -1 310.37 17.6
 -11 -3 -1 305.47 26.4
 10 4 1 537.75 36.5
 -10 -4 -1 558.64 26.3
 -10 -4 -1 528.35 34.7
 9 5 1 5.3 5.6
 9 5 1 9.6 6.3
 -9 -5 -1 3.2 5.5
 -9 -5 -1 5.4 14.7
 -9 -5 -1 0.8 4.7
 8 6 1 662.63 53.99
 8 6 1 668.23 27.3
 -8 -6 -1 546.75 44.6
 -8 -6 -1 731.93 26.9
 -8 -6 -1 616.04 28.6
 7 7 1 322.87 17.8
 7 7 1 274.07 17.8
 -7 -7 -1 256.77 27.7
 -7 -7 -1 300.27 18.1
 -7 -7 -1 283.67 17.1
 6 8 1 73.49 10.9
 6 8 1 71.89 10.7
 -6 -8 -1 66.19 10.1
 -6 -8 -1 66.19 8.5
 5 9 1 71.49 11.4
 -5 -9 -1 58.09 10.8
 10 6 1 297.27 22.7
 -10 -6 -1 265.67 17
 -10 -6 -1 287.97 31.1
 9 7 1 150.58 15.1
 -9 -7 -1 151.08 25.6
 -9 -7 -1 124.79 18.1
 -9 -7 -1 132.69 13.7
 -9 -7 2 154.08 24.6
 -9 -7 2 106.69 12.7
 -9 -7 2 153.58 14.5
 9 7 -2 133.79 16
 9 7 -2 136.09 13.9
 -10 -6 2 24.2 17.3
 -10 -6 2 10 10.2
 10 6 -2 14.5 7.8
 -5 -9 2 99.69 13.2
 5 9 -2 120.19 12.3
 5 9 -2 115.19 13.7
 -6 -8 2 140.29 13.2
 -6 -8 2 154.48 22.3
 6 8 -2 138.59 13.6
 6 8 -2 159.88 14.8
 -7 -7 2 230.88 18.3
 -7 -7 2 280.87 26.4
 7 7 -2 223.08 15.2
 -8 -6 2 109.49 16.4
 -8 -6 2 93.99 11.3
 -8 -6 2 85.19 12.1
 8 6 -2 129.99 12
 8 6 -2 112.09 10.3
 8 6 -2 97.59 11.4
 -9 -5 2 345.97 25.6
 -9 -5 2 396.26 34.5
 -9 -5 2 414.56 19.4
 9 5 -2 396.56 21.1
 9 5 -2 413.76 26.2
 -10 -4 2 91.69 11.4
 -10 -4 2 90.79 11.6
 -10 -4 2 97.99 18.6
 10 4 -2 100.49 10.8
 -11 -3 2 129.49 13.5
 -11 -3 2 169.88 21.6
 11 3 -2 143.19 13.5
 -12 -2 2 181.88 16.4
 12 2 -2 148.79 15.5
 -2 -10 2 321.27 27
 -2 -10 2 350.16 24
 2 10 -2 297.37 21.1
 2 10 -2 318.17 25.4
 -3 -9 2 180.48 14
 -3 -9 2 166.68 13.8
 3 9 -2 163.18 14.6
 3 9 -2 188.48 14.5
 -4 -8 2 187.08 14
 -4 -8 2 180.98 14.6
 4 8 -2 170.98 12.3
 4 8 -2 194.08 14.5
 -5 -7 2 321.37 15.6
 -5 -7 2 350.06 17.4
 5 7 -2 319.67 16.3
 -6 -6 2 208.98 14.2
 -6 -6 2 240.58 22.5
 -6 -6 2 222.88 19.1
 6 6 -2 206.48 12.4
 6 6 -2 212.98 13.2
 -7 -5 2 814.22 46.1
 -7 -5 2 767.82 42.9
 -7 -5 2 762.52 49.8
 -7 -5 2 825.92 50.49
 7 5 -2 768.32 50.19
 7 5 -2 783.32 36.1
 7 5 -2 800.12 34.1
 -8 -4 2 257.87 14.5
 -8 -4 2 252.77 21.5
 -8 -4 2 266.27 14.1
 8 4 -2 276.17 14.3
 8 4 -2 275.97 14.8
 8 4 -2 243.78 18.2
 -9 -3 2 402.16 20.5
 -9 -3 2 413.66 31
 -9 -3 2 417.46 20.2
 9 3 -2 394.56 22.4
 9 3 -2 423.26 20.5
 -10 -2 2 325.77 17.4
 -10 -2 2 345.07 18.7
 -10 -2 2 362.16 24.9
 -10 -2 2 299.87 20
 10 2 -2 336.37 18.2
 -11 -1 2 84.19 11.5
 11 1 -2 82.89 11.5
 -12 0 2 347.27 36.8
 -12 0 2 405.06 20.6
 12 0 -2 363.56 20.7
 0 -10 2 334.97 19.5
 0 -10 2 273.17 22.8
 0 10 -2 350.36 19.1
 0 10 -2 294.57 18.2
 -1 -9 2 172.08 13.2
 -1 -9 2 167.98 13.7
 1 9 -2 131.99 11.4
 1 9 -2 139.89 12.7
 -2 -8 2 227.08 14.8
 -2 -8 2 242.58 20.3
 2 8 -2 211.58 13.6
 2 8 -2 245.58 14.5
 -3 -7 2 426.96 20.6
 -3 -7 2 486.15 34.2
 3 7 -2 452.35 27.1
 3 7 -2 475.85 20.5
 -4 -6 2 317.17 22
 -4 -6 2 322.67 15.1
 4 6 -2 263.57 24.2
 4 6 -2 297.57 10.9
 4 6 -2 306.47 14.5
 -5 -5 2 1650.93 56.49
 -5 -5 2 1684.73 62.29
 5 5 -2 1749.82 72.29
 5 5 -2 1651.63 57.39
 5 5 -2 1664.73 55.69
 -6 -4 2 491.05 24.1
 -6 -4 2 458.05 16.3
 -6 -4 2 429.46 36
 -6 -4 2 449.95 22.2
 6 4 -2 462.35 21.9
 6 4 -2 445.06 20.4
 6 4 -2 433.46 38.8
 6 4 -2 396.96 19.1
 -7 -3 2 860.11 38.3
 -7 -3 2 853.31 35.2
 -7 -3 2 866.01 63.39
 -7 -3 2 780.02 53.99
 7 3 -2 912.91 41.3
 7 3 -2 916.61 36.1
 7 3 -2 893.81 50.79
 7 3 -2 871.61 35.4
 -8 -2 2 547.25 24
 -8 -2 2 607.44 22.7
 -8 -2 2 551.74 46.4
 -8 -2 2 591.24 26.1
 8 2 -2 591.24 24
 8 2 -2 535.85 45.1
 8 2 -2 534.95 31.7
 8 2 -2 575.14 47.5
 8 2 -2 591.24 31.7
 -9 -1 2 478.85 24.9
 -9 -1 2 493.85 21.5
 -9 -1 2 439.36 17.7
 -9 -1 2 479.25 17.4
 -9 -1 2 454.65 21.9
 9 1 -2 504.15 38.2
 9 1 -2 418.56 32.2
 9 1 -2 475.75 20.1
 -10 0 2 671.43 35.5
 -10 0 2 679.53 33.1
 10 0 -2 697.83 23.5
 -11 1 2 91.29 11.8
 -11 1 2 86.59 10.8
 11 -1 -2 72.79 11.4
 -12 2 2 157.98 16
 -12 2 2 147.89 15.5
 -12 2 2 159.28 16.6
 12 -2 -2 150.98 16.1
 2 -10 2 322.17 22.5
 2 -10 2 277.27 28.3
 -2 10 -2 294.87 18.3
 -2 10 -2 346.57 19
 1 -9 2 139.69 12.7
 1 -9 2 163.68 14
 -1 9 -2 178.48 13.3
 -1 9 -2 159.48 12.7
 0 -8 2 270.07 18.9
 0 -8 2 289.17 18.3
 0 8 -2 273.57 17.8
 0 8 -2 264.87 14.5
 0 8 -2 251.17 17.5
 -1 -7 2 741.73 49.7
 -1 -7 2 662.53 34.5
 1 7 -2 712.83 35.6
 1 7 -2 705.63 35.3
 1 7 -2 618.84 31.8
 -2 -6 2 493.15 17.1
 -2 -6 2 497.55 30.5
 2 6 -2 492.75 26.7
 2 6 -2 489.65 38
 -3 -5 2 2601.44 201.88
 -3 -5 2 2606.84 142.29
 3 5 -2 2591.04 98.99
 3 5 -2 2545.75 190.18
 3 5 -2 2587.94 83.29
 -4 -4 2 751.62 33.5
 -4 -4 2 735.43 28.4
 -4 -4 2 682.33 35.2
 4 4 -2 721.93 28.6
 4 4 -2 686.33 25.3
 4 4 -2 704.13 25.7
 4 4 -2 729.23 56.39
 -5 -3 2 860.01 43.8
 -5 -3 2 875.71 40.9
 -5 -3 2 854.01 35.9
 -5 -3 2 889.91 31.2
 -5 -3 2 865.81 39.6
 5 3 -2 790.72 35.1
 5 3 -2 898.01 47.1
 5 3 -2 863.21 44
 5 3 -2 839.92 36.6
 5 3 -2 883.51 39.6
 -6 -2 2 1150.18 43.9
 -6 -2 2 1004.3 43.7
 -6 -2 2 1038.8 31.8
 -6 -2 2 1171.28 34
 -6 -2 2 1044.9 52.29
 -6 -2 2 1135.69 45.5
 6 2 -2 1138.09 43.4
 6 2 -2 1106.59 51.29
 6 2 -2 1089.19 43.8
 6 2 -2 1150.58 74.09
 6 2 -2 1106.09 31.9
 6 2 -2 1100.29 74.99
 -7 -1 2 1282.87 63.69
 -7 -1 2 1359.26 45.5
 -7 -1 2 1403.06 59.69
 -7 -1 2 1339.87 51.59
 -7 -1 2 1262.27 107.79
 7 1 -2 1281.07 45.8
 7 1 -2 1401.66 90.59
 7 1 -2 1290.57 39.3
 7 1 -2 1289.37 72.99
 7 1 -2 1331.77 54.29
 -8 0 2 900.91 71.09
 -8 0 2 986.7 54.59
 -8 0 2 964.8 55.39
 -8 0 2 948.31 34.6
 -8 0 2 944.21 39.6
 8 0 -2 904.51 40.4
 8 0 -2 964.9 71.49
 8 0 -2 1016.6 44.4
 8 0 -2 887.61 78.99
 8 0 -2 909.41 44.9
 8 0 -2 922.11 41.8
 -9 1 2 512.25 25.1
 -9 1 2 472.65 18.3
 -9 1 2 495.35 40.5
 -9 1 2 457.65 19.2
 9 -1 -2 486.95 25.1
 9 -1 -2 494.25 37.6
 9 -1 -2 493.65 22.7
 -10 2 2 353.26 29.5
 -10 2 2 338.87 17.8
 10 -2 -2 347.47 20
 -11 3 2 127.59 13.5
 11 -3 -2 127.19 14.7
 3 -9 2 178.58 14.9
 3 -9 2 156.58 14.4
 -3 9 -2 163.68 13.2
 -3 9 -2 176.18 15.1
 2 -8 2 235.98 23.3
 2 -8 2 223.98 13.8
 -2 8 -2 235.18 10.7
 -2 8 -2 186.98 13.9
 -2 8 -2 223.18 13.4
 1 -7 2 705.93 45.2
 1 -7 2 700.93 32
 -1 7 -2 722.63 37.4
 -1 7 -2 643.04 30.5
 -1 7 -2 673.13 25.5
 -1 7 -2 647.04 29.1
 -1 7 -2 722.33 25.5
 0 -6 2 686.53 22.8
 0 -6 2 704.03 37.3
 0 6 -2 657.33 25.4
 0 6 -2 702.13 37.2
 0 6 -2 699.53 48.7
 0 6 -2 718.53 41.1
 -1 -5 2 2576.84 176.58
 -1 -5 2 2677.83 115.29
 1 5 -2 2475.05 78.79
 1 5 -2 2551.54 114.69
 -2 -4 2 1025.3 32.4
 -2 -4 2 1000.8 31.9
 -2 -4 2 1146.29 41.2
 -2 -4 2 1111.29 45.9
 2 4 -2 1008 42.4
 2 4 -2 1056.39 54.69
 2 4 -2 1037.5 36.6
 -3 -3 2 1250.17 60.39
 -3 -3 2 1157.48 46.8
 -3 -3 2 1170.18 56.59
 -3 -3 2 1193.78 50.09
 3 3 -2 1149.39 67.59
 3 3 -2 1179.28 65.19
 3 3 -2 1141.69 65.49
 3 3 -2 1237.88 49.8
 3 3 -2 1191.58 60.69
 -4 -2 2 2210.58 113.39
 -4 -2 2 2166.98 119.19
 -4 -2 2 2176.68 192.18
 -4 -2 2 2198.48 90.59
 -4 -2 2 2217.38 68.49
 -4 -2 2 2242.48 51.09
 4 2 -2 2267.67 93.59
 4 2 -2 2329.07 116.69
 4 2 -2 2152.38 153.38
 4 2 -2 2304.17 137.69
 4 2 -2 2237.88 99.89
 -5 -1 2 1563.54 55.99
 -5 -1 2 1553.44 84.69
 -5 -1 2 1607.94 52.39
 -5 -1 2 1553.54 75.69
 -5 -1 2 1615.74 113.19
 5 1 -2 1567.64 66.29
 5 1 -2 1531.05 59.09
 5 1 -2 1634.04 47.7
 5 1 -2 1622.24 75.59
 5 1 -2 1315.77 62.39
 5 1 -2 1603.54 76.39
 -6 0 2 2268.37 99.09
 -6 0 2 2468.45 96.29
 -6 0 2 2591.34 64.89
 -6 0 2 2243.08 120.79
 -6 0 2 2468.05 103.79
 -6 0 2 2514.55 138.29
 6 0 -2 2402.46 99.99
 6 0 -2 2284.07 174.18
 6 0 -2 2547.34 141.39
 6 0 -2 2525.35 71.49
 6 0 -2 2489.45 111.69
 -7 1 2 1291.47 42.2
 -7 1 2 1386.26 49.8
 -7 1 2 1380.36 42
 -7 1 2 1320.47 65.49
 -7 1 2 1342.37 42.1
 7 -1 -2 1215.58 67.19
 7 -1 -2 1397.26 67.59
 7 -1 -2 1386.66 78.69
 7 -1 -2 1325.57 52.19
 7 -1 -2 1245.38 45.3
 -8 2 2 558.14 21.9
 -8 2 2 560.44 22.9
 -8 2 2 541.55 40.3
 -8 2 2 606.54 24.3
 -8 2 2 569.74 19.2
 8 -2 -2 593.74 27.9
 8 -2 -2 580.34 31.9
 8 -2 -2 571.34 42.7
 8 -2 -2 568.54 31
 -9 3 2 427.16 24.7
 -9 3 2 412.36 18
 -9 3 2 400.46 19.6
 -9 3 2 353.96 19
 9 -3 -2 410.36 22.9
 -10 4 2 80.89 9.9
 10 -4 -2 92.39 13.1
 5 -9 2 82.79 13.3
 5 -9 2 110.29 11.6
 -5 9 -2 111.69 10.4
 4 -8 2 187.38 15.1
 4 -8 2 181.28 13.4
 -4 8 -2 217.08 12.8
 -4 8 -2 198.88 14.7
 -4 8 -2 220.78 15
 3 -7 2 430.36 19
 3 -7 2 480.85 28.1
 -3 7 -2 440.66 17
 -3 7 -2 472.45 20.9
 -3 7 -2 453.75 16.3
 2 -6 2 485.65 23.8
 2 -6 2 483.65 33
 -2 6 -2 454.95 24.3
 -2 6 -2 458.95 24.6
 -2 6 -2 492.65 24.4
 -2 6 -2 493.15 29.6
 1 -5 2 2587.04 185.28
 1 -5 2 2629.14 188.18
 -1 5 -2 2559.24 145.99
 -1 5 -2 2544.05 122.29
 -1 5 -2 2633.14 130.19
 -1 5 -2 2540.55 107.29
 -1 5 -2 2673.43 163.38
 0 -4 2 1419.16 60.69
 0 -4 2 1478.25 65.29
 0 -4 2 1529.25 108.89
 0 -4 2 1553.44 86.89
 0 4 -2 1497.45 63.99
 0 4 -2 1498.85 56.99
 0 4 -2 1525.05 73.29
 -1 -3 2 2763.22 91.29
 -1 -3 2 2729.63 89.79
 -1 -3 2 2677.43 194.68
 -1 -3 2 2803.82 91.49
 1 3 -2 2675.33 138.39
 1 3 -2 2589.74 138.59
 1 3 -2 2763.22 99.59
 -2 -2 2 2766.82 179.68
 -2 -2 2 2798.12 94.69
 -2 -2 2 2806.92 102.59
 -2 -2 2 2908.21 135.79
 2 2 -2 2813.22 96.39
 2 2 -2 2898.21 151.88
 2 2 -2 2727.53 90.39
 -3 -1 2 2172.98 95.79
 -3 -1 2 2243.48 130.59
 -3 -1 2 2104.79 114.79
 -3 -1 2 2273.27 136.59
 -3 -1 2 2122.39 83.09
 3 1 -2 1959.8 102.49
 3 1 -2 2080.99 147.59
 3 1 -2 2148.49 134.69
 3 1 -2 2255.97 90.79
 3 1 -2 2193.78 106.19
 3 1 -2 2332.57 132.49
 -4 0 2 6583.94 234.48
 -4 0 2 7499.95 330.17
 -4 0 2 6485.35 292.07
 -4 0 2 7205.48 274.57
 4 0 -2 7624.94 309.67
 4 0 -2 6711.33 377.46
 4 0 -2 6599.94 284.37
 4 0 -2 7308.57 252.67
 4 0 -2 7410.86 217.08
 -5 1 2 1561.14 91.59
 -5 1 2 1547.25 91.69
 -5 1 2 1604.74 124.99
 -5 1 2 1546.35 61.69
 -5 1 2 1571.64 56.69
 -5 1 2 1536.45 48.7
 5 -1 -2 1582.24 71.59
 5 -1 -2 1570.24 80.09
 5 -1 -2 1565.54 102.99
 5 -1 -2 1559.14 89.99
 5 -1 -2 1609.84 71.39
 5 -1 -2 1543.05 115.49
 5 -1 -2 1535.85 62.09
 5 -1 -2 1515.95 77.49
 -6 2 2 1109.29 33.1
 -6 2 2 1037.3 36.8
 -6 2 2 1105.59 61.69
 -6 2 2 1033.1 37
 -6 2 2 1181.68 42.8
 6 -2 -2 1066.49 38.8
 6 -2 -2 1081.09 34
 6 -2 -2 1168.78 71.39
 6 -2 -2 1122.59 47.3
 6 -2 -2 1224.18 69.89
 -7 3 2 800.22 32.5
 -7 3 2 814.42 31
 -7 3 2 925.61 56.79
 -7 3 2 870.61 32.2
 -7 3 2 859.81 32.1
 7 -3 -2 832.92 30
 7 -3 -2 905.61 53.09
 7 -3 -2 807.62 27.7
 7 -3 -2 841.62 45.1
 -8 4 2 248.98 14.2
 -8 4 2 266.37 12.9
 -8 4 2 273.97 17.9
 8 -4 -2 269.87 17.3
 8 -4 -2 240.68 15.2
 -9 5 2 435.16 20.8
 9 -5 -2 434.96 26.3
 -10 6 2 29.7 10.8
 10 -6 -2 48.4 12.5
 6 -8 2 163.18 12.3
 6 -8 2 115.69 13.8
 -6 8 -2 137.39 11
 -6 8 -2 137.29 13.4
 -6 8 -2 126.89 10.7
 5 -7 2 323.07 14.6
 5 -7 2 313.17 20.1
 -5 7 -2 327.17 23.2
 -5 7 -2 319.67 21.5
 -5 7 -2 333.67 14.4
 4 -6 2 281.07 16
 4 -6 2 289.67 16.4
 -4 6 -2 280.87 15.1
 -4 6 -2 298.67 20.6
 -4 6 -2 317.17 17.3
 -4 6 -2 289.77 26.6
 3 -5 2 2479.85 178.38
 3 -5 2 2659.23 131.99
 3 -5 2 2631.74 104.69
 -3 5 -2 2550.54 104.09
 -3 5 -2 2328.67 118.29
 -3 5 -2 2561.74 122.79
 -3 5 -2 2490.85 182.48
 -3 5 -2 2547.34 169.58
 2 -4 2 1068.89 38.4
 2 -4 2 1149.19 34.6
 2 -4 2 1080.09 88.99
 2 -4 2 1031.1 67.89
 2 -4 2 1074.19 52.99
 -2 4 -2 1138.29 33.8
 -2 4 -2 1110.79 41
 -2 4 -2 1064.99 60.19
 -2 4 -2 1127.59 63.19
 -2 4 -2 1051.99 61.39
 1 -3 2 2696.33 122.99
 1 -3 2 2750.32 102.19
 -1 3 -2 2675.13 160.88
 -1 3 -2 2733.83 95.49
 -1 3 -2 2752.72 132.99
 -1 3 -2 2799.32 126.49
 -1 3 -2 2822.42 160.38
 0 -2 2 2693.33 141.49
 0 -2 2 2855.91 145.29
 0 2 -2 2826.32 77.69
 0 2 -2 2827.22 102.39
 0 2 -2 2851.81 184.28
 0 2 -2 2808.02 111.79
 0 2 -2 2786.22 110.89
 -2 0 2 7230.38 241.38
 2 0 -2 6624.04 341.77
 2 0 -2 6620.64 346.77
 2 0 -2 7636.94 227.48
 -3 1 2 2165.68 107.79
 -3 1 2 2110.89 79.19
 -3 1 2 2179.08 116.49
 -3 1 2 2097.49 121.49
 -3 1 2 2244.08 90.29
 3 -1 -2 2220.08 159.48
 3 -1 -2 2222.38 141.39
 3 -1 -2 2092.39 78.49
 3 -1 -2 2187.38 167.78
 3 -1 -2 2251.57 107.59
 3 -1 -2 2266.37 107.19
 3 -1 -2 2199.08 66.69
 -4 2 2 2086.99 72.89
 -4 2 2 2186.28 72.29
 -4 2 2 2133.99 188.28
 -4 2 2 2199.28 123.59
 -4 2 2 2131.99 78.19
 -4 2 2 2266.27 99.89
 4 -2 -2 2235.58 89.69
 4 -2 -2 2283.77 97.99
 4 -2 -2 2230.68 205.48
 4 -2 -2 2210.38 147.29
 4 -2 -2 2166.68 106.19
 -5 3 2 915.01 31.8
 -5 3 2 791.22 86.19
 -5 3 2 864.91 37
 -5 3 2 857.51 64.69
 -5 3 2 874.21 28.2
 5 -3 -2 818.22 72.09
 5 -3 -2 881.81 46.6
 5 -3 -2 945.51 32.3
 5 -3 -2 857.71 36.5
 5 -3 -2 865.51 37
 5 -3 -2 861.21 48.4
 5 -3 -2 894.21 37.4
 -6 4 2 471.35 19.3
 -6 4 2 474.25 18.4
 -6 4 2 420.86 15.7
 -6 4 2 405.56 28.8
 6 -4 -2 427.86 16.7
 6 -4 -2 429.56 27.1
 6 -4 -2 473.55 17.5
 6 -4 -2 480.65 26.1
 6 -4 -2 486.15 29.7
 -7 5 2 767.32 33.9
 -7 5 2 746.43 45.5
 7 -5 -2 798.22 42.2
 7 -5 -2 737.93 55.49
 -8 6 2 97.99 8.3
 -8 6 2 96.89 11.4
 -9 7 2 156.68 16.5
 7 -7 2 216.98 16.9
 -7 7 -2 236.08 22.7
 -7 7 -2 243.58 15.4
 -7 7 -2 238.28 14.1
 6 -6 2 208.38 10.6
 6 -6 2 215.58 14.4
 -6 6 -2 211.98 12.6
 -6 6 -2 222.28 12.2
 -6 6 -2 200.68 14.5
 -6 6 -2 191.08 13.5
 5 -5 2 1600.04 112.69
 5 -5 2 1528.75 108.59
 5 -5 2 1591.94 93.29
 -5 5 -2 1680.03 58.49
 -5 5 -2 1541.25 82.99
 -5 5 -2 1465.25 119.99
 -5 5 -2 1649.44 69.99
 -5 5 -2 1620.14 82.39
 -5 5 -2 1497.55 70.89
 4 -4 2 732.33 22.9
 4 -4 2 686.23 28.7
 4 -4 2 717.63 69.59
 4 -4 2 734.73 56.89
 4 -4 2 716.53 33
 4 -4 2 719.23 27.6
 -4 4 -2 731.23 28.5
 -4 4 -2 700.13 23.9
 -4 4 -2 708.53 25.2
 -4 4 -2 728.13 24.9
 -4 4 -2 680.63 47.8
 -4 4 -2 696.73 33.7
 3 -3 2 1132.49 45.2
 3 -3 2 1197.28 39.1
 3 -3 2 1242.08 83.29
 3 -3 2 1208.38 58.39
 3 -3 2 1169.38 53.69
 3 -3 2 1225.48 65.09
 -3 3 -2 1110.79 70.59
 -3 3 -2 1233.28 45.6
 -3 3 -2 1137.19 44.6
 -3 3 -2 1163.38 48.3
 -3 3 -2 1215.88 37.3
 2 -2 2 2781.42 117.99
 2 -2 2 2843.42 140.99
 2 -2 2 2908.91 118.09
 2 -2 2 2824.82 96.49
 -2 2 -2 2844.02 99.39
 -1 1 -2 8330.87 291.77
 0 0 2 2273.87 86.79
 0 0 2 2140.19 161.28
 0 0 2 2220.68 125.99
 0 0 2 2443.26 95.89
 0 0 -2 2070.89 130.79
 0 0 -2 2024 139.79
 -1 1 2 7604.04 230.88
 1 -1 -2 8079.69 294.57
 -2 2 2 2911.31 108.49
 -2 2 2 2821.72 132.09
 -2 2 2 2824.52 194.18
 -2 2 2 2771.22 114.09
 -2 2 2 2882.11 82.09
 -2 2 2 2815.12 103.79
 -2 2 2 2728.43 105.99
 2 -2 -2 2838.82 154.78
 2 -2 -2 2746.13 135.69
 2 -2 -2 2944.91 102.69
 2 -2 -2 2895.61 112.99
 2 -2 -2 2851.51 129.09
 -3 3 2 1135.29 64.39
 -3 3 2 1163.98 44.4
 -3 3 2 1181.78 44.9
 -3 3 2 1165.58 88.99
 -3 3 2 1163.08 77.49
 -3 3 2 1195.48 43.3
 -3 3 2 1144.99 80.39
 3 -3 -2 1151.18 89.79
 3 -3 -2 1238.18 69.79
 3 -3 -2 1176.88 65.59
 3 -3 -2 1134.69 77.29
 3 -3 -2 1157.78 32.3
 3 -3 -2 1191.98 48.1
 3 -3 -2 1146.19 66.49
 -4 4 2 744.73 25
 -4 4 2 730.63 31.9
 -4 4 2 750.92 46.4
 -4 4 2 706.53 32.1
 -4 4 2 723.03 24.6
 -4 4 2 754.72 27.5
 -4 4 2 685.23 32.1
 4 -4 -2 657.73 46.9
 4 -4 -2 632.04 34
 4 -4 -2 686.03 27.3
 4 -4 -2 678.43 42.2
 4 -4 -2 727.63 37.3
 4 -4 -2 685.63 32.2
 -5 5 2 1682.63 109.59
 -5 5 2 1679.53 75.89
 -5 5 2 1608.54 54.29
 -5 5 2 1698.33 81.59
 5 -5 -2 1659.23 130.09
 -6 6 2 226.58 15.1
 -6 6 2 223.88 11.3
 -6 6 2 214.08 11.7
 -6 6 2 198.38 12.4
 6 -6 -2 216.08 14.2
 -7 7 2 273.27 17.4
 -7 7 2 251.77 15.6
 7 -7 -2 261.57 21.4
 -9 7 -2 123.19 12.8
 8 -6 2 108.09 12
 -8 6 -2 111.59 10
 -8 6 -2 113.79 10.9
 7 -5 2 761.92 34.2
 7 -5 2 761.02 22
 7 -5 2 757.52 26.5
 -7 5 -2 732.73 21.4
 -7 5 -2 751.02 59.89
 -7 5 -2 763.32 20.7
 -7 5 -2 775.52 33.4
 6 -4 2 423.96 29.9
 6 -4 2 449.86 19.2
 6 -4 2 463.55 21.4
 6 -4 2 439.96 27.1
 6 -4 2 453.35 27.4
 -6 4 -2 487.45 38.6
 -6 4 -2 466.25 19.4
 -6 4 -2 419.46 31
 -6 4 -2 403.96 19.1
 -6 4 -2 485.25 18.6
 5 -3 2 849.12 34.8
 5 -3 2 923.61 49.4
 5 -3 2 885.21 67.79
 5 -3 2 856.01 32.4
 5 -3 2 898.01 59.29
 -5 3 -2 898.01 32.6
 -5 3 -2 928.51 28.5
 -5 3 -2 866.11 64.59
 -5 3 -2 852.91 34
 -5 3 -2 851.91 33.1
 4 -2 2 2219.78 89.79
 4 -2 2 2122.19 77.99
 4 -2 2 2279.27 75.79
 4 -2 2 2158.38 103.09
 4 -2 2 2185.98 61.89
 -4 2 -2 2289.37 151.78
 -4 2 -2 2260.17 96.29
 -4 2 -2 2200.38 88.59
 -4 2 -2 2217.98 77.29
 -4 2 -2 2154.98 80.69
 3 -1 2 2152.98 67.29
 3 -1 2 2301.17 118.19
 3 -1 2 2228.48 171.48
 3 -1 2 2025.3 106.59
 3 -1 2 2283.37 142.99
 -3 1 -2 2141.39 76.59
 -3 1 -2 2333.87 93.99
 -3 1 -2 2167.58 112.19
 2 0 2 7470.35 265.27
 2 0 2 7090.69 254.87
 2 0 2 7017.6 441.96
 -2 0 -2 7163.88 263.77
 -2 0 -2 6617.64 339.47
 -1 -1 -2 7066.39 311.87
 0 2 2 2951.9 125.49
 0 2 2 2929.91 176.78
 0 2 2 2709.93 158.28
 0 2 2 2925.71 158.68
 0 -2 -2 2937.01 99.99
 0 -2 -2 2902.91 201.68
 -1 3 2 2800.32 118.79
 -1 3 2 2879.21 112.39
 -1 3 2 2557.54 188.18
 -1 3 2 2688.93 108.39
 -1 3 2 2755.42 82.79
 1 -3 -2 2837.42 171.98
 1 -3 -2 2819.32 95.39
 1 -3 -2 2843.42 109.59
 1 -3 -2 2874.71 123.59
 -2 4 2 1088.69 50.19
 -2 4 2 1107.09 40.7
 -2 4 2 1088.59 50.49
 -2 4 2 1076.69 30.3
 -2 4 2 1125.99 94.09
 2 -4 -2 1050.19 46.8
 2 -4 -2 1135.79 49.2
 2 -4 -2 1137.49 80.19
 2 -4 -2 1072.69 46.9
 -3 5 2 2543.05 194.58
 -3 5 2 2623.24 133.19
 -3 5 2 2654.63 84.39
 -3 5 2 2546.85 130.19
 3 -5 -2 2550.14 104.39
 3 -5 -2 2457.85 165.38
 -4 6 2 305.57 16.8
 -4 6 2 283.47 13.5
 -4 6 2 288.17 13.9
 4 -6 -2 311.77 16.3
 -5 7 2 342.27 17.6
 -5 7 2 320.67 19.9
 -5 7 2 311.37 17.3
 -5 7 2 341.17 17.8
 5 -7 -2 342.17 23
 -6 8 2 126.99 11.8
 -6 8 2 141.89 11.5
 6 -8 -2 114.39 11.8
 10 -6 2 32.6 10
 9 -5 2 447.36 28.6
 9 -5 2 445.66 25.5
 -9 5 -2 463.15 36
 8 -4 2 239.58 16.5
 -8 4 -2 241.68 12.6
 -8 4 -2 271.97 15.6
 7 -3 2 919.31 43.7
 7 -3 2 859.81 42.9
 7 -3 2 888.41 43
 7 -3 2 821.02 45.5
 -7 3 -2 884.91 24.9
 -7 3 -2 883.71 43.4
 -7 3 -2 896.11 55.29
 6 -2 2 1075.79 23.8
 6 -2 2 1070.39 70.69
 6 -2 2 1055.09 23.4
 6 -2 2 1120.19 43.4
 -6 2 -2 1000.2 40.9
 -6 2 -2 1165.18 103.69
 -6 2 -2 1137.59 41.2
 -6 2 -2 908.31 38.7
 5 -1 2 1585.14 122.69
 5 -1 2 1516.55 78.59
 5 -1 2 1552.94 34.5
 5 -1 2 1670.73 117.09
 5 -1 2 1612.24 70.39
 5 -1 2 1600.84 51.39
 -5 1 -2 1596.94 54.69
 -5 1 -2 1490.45 56.99
 -5 1 -2 1620.24 71.19
 4 0 2 7182.68 370.06
 4 0 2 7661.63 242.78
 4 0 2 7630.24 246.68
 4 0 2 7418.86 273.77
 4 0 2 6423.76 362.16
 -4 0 -2 7201.98 281.77
 -4 0 -2 7350.46 227.08
 -4 0 -2 7028.6 352.46
 3 1 2 2197.88 107.79
 3 1 2 2177.08 89.99
 3 1 2 2298.97 128.29
 3 1 2 2273.37 79.89
 -3 -1 -2 2059.19 112.59
 -3 -1 -2 2115.49 102.89
 -3 -1 -2 2212.98 100.79
 2 2 2 2914.11 111.39
 2 2 2 2734.03 130.99
 2 2 2 3029.8 120.69
 -2 -2 -2 2824.72 143.19
 -2 -2 -2 2721.23 124.99
 -2 -2 -2 2904.61 139.29
 -2 -2 -2 2899.91 105.89
 -2 -2 -2 2858.51 148.79
 1 3 2 2729.43 101.99
 1 3 2 2740.33 120.99
 1 3 2 2867.51 87.49
 -1 -3 -2 2772.62 111.99
 -1 -3 -2 2798.22 182.48
 -1 -3 -2 2749.92 150.08
 -1 -3 -2 2874.71 130.59
 0 4 2 1413.46 78.19
 0 4 2 1429.46 57.19
 0 4 2 1547.05 47.7
 0 -4 -2 1465.45 55.49
 0 -4 -2 1414.76 97.59
 0 -4 -2 1464.25 80.49
 0 -4 -2 1508.05 54.89
 -1 5 2 2674.83 110.29
 -1 5 2 2687.53 177.08
 1 -5 -2 2542.95 84.89
 -2 6 2 486.15 22.1
 -2 6 2 475.05 32.8
 -2 6 2 482.65 24
 2 -6 -2 461.65 22.5
 -3 7 2 475.05 19.8
 -3 7 2 436.86 22.3
 -3 7 2 462.55 31
 3 -7 -2 449.36 16.8
 -4 8 2 189.88 14.2
 -4 8 2 202.38 12.8
 -4 8 2 207.08 13
 4 -8 -2 190.38 13.5
 -5 9 2 130.79 12.1
 -5 9 2 105.29 12.3
 5 -9 -2 105.19 12.4
 10 -4 2 97.29 12.4
 10 -4 2 95.19 11.3
 -10 4 -2 92.69 11.5
 9 -3 2 416.36 18.6
 -9 3 -2 366.06 15.5
 8 -2 2 533.75 21.2
 8 -2 2 504.95 24.9
 -8 2 -2 544.65 44.8
 7 -1 2 1282.77 51.19
 7 -1 2 1259.27 47
 7 -1 2 1302.47 63.29
 -7 1 -2 1335.17 107.39
 -7 1 -2 1350.96 46.2
 6 0 2 2457.15 151.28
 6 0 2 2498.45 93.39
 6 0 2 2512.15 79.79
 -6 0 -2 2474.25 65.89
 -6 0 -2 2384.66 82.39
 -6 0 -2 2496.25 90.49
 -6 0 -2 2374.56 59.69
 -6 0 -2 2361.56 65.19
 5 1 2 1526.65 62.09
 5 1 2 1628.64 88.19
 5 1 2 1562.54 66.29
 5 1 2 1534.45 42.8
 5 1 2 1613.14 76.59
 5 1 2 1509.75 44.6
 -5 -1 -2 1576.84 135.19
 -5 -1 -2 1465.15 88.19
 -5 -1 -2 1612.84 73.39
 4 2 2 2189.98 109.69
 4 2 2 2293.57 120.59
 4 2 2 2305.27 112.49
 -4 -2 -2 2155.58 105.09
 -4 -2 -2 2213.48 103.49
 -4 -2 -2 2051.49 97.19
 3 3 2 1163.58 53.19
 3 3 2 1118.99 49.8
 3 3 2 1156.98 70.99
 -3 -3 -2 1147.49 86.59
 -3 -3 -2 1165.68 41
 -3 -3 -2 1141.29 42.2
 -3 -3 -2 1200.08 36.8
 2 4 2 1129.09 31.7
 2 4 2 1125.79 35.1
 2 4 2 1038 38.9
 -2 -4 -2 1114.09 33.2
 -2 -4 -2 1109.99 48.8
 -2 -4 -2 1143.09 59.59
 -2 -4 -2 1024.3 52.69
 1 5 2 2598.14 90.59
 1 5 2 2481.85 55.89
 -1 -5 -2 2512.85 92.79
 0 6 2 709.33 26.9
 0 6 2 730.43 28.7
 0 -6 -2 709.73 39.2
 -1 7 2 666.43 39.7
 -1 7 2 707.03 37.3
 -1 7 2 706.83 22.5
 1 -7 -2 692.83 41.9
 -2 8 2 239.08 13
 -2 8 2 224.68 13.2
 -2 8 2 237.98 13.2
 2 -8 -2 249.68 17.4
 -3 9 2 163.98 14.6
 -3 9 2 175.88 14.5
 -3 9 2 188.18 13.5
 3 -9 -2 173.28 15.9
 3 -9 -2 157.58 14
 11 -3 2 149.19 14.5
 -11 3 -2 143.59 14.2
 10 -2 2 354.66 20.2
 10 -2 2 306.07 21.6
 10 -2 2 340.57 29.8
 -10 2 -2 328.97 21
 -10 2 -2 283.47 27.6
 9 -1 2 489.75 18.4
 9 -1 2 539.25 39.1
 9 -1 2 517.95 33.4
 -9 1 -2 481.75 35.2
 -9 1 -2 501.45 25
 8 0 2 968.6 54.79
 8 0 2 964.5 56.09
 8 0 2 956.2 40.3
 8 0 2 839.12 53.39
 -8 0 -2 1027.2 85.69
 -8 0 -2 892.81 36.5
 -8 0 -2 908.41 43.2
 7 1 2 1277.37 55.49
 7 1 2 1307.67 51.39
 7 1 2 1379.66 77.29
 7 1 2 1362.16 67.49
 7 1 2 1373.06 80.99
 -7 -1 -2 1295.27 53.29
 -7 -1 -2 1406.06 86.79
 -7 -1 -2 1288.77 42.5
 -7 -1 -2 1318.77 85.59
 -7 -1 -2 1317.17 76.79
 6 2 2 1110.89 40.3
 6 2 2 1131.09 87.89
 6 2 2 1110.69 40.5
 -6 -2 -2 1051.59 54.79
 -6 -2 -2 1145.99 44.1
 -6 -2 -2 1136.69 51.39
 -6 -2 -2 1118.39 89.19
 -6 -2 -2 1079.99 91.29
 -6 -2 -2 1121.49 83.79
 5 3 2 879.61 46.6
 5 3 2 896.61 24.2
 5 3 2 834.22 24.5
 5 3 2 846.82 41.9
 -5 -3 -2 848.42 37.9
 -5 -3 -2 919.51 70.79
 -5 -3 -2 852.31 54.39
 -5 -3 -2 905.51 37.8
 -5 -3 -2 857.41 24.1
 -5 -3 -2 848.62 39.3
 4 4 2 738.13 21.8
 4 4 2 716.63 27
 -4 -4 -2 683.33 22.2
 -4 -4 -2 739.33 46.2
 -4 -4 -2 756.62 40.3
 -4 -4 -2 667.83 48.5
 -4 -4 -2 674.53 34.9
 3 5 2 2486.85 90.69
 3 5 2 2576.24 79.39
 -3 -5 -2 2681.23 124.89
 -3 -5 -2 2591.94 120.89
 2 6 2 487.65 19.4
 2 6 2 469.75 17.5
 -2 -6 -2 519.75 24.1
 -2 -6 -2 459.05 38.4
 1 7 2 683.53 37.1
 1 7 2 700.43 23.6
 -1 -7 -2 696.83 32.6
 -1 -7 -2 657.03 57.19
 0 8 2 286.47 15
 0 8 2 278.47 16.6
 0 -8 -2 267.27 20
 0 -8 -2 258.17 15.7
 -1 9 2 149.09 12.8
 -1 9 2 168.38 12.6
 -1 9 2 163.18 10.3
 1 -9 -2 156.08 14.2
 1 -9 -2 169.68 14.5
 -2 10 2 259.57 23.1
 -2 10 2 286.47 17.6
 2 -10 -2 328.47 20.4
 2 -10 -2 306.27 19.6
 12 -2 2 171.28 16.8
 11 -1 2 97.09 12.9
 -11 1 -2 94.99 11.6
 10 0 2 715.23 50.99
 10 0 2 728.63 26.1
 -10 0 -2 741.53 24.6
 9 1 2 497.35 18
 9 1 2 478.15 21.3
 -9 -1 -2 476.05 21.7
 -9 -1 -2 400.76 28.2
 -9 -1 -2 455.55 24.3
 -9 -1 -2 497.65 27.2
 8 2 2 581.84 53.29
 8 2 2 613.34 26.2
 8 2 2 569.04 20.2
 -8 -2 -2 528.55 43.6
 -8 -2 -2 520.35 33.8
 -8 -2 -2 576.64 40.1
 -8 -2 -2 546.35 23.3
 -8 -2 -2 590.04 36.9
 7 3 2 845.32 45
 7 3 2 869.71 25.2
 7 3 2 880.71 43.6
 -7 -3 -2 795.92 36.4
 -7 -3 -2 939.21 75.69
 -7 -3 -2 902.41 34.2
 -7 -3 -2 786.82 54.39
 -7 -3 -2 823.52 52.09
 6 4 2 454.05 15.7
 6 4 2 469.95 18.4
 -6 -4 -2 437.56 19.2
 -6 -4 -2 444.46 38.7
 -6 -4 -2 426.66 25.3
 5 5 2 1723.43 96.99
 5 5 2 1622.64 82.09
 -5 -5 -2 1561.74 99.29
 -5 -5 -2 1753.52 145.09
 -5 -5 -2 1722.33 74.09
 4 6 2 304.57 15.6
 4 6 2 370.06 16.7
 -4 -6 -2 301.77 21.8
 -4 -6 -2 311.47 17.8
 3 7 2 448.26 20.7
 3 7 2 430.26 19.3
 -3 -7 -2 470.05 28.2
 -3 -7 -2 448.46 37.1
 2 8 2 247.48 14.8
 2 8 2 242.98 15.6
 -2 -8 -2 226.68 16.1
 -2 -8 -2 229.98 14.2
 1 9 2 155.18 12.5
 1 9 2 132.99 12.5
 -1 -9 -2 139.59 13.8
 -1 -9 -2 135.99 12.1
 0 10 2 331.27 19
 0 10 2 319.87 25.2
 0 -10 -2 312.17 22.6
 0 -10 -2 337.37 21.1
 12 0 2 353.56 20.5
 -12 0 -2 315.97 24.4
 11 1 2 83.29 10
 -11 -1 -2 94.09 10.8
 10 2 2 371.86 19.2
 10 2 2 303.47 18.7
 -10 -2 -2 322.57 23
 -10 -2 -2 332.87 28.5
 9 3 2 378.76 21.3
 9 3 2 402.76 20.6
 9 3 2 386.76 27.7
 -9 -3 -2 437.16 17.9
 -9 -3 -2 381.16 26.8
 -9 -3 -2 451.85 22.5
 8 4 2 268.77 12.1
 8 4 2 277.47 22.7
 -8 -4 -2 298.47 14.3
 -8 -4 -2 266.07 16.2
 -8 -4 -2 245.58 23.4
 7 5 2 822.32 40.1
 7 5 2 784.92 26.5
 -7 -5 -2 767.42 40.6
 -7 -5 -2 654.93 44
 -7 -5 -2 790.02 37.9
 6 6 2 197.28 12.9
 6 6 2 176.88 13
 -6 -6 -2 198.48 11.5
 -6 -6 -2 221.68 12.8
 -6 -6 -2 203.88 22.7
 5 7 2 322.97 20.8
 5 7 2 325.27 17.8
 -5 -7 -2 291.97 22.3
 -5 -7 -2 328.77 22.7
 4 8 2 183.38 13.9
 4 8 2 209.28 14.8
 -4 -8 -2 195.78 20.9
 -4 -8 -2 193.88 18.5
 3 9 2 192.88 17.2
 3 9 2 168.88 14.6
 -3 -9 -2 177.68 14.3
 -3 -9 -2 182.68 13.2
 2 10 2 311.67 23.5
 2 10 2 324.87 28.2
 -2 -10 -2 319.87 25.4
 -2 -10 -2 261.27 16.6
 12 2 2 185.28 17.2
 -12 -2 -2 145.89 24.9
 -12 -2 -2 146.29 14.1
 11 3 2 147.39 14.6
 -11 -3 -2 134.89 12.5
 -11 -3 -2 135.89 23.8
 10 4 2 97.19 12.1
 -10 -4 -2 96.99 20.6
 -10 -4 -2 89.99 10.5
 9 5 2 402.46 31.3
 9 5 2 431.56 27.3
 -9 -5 -2 408.26 25.3
 -9 -5 -2 386.46 30.1
 -9 -5 -2 425.96 34.4
 8 6 2 119.89 11.2
 8 6 2 122.79 12
 -8 -6 -2 103.79 11.1
 -8 -6 -2 105.29 10.3
 -8 -6 -2 122.09 21.7
 7 7 2 247.48 18.2
 7 7 2 234.88 15.3
 -7 -7 -2 265.57 27.9
 -7 -7 -2 262.87 14.6
 -7 -7 -2 264.07 21.6
 6 8 2 166.68 14.9
 6 8 2 153.88 15
 -6 -8 -2 129.99 12.4
 -6 -8 -2 118.39 12.1
 5 9 2 107.39 13.2
 5 9 2 128.59 15.1
 -5 -9 -2 93.19 10.6
 -10 -6 -2 8 19.9
 9 7 2 161.28 15.3
 -9 -7 -2 171.18 27.2
 -9 -7 -2 122.59 16.1
 -9 -7 -2 141.19 20.2
 -9 -7 3 57.89 11.3
 9 7 -3 66.39 11.3
 -10 -6 3 183.98 16.8
 10 6 -3 189.08 20.4
 -5 -9 3 218.58 22.4
 5 9 -3 249.38 17.9
 5 9 -3 228.88 17.7
 -6 -8 3 397.56 29.4
 -6 -8 3 369.16 29.6
 6 8 -3 403.46 20.9
 6 8 -3 350.96 19.5
 -7 -7 3 180.88 23
 -7 -7 3 239.38 16.6
 7 7 -3 223.58 15.5
 7 7 -3 209.08 14.9
 7 7 -3 174.28 13.7
 -8 -6 3 197.48 22.1
 -8 -6 3 233.88 23.9
 -8 -6 3 230.38 16
 8 6 -3 241.08 15.4
 8 6 -3 208.28 13.5
 -9 -5 3 14.6 7.8
 -9 -5 3 30 14.9
 -9 -5 3 17.4 7.5
 9 5 -3 20.7 7.9
 9 5 -3 13.2 6.5
 -10 -4 3 230.88 19.4
 -10 -4 3 300.67 25.5
 -10 -4 3 263.77 16.9
 10 4 -3 241.88 15.6
 10 4 -3 240.48 19.6
 -11 -3 3 142.89 13.8
 -11 -3 3 138.29 19.8
 11 3 -3 98.89 11.7
 -2 -10 3 18.3 7.9
 -2 -10 3 6.9 10.6
 2 10 -3 7 7.5
 2 10 -3 6.1 7.9
 -3 -9 3 358.26 18.7
 -3 -9 3 347.37 27.7
 3 9 -3 336.47 24.4
 3 9 -3 313.07 17.9
 -4 -8 3 578.04 41.1
 -4 -8 3 609.64 47.2
 4 8 -3 641.34 32.2
 4 8 -3 578.74 28.1
 -5 -7 3 160.88 14
 -5 -7 3 179.98 16.5
 5 7 -3 195.98 13.4
 5 7 -3 163.68 13.1
 -6 -6 3 489.75 22
 -6 -6 3 461.35 27.3
 -6 -6 3 507.25 23.7
 6 6 -3 436.26 30.1
 -7 -5 3 13.4 12.4
 -7 -5 3 27.3 7.1
 -7 -5 3 19.8 4.8
 7 5 -3 11.7 5.3
 7 5 -3 24.4 6.3
 7 5 -3 19.9 6.9
 -8 -4 3 424.86 18.9
 -8 -4 3 375.16 19.3
 -8 -4 3 370.66 23.7
 8 4 -3 355.46 17.1
 8 4 -3 385.76 32.8
 8 4 -3 385.56 17.4
 -9 -3 3 322.17 16.8
 -9 -3 3 306.47 17.6
 -9 -3 3 294.67 22.5
 9 3 -3 308.27 15.5
 9 3 -3 313.87 17.8
 -10 -2 3 501.35 28.3
 -10 -2 3 571.24 24.9
 -10 -2 3 496.95 27.4
 -10 -2 3 563.44 23.1
 10 2 -3 543.55 27.9
 10 2 -3 509.55 37
 -11 -1 3 332.17 19.2
 -11 -1 3 304.57 23.6
 11 1 -3 341.57 18.8
 -12 0 3 -9.6 8.7
 -12 0 3 0.3 7.4
 12 0 -3 3.5 8.5
 0 -10 3 18.5 10.3
 0 -10 3 31.5 9.6
 0 10 -3 23.3 7.9
 0 10 -3 34.1 9.1
 -1 -9 3 526.05 23
 -1 -9 3 504.75 24.7
 1 9 -3 540.85 21.9
 1 9 -3 535.15 40.2
 -2 -8 3 775.42 36.2
 -2 -8 3 793.02 53.29
 2 8 -3 745.73 28.1
 2 8 -3 703.33 23.1
 -3 -7 3 244.98 14.1
 -3 -7 3 262.17 18
 3 7 -3 282.47 14.9
 3 7 -3 272.97 14.2
 -4 -6 3 973.7 69.79
 -4 -6 3 986 28.7
 4 6 -3 1006.1 37.4
 4 6 -3 1027 50.79
 -5 -5 3 59.59 8.5
 -5 -5 3 67.09 7.9
 -5 -5 3 63.89 12.7
 5 5 -3 85.99 8.5
 5 5 -3 72.29 7.3
 5 5 -3 73.69 4.6
 -6 -4 3 681.43 24.1
 -6 -4 3 681.43 38
 -6 -4 3 732.33 30.4
 -6 -4 3 731.93 27.7
 6 4 -3 718.03 30.2
 6 4 -3 696.73 33.5
 6 4 -3 725.03 30.3
 6 4 -3 714.43 46.2
 6 4 -3 726.83 30.8
 -7 -3 3 540.75 31.7
 -7 -3 3 602.14 21.9
 -7 -3 3 593.84 27.6
 -7 -3 3 592.74 28.3
 7 3 -3 591.54 26.2
 7 3 -3 620.64 25.2
 7 3 -3 533.35 20.2
 7 3 -3 585.24 48.9
 -8 -2 3 871.81 35.4
 -8 -2 3 873.01 45
 -8 -2 3 926.01 26.3
 -8 -2 3 875.71 35.6
 8 2 -3 906.71 58.99
 8 2 -3 875.31 44
 8 2 -3 912.61 31.4
 8 2 -3 878.11 36.5
 -9 -1 3 944.81 57.19
 -9 -1 3 983 64.99
 -9 -1 3 1032.3 35.5
 -9 -1 3 966.4 29.4
 -9 -1 3 938.21 38.9
 9 1 -3 1053.89 71.29
 9 1 -3 996.4 40
 -10 0 3 7.2 3.6
 -10 0 3 5.4 6.8
 -10 0 3 10.1 6
 -10 0 3 3.4 3.3
 10 0 -3 4.5 6.5
 -11 1 3 310.17 17.1
 -11 1 3 327.57 18.8
 -11 1 3 310.37 23.4
 11 -1 -3 355.96 22.4
 -12 2 3 248.18 18.5
 12 -2 -3 212.68 17.9
 2 -10 3 23.7 10.1
 2 -10 3 2.4 9.1
 -2 10 -3 3.9 7.2
 -2 10 -3 9.8 6.6
 1 -9 3 581.84 28.3
 1 -9 3 616.44 31.8
 -1 9 -3 516.05 23.9
 -1 9 -3 518.25 23.9
 0 -8 3 777.12 28.3
 0 -8 3 819.02 45.6
 0 8 -3 751.82 33.9
 0 8 -3 802.62 37.1
 -1 -7 3 627.84 43.1
 -1 -7 3 551.44 23.8
 1 7 -3 620.64 19.4
 1 7 -3 588.54 33.9
 1 7 -3 598.14 30.1
 1 7 -3 571.24 46.6
 -2 -6 3 923.41 33.8
 -2 -6 3 969.2 45.2
 2 6 -3 960.8 30.4
 2 6 -3 944.91 48.5
 -3 -5 3 135.49 9
 -3 -5 3 111.29 8.7
 3 5 -3 128.39 6.1
 3 5 -3 124.89 9
 -4 -4 3 1278.97 41.9
 -4 -4 3 1380.56 48.3
 -4 -4 3 1366.96 67.59
 4 4 -3 1311.07 70.39
 4 4 -3 1389.56 70.39
 4 4 -3 1343.57 52.39
 4 4 -3 1346.47 46.3
 -5 -3 3 1202.68 35.2
 -5 -3 3 1150.08 62.69
 -5 -3 3 1150.38 49
 -5 -3 3 1088.79 96.89
 -5 -3 3 1190.38 58.19
 5 3 -3 1157.88 47.2
 5 3 -3 1158.18 69.99
 5 3 -3 1189.08 58.39
 5 3 -3 1123.59 42.8
 5 3 -3 1167.18 87.29
 -6 -2 3 2099.49 64.79
 -6 -2 3 2000.9 91.29
 -6 -2 3 2137.79 63.49
 -6 -2 3 1962.6 136.19
 -6 -2 3 2021.6 101.89
 -6 -2 3 2102.69 60.89
 6 2 -3 2000.3 105.89
 6 2 -3 1919.01 55.99
 6 2 -3 2034.4 135.29
 6 2 -3 2062.89 88.09
 6 2 -3 2191.98 77.59
 -7 -1 3 2471.45 88.09
 -7 -1 3 2432.56 60.19
 -7 -1 3 2141.19 186.28
 -7 -1 3 2310.17 119.69
 -7 -1 3 2300.67 112.69
 7 1 -3 2534.55 122.29
 7 1 -3 2440.16 93.39
 7 1 -3 2386.16 100.89
 7 1 -3 2305.77 92.89
 -8 0 3 3.7 3.6
 -8 0 3 7 3.5
 -8 0 3 8.2 5.8
 8 0 -3 7 4.9
 8 0 -3 3.9 5.3
 8 0 -3 4.9 5.6
 -9 1 3 1037.1 52.79
 -9 1 3 985.3 46.8
 -9 1 3 1021.6 41.6
 -9 1 3 1058.69 44.1
 9 -1 -3 998.1 75.99
 9 -1 -3 1002.8 65.39
 9 -1 -3 1001.2 32
 -10 2 3 486.15 23.9
 -10 2 3 509.65 21.8
 10 -2 -3 589.34 29.4
 -11 3 3 115.09 12.7
 11 -3 -3 94.69 12
 3 -9 3 364.76 18.5
 3 -9 3 345.27 26.6
 -3 9 -3 319.47 18.5
 -3 9 -3 356.66 19.8
 2 -8 3 720.93 29.1
 2 -8 3 669.93 28.5
 -2 8 -3 791.02 24
 -2 8 -3 741.43 28.7
 -2 8 -3 742.33 36.7
 1 -7 3 562.14 23.1
 1 -7 3 559.24 38.5
 -1 7 -3 606.54 29.6
 -1 7 -3 557.94 22.8
 -1 7 -3 551.14 23.9
 -1 7 -3 562.64 20.1
 -1 7 -3 610.54 27.5
 0 -6 3 788.52 36
 0 -6 3 753.72 53.19
 0 6 -3 764.62 40.9
 0 6 -3 740.03 35.2
 0 6 -3 715.93 41.3
 0 6 -3 730.13 39.7
 -1 -5 3 57.09 6.1
 -1 -5 3 57.09 5.7
 1 5 -3 57.59 4.6
 1 5 -3 59.99 6.2
 1 5 -3 62.39 5.6
 -2 -4 3 1640.04 95.49
 -2 -4 3 1581.04 61.79
 -2 -4 3 1531.05 63.39
 -2 -4 3 1647.94 91.69
 2 4 -3 1639.74 79.79
 2 4 -3 1575.24 81.19
 2 4 -3 1556.24 60.09
 2 4 -3 1688.83 62.89
 2 4 -3 1594.54 94.49
 -3 -3 3 1902.41 138.79
 -3 -3 3 1803.82 82.29
 -3 -3 3 1995.2 44.4
 -3 -3 3 1944.61 105.69
 3 3 -3 1896.71 93.89
 3 3 -3 1884.11 64.09
 3 3 -3 1753.02 91.39
 -4 -2 3 4992.9 260.17
 -4 -2 3 4903.81 156.18
 -4 -2 3 4815.22 270.47
 -4 -2 3 4951.5 189.98
 -4 -2 3 4685.13 282.87
 4 2 -3 4845.72 204.18
 4 2 -3 4842.02 220.78
 4 2 -3 5163.98 187.88
 4 2 -3 4928.81 192.88
 -5 -1 3 3055.69 116.69
 -5 -1 3 3230.18 248.58
 -5 -1 3 3005.9 197.18
 -5 -1 3 3158.38 114.99
 -5 -1 3 3117.89 142.99
 -5 -1 3 3130.19 134.19
 5 1 -3 3045.5 143.69
 5 1 -3 2710.13 82.49
 5 1 -3 3068.09 123.89
 5 1 -3 3256.77 99.99
 5 1 -3 3126.59 107.29
 5 1 -3 3127.19 192.28
 -6 0 3 12.2 5.3
 -6 0 3 3.4 3.4
 -6 0 3 8 3.5
 -6 0 3 2.4 3.7
 -6 0 3 4.4 3.3
 -6 0 3 7 3.9
 6 0 -3 2.9 3.9
 6 0 -3 11.9 4.5
 6 0 -3 5.2 1.4
 6 0 -3 6.9 2.5
 6 0 -3 3.6 5.9
 6 0 -3 2.6 4.8
 -7 1 3 2311.57 157.48
 -7 1 3 2290.07 79.19
 -7 1 3 2520.65 98.79
 -7 1 3 2442.06 91.19
 -7 1 3 2290.27 68.19
 7 -1 -3 2206.88 110.99
 7 -1 -3 2233.08 89.59
 7 -1 -3 2200.38 67.09
 7 -1 -3 2356.86 117.89
 7 -1 -3 2516.15 96.89
 -8 2 3 828.72 44.8
 -8 2 3 826.22 35.9
 -8 2 3 895.51 32.5
 -8 2 3 929.01 38.5
 -8 2 3 901.51 40.2
 8 -2 -3 919.21 62.79
 8 -2 -3 852.51 54.69
 8 -2 -3 883.41 33.1
 8 -2 -3 825.02 37.5
 -9 3 3 319.27 22.3
 -9 3 3 293.17 12.1
 -9 3 3 323.27 17
 -9 3 3 318.87 12.4
 9 -3 -3 325.67 19.6
 9 -3 -3 314.77 20.1
 -10 4 3 238.88 19.4
 10 -4 -3 224.28 19.9
 5 -9 3 237.08 18.9
 5 -9 3 267.97 19.4
 -5 9 -3 267.47 16.4
 4 -8 3 656.73 49.4
 4 -8 3 658.93 26.9
 -4 8 -3 591.94 33.3
 -4 8 -3 658.03 39.4
 -4 8 -3 624.24 25.2
 3 -7 3 295.47 14.7
 3 -7 3 257.67 19.1
 -3 7 -3 281.77 13.5
 -3 7 -3 283.37 19.8
 -3 7 -3 282.07 14.7
 2 -6 3 913.11 47
 2 -6 3 987.5 68.69
 -2 6 -3 911.21 47
 -2 6 -3 1017 40.2
 -2 6 -3 964.9 49.4
 -2 6 -3 953.7 56.59
 1 -5 3 56.29 6.5
 1 -5 3 60.39 6.2
 -1 5 -3 56.79 3.8
 -1 5 -3 57.69 4.2
 -1 5 -3 73.39 6.9
 -1 5 -3 62.99 6.7
 -1 5 -3 55.59 4.6
 0 -4 3 1321.77 87.59
 0 -4 3 1312.17 69.29
 0 -4 3 1299.67 71.79
 0 -4 3 1269.77 60.29
 0 4 -3 1362.76 79.99
 0 4 -3 1347.47 70.29
 0 4 -3 1349.66 68.89
 0 4 -3 1307.07 44.6
 -1 -3 3 2846.12 108.29
 -1 -3 3 2664.33 129.49
 -1 -3 3 2808.52 129.99
 -1 -3 3 2767.92 135.49
 1 3 -3 2655.53 65.39
 1 3 -3 2670.53 93.59
 1 3 -3 2700.13 108.89
 1 3 -3 2690.13 141.89
 -2 -2 3 6187.28 221.28
 -2 -2 3 6538.25 335.37
 2 2 -3 6659.23 361.56
 2 2 -3 6705.83 246.68
 2 2 -3 6437.06 215.38
 -3 -1 3 4350.66 145.19
 -3 -1 3 4683.43 198.98
 -3 -1 3 4783.52 338.47
 -3 -1 3 4238.38 208.68
 -3 -1 3 4474.65 190.38
 3 1 -3 4012.9 258.37
 3 1 -3 4266.57 224.08
 3 1 -3 4537.75 259.97
 3 1 -3 4519.05 227.88
 3 1 -3 4285.47 245.58
 -4 0 3 8 4
 -4 0 3 8.9 2.9
 -4 0 3 1.2 2.5
 -4 0 3 8.1 3.9
 -4 0 3 0.7 3.5
 4 0 -3 4.1 0.5
 4 0 -3 0.4 2.2
 4 0 -3 8.1 2.8
 4 0 -3 5.5 4
 4 0 -3 6.6 4.2
 4 0 -3 5.3 2.2
 -5 1 3 3187.68 172.18
 -5 1 3 3303.27 93.99
 -5 1 3 3134.19 81.79
 -5 1 3 3041.4 143.89
 -5 1 3 3147.89 258.57
 5 -1 -3 2898.21 157.68
 5 -1 -3 3209.08 153.38
 5 -1 -3 3206.98 110.69
 5 -1 -3 3299.17 108.89
 5 -1 -3 3148.89 100.09
 5 -1 -3 2953 138.99
 -6 2 3 2142.79 64.29
 -6 2 3 2005.5 75.49
 -6 2 3 1926.31 61.19
 -6 2 3 2126.19 62.09
 -6 2 3 2070.89 83.39
 6 -2 -3 2041.8 165.58
 6 -2 -3 1919.31 57.69
 6 -2 -3 2070.29 87.99
 6 -2 -3 2051.09 174.98
 6 -2 -3 2016.8 119.59
 -7 3 3 582.34 21.5
 -7 3 3 633.14 25.7
 -7 3 3 591.24 18.8
 -7 3 3 571.34 20.6
 -7 3 3 580.94 35
 7 -3 -3 632.24 20.2
 7 -3 -3 562.14 25.3
 7 -3 -3 573.44 25.4
 7 -3 -3 576.14 33.4
 7 -3 -3 614.84 28.7
 -8 4 3 356.66 20.6
 -8 4 3 367.46 15.8
 -8 4 3 372.66 18.9
 8 -4 -3 361.56 19.1
 8 -4 -3 364.76 22.4
 -9 5 3 9.6 8.8
 9 -5 -3 34.8 11.2
 6 -8 3 390.06 24
 6 -8 3 327.37 23.2
 -6 8 -3 375.96 24.5
 -6 8 -3 370.16 20.5
 -6 8 -3 385.36 27.7
 5 -7 3 178.08 13.4
 5 -7 3 167.28 12.3
 -5 7 -3 175.98 12.1
 -5 7 -3 197.08 11.8
 -5 7 -3 192.58 10.7
 4 -6 3 980.4 65.59
 4 -6 3 941.21 29.3
 -4 6 -3 961.7 72.29
 -4 6 -3 979.1 31.2
 -4 6 -3 950.9 77.49
 -4 6 -3 1022.6 77.39
 3 -5 3 110.49 9.4
 3 -5 3 106.49 9.3
 3 -5 3 119.99 9
 -3 5 -3 128.39 9.5
 -3 5 -3 112.59 7.1
 -3 5 -3 127.49 10.9
 -3 5 -3 117.39 6.6
 -3 5 -3 140.49 9.1
 2 -4 3 1531.85 104.49
 2 -4 3 1600.64 84.79
 2 -4 3 1613.04 93.59
 -2 4 -3 1662.83 74.99
 -2 4 -3 1478.75 57.29
 -2 4 -3 1570.74 107.09
 -2 4 -3 1637.34 64.69
 -2 4 -3 1514.05 89.49
 1 -3 3 2913.71 208.38
 1 -3 3 2718.23 215.08
 1 -3 3 2608.74 91.29
 -1 3 -3 2714.63 119.89
 -1 3 -3 2724.63 109.19
 -1 3 -3 2720.13 90.09
 0 -2 3 5717.53 186.48
 0 -2 3 6063.69 280.17
 0 -2 3 5821.22 205.18
 0 2 -3 5585.54 189.98
 0 2 -3 5394.46 208.58
 0 2 -3 6101.49 255.07
 1 1 -3 9164.88 362.06
 -2 0 3 3.3 3.3
 -2 0 3 1.4 3.3
 -2 0 3 5.2 1.3
 -2 0 3 5.2 2.4
 -2 0 3 3.4 2.8
 2 0 -3 5.8 1.4
 2 0 -3 9.1 2.2
 2 0 -3 7.2 2.6
 2 0 -3 0.6 2.8
 -3 1 3 4374.86 142.09
 -3 1 3 4119.69 209.08
 -3 1 3 4429.46 294.77
 -3 1 3 4401.06 140.89
 -3 1 3 4448.25 170.38
 3 -1 -3 4387.76 163.98
 3 -1 -3 4304.07 170.68
 3 -1 -3 4451.15 250.57
 3 -1 -3 4435.36 184.48
 -4 2 3 4705.53 147.49
 -4 2 3 4933.11 171.08
 -4 2 3 4739.33 162.08
 -4 2 3 4576.84 208.58
 4 -2 -3 4831.82 177.28
 4 -2 -3 4897.91 162.88
 4 -2 -3 4757.72 173.78
 4 -2 -3 4961.9 186.68
 4 -2 -3 5296.07 197.48
 4 -2 -3 5030 176.38
 -5 3 3 1113.69 29.7
 -5 3 3 1086.49 35.6
 -5 3 3 1223.48 57.79
 -5 3 3 1152.78 36.6
 -5 3 3 1178.38 45.1
 5 -3 -3 1077.39 58.09
 5 -3 -3 1139.59 89.09
 5 -3 -3 1155.48 48
 5 -3 -3 1085.89 85.39
 5 -3 -3 1109.79 52.89
 5 -3 -3 1074.99 59.29
 5 -3 -3 1129.89 45.9
 5 -3 -3 1150.18 65.39
 -6 4 3 669.23 37.1
 -6 4 3 665.43 28.4
 -6 4 3 677.93 25
 -6 4 3 673.63 26.6
 6 -4 -3 659.63 32.8
 6 -4 -3 672.73 21.1
 6 -4 -3 713.33 53.69
 -7 5 3 43.1 8.7
 7 -5 -3 35.5 6.3
 7 -5 -3 35.3 9.6
 -8 6 3 227.78 17.6
 -8 6 3 228.18 17.9
 8 -6 -3 216.58 16.9
 7 -7 3 226.98 16
 -7 7 -3 171.38 15.1
 -7 7 -3 217.38 14.6
 6 -6 3 479.45 23.3
 6 -6 3 476.35 27
 -6 6 -3 496.95 19.2
 -6 6 -3 472.25 35.5
 -6 6 -3 468.95 30.1
 -6 6 -3 430.36 21.1
 5 -5 3 80.69 8.6
 5 -5 3 56.29 6.6
 5 -5 3 66.09 6.6
 5 -5 3 75.89 6.3
 -5 5 -3 78.59 5.8
 -5 5 -3 70.59 6.3
 -5 5 -3 69.69 5.8
 -5 5 -3 69.19 7.8
 -5 5 -3 70.29 6.8
 -5 5 -3 69.19 7.4
 4 -4 3 1319.97 44.1
 4 -4 3 1366.26 78.99
 4 -4 3 1356.96 72.49
 4 -4 3 1307.17 51.89
 4 -4 3 1289.67 94.29
 4 -4 3 1343.37 92.09
 4 -4 3 1340.27 56.19
 4 -4 3 1240.78 58.79
 -4 4 -3 1311.57 57.79
 -4 4 -3 1341.87 89.19
 -4 4 -3 1359.26 81.89
 -4 4 -3 1386.26 42.3
 3 -3 3 1865.71 117.29
 3 -3 3 1810.12 82.19
 3 -3 3 1805.32 99.89
 3 -3 3 1854.91 65.29
 3 -3 3 1881.71 95.19
 3 -3 3 1805.92 60.49
 3 -3 3 1803.92 62.09
 -3 3 -3 1839.72 119.39
 -3 3 -3 1763.82 127.69
 -3 3 -3 1820.82 110.99
 -3 3 -3 1893.41 75.79
 2 -2 3 6486.65 268.07
 2 -2 3 6425.66 303.67
 -2 2 -3 6462.35 261.17
 -1 1 -3 8682.23 397.16
 0 0 3 8 2.5
 0 0 3 11.5 3
 0 0 3 9.3 2.4
 0 0 -3 9.9 2.4
 -1 1 3 8929.51 396.06
 -1 1 3 9159.78 292.57
 -1 1 3 9414.46 327.07
 1 -1 -3 9401.06 344.97
 1 -1 -3 8789.72 311.27
 -2 2 3 6261.67 250.87
 -2 2 3 6230.88 281.07
 -2 2 3 6166.68 211.58
 -2 2 3 6540.75 215.48
 2 -2 -3 6234.68 257.77
 2 -2 -3 6440.26 271.77
 2 -2 -3 6205.78 263.47
 -3 3 3 1917.61 155.68
 -3 3 3 1849.31 57.79
 -3 3 3 1875.81 76.69
 -3 3 3 1895.31 95.79
 -3 3 3 1852.91 74.69
 -3 3 3 1879.81 64.89
 3 -3 -3 1799.12 60.29
 3 -3 -3 1773.92 137.09
 3 -3 -3 1912.41 56.19
 3 -3 -3 1841.82 140.59
 3 -3 -3 1726.43 76.19
 3 -3 -3 1799.12 85.99
 3 -3 -3 1804.32 84.19
 -4 4 3 1371.16 43.9
 -4 4 3 1266.87 61.79
 -4 4 3 1366.26 48.9
 -4 4 3 1368.96 43.1
 -4 4 3 1228.58 50.59
 -4 4 3 1371.76 41.3
 -4 4 3 1382.46 83.99
 4 -4 -3 1228.28 61.69
 4 -4 -3 1262.47 45.3
 4 -4 -3 1248.08 58.79
 4 -4 -3 1316.37 64.09
 4 -4 -3 1316.27 82.59
 4 -4 -3 1281.67 55.89
 -5 5 3 69.79 6.5
 -5 5 3 68.69 6.7
 -5 5 3 68.79 5.6
 -5 5 3 71.99 5.1
 5 -5 -3 79.39 8.1
 -6 6 3 537.55 25
 -6 6 3 446.96 17.2
 -6 6 3 466.45 18.4
 6 -6 -3 432.66 22.7
 -7 7 3 228.08 17.9
 -7 7 3 232.88 13.1
 7 -7 -3 219.28 21.1
 8 -6 3 224.48 16.3
 -8 6 -3 184.18 13.5
 -8 6 -3 197.68 13.8
 7 -5 3 24.5 7.7
 -7 5 -3 14.2 5.7
 -7 5 -3 20.2 6
 -7 5 -3 23.2 3.6
 -7 5 -3 20.7 6.4
 6 -4 3 673.53 37.1
 6 -4 3 673.63 38.4
 6 -4 3 662.43 33.7
 6 -4 3 715.03 62.99
 6 -4 3 700.43 35.3
 6 -4 3 661.33 50.89
 -6 4 -3 717.63 28.6
 -6 4 -3 731.53 35
 -6 4 -3 692.03 55.89
 -6 4 -3 689.53 33
 -6 4 -3 700.73 34.1
 5 -3 3 1184.08 63.19
 5 -3 3 1138.79 44.4
 5 -3 3 1155.28 77.49
 5 -3 3 1201.48 62.59
 5 -3 3 1135.89 83.19
 -5 3 -3 1114.79 72.49
 -5 3 -3 1146.49 45.6
 -5 3 -3 1101.79 43.4
 -5 3 -3 1156.18 51.19
 -5 3 -3 1206.28 52.19
 -5 3 -3 1148.69 97.49
 4 -2 3 4797.22 349.07
 4 -2 3 5013.6 154.38
 4 -2 3 4886.31 256.77
 4 -2 3 4802.82 239.78
 4 -2 3 4921.01 192.28
 -4 2 -3 4726.53 149.39
 -4 2 -3 5054.39 205.18
 -4 2 -3 5018 161.38
 3 -1 3 4416.76 161.68
 3 -1 3 4406.36 192.38
 3 -1 3 4418.66 162.78
 3 -1 3 4489.65 138.59
 -3 1 -3 4330.37 135.19
 -3 1 -3 4415.76 194.58
 -3 1 -3 4355.06 226.28
 2 0 3 0.3 3.4
 2 0 3 3.3 1.5
 2 0 3 2 2.1
 2 0 3 0.6 2.7
 2 0 3 5.3 1.1
 2 0 3 4.2 1.5
 2 0 3 5.1 2.1
 2 0 3 7.5 2
 -2 0 -3 1.5 1.4
 -2 0 -3 6.5 2.5
 -2 0 -3 1.3 1.5
 -2 0 -3 1.8 1.1
 -1 -1 -3 9072.59 409.66
 0 2 3 5762.52 227.88
 0 2 3 5840.92 282.27
 0 -2 -3 5799.22 172.78
 -1 3 3 2780.12 140.99
 -1 3 3 2773.42 188.58
 -1 3 3 2574.34 126.69
 -1 3 3 2704.93 118.09
 -1 3 3 2731.93 125.69
 -1 3 3 2796.92 135.69
 1 -3 -3 2590.04 191.08
 1 -3 -3 2755.12 210.38
 1 -3 -3 2802.22 189.58
 1 -3 -3 2717.53 118.79
 -2 4 3 1619.84 126.79
 -2 4 3 1641.84 128.99
 -2 4 3 1620.64 126.29
 -2 4 3 1645.44 50.39
 -2 4 3 1547.85 89.39
 -2 4 3 1573.64 67.59
 2 -4 -3 1690.23 110.59
 2 -4 -3 1592.24 92.79
 2 -4 -3 1581.84 90.99
 2 -4 -3 1549.94 109.99
 2 -4 -3 1578.74 119.79
 -3 5 3 117.09 10.6
 -3 5 3 132.29 7.8
 -3 5 3 129.89 8.7
 -3 5 3 124.69 8
 3 -5 -3 119.39 8.4
 3 -5 -3 118.69 8.3
 -4 6 3 974.1 39.1
 -4 6 3 927.61 38.9
 -4 6 3 1043.5 49.4
 -4 6 3 1024.1 70.79
 4 -6 -3 1027.2 50.49
 -5 7 3 187.28 11.4
 -5 7 3 186.58 14
 -5 7 3 162.08 12.3
 -5 7 3 156.78 11.5
 5 -7 -3 185.98 14.4
 -6 8 3 323.27 18.6
 -6 8 3 354.36 23.4
 6 -8 -3 346.87 25.5
 9 -5 3 23.2 8.1
 9 -5 3 11.8 8.2
 -9 5 -3 14.6 7.8
 -9 5 -3 19.4 6.6
 8 -4 3 387.26 23.9
 8 -4 3 356.06 20
 -8 4 -3 384.26 29.2
 -8 4 -3 385.36 16.8
 7 -3 3 640.54 37.2
 7 -3 3 567.84 27.6
 7 -3 3 617.24 26.5
 -7 3 -3 581.04 16.6
 -7 3 -3 589.04 53.89
 6 -2 3 1885.81 71.89
 6 -2 3 2052.29 189.88
 6 -2 3 2061.39 69.29
 -6 2 -3 2075.39 87.99
 -6 2 -3 2128.09 60.99
 5 -1 3 3129.39 138.79
 5 -1 3 3050.99 84.59
 5 -1 3 2993.3 116.69
 5 -1 3 2988.6 156.88
 5 -1 3 3086.59 130.49
 5 -1 3 3028.4 93.19
 -5 1 -3 3248.97 115.09
 -5 1 -3 3065.99 118.99
 -5 1 -3 3191.98 151.28
 -5 1 -3 3234.78 181.38
 4 0 3 9 3
 4 0 3 6.2 4.6
 4 0 3 12.2 3.1
 4 0 3 8.8 0.6
 -4 0 -3 10.3 3.2
 3 1 3 4441.66 102.09
 3 1 3 4352.76 186.68
 3 1 3 4397.26 225.78
 -3 -1 -3 3918.71 157.98
 -3 -1 -3 4259.57 254.67
 -3 -1 -3 4416.16 258.57
 2 2 3 6711.43 323.67
 2 2 3 6390.96 200.98
 2 2 3 6628.74 187.08
 -2 -2 -3 6518.65 239.58
 -2 -2 -3 6436.06 317.27
 1 3 3 2850.01 159.08
 1 3 3 2681.43 132.69
 1 3 3 2688.03 197.68
 1 3 3 2676.43 111.69
 -1 -3 -3 2698.33 86.89
 -1 -3 -3 2754.42 77.69
 -1 -3 -3 2878.61 215.88
 -1 -3 -3 2772.52 198.08
 0 4 3 1258.67 43
 0 4 3 1343.77 63.29
 0 4 3 1323.27 43.3
 0 4 3 1302.77 73.39
 0 -4 -3 1466.05 113.99
 0 -4 -3 1364.36 117.89
 0 -4 -3 1340.57 58.69
 0 -4 -3 1332.17 66.69
 -1 5 3 53.99 6.6
 -1 5 3 62.29 7
 -1 5 3 47.7 5.6
 1 -5 -3 65.49 7
 -2 6 3 950.8 52.29
 2 -6 -3 956.9 40.1
 -3 7 3 281.17 19
 -3 7 3 238.08 14.2
 -3 7 3 255.57 17.4
 3 -7 -3 263.97 19.9
 -4 8 3 585.84 45.4
 -4 8 3 557.94 37.7
 -4 8 3 623.64 21.2
 4 -8 -3 599.54 22.4
 -5 9 3 240.28 15.7
 -5 9 3 250.77 16.2
 5 -9 -3 257.67 19.4
 10 -4 3 253.77 20.5
 10 -4 3 245.88 15.1
 -10 4 -3 256.17 17.4
 9 -3 3 314.87 19.4
 9 -3 3 326.87 16.9
 -9 3 -3 290.77 16.5
 8 -2 3 731.83 30.8
 8 -2 3 921.51 74.09
 8 -2 3 933.01 67.49
 8 -2 3 858.11 27.8
 -8 2 -3 814.12 26.6
 7 -1 3 2215.08 86.49
 7 -1 3 2323.27 131.89
 7 -1 3 2196.38 115.99
 7 -1 3 2274.67 100.29
 -7 1 -3 2201.68 72.89
 -7 1 -3 2272.97 74.59
 -7 1 -3 2382.26 140.39
 6 0 3 12.2 6.1
 6 0 3 5 1.8
 -6 0 -3 -4.1 6.2
 5 1 3 3031.9 115.69
 5 1 3 3056.09 167.28
 5 1 3 3092.89 119.19
 5 1 3 3056.99 182.78
 5 1 3 3104.89 197.38
 -5 -1 -3 2965.2 106.29
 -5 -1 -3 3076.19 177.08
 4 2 3 4803.62 221.68
 4 2 3 5076.19 220.68
 -4 -2 -3 4571.94 207.58
 -4 -2 -3 5079.49 184.58
 -4 -2 -3 4681.53 190.68
 3 3 3 1738.73 155.18
 3 3 3 1816.52 115.29
 3 3 3 1814.02 72.39
 -3 -3 -3 1928.21 121.69
 -3 -3 -3 1862.91 77.29
 -3 -3 -3 1734.93 92.89
 -3 -3 -3 1859.71 123.19
 -3 -3 -3 1767.42 152.98
 2 4 3 1497.75 63.39
 2 4 3 1565.34 75.49
 2 4 3 1621.94 87.99
 -2 -4 -3 1551.94 135.99
 -2 -4 -3 1525.15 64.69
 -2 -4 -3 1506.75 115.59
 -2 -4 -3 1630.24 73.59
 1 5 3 54.79 6.9
 1 5 3 47.1 6.3
 -1 -5 -3 47.8 6.2
 0 6 3 721.43 28.5
 0 6 3 791.02 24.9
 0 -6 -3 746.13 36.5
 -1 7 3 597.14 18.8
 -1 7 3 579.84 31.9
 -1 7 3 549.15 27.1
 1 -7 -3 606.84 20.3
 -2 8 3 765.92 35.8
 -2 8 3 727.23 30.3
 -2 8 3 700.73 26.8
 2 -8 -3 747.33 41.1
 -3 9 3 327.17 21.2
 -3 9 3 361.96 23.4
 -3 9 3 329.57 17.1
 3 -9 -3 347.97 19
 11 -3 3 157.68 14.6
 -11 3 -3 120.79 14.1
 -11 3 -3 164.68 14.4
 10 -2 3 481.95 30.9
 10 -2 3 548.25 34.4
 10 -2 3 479.45 21.8
 -10 2 -3 553.64 33.3
 9 -1 3 1036.7 63.49
 9 -1 3 1025.7 58.19
 9 -1 3 949.21 35.3
 -9 1 -3 964.6 27.5
 -9 1 -3 1017.1 42
 8 0 3 0.7 6.1
 8 0 3 4.8 5
 8 0 3 3.2 2.2
 -8 0 -3 6.3 9.2
 -8 0 -3 8.5 4.3
 7 1 3 2448.26 76.49
 7 1 3 2434.16 71.79
 7 1 3 2321.47 116.49
 7 1 3 2400.36 113.69
 -7 -1 -3 2375.66 157.48
 -7 -1 -3 2191.28 89.59
 -7 -1 -3 2342.77 135.69
 -7 -1 -3 2542.05 124.69
 6 2 3 2210.38 99.29
 6 2 3 2113.19 86.09
 -6 -2 -3 1977 64.19
 -6 -2 -3 2101.19 159.48
 -6 -2 -3 1928.91 74.59
 -6 -2 -3 2070.09 185.88
 -6 -2 -3 2031.1 130.99
 -6 -2 -3 2052.39 86.19
 5 3 3 1149.58 36.2
 5 3 3 1185.78 77.99
 5 3 3 1191.98 46.7
 -5 -3 -3 1036 45.5
 -5 -3 -3 1223.88 76.99
 -5 -3 -3 1098.59 50.39
 -5 -3 -3 1105.29 55.49
 -5 -3 -3 1078.99 45.3
 -5 -3 -3 1085.69 57.49
 4 4 3 1313.57 52.69
 4 4 3 1286.57 45.9
 -4 -4 -3 1182.78 69.99
 -4 -4 -3 1372.76 66.29
 -4 -4 -3 1342.97 46.5
 -4 -4 -3 1336.57 89.49
 3 5 3 121.89 8.9
 3 5 3 114.99 8.5
 -3 -5 -3 139.29 7.6
 -3 -5 -3 108.59 8.6
 2 6 3 989.2 32.8
 2 6 3 955.2 48.8
 -2 -6 -3 1004.8 74.69
 -2 -6 -3 950.4 59.39
 1 7 3 550.34 28.1
 1 7 3 602.24 21
 -1 -7 -3 630.84 27.7
 0 8 3 775.52 25.9
 0 8 3 760.02 41.4
 0 -8 -3 829.42 63.59
 0 -8 -3 813.52 49.3
 -1 9 3 546.35 28.3
 -1 9 3 544.35 23.5
 -1 9 3 556.04 35.5
 1 -9 -3 463.95 35.3
 1 -9 -3 514.25 22.9
 -2 10 3 12.2 6.6
 -2 10 3 3.8 6.9
 2 -10 -3 6.3 7.2
 2 -10 -3 4 9
 12 -2 3 250.67 24.1
 11 -1 3 349.47 21
 -11 1 -3 344.17 18.5
 10 0 3 8.1 6.1
 10 0 3 0.3 6.4
 -10 0 -3 1.6 5.3
 9 1 3 1066.39 38.6
 9 1 3 1055.49 51.19
 -9 -1 -3 1059.49 30.5
 -9 -1 -3 998.2 46.4
 8 2 3 913.91 32
 8 2 3 929.01 37.7
 8 2 3 880.71 87.99
 -8 -2 -3 817.12 34.8
 -8 -2 -3 856.71 34.2
 -8 -2 -3 899.51 74.59
 -8 -2 -3 893.21 56.99
 -8 -2 -3 878.41 55.59
 7 3 3 590.14 26.6
 7 3 3 618.34 23
 7 3 3 541.05 30.7
 -7 -3 -3 632.44 24.1
 -7 -3 -3 559.44 40.6
 -7 -3 -3 550.04 36
 -7 -3 -3 484.15 34.6
 -7 -3 -3 597.64 42.4
 6 4 3 677.43 45.6
 6 4 3 718.23 24.8
 -6 -4 -3 722.63 29.3
 -6 -4 -3 698.53 33.4
 -6 -4 -3 718.63 26.8
 5 5 3 79.99 7.7
 5 5 3 84.19 8.9
 -5 -5 -3 97.29 8.6
 -5 -5 -3 82.59 8.4
 -5 -5 -3 76.19 6.9
 4 6 3 990.3 56.99
 4 6 3 967.7 40.2
 -4 -6 -3 1048.9 52.59
 -4 -6 -3 1088.49 52.99
 3 7 3 284.37 17.5
 3 7 3 252.77 14.6
 -3 -7 -3 266.87 18.5
 -3 -7 -3 251.37 14.4
 2 8 3 732.63 27.1
 2 8 3 724.73 49.4
 -2 -8 -3 748.03 37.4
 -2 -8 -3 715.03 28.5
 1 9 3 602.74 24.8
 -1 -9 -3 544.25 39
 -1 -9 -3 534.85 32.5
 0 10 3 36.7 9.8
 0 10 3 26.4 8.6
 0 -10 -3 26.1 10.9
 0 -10 -3 27.4 7.7
 12 0 3 11.9 8.8
 11 1 3 323.87 23.5
 -11 -1 -3 308.87 28
 -11 -1 -3 310.17 19.1
 10 2 3 479.25 24.4
 10 2 3 532.75 29.9
 -10 -2 -3 498.35 23.8
 -10 -2 -3 499.45 31
 9 3 3 347.17 15.8
 9 3 3 300.47 22.2
 -9 -3 -3 343.57 20.7
 -9 -3 -3 314.97 16.5
 -9 -3 -3 318.87 29.1
 8 4 3 334.07 23
 8 4 3 399.76 16.8
 -8 -4 -3 371.76 15.7
 -8 -4 -3 331.17 37.3
 -8 -4 -3 336.17 28.3
 7 5 3 35.2 7.9
 7 5 3 22.3 7.1
 -7 -5 -3 18.1 6.2
 -7 -5 -3 19.5 14.1
 -7 -5 -3 24.1 5.8
 6 6 3 467.75 18.5
 6 6 3 481.75 17.9
 -6 -6 -3 531.05 25.1
 -6 -6 -3 481.95 27
 -6 -6 -3 479.05 35.3
 5 7 3 186.68 12.8
 5 7 3 176.08 14.2
 -5 -7 -3 171.88 10.3
 -5 -7 -3 195.98 16.5
 4 8 3 564.34 27.2
 4 8 3 584.44 30.9
 -4 -8 -3 602.74 46
 -4 -8 -3 574.14 36.4
 3 9 3 356.96 19.4
 3 9 3 328.37 20
 -3 -9 -3 337.87 25
 -3 -9 -3 307.87 20.1
 2 10 3 8.1 8
 -2 -10 -3 18.9 6.7
 12 2 3 179.38 16.8
 -12 -2 -3 196.58 16.1
 11 3 3 129.69 14.2
 -11 -3 -3 124.79 19.9
 -11 -3 -3 154.18 13
 10 4 3 279.67 19.1
 10 4 3 242.98 16.8
 -10 -4 -3 229.58 14.9
 -10 -4 -3 257.37 27.7
 9 5 3 19.9 7.3
 9 5 3 22.8 7.2
 -9 -5 -3 27.9 18
 -9 -5 -3 10.5 5.9
 -9 -5 -3 14.9 5.7
 8 6 3 221.88 18.8
 8 6 3 217.58 14.6
 -8 -6 -3 232.78 25.9
 -8 -6 -3 233.28 15.4
 -8 -6 -3 193.78 14.1
 7 7 3 216.18 15.5
 7 7 3 227.68 15.3
 -7 -7 -3 206.58 25.8
 -7 -7 -3 217.78 12.8
 -7 -7 -3 239.18 20.6
 6 8 3 399.36 21.2
 6 8 3 336.97 22
 -6 -8 -3 381.86 20.6
 -6 -8 -3 405.96 24.7
 5 9 3 270.27 29.3
 5 9 3 256.77 18
 -5 -9 -3 252.27 21
 9 7 3 102.99 12.1
 -9 -7 -3 76.39 10.2
 -5 -9 4 25.2 10
 5 9 -4 6.2 9.4
 5 9 -4 20.8 10.5
 -6 -8 4 125.19 13.9
 -6 -8 4 109.89 20.2
 6 8 -4 107.09 13.5
 6 8 -4 136.29 14.1
 6 8 -4 109.99 10.1
 -7 -7 4 183.18 21.6
 -7 -7 4 178.98 16
 7 7 -4 191.98 15.3
 7 7 -4 190.68 15.3
 7 7 -4 179.28 14.7
 -8 -6 4 150.68 19.7
 -8 -6 4 132.09 14.1
 -8 -6 4 143.09 13.4
 8 6 -4 148.09 11.4
 8 6 -4 136.49 12.8
 8 6 -4 156.08 13.4
 -9 -5 4 767.22 52.29
 -9 -5 4 777.02 41.4
 -9 -5 4 783.32 36
 9 5 -4 775.92 38.6
 9 5 -4 870.71 38.6
 9 5 -4 749.33 42.7
 -10 -4 4 221.98 16.5
 -10 -4 4 285.07 24.3
 -10 -4 4 217.38 16
 10 4 -4 233.78 14.7
 10 4 -4 239.78 19.1
 10 4 -4 254.57 17.3
 -11 -3 4 126.59 18.8
 -11 -3 4 99.09 12.9
 11 3 -4 100.69 12.8
 -3 -9 4 25.2 8.2
 -3 -9 4 22.1 8.3
 3 9 -4 15.1 8.3
 3 9 -4 17.3 6.8
 -4 -8 4 230.98 22
 -4 -8 4 244.38 16.6
 4 8 -4 215.68 15.9
 4 8 -4 251.57 16.5
 -5 -7 4 205.08 15.5
 -5 -7 4 229.28 17
 5 7 -4 222.88 18.2
 5 7 -4 253.57 16.5
 5 7 -4 253.37 15.6
 -6 -6 4 350.16 17.8
 -6 -6 4 354.46 17.3
 -6 -6 4 383.06 27
 6 6 -4 387.76 31.9
 6 6 -4 372.96 18.3
 6 6 -4 370.46 19.7
 -7 -5 4 1714.33 93.59
 -7 -5 4 1726.43 74.69
 -7 -5 4 1770.52 65.99
 7 5 -4 1576.74 58.99
 7 5 -4 1685.33 62.39
 -8 -4 4 439.76 20.3
 -8 -4 4 499.35 28.3
 -8 -4 4 475.35 32.7
 8 4 -4 473.05 24.3
 8 4 -4 475.85 19.5
 -9 -3 4 192.98 17
 -9 -3 4 141.29 21.6
 -9 -3 4 197.88 14
 9 3 -4 168.28 12.8
 9 3 -4 213.18 20.5
 -10 -2 4 407.16 21.9
 -10 -2 4 423.16 26.2
 -10 -2 4 438.36 21
 -10 -2 4 379.26 24.1
 -10 -2 4 395.36 17.8
 10 2 -4 414.36 31.6
 10 2 -4 425.56 21.7
 10 2 -4 467.85 36.3
 -11 -1 4 25.1 9.8
 -11 -1 4 18.5 9.1
 11 1 -4 21.5 8.9
 -12 0 4 100.09 13.5
 -12 0 4 86.49 11.6
 12 0 -4 76.69 11.2
 0 -10 4 82.59 11
 0 -10 4 64.99 11.2
 0 10 -4 71.29 11.2
 0 10 -4 64.49 9.1
 -1 -9 4 46.8 9.6
 -1 -9 4 52.69 10.6
 1 9 -4 39.7 8.8
 1 9 -4 41.7 9.3
 -2 -8 4 208.68 17.1
 -2 -8 4 235.58 14.4
 2 8 -4 229.38 13.8
 2 8 -4 235.58 16.2
 -3 -7 4 321.07 18.7
 -3 -7 4 301.67 17.3
 3 7 -4 297.47 16.6
 3 7 -4 302.97 16.6
 -4 -6 4 939.71 32.1
 -4 -6 4 853.41 37.9
 4 6 -4 901.21 33.4
 4 6 -4 931.81 30.1
 4 6 -4 864.71 44.7
 -5 -5 4 2235.88 67.29
 -5 -5 4 2312.67 86.19
 -5 -5 4 2293.77 83.89
 5 5 -4 2262.37 202.88
 5 5 -4 2401.26 103.09
 5 5 -4 2042 78.19
 5 5 -4 2284.57 92.39
 5 5 -4 2243.48 143.09
 -6 -4 4 1044.1 42.2
 -6 -4 4 1016.6 58.49
 -6 -4 4 1124.89 44.9
 -6 -4 4 1022.4 40.4
 6 4 -4 1102.09 41.5
 6 4 -4 1085.59 62.29
 6 4 -4 1076.39 47
 6 4 -4 1031.5 52.69
 -7 -3 4 309.57 18.9
 -7 -3 4 288.77 16.9
 -7 -3 4 300.47 14.7
 -7 -3 4 278.97 17.9
 7 3 -4 265.67 16.6
 7 3 -4 300.17 14.9
 7 3 -4 310.97 13.5
 -8 -2 4 808.82 22.5
 -8 -2 4 813.22 25.2
 -8 -2 4 800.42 31.6
 -8 -2 4 806.72 33.3
 8 2 -4 936.11 46.3
 8 2 -4 833.72 35.9
 8 2 -4 765.62 30.8
 -9 -1 4 93.79 10.7
 -9 -1 4 94.99 10.9
 -9 -1 4 89.39 9.3
 -9 -1 4 93.99 10.5
 9 1 -4 106.39 10.5
 -10 0 4 110.09 10.7
 -10 0 4 146.99 12.7
 -10 0 4 110.69 11.6
 10 0 -4 129.49 12.2
 -11 1 4 21.8 7.3
 -11 1 4 14.3 6
 -2 10 -4 17 7.5
 1 -9 4 33.1 9.8
 1 -9 4 38.7 7.9
 -1 9 -4 50.19 8.7
 -1 9 -4 29.3 8.6
 0 -8 4 184.58 13.6
 0 -8 4 171.18 14.2
 0 8 -4 175.98 12.7
 0 8 -4 194.78 13
 -1 -7 4 322.07 15.2
 -1 -7 4 347.97 18.4
 1 7 -4 316.67 21.8
 1 7 -4 354.36 23.3
 1 7 -4 349.27 16
 -2 -6 4 1027.7 42.2
 -2 -6 4 956.1 65.79
 2 6 -4 925.51 41.1
 2 6 -4 947.31 35.9
 -3 -5 4 3328.77 118.59
 -3 -5 4 3226.78 155.98
 3 5 -4 3066.79 191.98
 3 5 -4 3335.07 134.99
 -4 -4 4 2197.38 61.39
 -4 -4 4 2180.38 153.58
 -4 -4 4 2205.38 150.68
 4 4 -4 2262.87 133.49
 4 4 -4 2109.19 47.8
 4 4 -4 2111.89 125.79
 4 4 -4 2097.29 82.89
 4 4 -4 2077.29 69.19
 -5 -3 4 532.25 23.9
 -5 -3 4 491.85 22.4
 -5 -3 4 534.75 25
 -5 -3 4 487.65 20.4
 5 3 -4 499.35 23.2
 5 3 -4 480.15 34.4
 5 3 -4 565.04 21
 5 3 -4 489.65 17.3
 -6 -2 4 1538.85 55.79
 -6 -2 4 1439.56 104.49
 -6 -2 4 1574.94 36.5
 -6 -2 4 1558.74 52.39
 -6 -2 4 1567.94 63.89
 -6 -2 4 1483.45 57.49
 6 2 -4 1577.44 76.89
 6 2 -4 1288.67 68.49
 6 2 -4 1589.94 107.99
 6 2 -4 1471.55 55.99
 -7 -1 4 206.18 14.8
 -7 -1 4 187.78 11.2
 -7 -1 4 189.18 16.5
 -7 -1 4 235.18 14.1
 -7 -1 4 231.88 14.9
 7 1 -4 189.88 12.9
 7 1 -4 235.78 16.4
 7 1 -4 213.78 14.7
 7 1 -4 230.28 11.7
 -8 0 4 190.18 18.3
 -8 0 4 197.38 10.1
 -8 0 4 175.68 11.2
 -8 0 4 221.48 13.3
 -8 0 4 156.58 13.8
 8 0 -4 212.28 11.9
 8 0 -4 198.88 12.8
 8 0 -4 186.08 14.6
 8 0 -4 160.18 9.8
 -9 1 4 99.59 10.8
 -9 1 4 91.99 7.6
 -9 1 4 81.49 7.9
 -9 1 4 92.59 9.5
 9 -1 -4 91.89 10.6
 9 -1 -4 96.39 8.7
 -10 2 4 381.76 20.8
 -10 2 4 365.36 18.9
 10 -2 -4 374.76 20.5
 -11 3 4 140.59 14.7
 -11 3 4 108.99 12.6
 11 -3 -4 138.29 14.7
 3 -9 4 31.2 9.5
 3 -9 4 29.3 9.4
 -3 9 -4 34.5 8.7
 -3 9 -4 21.2 6.8
 2 -8 4 189.38 17.3
 2 -8 4 255.47 15.8
 -2 8 -4 235.08 15.4
 -2 8 -4 193.98 13
 1 -7 4 337.37 27.1
 1 -7 4 368.36 17
 -1 7 -4 350.06 21.3
 -1 7 -4 358.66 18.6
 -1 7 -4 324.77 14.9
 -1 7 -4 304.67 14.4
 0 -6 4 695.73 48.3
 0 -6 4 695.33 28.9
 0 6 -4 729.43 48.9
 0 6 -4 761.92 35.1
 0 6 -4 755.92 32.9
 0 6 -4 720.83 34.4
 -1 -5 4 5112.59 121.59
 -1 -5 4 5229.68 164.78
 1 5 -4 5369.06 240.98
 1 5 -4 5160.78 347.67
 1 5 -4 5191.98 231.38
 -2 -4 4 2625.44 109.59
 -2 -4 4 2768.32 176.88
 -2 -4 4 2737.13 144.79
 2 4 -4 2561.24 108.29
 2 4 -4 2797.92 150.68
 2 4 -4 2462.95 78.59
 -3 -3 4 794.22 40.2
 -3 -3 4 793.12 37.4
 -3 -3 4 820.22 31.8
 -3 -3 4 771.82 30
 3 3 -4 747.33 38.4
 3 3 -4 813.02 36.5
 3 3 -4 798.92 37.8
 3 3 -4 787.72 27.1
 3 3 -4 731.23 27.3
 3 3 -4 770.82 59.49
 -4 -2 4 2775.62 124.39
 -4 -2 4 2659.33 131.59
 -4 -2 4 2587.54 142.89
 -4 -2 4 2531.75 112.59
 -4 -2 4 2536.55 90.69
 -4 -2 4 2697.13 91.39
 4 2 -4 2488.55 97.49
 4 2 -4 2592.04 144.69
 4 2 -4 2497.95 105.49
 4 2 -4 2491.85 104.39
 -5 -1 4 524.05 22.3
 -5 -1 4 504.65 27.4
 -5 -1 4 508.85 25.2
 -5 -1 4 511.55 18.6
 -5 -1 4 533.05 22.2
 5 1 -4 542.25 21.7
 5 1 -4 523.15 34.8
 5 1 -4 487.35 20.4
 5 1 -4 561.04 15.5
 5 1 -4 481.25 28.3
 5 1 -4 541.45 30.8
 5 1 -4 491.45 25.5
 -6 0 4 339.67 14
 -6 0 4 292.47 12.1
 -6 0 4 332.07 20.2
 -6 0 4 319.07 13.7
 -6 0 4 299.07 25.7
 6 0 -4 323.77 17.9
 6 0 -4 330.87 14.3
 6 0 -4 335.97 23.5
 6 0 -4 325.77 19.4
 6 0 -4 347.07 20
 6 0 -4 357.96 17.5
 -7 1 4 214.48 10.4
 -7 1 4 212.38 11.6
 -7 1 4 222.28 17
 -7 1 4 206.08 10.6
 -7 1 4 213.78 10.7
 7 -1 -4 218.68 6.4
 7 -1 -4 234.98 16.8
 7 -1 -4 204.08 10.3
 7 -1 -4 218.18 16.3
 7 -1 -4 222.78 10.2
 7 -1 -4 196.28 9.7
 7 -1 -4 229.58 13.2
 7 -1 -4 235.28 13.9
 -8 2 4 787.22 42.6
 -8 2 4 826.32 25.6
 -8 2 4 867.01 38.4
 -8 2 4 821.92 31.4
 -8 2 4 873.61 25
 8 -2 -4 815.92 42.9
 8 -2 -4 787.62 53.49
 8 -2 -4 836.52 28.8
 8 -2 -4 783.62 62.79
 -9 3 4 165.48 12.9
 -9 3 4 173.68 13.2
 -9 3 4 155.58 10.1
 -9 3 4 170.68 14.9
 9 -3 -4 171.08 13.9
 9 -3 -4 181.28 14.1
 -10 4 4 255.87 22.5
 10 -4 -4 284.27 24.6
 5 -9 4 25.1 8.1
 5 -9 4 20.6 11
 -5 9 -4 21.9 8.1
 -5 9 -4 28.6 6.7
 4 -8 4 240.88 18.7
 4 -8 4 232.78 18.4
 -4 8 -4 208.58 15.2
 -4 8 -4 261.17 21.9
 3 -7 4 324.27 25.7
 3 -7 4 318.07 15.7
 -3 7 -4 321.07 16.4
 -3 7 -4 323.97 18.9
 -3 7 -4 289.97 18
 2 -6 4 898.41 43.4
 2 -6 4 889.61 24.7
 -2 6 -4 894.11 48.2
 -2 6 -4 926.91 30.2
 -2 6 -4 948.01 33.8
 -2 6 -4 996.4 51.99
 1 -5 4 5215.58 387.56
 -1 5 -4 5297.67 171.38
 -1 5 -4 5485.45 215.78
 -1 5 -4 5309.97 316.07
 0 -4 4 2568.14 106.59
 0 -4 4 2482.75 90.99
 0 -4 4 2462.75 97.89
 0 -4 4 2692.43 130.89
 0 4 -4 2351.16 89.89
 0 4 -4 2393.46 103.59
 0 4 -4 2463.75 97.39
 0 4 -4 2477.95 126.09
 -1 -3 4 761.62 34.4
 -1 -3 4 798.52 40.6
 -1 -3 4 882.61 48.9
 -1 -3 4 774.62 33.8
 1 3 -4 791.32 39.2
 1 3 -4 752.42 42.3
 1 3 -4 725.73 23.9
 1 3 -4 798.92 28.4
 1 3 -4 764.92 24.3
 1 3 -4 751.52 17.5
 -2 -2 4 3566.54 170.78
 -2 -2 4 3531.75 167.28
 -2 -2 4 3471.65 173.08
 2 2 -4 3495.75 136.19
 2 2 -4 3436.56 128.29
 2 2 -4 3581.34 167.28
 2 2 -4 3597.54 140.69
 -3 -1 4 1035.1 56.99
 -3 -1 4 1061.59 44.3
 -3 -1 4 1035.5 66.79
 -3 -1 4 1045.9 42.1
 -3 -1 4 1019.8 38.8
 -3 -1 4 1041.1 64.29
 3 1 -4 1068.69 73.49
 3 1 -4 959.3 48.3
 3 1 -4 991.6 46
 3 1 -4 1050.89 58.19
 3 1 -4 1015.9 50.39
 3 1 -4 1068.09 56.79
 -4 0 4 480.25 14.9
 -4 0 4 500.25 26.5
 -4 0 4 492.55 27.4
 -4 0 4 471.35 22.4
 -4 0 4 467.55 31.2
 -4 0 4 506.05 26.3
 4 0 -4 476.95 26.8
 4 0 -4 473.35 16.8
 4 0 -4 458.15 27.8
 4 0 -4 492.95 41.1
 4 0 -4 485.65 23.9
 4 0 -4 525.45 26.4
 -5 1 4 540.05 19.3
 -5 1 4 494.05 24.4
 -5 1 4 504.35 25.1
 -5 1 4 487.75 35
 -5 1 4 567.14 39.7
 -5 1 4 535.15 20.8
 5 -1 -4 459.05 21.5
 5 -1 -4 528.05 43.2
 5 -1 -4 533.85 39.4
 5 -1 -4 524.65 41.8
 5 -1 -4 520.45 21.4
 5 -1 -4 521.45 17.3
 5 -1 -4 537.25 20
 5 -1 -4 486.05 20.8
 5 -1 -4 499.65 16.8
 -6 2 4 1506.05 83.79
 -6 2 4 1517.55 64.99
 -6 2 4 1620.34 142.29
 -6 2 4 1510.55 54.09
 -6 2 4 1509.15 35.7
 6 -2 -4 1550.54 133.29
 6 -2 -4 1549.64 79.49
 6 -2 -4 1532.95 66.39
 6 -2 -4 1406.56 47.8
 6 -2 -4 1395.46 63.09
 6 -2 -4 1545.45 103.59
 -7 3 4 293.67 12.2
 -7 3 4 289.47 13.8
 -7 3 4 281.67 17.4
 -7 3 4 301.27 12.5
 -7 3 4 316.57 14.2
 7 -3 -4 268.67 14.7
 7 -3 -4 299.17 27.4
 7 -3 -4 291.27 14.9
 7 -3 -4 297.57 22.3
 -8 4 4 476.85 24.7
 -8 4 4 515.15 44.3
 -8 4 4 465.65 23.6
 8 -4 -4 473.85 26.2
 8 -4 -4 425.46 19.9
 -9 5 4 706.43 29.4
 9 -5 -4 794.82 32.7
 -6 8 -4 109.39 9.3
 -6 8 -4 111.69 13
 -6 8 -4 95.99 14.4
 5 -7 4 235.48 16.1
 5 -7 4 248.28 18.5
 -5 7 -4 211.48 17.9
 -5 7 -4 247.28 15.9
 -5 7 -4 230.18 12.1
 4 -6 4 930.11 28.3
 4 -6 4 888.21 62.59
 -4 6 -4 947.91 40.2
 -4 6 -4 929.21 51.69
 -4 6 -4 879.51 60.79
 3 -5 4 3224.68 251.57
 3 -5 4 2980.6 205.98
 3 -5 4 3005.2 164.98
 -3 5 -4 2826.62 113.59
 -3 5 -4 3087.19 133.99
 -3 5 -4 2967.5 148.89
 -3 5 -4 3155.68 132.99
 2 -4 4 2618.94 130.79
 2 -4 4 2656.53 96.29
 2 -4 4 2551.14 187.88
 2 -4 4 2549.65 140.89
 -2 4 -4 2582.74 208.18
 -2 4 -4 2689.63 128.29
 -2 4 -4 2656.13 92.99
 -2 4 -4 2555.44 121.09
 1 -3 4 794.52 30.8
 1 -3 4 789.32 57.09
 1 -3 4 799.52 32.7
 1 -3 4 818.72 39.3
 1 -3 4 782.82 26.3
 1 -3 4 734.53 23
 -1 3 -4 801.32 24.6
 -1 3 -4 810.02 51.19
 -1 3 -4 717.73 29.6
 -1 3 -4 770.02 28
 -1 3 -4 748.83 31.5
 -1 3 -4 775.72 60.19
 0 -2 4 4189.38 195.28
 0 -2 4 4135.09 210.88
 0 -2 4 3797.02 144.49
 0 -2 4 3978.2 229.88
 0 2 -4 4195.78 186.08
 0 2 -4 4148.29 149.59
 0 2 -4 4234.28 151.88
 0 2 -4 4137.99 156.18
 -1 -1 4 1774.32 143.39
 -1 -1 4 1823.52 158.88
 -1 -1 4 1728.23 74.79
 -1 -1 4 1831.32 108.99
 -1 -1 4 1775.92 102.59
 -1 -1 4 1742.03 85.99
 1 1 -4 1793.12 138.09
 1 1 -4 1701.03 78.29
 1 1 -4 1751.42 81.49
 1 1 -4 1740.93 110.09
 1 1 -4 1792.42 93.49
 -2 0 4 1074.79 44.5
 -2 0 4 1007.9 43.6
 -2 0 4 1027.6 55.39
 -2 0 4 1043.6 57.89
 -2 0 4 940.51 47.9
 -2 0 4 948.21 58.29
 -2 0 4 1028.4 66.89
 2 0 -4 1006.6 73.59
 2 0 -4 1047.9 63.89
 2 0 -4 1081.09 99.39
 2 0 -4 988.8 64.89
 2 0 -4 1086.79 74.39
 2 0 -4 1037.1 89.69
 2 0 -4 986 59.99
 -3 1 4 1065.39 57.29
 -3 1 4 1008.2 57.19
 -3 1 4 1022.5 31.3
 -3 1 4 1058.59 96.09
 -3 1 4 1025.9 44.7
 -3 1 4 1030.5 80.99
 3 -1 -4 1025.8 47.3
 3 -1 -4 1014.6 50.29
 3 -1 -4 988.8 69.49
 3 -1 -4 1092.29 34.5
 3 -1 -4 1059.39 54.99
 3 -1 -4 999.2 57.59
 -4 2 4 2710.63 93.09
 -4 2 4 2684.33 76.39
 -4 2 4 2463.45 108.09
 -4 2 4 2594.64 80.19
 -4 2 4 2608.14 77.89
 -4 2 4 2511.85 92.89
 4 -2 -4 2637.94 71.39
 4 -2 -4 2622.64 160.38
 4 -2 -4 2541.25 66.29
 4 -2 -4 2505.75 100.39
 4 -2 -4 2636.24 140.19
 4 -2 -4 2501.05 133.59
 4 -2 -4 2638.34 96.09
 -5 3 4 512.35 19.7
 -5 3 4 480.85 16.1
 -5 3 4 521.65 15.2
 -5 3 4 528.55 22.4
 -5 3 4 555.94 18.3
 5 -3 -4 539.65 26.1
 5 -3 -4 539.55 22.7
 5 -3 -4 513.75 38.8
 5 -3 -4 510.85 29.8
 5 -3 -4 478.85 33.2
 5 -3 -4 499.55 32.3
 5 -3 -4 510.65 23.4
 -6 4 4 1079.19 41
 -6 4 4 1044.9 40.1
 -6 4 4 1000.9 32.4
 6 -4 -4 1036.4 44.9
 6 -4 -4 1103.29 37.7
 6 -4 -4 1085.99 38.7
 -7 5 4 1691.63 54.89
 -7 5 4 1731.13 122.49
 -7 5 4 1795.72 68.49
 7 -5 -4 1799.72 59.59
 7 -5 -4 1665.53 70.99
 -8 6 4 111.69 12.4
 -8 6 4 132.69 9.7
 8 -6 -4 128.79 11.6
 7 -7 4 187.98 20.8
 -7 7 -4 173.88 14.5
 -7 7 -4 177.68 14.3
 6 -6 4 367.96 25.9
 6 -6 4 346.87 21.4
 -6 6 -4 317.07 28.2
 -6 6 -4 357.26 21.1
 -6 6 -4 354.96 18.7
 -6 6 -4 347.07 17.7
 5 -5 4 2229.58 97.99
 5 -5 4 2119.49 162.38
 5 -5 4 2200.58 155.58
 5 -5 4 2146.59 207.98
 5 -5 4 2320.67 138.39
 -5 5 -4 2211.58 67.89
 -5 5 -4 2242.88 141.99
 -5 5 -4 2251.77 106.59
 -5 5 -4 2236.18 81.29
 -5 5 -4 2246.98 75.89
 4 -4 4 2077.29 200.48
 4 -4 4 2168.68 129.49
 4 -4 4 2111.39 89.79
 4 -4 4 2115.09 176.68
 4 -4 4 2025.1 65.69
 4 -4 4 2123.29 100.39
 4 -4 4 2127.49 75.89
 4 -4 4 2105.69 80.59
 -4 4 -4 2052.19 161.08
 -4 4 -4 2097.39 112.39
 -4 4 -4 2057.19 167.78
 -4 4 -4 2073.69 84.89
 3 -3 4 720.73 29
 3 -3 4 797.52 21.1
 3 -3 4 808.12 54.89
 3 -3 4 757.42 42.3
 3 -3 4 728.43 29.3
 3 -3 4 785.12 40.1
 3 -3 4 741.83 32
 -3 3 -4 734.83 33.2
 -3 3 -4 809.02 24.9
 -3 3 -4 787.42 28.9
 -3 3 -4 750.92 62.39
 2 -2 4 3523.25 129.39
 2 -2 4 3602.74 127.09
 -2 2 -4 3490.65 124.09
 -2 2 -4 3446.66 139.19
 1 -1 4 1701.73 110.39
 1 -1 4 1790.52 82.79
 1 -1 4 1755.62 65.19
 1 -1 4 1733.83 114.99
 1 -1 4 1858.11 109.59
 1 -1 4 1809.92 69.89
 -1 1 -4 1689.13 89.29
 -1 1 -4 1769.62 77.19
 -1 1 -4 1798.82 84.39
 -1 1 -4 1780.42 106.39
 0 0 4 1320.17 66.19
 0 0 4 1359.66 97.39
 0 0 4 1340.87 81.49
 0 0 4 1401.26 71.89
 0 0 4 1275.47 61.39
 0 0 4 1394.36 112.59
 0 0 4 1338.37 104.29
 0 0 4 1361.36 115.39
 0 0 -4 1348.57 72.19
 0 0 -4 1336.77 125.89
 0 0 -4 1341.17 76.99
 0 0 -4 1278.67 88.39
 0 0 -4 1407.06 142.29
 -1 1 4 1747.03 65.19
 -1 1 4 1724.03 148.59
 -1 1 4 1750.12 94.19
 -1 1 4 1729.13 84.49
 -1 1 4 1766.02 77.39
 -1 1 4 1680.23 85.89
 1 -1 -4 1842.82 89.99
 1 -1 -4 1760.82 72.79
 1 -1 -4 1595.04 93.69
 1 -1 -4 1781.52 80.59
 1 -1 -4 1773.42 128.19
 1 -1 -4 1697.43 88.29
 -2 2 4 3473.25 109.79
 -2 2 4 3454.45 116.39
 -2 2 4 3401.56 103.29
 -2 2 4 3514.65 155.28
 2 -2 -4 3572.04 178.18
 2 -2 -4 3353.16 232.58
 2 -2 -4 3672.43 196.38
 2 -2 -4 3513.55 152.18
 2 -2 -4 3669.43 105.39
 -3 3 4 791.52 29.1
 -3 3 4 777.52 28
 -3 3 4 756.32 27.4
 -3 3 4 779.62 34
 -3 3 4 786.92 45.5
 -3 3 4 752.32 65.99
 3 -3 -4 748.43 52.09
 3 -3 -4 757.22 36.9
 3 -3 -4 712.83 22.8
 3 -3 -4 776.52 33.7
 3 -3 -4 766.02 50.69
 3 -3 -4 811.12 46.2
 3 -3 -4 814.02 37.2
 -4 4 4 2059.99 75.39
 -4 4 4 2026.8 67.89
 -4 4 4 2172.28 111.79
 4 -4 -4 2091.09 155.58
 4 -4 -4 1996.3 86.69
 4 -4 -4 2103.49 77.39
 -5 5 4 2238.98 170.68
 -5 5 4 2219.38 81.79
 -5 5 4 2182.78 64.89
 -5 5 4 2230.78 140.59
 5 -5 -4 1984.1 113.19
 5 -5 -4 2200.18 168.68
 -6 6 4 337.47 14.6
 -6 6 4 341.07 29.7
 -6 6 4 361.86 14.9
 6 -6 -4 364.16 24.5
 -7 7 4 187.08 13.9
 -7 7 4 179.28 12.7
 7 -7 -4 192.68 14.9
 8 -6 4 152.88 13.4
 -8 6 -4 160.28 12.5
 -8 6 -4 138.59 11.3
 7 -5 4 1704.93 99.19
 7 -5 4 1681.63 107.69
 7 -5 4 1712.03 69.59
 -7 5 -4 1741.33 79.89
 -7 5 -4 1720.33 56.49
 -7 5 -4 1789.22 145.99
 -7 5 -4 1813.72 133.79
 6 -4 4 1099.99 92.69
 6 -4 4 1126.69 87.69
 6 -4 4 1111.69 61.49
 6 -4 4 1134.19 47.1
 6 -4 4 998.3 62.19
 6 -4 4 1067.09 87.49
 -6 4 -4 1057.99 42.3
 -6 4 -4 1083.59 36.8
 -6 4 -4 1106.39 51.99
 -6 4 -4 1119.69 52.29
 -6 4 -4 1126.89 96.49
 -6 4 -4 1056.79 33.3
 5 -3 4 518.15 22.5
 5 -3 4 523.85 48.8
 5 -3 4 533.25 19.8
 5 -3 4 516.75 19.1
 5 -3 4 556.64 45.2
 5 -3 4 527.25 20.7
 -5 3 -4 530.35 42.4
 -5 3 -4 512.45 19.2
 -5 3 -4 527.15 29.2
 -5 3 -4 517.05 38.4
 -5 3 -4 504.05 16.2
 4 -2 4 2648.64 236.58
 4 -2 4 2585.34 110.99
 4 -2 4 2683.43 115.29
 4 -2 4 2590.74 82.19
 4 -2 4 2620.34 101.69
 4 -2 4 2600.54 95.89
 4 -2 4 2600.64 91.99
 -4 2 -4 2682.73 77.59
 -4 2 -4 2520.35 88.99
 -4 2 -4 2662.63 92.29
 3 -1 4 1017.2 29.2
 3 -1 4 981.8 54.99
 3 -1 4 1051.39 65.69
 3 -1 4 986.9 48.4
 3 -1 4 1026.5 61.49
 3 -1 4 986 59.49
 3 -1 4 1007.8 61.79
 3 -1 4 1048.1 76.99
 -3 1 -4 1022.4 34.7
 -3 1 -4 994.3 61.99
 -3 1 -4 987.2 37.7
 -3 1 -4 994.4 50.19
 2 0 4 970.7 80.69
 2 0 4 1066.99 83.19
 2 0 4 1064.99 46.8
 2 0 4 1050.19 63.79
 2 0 4 951.7 58.39
 2 0 4 1021.5 75.69
 2 0 4 1105.29 82.09
 2 0 4 1037.6 66.49
 2 0 4 1091.69 67.39
 -2 0 -4 979.5 72.79
 -2 0 -4 909.91 55.59
 -2 0 -4 992 48.6
 -2 0 -4 1021.1 51.69
 -2 0 -4 1024.8 38.9
 -2 0 -4 1036.5 53.89
 -2 0 -4 1036.9 95.89
 1 1 4 1667.23 82.49
 1 1 4 1757.92 105.09
 1 1 4 1794.42 147.99
 1 1 4 1814.02 104.29
 1 1 4 1772.62 75.09
 1 1 4 1811.12 55.39
 -1 -1 -4 1655.23 140.39
 -1 -1 -4 1784.92 99.09
 -1 -1 -4 1666.63 83.19
 -1 -1 -4 1783.52 105.49
 -1 -1 -4 1695.23 88.39
 -1 -1 -4 1760.72 108.59
 0 2 4 3779.62 153.58
 0 2 4 4031.4 212.78
 0 2 4 3823.32 151.68
 0 2 4 3848.42 190.28
 0 -2 -4 3940.81 133.59
 0 -2 -4 3953.4 136.49
 0 -2 -4 4256.27 183.08
 -1 3 4 766.82 25.6
 -1 3 4 757.52 56.39
 -1 3 4 772.92 24.9
 -1 3 4 795.12 52.19
 -1 3 4 806.32 29.8
 -1 3 4 788.12 34.8
 1 -3 -4 800.62 32.2
 1 -3 -4 836.22 33.4
 1 -3 -4 751.42 51.69
 1 -3 -4 763.52 22
 1 -3 -4 803.32 32.5
 -2 4 4 2428.16 102.99
 -2 4 4 2607.24 163.28
 -2 4 4 2636.94 121.99
 -2 4 4 2671.63 87.69
 -2 4 4 2645.04 177.58
 -2 4 4 2456.05 83.99
 2 -4 -4 2715.93 225.98
 2 -4 -4 2548.15 116.99
 2 -4 -4 2650.83 142.09
 2 -4 -4 2680.43 78.19
 -3 5 4 3037.9 101.79
 -3 5 4 3067.49 110.39
 3 -5 -4 3037.2 76.79
 -4 6 4 843.62 28.6
 -4 6 4 947.81 62.99
 -4 6 4 858.41 26.9
 -4 6 4 900.91 34
 -4 6 4 895.61 37.5
 4 -6 -4 845.32 52.09
 4 -6 -4 837.42 28
 -5 7 4 243.28 13.7
 -5 7 4 238.48 14.2
 5 -7 -4 238.48 17.7
 -6 8 4 123.09 14.1
 -6 8 4 122.89 10.8
 6 -8 -4 105.49 11.7
 9 -5 4 764.42 31.2
 -9 5 -4 745.33 27.6
 -9 5 -4 754.62 31.5
 8 -4 4 535.45 32.4
 8 -4 4 494.55 27.5
 -8 4 -4 450.15 31.9
 -8 4 -4 491.25 21.5
 7 -3 4 293.57 16
 7 -3 4 304.37 16.2
 7 -3 4 321.97 27.5
 -7 3 -4 248.18 12.5
 -7 3 -4 328.77 14.4
 6 -2 4 1476.55 54.99
 6 -2 4 1389.16 74.59
 6 -2 4 1545.05 91.69
 -6 2 -4 1614.24 80.89
 -6 2 -4 1563.44 69.19
 -6 2 -4 1570.04 48.5
 5 -1 4 507.55 39
 5 -1 4 548.75 27.9
 5 -1 4 555.34 22.5
 5 -1 4 555.64 28
 5 -1 4 495.25 26
 5 -1 4 454.45 25.1
 -5 1 -4 569.54 22.7
 -5 1 -4 508.25 20.2
 4 0 4 482.05 17.4
 4 0 4 492.95 26.4
 4 0 4 456.95 30.2
 4 0 4 473.55 20.2
 4 0 4 515.15 35.3
 4 0 4 487.35 20.4
 4 0 4 490.65 19.3
 4 0 4 478.95 20.2
 4 0 4 508.45 28.5
 -4 0 -4 527.65 25.5
 -4 0 -4 448.46 27.4
 -4 0 -4 483.75 27.6
 -4 0 -4 520.65 39.6
 -4 0 -4 493.05 31.2
 3 1 4 1051.89 61.69
 3 1 4 951.1 46.9
 3 1 4 1054.19 71.09
 3 1 4 1037 79.29
 3 1 4 926.51 39.4
 3 1 4 1067.19 38.4
 3 1 4 1015.9 56.79
 -3 -1 -4 924.71 39.3
 -3 -1 -4 1054.79 92.99
 -3 -1 -4 1044.4 59.29
 -3 -1 -4 1039 51.79
 -3 -1 -4 1059.59 39.5
 -3 -1 -4 1017.1 48.8
 2 2 4 3652.23 140.19
 2 2 4 3440.26 108.69
 2 2 4 3636.74 242.68
 -2 -2 -4 3516.55 222.48
 -2 -2 -4 3524.65 186.78
 -2 -2 -4 3600.34 163.58
 -2 -2 -4 3649.53 114.89
 1 3 4 749.82 42.2
 1 3 4 765.52 22.7
 1 3 4 709.03 20.7
 1 3 4 787.32 43.6
 -1 -3 -4 762.52 27.6
 -1 -3 -4 768.52 56.39
 -1 -3 -4 803.52 61.19
 -1 -3 -4 735.43 37.2
 0 4 4 2339.77 118.49
 0 4 4 2473.95 129.39
 0 4 4 2408.26 73.59
 0 4 4 2500.85 94.79
 0 -4 -4 2607.54 150.88
 0 -4 -4 2462.45 175.98
 0 -4 -4 2547.75 225.68
 0 -4 -4 2393.66 94.09
 -1 5 4 5126.79 131.69
 -1 5 4 5371.06 294.77
 -1 5 4 5184.38 126.59
 1 -5 -4 5157.28 185.18
 -2 6 4 931.61 60.09
 -2 6 4 941.01 54.89
 -2 6 4 1021.6 43
 2 -6 -4 919.81 65.99
 2 -6 -4 898.11 59.89
 -3 7 4 329.17 16.9
 -3 7 4 292.37 22.4
 -3 7 4 327.57 18.2
 3 -7 -4 300.77 14.9
 -4 8 4 262.67 15.6
 -4 8 4 238.58 15.3
 -4 8 4 263.57 13.6
 4 -8 -4 225.58 15.7
 -5 9 4 20.1 8.4
 -5 9 4 22 7.2
 5 -9 -4 21.3 9.5
 10 -4 4 231.98 17
 10 -4 4 230.88 20
 -10 4 -4 255.37 15.8
 9 -3 4 192.58 12.2
 9 -3 4 195.68 13.3
 -9 3 -4 176.58 12.6
 8 -2 4 874.61 45.5
 8 -2 4 830.72 41.2
 8 -2 4 868.01 25.7
 -8 2 -4 816.92 28.8
 7 -1 4 187.08 12.9
 7 -1 4 237.98 22
 7 -1 4 218.98 17
 7 -1 4 227.48 11.7
 -7 1 -4 228.38 11.9
 6 0 4 341.57 21.5
 6 0 4 317.47 16.2
 6 0 4 336.27 24.2
 -6 0 -4 312.17 20
 -6 0 -4 329.57 12.3
 5 1 4 494.75 21.5
 5 1 4 530.25 24.9
 5 1 4 479.35 24.9
 5 1 4 503.95 35.5
 5 1 4 517.05 30.8
 5 1 4 517.55 25.8
 5 1 4 508.25 18.6
 5 1 4 527.25 38.5
 5 1 4 509.55 25.7
 -5 -1 -4 541.65 32.4
 -5 -1 -4 517.15 19.2
 -5 -1 -4 514.65 41
 -5 -1 -4 531.05 29.1
 -5 -1 -4 463.65 30.4
 4 2 4 2644.14 101.49
 4 2 4 2899.31 160.18
 4 2 4 2597.94 85.09
 -4 -2 -4 2722.03 129.69
 -4 -2 -4 2548.95 121.29
 -4 -2 -4 2709.23 82.79
 -4 -2 -4 2462.15 202.58
 -4 -2 -4 2734.53 143.59
 3 3 4 754.52 68.39
 3 3 4 701.53 22.7
 3 3 4 818.42 26.1
 -3 -3 -4 773.62 35.1
 -3 -3 -4 791.02 34.3
 -3 -3 -4 793.32 52.89
 -3 -3 -4 760.52 58.39
 -3 -3 -4 820.62 32.8
 -3 -3 -4 821.82 30.4
 2 4 4 2462.55 125.19
 2 4 4 2554.74 165.48
 2 4 4 2510.45 102.09
 -2 -4 -4 2629.84 198.88
 -2 -4 -4 2503.45 134.69
 -2 -4 -4 2477.65 111.69
 1 5 4 5094.79 305.77
 1 5 4 5182.88 206.58
 -1 -5 -4 5185.48 163.98
 0 6 4 716.63 25.3
 0 6 4 749.53 44.4
 0 -6 -4 717.63 22.1
 -1 7 4 343.17 19.3
 -1 7 4 309.97 14.7
 -1 7 4 359.66 21.6
 1 -7 -4 341.07 16.2
 -2 8 4 216.58 13.5
 -2 8 4 244.68 14.3
 -2 8 4 255.87 16.5
 2 -8 -4 280.27 21.4
 -3 9 4 14.6 6.8
 -3 9 4 8.8 8.1
 -3 9 4 17 6.5
 3 -9 -4 32.8 9.8
 11 -3 4 101.19 18.9
 11 -3 4 111.89 13.2
 -11 3 -4 102.09 11.3
 10 -2 4 393.86 24.1
 10 -2 4 394.16 16.9
 10 -2 4 356.76 19
 9 -1 4 95.39 10.4
 9 -1 4 100.69 13.3
 9 -1 4 95.09 8.3
 8 0 4 195.88 11.4
 8 0 4 201.38 16.9
 8 0 4 181.48 11.9
 -8 0 -4 206.38 11.4
 -8 0 -4 200.98 18.1
 7 1 4 241.28 14.5
 7 1 4 216.88 7
 7 1 4 204.58 9.5
 7 1 4 217.28 9.5
 7 1 4 220.38 13.4
 -7 -1 -4 212.28 10.1
 -7 -1 -4 213.98 8.1
 -7 -1 -4 192.28 16.6
 -7 -1 -4 225.68 11
 -7 -1 -4 211.38 14.9
 6 2 4 1536.05 89.09
 6 2 4 1449.06 61.99
 6 2 4 1511.15 127.59
 -6 -2 -4 1644.64 98.39
 -6 -2 -4 1506.05 92.49
 -6 -2 -4 1489.65 53.09
 -6 -2 -4 1370.66 70.39
 -6 -2 -4 1557.04 102.49
 5 3 4 491.25 26.2
 5 3 4 554.64 39
 5 3 4 472.55 19.5
 -5 -3 -4 504.45 42.8
 -5 -3 -4 508.35 31
 -5 -3 -4 527.15 26.3
 -5 -3 -4 545.15 46
 -5 -3 -4 530.95 25.4
 4 4 4 2055.19 65.99
 4 4 4 2288.57 77.89
 -4 -4 -4 2316.17 80.49
 -4 -4 -4 2104.49 103.89
 -4 -4 -4 1968.6 137.49
 3 5 4 3241.28 124.39
 3 5 4 2912.71 159.08
 -3 -5 -4 3225.68 115.19
 -3 -5 -4 3197.18 121.79
 2 6 4 997.3 34.4
 2 6 4 903.31 30.2
 -2 -6 -4 996.8 55.49
 1 7 4 344.67 19.3
 1 7 4 328.07 15.9
 -1 -7 -4 397.56 19.1
 0 8 4 157.38 13.6
 0 8 4 157.58 12.4
 0 -8 -4 151.98 14.7
 -1 9 4 41.4 8.4
 -1 9 4 46.2 7.8
 1 -9 -4 48.8 10.7
 -2 10 4 25.3 8.5
 2 -10 -4 30.5 10.9
 11 -1 4 25.2 8.8
 11 -1 4 41.4 11.2
 10 0 4 128.09 11.6
 10 0 4 121.09 12.7
 -10 0 -4 134.59 18.3
 -10 0 -4 123.99 10.2
 9 1 4 80.29 10.4
 9 1 4 88.09 10.1
 -9 -1 -4 75.09 16.1
 -9 -1 -4 88.79 9.2
 8 2 4 827.82 41
 8 2 4 869.41 39
 -8 -2 -4 851.41 47.5
 -8 -2 -4 857.51 61.19
 -8 -2 -4 825.92 37.2
 -8 -2 -4 888.61 31.3
 -8 -2 -4 846.42 37.2
 7 3 4 293.07 15.8
 7 3 4 318.97 12.5
 7 3 4 307.67 14.4
 -7 -3 -4 313.77 23.7
 -7 -3 -4 297.17 13.3
 -7 -3 -4 298.07 16.5
 -7 -3 -4 299.07 25.2
 -7 -3 -4 273.47 21.2
 6 4 4 1123.49 56.59
 6 4 4 1070.09 53.59
 -6 -4 -4 1027.1 47.9
 -6 -4 -4 1041.7 94.79
 -6 -4 -4 1068.09 43.1
 5 5 4 2155.18 85.79
 5 5 4 2209.58 136.79
 -5 -5 -4 2204.08 77.19
 -5 -5 -4 2391.06 134.49
 -5 -5 -4 2208.28 71.39
 -5 -5 -4 2338.07 104.49
 4 6 4 829.22 51.49
 4 6 4 846.82 47.8
 -4 -6 -4 965.1 80.09
 -4 -6 -4 896.31 48.9
 -4 -6 -4 966.3 47.9
 3 7 4 272.67 16.3
 3 7 4 283.17 14.8
 -3 -7 -4 313.27 21.3
 -3 -7 -4 291.97 15.8
 2 8 4 201.18 14.5
 2 8 4 212.98 15.4
 -2 -8 -4 256.27 23.2
 -2 -8 -4 215.48 18.6
 1 9 4 41.7 9.4
 1 9 4 38.3 10.5
 -1 -9 -4 33.1 7.3
 0 10 4 71.09 9.7
 0 10 4 71.49 12.7
 0 -10 -4 58.09 10.4
 -12 0 -4 62.69 10.7
 11 1 4 24.1 8.6
 11 1 4 35 11
 -11 -1 -4 9.5 15.1
 -11 -1 -4 17.5 7.4
 10 2 4 437.76 20.7
 10 2 4 386.26 23.8
 -10 -2 -4 422.96 20.1
 -10 -2 -4 346.27 29.4
 9 3 4 189.18 13.4
 -9 -3 -4 166.88 11.4
 -9 -3 -4 197.68 22.1
 -9 -3 -4 161.88 13.3
 8 4 4 478.75 32.4
 8 4 4 479.45 23.3
 -8 -4 -4 479.35 24.1
 -8 -4 -4 534.05 34.3
 -8 -4 -4 502.65 32.3
 7 5 4 1787.32 85.09
 7 5 4 1742.33 116.19
 -7 -5 -4 1664.03 79.59
 -7 -5 -4 1615.24 51.99
 -7 -5 -4 1670.03 79.19
 6 6 4 396.86 19.9
 6 6 4 341.97 18.7
 -6 -6 -4 343.37 27.3
 -6 -6 -4 382.26 18.5
 -6 -6 -4 336.97 25.2
 5 7 4 262.47 15.7
 5 7 4 236.18 17.6
 -5 -7 -4 218.18 16.7
 -5 -7 -4 247.58 15
 4 8 4 254.17 16.9
 4 8 4 214.88 14.1
 -4 -8 -4 228.68 14.6
 -4 -8 -4 269.97 16.6
 3 9 4 25 10.3
 3 9 4 12.2 8.7
 -3 -9 -4 15.7 8.5
 11 3 4 127.49 14.3
 -11 -3 -4 147.59 12.7
 10 4 4 266.87 16.3
 -10 -4 -4 208.18 26.7
 -10 -4 -4 264.77 15.6
 9 5 4 806.42 48.5
 9 5 4 704.03 44
 -9 -5 -4 839.12 42.5
 -9 -5 -4 807.82 62.09
 -9 -5 -4 806.22 40.5
 8 6 4 134.19 12.8
 8 6 4 153.38 14
 -8 -6 -4 147.19 22.9
 -8 -6 -4 136.49 10.8
 -8 -6 -4 154.08 12.4
 7 7 4 157.48 15.4
 7 7 4 165.58 14.8
 -7 -7 -4 200.78 14.8
 -7 -7 -4 181.38 25.1
 -7 -7 -4 169.58 13.3
 6 8 4 125.09 13.1
 6 8 4 108.79 13.8
 -6 -8 -4 130.39 9.7
 -6 -8 -4 107.19 20.4
 -6 -8 -4 91.59 12.7
 5 9 4 21.4 9.6
 5 9 4 19.4 10
 -5 -9 -4 24.6 8.9
 -5 -9 5 221.08 20.8
 5 9 -5 290.27 19.8
 -6 -8 5 458.15 27.6
 -6 -8 5 454.85 32.1
 6 8 -5 473.65 26.8
 6 8 -5 417.86 24.5
 6 8 -5 489.75 30.5
 -7 -7 5 41.2 9.6
 -7 -7 5 46.7 14.8
 7 7 -5 55.59 10.2
 7 7 -5 52.09 10
 7 7 -5 37.1 7
 -8 -6 5 99.99 13.3
 -8 -6 5 134.99 18.5
 -8 -6 5 103.39 12.4
 8 6 -5 127.29 13.4
 8 6 -5 126.29 10.9
 8 6 -5 116.59 13
 -9 -5 5 5.9 12.3
 -9 -5 5 10.2 8.4
 -9 -5 5 12.4 8.1
 9 5 -5 8.9 8
 9 5 -5 16.8 7.3
 9 5 -5 6.3 7.3
 -10 -4 5 45.5 10.2
 -10 -4 5 53.79 10.9
 -10 -4 5 67.39 12.6
 10 4 -5 60.39 9.5
 10 4 -5 46.1 7.6
 -11 -3 5 46.6 11.2
 -11 -3 5 37.6 10.1
 11 3 -5 28.1 8.5
 -3 -9 5 385.76 23.5
 -3 -9 5 377.76 19.7
 3 9 -5 415.76 21.5
 3 9 -5 403.86 27.6
 -4 -8 5 706.03 36.8
 -4 -8 5 717.63 32.4
 4 8 -5 690.33 25.5
 4 8 -5 697.33 42.8
 4 8 -5 706.73 32.8
 -5 -7 5 51.49 8.9
 5 7 -5 46.5 8.8
 5 7 -5 36.5 7.3
 5 7 -5 39.6 6.3
 -6 -6 5 229.58 20.2
 -6 -6 5 213.88 15.2
 -6 -6 5 232.38 16.9
 6 6 -5 192.38 19.2
 6 6 -5 196.38 11.1
 6 6 -5 232.28 16.1
 -7 -5 5 6.9 7.4
 -7 -5 5 13.9 11.2
 -7 -5 5 5.3 5
 7 5 -5 11.9 5.5
 7 5 -5 17.2 7.7
 -8 -4 5 215.08 18.6
 -8 -4 5 185.08 13.6
 -8 -4 5 194.48 13.8
 8 4 -5 159.28 11.3
 8 4 -5 199.08 14.4
 8 4 -5 158.08 10.8
 -9 -3 5 48.5 9.3
 -9 -3 5 39.8 11.5
 -9 -3 5 59.69 9.7
 9 3 -5 35.4 7.3
 9 3 -5 43.3 6.3
 -10 -2 5 506.05 28.4
 -10 -2 5 510.55 31.4
 -10 -2 5 520.35 22.8
 -10 -2 5 537.35 27.7
 -10 -2 5 472.35 25.1
 10 2 -5 497.45 31.3
 10 2 -5 522.25 23.9
 -11 -1 5 478.45 24.9
 -11 -1 5 496.25 23.5
 11 1 -5 540.35 35.3
 -12 0 5 -3.2 7.4
 -12 0 5 -4.3 8.9
 0 -10 5 -4.3 8.8
 0 10 -5 3.2 7.2
 -1 -9 5 384.06 27.7
 -1 -9 5 379.26 28.8
 1 9 -5 411.46 21.4
 1 9 -5 428.46 20.4
 -2 -8 5 998.7 47.7
 -2 -8 5 929.71 53.89
 2 8 -5 953.4 61.79
 2 8 -5 955.7 39.5
 -3 -7 5 85.89 11
 -3 -7 5 78.89 9.2
 3 7 -5 68.29 6.1
 3 7 -5 70.79 8.9
 -4 -6 5 412.86 17.8
 -4 -6 5 385.16 15.9
 4 6 -5 408.76 16.7
 4 6 -5 358.86 19.2
 4 6 -5 371.36 21.2
 -5 -5 5 27.6 9.8
 -5 -5 5 21.3 12.1
 -5 -5 5 13 6.5
 -5 -5 5 21.2 5.7
 5 5 -5 22 2.7
 5 5 -5 20.2 6.8
 5 5 -5 28.6 5.3
 5 5 -5 15.1 6.7
 -6 -4 5 136.09 13.5
 -6 -4 5 118.49 10.2
 -6 -4 5 144.19 10.9
 -6 -4 5 140.89 10.3
 6 4 -5 151.78 10
 6 4 -5 151.48 8.9
 6 4 -5 134.19 9.1
 6 4 -5 130.09 8.1
 6 4 -5 130.49 10.7
 -7 -3 5 127.59 13.9
 -7 -3 5 133.09 10.7
 -7 -3 5 134.09 10.9
 -7 -3 5 98.29 7.6
 -7 -3 5 109.29 10.2
 7 3 -5 112.49 9.6
 7 3 -5 100.29 8.5
 7 3 -5 137.19 10.5
 7 3 -5 121.69 12.9
 -8 -2 5 999.4 54.19
 -8 -2 5 1182.68 40.4
 -8 -2 5 1059.79 40.8
 -8 -2 5 1100.19 39.1
 8 2 -5 1121.49 46
 8 2 -5 1098.49 45.9
 8 2 -5 1089.19 41.6
 -9 -1 5 1212.68 77.19
 -9 -1 5 991.6 48.8
 -9 -1 5 1086.09 29.2
 -9 -1 5 1099.99 38.6
 9 1 -5 1091.69 35.4
 9 1 -5 1159.78 64.89
 9 1 -5 1137.39 58.19
 -10 0 5 6.9 7.2
 -10 0 5 13.9 4.9
 -10 0 5 8.5 6.1
 -10 0 5 8.5 5.8
 10 0 -5 5.1 7
 10 0 -5 18.4 7.1
 -11 1 5 463.95 21.7
 11 -1 -5 488.15 23.6
 1 -9 5 390.46 28.2
 1 -9 5 455.15 28.5
 -1 9 -5 429.16 22.7
 -1 9 -5 352.46 21.3
 0 -8 5 1042.9 72.29
 0 -8 5 1076.29 54.29
 0 8 -5 966.1 35.2
 0 8 -5 1073.29 52.09
 -1 -7 5 151.58 11.4
 -1 -7 5 138.79 11.8
 1 7 -5 150.08 11
 1 7 -5 152.48 10.8
 1 7 -5 119.39 8.8
 -2 -6 5 381.86 20.7
 -2 -6 5 361.46 21.4
 2 6 -5 290.97 20.7
 2 6 -5 382.86 16.9
 2 6 -5 339.67 16.2
 2 6 -5 363.56 19
 -3 -5 5 43.6 7.3
 -3 -5 5 44.9 7.5
 3 5 -5 55.49 5.5
 3 5 -5 44.7 7.4
 -4 -4 5 259.37 16.5
 -4 -4 5 293.47 16.5
 -4 -4 5 301.17 13.5
 -4 -4 5 256.37 13.6
 4 4 -5 262.97 12.4
 4 4 -5 229.98 11.1
 4 4 -5 260.17 11.3
 4 4 -5 239.18 11.1
 4 4 -5 233.28 17.9
 -5 -3 5 37.4 6
 -5 -3 5 37.5 4
 -5 -3 5 35.2 6.9
 -5 -3 5 36.9 6
 5 3 -5 31.5 4.6
 5 3 -5 31.2 4.9
 5 3 -5 45.5 5.5
 5 3 -5 42.5 6.2
 5 3 -5 31.6 3.1
 -6 -2 5 2313.37 88.99
 -6 -2 5 2345.37 88.79
 -6 -2 5 2507.25 110.99
 -6 -2 5 2384.56 62.69
 6 2 -5 2309.17 145.29
 6 2 -5 2323.37 84.79
 6 2 -5 2346.67 100.09
 6 2 -5 2351.06 225.08
 6 2 -5 2071.89 69.19
 -7 -1 5 2138.89 85.49
 -7 -1 5 2061.89 84.09
 -7 -1 5 2077.59 64.39
 -7 -1 5 2092.09 134.59
 -7 -1 5 2217.38 65.19
 7 1 -5 1976.2 91.09
 7 1 -5 2136.19 158.18
 7 1 -5 2087.39 80.69
 7 1 -5 2253.67 121.09
 -8 0 5 2.2 4.5
 -8 0 5 1.6 5.7
 -8 0 5 0.5 4.7
 8 0 -5 0.4 5.3
 8 0 -5 3.3 2.2
 8 0 -5 -5.3 6.7
 -9 1 5 1250.87 68.99
 -9 1 5 1120.89 45.8
 -9 1 5 1177.08 43.4
 -9 1 5 1095.69 51.49
 9 -1 -5 1148.39 46.8
 9 -1 -5 1120.29 46.3
 -10 2 5 514.25 24.4
 -10 2 5 453.65 36.2
 10 -2 -5 508.65 22.5
 -11 3 5 29.8 9
 11 -3 -5 26.6 10.4
 3 -9 5 435.66 30.5
 3 -9 5 379.56 21.9
 -3 9 -5 388.46 28.3
 -3 9 -5 398.26 28.8
 2 -8 5 839.82 28
 2 -8 5 967.6 63.09
 -2 8 -5 976.8 40.5
 -2 8 -5 931.71 37.4
 1 -7 5 122.59 9.3
 1 -7 5 123.19 9.7
 -1 7 -5 146.09 5.6
 -1 7 -5 123.59 11.4
 -1 7 -5 118.09 9.2
 0 -6 5 275.77 14.3
 0 -6 5 251.77 12.7
 0 6 -5 273.87 13.3
 0 6 -5 297.07 20.9
 0 6 -5 271.17 15.4
 -1 -5 5 24.3 5.7
 1 5 -5 22.9 5.6
 1 5 -5 17.5 4.1
 1 5 -5 18.8 2.6
 -2 -4 5 176.98 10.5
 -2 -4 5 173.28 10.7
 2 4 -5 178.18 12
 2 4 -5 173.48 8.4
 2 4 -5 177.68 11.4
 2 4 -5 176.58 9.3
 2 4 -5 170.18 8.8
 -3 -3 5 35.5 5
 -3 -3 5 40.9 3.5
 -3 -3 5 31.8 4.7
 3 3 -5 31.9 4.2
 3 3 -5 32.3 4.9
 3 3 -5 26.7 4
 3 3 -5 38.5 3.8
 3 3 -5 41.2 4.8
 -4 -2 5 4123.79 257.87
 -4 -2 5 4159.18 134.79
 -4 -2 5 4147.69 179.28
 -4 -2 5 4443.66 185.28
 -4 -2 5 4404.06 224.08
 4 2 -5 4058.79 171.98
 4 2 -5 3838.72 117.59
 4 2 -5 4343.17 152.98
 4 2 -5 4126.39 164.58
 -5 -1 5 3969.4 247.48
 -5 -1 5 3831.22 280.77
 -5 -1 5 3881.31 138.69
 -5 -1 5 3907.71 104.19
 5 1 -5 3790.22 125.19
 5 1 -5 3882.21 146.89
 5 1 -5 3889.11 164.58
 5 1 -5 3878.61 129.99
 5 1 -5 3817.62 143.79
 -6 0 5 5.8 3.9
 -6 0 5 3 5.6
 -6 0 5 3.2 4.1
 -6 0 5 -0.2 3.9
 -6 0 5 1.7 3.2
 6 0 -5 3.6 5.4
 6 0 -5 2.8 3.3
 6 0 -5 11.5 5.7
 6 0 -5 2.8 1.7
 6 0 -5 7 3.3
 6 0 -5 8.7 5.8
 -7 1 5 2126.29 52.29
 -7 1 5 2186.38 70.99
 -7 1 5 2134.99 136.69
 -7 1 5 2246.28 93.19
 -7 1 5 2274.37 77.79
 7 -1 -5 2119.89 74.39
 7 -1 -5 2229.58 105.89
 7 -1 -5 2039.8 141.59
 7 -1 -5 2047 77.59
 -8 2 5 1178.38 41.4
 -8 2 5 1143.69 34
 -8 2 5 1122.29 96.19
 -8 2 5 1159.98 54.99
 8 -2 -5 1133.49 36.8
 8 -2 -5 1090.89 50.69
 -9 3 5 42.6 8.5
 -9 3 5 47.8 5.8
 -9 3 5 36.6 8.2
 -9 3 5 43.1 5.5
 9 -3 -5 48.1 9.6
 9 -3 -5 46.4 6.8
 -10 4 5 69.29 11.8
 10 -4 -5 63.19 12.2
 -5 9 -5 282.27 30.9
 -5 9 -5 274.77 21
 4 -8 5 673.93 29.4
 4 -8 5 704.03 26.4
 -4 8 -5 714.43 31.7
 -4 8 -5 715.33 29.4
 3 -7 5 99.59 8.9
 3 -7 5 89.29 8.9
 -3 7 -5 82.79 7.6
 -3 7 -5 71.49 6
 2 -6 5 361.96 22.5
 2 -6 5 369.26 15.8
 -2 6 -5 342.37 17.7
 -2 6 -5 346.57 21
 -2 6 -5 351.36 15.4
 1 -5 5 30.5 5.5
 1 -5 5 32.3 6
 -1 5 -5 23.1 4.3
 -1 5 -5 22.3 5.7
 -1 5 -5 25.2 4.9
 -1 5 -5 25 2.2
 0 -4 5 251.27 14.2
 0 -4 5 299.47 12.1
 0 -4 5 277.67 15.2
 0 4 -5 285.07 10.6
 0 4 -5 292.47 15
 0 4 -5 313.57 13.1
 0 4 -5 279.97 17.8
 0 4 -5 283.17 14.4
 0 4 -5 290.67 11
 -1 -3 5 627.94 26.4
 -1 -3 5 599.74 26.4
 -1 -3 5 613.44 37.8
 1 3 -5 611.44 46.4
 1 3 -5 572.04 25.1
 1 3 -5 593.64 30.8
 1 3 -5 685.33 21.7
 1 3 -5 595.74 23.4
 1 3 -5 624.84 35.3
 -2 -2 5 5852.91 377.86
 -2 -2 5 5944.91 288.87
 -2 -2 5 5973.6 301.87
 2 2 -5 5781.82 178.28
 2 2 -5 5879.71 255.77
 2 2 -5 5607.64 236.08
 2 2 -5 5441.26 258.47
 2 2 -5 6053.49 190.88
 -3 -1 5 6429.26 226.78
 -3 -1 5 6377.36 359.46
 -3 -1 5 6496.65 261.27
 -3 -1 5 6148.68 263.97
 3 1 -5 6479.35 215.88
 3 1 -5 6247.68 295.47
 3 1 -5 6491.65 210.48
 3 1 -5 6445.35 361.86
 3 1 -5 6388.36 410.66
 -4 0 5 -5.2 4.1
 -4 0 5 1.5 2.9
 -4 0 5 0.1 3.4
 -4 0 5 6.2 4.4
 4 0 -5 4.8 3.8
 4 0 -5 0.6 2.1
 4 0 -5 1.7 1.9
 4 0 -5 -2.3 4.6
 -5 1 5 3674.03 106.89
 -5 1 5 3833.72 149.99
 -5 1 5 3860.21 144.39
 -5 1 5 3753.72 116.39
 5 -1 -5 3879.31 204.08
 5 -1 -5 3646.14 231.28
 5 -1 -5 3595.54 114.39
 5 -1 -5 3796.12 120.29
 5 -1 -5 3610.44 163.28
 5 -1 -5 3773.42 164.58
 -6 2 5 2398.16 71.89
 -6 2 5 2241.98 100.09
 -6 2 5 2412.16 82.49
 -6 2 5 2385.46 71.89
 -6 2 5 2348.76 130.19
 6 -2 -5 2353.16 87.09
 6 -2 -5 2405.56 96.49
 6 -2 -5 2306.97 185.48
 6 -2 -5 2300.87 104.89
 6 -2 -5 2309.37 76.59
 -7 3 5 137.49 8.2
 -7 3 5 108.59 9.2
 -7 3 5 138.69 9.9
 -7 3 5 131.79 16
 7 -3 -5 111.09 7.4
 7 -3 -5 130.49 10.8
 7 -3 -5 117.19 11
 7 -3 -5 99.29 8.1
 -8 4 5 181.98 9.3
 -8 4 5 170.78 10.9
 -8 4 5 150.28 14.1
 8 -4 -5 175.78 14.8
 8 -4 -5 165.78 15.2
 -9 5 5 0.7 3.9
 -9 5 5 3.8 6.4
 -9 5 5 -2 3.9
 9 -5 -5 9.2 9.4
 6 -8 5 478.45 35
 -6 8 -5 442.06 24.5
 -6 8 -5 432.06 21.8
 5 -7 5 36.2 8.9
 5 -7 5 45.4 7.2
 -5 7 -5 40.9 6
 -5 7 -5 49.1 8.4
 -5 7 -5 44.5 6.4
 -5 7 -5 40.5 5.4
 4 -6 5 413.36 17.1
 4 -6 5 379.06 24.5
 -4 6 -5 375.76 30.3
 -4 6 -5 393.26 28.3
 -4 6 -5 398.96 17.5
 3 -5 5 53.19 6.6
 3 -5 5 48.2 7.8
 -3 5 -5 39.6 6.8
 -3 5 -5 50.79 4.5
 -3 5 -5 54.59 5.9
 2 -4 5 206.78 10.3
 2 -4 5 187.58 9.2
 2 -4 5 205.58 8.8
 2 -4 5 189.78 9.3
 2 -4 5 169.58 12.3
 2 -4 5 162.38 6.2
 -2 4 -5 149.09 12.6
 -2 4 -5 183.08 9.3
 -2 4 -5 179.28 9.6
 -2 4 -5 162.48 7.6
 1 -3 5 602.14 23.1
 1 -3 5 606.64 36.4
 1 -3 5 624.44 28.4
 1 -3 5 623.14 24.2
 1 -3 5 626.54 25.9
 1 -3 5 585.94 21.8
 -1 3 -5 612.94 16.2
 -1 3 -5 606.04 21.5
 -1 3 -5 550.44 15.5
 -1 3 -5 653.83 43
 -1 3 -5 680.93 37.5
 0 -2 5 6343.77 239.38
 0 -2 5 6717.43 274.87
 0 -2 5 6234.38 236.18
 0 2 -5 6402.16 281.57
 0 2 -5 6552.24 248.38
 0 2 -5 6514.95 269.17
 -1 -1 5 7568.64 335.77
 -1 -1 5 7605.34 296.67
 1 1 -5 8295.67 330.17
 1 1 -5 7544.55 293.17
 1 1 -5 7533.05 299.27
 -2 0 5 -0.1 1.9
 -2 0 5 0.1 3.9
 -2 0 5 -1.9 4.4
 -2 0 5 0.7 3.4
 -2 0 5 1.5 4.2
 -2 0 5 0.5 2.7
 2 0 -5 -1.4 2.1
 2 0 -5 -0.6 3.2
 -3 1 5 6500.85 238.38
 -3 1 5 6194.68 216.38
 -3 1 5 6053.09 292.97
 -3 1 5 6143.89 268.37
 3 -1 -5 6024.2 183.28
 3 -1 -5 6201.08 225.08
 3 -1 -5 6017.8 319.77
 3 -1 -5 6239.08 253.27
 3 -1 -5 6026.4 246.78
 -4 2 5 4227.08 208.38
 -4 2 5 4104.19 150.48
 -4 2 5 4186.58 120.79
 -4 2 5 4073.99 134.09
 -4 2 5 4151.28 129.49
 4 -2 -5 4202.28 163.08
 4 -2 -5 4219.88 154.98
 4 -2 -5 4228.18 209.08
 4 -2 -5 4310.67 98.69
 4 -2 -5 4282.07 214.08
 4 -2 -5 4193.28 202.58
 -5 3 5 29.9 4.2
 -5 3 5 33.1 5.8
 -5 3 5 41 6.1
 -5 3 5 42.7 5.5
 5 -3 -5 27.8 3.9
 5 -3 -5 32.5 6.3
 5 -3 -5 27.9 5.9
 5 -3 -5 33.4 4.3
 -6 4 5 138.19 10.7
 -6 4 5 137.49 8.7
 -6 4 5 135.49 8.6
 6 -4 -5 144.49 12.8
 6 -4 -5 160.58 12.5
 6 -4 -5 133.69 12.2
 6 -4 -5 126.09 9.1
 -7 5 5 15.2 5.4
 -7 5 5 25.9 9.1
 7 -5 -5 11.4 7.3
 7 -5 -5 25.3 9.6
 -8 6 5 133.79 10.5
 -8 6 5 137.09 13.4
 -8 6 5 104.89 8.9
 8 -6 -5 135.79 13.1
 7 -7 5 37.4 9.8
 -7 7 -5 36.9 8.4
 -7 7 -5 36.1 8.3
 -7 7 -5 42.3 8.3
 6 -6 5 196.88 17.4
 6 -6 5 217.88 14
 -6 6 -5 181.58 11.9
 -6 6 -5 170.78 15.2
 -6 6 -5 228.98 16.1
 -6 6 -5 227.98 15.7
 -6 6 -5 221.98 15.1
 5 -5 5 28.4 7.7
 5 -5 5 17.9 4.2
 5 -5 5 24.5 5.3
 5 -5 5 23.3 4.1
 -5 5 -5 29.2 4.4
 -5 5 -5 18.8 4.1
 -5 5 -5 24.7 6.8
 -5 5 -5 25.2 7.2
 -5 5 -5 20.7 5.9
 4 -4 5 258.97 17.4
 4 -4 5 285.87 17.6
 4 -4 5 270.67 25.9
 4 -4 5 291.27 11.5
 4 -4 5 271.17 11.8
 4 -4 5 275.37 10.1
 4 -4 5 267.47 15.5
 -4 4 -5 274.77 14.1
 -4 4 -5 262.57 15.2
 -4 4 -5 273.87 17.5
 -4 4 -5 255.57 22.2
 3 -3 5 30.5 3.2
 3 -3 5 38.9 3.5
 3 -3 5 34.3 2.3
 3 -3 5 35.1 4.3
 3 -3 5 30.8 4.8
 3 -3 5 28.8 3
 3 -3 5 26.5 4.4
 -3 3 -5 35.2 3.9
 -3 3 -5 31.8 3.6
 -3 3 -5 29.3 4.9
 -3 3 -5 34 3.4
 2 -2 5 6019.6 296.87
 2 -2 5 5984.1 301.27
 2 -2 5 6242.28 295.97
 2 -2 5 5960.1 319.47
 -2 2 -5 5595.24 199.28
 -2 2 -5 5827.22 272.57
 1 -1 5 7695.13 361.16
 1 -1 5 7645.33 368.26
 1 -1 5 8250.47 387.66
 -1 1 -5 7701.63 325.47
 -1 1 -5 7559.94 281.47
 0 0 5 -8.3 3
 0 0 5 1 3.6
 0 0 5 -3.8 2.9
 0 0 5 -5.1 2.3
 0 0 5 -2.9 3.1
 0 0 5 -9.4 3.1
 0 0 5 -7.3 3.3
 0 0 5 -9.8 3.3
 0 0 -5 -1.7 3.5
 0 0 -5 -1.3 2.5
 0 0 -5 -6.5 3.2
 0 0 -5 -8.4 3.1
 -1 1 5 7868.01 344.77
 -1 1 5 8218.28 251.27
 -1 1 5 8238.98 323.57
 -1 1 5 8328.97 485.05
 -1 1 5 7969.2 273.67
 1 -1 -5 7830.52 257.37
 -2 2 5 5902.81 301.17
 -2 2 5 5794.82 208.68
 -2 2 5 5679.23 204.88
 -2 2 5 5851.11 210.98
 2 -2 -5 5591.94 231.38
 2 -2 -5 6083.39 368.06
 -3 3 5 25.4 4.4
 -3 3 5 35.2 5.3
 -3 3 5 28.8 4
 -3 3 5 38.9 2.7
 -3 3 5 39.7 4.6
 -3 3 5 36 4
 3 -3 -5 27 3.3
 3 -3 -5 30.3 4.7
 3 -3 -5 30 3.3
 3 -3 -5 34.3 4
 -4 4 5 262.87 11
 -4 4 5 284.57 22.3
 -4 4 5 270.27 11.8
 -4 4 5 294.47 12.1
 4 -4 -5 234.68 21.4
 4 -4 -5 229.18 18.6
 4 -4 -5 243.28 19.9
 -5 5 5 17.8 4.7
 -5 5 5 22.6 6.1
 -5 5 5 23 2.8
 -5 5 5 21.2 7.6
 5 -5 -5 15.5 7.7
 5 -5 -5 31.8 5.3
 -6 6 5 183.68 11
 -6 6 5 189.78 13.2
 -6 6 5 216.18 11.9
 6 -6 -5 202.48 14.1
 -7 7 5 27.8 6.3
 -7 7 5 23.7 10.8
 8 -6 5 129.79 12.9
 -8 6 -5 117.59 11.7
 -8 6 -5 139.69 13
 7 -5 5 15.5 6.7
 -7 5 -5 8.6 6.2
 -7 5 -5 13.8 3.3
 -7 5 -5 5 6.1
 6 -4 5 150.48 9.6
 6 -4 5 130.39 11.6
 6 -4 5 140.59 8.1
 6 -4 5 133.29 14.2
 6 -4 5 153.78 12.9
 -6 4 -5 148.99 11.4
 -6 4 -5 145.39 7.6
 -6 4 -5 140.89 13.6
 -6 4 -5 120.49 9.8
 -6 4 -5 156.68 9.1
 5 -3 5 37.9 3.5
 5 -3 5 34.6 5.9
 5 -3 5 38.5 4.2
 5 -3 5 34.3 3.4
 5 -3 5 33.9 5.7
 5 -3 5 44.2 3.5
 -5 3 -5 40.2 3.4
 -5 3 -5 36.7 3.1
 -5 3 -5 45 5.1
 -5 3 -5 33.2 5.4
 -5 3 -5 38.9 6
 4 -2 5 4450.25 191.18
 4 -2 5 4274.77 372.56
 4 -2 5 4334.27 175.58
 4 -2 5 4135.09 207.88
 4 -2 5 4220.68 184.88
 4 -2 5 4466.45 172.48
 4 -2 5 4284.97 215.88
 -4 2 -5 4108.29 138.29
 -4 2 -5 4374.86 235.48
 -4 2 -5 4298.37 112.09
 3 -1 5 6348.46 245.48
 3 -1 5 6488.75 275.27
 3 -1 5 6129.49 229.58
 3 -1 5 6467.85 288.27
 -3 1 -5 5722.53 260.57
 -3 1 -5 6474.05 277.57
 -3 1 -5 6437.46 230.98
 2 0 5 0.2 2
 2 0 5 -4.5 2.7
 2 0 5 5.1 2.7
 2 0 5 -5.2 4.6
 2 0 5 3.9 2.3
 2 0 5 1.8 2.2
 -2 0 -5 -1.6 2
 1 1 5 7741.03 355.66
 1 1 5 8120.99 314.77
 1 1 5 7943.41 369.16
 1 1 5 7280.47 333.07
 -1 -1 -5 8040 262.67
 -1 -1 -5 8215.58 302.77
 0 2 5 6459.65 182.88
 0 2 5 6245.68 144.89
 0 2 5 6368.16 256.87
 0 -2 -5 5880.91 347.77
 0 -2 -5 6597.24 199.68
 0 -2 -5 6097.89 345.97
 -1 3 5 575.44 20.4
 -1 3 5 615.54 29.7
 -1 3 5 613.24 26.5
 -1 3 5 585.74 20.2
 -1 3 5 608.74 39.8
 -1 3 5 593.84 33.5
 -1 3 5 555.04 31.7
 1 -3 -5 583.44 21.8
 1 -3 -5 609.34 47
 1 -3 -5 656.53 42.6
 1 -3 -5 606.34 47.7
 -2 4 5 161.38 13.1
 -2 4 5 165.18 12
 -2 4 5 182.48 9.2
 -2 4 5 190.58 10.7
 -2 4 5 158.38 10.2
 2 -4 -5 173.18 12.5
 2 -4 -5 174.98 13.7
 2 -4 -5 183.58 13.8
 -3 5 5 48.8 6.9
 -3 5 5 59.19 6.3
 -3 5 5 55.79 6.6
 -3 5 5 51.09 3
 3 -5 -5 48.6 4.6
 3 -5 -5 41.1 7.1
 -4 6 5 357.56 18.7
 -4 6 5 394.96 15.5
 -4 6 5 392.66 13.5
 -4 6 5 395.86 23.8
 -4 6 5 417.76 22.2
 4 -6 -5 340.47 26.9
 4 -6 -5 389.46 22
 -5 7 5 34.3 6.2
 -5 7 5 45.5 8.4
 5 -7 -5 45.6 8.2
 -6 8 5 492.45 29.2
 -6 8 5 513.85 31.5
 6 -8 -5 439.76 34.9
 9 -5 5 6.1 8
 -9 5 -5 3.5 7.5
 -9 5 -5 10.7 6.6
 8 -4 5 163.38 12
 8 -4 5 180.28 13.1
 -8 4 -5 193.38 12
 -8 4 -5 155.18 11.4
 7 -3 5 112.29 8.5
 -7 3 -5 104.79 8.6
 -7 3 -5 111.49 8.9
 -7 3 -5 136.79 10
 -7 3 -5 113.59 8.6
 6 -2 5 1964.8 108.99
 6 -2 5 2309.07 64.99
 6 -2 5 2493.15 171.88
 -6 2 -5 2344.27 102.79
 -6 2 -5 2395.86 136.49
 5 -1 5 3577.44 195.58
 5 -1 5 3860.81 150.18
 5 -1 5 3875.11 306.37
 -5 1 -5 3965.1 122.99
 -5 1 -5 3566.24 146.49
 4 0 5 9.1 6.8
 4 0 5 5.4 4.3
 4 0 5 1.4 1
 4 0 5 3.2 3.6
 4 0 5 3.3 3.2
 4 0 5 3.6 2.6
 4 0 5 3 3.3
 4 0 5 1.8 1.2
 4 0 5 3.3 2
 -4 0 -5 1.5 1.2
 -4 0 -5 4.6 4.1
 3 1 5 6203.98 379.16
 3 1 5 5729.53 204.78
 3 1 5 6384.86 288.87
 3 1 5 6384.06 210.08
 3 1 5 5882.81 272.17
 -3 -1 -5 6363.96 335.17
 -3 -1 -5 5899.31 214.08
 -3 -1 -5 6370.86 245.78
 2 2 5 5897.01 179.38
 2 2 5 5636.34 177.98
 2 2 5 6009.5 288.37
 -2 -2 -5 5230.68 231.18
 -2 -2 -5 5715.93 236.68
 1 3 5 635.84 30.6
 1 3 5 606.34 32.7
 1 3 5 618.84 18.4
 1 3 5 598.44 26.1
 -1 -3 -5 594.84 34.8
 -1 -3 -5 650.43 29.1
 -1 -3 -5 592.24 34.7
 -1 -3 -5 641.64 38.3
 -1 -3 -5 627.84 45.3
 0 4 5 294.67 11.4
 0 4 5 299.37 11.7
 0 4 5 270.77 10.2
 0 -4 -5 251.57 15.7
 0 -4 -5 240.48 16.1
 -1 5 5 16.4 5.5
 -1 5 5 18.3 5
 -1 5 5 17.7 4.8
 -1 5 5 25.6 4.6
 1 -5 -5 25.7 2.8
 1 -5 -5 15.1 5.8
 -2 6 5 367.76 16.6
 -2 6 5 363.76 20.8
 -2 6 5 367.86 18.8
 -2 6 5 362.06 22.9
 2 -6 -5 335.67 20.1
 2 -6 -5 347.77 16.4
 -3 7 5 81.09 8.8
 -3 7 5 77.29 6.8
 -3 7 5 82.89 9.1
 3 -7 -5 72.49 9.9
 -4 8 5 613.14 36.8
 -4 8 5 658.03 41.1
 4 -8 -5 648.44 26.7
 -5 9 5 265.77 16.9
 -5 9 5 253.87 17.3
 5 -9 -5 272.57 21.5
 10 -4 5 53.99 10.1
 9 -3 5 49.6 13
 9 -3 5 55.49 7.4
 9 -3 5 63.19 9.1
 -9 3 -5 41.6 9
 8 -2 5 1161.08 60.79
 8 -2 5 1103.89 72.29
 8 -2 5 1072.79 59.49
 7 -1 5 2211.98 92.89
 7 -1 5 2143.39 74.89
 7 -1 5 2243.48 127.99
 6 0 5 8.6 6.7
 -6 0 -5 14.2 3.8
 5 1 5 3853.01 181.98
 5 1 5 3677.83 154.38
 5 1 5 3816.62 137.79
 5 1 5 3626.94 166.58
 -5 -1 -5 3623.64 225.38
 -5 -1 -5 3822.22 169.48
 -5 -1 -5 3999.4 165.58
 -5 -1 -5 3937.71 144.79
 -5 -1 -5 3933.91 160.08
 4 2 5 4299.87 156.88
 4 2 5 4305.37 138.99
 4 2 5 4331.07 180.78
 -4 -2 -5 4351.56 186.08
 -4 -2 -5 4279.27 173.28
 -4 -2 -5 4256.77 309.17
 3 3 5 32.7 3.8
 3 3 5 37.1 4.3
 3 3 5 24.4 4.5
 -3 -3 -5 27.9 3.4
 -3 -3 -5 33.1 4
 -3 -3 -5 43.5 5.7
 -3 -3 -5 31 4.1
 -3 -3 -5 31.8 4.1
 -3 -3 -5 38.6 3.5
 -3 -3 -5 34.8 3.1
 2 4 5 182.58 9
 2 4 5 175.68 13.6
 2 4 5 191.48 10.1
 -2 -4 -5 174.38 10.1
 -2 -4 -5 178.98 7.9
 1 5 5 18.3 5.7
 -1 -5 -5 20.1 5.3
 0 6 5 247.48 12.4
 0 6 5 264.67 15.1
 0 -6 -5 266.67 15.7
 -1 7 5 133.29 12.7
 -1 7 5 138.79 10.9
 -1 7 5 138.19 8.6
 1 -7 -5 146.39 11.4
 -2 8 5 1003.4 46.3
 -2 8 5 968.6 40.8
 2 -8 -5 975.3 52.39
 -3 9 5 398.26 23.4
 -3 9 5 399.76 26.8
 3 -9 -5 403.16 20.5
 11 -3 5 21.1 10.4
 11 -3 5 24.2 13.9
 10 -2 5 481.35 22.2
 10 -2 5 388.66 25.7
 10 -2 5 509.35 43.8
 9 -1 5 1098.89 70.29
 9 -1 5 1124.99 68.59
 9 -1 5 1099.49 38.8
 8 0 5 -2.7 7
 8 0 5 2.5 2.3
 8 0 5 3.9 5.9
 -8 0 -5 -6 7.7
 -8 0 -5 1.2 3.6
 7 1 5 2069.19 80.39
 7 1 5 2100.99 98.59
 7 1 5 2147.19 84.29
 7 1 5 2065.89 97.59
 -7 -1 -5 2100.39 94.19
 -7 -1 -5 2001.2 104.69
 -7 -1 -5 2134.19 77.49
 -7 -1 -5 2141.99 72.79
 -7 -1 -5 2029 116.89
 6 2 5 2460.45 121.19
 6 2 5 2413.96 106.59
 6 2 5 2391.46 108.69
 -6 -2 -5 2479.25 134.39
 -6 -2 -5 2364.76 87.59
 -6 -2 -5 2344.47 106.59
 -6 -2 -5 2436.26 119.29
 5 3 5 31.3 4.2
 -5 -3 -5 31.8 3.9
 -5 -3 -5 30.7 4
 -5 -3 -5 30.3 3.7
 -5 -3 -5 40.4 9.3
 4 4 5 297.77 22.5
 4 4 5 254.07 12.3
 -4 -4 -5 255.77 14.3
 -4 -4 -5 278.27 17.4
 -4 -4 -5 265.47 15.1
 3 5 5 37.2 7.9
 3 5 5 53.99 7.2
 -3 -5 -5 48.1 6.6
 -3 -5 -5 49.5 5
 2 6 5 332.47 24.3
 2 6 5 351.46 18.7
 -2 -6 -5 337.47 24
 1 7 5 152.58 11.8
 1 7 5 111.79 10
 -1 -7 -5 126.29 10.7
 0 8 5 1107.19 67.29
 0 8 5 1069.99 35.9
 0 -8 -5 994.6 31.5
 -1 9 5 382.56 19.3
 -1 9 5 381.96 27.9
 1 -9 -5 396.86 21.6
 11 -1 5 496.05 27.6
 11 -1 5 469.35 28
 10 0 5 6.3 6.4
 10 0 5 5.7 8.1
 -10 0 -5 6.7 5.7
 9 1 5 1067.69 34.1
 9 1 5 1117.49 63.29
 -9 -1 -5 1177.28 46.9
 -9 -1 -5 1111.69 48.9
 8 2 5 1112.69 43.7
 8 2 5 1126.19 52.99
 -8 -2 -5 1082.99 85.89
 -8 -2 -5 1163.58 43
 -8 -2 -5 1087.49 74.49
 7 3 5 122.69 10.8
 7 3 5 100.39 7.1
 7 3 5 123.99 7.1
 -7 -3 -5 95.99 15.4
 -7 -3 -5 107.19 6.5
 -7 -3 -5 118.59 8.4
 -7 -3 -5 128.59 11.7
 -7 -3 -5 107.19 8.4
 6 4 5 130.59 11.1
 6 4 5 145.59 10.7
 -6 -4 -5 139.89 9.3
 -6 -4 -5 161.58 18
 -6 -4 -5 138.99 8.5
 5 5 5 16 5.9
 5 5 5 14.8 6
 -5 -5 -5 23.1 2.6
 -5 -5 -5 12.8 9.3
 -5 -5 -5 25.7 2.8
 4 6 5 400.76 17.5
 4 6 5 437.36 16.8
 -4 -6 -5 396.86 37.3
 -4 -6 -5 378.56 20.5
 -4 -6 -5 385.46 16.8
 3 7 5 65.29 8.8
 3 7 5 70.99 9.9
 -3 -7 -5 74.49 7
 -3 -7 -5 79.99 8.9
 -3 -7 -5 77.89 8.8
 2 8 5 934.61 38.6
 2 8 5 908.61 49.4
 -2 -8 -5 937.21 35.5
 -2 -8 -5 920.91 62.29
 1 9 5 336.17 26.4
 1 9 5 397.86 20.6
 -1 -9 -5 439.66 20.6
 -1 -9 -5 477.45 37.5
 12 0 5 11.8 8.7
 11 1 5 456.35 23.8
 11 1 5 528.85 27.6
 -11 -1 -5 533.05 30.7
 -11 -1 -5 517.75 44.5
 10 2 5 524.55 27.5
 10 2 5 504.65 38.2
 -10 -2 -5 462.35 40.5
 -10 -2 -5 446.26 23.4
 9 3 5 57.59 10.5
 -9 -3 -5 51.19 7.5
 -9 -3 -5 57.89 13.4
 8 4 5 174.68 11.5
 8 4 5 196.58 14.5
 -8 -4 -5 184.48 11.8
 -8 -4 -5 181.38 11
 -8 -4 -5 191.08 22.4
 7 5 5 11.7 9.3
 7 5 5 14.1 6.8
 -7 -5 -5 11.1 10.7
 -7 -5 -5 13.9 5.4
 6 6 5 190.68 12.7
 6 6 5 212.58 15.4
 -6 -6 -5 207.58 20.6
 -6 -6 -5 202.48 12
 -6 -6 -5 247.38 23.8
 5 7 5 52.69 9.7
 5 7 5 43.3 8
 -5 -7 -5 47 5.7
 -5 -7 -5 36.2 7.4
 4 8 5 641.74 24.9
 4 8 5 786.82 35.4
 -4 -8 -5 703.93 52.99
 3 9 5 452.55 25.3
 3 9 5 419.16 22.4
 -3 -9 -5 397.36 31
 11 3 5 27.9 10.6
 -11 -3 -5 50.29 19.1
 -11 -3 -5 35.3 7
 10 4 5 55.49 11.1
 -10 -4 -5 61.59 8.8
 -10 -4 -5 57.09 15.9
 9 5 5 2.5 8.2
 -9 -5 -5 -4.3 5.1
 -9 -5 -5 10 5.6
 -9 -5 -5 15.9 17.7
 8 6 5 134.39 12.9
 8 6 5 121.59 12.8
 -8 -6 -5 125.79 12.6
 -8 -6 -5 143.89 10.7
 -8 -6 -5 129.99 22.7
 7 7 5 34.6 9.7
 7 7 5 37.9 9
 -7 -7 -5 37 14.8
 -7 -7 -5 27 7.4
 -7 -7 -5 46.7 6.6
 6 8 5 476.85 28.2
 6 8 5 441.16 21.3
 -6 -8 -5 463.95 40.9
 5 9 5 290.07 19.6
 5 9 5 236.48 18.6
 -5 -9 -5 262.67 17.2
 -6 -8 6 149.69 15.1
 -6 -8 6 186.88 21.6
 6 8 -6 159.88 15.3
 6 8 -6 118.59 14.3
 6 8 -6 152.78 11.2
 -7 -7 6 252.07 21.5
 -7 -7 6 336.77 26.4
 7 7 -6 266.47 18.6
 7 7 -6 314.17 19.2
 7 7 -6 279.87 20.5
 -8 -6 6 178.98 15.6
 -8 -6 6 200.58 20
 8 6 -6 207.78 15.3
 8 6 -6 199.08 16.1
 8 6 -6 214.18 13.5
 -9 -5 6 557.24 35.6
 -9 -5 6 555.54 35.4
 -9 -5 6 576.54 37.2
 9 5 -6 552.54 42
 9 5 -6 581.34 31.7
 9 5 -6 653.43 37.5
 -10 -4 6 185.38 16.8
 -10 -4 6 173.38 16.1
 -10 -4 6 140.29 17.9
 10 4 -6 190.28 19.2
 10 4 -6 121.79 12.5
 10 4 -6 133.59 15.4
 -11 -3 6 160.48 18.5
 -11 -3 6 159.38 16.7
 11 3 -6 139.09 14.8
 -3 -9 6 82.49 11.3
 -3 -9 6 52.09 10.6
 3 9 -6 69.29 9.8
 3 9 -6 59.09 10.6
 -4 -8 6 220.38 16
 -4 -8 6 182.18 15.1
 4 8 -6 201.18 15.4
 4 8 -6 197.08 17
 -5 -7 6 318.57 21.6
 -5 -7 6 280.67 16
 5 7 -6 314.87 17
 5 7 -6 274.57 21
 5 7 -6 305.77 25.7
 -6 -6 6 272.57 18
 -6 -6 6 297.47 16.9
 -6 -6 6 308.87 21.6
 6 6 -6 291.67 18.4
 6 6 -6 296.57 15.6
 6 6 -6 317.57 20.9
 -7 -5 6 1085.59 51.69
 -7 -5 6 1071.89 42.1
 -7 -5 6 982.1 44.1
 7 5 -6 1045.4 35.8
 7 5 -6 1027.1 33.8
 7 5 -6 1107.39 57.59
 -8 -4 6 426.36 19.9
 -8 -4 6 389.36 22.3
 -8 -4 6 396.86 20.3
 8 4 -6 383.06 32.4
 8 4 -6 389.96 18.9
 8 4 -6 417.56 24.4
 -9 -3 6 125.29 12.7
 -9 -3 6 103.59 13.9
 -9 -3 6 125.19 14.4
 9 3 -6 110.49 12.5
 9 3 -6 132.69 11.4
 9 3 -6 118.29 9.5
 -10 -2 6 371.06 22.2
 -10 -2 6 406.36 21.4
 -10 -2 6 407.86 26.8
 -10 -2 6 398.66 20.9
 10 2 -6 419.86 32.7
 10 2 -6 405.36 21.2
 -11 -1 6 35.5 8.7
 -11 -1 6 33.7 8.5
 11 1 -6 28.8 9.1
 -1 -9 6 62.89 11
 -1 -9 6 74.59 10.2
 1 9 -6 66.39 8.7
 -2 -8 6 239.18 16
 -2 -8 6 229.78 16.5
 2 8 -6 255.27 15.4
 2 8 -6 237.88 15.4
 -3 -7 6 327.17 17.3
 -3 -7 6 425.26 18.1
 3 7 -6 364.16 19.5
 3 7 -6 356.06 16.4
 3 7 -6 372.86 16.3
 -4 -6 6 298.67 20.2
 -4 -6 6 296.87 20.3
 4 6 -6 336.57 19.3
 4 6 -6 315.87 16.4
 4 6 -6 340.97 16.2
 -5 -5 6 2551.64 141.89
 -5 -5 6 2747.03 76.69
 -5 -5 6 2766.82 104.09
 -5 -5 6 2638.34 114.19
 5 5 -6 2716.23 137.69
 5 5 -6 2662.03 188.38
 5 5 -6 2621.54 97.79
 -6 -4 6 742.53 33.1
 -6 -4 6 720.53 27.1
 -6 -4 6 703.93 36.8
 -6 -4 6 680.13 47.5
 6 4 -6 733.43 32.7
 6 4 -6 787.52 46.9
 6 4 -6 719.43 23.5
 -7 -3 6 126.69 8.3
 -7 -3 6 105.49 12.5
 -7 -3 6 136.19 7.9
 -7 -3 6 147.09 13.1
 7 3 -6 132.79 9.8
 7 3 -6 148.19 13
 7 3 -6 129.59 9.6
 -8 -2 6 1228.18 45.7
 -8 -2 6 1197.48 32
 -8 -2 6 1205.28 39.8
 -8 -2 6 1218.38 70.29
 8 2 -6 1308.87 52.79
 8 2 -6 1193.38 78.99
 8 2 -6 1250.67 58.79
 -9 -1 6 158.98 12.8
 -9 -1 6 171.68 15.2
 -9 -1 6 184.68 14
 -9 -1 6 146.79 10.8
 9 1 -6 164.08 15.6
 9 1 -6 170.48 10.1
 9 1 -6 135.59 12.8
 -10 0 6 275.37 17
 -10 0 6 247.68 16.7
 -10 0 6 289.47 16.6
 -10 0 6 245.58 22.1
 -10 0 6 287.67 18.9
 10 0 -6 232.88 16.6
 10 0 -6 238.88 18.4
 -11 1 6 42.5 9.4
 -11 1 6 54.89 11.2
 11 -1 -6 39.5 10.9
 1 -9 6 61.29 11
 1 -9 6 73.39 11.1
 -1 9 -6 48.1 8.5
 -1 9 -6 64.19 9.5
 0 -8 6 350.56 22.9
 0 -8 6 354.66 20.5
 0 8 -6 315.77 20.5
 0 8 -6 320.77 16.6
 -1 -7 6 613.04 30.4
 -1 -7 6 619.24 24.7
 1 7 -6 624.34 29.4
 1 7 -6 578.14 30.7
 1 7 -6 597.44 45.2
 1 7 -6 620.44 42.4
 -2 -6 6 582.94 19
 -2 -6 6 592.34 21.2
 2 6 -6 536.15 20.1
 2 6 -6 618.34 25.7
 2 6 -6 586.74 30.4
 -3 -5 6 4314.47 267.47
 -3 -5 6 4126.29 188.18
 3 5 -6 3945.81 261.87
 3 5 -6 4098.59 189.18
 3 5 -6 3920.61 262.87
 -4 -4 6 1148.89 62.89
 -4 -4 6 1140.19 47.4
 -4 -4 6 1147.59 80.79
 -4 -4 6 1155.68 65.89
 4 4 -6 1175.08 82.59
 4 4 -6 1178.48 54.89
 4 4 -6 1126.29 47.6
 -5 -3 6 493.45 28.5
 -5 -3 6 427.96 22.6
 -5 -3 6 513.15 25
 -5 -3 6 430.86 16.2
 -5 -3 6 486.25 23.7
 5 3 -6 440.66 18.2
 5 3 -6 460.75 24
 5 3 -6 495.25 17.9
 5 3 -6 477.55 37.6
 -6 -2 6 1759.82 65.29
 -6 -2 6 1811.72 81.49
 -6 -2 6 1853.61 62.89
 -6 -2 6 1884.61 87.29
 6 2 -6 1786.52 89.29
 6 2 -6 1797.92 77.49
 6 2 -6 1734.83 132.99
 6 2 -6 1578.14 93.99
 -7 -1 6 400.56 20.1
 -7 -1 6 367.36 15.7
 -7 -1 6 379.86 20
 -7 -1 6 401.06 21
 7 1 -6 405.46 19.2
 7 1 -6 406.06 19.9
 7 1 -6 437.66 18
 -8 0 6 374.96 16.1
 -8 0 6 334.47 29.2
 -8 0 6 344.37 18
 -8 0 6 349.47 17.5
 8 0 -6 341.17 13.3
 8 0 -6 380.56 21.5
 8 0 -6 328.47 14.9
 -9 1 6 159.58 17.5
 -9 1 6 167.28 13.1
 -9 1 6 177.88 13.4
 -9 1 6 168.18 11.4
 9 -1 -6 162.68 13.5
 9 -1 -6 181.78 13.9
 -10 2 6 359.06 21.6
 -10 2 6 368.36 22.4
 -10 2 6 392.06 24.7
 -10 2 6 339.07 20.5
 10 -2 -6 356.16 21.8
 -11 3 6 165.38 15.8
 -11 3 6 137.49 14.2
 11 -3 -6 143.99 16.1
 3 -9 6 74.39 12.1
 3 -9 6 82.19 11.5
 -3 9 -6 51.49 8.9
 -3 9 -6 71.19 9.5
 2 -8 6 289.57 16.5
 2 -8 6 246.18 15.4
 -2 8 -6 252.57 15.7
 -2 8 -6 278.47 20.4
 1 -7 6 663.43 44.5
 1 -7 6 639.44 34.3
 -1 7 -6 645.14 29.7
 -1 7 -6 637.14 31.8
 0 -6 6 1001.4 48.9
 0 -6 6 1066.29 33.7
 0 6 -6 993.2 40.4
 0 6 -6 926.31 40.7
 0 6 -6 963.1 41.7
 0 6 -6 1070.69 38.3
 -1 -5 6 3786.92 259.67
 -1 -5 6 3447.26 106.19
 1 5 -6 3583.34 171.88
 1 5 -6 3563.44 112.39
 1 5 -6 3513.55 122.59
 1 5 -6 3583.54 145.49
 -2 -4 6 1746.73 98.79
 -2 -4 6 1720.73 48.6
 -2 -4 6 1669.63 72.79
 2 4 -6 1689.83 82.29
 2 4 -6 1727.23 45.2
 2 4 -6 1655.33 67.79
 2 4 -6 1821.12 93.99
 -3 -3 6 871.51 33.4
 -3 -3 6 819.82 40.5
 -3 -3 6 905.41 62.09
 -3 -3 6 881.81 33.1
 -3 -3 6 838.62 37
 3 3 -6 796.72 74.89
 3 3 -6 924.51 42.3
 3 3 -6 880.81 38.4
 3 3 -6 890.41 58.39
 3 3 -6 856.11 44.5
 -4 -2 6 1830.62 84.69
 -4 -2 6 1772.32 87.79
 -4 -2 6 1790.02 99.99
 -4 -2 6 1752.92 99.59
 -4 -2 6 1785.22 124.59
 4 2 -6 1788.32 64.49
 4 2 -6 1741.83 135.99
 4 2 -6 1587.64 66.19
 4 2 -6 1709.33 101.59
 4 2 -6 1730.53 64.79
 -5 -1 6 641.44 27.4
 -5 -1 6 672.63 19.1
 -5 -1 6 652.43 30.7
 -5 -1 6 575.14 43.6
 5 1 -6 609.94 22.6
 5 1 -6 546.75 23.7
 5 1 -6 586.64 23.9
 5 1 -6 672.53 35.3
 5 1 -6 623.34 33.9
 5 1 -6 625.44 24.7
 -6 0 6 719.73 24.1
 -6 0 6 824.72 24.1
 -6 0 6 746.33 37.5
 -6 0 6 750.92 30
 6 0 -6 749.03 41.3
 6 0 -6 740.03 28.8
 6 0 -6 834.72 44.1
 6 0 -6 749.62 27.9
 -7 1 6 353.86 20.1
 -7 1 6 355.76 14.7
 -7 1 6 356.46 19.2
 -7 1 6 395.26 27.2
 7 -1 -6 375.96 21.1
 7 -1 -6 436.06 18.6
 7 -1 -6 373.36 21.6
 -8 2 6 1297.27 63.19
 -8 2 6 1285.97 40.7
 -8 2 6 1239.28 58.29
 -8 2 6 1215.78 46.9
 8 -2 -6 1155.18 51.09
 8 -2 -6 1208.68 60.89
 -9 3 6 117.59 11.2
 -9 3 6 120.99 8.9
 -9 3 6 116.69 13
 -9 3 6 124.89 10.9
 9 -3 -6 130.09 13.2
 9 -3 -6 113.29 11.5
 -10 4 6 145.99 14.5
 10 -4 -6 200.38 17.4
 -5 9 -6 44.7 7.9
 4 -8 6 212.68 16.7
 4 -8 6 205.78 16
 -4 8 -6 212.68 16.4
 -4 8 -6 211.98 15.8
 3 -7 6 384.16 23.3
 3 -7 6 345.97 24.2
 -3 7 -6 349.57 18.2
 -3 7 -6 396.46 17.2
 -3 7 -6 348.97 17.4
 2 -6 6 634.14 21
 2 -6 6 616.54 34.7
 -2 6 -6 643.54 33.1
 -2 6 -6 653.23 30.7
 -2 6 -6 605.94 33.4
 1 -5 6 3741.23 122.49
 1 -5 6 3527.45 117.89
 -1 5 -6 3706.03 132.49
 -1 5 -6 3564.24 132.59
 -1 5 -6 3440.96 99.29
 0 -4 6 2015.1 81.99
 0 -4 6 2028.8 119.69
 0 4 -6 2184.58 97.99
 0 4 -6 2080.19 64.09
 0 4 -6 1998.3 98.99
 -1 -3 6 228.68 9.8
 -1 -3 6 217.98 15.6
 -1 -3 6 195.58 11.4
 -1 -3 6 225.28 12.7
 1 3 -6 226.58 10.8
 1 3 -6 214.58 9.4
 1 3 -6 186.98 10.7
 1 3 -6 203.28 11
 1 3 -6 192.68 11.5
 1 3 -6 211.88 13.6
 -2 -2 6 3751.52 142.69
 -2 -2 6 3512.75 106.89
 -2 -2 6 3419.76 96.69
 -2 -2 6 3543.15 192.08
 -2 -2 6 3628.84 113.79
 2 2 -6 3517.85 188.98
 2 2 -6 3493.05 131.39
 2 2 -6 3575.14 233.68
 2 2 -6 3434.46 129.99
 2 2 -6 3577.24 119.19
 2 2 -6 3419.76 112.49
 -3 -1 6 1080.39 44.6
 -3 -1 6 1000 86.09
 -3 -1 6 979.1 39.6
 -3 -1 6 1040.1 49.1
 -3 -1 6 1052.49 62.49
 -3 -1 6 1019.8 44.1
 -3 -1 6 979.5 46.7
 3 1 -6 1028.1 42.4
 3 1 -6 1029.9 51.19
 3 1 -6 1094.49 67.29
 3 1 -6 1022.8 75.39
 3 1 -6 966.2 47.9
 3 1 -6 941.11 34.3
 -4 0 6 1561.94 57.39
 -4 0 6 1650.53 101.29
 -4 0 6 1587.74 144.29
 -4 0 6 1558.84 70.79
 -4 0 6 1494.15 92.59
 4 0 -6 1594.34 82.79
 4 0 -6 1438.66 123.09
 4 0 -6 1452.45 49.4
 4 0 -6 1571.54 90.69
 4 0 -6 1534.75 79.09
 4 0 -6 1428.26 55.59
 4 0 -6 1587.94 54.59
 -5 1 6 585.04 20.3
 -5 1 6 649.14 19.6
 -5 1 6 606.14 34.6
 -5 1 6 594.84 22
 -5 1 6 600.44 34.8
 5 -1 -6 606.14 19.2
 5 -1 -6 604.24 31.2
 5 -1 -6 592.84 34.5
 5 -1 -6 630.14 23.2
 5 -1 -6 617.84 29.8
 5 -1 -6 619.84 27.1
 5 -1 -6 565.74 23.5
 -6 2 6 1691.83 48.6
 -6 2 6 1837.52 57.19
 -6 2 6 1726.53 35.5
 -6 2 6 1788.62 120.19
 6 -2 -6 1649.83 91.29
 6 -2 -6 1763.22 86.59
 6 -2 -6 1679.03 63.89
 6 -2 -6 1685.23 61.19
 -7 3 6 135.59 10.2
 -7 3 6 153.58 8.9
 -7 3 6 145.59 9.8
 -7 3 6 145.99 11.1
 7 -3 -6 121.89 9
 7 -3 -6 128.09 9.1
 7 -3 -6 155.28 12.2
 7 -3 -6 141.39 12.8
 -8 4 6 388.76 19.7
 -8 4 6 366.96 19.7
 -8 4 6 360.66 17.5
 8 -4 -6 374.16 20.7
 8 -4 -6 425.46 28.4
 -9 5 6 600.74 35.1
 -9 5 6 552.74 36.1
 -9 5 6 638.44 34.4
 9 -5 -6 579.34 25.8
 6 -8 6 134.19 15.3
 -6 8 -6 156.18 14.3
 -6 8 -6 134.09 19
 5 -7 6 289.07 13.7
 5 -7 6 280.77 15.9
 -5 7 -6 279.87 21.6
 -5 7 -6 310.87 21.4
 -5 7 -6 323.67 17.1
 4 -6 6 316.67 24
 4 -6 6 334.37 18.1
 -4 6 -6 329.77 17.1
 -4 6 -6 327.67 25.6
 -4 6 -6 319.87 21.6
 3 -5 6 4193.58 194.38
 3 -5 6 4164.08 234.18
 -3 5 -6 3927.01 273.07
 -3 5 -6 4147.98 155.68
 2 -4 6 1725.63 117.29
 2 -4 6 1850.71 80.39
 2 -4 6 1686.83 66.09
 2 -4 6 1755.92 54.09
 2 -4 6 1835.82 60.09
 -2 4 -6 1688.53 93.89
 -2 4 -6 1787.22 56.19
 -2 4 -6 1789.52 65.99
 1 -3 6 184.08 11.2
 1 -3 6 179.78 9.1
 1 -3 6 245.18 14.6
 1 -3 6 207.68 11
 1 -3 6 229.98 11.1
 1 -3 6 200.58 9
 -1 3 -6 223.88 10.8
 -1 3 -6 189.18 11.8
 -1 3 -6 218.68 10.8
 -1 3 -6 211.78 9.3
 -1 3 -6 215.28 11.5
 0 -2 6 7523.75 230.78
 0 -2 6 7101.09 379.06
 0 -2 6 7328.87 355.46
 0 2 -6 7352.16 197.38
 0 2 -6 7386.46 275.77
 0 2 -6 7252.77 419.56
 -1 -1 6 1963.9 131.19
 -1 -1 6 1855.51 71.19
 -1 -1 6 2088.49 88.29
 -1 -1 6 1881.21 77.29
 -1 -1 6 1970.1 114.39
 -1 -1 6 1847.72 83.39
 1 1 -6 1930.91 88.39
 1 1 -6 1992.5 138.29
 1 1 -6 1666.63 65.19
 1 1 -6 1912.91 71.19
 1 1 -6 1946.91 81.69
 1 1 -6 1963.9 139.39
 -2 0 6 2038.9 95.09
 -2 0 6 2135.29 97.19
 -2 0 6 1908.51 108.19
 -2 0 6 2016.6 95.39
 -2 0 6 1993.8 98.69
 -2 0 6 2012.2 87.79
 -2 0 6 2120.49 163.88
 -2 0 6 2138.29 174.78
 2 0 -6 2032.8 163.18
 2 0 -6 1993.5 101.59
 2 0 -6 2193.68 166.98
 2 0 -6 2054.39 94.99
 2 0 -6 2098.29 169.48
 2 0 -6 2013.4 110.49
 2 0 -6 2021.1 70.09
 -3 1 6 1048.9 70.39
 -3 1 6 1060.59 92.29
 -3 1 6 1077.99 82.99
 -3 1 6 982.6 37.9
 -3 1 6 1061.09 93.49
 -3 1 6 1035.9 56.99
 -3 1 6 963.7 44
 3 -1 -6 985.8 58.89
 3 -1 -6 887.01 52.99
 3 -1 -6 964.9 62.29
 3 -1 -6 939.61 37.6
 3 -1 -6 982.4 44.2
 3 -1 -6 1020.6 39.8
 3 -1 -6 937.71 37.1
 3 -1 -6 1024.8 38.1
 -4 2 6 1738.33 90.29
 -4 2 6 1824.42 54.29
 -4 2 6 1787.02 50.19
 -4 2 6 1877.31 159.48
 -4 2 6 1798.12 69.19
 4 -2 -6 1736.83 75.59
 4 -2 -6 1748.93 109.69
 4 -2 -6 1727.83 100.89
 4 -2 -6 1807.32 102.59
 4 -2 -6 1693.53 97.09
 4 -2 -6 1802.72 61.49
 -5 3 6 482.05 38.5
 -5 3 6 478.85 15.5
 -5 3 6 488.25 22.2
 -5 3 6 499.75 17.9
 5 -3 -6 482.35 19.9
 5 -3 -6 510.05 25.9
 5 -3 -6 520.75 32.8
 5 -3 -6 474.45 49.2
 -6 4 6 663.23 27.5
 -6 4 6 751.32 22.1
 -6 4 6 739.33 28.6
 6 -4 -6 768.92 40.8
 6 -4 -6 681.93 24.1
 6 -4 -6 750.62 29.1
 6 -4 -6 668.23 51.59
 -7 5 6 1054.49 41.7
 -7 5 6 1058.39 54.59
 -7 5 6 994.3 42.7
 7 -5 -6 1049.59 48
 7 -5 -6 992.3 43.7
 -8 6 6 187.68 13.3
 -8 6 6 188.98 15.2
 -8 6 6 224.08 14.9
 8 -6 -6 197.78 13.5
 7 -7 6 335.67 19.5
 -7 7 -6 289.57 23.1
 -7 7 -6 277.77 16.8
 -7 7 -6 277.57 21.9
 6 -6 6 278.87 16.8
 6 -6 6 304.77 12.6
 -6 6 -6 287.07 17.7
 -6 6 -6 285.37 17.7
 -6 6 -6 245.38 20.3
 -6 6 -6 278.77 15.4
 5 -5 6 2702.13 108.09
 5 -5 6 2465.85 218.18
 5 -5 6 2631.44 105.79
 5 -5 6 2614.24 183.88
 5 -5 6 2477.55 196.38
 -5 5 -6 2592.24 109.89
 -5 5 -6 2657.13 130.09
 -5 5 -6 2550.74 86.29
 -5 5 -6 2564.34 141.99
 4 -4 6 1062.79 39.6
 4 -4 6 1135.79 73.89
 4 -4 6 1147.79 59.29
 4 -4 6 1183.58 43.2
 4 -4 6 1166.38 43.3
 4 -4 6 1158.28 82.79
 -4 4 -6 1081.89 59.99
 -4 4 -6 1209.38 43.5
 -4 4 -6 1178.28 101.49
 -4 4 -6 1150.08 90.79
 3 -3 6 836.32 57.89
 3 -3 6 921.21 48.6
 3 -3 6 933.11 36.1
 3 -3 6 931.11 46.6
 3 -3 6 838.22 44.6
 3 -3 6 927.01 42.9
 3 -3 6 889.71 26.3
 3 -3 6 898.81 59.19
 -3 3 -6 900.61 65.79
 -3 3 -6 881.21 43.7
 -3 3 -6 908.71 40
 2 -2 6 3625.74 218.68
 2 -2 6 3778.32 129.89
 2 -2 6 3384.46 156.08
 2 -2 6 3495.05 167.78
 2 -2 6 3654.23 149.49
 2 -2 6 3836.12 143.09
 2 -2 6 3594.24 127.19
 -2 2 -6 3586.24 163.68
 -2 2 -6 3476.35 184.98
 -2 2 -6 3529.25 161.28
 -2 2 -6 3577.44 181.68
 1 -1 6 1814.42 49
 1 -1 6 1853.01 78.69
 1 -1 6 1873.41 70.69
 1 -1 6 1958.8 74.19
 1 -1 6 1887.31 83.99
 1 -1 6 1962.2 127.39
 -1 1 -6 1992.7 79.39
 -1 1 -6 1939.51 127.59
 -1 1 -6 1970.3 102.19
 -1 1 -6 1887.61 74.49
 0 0 6 1375.66 74.19
 0 0 6 1462.25 56.89
 0 0 6 1495.35 87.89
 0 0 6 1417.86 62.29
 0 0 6 1476.85 108.39
 0 0 6 1400.16 79.89
 0 0 6 1378.96 55.39
 0 0 6 1498.95 62.99
 0 0 -6 1332.37 99.89
 0 0 -6 1472.65 100.89
 0 0 -6 1383.16 73.59
 0 0 -6 1437.46 124.59
 0 0 -6 1517.65 68.09
 -1 1 6 1978.7 88.99
 -1 1 6 1935.41 106.29
 -1 1 6 1869.21 59.69
 -1 1 6 1898.91 69.19
 -1 1 6 1753.02 83.09
 -1 1 6 1869.71 159.68
 -1 1 6 1896.01 91.59
 1 -1 -6 1918.41 97.69
 1 -1 -6 1916.61 65.69
 1 -1 -6 1887.71 71.89
 1 -1 -6 1946.21 130.59
 1 -1 -6 1882.31 74.29
 1 -1 -6 1818.42 99.49
 1 -1 -6 1885.31 113.49
 -2 2 6 3513.95 189.98
 -2 2 6 3364.06 127.39
 -2 2 6 3580.64 121.59
 -2 2 6 3631.14 236.48
 -2 2 6 3530.05 108.59
 -2 2 6 3557.74 122.39
 2 -2 -6 3741.83 167.08
 2 -2 -6 3416.96 189.28
 2 -2 -6 3490.15 116.09
 2 -2 -6 3659.23 188.58
 2 -2 -6 3335.67 200.58
 2 -2 -6 3561.64 148.79
 -3 3 6 894.11 37.2
 -3 3 6 941.51 78.19
 -3 3 6 833.22 44.1
 -3 3 6 823.92 28.8
 -3 3 6 960.9 68.79
 3 -3 -6 848.22 30.3
 3 -3 -6 904.21 29.9
 3 -3 -6 857.41 49.4
 3 -3 -6 927.61 42.7
 -4 4 6 1109.19 51.79
 -4 4 6 1150.78 36.5
 -4 4 6 1165.68 87.69
 -4 4 6 1226.28 55.59
 -4 4 6 1127.89 39.9
 4 -4 -6 1156.58 99.89
 4 -4 -6 1099.59 94.49
 4 -4 -6 1047 42.8
 -5 5 6 2552.74 96.99
 -5 5 6 2786.82 213.28
 -5 5 6 2666.53 118.99
 -5 5 6 2538.85 85.69
 5 -5 -6 2623.24 102.99
 5 -5 -6 2535.95 201.28
 -6 6 6 277.97 17
 -6 6 6 277.77 14.9
 -6 6 6 277.77 13.9
 6 -6 -6 270.77 16.4
 -7 7 6 282.47 18.4
 -7 7 6 298.07 16.5
 7 -7 -6 258.47 23.9
 8 -6 6 215.58 19.1
 -8 6 -6 193.68 14.6
 -8 6 -6 164.88 13.7
 -8 6 -6 203.08 14.7
 7 -5 6 1073.09 72.09
 -7 5 -6 1077.39 56.69
 -7 5 -6 1113.29 36.6
 -7 5 -6 1072.09 72.29
 -7 5 -6 1124.19 53.89
 6 -4 6 722.43 47.4
 6 -4 6 729.73 38.8
 6 -4 6 749.03 39.5
 6 -4 6 709.33 59.59
 6 -4 6 732.13 39.3
 -6 4 -6 771.32 27
 -6 4 -6 717.33 30.9
 -6 4 -6 714.93 31
 -6 4 -6 737.33 57.69
 -6 4 -6 730.93 21
 5 -3 6 474.25 17.9
 5 -3 6 482.15 36.2
 5 -3 6 483.15 44.7
 5 -3 6 468.85 23.5
 5 -3 6 476.65 17.5
 -5 3 -6 477.35 20
 -5 3 -6 470.95 22.2
 -5 3 -6 522.05 23.5
 -5 3 -6 475.95 30.9
 4 -2 6 1688.33 75.79
 4 -2 6 1661.93 109.99
 4 -2 6 1744.13 84.29
 4 -2 6 1785.52 79.19
 4 -2 6 1655.03 98.29
 4 -2 6 1656.63 79.49
 -4 2 -6 1770.92 40
 -4 2 -6 1708.73 127.89
 -4 2 -6 1768.12 92.79
 -4 2 -6 1771.62 50.19
 3 -1 6 1054.99 43.7
 3 -1 6 1036.9 55.09
 3 -1 6 993.9 64.39
 3 -1 6 980.7 46.7
 3 -1 6 1018.9 46.9
 3 -1 6 1012.4 56.39
 3 -1 6 1057.89 65.99
 3 -1 6 1049 47.9
 -3 1 -6 1017.1 35.3
 -3 1 -6 1021.8 101.09
 -3 1 -6 1007.1 50.59
 -3 1 -6 995.5 45.7
 -3 1 -6 1026.8 41.6
 -3 1 -6 896.41 46.4
 2 0 6 2174.38 168.38
 2 0 6 1980.3 88.59
 2 0 6 2165.38 101.49
 2 0 6 2174.58 107.49
 2 0 6 2153.98 114.69
 2 0 6 2138.09 127.99
 2 0 6 2175.38 122.79
 2 0 6 2074.89 92.89
 -2 0 -6 1938.81 173.18
 -2 0 -6 2122.89 188.88
 -2 0 -6 2089.59 142.39
 -2 0 -6 2155.58 120.39
 -2 0 -6 2029.4 138.39
 -2 0 -6 2014 103.99
 1 1 6 1943.71 51.89
 1 1 6 1810.72 79.39
 1 1 6 1871.51 112.19
 1 1 6 1832.92 83.29
 1 1 6 1932.51 128.39
 1 1 6 1822.72 84.19
 1 1 6 1854.01 101.39
 -1 -1 -6 2000.6 128.89
 -1 -1 -6 1790.62 64.49
 -1 -1 -6 2119.09 94.49
 -1 -1 -6 1967 140.09
 -1 -1 -6 1785.42 93.39
 -1 -1 -6 2020.1 79.59
 0 2 6 7297.37 422.36
 0 2 6 7121.29 343.17
 0 2 6 7083.89 201.18
 0 2 6 7441.46 226.08
 0 2 6 7394.06 330.67
 0 -2 -6 7278.27 423.86
 0 -2 -6 7134.99 289.37
 -1 3 6 209.58 8.9
 -1 3 6 199.38 12.8
 -1 3 6 221.88 10.6
 -1 3 6 213.68 10.1
 -1 3 6 193.68 13.4
 -1 3 6 217.48 10.8
 1 -3 -6 198.58 9.2
 1 -3 -6 208.68 13.2
 1 -3 -6 215.88 9.1
 1 -3 -6 192.88 8.9
 -2 4 6 1814.32 108.79
 -2 4 6 1713.73 104.29
 -2 4 6 1781.32 56.09
 -2 4 6 1753.42 60.79
 2 -4 -6 1747.73 114.29
 2 -4 -6 1754.42 106.59
 -3 5 6 3906.41 158.08
 -3 5 6 4083.09 183.88
 -3 5 6 3974 134.89
 3 -5 -6 4041.5 195.88
 -4 6 6 279.07 16.2
 -4 6 6 293.87 15.3
 -4 6 6 284.27 14.6
 -4 6 6 323.57 22.8
 4 -6 -6 308.87 16.9
 -5 7 6 311.57 19.3
 -5 7 6 268.57 14.7
 -5 7 6 282.97 14
 5 -7 -6 281.47 17.8
 -6 8 6 143.29 15.7
 -6 8 6 162.78 13.6
 6 -8 -6 136.49 15
 9 -5 6 564.74 28.1
 -9 5 -6 584.64 35.6
 8 -4 6 405.86 27.1
 8 -4 6 370.86 22.2
 -8 4 -6 417.56 18.1
 7 -3 6 134.99 9.3
 7 -3 6 137.99 10.5
 -7 3 -6 128.49 11.5
 -7 3 -6 151.28 10.5
 -7 3 -6 145.19 10.3
 6 -2 6 1666.63 124.79
 6 -2 6 1743.93 63.19
 -6 2 -6 1714.53 59.29
 -6 2 -6 1730.43 68.89
 -6 2 -6 1653.23 62.79
 5 -1 6 671.93 37.8
 5 -1 6 549.35 23.3
 5 -1 6 598.94 37.9
 5 -1 6 633.74 52.99
 -5 1 -6 607.24 30.1
 -5 1 -6 537.65 27.6
 -5 1 -6 615.14 21.4
 -5 1 -6 589.64 41.1
 4 0 6 1511.85 49.4
 4 0 6 1602.24 78.09
 4 0 6 1596.74 74.89
 4 0 6 1562.64 67.69
 4 0 6 1579.84 63.89
 4 0 6 1428.36 46.9
 4 0 6 1663.33 72.19
 -4 0 -6 1637.84 84.79
 -4 0 -6 1594.44 119.29
 -4 0 -6 1586.54 114.89
 -4 0 -6 1543.95 138.29
 -4 0 -6 1432.36 71.59
 3 1 6 1088.19 50.09
 3 1 6 1075.89 52.79
 3 1 6 910.71 43.6
 3 1 6 1022.7 70.39
 3 1 6 993.3 48.4
 3 1 6 1014.9 37.7
 3 1 6 1006.9 85.89
 3 1 6 1051.69 48
 -3 -1 -6 1000.4 60.19
 -3 -1 -6 1072.29 43.9
 -3 -1 -6 1061.69 74.39
 -3 -1 -6 1023.5 53.89
 -3 -1 -6 1034.5 38.2
 -3 -1 -6 944.41 47
 -3 -1 -6 1003.3 76.59
 2 2 6 3678.03 203.18
 2 2 6 3786.92 91.59
 2 2 6 3608.64 133.09
 2 2 6 3565.34 157.38
 2 2 6 3547.85 123.59
 -2 -2 -6 3390.86 150.88
 -2 -2 -6 3781.82 125.09
 -2 -2 -6 3526.75 233.18
 -2 -2 -6 3677.73 207.18
 -2 -2 -6 3431.66 131.49
 1 3 6 196.78 8.5
 1 3 6 199.08 13.3
 1 3 6 178.88 9.5
 1 3 6 194.28 10.2
 1 3 6 208.88 12.6
 -1 -3 -6 220.58 11.4
 -1 -3 -6 224.98 13.2
 -1 -3 -6 218.58 17.9
 -1 -3 -6 192.98 11.8
 -1 -3 -6 222.28 10.3
 0 4 6 2079.49 130.39
 0 4 6 2031.9 78.79
 0 4 6 1957 51.99
 0 -4 -6 2083.59 149.79
 -1 5 6 3342.57 93.09
 -1 5 6 3358.26 98.79
 -1 5 6 3620.34 137.89
 -1 5 6 3393.96 93.09
 1 -5 -6 3367.06 149.88
 -2 6 6 575.04 29.2
 -2 6 6 592.64 17.4
 -2 6 6 627.74 45.1
 -2 6 6 611.64 43.3
 2 -6 -6 590.44 37.8
 2 -6 -6 602.14 19.1
 -3 7 6 387.16 18.3
 -3 7 6 359.76 30.2
 3 -7 -6 324.57 17
 -4 8 6 150.98 13.3
 -4 8 6 202.68 17.5
 4 -8 -6 192.08 16.1
 -5 9 6 50.29 10.2
 5 -9 -6 41.3 12.5
 10 -4 6 204.58 25.2
 10 -4 6 161.58 14
 -10 4 -6 191.48 16.7
 9 -3 6 151.88 19.9
 9 -3 6 124.69 11.7
 9 -3 6 135.29 10.4
 -9 3 -6 128.99 10.4
 8 -2 6 1182.58 38.1
 8 -2 6 1230.98 86.09
 8 -2 6 1188.78 72.19
 7 -1 6 387.16 28.9
 7 -1 6 398.86 17.6
 7 -1 6 395.46 23.4
 -7 1 -6 422.46 33.6
 6 0 6 818.42 31
 6 0 6 833.32 50.09
 -6 0 -6 753.72 30.9
 -6 0 -6 822.12 41.4
 5 1 6 647.94 47.9
 5 1 6 606.24 29.5
 5 1 6 574.44 33
 5 1 6 607.54 30
 5 1 6 592.14 35.9
 -5 -1 -6 649.54 41.7
 -5 -1 -6 609.94 20.6
 -5 -1 -6 599.04 27.2
 -5 -1 -6 730.43 57.29
 -5 -1 -6 623.14 23.3
 4 2 6 1801.02 58.39
 4 2 6 1761.42 132.89
 4 2 6 1795.02 147.39
 4 2 6 1723.23 99.89
 4 2 6 1743.63 137.39
 4 2 6 1693.83 62.39
 -4 -2 -6 1715.23 99.99
 -4 -2 -6 1847.32 117.29
 -4 -2 -6 1899.31 119.69
 -4 -2 -6 1976.9 151.78
 -4 -2 -6 1740.83 76.79
 -4 -2 -6 1799.52 115.29
 3 3 6 889.71 61.09
 3 3 6 884.11 50.19
 3 3 6 875.31 35.2
 3 3 6 832.72 41.3
 3 3 6 898.61 33.2
 -3 -3 -6 918.91 26.8
 -3 -3 -6 919.01 54.29
 -3 -3 -6 884.61 47.7
 -3 -3 -6 835.52 56.59
 -3 -3 -6 862.01 64.79
 2 4 6 1850.71 52.19
 2 4 6 1722.33 86.59
 2 4 6 1794.52 79.69
 -2 -4 -6 1839.12 134.49
 -2 -4 -6 1745.73 90.99
 -2 -4 -6 1851.81 64.59
 1 5 6 3449.25 129.29
 1 5 6 3492.45 95.79
 1 5 6 3508.55 231.58
 -1 -5 -6 3449.46 108.99
 -1 -5 -6 3593.34 157.88
 0 6 6 1015.9 25.8
 0 6 6 921.71 32.8
 0 -6 -6 965.3 50.89
 -1 7 6 620.94 27.7
 -1 7 6 588.14 25.4
 -1 7 6 633.94 37.3
 1 -7 -6 614.54 22.2
 -2 8 6 233.48 16.7
 -2 8 6 271.07 18.9
 2 -8 -6 237.18 16.1
 -3 9 6 91.39 11.1
 -3 9 6 59.19 9.8
 3 -9 -6 77.19 12
 11 -3 6 139.89 19.7
 10 -2 6 340.27 24.4
 10 -2 6 407.86 20.3
 9 -1 6 160.48 16.8
 9 -1 6 200.08 12.9
 9 -1 6 165.08 11.9
 8 0 6 380.36 21.3
 8 0 6 344.47 15.2
 -8 0 -6 336.57 24.4
 7 1 6 356.46 13.1
 7 1 6 406.76 20.4
 7 1 6 393.96 18
 7 1 6 391.86 16
 -7 -1 -6 396.66 21.5
 -7 -1 -6 396.96 20.4
 -7 -1 -6 393.36 23.1
 -7 -1 -6 373.26 23.5
 -7 -1 -6 383.76 17.8
 6 2 6 1655.13 67.19
 6 2 6 1837.42 106.89
 6 2 6 1726.03 105.89
 -6 -2 -6 1824.42 84.89
 -6 -2 -6 1744.23 102.79
 -6 -2 -6 1840.22 160.38
 -6 -2 -6 1776.62 85.19
 -6 -2 -6 1726.83 74.69
 5 3 6 469.05 18.6
 5 3 6 438.56 37.1
 5 3 6 477.75 33.6
 -5 -3 -6 484.55 29.3
 -5 -3 -6 469.95 31
 -5 -3 -6 487.65 26.9
 -5 -3 -6 487.25 29.6
 4 4 6 1224.68 37.5
 4 4 6 1119.09 62.89
 -4 -4 -6 1172.48 46.5
 -4 -4 -6 1174.78 73.19
 -4 -4 -6 1233.88 57.59
 3 5 6 3995.9 138.79
 3 5 6 3992.6 142.39
 -3 -5 -6 4120.89 191.98
 -3 -5 -6 4177.98 165.98
 2 6 6 607.04 23.8
 2 6 6 621.24 27.6
 -2 -6 -6 604.84 34.8
 -2 -6 -6 625.14 34.4
 1 7 6 620.24 25.7
 1 7 6 598.64 21.5
 -1 -7 -6 621.14 22
 0 8 6 314.27 17.4
 0 8 6 286.37 17.2
 0 -8 -6 330.97 27
 -1 9 6 54.29 10.3
 -1 9 6 61.19 9.8
 1 -9 -6 65.99 11.3
 11 -1 6 32.2 9.7
 11 -1 6 50.49 15
 10 0 6 265.77 20.2
 10 0 6 218.88 16.3
 9 1 6 187.98 15.9
 -9 -1 -6 137.19 11.1
 -9 -1 -6 155.68 17.9
 8 2 6 1203.18 56.99
 8 2 6 1214.28 52.09
 -8 -2 -6 1219.48 85.29
 -8 -2 -6 1199.58 40.5
 -8 -2 -6 1274.87 52.29
 7 3 6 136.99 7.9
 7 3 6 112.39 9.5
 7 3 6 132.49 12
 -7 -3 -6 134.99 16.1
 -7 -3 -6 134.09 9.8
 -7 -3 -6 132.89 7.8
 -7 -3 -6 144.09 10.3
 -7 -3 -6 138.29 8.9
 6 4 6 747.03 28.3
 6 4 6 741.03 30.9
 -6 -4 -6 716.73 30.4
 -6 -4 -6 794.62 35.4
 -6 -4 -6 754.62 27
 5 5 6 2742.93 98.99
 5 5 6 2666.23 68.19
 -5 -5 -6 2697.83 118.19
 -5 -5 -6 2725.83 140.69
 -5 -5 -6 2813.72 96.29
 4 6 6 309.97 20.5
 4 6 6 298.47 14.8
 -4 -6 -6 327.47 14.5
 -4 -6 -6 313.27 23.1
 -4 -6 -6 286.77 14.2
 3 7 6 409.16 19.2
 3 7 6 335.87 16.2
 -3 -7 -6 368.86 28.9
 -3 -7 -6 372.26 20.1
 2 8 6 241.98 17
 2 8 6 251.27 16.2
 -2 -8 -6 242.78 22.7
 1 9 6 46.3 10.6
 1 9 6 50.59 10.2
 -1 -9 -6 48.6 10.2
 11 1 6 44.1 11
 -11 -1 -6 35.4 8.3
 -11 -1 -6 26.9 14.3
 10 2 6 413.46 27.9
 -10 -2 -6 368.36 17.3
 -10 -2 -6 420.96 32.5
 9 3 6 129.39 13.4
 -9 -3 -6 121.29 12.3
 -9 -3 -6 130.99 18.9
 8 4 6 405.46 24.8
 8 4 6 399.06 23.8
 -8 -4 -6 392.46 28
 -8 -4 -6 398.16 18.2
 -8 -4 -6 406.86 30
 7 5 6 996.7 49.5
 7 5 6 1132.99 46.2
 -7 -5 -6 1114.09 44
 -7 -5 -6 1118.79 77.29
 -7 -5 -6 1071.29 91.49
 6 6 6 250.07 16.4
 6 6 6 301.47 17.6
 -6 -6 -6 296.87 13.8
 -6 -6 -6 266.87 28.9
 -6 -6 -6 306.17 25.2
 5 7 6 309.27 18
 5 7 6 310.27 20.2
 -5 -7 -6 296.77 17.7
 -5 -7 -6 264.47 16.9
 4 8 6 182.68 14.8
 4 8 6 185.38 16.1
 -4 -8 -6 197.98 16.4
 3 9 6 73.89 12.8
 3 9 6 65.99 11.7
 -3 -9 -6 57.89 10.2
 11 3 6 144.69 14.1
 11 3 6 127.59 14.2
 -11 -3 -6 115.49 21.9
 -11 -3 -6 149.09 14.2
 10 4 6 170.98 16.2
 -10 -4 -6 148.09 22.7
 -10 -4 -6 161.98 18.8
 9 5 6 538.95 43.9
 -9 -5 -6 588.84 49.1
 -9 -5 -6 514.25 42.4
 8 6 6 201.98 15
 8 6 6 195.48 15.8
 -8 -6 -6 224.98 15.5
 -8 -6 -6 213.48 27.5
 -8 -6 -6 227.58 12.7
 7 7 6 275.57 19.4
 7 7 6 297.07 17.8
 -7 -7 -6 271.57 28.6
 -7 -7 -6 290.37 23.7
 -7 -7 -6 335.97 19
 6 8 6 149.29 15.1
 6 8 6 147.09 14.9
 -6 -8 -6 156.38 21.7
 -6 -8 -6 148.39 13.4
 5 9 6 57.29 13.2
 -5 -9 -6 47.8 10.3
 -6 -8 7 205.58 22.2
 6 8 -7 173.28 15
 6 8 -7 181.48 17.7
 -7 -7 7 76.39 18.1
 7 7 -7 102.49 10.5
 7 7 -7 120.19 14.2
 7 7 -7 108.79 12.9
 -8 -6 7 243.58 21.2
 -8 -6 7 234.88 19.6
 8 6 -7 225.98 17.9
 8 6 -7 264.37 19.1
 8 6 -7 266.17 21.5
 -9 -5 7 12 7
 -9 -5 7 9.5 9.1
 -9 -5 7 16.1 11.6
 9 5 -7 11.5 9.2
 9 5 -7 12.3 7.3
 9 5 -7 9.5 6.4
 -10 -4 7 206.38 19
 -10 -4 7 190.28 15.7
 -10 -4 7 220.28 21
 10 4 -7 164.18 13.7
 10 4 -7 174.58 12.6
 -11 -3 7 259.77 21.3
 11 3 -7 231.58 19.4
 -3 -9 7 180.98 16.8
 -3 -9 7 158.28 14.4
 3 9 -7 217.98 17
 3 9 -7 195.08 16.4
 -4 -8 7 256.57 17.9
 -4 -8 7 238.28 15.7
 4 8 -7 221.18 15.5
 4 8 -7 253.47 21.5
 -5 -7 7 246.68 19.9
 -5 -7 7 235.68 17.3
 -5 -7 7 267.17 16.9
 5 7 -7 220.88 13.9
 5 7 -7 197.18 15.1
 5 7 -7 241.58 17.6
 -6 -6 7 433.46 23.1
 -6 -6 7 386.26 31.9
 -6 -6 7 408.66 21
 6 6 -7 389.06 19.3
 6 6 -7 399.96 20.3
 6 6 -7 433.76 21.7
 -7 -5 7 25.8 11.9
 -7 -5 7 15 8
 -7 -5 7 27.1 7.2
 7 5 -7 18.4 8.2
 7 5 -7 13.5 6.2
 -8 -4 7 562.74 38.7
 -8 -4 7 606.04 34.9
 -8 -4 7 580.84 38.4
 8 4 -7 619.84 29.2
 8 4 -7 599.14 44.7
 8 4 -7 651.33 25.3
 -9 -3 7 378.36 26
 -9 -3 7 350.16 25.9
 -9 -3 7 357.66 19.7
 -9 -3 7 308.57 16.9
 9 3 -7 310.27 20.4
 9 3 -7 323.87 20.5
 9 3 -7 321.07 23.7
 -10 -2 7 207.28 16.5
 -10 -2 7 198.68 17.4
 -10 -2 7 193.88 19.2
 -10 -2 7 216.48 14.1
 10 2 -7 214.78 15.1
 10 2 -7 196.58 17.9
 -11 -1 7 239.38 16.8
 -11 -1 7 256.07 20.1
 11 1 -7 224.28 16.9
 -1 -9 7 210.88 16.8
 -1 -9 7 207.18 16.6
 1 9 -7 195.98 15.1
 1 9 -7 214.28 19.1
 -2 -8 7 356.16 19.6
 -2 -8 7 321.37 19.1
 2 8 -7 349.07 19.5
 2 8 -7 375.56 18.3
 -3 -7 7 383.76 25.3
 -3 -7 7 374.06 24.9
 3 7 -7 326.87 18.1
 3 7 -7 345.67 21.6
 3 7 -7 396.46 21.5
 -4 -6 7 652.63 30.5
 -4 -6 7 677.43 38.6
 4 6 -7 671.33 32.7
 4 6 -7 685.43 36.9
 4 6 -7 647.24 28.1
 -5 -5 7 74.89 12.4
 -5 -5 7 63.49 7.5
 -5 -5 7 74.09 10.7
 5 5 -7 65.89 9.7
 5 5 -7 60.19 8.2
 5 5 -7 55.89 6.2
 -6 -4 7 828.52 30.9
 -6 -4 7 797.02 27.3
 -6 -4 7 809.92 42.9
 -6 -4 7 861.21 31.4
 6 4 -7 863.01 38.3
 6 4 -7 824.92 58.69
 6 4 -7 812.62 28
 -7 -3 7 539.75 25.5
 -7 -3 7 523.65 27.9
 -7 -3 7 570.04 21.8
 -7 -3 7 553.64 26.3
 7 3 -7 559.94 23.1
 7 3 -7 531.85 30.4
 7 3 -7 607.44 23.7
 -8 -2 7 580.24 30.2
 -8 -2 7 624.24 35.2
 -8 -2 7 575.34 17.9
 -8 -2 7 571.34 37.4
 8 2 -7 584.34 27.9
 8 2 -7 638.34 34.9
 8 2 -7 582.84 36.8
 -9 -1 7 483.35 26.4
 -9 -1 7 435.66 24.9
 -9 -1 7 472.95 27.2
 -9 -1 7 487.95 35.1
 9 1 -7 474.45 19.7
 9 1 -7 454.45 30
 -10 0 7 -2.5 7.3
 -10 0 7 0 6.9
 -10 0 7 0.1 5.2
 -10 0 7 3.1 6
 -10 0 7 12.2 7
 10 0 -7 9.5 7.7
 10 0 -7 -2.9 8.9
 -11 1 7 256.67 23.6
 -11 1 7 277.77 22.4
 11 -1 -7 235.88 23.2
 1 -9 7 202.08 16.3
 1 -9 7 206.18 16.1
 -1 9 -7 201.98 21.9
 -1 9 -7 200.88 14.3
 0 -8 7 444.06 29
 0 -8 7 458.25 20.8
 0 8 -7 435.96 22
 0 8 -7 488.85 20.4
 -1 -7 7 309.87 21.3
 -1 -7 7 301.37 17
 1 7 -7 356.66 16.1
 1 7 -7 318.97 15.3
 -2 -6 7 811.32 53.99
 -2 -6 7 810.92 28.1
 2 6 -7 843.22 49.99
 2 6 -7 820.72 31.4
 2 6 -7 797.42 51.39
 -3 -5 7 123.99 10.9
 -3 -5 7 138.09 13.7
 3 5 -7 135.89 9.3
 3 5 -7 131.49 9.2
 3 5 -7 141.99 10.8
 -4 -4 7 861.11 39.8
 -4 -4 7 825.32 39.5
 -4 -4 7 817.22 40.6
 -4 -4 7 889.61 43.1
 4 4 -7 866.71 48
 4 4 -7 891.71 44.6
 4 4 -7 842.12 69.29
 -5 -3 7 1854.61 70.89
 -5 -3 7 1899.61 109.39
 -5 -3 7 1844.32 97.29
 -5 -3 7 1747.03 58.59
 -5 -3 7 1860.51 63.49
 5 3 -7 1845.32 49.8
 5 3 -7 1793.42 61.79
 5 3 -7 1795.52 97.49
 -6 -2 7 1022 65.59
 -6 -2 7 1110.39 47.2
 -6 -2 7 1066.09 39
 -6 -2 7 1099.89 45.3
 6 2 -7 1086.69 39.3
 6 2 -7 1038 46
 6 2 -7 1065.69 69.59
 -7 -1 7 941.51 34.7
 -7 -1 7 952.3 62.69
 -7 -1 7 1025.3 34.9
 -7 -1 7 1016.5 35.9
 7 1 -7 944.71 36.9
 7 1 -7 986.5 35.8
 7 1 -7 948.41 51.29
 -8 0 7 1.7 7.1
 -8 0 7 11.2 6.8
 -8 0 7 0.8 6.1
 -8 0 7 3.6 5.1
 8 0 -7 -1.7 5.3
 8 0 -7 -2.7 7
 -9 1 7 486.75 30.1
 -9 1 7 513.15 25.7
 -9 1 7 459.65 22.4
 -9 1 7 496.55 39.1
 9 -1 -7 505.95 35.1
 9 -1 -7 488.05 27.9
 -10 2 7 223.18 13.1
 -10 2 7 214.78 15.5
 -10 2 7 199.88 16.6
 -10 2 7 204.38 14.6
 10 -2 -7 218.08 16.8
 -11 3 7 241.38 18.7
 -11 3 7 205.38 17.5
 11 -3 -7 234.38 19.5
 3 -9 7 188.28 15.6
 3 -9 7 211.98 18
 -3 9 -7 159.18 16.3
 -3 9 -7 196.38 13.8
 2 -8 7 376.26 20
 2 -8 7 348.67 18.3
 -2 8 -7 347.17 20.6
 -2 8 -7 370.56 19.5
 1 -7 7 311.97 17.8
 1 -7 7 313.17 16.4
 -1 7 -7 309.87 16.1
 -1 7 -7 302.37 18.6
 0 -6 7 895.11 62.69
 0 -6 7 889.81 41.1
 0 6 -7 789.72 21.9
 0 6 -7 907.71 46.1
 0 6 -7 767.12 47.3
 -1 -5 7 19.9 5.9
 1 5 -7 25.5 5.2
 1 5 -7 29.2 3
 1 5 -7 30.5 6.5
 -2 -4 7 1510.05 39
 -2 -4 7 1460.75 50.29
 -2 -4 7 1527.55 80.09
 2 4 -7 1486.15 61.29
 2 4 -7 1533.65 61.79
 2 4 -7 1487.75 52.39
 2 4 -7 1588.24 66.99
 -3 -3 7 3072.69 174.78
 -3 -3 7 2947.21 232.28
 -3 -3 7 2999.3 131.59
 -3 -3 7 3268.87 169.78
 -3 -3 7 3065.99 210.28
 3 3 -7 2758.42 155.18
 3 3 -7 2927.01 88.69
 3 3 -7 3009.3 117.69
 3 3 -7 2975.9 117.69
 -4 -2 7 1610.94 68.19
 -4 -2 7 1517.05 88.49
 -4 -2 7 1555.84 58.99
 -4 -2 7 1559.44 46.2
 4 2 -7 1570.24 76.69
 4 2 -7 1529.65 68.69
 4 2 -7 1361.56 42.6
 4 2 -7 1571.14 55.99
 -5 -1 7 1774.02 74.69
 -5 -1 7 1853.51 58.69
 5 1 -7 1814.82 99.89
 5 1 -7 1851.71 78.39
 5 1 -7 1856.81 63.09
 5 1 -7 1785.12 80.49
 -6 0 7 0.5 4.6
 -6 0 7 3.2 5.6
 6 0 -7 2.6 4.9
 6 0 -7 3.2 4.1
 6 0 -7 1.4 5.3
 -7 1 7 973.7 37.2
 -7 1 7 943.21 42.4
 -7 1 7 991.6 39.9
 -7 1 7 924.91 48.8
 7 -1 -7 897.51 42.3
 7 -1 -7 899.51 74.79
 7 -1 -7 958.7 40.2
 -8 2 7 586.94 43.7
 -8 2 7 558.44 22.6
 -8 2 7 584.64 30.4
 -8 2 7 579.44 20.4
 8 -2 -7 618.54 22.8
 8 -2 -7 578.94 35.9
 -9 3 7 323.87 16.7
 -9 3 7 324.07 18.9
 -9 3 7 289.57 18.7
 -9 3 7 314.57 17
 9 -3 -7 325.07 21.2
 9 -3 -7 317.47 19.6
 -10 4 7 170.48 15.6
 10 -4 -7 214.18 18.7
 4 -8 7 253.47 24.4
 4 -8 7 238.28 15.3
 -4 8 -7 228.28 16.8
 -4 8 -7 223.98 16
 3 -7 7 327.17 15.2
 3 -7 7 342.57 18.1
 -3 7 -7 347.27 20.2
 -3 7 -7 370.36 19.2
 2 -6 7 842.92 31.7
 2 -6 7 834.02 24.5
 -2 6 -7 816.52 35.5
 -2 6 -7 834.32 35.1
 1 -5 7 39.7 6.5
 -1 5 -7 29.5 5.3
 -1 5 -7 22.5 4.9
 -1 5 -7 39.6 6.7
 0 -4 7 2778.42 165.58
 0 -4 7 2625.54 86.19
 0 4 -7 2691.13 131.69
 0 4 -7 2688.23 85.29
 0 4 -7 2598.04 72.09
 -1 -3 7 2101.19 134.99
 -1 -3 7 2085.49 143.39
 -1 -3 7 2070.19 90.69
 -1 -3 7 2029.7 95.29
 1 3 -7 2187.78 125.59
 1 3 -7 2160.58 160.48
 1 3 -7 2003.2 58.99
 1 3 -7 2038.1 62.29
 1 3 -7 2000.7 76.69
 1 3 -7 2034.9 93.09
 -2 -2 7 2600.24 118.69
 -2 -2 7 2577.14 152.18
 -2 -2 7 2628.64 97.59
 -2 -2 7 2639.04 87.59
 -2 -2 7 2460.05 111.09
 -2 -2 7 2600.34 133.89
 2 2 -7 2535.45 104.69
 2 2 -7 2476.05 104.69
 2 2 -7 2604.64 227.58
 2 2 -7 2611.84 111.49
 2 2 -7 2628.14 146.39
 2 2 -7 2550.24 159.98
 -3 -1 7 2442.46 87.39
 -3 -1 7 2597.14 134.69
 -3 -1 7 2540.05 83.89
 -3 -1 7 2698.33 104.19
 -3 -1 7 2589.44 132.79
 -3 -1 7 2693.43 127.79
 3 1 -7 2539.55 160.18
 3 1 -7 2590.44 67.09
 3 1 -7 2505.65 111.39
 3 1 -7 2616.44 165.08
 3 1 -7 2403.56 100.79
 3 1 -7 2582.24 146.89
 -4 0 7 -2.5 5.2
 -4 0 7 0.2 5.2
 -4 0 7 0.5 4.7
 -4 0 7 5.3 3.3
 -4 0 7 2.7 3.4
 4 0 -7 5.6 3.5
 4 0 -7 1.4 2
 4 0 -7 4.4 3.8
 4 0 -7 0.8 4.1
 4 0 -7 -0.1 3.7
 4 0 -7 1.8 3.8
 -5 1 7 1908.81 91.59
 -5 1 7 1880.41 74.39
 -5 1 7 1703.63 75.09
 -5 1 7 1685.93 74.29
 5 -1 -7 1783.22 56.49
 5 -1 -7 1658.83 66.09
 5 -1 -7 1683.93 90.99
 5 -1 -7 1623.54 94.99
 5 -1 -7 1789.12 61.59
 -6 2 7 1042.9 27.1
 -6 2 7 1029.9 39.3
 -6 2 7 1041.1 44.6
 -6 2 7 1023.2 40.3
 6 -2 -7 1058.99 78.19
 6 -2 -7 1009.3 43.4
 6 -2 -7 1057.29 74.99
 6 -2 -7 957 37.8
 6 -2 -7 989.2 49.4
 -7 3 7 569.74 24.7
 -7 3 7 558.34 17.6
 -7 3 7 516.15 18.8
 -7 3 7 585.74 24.4
 7 -3 -7 547.25 24.3
 7 -3 -7 542.05 20.3
 -8 4 7 628.04 28.5
 -8 4 7 631.14 25.5
 -8 4 7 564.24 23.1
 8 -4 -7 646.34 28.5
 8 -4 -7 659.83 30.1
 -9 5 7 3.5 10
 -9 5 7 13.7 5.6
 -9 5 7 9.8 5.7
 9 -5 -7 18.5 10.7
 9 -5 -7 1.3 6.4
 6 -8 7 149.19 16.5
 -6 8 -7 151.88 15.6
 -6 8 -7 155.18 16.5
 5 -7 7 249.18 13.9
 5 -7 7 272.67 18.9
 -5 7 -7 210.38 16.6
 -5 7 -7 241.78 17.7
 4 -6 7 651.63 27.2
 4 -6 7 657.43 32.6
 -4 6 -7 689.93 37.5
 -4 6 -7 664.83 32.2
 3 -5 7 133.59 6.7
 3 -5 7 118.59 10.2
 3 -5 7 133.19 8.3
 -3 5 -7 123.89 10.5
 -3 5 -7 133.49 11.3
 2 -4 7 1397.86 52.89
 2 -4 7 1339.37 64.29
 2 -4 7 1503.35 58.99
 2 -4 7 1482.05 94.99
 2 -4 7 1513.65 49.4
 -2 4 -7 1390.06 38.3
 -2 4 -7 1493.85 43.1
 -2 4 -7 1481.05 82.09
 1 -3 7 2025.4 95.69
 1 -3 7 1999.6 112.59
 1 -3 7 1997.8 60.29
 1 -3 7 1971.3 72.79
 1 -3 7 2147.89 80.59
 1 -3 7 2043.1 64.39
 -1 3 -7 2089.69 69.79
 -1 3 -7 1899.61 112.39
 -1 3 -7 2059.39 78.99
 -1 3 -7 2107.69 74.49
 0 -2 7 3369.46 268.77
 0 -2 7 3316.47 114.29
 0 -2 7 3471.65 158.58
 0 -2 7 3393.96 157.88
 0 -2 7 3217.08 124.29
 0 -2 7 3332.67 119.59
 0 2 -7 3298.77 152.68
 0 2 -7 3182.68 97.69
 0 2 -7 3407.06 269.17
 0 2 -7 3187.18 107.09
 0 2 -7 3228.48 190.88
 -1 -1 7 2869.01 144.09
 -1 -1 7 2844.72 147.99
 -1 -1 7 3005.2 164.28
 -1 -1 7 2912.41 194.88
 -1 -1 7 2962.9 125.19
 -1 -1 7 3200.98 128.99
 1 1 -7 2957.1 193.28
 1 1 -7 2918.01 133.99
 1 1 -7 2965.1 138.99
 1 1 -7 2855.21 174.28
 1 1 -7 3123.59 143.59
 1 1 -7 2829.62 89.79
 -2 0 7 0.8 4.5
 -2 0 7 4.3 3.7
 -2 0 7 -0.6 4.6
 -2 0 7 12.2 5.3
 -2 0 7 1.8 2.8
 2 0 -7 7.6 5.3
 2 0 -7 2.4 3.7
 2 0 -7 6.3 4.2
 2 0 -7 6.3 3.2
 2 0 -7 4.4 2.8
 2 0 -7 3 4
 -3 1 7 2406.46 94.89
 -3 1 7 2631.94 180.18
 -3 1 7 2706.23 98.19
 -3 1 7 2699.53 72.79
 -3 1 7 2313.47 93.09
 -3 1 7 2461.55 77.39
 3 -1 -7 2634.64 138.49
 3 -1 -7 2473.35 163.88
 3 -1 -7 2603.94 74.89
 3 -1 -7 2567.34 110.79
 3 -1 -7 2548.15 142.89
 3 -1 -7 2340.87 117.49
 3 -1 -7 2406.46 152.38
 -4 2 7 1492.95 56.09
 -4 2 7 1529.45 108.59
 -4 2 7 1533.95 54.69
 -4 2 7 1492.95 59.79
 -4 2 7 1531.05 58.89
 4 -2 -7 1540.25 63.09
 4 -2 -7 1435.76 102.29
 4 -2 -7 1547.05 104.19
 4 -2 -7 1528.55 86.69
 -5 3 7 1814.12 67.09
 -5 3 7 1804.62 50.69
 -5 3 7 1733.43 46.7
 -5 3 7 1787.72 41
 5 -3 -7 1807.52 93.99
 5 -3 -7 1731.13 142.19
 5 -3 -7 1700.73 65.19
 5 -3 -7 1778.32 81.59
 -6 4 7 823.12 36.1
 -6 4 7 906.71 43.5
 -6 4 7 865.41 37.8
 6 -4 -7 801.02 63.09
 6 -4 -7 794.92 21.9
 6 -4 -7 838.12 38.3
 6 -4 -7 871.71 54.89
 -7 5 7 32.8 6.5
 -7 5 7 33.3 9.3
 -7 5 7 27.4 5.7
 7 -5 -7 34.1 8.2
 -8 6 7 273.37 17.5
 -8 6 7 273.07 15.1
 -8 6 7 254.67 18.1
 8 -6 -7 259.37 23
 7 -7 7 110.19 13.5
 -7 7 -7 81.09 12.5
 -7 7 -7 82.89 11.7
 6 -6 7 413.76 24.5
 6 -6 7 409.76 27.4
 -6 6 -7 411.06 27.6
 -6 6 -7 438.06 47
 -6 6 -7 423.16 25.4
 5 -5 7 54.89 5.6
 5 -5 7 52.49 7
 5 -5 7 63.89 7.2
 5 -5 7 53.99 6.5
 5 -5 7 54.49 6.1
 -5 5 -7 55.59 6.6
 -5 5 -7 46 7.8
 4 -4 7 838.62 63.89
 4 -4 7 868.81 38.6
 4 -4 7 788.32 51.49
 4 -4 7 754.12 24.9
 4 -4 7 843.82 40.1
 -4 4 -7 885.61 33.4
 -4 4 -7 902.51 34.2
 -4 4 -7 790.62 34.8
 3 -3 7 3038.7 96.09
 3 -3 7 2763.62 127.69
 3 -3 7 2952.3 154.18
 3 -3 7 3105.19 85.39
 3 -3 7 3028.7 124.59
 3 -3 7 2912.01 134.59
 3 -3 7 3146.39 114.59
 -3 3 -7 2820.12 238.58
 -3 3 -7 2909.01 98.39
 -3 3 -7 2917.71 130.89
 2 -2 7 2504.45 116.39
 2 -2 7 2736.93 98.99
 2 -2 7 2679.33 119.89
 2 -2 7 2532.85 159.68
 2 -2 7 2413.86 130.59
 2 -2 7 2693.63 174.28
 2 -2 7 2480.15 112.59
 -2 2 -7 2477.05 180.68
 -2 2 -7 2534.15 97.99
 -2 2 -7 2587.64 101.59
 -2 2 -7 2625.34 124.99
 1 -1 7 2803.82 87.19
 1 -1 7 2818.52 110.79
 1 -1 7 2946.41 122.19
 1 -1 7 3016 124.89
 1 -1 7 2879.11 123.49
 1 -1 7 2817.22 131.29
 -1 1 -7 2791.72 88.59
 -1 1 -7 2889.71 120.69
 -1 1 -7 2860.41 102.29
 -1 1 -7 2769.22 216.38
 0 0 7 6.6 4.1
 0 0 7 4.7 3.9
 0 0 7 1.6 3.2
 0 0 7 7.8 3.7
 0 0 7 7.7 3.7
 0 0 7 2.4 3.7
 0 0 -7 11.9 4.3
 0 0 -7 14 4.2
 0 0 -7 1.3 3.7
 -1 1 7 2879.31 186.18
 -1 1 7 2793.12 138.09
 -1 1 7 2819.32 95.99
 -1 1 7 2973 188.18
 -1 1 7 2938.31 172.08
 -1 1 7 2840.42 113.49
 -1 1 7 2943.61 110.09
 1 -1 -7 2849.22 138.49
 1 -1 -7 2914.01 184.88
 1 -1 -7 3111.19 198.08
 1 -1 -7 2896.61 147.79
 1 -1 -7 3069.99 143.19
 1 -1 -7 2888.81 153.68
 1 -1 -7 3020.7 113.39
 -2 2 7 2443.36 87.69
 -2 2 7 2381.36 91.89
 -2 2 7 2533.45 91.89
 -2 2 7 2649.93 138.89
 -2 2 7 2530.85 91.29
 -2 2 7 2511.85 128.19
 -2 2 7 2551.44 111.79
 -2 2 7 2655.13 210.98
 2 -2 -7 2403.06 131.89
 2 -2 -7 2457.05 94.19
 2 -2 -7 2539.65 208.38
 2 -2 -7 2532.55 101.49
 2 -2 -7 2624.14 152.08
 2 -2 -7 2551.14 100.69
 -3 3 7 2930.91 91.09
 -3 3 7 2983.8 101.99
 -3 3 7 3106.69 94.69
 -3 3 7 3106.59 177.68
 -3 3 7 2892.71 160.38
 -3 3 7 3128.89 223.58
 3 -3 -7 3032.8 287.47
 3 -3 -7 3004.2 205.48
 -4 4 7 810.52 34.4
 -4 4 7 820.02 30.2
 -4 4 7 842.12 71.39
 -4 4 7 775.22 43.1
 4 -4 -7 849.22 46
 4 -4 -7 819.42 58.09
 -5 5 7 55.19 3.7
 -5 5 7 58.49 6.9
 -5 5 7 58.19 7.7
 -5 5 7 75.99 9.5
 5 -5 -7 56.89 8.7
 -6 6 7 435.66 19.8
 -6 6 7 386.66 20.9
 -6 6 7 432.96 16.3
 6 -6 -7 392.36 20.4
 -7 7 7 97.89 13
 -7 7 7 84.99 9.7
 -7 7 7 94.69 10.8
 7 -7 -7 97.19 13.1
 8 -6 7 251.27 17.6
 -8 6 -7 232.68 17.4
 -8 6 -7 229.48 17.2
 7 -5 7 32 6.6
 -7 5 -7 16 8.1
 -7 5 -7 29 7.1
 6 -4 7 844.02 35.9
 6 -4 7 845.92 35.2
 6 -4 7 787.82 25.2
 6 -4 7 796.22 27.6
 -6 4 -7 869.51 37.1
 -6 4 -7 819.92 36.5
 -6 4 -7 861.21 53.59
 -6 4 -7 722.13 40.7
 5 -3 7 1933.01 80.49
 5 -3 7 1849.52 128.29
 5 -3 7 1864.71 57.59
 5 -3 7 1821.42 103.09
 -5 3 -7 1782.92 48.7
 -5 3 -7 1712.43 113.69
 -5 3 -7 1780.42 69.29
 -5 3 -7 1903.71 81.99
 4 -2 7 1476.55 67.69
 4 -2 7 1413.96 69.79
 4 -2 7 1554.34 53.69
 4 -2 7 1628.44 74.59
 4 -2 7 1407.26 65.69
 -4 2 -7 1508.55 50.19
 -4 2 -7 1528.85 84.49
 -4 2 -7 1609.94 69.09
 -4 2 -7 1469.55 106.49
 3 -1 7 2627.04 140.79
 3 -1 7 2621.24 127.19
 3 -1 7 2705.03 189.08
 3 -1 7 2966.1 201.48
 3 -1 7 2454.95 90.69
 3 -1 7 2518.75 171.18
 3 -1 7 2637.34 142.99
 3 -1 7 2690.63 184.28
 -3 1 -7 2492.45 136.49
 -3 1 -7 2644.54 152.28
 -3 1 -7 2556.24 86.99
 -3 1 -7 2801.82 102.69
 -3 1 -7 2645.14 136.19
 -3 1 -7 2644.84 183.68
 2 0 7 1.7 3.1
 2 0 7 2.5 2.7
 2 0 7 -3.4 5
 2 0 7 1.9 3
 2 0 7 3.2 2.8
 -2 0 -7 1.9 3.2
 -2 0 -7 3.5 4.5
 -2 0 -7 6 3.2
 -2 0 -7 0.3 2.4
 -2 0 -7 -0.5 2.9
 1 1 7 2992 81.09
 1 1 7 2915.51 217.28
 1 1 7 2661.43 100.39
 1 1 7 2643.34 103.89
 1 1 7 2860.91 89.09
 1 1 7 2977.6 219.58
 -1 -1 -7 2820.62 137.79
 -1 -1 -7 2769.82 151.88
 -1 -1 -7 3194.88 147.39
 -1 -1 -7 2830.52 123.59
 -1 -1 -7 2806.92 194.78
 0 2 7 3305.77 89.19
 0 2 7 3321.37 153.78
 0 2 7 3249.67 97.39
 0 2 7 3232.48 114.79
 0 2 7 3242.48 102.69
 0 -2 -7 3144.99 92.89
 0 -2 -7 3189.78 165.38
 0 -2 -7 3452.05 255.07
 0 -2 -7 3147.29 134.69
 0 -2 -7 3254.87 133.79
 -1 3 7 2143.39 69.29
 -1 3 7 2102.49 77.89
 -1 3 7 2211.68 173.18
 -1 3 7 1964.6 73.79
 -1 3 7 1995.2 100.89
 -1 3 7 2112.89 52.39
 1 -3 -7 2035.7 86.19
 1 -3 -7 2095.99 99.99
 1 -3 -7 2108.79 151.98
 -2 4 7 1421.56 93.39
 -2 4 7 1454.25 45.3
 -2 4 7 1547.55 109.49
 -2 4 7 1547.05 45.7
 2 -4 -7 1540.65 100.79
 -3 5 7 134.49 9.6
 -3 5 7 129.79 9.3
 -3 5 7 144.89 9.9
 -3 5 7 159.38 11.5
 3 -5 -7 141.49 11.3
 -4 6 7 660.33 45.7
 -4 6 7 625.94 26.5
 -4 6 7 680.43 44.8
 -4 6 7 648.64 29.5
 4 -6 -7 648.84 38
 -5 7 7 203.68 15.5
 -5 7 7 204.38 15.7
 -5 7 7 231.58 14
 5 -7 -7 225.98 17.3
 -6 8 7 153.98 12.7
 6 -8 -7 153.28 15.7
 9 -5 7 7.3 7.8
 -9 5 -7 5.9 7.1
 8 -4 7 635.74 24.4
 8 -4 7 583.94 39
 -8 4 -7 619.44 21.9
 -8 4 -7 663.53 34.6
 -8 4 -7 605.84 39
 7 -3 7 542.05 25.7
 7 -3 7 563.94 25.1
 -7 3 -7 562.24 20.9
 -7 3 -7 608.74 30.5
 -7 3 -7 597.24 20.2
 6 -2 7 1050.59 37.6
 6 -2 7 1006.3 74.39
 -6 2 -7 1004.4 36.9
 -6 2 -7 1008.4 39.8
 5 -1 7 1776.82 82.99
 5 -1 7 1856.41 91.39
 5 -1 7 1876.01 140.89
 -5 1 -7 1789.62 84.29
 -5 1 -7 1825.52 103.19
 -5 1 -7 1808.72 59.19
 4 0 7 5.7 3.1
 4 0 7 1.6 3
 4 0 7 -1.2 3.1
 4 0 7 1.5 2
 4 0 7 2.3 3.2
 4 0 7 0.7 4.8
 4 0 7 -1.1 3.9
 -4 0 -7 -2.5 3.6
 -4 0 -7 -0.7 4.7
 -4 0 -7 1.4 2.6
 3 1 7 2644.24 202.08
 3 1 7 2605.24 100.29
 3 1 7 2807.02 85.19
 3 1 7 2569.84 149.19
 3 1 7 2647.04 128.19
 3 1 7 2791.52 162.28
 3 1 7 2418.76 135.89
 3 1 7 2717.43 103.09
 -3 -1 -7 2628.94 160.18
 -3 -1 -7 2755.02 149.09
 -3 -1 -7 2587.54 157.68
 -3 -1 -7 2531.55 159.28
 -3 -1 -7 2597.54 146.99
 -3 -1 -7 2822.72 100.49
 -3 -1 -7 2589.84 138.19
 2 2 7 2590.64 83.29
 2 2 7 2632.04 114.49
 2 2 7 2589.84 118.09
 2 2 7 2494.05 117.39
 2 2 7 2499.35 141.09
 2 2 7 2571.14 108.19
 2 2 7 2625.74 105.19
 -2 -2 -7 2535.65 219.08
 -2 -2 -7 2544.25 200.48
 -2 -2 -7 2576.74 94.79
 -2 -2 -7 2373.16 158.58
 -2 -2 -7 2617.84 76.99
 1 3 7 2045.5 69.29
 1 3 7 2242.58 80.29
 1 3 7 2166.58 76.39
 1 3 7 2030.6 58.49
 1 3 7 2189.98 87.19
 -1 -3 -7 2067.89 149.79
 -1 -3 -7 2009.3 166.58
 -1 -3 -7 2055.79 88.59
 -1 -3 -7 1991.6 120.39
 -1 -3 -7 2096.19 142.39
 0 4 7 2700.43 152.28
 0 4 7 2580.64 100.99
 0 4 7 2571.04 123.29
 0 4 7 2464.45 94.89
 0 -4 -7 2641.34 183.08
 -1 5 7 33 5
 -1 5 7 34.2 6.1
 -1 5 7 30.1 6
 -1 5 7 36.1 2.6
 -1 5 7 33.4 6.2
 1 -5 -7 29.7 6.6
 -2 6 7 830.82 47.7
 -2 6 7 795.22 35.3
 -2 6 7 864.71 35.7
 -2 6 7 840.72 31.6
 2 -6 -7 754.32 49.99
 2 -6 -7 786.32 43.6
 -3 7 7 340.57 21.3
 -3 7 7 329.47 22
 -3 7 7 318.37 16.1
 3 -7 -7 349.47 19.6
 -4 8 7 233.18 14.7
 -4 8 7 236.48 15.5
 4 -8 -7 237.78 16.4
 10 -4 7 219.28 24.5
 10 -4 7 233.08 19.8
 9 -3 7 359.36 21.2
 9 -3 7 299.67 25.3
 9 -3 7 311.67 18.3
 -9 3 -7 323.17 17.5
 8 -2 7 633.34 35.5
 8 -2 7 658.33 42.6
 8 -2 7 587.84 23.1
 -8 2 -7 573.94 20.9
 -8 2 -7 565.94 22.5
 7 -1 7 947.01 64.39
 7 -1 7 1063.99 39
 -7 1 -7 985.6 33.7
 -7 1 -7 987.6 40.6
 6 0 7 3.9 0.9
 6 0 7 5.1 0.9
 6 0 7 2.9 2.9
 6 0 7 8 8.6
 -6 0 -7 1.3 4.9
 -6 0 -7 8 4.3
 -6 0 -7 3.3 0.9
 -6 0 -7 4.5 1.3
 5 1 7 1908.11 82.39
 5 1 7 1820.12 102.79
 5 1 7 1933.81 151.68
 5 1 7 1756.62 88.19
 5 1 7 1733.63 83.79
 -5 -1 -7 1766.62 70.69
 -5 -1 -7 1735.13 80.19
 -5 -1 -7 1848.92 111.09
 -5 -1 -7 1817.52 75.09
 4 2 7 1470.25 54.49
 4 2 7 1437.66 112.29
 4 2 7 1540.95 80.99
 4 2 7 1513.25 46.6
 4 2 7 1479.45 49
 -4 -2 -7 1518.15 107.29
 -4 -2 -7 1563.94 51.79
 -4 -2 -7 1510.45 82.69
 -4 -2 -7 1527.15 89.19
 -4 -2 -7 1533.45 89.49
 -4 -2 -7 1540.75 96.39
 3 3 7 2987.4 116.59
 3 3 7 3003.8 76.79
 3 3 7 2885.71 188.18
 3 3 7 3014.1 103.59
 3 3 7 2807.12 113.29
 -3 -3 -7 3006.8 147.29
 -3 -3 -7 2799.32 125.29
 -3 -3 -7 2995.7 190.28
 -3 -3 -7 3050.89 146.29
 -3 -3 -7 2949 157.68
 2 4 7 1440.26 97.49
 2 4 7 1478.15 59.79
 2 4 7 1517.35 69.99
 2 4 7 1482.95 37.9
 -2 -4 -7 1449.55 100.09
 -2 -4 -7 1485.55 96.59
 -2 -4 -7 1484.95 83.09
 1 5 7 35.3 6.1
 1 5 7 22.3 5.9
 1 5 7 26.3 6.2
 -1 -5 -7 28.9 5.8
 -1 -5 -7 33.9 1.8
 0 6 7 870.91 25.5
 0 6 7 785.82 43.1
 0 6 7 885.61 29
 0 -6 -7 853.51 33.4
 -1 7 7 293.07 19.4
 -1 7 7 317.67 18.8
 -1 7 7 298.47 15.4
 1 -7 -7 330.97 20.5
 -2 8 7 387.06 28.9
 -2 8 7 334.67 24.4
 2 -8 -7 386.06 21.2
 -3 9 7 189.48 14.9
 -3 9 7 169.58 14.5
 3 -9 -7 184.18 16.2
 11 -3 7 288.47 25.7
 10 -2 7 210.58 16.7
 10 -2 7 212.88 23
 9 -1 7 476.35 22.2
 9 -1 7 491.15 29.7
 9 -1 7 500.45 19.2
 8 0 7 -1 3
 8 0 7 2.1 9
 -8 0 -7 -2.2 9.2
 7 1 7 1017.4 64.79
 7 1 7 948.31 42.1
 7 1 7 910.51 38.3
 7 1 7 1005.5 34.6
 -7 -1 -7 961.5 58.99
 -7 -1 -7 909.81 55.89
 -7 -1 -7 996.4 54.39
 -7 -1 -7 980 46.8
 6 2 7 956.4 66.29
 6 2 7 1049.7 69.89
 6 2 7 963.9 37.7
 -6 -2 -7 1007 56.69
 -6 -2 -7 1080.59 75.39
 -6 -2 -7 1039.7 54.19
 -6 -2 -7 1030.9 37.6
 -6 -2 -7 954.9 39.9
 5 3 7 1922.21 142.39
 5 3 7 1738.33 59.29
 5 3 7 1672.93 68.19
 -5 -3 -7 1898.61 148.19
 -5 -3 -7 1831.22 73.39
 -5 -3 -7 1654.73 79.49
 -5 -3 -7 1751.82 104.99
 -5 -3 -7 1817.62 84.19
 4 4 7 829.52 51.39
 4 4 7 799.92 31.5
 -4 -4 -7 854.71 51.59
 -4 -4 -7 872.81 34.2
 -4 -4 -7 781.32 44.5
 3 5 7 131.49 9.6
 -3 -5 -7 136.99 7.5
 -3 -5 -7 131.39 9.2
 -3 -5 -7 117.29 9.5
 2 6 7 832.82 34
 2 6 7 823.32 36.6
 -2 -6 -7 789.42 49.8
 -2 -6 -7 841.52 66.29
 1 7 7 286.57 16.5
 1 7 7 331.37 20.7
 -1 -7 -7 293.47 23.2
 0 8 7 436.36 27
 0 8 7 407.66 19.1
 0 -8 -7 420.86 22.8
 -1 9 7 230.18 15.7
 -1 9 7 240.08 20
 1 -9 -7 187.68 17.7
 11 -1 7 251.77 23
 11 -1 7 279.27 19.4
 10 0 7 6.7 10.5
 10 0 7 7.4 7
 9 1 7 485.75 38.8
 -9 -1 -7 436.86 27.3
 -9 -1 -7 465.55 26.1
 8 2 7 612.74 28.3
 -8 -2 -7 538.85 30.5
 -8 -2 -7 569.64 46.6
 -8 -2 -7 616.74 21.3
 7 3 7 564.44 28
 7 3 7 577.24 28.6
 -7 -3 -7 555.54 28.2
 -7 -3 -7 551.24 39.6
 -7 -3 -7 550.84 24.4
 -7 -3 -7 619.44 30.6
 -7 -3 -7 554.64 39.7
 6 4 7 845.22 30.6
 6 4 7 746.23 39.1
 -6 -4 -7 894.21 52.59
 -6 -4 -7 936.31 60.09
 -6 -4 -7 863.11 35.2
 5 5 7 79.59 9.1
 5 5 7 85.89 11.2
 -5 -5 -7 74.29 7.4
 -5 -5 -7 68.49 6.2
 -5 -5 -7 76.99 6.1
 -5 -5 -7 79.39 14.2
 4 6 7 720.53 44.6
 4 6 7 620.54 26
 -4 -6 -7 627.84 29.9
 -4 -6 -7 700.63 38.5
 3 7 7 361.56 18.8
 3 7 7 324.27 17.6
 -3 -7 -7 335.27 17
 2 8 7 320.97 23.3
 2 8 7 408.66 19.7
 -2 -8 -7 367.36 18.1
 1 9 7 179.38 15.3
 1 9 7 171.78 15.3
 -1 -9 -7 153.78 14.3
 11 1 7 271.07 20.1
 11 1 7 237.48 20.5
 -11 -1 -7 270.07 28.6
 10 2 7 187.88 18.4
 -10 -2 -7 184.98 23
 -10 -2 -7 222.18 13.9
 9 3 7 332.27 23.5
 -9 -3 -7 333.47 28.4
 -9 -3 -7 321.77 15.4
 8 4 7 648.14 26.5
 8 4 7 625.94 36.3
 -8 -4 -7 662.63 26.8
 -8 -4 -7 647.24 46.8
 -8 -4 -7 640.94 42.4
 7 5 7 21.4 6.1
 7 5 7 24 7.3
 -7 -5 -7 23.4 6.3
 -7 -5 -7 25 5.1
 -7 -5 -7 15.2 9.3
 6 6 7 422.86 24.6
 6 6 7 430.76 18.4
 -6 -6 -7 438.96 34.8
 -6 -6 -7 393.26 33.3
 -6 -6 -7 432.96 32.5
 5 7 7 219.28 17.7
 5 7 7 205.78 16.7
 -5 -7 -7 231.38 16.8
 4 8 7 244.38 19.2
 4 8 7 213.28 15.7
 -4 -8 -7 240.98 17.2
 3 9 7 215.28 18.3
 3 9 7 197.78 16.4
 -3 -9 -7 200.08 16.9
 11 3 7 225.38 19.9
 -11 -3 -7 248.88 16.7
 -11 -3 -7 263.77 28.6
 10 4 7 212.98 17.5
 -10 -4 -7 195.48 24.5
 -10 -4 -7 214.48 13.8
 9 5 7 20 10
 -9 -5 -7 23.3 11.1
 8 6 7 244.38 18.4
 8 6 7 226.48 16.2
 -8 -6 -7 256.37 17.8
 -8 -6 -7 256.37 13.1
 -8 -6 -7 273.07 27
 7 7 7 121.39 14.5
 7 7 7 93.29 11.6
 -7 -7 -7 109.79 13.6
 6 8 7 144.29 15.9
 6 8 7 167.58 15.9
 -6 -8 -7 189.68 25.1
 -6 -8 -7 154.88 17.9
 -6 -8 8 106.89 14.8
 6 8 -8 103.89 14.7
 6 8 -8 105.09 13.3
 -7 -7 8 206.08 18
 7 7 -8 219.08 15.9
 7 7 -8 206.48 13.9
 7 7 -8 250.37 19.5
 -8 -6 8 63.79 12
 8 6 -8 57.79 12.4
 8 6 -8 73.19 10.3
 8 6 -8 77.49 10
 -9 -5 8 172.48 16.8
 -9 -5 8 166.78 15.2
 9 5 -8 169.08 12.7
 9 5 -8 188.48 17.2
 9 5 -8 172.28 13
 -10 -4 8 15.1 10.3
 -10 -4 8 25.8 9.1
 10 4 -8 34 8.2
 10 4 -8 31.7 12.2
 -11 -3 8 128.79 17.2
 -3 -9 8 156.38 16.7
 -3 -9 8 188.48 17.8
 3 9 -8 178.88 17.6
 3 9 -8 168.28 14.8
 -4 -8 8 107.49 13.4
 -4 -8 8 110.29 11.9
 4 8 -8 116.89 13.1
 -5 -7 8 444.56 28.1
 -5 -7 8 405.46 27.5
 -5 -7 8 399.56 25.5
 5 7 -8 416.86 21.4
 5 7 -8 393.46 28.5
 5 7 -8 403.66 29.6
 -6 -6 8 116.49 13.3
 -6 -6 8 124.69 13.3
 -6 -6 8 145.59 14.9
 6 6 -8 143.79 12.9
 6 6 -8 131.79 12.4
 6 6 -8 112.19 9
 -7 -5 8 291.27 18.2
 -7 -5 8 340.57 18.8
 -7 -5 8 361.66 23.9
 7 5 -8 307.87 20.6
 7 5 -8 285.57 17.6
 7 5 -8 330.67 20.4
 -8 -4 8 51.79 10.6
 -8 -4 8 66.69 11.6
 8 4 -8 73.79 9.4
 8 4 -8 70.49 9.5
 8 4 -8 63.39 11.4
 -9 -3 8 378.36 24.9
 -9 -3 8 358.96 27.5
 -9 -3 8 370.46 19.9
 -9 -3 8 365.96 25.7
 9 3 -8 374.86 21
 9 3 -8 385.66 31.6
 9 3 -8 389.46 25.8
 -10 -2 8 158.98 19.8
 -10 -2 8 147.59 16.7
 -10 -2 8 191.08 16.3
 -10 -2 8 128.99 11.4
 10 2 -8 160.68 13.8
 10 2 -8 150.08 16.1
 -11 -1 8 126.19 14.8
 -11 -1 8 106.49 12.7
 11 1 -8 127.89 13.5
 -1 -9 8 196.28 16.9
 -1 -9 8 201.28 20.7
 1 9 -8 149.59 14.8
 1 9 -8 166.28 15.2
 -2 -8 8 135.09 14.9
 -2 -8 8 171.28 15.8
 2 8 -8 199.98 14.6
 2 8 -8 157.98 12.5
 -3 -7 8 589.44 22.4
 -3 -7 8 621.44 36.8
 3 7 -8 555.54 22.9
 3 7 -8 609.34 35.8
 3 7 -8 581.04 24.7
 -4 -6 8 237.38 17.9
 -4 -6 8 230.48 17.1
 4 6 -8 215.58 14.6
 4 6 -8 208.78 14.5
 4 6 -8 241.28 15.2
 -5 -5 8 342.07 20
 -5 -5 8 321.77 16.9
 -5 -5 8 311.37 21.5
 5 5 -8 312.27 17.6
 5 5 -8 291.57 17.4
 5 5 -8 316.27 16.5
 -6 -4 8 134.69 13.1
 -6 -4 8 128.99 12.6
 -6 -4 8 124.89 12.2
 6 4 -8 99.39 8.8
 6 4 -8 117.19 11.7
 6 4 -8 112.19 8.6
 -7 -3 8 826.12 34.9
 -7 -3 8 808.32 28.7
 -7 -3 8 738.93 28.6
 -7 -3 8 753.52 31
 7 3 -8 777.62 51.99
 7 3 -8 715.23 31.9
 7 3 -8 694.73 39.9
 -8 -2 8 111.69 13.3
 -8 -2 8 116.59 9.2
 -8 -2 8 119.59 12.2
 8 2 -8 129.59 10
 8 2 -8 95.69 9
 8 2 -8 144.89 14.5
 -9 -1 8 258.07 19.1
 -9 -1 8 295.07 18.5
 -9 -1 8 256.27 16.9
 -9 -1 8 221.08 19
 9 1 -8 244.18 18
 9 1 -8 256.77 15.3
 -10 0 8 719.43 45.4
 -10 0 8 761.42 33.4
 -10 0 8 742.73 54.89
 -10 0 8 691.53 34.5
 10 0 -8 688.63 52.99
 10 0 -8 759.52 37.3
 -11 1 8 105.19 13.7
 -11 1 8 134.49 14.3
 11 -1 -8 114.19 14.5
 1 -9 8 194.58 16.6
 1 -9 8 179.18 16.3
 -1 9 -8 188.28 13.9
 -1 9 -8 183.08 18.4
 0 -8 8 137.49 12.4
 0 -8 8 161.28 13.7
 0 8 -8 142.39 13.1
 0 8 -8 175.88 12.6
 -1 -7 8 652.23 37
 -1 -7 8 555.04 21.5
 1 7 -8 555.84 24.9
 1 7 -8 610.64 27.7
 -2 -6 8 281.67 17.1
 2 6 -8 296.07 14.3
 2 6 -8 295.07 17.6
 2 6 -8 297.47 15.6
 -3 -5 8 405.96 18.1
 -3 -5 8 434.76 33.1
 3 5 -8 447.76 22.2
 3 5 -8 440.46 30.5
 3 5 -8 435.76 16.8
 -4 -4 8 151.78 12.3
 -4 -4 8 157.78 9.9
 -4 -4 8 175.48 13.9
 -4 -4 8 145.09 10.9
 4 4 -8 123.59 8
 4 4 -8 164.08 11.3
 -5 -3 8 1226.68 71.19
 -5 -3 8 1175.18 64.89
 -5 -3 8 1054.79 37.4
 -5 -3 8 1107.69 63.99
 -5 -3 8 1150.28 51.69
 5 3 -8 1093.09 39.9
 5 3 -8 1094.79 55.89
 5 3 -8 1171.18 60.19
 -6 -2 8 301.07 12.3
 -6 -2 8 278.27 16.3
 -6 -2 8 271.97 15.5
 6 2 -8 276.27 20.4
 6 2 -8 265.97 15.8
 6 2 -8 278.37 19
 -7 -1 8 548.05 26.1
 -7 -1 8 541.65 24.9
 -7 -1 8 556.04 30.1
 -7 -1 8 526.05 19.5
 7 1 -8 558.74 33.7
 7 1 -8 521.95 27.3
 7 1 -8 570.54 27.8
 -8 0 8 1828.82 64.49
 -8 0 8 1889.11 55.29
 -8 0 8 1771.62 56.19
 -8 0 8 1952.7 54.19
 8 0 -8 1850.51 89.09
 8 0 -8 1805.82 69.49
 8 0 -8 1630.94 58.19
 -9 1 8 220.58 14.3
 -9 1 8 225.38 21.3
 -9 1 8 253.47 16.3
 -9 1 8 248.78 17.1
 9 -1 -8 238.78 15.2
 9 -1 -8 239.48 23
 -10 2 8 147.59 13.1
 -10 2 8 137.79 11.5
 -10 2 8 123.79 14.8
 10 -2 -8 125.39 16.3
 10 -2 -8 122.19 14.2
 3 -9 8 184.78 16.3
 3 -9 8 155.38 16.8
 -3 9 -8 188.78 13.4
 -3 9 -8 206.98 18.5
 2 -8 8 156.98 14.3
 2 -8 8 153.88 14.3
 -2 8 -8 172.08 12.8
 -2 8 -8 169.18 14.1
 1 -7 8 596.04 26
 1 -7 8 611.04 41.1
 -1 7 -8 580.54 24.2
 -1 7 -8 549.95 21.7
 0 -6 8 387.36 26.9
 0 -6 8 390.96 28.6
 0 6 -8 417.56 19.9
 0 6 -8 424.56 17.1
 0 6 -8 387.76 16.9
 -1 -5 8 858.81 34.5
 -1 -5 8 921.41 60.69
 1 5 -8 810.52 61.89
 1 5 -8 931.61 37.9
 1 5 -8 901.81 58.89
 1 5 -8 920.71 55.19
 -2 -4 8 267.17 13.2
 -2 -4 8 255.17 18.2
 -2 -4 8 259.67 18.7
 2 4 -8 273.27 17.1
 2 4 -8 231.98 13
 2 4 -8 257.77 12.4
 -3 -3 8 1599.14 74.59
 -3 -3 8 1543.65 64.09
 -3 -3 8 1626.94 79.59
 -3 -3 8 1559.24 107.79
 -3 -3 8 1624.84 102.09
 3 3 -8 1544.75 53.29
 3 3 -8 1626.64 87.39
 3 3 -8 1502.55 47.3
 -4 -2 8 754.12 57.79
 -4 -2 8 793.12 34.2
 -4 -2 8 692.43 51.49
 -4 -2 8 765.42 26.2
 -4 -2 8 758.72 66.79
 -4 -2 8 766.12 54.39
 4 2 -8 820.22 54.79
 4 2 -8 793.82 39.8
 4 2 -8 727.93 34.5
 -5 -1 8 1183.38 46.7
 -5 -1 8 1153.98 54.39
 -5 -1 8 1172.08 57.69
 -5 -1 8 1218.18 32.9
 5 1 -8 1122.69 44.3
 5 1 -8 1141.19 60.09
 5 1 -8 1146.89 62.99
 5 1 -8 1197.98 67.39
 -6 0 8 3339.87 75.39
 -6 0 8 3567.24 115.79
 -6 0 8 3386.36 95.89
 -6 0 8 3456.55 95.99
 6 0 -8 3240.38 125.89
 6 0 -8 3425.06 138.19
 6 0 -8 3548.94 145.79
 6 0 -8 3509.35 188.48
 -7 1 8 512.55 21.2
 -7 1 8 587.34 34.1
 -7 1 8 550.34 23.9
 -7 1 8 573.04 21.9
 7 -1 -8 540.25 25.1
 7 -1 -8 571.34 30.8
 -8 2 8 123.69 11.4
 -8 2 8 124.09 10.6
 -8 2 8 109.69 10.5
 -8 2 8 103.79 11.2
 8 -2 -8 107.59 11.9
 8 -2 -8 118.59 12.1
 -9 3 8 390.26 22.5
 -9 3 8 408.16 24.8
 -9 3 8 407.36 26.5
 -9 3 8 378.36 18.7
 9 -3 -8 402.76 21.8
 9 -3 -8 378.56 28.3
 -10 4 8 4.6 9.2
 10 -4 -8 20.5 11
 4 -8 8 107.99 14
 4 -8 8 159.08 12.6
 -4 8 -8 133.99 14.1
 -4 8 -8 141.19 12.3
 3 -7 8 626.04 38.2
 3 -7 8 590.74 32.9
 -3 7 -8 594.84 29.6
 -3 7 -8 609.44 39.2
 2 -6 8 304.27 19.1
 2 -6 8 311.57 16.8
 -2 6 -8 341.87 18.8
 -2 6 -8 303.77 17
 1 -5 8 912.11 53.39
 1 -5 8 878.61 51.39
 -1 5 -8 934.41 60.69
 -1 5 -8 927.91 44
 0 -4 8 432.36 33
 0 -4 8 424.16 24.4
 0 4 -8 389.56 27.6
 0 4 -8 436.66 16.6
 0 4 -8 453.25 18
 -1 -3 8 2266.57 118.79
 -1 -3 8 2284.77 75.59
 1 3 -8 2344.87 68.59
 1 3 -8 2212.48 169.98
 1 3 -8 2385.76 151.28
 1 3 -8 2314.27 150.68
 -2 -2 8 545.75 26.8
 -2 -2 8 558.84 41.1
 -2 -2 8 563.34 28.8
 -2 -2 8 588.14 25.4
 -2 -2 8 568.34 16.4
 2 2 -8 585.74 28.7
 2 2 -8 574.24 20.2
 2 2 -8 542.55 22.2
 2 2 -8 594.14 34
 2 2 -8 477.05 29.9
 -3 -1 8 1836.52 83.19
 -3 -1 8 1864.41 104.19
 -3 -1 8 1999.7 160.08
 -3 -1 8 1942.11 80.09
 -3 -1 8 1894.81 178.08
 -3 -1 8 1918.41 94.79
 3 1 -8 1736.33 62.89
 3 1 -8 1853.01 84.49
 3 1 -8 1797.82 81.49
 3 1 -8 1893.61 77.19
 3 1 -8 1935.41 100.19
 -4 0 8 5284.67 204.18
 -4 0 8 5096.79 164.18
 4 0 -8 5413.06 329.77
 4 0 -8 5108.39 173.38
 4 0 -8 4910.61 180.08
 4 0 -8 5173.18 228.48
 4 0 -8 5072.29 293.57
 -5 1 8 1144.79 55.29
 -5 1 8 1121.69 45.3
 -5 1 8 1095.59 44.4
 -5 1 8 1049.4 42.4
 5 -1 -8 996.6 50.39
 5 -1 -8 1139.79 56.79
 5 -1 -8 1104.49 46.6
 5 -1 -8 1118.79 67.79
 -6 2 8 279.37 13.3
 -6 2 8 268.27 14
 -6 2 8 290.77 15.5
 -6 2 8 272.97 12.8
 6 -2 -8 268.57 18
 6 -2 -8 266.37 17.6
 6 -2 -8 291.57 21.3
 6 -2 -8 297.97 17
 -7 3 8 819.02 24.3
 -7 3 8 813.72 32.4
 -7 3 8 781.62 31.8
 -7 3 8 830.02 38.4
 7 -3 -8 783.92 32.5
 7 -3 -8 800.72 28.5
 -8 4 8 71.49 9.4
 -8 4 8 75.19 11.1
 -8 4 8 79.99 8.8
 8 -4 -8 75.39 11.9
 8 -4 -8 87.19 11.7
 -9 5 8 153.58 11
 -9 5 8 183.68 12.6
 -9 5 8 192.08 16.6
 9 -5 -8 162.38 13.9
 9 -5 -8 160.08 17
 6 -8 8 86.49 14.3
 -6 8 -8 86.99 13.3
 -6 8 -8 71.59 11.8
 5 -7 8 393.76 19.8
 5 -7 8 410.56 21.8
 -5 7 -8 406.46 32
 -5 7 -8 419.46 27.2
 4 -6 8 235.28 14.2
 4 -6 8 257.67 16
 -4 6 -8 235.68 15
 -4 6 -8 213.38 14
 3 -5 8 418.26 32.9
 3 -5 8 365.46 21.3
 3 -5 8 450.25 29.2
 3 -5 8 437.76 24.4
 -3 5 -8 449.16 23.4
 -3 5 -8 393.66 18.4
 2 -4 8 252.57 11.6
 2 -4 8 254.67 16
 2 -4 8 248.18 11.9
 2 -4 8 268.27 12.2
 -2 4 -8 263.37 12.7
 -2 4 -8 252.07 12
 1 -3 8 2374.06 151.88
 1 -3 8 2338.77 101.89
 1 -3 8 2320.47 86.69
 1 -3 8 2181.78 99.99
 1 -3 8 2236.88 105.99
 -1 3 -8 2329.67 119.09
 -1 3 -8 2356.76 96.79
 -1 3 -8 2334.87 159.68
 0 -2 8 150.38 10
 0 -2 8 156.08 13.1
 0 -2 8 153.38 8.4
 0 -2 8 147.49 8.8
 0 -2 8 159.08 11.4
 0 -2 8 133.99 7.9
 0 2 -8 143.29 8.6
 0 2 -8 133.89 8.7
 0 2 -8 154.08 10.1
 0 2 -8 138.09 9
 0 2 -8 123.69 7.9
 -1 -1 8 2116.39 59.29
 -1 -1 8 1980.3 79.59
 -1 -1 8 1853.81 90.29
 -1 -1 8 2128.19 131.49
 -1 -1 8 1977.5 181.98
 -1 -1 8 1869.21 70.39
 1 1 -8 2008.1 92.79
 1 1 -8 1953.2 107.39
 1 1 -8 1908.21 168.38
 1 1 -8 2023.1 187.78
 1 1 -8 1865.51 49.2
 1 1 -8 2085.19 126.09
 -2 0 8 7752.72 262.57
 -2 0 8 7140.69 366.96
 -2 0 8 6918.11 350.36
 -2 0 8 7045.4 282.87
 -2 0 8 6730.23 386.36
 -2 0 8 6837.22 280.27
 2 0 -8 7186.58 328.17
 2 0 -8 7027.9 383.56
 2 0 -8 7229.68 354.86
 -3 1 8 1669.93 64.59
 -3 1 8 1788.62 68.59
 -3 1 8 1668.93 93.49
 -3 1 8 1861.71 117.49
 -3 1 8 1859.71 116.09
 -3 1 8 1903.01 82.09
 3 -1 -8 1745.13 73.39
 3 -1 -8 1826.42 108.29
 3 -1 -8 1639.64 116.99
 3 -1 -8 1858.01 145.09
 3 -1 -8 1796.22 86.19
 -4 2 8 712.93 30.2
 -4 2 8 830.52 49.4
 -4 2 8 702.63 28.5
 -4 2 8 797.52 64.89
 -4 2 8 770.22 34.7
 4 -2 -8 799.32 38.2
 4 -2 -8 703.53 35.1
 4 -2 -8 696.33 29.2
 4 -2 -8 771.02 42.3
 4 -2 -8 791.82 53.19
 -5 3 8 1119.39 43
 -5 3 8 1212.88 37.2
 -5 3 8 1078.69 39.4
 -5 3 8 1213.68 31.9
 5 -3 -8 1172.78 75.69
 5 -3 -8 1091.39 65.09
 5 -3 -8 1096.49 62.99
 5 -3 -8 1119.59 54.59
 -6 4 8 125.19 10.7
 -6 4 8 113.29 10
 -6 4 8 104.39 10.9
 6 -4 -8 103.19 9.5
 6 -4 -8 110.69 11.2
 6 -4 -8 125.09 12.7
 -7 5 8 324.87 18.4
 -7 5 8 322.57 16.5
 -7 5 8 349.96 29.9
 7 -5 -8 332.37 19.3
 -8 6 8 76.39 10.1
 -8 6 8 72.29 12.5
 8 -6 -8 68.49 12.2
 7 -7 8 190.48 15.3
 -7 7 -8 205.88 18
 -7 7 -8 186.88 14.3
 -7 7 -8 190.58 15.6
 6 -6 8 109.79 10.9
 -6 6 -8 120.39 13
 -6 6 -8 104.89 10.7
 -6 6 -8 111.29 10.9
 5 -5 8 309.07 16.9
 5 -5 8 345.57 17.3
 5 -5 8 311.67 15.6
 -5 5 -8 345.67 20.8
 -5 5 -8 309.17 19
 4 -4 8 146.49 8.4
 4 -4 8 160.08 11.9
 4 -4 8 157.58 10.3
 4 -4 8 155.18 11
 4 -4 8 151.18 10
 -4 4 -8 128.89 11.5
 -4 4 -8 162.48 10
 -4 4 -8 134.99 8.1
 3 -3 8 1544.75 51.69
 3 -3 8 1482.05 52.49
 3 -3 8 1543.45 68.29
 3 -3 8 1535.15 67.79
 3 -3 8 1458.15 68.49
 3 -3 8 1678.03 123.29
 3 -3 8 1529.75 64.79
 -3 3 -8 1428.96 65.79
 -3 3 -8 1511.15 87.59
 -3 3 -8 1549.84 57.09
 -3 3 -8 1631.44 119.39
 2 -2 8 599.84 27.6
 2 -2 8 608.84 29.9
 2 -2 8 578.54 30.1
 2 -2 8 546.45 34.7
 2 -2 8 542.85 35.3
 2 -2 8 555.54 32.6
 -2 2 -8 573.74 27.9
 -2 2 -8 548.75 46.5
 -2 2 -8 612.14 22
 -2 2 -8 542.45 20
 1 -1 8 1837.32 82.79
 1 -1 8 2105.19 79.69
 1 -1 8 2244.28 200.68
 1 -1 8 2017.7 120.39
 1 -1 8 2027.2 127.39
 1 -1 8 2152.18 172.28
 1 -1 8 1978 138.39
 1 -1 8 1988.1 89.29
 1 -1 8 2067.99 135.39
 -1 1 -8 2032.5 100.19
 -1 1 -8 2042 74.59
 -1 1 -8 1850.21 102.19
 -1 1 -8 2080.69 73.99
 0 0 8 9192.68 467.95
 0 0 8 8568.84 371.76
 0 0 8 9644.04 414.36
 0 0 8 9151.58 323.67
 0 0 8 9282.07 588.74
 0 0 -8 8840.42 403.06
 0 0 -8 8652.33 377.16
 -1 1 8 2068.99 105.49
 -1 1 8 1935.41 87.29
 -1 1 8 1884.61 94.79
 -1 1 8 2086.19 75.89
 -1 1 8 1981.5 71.89
 -1 1 8 2050.09 97.99
 -1 1 8 1873.91 70.09
 -1 1 8 2101.69 153.18
 1 -1 -8 1929.81 108.39
 1 -1 -8 1950.4 148.49
 1 -1 -8 1977.2 117.49
 1 -1 -8 2093.99 142.09
 1 -1 -8 2008.2 69.49
 1 -1 -8 1913.31 157.38
 -2 2 8 556.44 34.3
 -2 2 8 582.44 38.9
 -2 2 8 566.94 22.4
 -2 2 8 611.84 24
 -2 2 8 593.04 31.1
 -2 2 8 583.04 24.9
 2 -2 -8 579.54 22.8
 2 -2 -8 545.65 46.2
 2 -2 -8 659.33 51.79
 2 -2 -8 563.84 32
 -3 3 8 1660.93 43.4
 -3 3 8 1576.74 43.1
 -3 3 8 1593.64 42
 -3 3 8 1557.44 140.79
 -3 3 8 1618.84 87.49
 -3 3 8 1680.63 122.29
 3 -3 -8 1539.05 145.19
 3 -3 -8 1667.33 68.29
 -4 4 8 143.39 10
 -4 4 8 144.89 10.7
 -4 4 8 163.38 10.6
 -4 4 8 149.79 10.9
 4 -4 -8 151.78 12.3
 -5 5 8 274.07 14.1
 -5 5 8 284.47 15.4
 -5 5 8 311.27 15
 5 -5 -8 317.57 17.6
 -6 6 8 121.19 10.2
 -6 6 8 126.59 13
 -6 6 8 120.99 13.7
 6 -6 -8 147.79 13.9
 -7 7 8 189.68 17.5
 -7 7 8 242.28 15.8
 -7 7 8 228.68 17
 7 -7 -8 167.18 17.3
 8 -6 8 60.59 9.7
 -8 6 -8 69.69 10.9
 -8 6 -8 67.79 12.6
 7 -5 8 329.17 16.8
 -7 5 -8 340.57 22.1
 -7 5 -8 311.27 17
 6 -4 8 97.19 7
 6 -4 8 112.39 7.1
 6 -4 8 127.49 10.4
 6 -4 8 119.39 10.4
 -6 4 -8 99.59 10.9
 -6 4 -8 124.99 7.5
 -6 4 -8 118.79 11.3
 5 -3 8 1154.88 43.4
 5 -3 8 1137.89 44.5
 5 -3 8 1193.58 43.6
 5 -3 8 1211.58 88.69
 5 -3 8 1158.68 76.49
 -5 3 -8 1200.28 42.9
 -5 3 -8 1149.98 41.5
 -5 3 -8 1089.29 52.29
 -5 3 -8 1040.2 56.79
 4 -2 8 772.72 44.6
 4 -2 8 782.52 47.1
 4 -2 8 775.42 32.8
 4 -2 8 714.23 27.1
 4 -2 8 783.32 42.2
 4 -2 8 734.23 45.2
 -4 2 -8 726.03 23.9
 -4 2 -8 732.03 25.5
 -4 2 -8 789.42 22.9
 -4 2 -8 736.03 55.09
 -4 2 -8 715.03 51.69
 3 -1 8 1771.72 104.29
 3 -1 8 1919.21 84.19
 3 -1 8 1936.81 123.39
 3 -1 8 1787.52 104.79
 3 -1 8 1811.22 132.89
 3 -1 8 1805.52 66.29
 3 -1 8 1892.81 96.79
 -3 1 -8 1852.01 106.69
 -3 1 -8 1798.72 104.69
 -3 1 -8 1863.01 105.79
 -3 1 -8 1985.2 74.09
 -3 1 -8 1867.91 87.59
 2 0 8 7304.87 407.16
 2 0 8 7366.76 386.56
 2 0 8 7453.05 399.66
 2 0 8 7106.99 264.87
 2 0 8 7167.08 449.66
 -2 0 -8 7130.69 350.96
 -2 0 -8 7065.99 299.17
 -2 0 -8 7560.14 416.76
 -2 0 -8 7031.8 326.97
 1 1 8 2050.69 72.39
 1 1 8 2108.69 62.69
 1 1 8 1761.42 59.09
 1 1 8 1872.31 89.29
 1 1 8 2167.58 210.88
 1 1 8 2018.5 70.39
 1 1 8 2005.5 68.19
 -1 -1 -8 1915.41 65.59
 -1 -1 -8 2139.69 95.29
 -1 -1 -8 1957.7 132.19
 -1 -1 -8 2125.79 130.89
 -1 -1 -8 2053.19 79.69
 -1 -1 -8 1962.6 147.59
 0 2 8 146.79 7.9
 0 2 8 164.58 12.1
 0 2 8 134.69 8.2
 0 2 8 126.09 11.7
 0 2 8 167.68 9.4
 0 2 8 160.88 9.5
 0 2 8 145.79 6.4
 0 -2 -8 146.69 8.2
 0 -2 -8 164.48 15
 0 -2 -8 134.19 10.5
 0 -2 -8 168.68 9.6
 0 -2 -8 136.59 15.7
 0 -2 -8 130.59 7.6
 -1 3 8 2501.15 185.08
 -1 3 8 2314.57 101.89
 -1 3 8 2245.48 92.39
 -1 3 8 2273.07 54.49
 -1 3 8 2308.37 64.69
 1 -3 -8 2118.59 127.79
 1 -3 -8 2196.88 82.59
 1 -3 -8 2212.38 129.49
 -2 4 8 282.67 20.5
 -2 4 8 257.67 13.1
 -2 4 8 274.67 12.9
 -2 4 8 242.98 10.3
 -2 4 8 291.37 15.6
 2 -4 -8 241.68 20.5
 -3 5 8 418.86 14.8
 -3 5 8 427.06 21
 -3 5 8 404.26 18.5
 -3 5 8 417.86 23.7
 -3 5 8 402.36 14.8
 3 -5 -8 406.56 23.7
 -4 6 8 224.58 12.6
 -4 6 8 235.28 14.1
 -4 6 8 259.77 14.7
 -4 6 8 220.28 13.3
 4 -6 -8 189.48 13.6
 -5 7 8 397.06 17.7
 -5 7 8 444.56 28
 -5 7 8 398.96 21.3
 5 -7 -8 395.46 21.6
 -6 8 8 77.99 10.7
 -6 8 8 100.39 13.1
 6 -8 -8 85.89 12.4
 9 -5 8 155.98 13.5
 -9 5 -8 162.58 15.6
 -9 5 -8 153.38 13.9
 8 -4 8 49.3 8.9
 -8 4 -8 76.39 9.7
 -8 4 -8 55.49 9.1
 -8 4 -8 72.19 9.9
 7 -3 8 737.63 32.4
 7 -3 8 764.82 29.6
 -7 3 -8 701.13 28
 -7 3 -8 768.12 24.8
 6 -2 8 295.37 16.4
 6 -2 8 273.87 21.9
 6 -2 8 220.88 9.4
 6 -2 8 254.67 14.5
 6 -2 8 256.07 12.4
 -6 2 -8 270.97 9.8
 -6 2 -8 279.27 14.5
 -6 2 -8 267.57 11.7
 -6 2 -8 286.67 16
 5 -1 8 1079.39 49.2
 5 -1 8 1217.68 79.39
 5 -1 8 1164.18 61.29
 5 -1 8 1059.99 53.99
 5 -1 8 1222.68 74.89
 -5 1 -8 1131.09 81.39
 -5 1 -8 1077.89 53.29
 -5 1 -8 1122.19 40.8
 -5 1 -8 1131.09 61.99
 -5 1 -8 1095.99 54.89
 4 0 8 5733.73 244.08
 4 0 8 5219.58 196.68
 4 0 8 5102.69 185.98
 4 0 8 5252.67 302.07
 4 0 8 5443.66 308.77
 4 0 8 5165.08 265.07
 -4 0 -8 5496.65 205.48
 -4 0 -8 5199.68 254.07
 3 1 8 1875.81 101.09
 3 1 8 1869.41 117.19
 3 1 8 1787.72 84.19
 3 1 8 1754.12 63.69
 3 1 8 1894.01 167.58
 3 1 8 1780.62 67.59
 -3 -1 -8 1848.62 68.49
 -3 -1 -8 1845.32 103.49
 -3 -1 -8 1862.71 136.29
 -3 -1 -8 1797.52 169.08
 -3 -1 -8 1730.03 82.49
 -3 -1 -8 1936.91 124.79
 2 2 8 580.34 24.9
 2 2 8 573.54 26
 2 2 8 557.14 29.7
 2 2 8 544.85 26.3
 2 2 8 565.04 22.2
 2 2 8 681.23 36.6
 2 2 8 654.43 48.2
 -2 -2 -8 666.93 59.89
 -2 -2 -8 541.35 32.6
 -2 -2 -8 560.64 26
 1 3 8 2371.36 126.29
 1 3 8 2300.57 71.59
 1 3 8 2142.49 107.49
 1 3 8 2406.86 83.29
 1 3 8 2369.76 109.19
 -1 -3 -8 2169.28 91.79
 -1 -3 -8 2387.86 85.29
 0 4 8 457.85 32.6
 0 4 8 446.36 36.4
 0 4 8 373.86 19
 0 4 8 444.26 21.3
 0 4 8 462.25 19.5
 0 -4 -8 388.56 17.5
 -1 5 8 857.91 37.1
 -1 5 8 813.82 42.5
 -1 5 8 818.12 32.2
 -1 5 8 900.91 28.6
 1 -5 -8 877.41 26.6
 -2 6 8 347.17 17.4
 -2 6 8 308.97 20.5
 -2 6 8 341.97 15.9
 -2 6 8 342.37 20.4
 2 -6 -8 320.07 17.7
 -3 7 8 675.13 27.4
 -3 7 8 614.84 24.2
 -3 7 8 608.84 39.3
 3 -7 -8 540.95 32.4
 -4 8 8 160.58 14.6
 4 -8 -8 182.78 16.4
 10 -4 8 16.9 8
 10 -4 8 -2.6 15.3
 9 -3 8 441.46 29.3
 9 -3 8 377.36 20.5
 9 -3 8 419.36 27
 -9 3 -8 428.56 21.3
 8 -2 8 131.59 10.6
 8 -2 8 125.19 9.8
 -8 2 -8 132.59 11.4
 -8 2 -8 116.59 11.6
 7 -1 8 566.14 30.2
 7 -1 8 573.34 26.5
 -7 1 -8 529.35 18.8
 6 0 8 3382.26 163.88
 6 0 8 3109.89 105.49
 6 0 8 3288.47 113.39
 -6 0 -8 3415.36 200.68
 -6 0 -8 3231.78 123.99
 5 1 8 1159.58 47.4
 5 1 8 1197.68 77.39
 5 1 8 1071.79 47.9
 5 1 8 1166.38 65.49
 5 1 8 1115.89 48.4
 -5 -1 -8 1081.69 111.49
 -5 -1 -8 1123.29 45.2
 -5 -1 -8 1168.78 78.59
 -5 -1 -8 1185.88 42.6
 -5 -1 -8 1097.39 57.89
 4 2 8 788.82 55.29
 4 2 8 677.03 32.3
 4 2 8 748.53 53.19
 4 2 8 764.02 43.3
 4 2 8 715.43 23.6
 -4 -2 -8 762.02 42.6
 -4 -2 -8 753.82 64.99
 -4 -2 -8 787.72 46.5
 -4 -2 -8 703.03 39.2
 -4 -2 -8 806.32 47.3
 3 3 8 1516.55 52.99
 3 3 8 1649.63 79.59
 3 3 8 1601.54 101.39
 3 3 8 1614.44 89.29
 -3 -3 -8 1498.15 117.49
 -3 -3 -8 1499.95 114.49
 -3 -3 -8 1636.74 128.59
 2 4 8 271.87 11.6
 2 4 8 245.88 17.1
 2 4 8 242.88 16.1
 2 4 8 263.17 19.1
 -2 -4 -8 260.47 18.1
 -2 -4 -8 257.57 18
 1 5 8 814.92 36.1
 1 5 8 789.92 47.7
 1 5 8 775.22 22.1
 1 5 8 793.72 19.8
 -1 -5 -8 831.72 24.6
 0 6 8 367.96 15.1
 0 6 8 372.66 31.4
 0 6 8 439.36 20.8
 0 6 8 378.86 17.5
 0 6 8 369.76 21.6
 0 -6 -8 414.36 27.6
 -1 7 8 598.24 22.3
 -1 7 8 627.24 37.8
 -1 7 8 566.04 25.1
 -1 7 8 649.83 22.5
 1 -7 -8 625.34 44.4
 -2 8 8 113.49 11.3
 -2 8 8 147.69 12.8
 2 -8 -8 159.78 14.3
 -3 9 8 210.08 17.1
 -3 9 8 221.48 16
 3 -9 -8 164.38 16.3
 10 -2 8 145.89 23.2
 10 -2 8 128.19 12.4
 9 -1 8 254.87 29.6
 9 -1 8 243.48 14.4
 8 0 8 1938.51 91.79
 8 0 8 1866.71 97.69
 -8 0 -8 1935.21 79.39
 7 1 8 566.24 19.5
 7 1 8 542.65 33.4
 7 1 8 536.65 25.1
 7 1 8 592.34 27.2
 -7 -1 -8 538.75 34.6
 -7 -1 -8 510.55 35.7
 -7 -1 -8 564.34 43.2
 -7 -1 -8 534.75 38.9
 6 2 8 265.27 23.5
 6 2 8 276.97 19.2
 -6 -2 -8 269.47 13.6
 -6 -2 -8 271.47 11.3
 -6 -2 -8 258.47 19.5
 -6 -2 -8 240.38 18.2
 -6 -2 -8 280.87 15.8
 -6 -2 -8 256.87 15.9
 5 3 8 1110.99 39.7
 5 3 8 1165.38 80.19
 -5 -3 -8 1186.48 60.19
 -5 -3 -8 1161.08 60.99
 -5 -3 -8 1107.29 54.09
 -5 -3 -8 1150.58 54.39
 -5 -3 -8 1175.48 73.29
 -5 -3 -8 1173.48 73.39
 -5 -3 -8 1154.58 68.99
 4 4 8 167.58 13.5
 4 4 8 147.49 10
 -4 -4 -8 151.08 10.4
 -4 -4 -8 135.59 11.2
 -4 -4 -8 145.59 8.9
 -4 -4 -8 140.59 8.7
 -4 -4 -8 148.29 14.2
 3 5 8 417.46 18.1
 3 5 8 398.36 22.2
 -3 -5 -8 399.76 30.9
 -3 -5 -8 435.76 27.1
 -3 -5 -8 415.56 23.4
 2 6 8 330.17 15.3
 2 6 8 303.77 15.8
 -2 -6 -8 323.47 16.1
 -2 -6 -8 328.87 17.4
 1 7 8 537.15 23.9
 1 7 8 525.45 21.1
 -1 -7 -8 594.64 23.4
 0 8 8 128.69 14.4
 0 8 8 144.99 13.8
 0 -8 -8 144.09 13.5
 -1 9 8 158.78 16.4
 -1 9 8 156.98 14.3
 1 -9 -8 192.28 18.2
 11 -1 8 128.99 14.3
 11 -1 8 107.69 18
 10 0 8 769.02 45.6
 10 0 8 702.23 44.7
 9 1 8 205.88 18.2
 -9 -1 -8 236.28 23
 8 2 8 122.89 14.5
 -8 -2 -8 111.09 9.1
 -8 -2 -8 107.29 16.4
 7 3 8 781.82 37
 7 3 8 748.83 45.7
 -7 -3 -8 796.72 46.1
 -7 -3 -8 781.52 39
 -7 -3 -8 805.52 34.5
 6 4 8 106.29 13.4
 6 4 8 126.19 9
 -6 -4 -8 118.69 16
 -6 -4 -8 109.09 7.7
 -6 -4 -8 111.69 10.3
 5 5 8 304.37 17.5
 5 5 8 296.87 13.9
 -5 -5 -8 291.77 23.1
 -5 -5 -8 347.17 16
 -5 -5 -8 336.47 16.8
 4 6 8 266.77 17.2
 4 6 8 237.28 14.2
 -4 -6 -8 251.37 23
 -4 -6 -8 245.18 13.2
 3 7 8 634.04 25.5
 3 7 8 553.14 25.7
 -3 -7 -8 627.14 27.6
 2 8 8 175.08 14.2
 2 8 8 152.38 14.5
 -2 -8 -8 133.29 12.2
 1 9 8 167.78 16
 1 9 8 154.98 15
 -1 -9 -8 160.28 14.4
 11 1 8 123.09 14.4
 11 1 8 116.29 16.5
 -11 -1 -8 119.39 20.5
 10 2 8 136.59 21.3
 -10 -2 -8 118.29 11.2
 -10 -2 -8 104.39 16.8
 9 3 8 406.06 24.6
 -9 -3 -8 390.46 29.6
 -9 -3 -8 407.76 18.6
 8 4 8 68.89 13.1
 8 4 8 76.49 8
 -8 -4 -8 64.29 15.6
 -8 -4 -8 63.49 8
 -8 -4 -8 67.19 8.1
 7 5 8 354.26 21.1
 7 5 8 347.57 25.1
 -7 -5 -8 359.26 26.4
 -7 -5 -8 354.16 24.4
 -7 -5 -8 354.46 20.5
 6 6 8 96.89 14.2
 6 6 8 132.39 12.4
 -6 -6 -8 144.59 8.9
 -6 -6 -8 158.48 20.7
 -6 -6 -8 103.49 10.6
 5 7 8 422.16 22.2
 5 7 8 373.26 23.6
 -5 -7 -8 444.36 20.2
 4 8 8 137.09 15.3
 4 8 8 145.29 13.5
 -4 -8 -8 110.59 12.6
 3 9 8 209.38 16.8
 3 9 8 163.78 18.1
 -3 -9 -8 178.58 16.7
 10 4 8 21.9 13.7
 -10 -4 -8 16.1 7.4
 -10 -4 -8 32.2 16.4
 9 5 8 167.98 16.8
 -9 -5 -8 152.58 13.8
 -9 -5 -8 158.68 23.1
 8 6 8 60.19 9.6
 -8 -6 -8 73.59 9.5
 -8 -6 -8 53.29 16.9
 -8 -6 -8 73.19 7.5
 7 7 8 227.58 19.1
 7 7 8 201.18 15.3
 -7 -7 -8 190.68 18.1
 -7 -7 -8 191.08 24.5
 6 8 8 86.49 14.3
 6 8 8 93.59 14.6
 -6 -8 -8 77.39 12.1
 -7 -7 9 240.08 22.6
 7 7 -9 231.88 15.5
 7 7 -9 235.38 17.5
 7 7 -9 236.28 19.7
 -8 -6 9 396.46 30.5
 8 6 -9 375.56 25.6
 8 6 -9 412.96 20.2
 8 6 -9 375.76 23.6
 -9 -5 9 17 10.8
 -9 -5 9 28.2 11.5
 9 5 -9 11.1 6.8
 9 5 -9 9.8 7.1
 9 5 -9 15.5 10.7
 -10 -4 9 461.65 38.2
 10 4 -9 412.66 32.1
 10 4 -9 466.75 28.5
 -4 -8 9 32.2 11
 -4 -8 9 14.7 9.6
 4 8 -9 15.8 9
 4 8 -9 16.8 7.1
 -5 -7 9 350.96 23.3
 -5 -7 9 336.37 27.5
 5 7 -9 376.56 22
 5 7 -9 377.26 19.7
 -6 -6 9 703.73 33.1
 -6 -6 9 725.93 34.5
 -6 -6 9 730.33 53.69
 6 6 -9 692.13 46
 6 6 -9 683.03 40.2
 6 6 -9 719.33 38.5
 -7 -5 9 23.7 9.1
 -7 -5 9 29.9 9.2
 7 5 -9 15.1 6.6
 7 5 -9 14.5 5.1
 7 5 -9 17.7 8.5
 -8 -4 9 582.84 59.89
 -8 -4 9 527.75 34.1
 -8 -4 9 560.34 29.9
 8 4 -9 566.94 21.5
 8 4 -9 581.84 32.6
 8 4 -9 565.24 27.6
 -9 -3 9 542.05 28.4
 -9 -3 9 501.25 24.2
 -9 -3 9 569.54 35.9
 9 3 -9 524.75 27
 9 3 -9 518.75 33.3
 9 3 -9 542.55 30.7
 -10 -2 9 16.9 9.5
 -10 -2 9 6.5 9
 -10 -2 9 14.7 7.2
 -10 -2 9 -2.3 10.2
 10 2 -9 0.4 6.7
 10 2 -9 -6.3 8.8
 -11 -1 9 86.59 11.3
 -11 -1 9 75.59 11.5
 11 1 -9 100.49 12.9
 -1 -9 9 44.3 11.2
 1 9 -9 46.5 9.8
 -2 -8 9 12.7 6.9
 -2 -8 9 25 9.2
 2 8 -9 5.9 5.7
 -3 -7 9 484.65 29.7
 -3 -7 9 519.55 23.5
 3 7 -9 510.45 29.3
 3 7 -9 503.35 24.6
 -4 -6 9 1063.09 80.19
 -4 -6 9 1140.09 45.5
 -4 -6 9 1061.29 50.19
 4 6 -9 962 46.1
 4 6 -9 1082.69 86.09
 4 6 -9 1033.2 41.1
 -5 -5 9 47.8 8.5
 -5 -5 9 57.19 9.5
 -5 -5 9 59.59 10.4
 5 5 -9 47 7.8
 5 5 -9 51.19 9.3
 5 5 -9 51.59 5.8
 -6 -4 9 1238.18 68.49
 -6 -4 9 1225.38 45.3
 -6 -4 9 1361.76 52.89
 6 4 -9 1331.27 105.99
 6 4 -9 1259.27 44.8
 6 4 -9 1193.38 56.89
 -7 -3 9 1282.17 32.8
 -7 -3 9 1223.48 63.59
 -7 -3 9 1325.67 62.89
 -7 -3 9 1267.87 74.49
 7 3 -9 1375.56 62.29
 7 3 -9 1264.47 41.7
 7 3 -9 1258.87 85.79
 -8 -2 9 50.79 11
 -8 -2 9 31.8 5.9
 -8 -2 9 37 9.9
 8 2 -9 40.9 10.6
 8 2 -9 44.1 6.5
 8 2 -9 37.3 7.2
 -9 -1 9 179.98 15.8
 -9 -1 9 186.98 15.2
 -9 -1 9 175.28 16.5
 -9 -1 9 183.38 15.1
 9 1 -9 204.58 15.6
 9 1 -9 202.38 17.7
 -10 0 9 6.8 7.5
 -10 0 9 1.8 10.9
 -10 0 9 -1.5 9
 -10 0 9 6.2 9.3
 10 0 -9 1.1 8.8
 10 0 -9 0.4 6.9
 -11 1 9 112.19 14.5
 11 -1 -9 99.89 14
 1 -9 9 53.09 11.7
 1 -9 9 60.89 12.3
 -1 9 -9 53.19 11.2
 -1 9 -9 59.39 8.7
 0 -8 9 0.2 4.7
 0 -8 9 0 7.1
 0 8 -9 -0.7 6.7
 0 8 -9 3.8 5.7
 -1 -7 9 719.03 40.1
 -1 -7 9 719.63 25.9
 1 7 -9 646.14 42
 1 7 -9 713.53 28.2
 -2 -6 9 1257.77 75.99
 -2 -6 9 1392.56 57.39
 2 6 -9 1287.37 46
 2 6 -9 1394.56 91.39
 2 6 -9 1454.45 70.99
 -3 -5 9 65.59 9.6
 -3 -5 9 67.59 8.9
 3 5 -9 83.89 9.7
 3 5 -9 80.49 8.9
 3 5 -9 85.59 8.9
 -4 -4 9 2843.42 181.38
 -4 -4 9 2861.81 141.99
 -4 -4 9 2587.94 179.18
 -4 -4 9 2724.43 178.78
 4 4 -9 2842.52 79.99
 4 4 -9 2911.81 125.89
 4 4 -9 2739.73 172.68
 -5 -3 9 1831.72 71.09
 -5 -3 9 1878.31 94.49
 -5 -3 9 1827.72 71.39
 -5 -3 9 1885.71 87.49
 -5 -3 9 1890.21 107.09
 5 3 -9 1863.31 79.99
 5 3 -9 1840.32 118.49
 5 3 -9 1763.62 53.59
 -6 -2 9 84.29 10.4
 -6 -2 9 77.89 6.5
 6 2 -9 76.09 7
 6 2 -9 88.99 8.1
 6 2 -9 75.09 10.6
 -7 -1 9 371.36 17.2
 -7 -1 9 371.46 22.6
 -7 -1 9 330.07 22.5
 -7 -1 9 381.46 19.7
 7 1 -9 338.77 16.8
 7 1 -9 369.36 20.6
 7 1 -9 337.07 16.5
 -8 0 9 -10 6.8
 -8 0 9 2.5 7.4
 -8 0 9 -6.7 7.1
 8 0 -9 -0.5 9.2
 -9 1 9 211.08 15.6
 -9 1 9 198.88 15.6
 -9 1 9 213.18 15.8
 -9 1 9 178.18 12.3
 9 -1 -9 203.78 16.5
 9 -1 -9 168.08 14.3
 -10 2 9 10.2 6.9
 -10 2 9 6.4 5.7
 -10 2 9 12.9 8.4
 -10 2 9 10.7 7.9
 10 -2 -9 4.9 8.9
 10 -2 -9 5.8 9.8
 3 -9 9 22.9 9.4
 -3 9 -9 21.2 8.3
 2 -8 9 10.6 7.7
 2 -8 9 12.4 7.5
 -2 8 -9 5.7 5.5
 -2 8 -9 1 6.9
 1 -7 9 706.43 27.1
 1 -7 9 665.93 33.8
 -1 7 -9 695.73 26
 -1 7 -9 734.93 25.9
 0 -6 9 1491.85 55.49
 0 -6 9 1596.84 55.89
 0 6 -9 1520.45 56.49
 0 6 -9 1495.25 37.1
 -1 -5 9 34 7.4
 -1 -5 9 28.7 7.4
 1 5 -9 29.7 3
 1 5 -9 35.3 6.4
 1 5 -9 25.6 6.8
 -2 -4 9 3133.09 110.59
 -2 -4 9 2991.7 152.08
 2 4 -9 3059.99 113.09
 2 4 -9 3089.79 181.28
 2 4 -9 3013.8 226.58
 -3 -3 9 2686.53 171.08
 -3 -3 9 2777.32 152.28
 -3 -3 9 2630.84 74.99
 3 3 -9 2813.22 119.09
 3 3 -9 2589.84 118.99
 3 3 -9 2645.54 87.19
 -4 -2 9 126.59 11.1
 -4 -2 9 121.79 11.6
 -4 -2 9 119.89 9.4
 -4 -2 9 133.79 8
 -4 -2 9 122.49 9.3
 4 2 -9 123.09 8.1
 4 2 -9 131.69 12.2
 4 2 -9 125.39 10.6
 -5 -1 9 298.87 19
 -5 -1 9 279.17 16.5
 -5 -1 9 299.87 15.1
 -5 -1 9 316.87 19.5
 5 1 -9 287.87 14
 5 1 -9 261.37 16.1
 5 1 -9 291.77 17.5
 -6 0 9 -4.8 7.1
 -6 0 9 -9.4 6.9
 -6 0 9 2 4.4
 -6 0 9 -0.7 5.8
 6 0 -9 0.4 7.9
 6 0 -9 0 4.8
 -7 1 9 353.26 19.5
 -7 1 9 358.16 19.2
 -7 1 9 337.67 19.3
 -7 1 9 386.76 16.8
 7 -1 -9 371.56 17
 7 -1 -9 371.16 20.8
 -8 2 9 40.1 7.8
 -8 2 9 37.7 8.3
 -8 2 9 30.1 7.7
 -8 2 9 25.3 7.1
 8 -2 -9 34.1 8.8
 8 -2 -9 39.4 9.6
 -9 3 9 528.35 47.2
 -9 3 9 563.04 28.8
 -9 3 9 546.55 36.4
 -9 3 9 635.14 25.1
 9 -3 -9 530.05 28.1
 9 -3 -9 551.44 25.3
 -10 4 9 407.66 32.2
 10 -4 -9 444.56 28.5
 4 -8 9 33.5 9.1
 4 -8 9 20.3 8.3
 -4 8 -9 20 9
 -4 8 -9 23.4 6
 3 -7 9 454.95 28.8
 3 -7 9 521.85 28.3
 -3 7 -9 502.75 24.9
 -3 7 -9 459.55 23.2
 2 -6 9 1400.96 84.29
 2 -6 9 1350.86 90.39
 -2 6 -9 1463.25 78.09
 -2 6 -9 1385.06 85.99
 1 -5 9 17.9 6.1
 -1 5 -9 18.5 4.8
 0 -4 9 2471.85 87.89
 0 -4 9 2286.57 83.89
 0 -4 9 2338.07 68.09
 0 4 -9 2420.16 98.89
 0 4 -9 2242.48 145.09
 0 4 -9 2354.76 79.09
 -1 -3 9 4147.79 231.48
 -1 -3 9 4131.09 186.28
 -1 -3 9 4283.57 177.38
 1 3 -9 3973.9 147.99
 1 3 -9 4142.19 176.28
 1 3 -9 4090.29 138.99
 -2 -2 9 247.48 11.1
 -2 -2 9 271.87 15.1
 -2 -2 9 274.77 16.6
 -2 -2 9 252.97 15.7
 2 2 -9 296.97 16.1
 2 2 -9 230.28 14.3
 2 2 -9 238.08 11.4
 2 2 -9 269.37 12
 -3 -1 9 279.47 14.8
 -3 -1 9 278.67 14.2
 -3 -1 9 283.97 19.3
 -3 -1 9 294.17 15.6
 -3 -1 9 261.47 20
 -3 -1 9 323.27 17.7
 3 1 -9 307.87 16.9
 3 1 -9 292.37 11.6
 3 1 -9 283.47 14.4
 -4 0 9 6.1 2.9
 -4 0 9 4.6 2.1
 -4 0 9 -5.9 6.4
 -4 0 9 3.2 6.2
 -4 0 9 11.3 4
 4 0 -9 6 7.2
 4 0 -9 5.1 3.3
 4 0 -9 7.5 3.6
 -5 1 9 288.67 17.7
 -5 1 9 279.87 16.3
 -5 1 9 255.27 11.3
 -5 1 9 278.17 15.6
 5 -1 -9 275.77 13.1
 5 -1 -9 218.88 14.7
 5 -1 -9 281.77 14.9
 5 -1 -9 250.97 16.2
 -6 2 9 59.79 9.1
 -6 2 9 91.19 9.7
 -6 2 9 84.49 8.5
 -6 2 9 58.29 7.5
 6 -2 -9 61.69 5.8
 6 -2 -9 69.19 10.8
 6 -2 -9 74.79 9.2
 6 -2 -9 81.19 7.4
 -7 3 9 1420.16 45.9
 -7 3 9 1307.77 51.49
 -7 3 9 1325.07 92.79
 -7 3 9 1383.46 52.59
 7 -3 -9 1379.96 52.59
 7 -3 -9 1214.48 44.1
 -8 4 9 566.44 30.3
 -8 4 9 598.94 26.3
 -8 4 9 557.44 31.4
 8 -4 -9 539.15 24.6
 8 -4 -9 596.84 44.8
 -9 5 9 7.6 5.5
 -9 5 9 15 5.7
 9 -5 -9 11.4 7.8
 5 -7 9 335.97 16.2
 5 -7 9 310.67 23.3
 -5 7 -9 391.56 21.4
 -5 7 -9 369.46 28.6
 4 -6 9 1133.29 56.09
 4 -6 9 1151.68 90.69
 -4 6 -9 1059.79 47
 -4 6 -9 1037.8 43
 3 -5 9 86.89 5.8
 3 -5 9 85.99 9.8
 3 -5 9 83.59 7.6
 3 -5 9 97.59 8.6
 -3 5 -9 91.69 7.7
 -3 5 -9 76.89 9.3
 2 -4 9 2996.3 124.19
 2 -4 9 3137.19 149.88
 2 -4 9 2929.01 123.49
 2 -4 9 3068.89 167.28
 -2 4 -9 2968.6 90.49
 -2 4 -9 3129.09 184.18
 -2 4 -9 3171.78 148.79
 1 -3 9 4117.29 143.29
 1 -3 9 3936.01 224.98
 1 -3 9 4279.57 168.28
 1 -3 9 4248.88 224.98
 1 -3 9 4011.1 212.28
 1 -3 9 4072.39 155.78
 -1 3 -9 4136.49 156.58
 -1 3 -9 4294.27 183.18
 0 -2 9 437.86 16.6
 0 -2 9 453.25 23.4
 0 -2 9 476.45 21.7
 0 -2 9 511.35 24.4
 0 -2 9 428.36 20.9
 0 -2 9 421.66 28
 0 2 -9 479.35 22.9
 0 2 -9 449.26 22.4
 0 2 -9 492.15 31.5
 0 2 -9 466.85 34.4
 -1 -1 9 676.93 26.6
 -1 -1 9 760.62 52.79
 -1 -1 9 705.23 24.7
 -1 -1 9 670.73 31.5
 -1 -1 9 836.42 43.3
 -1 -1 9 751.52 47
 -1 -1 9 793.62 49.8
 -1 -1 9 760.22 67.49
 1 1 -9 769.02 32
 1 1 -9 708.83 32
 1 1 -9 757.62 63.49
 1 1 -9 703.53 41.6
 1 1 -9 721.33 46.2
 -2 0 9 6.2 6.1
 -2 0 9 -1.8 2.8
 -2 0 9 2.2 3.9
 -2 0 9 2.8 5
 -2 0 9 -1.7 6.2
 2 0 -9 -1.9 5.4
 2 0 -9 4.9 4.3
 2 0 -9 0.1 1.8
 2 0 -9 8.1 4.8
 -3 1 9 274.47 15.1
 -3 1 9 277.17 17.5
 -3 1 9 288.87 24
 -3 1 9 270.37 16.6
 -3 1 9 250.17 13.6
 3 -1 -9 298.77 13.9
 3 -1 -9 292.97 16
 3 -1 -9 291.17 17.3
 3 -1 -9 320.27 15.9
 3 -1 -9 288.97 26.7
 -4 2 9 132.19 10.2
 -4 2 9 123.99 9.4
 -4 2 9 136.39 11.5
 -4 2 9 144.19 7.5
 -4 2 9 134.89 8.4
 4 -2 -9 126.49 9.1
 4 -2 -9 121.09 9.7
 4 -2 -9 144.79 12.5
 4 -2 -9 143.59 14
 -5 3 9 1733.13 63.19
 -5 3 9 2009.6 143.09
 -5 3 9 1823.12 88.89
 -5 3 9 1968.3 144.59
 -5 3 9 1815.02 80.39
 5 -3 -9 1766.32 100.79
 5 -3 -9 1844.72 71.09
 5 -3 -9 1798.12 136.69
 -6 4 9 1294.57 56.39
 -6 4 9 1315.87 52.99
 -6 4 9 1283.17 87.99
 6 -4 -9 1303.07 38.1
 -7 5 9 9.2 5.7
 -7 5 9 14.4 6
 -7 5 9 16.1 8.7
 7 -5 -9 14.1 8.4
 -8 6 9 380.66 27
 -8 6 9 393.46 18.5
 -8 6 9 402.76 24.5
 8 -6 -9 393.66 21.7
 7 -7 9 261.57 20.9
 -7 7 -9 247.38 15.5
 -7 7 -9 212.18 17
 -7 7 -9 285.97 20.9
 6 -6 9 682.83 47.1
 -6 6 -9 684.83 30.4
 -6 6 -9 716.43 28.2
 5 -5 9 50.99 7.2
 5 -5 9 45.4 8.5
 5 -5 9 53.59 6.9
 -5 5 -9 43.3 8.8
 -5 5 -9 55.19 6.5
 4 -4 9 2528.85 123.29
 4 -4 9 2842.32 114.49
 4 -4 9 3112.09 91.29
 4 -4 9 2931.21 185.68
 -4 4 -9 2971.8 200.98
 -4 4 -9 2838.22 196.88
 -4 4 -9 2911.91 116.99
 -4 4 -9 2653.63 93.99
 3 -3 9 2818.22 71.09
 3 -3 9 2783.72 106.79
 3 -3 9 2623.74 123.19
 3 -3 9 2572.54 107.29
 3 -3 9 2797.52 146.19
 3 -3 9 2848.81 127.89
 3 -3 9 2482.05 131.69
 -3 3 -9 2876.41 107.89
 -3 3 -9 2714.43 89.49
 -3 3 -9 2530.65 126.09
 2 -2 9 244.58 10.8
 2 -2 9 269.57 14.9
 2 -2 9 243.78 10.9
 2 -2 9 247.18 20.9
 2 -2 9 278.87 14.4
 2 -2 9 285.87 14.6
 2 -2 9 271.77 19.3
 -2 2 -9 229.38 15.8
 -2 2 -9 248.58 12.6
 -2 2 -9 221.98 16.8
 1 -1 9 791.02 46.9
 1 -1 9 774.22 59.39
 1 -1 9 664.23 48.9
 1 -1 9 745.53 39.1
 1 -1 9 749.92 49.9
 1 -1 9 783.52 65.59
 1 -1 9 763.52 22.9
 1 -1 9 820.82 58.09
 1 -1 9 770.22 34.2
 -1 1 -9 657.83 39.9
 -1 1 -9 764.12 36.2
 -1 1 -9 826.62 28.2
 -1 1 -9 695.03 54.09
 0 0 9 -4.2 3.4
 0 0 9 -6.4 4.9
 0 0 9 1.8 4.1
 0 0 9 -7.3 5.1
 0 0 9 -1.8 2.9
 0 0 9 -0.3 3.5
 0 0 -9 -0.8 2.2
 0 0 -9 1.2 4.9
 0 0 -9 0.3 3.3
 0 0 -9 -1.1 4
 0 0 -9 2.6 4.1
 -1 1 9 720.13 44.9
 -1 1 9 692.33 29.4
 -1 1 9 759.82 39.2
 -1 1 9 731.13 61.59
 -1 1 9 703.23 59.39
 -1 1 9 793.22 74.39
 -1 1 9 713.73 25.8
 1 -1 -9 695.23 53.99
 1 -1 -9 665.53 25.5
 1 -1 -9 721.93 35.8
 1 -1 -9 643.14 36.5
 1 -1 -9 741.33 47.5
 1 -1 -9 752.92 34
 -2 2 9 293.87 13
 -2 2 9 303.37 16.2
 -2 2 9 228.48 13
 -2 2 9 274.47 16
 -2 2 9 252.27 20
 -2 2 9 268.37 11.8
 2 -2 -9 255.47 12.7
 2 -2 -9 240.48 20.6
 2 -2 -9 264.37 17
 -3 3 9 2649.33 122.79
 -3 3 9 2676.03 80.19
 -3 3 9 2749.82 72.69
 -3 3 9 2746.23 77.09
 -3 3 9 2809.32 223.28
 -3 3 9 2879.01 168.68
 3 -3 -9 2667.63 185.08
 3 -3 -9 2721.43 101.09
 -4 4 9 2987.2 147.99
 -4 4 9 2825.82 95.19
 -4 4 9 2930.31 162.58
 -4 4 9 2661.93 86.99
 4 -4 -9 2751.52 93.99
 -5 5 9 49.4 9
 -5 5 9 39.4 7.4
 -5 5 9 46.4 7.3
 5 -5 -9 45 9
 -6 6 9 710.63 28.3
 -6 6 9 724.43 35.1
 -6 6 9 772.32 37.4
 6 -6 -9 686.73 34.9
 -7 7 9 264.87 19.2
 -7 7 9 227.48 20.4
 -7 7 9 266.87 20.5
 7 -7 -9 221.38 18.9
 8 -6 9 436.16 33.4
 -8 6 -9 378.36 23.1
 -8 6 -9 350.46 22.1
 -8 6 -9 409.26 24.9
 7 -5 9 9.5 7.5
 -7 5 -9 13.7 8.4
 -7 5 -9 2.4 4.7
 -7 5 -9 9.2 8.1
 6 -4 9 1252.47 59.89
 6 -4 9 1212.28 45.8
 6 -4 9 1228.38 67.79
 -6 4 -9 1221.78 40.2
 -6 4 -9 1354.86 63.49
 -6 4 -9 1289.97 42.7
 5 -3 9 1945.51 133.29
 5 -3 9 1910.01 64.99
 5 -3 9 1855.01 82.69
 5 -3 9 1783.82 92.09
 5 -3 9 1903.91 75.09
 5 -3 9 1917.81 88.69
 -5 3 -9 1981.8 60.19
 -5 3 -9 1902.31 74.29
 -5 3 -9 1775.42 88.89
 -5 3 -9 1827.72 78.39
 4 -2 9 134.79 9.3
 4 -2 9 121.79 6.5
 4 -2 9 116.19 7.9
 4 -2 9 106.39 9.3
 4 -2 9 136.59 10.1
 4 -2 9 136.19 12.5
 -4 2 -9 121.19 8
 -4 2 -9 118.99 9.8
 -4 2 -9 113.09 9.9
 -4 2 -9 142.69 9.4
 3 -1 9 298.37 17.7
 3 -1 9 312.97 21.2
 3 -1 9 293.27 14.6
 3 -1 9 285.87 17.7
 3 -1 9 281.97 12.8
 3 -1 9 296.97 16.9
 -3 1 -9 287.37 16.4
 -3 1 -9 269.37 16.7
 -3 1 -9 270.27 21.7
 -3 1 -9 300.87 12.1
 -3 1 -9 292.47 14
 2 0 9 -0.3 4.5
 2 0 9 -1.6 4.9
 2 0 9 11.4 6.2
 2 0 9 1.7 4.1
 2 0 9 0.4 5.8
 -2 0 -9 2.1 4
 -2 0 -9 4.4 3.7
 -2 0 -9 -0.8 3.3
 -2 0 -9 -0.8 3.7
 -2 0 -9 -2.3 3.3
 -2 0 -9 5.2 4.1
 1 1 9 763.82 35.7
 1 1 9 729.93 27.8
 1 1 9 780.52 39.1
 1 1 9 727.43 68.39
 1 1 9 810.42 67.09
 1 1 9 781.72 37
 1 1 9 758.02 28.4
 -1 -1 -9 717.33 55.09
 -1 -1 -9 760.92 58.19
 -1 -1 -9 806.12 39.4
 -1 -1 -9 680.23 39.5
 -1 -1 -9 708.53 33
 -1 -1 -9 726.43 44
 -1 -1 -9 716.33 103.29
 0 2 9 467.55 22.5
 0 2 9 448.66 21.1
 0 2 9 499.75 18.9
 0 2 9 505.95 32.6
 0 2 9 452.25 21.9
 0 2 9 454.05 22.2
 0 -2 -9 403.26 16.9
 0 -2 -9 481.85 31.6
 0 -2 -9 491.15 27.6
 0 -2 -9 467.05 54.79
 -1 3 9 3960.4 100.19
 -1 3 9 4065.19 174.58
 -1 3 9 3950.3 207.88
 -1 3 9 4260.07 167.88
 -1 3 9 4241.58 146.69
 1 -3 -9 4198.98 331.57
 -2 4 9 3093.99 77.39
 -2 4 9 2899.01 112.09
 -2 4 9 2912.91 153.28
 -2 4 9 2987.5 216.78
 -2 4 9 2920.81 89.09
 2 -4 -9 2950.8 167.38
 -3 5 9 83.59 8
 -3 5 9 88.79 9.1
 -3 5 9 85.39 9.1
 -3 5 9 69.19 6.2
 -3 5 9 82.09 7.8
 3 -5 -9 96.39 11
 -4 6 9 1066.09 55.49
 -4 6 9 1029.5 53.39
 -4 6 9 1021.8 45.5
 4 -6 -9 975.5 31.3
 -5 7 9 375.26 28
 -5 7 9 342.17 17.8
 -5 7 9 346.17 19.2
 5 -7 -9 372.76 20
 9 -5 9 16 9
 -9 5 -9 19.1 8.5
 8 -4 9 548.65 23.4
 8 -4 9 545.35 29.8
 -8 4 -9 586.74 34.8
 -8 4 -9 510.25 21.9
 -8 4 -9 586.84 31.4
 7 -3 9 1333.57 53.29
 7 -3 9 1300.87 73.59
 -7 3 -9 1202.68 45.7
 -7 3 -9 1284.07 58.19
 6 -2 9 66.19 13.3
 6 -2 9 76.29 4.6
 6 -2 9 72.29 5.4
 6 -2 9 77.69 7.9
 6 -2 9 68.29 4.1
 -6 2 -9 74.89 8.8
 -6 2 -9 60.09 8.4
 -6 2 -9 72.89 4.8
 -6 2 -9 70.49 4.9
 5 -1 9 266.67 15
 5 -1 9 272.57 13.3
 5 -1 9 282.47 19.6
 5 -1 9 299.77 19.8
 5 -1 9 266.57 12.7
 -5 1 -9 250.67 19.1
 -5 1 -9 296.07 19.5
 -5 1 -9 273.47 16.2
 -5 1 -9 288.77 14.9
 -5 1 -9 285.97 21.3
 4 0 9 3 3.4
 4 0 9 -8.9 8.3
 4 0 9 7.3 6.4
 4 0 9 5 4
 4 0 9 -0.4 3
 -4 0 -9 4.7 3
 -4 0 -9 2.6 6.5
 -4 0 -9 -2.8 4.9
 -4 0 -9 3.6 2.9
 -4 0 -9 4.9 3.8
 3 1 9 274.17 13.3
 3 1 9 292.57 24.9
 3 1 9 299.37 10.1
 3 1 9 281.87 14.4
 3 1 9 274.77 12.9
 3 1 9 308.37 17.3
 -3 -1 -9 298.57 12
 -3 -1 -9 274.67 21.8
 -3 -1 -9 274.57 15.2
 -3 -1 -9 281.77 14.2
 -3 -1 -9 288.87 18
 -3 -1 -9 290.87 10.7
 2 2 9 234.58 12.3
 2 2 9 258.27 13.7
 2 2 9 255.77 15.6
 2 2 9 272.67 9.9
 2 2 9 255.57 13.7
 -2 -2 -9 266.47 17.1
 -2 -2 -9 245.18 12.2
 -2 -2 -9 255.37 16
 -2 -2 -9 238.08 23.1
 1 3 9 4300.67 115.19
 1 3 9 4077.89 209.98
 1 3 9 4010.3 100.09
 -1 -3 -9 3889.11 314.27
 -1 -3 -9 4164.48 234.98
 0 4 9 2415.66 204.48
 0 4 9 2379.86 93.79
 0 4 9 2502.85 66.59
 0 4 9 2370.86 140.19
 0 -4 -9 2539.25 106.99
 -1 5 9 22.4 6.3
 -1 5 9 36.4 6.3
 -1 5 9 30.2 6.6
 -1 5 9 39.2 6.6
 1 -5 -9 26.8 5.4
 -2 6 9 1217.98 43.7
 -2 6 9 1374.66 56.39
 -2 6 9 1374.26 48.3
 -2 6 9 1429.96 77.09
 2 -6 -9 1271.97 68.59
 -3 7 9 488.55 20.9
 -3 7 9 502.45 26
 -3 7 9 475.05 30.3
 3 -7 -9 446.66 27
 -4 8 9 21.2 7.3
 -4 8 9 20.2 7.7
 4 -8 -9 23.8 9.7
 10 -4 9 413.76 32.7
 -10 4 -9 426.86 25.4
 9 -3 9 626.44 36.5
 9 -3 9 512.45 44.4
 -9 3 -9 543.55 25.5
 8 -2 9 25.7 6.1
 8 -2 9 30.4 6.2
 -8 2 -9 18.2 6.8
 -8 2 -9 20.5 7.3
 7 -1 9 335.27 21.1
 7 -1 9 337.07 14.8
 -7 1 -9 328.87 15.3
 6 0 9 3.9 9.5
 6 0 9 3.1 2.5
 6 0 9 3.6 2.3
 -6 0 -9 4 6.5
 -6 0 -9 6.9 3.1
 -6 0 -9 5 7.3
 -6 0 -9 2.5 2
 5 1 9 287.27 19.4
 5 1 9 303.47 19.3
 5 1 9 289.67 12.2
 5 1 9 299.97 18
 5 1 9 267.17 13.1
 -5 -1 -9 282.17 18.5
 -5 -1 -9 271.97 13.7
 -5 -1 -9 265.37 16.4
 -5 -1 -9 278.37 21.8
 -5 -1 -9 272.27 21.9
 4 2 9 144.59 8.1
 4 2 9 138.99 8.1
 4 2 9 126.19 12.8
 4 2 9 129.89 9.2
 4 2 9 134.99 7.8
 -4 -2 -9 120.09 8.3
 -4 -2 -9 147.39 12.5
 -4 -2 -9 133.69 11.7
 -4 -2 -9 119.69 7.6
 3 3 9 2570.84 71.79
 3 3 9 2720.23 190.88
 3 3 9 2697.63 140.69
 3 3 9 2851.21 102.29
 -3 -3 -9 2699.63 140.39
 -3 -3 -9 2536.75 128.59
 -3 -3 -9 2782.22 223.78
 2 4 9 2932.31 219.18
 2 4 9 3036.3 121.99
 2 4 9 3007.7 117.79
 2 4 9 2981.8 72.09
 -2 -4 -9 2922.61 185.88
 -2 -4 -9 3018.2 132.49
 1 5 9 30 6.7
 1 5 9 38.2 6.2
 1 5 9 36.8 4.2
 1 5 9 28.6 7.4
 -1 -5 -9 24.5 5.8
 0 6 9 1513.25 68.49
 0 6 9 1440.06 37.5
 0 6 9 1493.75 44.9
 0 6 9 1510.75 83.89
 0 -6 -9 1537.15 119.99
 -1 7 9 729.03 44
 -1 7 9 790.82 41.6
 -1 7 9 651.43 24.8
 -1 7 9 628.04 29.9
 1 -7 -9 654.53 47.2
 -2 8 9 3.4 6.4
 -2 8 9 12.5 7
 2 -8 -9 3.4 8
 -3 9 9 11.6 8.3
 3 -9 -9 20.9 10.8
 10 -2 9 5 12.8
 10 -2 9 3.8 8
 9 -1 9 236.48 20.2
 9 -1 9 186.48 13.7
 8 0 9 7.9 12.1
 8 0 9 0.6 4.4
 -8 0 -9 -1.4 6.8
 -8 0 -9 4.5 7.9
 7 1 9 350.56 23.1
 7 1 9 374.76 15.3
 7 1 9 309.07 23.1
 -7 -1 -9 377.26 17
 -7 -1 -9 352.56 23.8
 -7 -1 -9 339.57 22.9
 6 2 9 65.79 7.1
 6 2 9 89.69 12.5
 -6 -2 -9 64.49 6
 -6 -2 -9 78.69 12
 -6 -2 -9 90.09 7.6
 -6 -2 -9 69.39 5.6
 -6 -2 -9 67.19 7.9
 5 3 9 1827.22 72.79
 5 3 9 1857.31 87.39
 5 3 9 1885.01 84.29
 -5 -3 -9 1859.61 121.09
 -5 -3 -9 1858.91 138.79
 -5 -3 -9 1890.51 95.19
 -5 -3 -9 1895.11 138.09
 4 4 9 2794.92 62.89
 4 4 9 2844.82 66.09
 4 4 9 2867.91 61.79
 -4 -4 -9 2760.92 98.99
 -4 -4 -9 2837.22 114.69
 -4 -4 -9 3005.2 197.68
 -4 -4 -9 2721.33 179.28
 3 5 9 90.19 9.2
 3 5 9 105.49 11.2
 3 5 9 71.39 7.9
 -3 -5 -9 99.89 9.4
 -3 -5 -9 80.59 7.2
 2 6 9 1359.56 57.59
 2 6 9 1380.56 54.69
 2 6 9 1383.46 59.39
 -2 -6 -9 1371.76 49.1
 1 7 9 716.03 26
 1 7 9 719.53 43.4
 -1 -7 -9 750.72 35.5
 0 8 9 1.4 4.6
 0 8 9 4.3 7
 0 -8 -9 0.7 6.5
 -1 9 9 49.9 10.1
 -1 9 9 73.09 12.2
 1 -9 -9 72.09 12.9
 11 -1 9 92.59 17.6
 11 -1 9 86.09 11.9
 10 0 9 0 8.6
 10 0 9 -5.3 7.6
 -10 0 -9 -0.8 9.2
 9 1 9 215.38 19.4
 -9 -1 -9 196.68 20.4
 8 2 9 19 10.4
 -8 -2 -9 17.4 8.4
 7 3 9 1309.57 38.5
 7 3 9 1271.97 82.39
 -7 -3 -9 1316.77 82.49
 -7 -3 -9 1281.77 66.59
 -7 -3 -9 1298.27 68.99
 6 4 9 1286.87 70.69
 6 4 9 1274.77 45
 -6 -4 -9 1312.57 72.59
 -6 -4 -9 1267.77 70.19
 -6 -4 -9 1307.67 73.89
 5 5 9 48.5 10.3
 5 5 9 56.89 8.4
 -5 -5 -9 41.7 4.4
 -5 -5 -9 40 11.2
 -5 -5 -9 47.5 7.2
 4 6 9 1153.78 47.3
 4 6 9 1089.79 49.99
 -4 -6 -9 1085.49 54.19
 3 7 9 469.45 21.4
 3 7 9 509.55 28
 -3 -7 -9 540.15 24.1
 2 8 9 12.4 8.1
 2 8 9 12.1 7.8
 -2 -8 -9 1.8 6.1
 1 9 9 66.59 11.9
 1 9 9 68.59 12.5
 -1 -9 -9 72.69 11.6
 11 1 9 77.99 12.8
 11 1 9 80.39 17.7
 -11 -1 -9 78.09 18.8
 10 2 9 20.1 11.6
 -10 -2 -9 11.4 13.2
 9 3 9 552.44 31.1
 -9 -3 -9 616.94 40
 -9 -3 -9 592.04 24.2
 8 4 9 577.34 30.6
 -8 -4 -9 668.73 47.7
 -8 -4 -9 592.94 28.6
 -8 -4 -9 664.33 41
 7 5 9 6.6 9.3
 7 5 9 16.7 6
 -7 -5 -9 19 4.9
 -7 -5 -9 14.3 11.2
 6 6 9 761.02 38.6
 6 6 9 728.43 35.7
 -6 -6 -9 723.13 46.2
 -6 -6 -9 792.82 52.29
 5 7 9 347.37 21.6
 5 7 9 322.17 28.4
 -5 -7 -9 400.46 22.4
 4 8 9 32.8 10.6
 -4 -8 -9 26.9 7.6
 3 9 9 32.1 10.7
 10 4 9 409.06 29
 -10 -4 -9 432.36 39
 9 5 9 17.8 11.3
 -9 -5 -9 12.5 14.3
 -9 -5 -9 8.4 5.2
 8 6 9 455.55 34.8
 -8 -6 -9 408.36 32.5
 -8 -6 -9 394.96 37.8
 7 7 9 260.57 20.9
 7 7 9 210.48 17.8
 -7 -7 -9 227.38 16.7
 -7 -7 -9 252.27 28.4
 -7 -7 10 182.28 18.9
 7 7 -10 175.08 18.6
 -8 -6 10 22.6 11.8
 8 6 -10 13.9 7.4
 8 6 -10 23.3 11.3
 8 6 -10 32.2 9.2
 -9 -5 10 68.39 14.2
 9 5 -10 69.89 13.9
 9 5 -10 62.79 9.9
 9 5 -10 72.89 11.2
 -4 -8 10 46.4 12.6
 -4 -8 10 83.49 14.4
 4 8 -10 72.39 12.3
 4 8 -10 64.69 11.9
 -5 -7 10 329.27 23.9
 -5 -7 10 285.97 22.8
 5 7 -10 293.37 20.5
 5 7 -10 255.57 18.1
 -6 -6 10 64.19 12.2
 6 6 -10 43.7 6.7
 6 6 -10 43.8 9.3
 -7 -5 10 108.49 14
 -7 -5 10 90.79 12.3
 7 5 -10 83.59 13
 7 5 -10 116.39 11.5
 7 5 -10 98.09 9.8
 -8 -4 10 38.6 11.4
 8 4 -10 33.3 10.9
 8 4 -10 32.9 7.6
 8 4 -10 40.4 7.8
 -9 -3 10 227.38 20.6
 -9 -3 10 232.18 16.2
 -9 -3 10 248.78 19.6
 -9 -3 10 271.27 20
 9 3 -10 244.68 18.9
 9 3 -10 270.97 21.8
 -10 -2 10 139.99 17
 -10 -2 10 147.89 16.5
 -10 -2 10 136.39 14.9
 -10 -2 10 139.19 11.9
 10 2 -10 132.99 16.5
 10 2 -10 130.29 14.2
 -1 -9 10 245.88 19.6
 1 9 -10 259.27 21.4
 -2 -8 10 54.59 11.9
 -2 -8 10 77.79 12.7
 2 8 -10 58.59 10
 2 8 -10 71.79 10.2
 -3 -7 10 409.16 31
 -3 -7 10 405.36 22.9
 3 7 -10 420.46 32.9
 3 7 -10 432.26 23.8
 -4 -6 10 128.79 14.6
 -4 -6 10 171.28 16.4
 4 6 -10 168.68 13.6
 4 6 -10 158.08 14.6
 4 6 -10 163.08 15.1
 -5 -5 10 106.39 13.1
 -5 -5 10 117.49 13.6
 -5 -5 10 93.49 12.4
 5 5 -10 112.39 8.6
 5 5 -10 111.79 11
 5 5 -10 135.19 13.4
 -6 -4 10 90.89 11.8
 -6 -4 10 90.89 11.1
 -6 -4 10 93.49 9.6
 6 4 -10 86.59 8.1
 6 4 -10 85.09 10.1
 6 4 -10 84.39 12.1
 -7 -3 10 512.15 27.6
 -7 -3 10 534.25 34.6
 -7 -3 10 555.24 26.8
 7 3 -10 524.25 35.9
 7 3 -10 523.45 28.6
 7 3 -10 484.05 31
 -8 -2 10 132.79 14.2
 -8 -2 10 135.19 10.9
 -8 -2 10 155.98 14.8
 -8 -2 10 170.78 14.4
 8 2 -10 129.69 11.2
 8 2 -10 151.68 11.6
 8 2 -10 145.79 15.8
 -9 -1 10 218.18 21.2
 -9 -1 10 190.48 17.3
 -9 -1 10 213.78 13.8
 -9 -1 10 183.18 15.5
 9 1 -10 202.48 15.4
 9 1 -10 243.78 20.2
 -10 0 10 817.52 36.5
 -10 0 10 657.23 27.7
 -10 0 10 768.82 39.8
 -10 0 10 763.22 55.49
 10 0 -10 777.52 46.4
 10 0 -10 660.03 37.1
 1 -9 10 277.17 19.5
 -1 9 -10 265.57 19.4
 0 -8 10 72.59 9.9
 0 -8 10 94.09 12.6
 0 8 -10 79.89 9.1
 0 8 -10 96.59 11.8
 -1 -7 10 533.95 41.7
 -1 -7 10 484.15 24.6
 1 7 -10 521.25 33
 1 7 -10 520.55 34.7
 -2 -6 10 186.38 15.6
 -2 -6 10 171.98 17.1
 2 6 -10 190.48 16.6
 2 6 -10 166.68 13.4
 -3 -5 10 142.49 11.9
 -3 -5 10 135.09 12.9
 -3 -5 10 137.69 14.4
 3 5 -10 142.49 11.2
 3 5 -10 135.79 14.2
 3 5 -10 129.69 7.9
 -4 -4 10 235.48 15.6
 -4 -4 10 207.88 18.7
 -4 -4 10 225.38 17.7
 -4 -4 10 224.88 16.5
 4 4 -10 221.78 14.9
 4 4 -10 211.28 16.1
 4 4 -10 209.38 12.6
 -5 -3 10 670.63 31.9
 -5 -3 10 630.74 34.9
 -5 -3 10 611.94 34.9
 -5 -3 10 619.64 25
 -5 -3 10 594.34 39
 5 3 -10 583.24 23.5
 5 3 -10 644.74 40.6
 5 3 -10 627.24 26.5
 -6 -2 10 283.27 18.3
 -6 -2 10 250.37 14.3
 -6 -2 10 235.48 20.1
 6 2 -10 219.18 15.8
 6 2 -10 226.98 12.5
 6 2 -10 253.67 14.9
 -7 -1 10 507.75 32.2
 -7 -1 10 467.05 21.6
 -7 -1 10 514.95 30
 -7 -1 10 469.25 22.3
 7 1 -10 511.45 34.5
 7 1 -10 486.45 16.3
 7 1 -10 463.65 26
 -8 0 10 1554.64 75.69
 -8 0 10 1558.54 55.29
 -8 0 10 1677.83 59.39
 -8 0 10 1627.04 57.39
 8 0 -10 1583.34 65.69
 8 0 -10 1528.95 76.29
 -9 1 10 161.58 15.1
 -9 1 10 196.58 21
 -9 1 10 214.88 16.1
 -9 1 10 175.68 15.3
 9 -1 -10 219.18 15.8
 9 -1 -10 214.98 17.5
 -10 2 10 138.79 14.1
 -10 2 10 158.08 15.7
 -10 2 10 133.39 14
 -10 2 10 135.89 13.8
 10 -2 -10 127.69 15.8
 10 -2 -10 145.59 15.8
 2 -8 10 69.59 11.4
 -2 8 -10 61.69 9.1
 -2 8 -10 71.19 11.5
 1 -7 10 490.25 28.2
 1 -7 10 466.35 22.7
 -1 7 -10 471.95 27.3
 -1 7 -10 443.36 28.1
 0 -6 10 182.08 14.3
 0 -6 10 177.58 13.7
 0 6 -10 142.69 11.6
 0 6 -10 142.79 12
 0 6 -10 174.68 11.4
 -1 -5 10 195.48 14.8
 -1 -5 10 222.38 14.7
 1 5 -10 200.88 12.7
 1 5 -10 211.38 12.8
 -2 -4 10 253.97 14.2
 -2 -4 10 252.47 15.8
 2 4 -10 288.97 24.7
 2 4 -10 269.37 16.2
 -3 -3 10 778.32 37.6
 -3 -3 10 830.52 49.9
 -3 -3 10 845.12 50.49
 -3 -3 10 758.22 25.8
 3 3 -10 738.53 35.3
 3 3 -10 788.92 53.09
 3 3 -10 828.92 37.3
 -4 -2 10 530.55 33.4
 -4 -2 10 469.25 21.7
 -4 -2 10 519.55 26.3
 -4 -2 10 557.04 29.2
 4 2 -10 496.85 24.3
 4 2 -10 518.95 21.6
 4 2 -10 528.95 31.9
 -5 -1 10 923.91 56.29
 -5 -1 10 952 36.1
 -5 -1 10 931.11 55.39
 -5 -1 10 958.3 52.19
 5 1 -10 917.01 26.4
 5 1 -10 972.3 38.7
 5 1 -10 944.91 38.4
 -6 0 10 3280.57 128.39
 -6 0 10 3017.9 108.19
 -6 0 10 3266.17 114.49
 -6 0 10 3057.79 165.38
 6 0 -10 2999.3 193.38
 6 0 -10 3063.59 130.89
 6 0 -10 2951.9 129.39
 6 0 -10 3210.48 109.49
 -7 1 10 446.96 18.4
 -7 1 10 426.16 22.1
 -7 1 10 481.45 25.3
 -7 1 10 421.06 30.8
 7 -1 -10 481.45 23
 7 -1 -10 488.35 23.9
 -8 2 10 150.58 14.6
 -8 2 10 130.89 12.2
 -8 2 10 138.59 13
 -8 2 10 165.18 13.2
 8 -2 -10 126.39 15.8
 8 -2 -10 124.09 11.8
 -9 3 10 273.67 17.5
 -9 3 10 255.37 16.9
 -9 3 10 220.68 19.1
 -9 3 10 263.87 19
 9 -3 -10 276.37 20
 9 -3 -10 232.38 18.5
 4 -8 10 55.59 12.5
 -4 8 -10 39.9 10.7
 -4 8 -10 47.6 9.1
 3 -7 10 453.55 31
 3 -7 10 435.06 26.5
 -3 7 -10 423.06 23.4
 -3 7 -10 411.36 25.7
 2 -6 10 159.58 12.6
 2 -6 10 157.18 14.4
 -2 6 -10 171.18 13.5
 1 -5 10 246.98 14.4
 1 -5 10 199.88 13.3
 -1 5 -10 224.38 13.1
 -1 5 -10 205.88 13
 0 -4 10 180.18 13.4
 0 -4 10 195.18 12.8
 0 -4 10 208.08 7
 0 4 -10 219.28 12.4
 0 4 -10 205.28 18.8
 -1 -3 10 1428.16 77.49
 -1 -3 10 1391.26 48.9
 -1 -3 10 1472.05 80.99
 -1 -3 10 1339.77 79.19
 1 3 -10 1300.47 56.79
 1 3 -10 1322.07 70.89
 -2 -2 10 483.25 30.5
 -2 -2 10 538.55 24.2
 -2 -2 10 527.25 31.8
 2 2 -10 506.65 20.4
 2 2 -10 548.85 35.6
 2 2 -10 507.05 24.5
 -3 -1 10 1415.96 48.9
 -3 -1 10 1411.06 56.09
 -3 -1 10 1509.45 79.59
 -3 -1 10 1487.85 63.29
 -3 -1 10 1411.76 43
 3 1 -10 1401.56 96.69
 3 1 -10 1381.56 55.19
 3 1 -10 1514.35 103.29
 -4 0 10 5121.09 209.08
 -4 0 10 5100.19 332.17
 -4 0 10 5265.07 171.78
 4 0 -10 4810.52 183.58
 4 0 -10 4822.22 183.78
 4 0 -10 4931.61 320.77
 4 0 -10 4772.12 295.37
 -5 1 10 915.01 30.5
 -5 1 10 905.41 67.19
 -5 1 10 929.61 49.3
 -5 1 10 937.21 35.7
 -5 1 10 943.61 42
 5 -1 -10 936.81 46.9
 5 -1 -10 923.21 35.5
 5 -1 -10 988.9 47
 5 -1 -10 933.91 51.09
 -6 2 10 237.78 13.4
 -6 2 10 262.97 16.7
 -6 2 10 243.08 15.6
 6 -2 -10 212.68 13.7
 6 -2 -10 236.38 17
 -7 3 10 541.55 24.6
 -7 3 10 515.65 28.7
 -7 3 10 502.35 27.7
 -7 3 10 532.85 26.2
 7 -3 -10 490.55 21.1
 7 -3 -10 527.25 28.3
 -8 4 10 30.4 7.5
 -8 4 10 23.9 8.8
 -8 4 10 14.6 8.5
 8 -4 -10 27.7 10.5
 8 -4 -10 26.9 12.8
 -9 5 10 40.2 9.8
 -9 5 10 61.59 9.4
 9 -5 -10 46.2 11.8
 5 -7 10 319.77 21.4
 -5 7 -10 281.47 25.8
 -5 7 -10 305.37 23.8
 4 -6 10 130.49 13.5
 4 -6 10 152.08 13
 -4 6 -10 156.38 14.9
 -4 6 -10 145.99 11.1
 3 -5 10 132.09 10.2
 3 -5 10 141.19 10.8
 3 -5 10 135.79 12.6
 -3 5 -10 137.79 10.6
 -3 5 -10 152.88 13.1
 -3 5 -10 153.88 12.7
 2 -4 10 270.97 11
 2 -4 10 245.48 17.2
 2 -4 10 265.27 16.3
 2 -4 10 217.48 13.2
 2 -4 10 233.18 15.2
 -2 4 -10 257.17 18.4
 -2 4 -10 235.78 15.8
 1 -3 10 1379.76 83.59
 1 -3 10 1336.07 44.5
 1 -3 10 1319.17 46.8
 1 -3 10 1282.97 54.19
 1 -3 10 1313.07 49.2
 1 -3 10 1323.97 58.99
 -1 3 -10 1268.77 48
 -1 3 -10 1439.86 45.6
 0 -2 10 369.16 16.5
 0 -2 10 393.96 18
 0 -2 10 354.46 19.3
 0 -2 10 340.17 19.3
 0 2 -10 418.16 18.5
 0 2 -10 306.87 21
 0 2 -10 348.57 24.7
 -1 -1 10 1570.94 148.39
 -1 -1 10 1849.11 73.49
 -1 -1 10 1790.62 62.09
 -1 -1 10 1802.52 134.39
 -1 -1 10 1738.23 68.29
 -1 -1 10 1659.93 77.39
 -1 -1 10 1866.41 108.59
 1 1 -10 1881.01 76.79
 1 1 -10 1777.22 60.69
 1 1 -10 1779.42 97.49
 -2 0 10 6227.88 210.98
 -2 0 10 6655.83 348.57
 -2 0 10 6546.45 311.27
 -2 0 10 6383.56 204.98
 2 0 -10 6752.32 258.07
 2 0 -10 6808.32 448.06
 -3 1 10 1496.05 49
 -3 1 10 1413.36 87.99
 -3 1 10 1360.46 90.89
 -3 1 10 1407.96 56.79
 -3 1 10 1393.26 70.89
 3 -1 -10 1513.35 46
 3 -1 -10 1419.76 85.69
 3 -1 -10 1434.46 76.39
 -4 2 10 476.15 24.3
 -4 2 10 516.45 18.2
 -4 2 10 502.25 34.3
 -4 2 10 463.55 28
 -4 2 10 557.34 35.7
 4 -2 -10 558.04 22.5
 4 -2 -10 555.14 42.6
 4 -2 -10 455.05 35.9
 -5 3 10 609.14 24.6
 -5 3 10 686.53 33.5
 -5 3 10 618.24 19.3
 -5 3 10 616.24 37.8
 -5 3 10 609.94 48.5
 -5 3 10 633.44 32.9
 5 -3 -10 646.14 46.1
 5 -3 -10 615.84 25.1
 5 -3 -10 638.34 31.5
 -6 4 10 82.89 10.6
 -6 4 10 74.79 9.7
 -6 4 10 93.69 10.3
 6 -4 -10 100.99 13.8
 -7 5 10 111.29 11.8
 -7 5 10 114.79 12.8
 -7 5 10 88.79 10.8
 7 -5 -10 108.59 13.5
 -8 6 10 23.9 7.7
 -8 6 10 25.4 7.5
 8 -6 -10 12.3 10.1
 6 -6 10 56.19 11.6
 -6 6 -10 48.2 10.3
 -6 6 -10 53.99 11.3
 5 -5 10 127.19 10
 5 -5 10 117.59 11.8
 5 -5 10 122.59 11.6
 -5 5 -10 99.89 11.5
 -5 5 -10 130.19 10
 -5 5 -10 130.19 11.3
 -5 5 -10 127.89 11.5
 4 -4 10 220.88 15.2
 4 -4 10 257.97 14.4
 4 -4 10 254.57 18.5
 -4 4 -10 207.18 17.3
 -4 4 -10 267.57 12.5
 3 -3 10 812.72 39.3
 3 -3 10 773.52 31.3
 3 -3 10 817.62 39.1
 3 -3 10 792.72 33.1
 3 -3 10 823.62 35.6
 3 -3 10 759.92 32.8
 3 -3 10 771.72 30.9
 -3 3 -10 861.01 35.4
 -3 3 -10 831.12 32.6
 -3 3 -10 793.22 53.59
 2 -2 10 512.75 18
 2 -2 10 515.75 18.4
 2 -2 10 545.05 36.8
 2 -2 10 499.45 31.2
 2 -2 10 420.56 25.2
 2 -2 10 533.55 36.9
 -2 2 -10 507.05 21.2
 -2 2 -10 513.65 30.3
 -2 2 -10 463.75 33.9
 1 -1 10 1801.32 138.29
 1 -1 10 1567.84 93.49
 1 -1 10 1808.82 82.49
 1 -1 10 1704.63 135.99
 1 -1 10 1875.41 121.89
 1 -1 10 1721.53 79.09
 1 -1 10 1566.74 97.39
 1 -1 10 1647.64 50.59
 -1 1 -10 1716.33 62.79
 -1 1 -10 1580.64 119.29
 -1 1 -10 1720.63 96.79
 0 0 10 7409.76 209.38
 0 0 10 7381.86 372.06
 0 0 10 7888.41 544.05
 0 0 10 7581.74 342.47
 0 0 10 7288.07 239.88
 0 0 10 7498.05 505.05
 0 0 10 7672.23 303.67
 0 0 -10 7464.25 401.56
 0 0 -10 7359.16 290.67
 -1 1 10 1676.13 125.29
 -1 1 10 1694.13 119.89
 -1 1 10 1795.52 147.19
 -1 1 10 1606.64 55.89
 -1 1 10 1589.94 53.69
 -1 1 10 1718.93 55.89
 1 -1 -10 1622.24 65.69
 1 -1 -10 1591.54 94.79
 1 -1 -10 1638.04 69.19
 -2 2 10 540.95 27.2
 -2 2 10 524.95 51.89
 -2 2 10 499.15 18.1
 -2 2 10 470.85 19.7
 -2 2 10 497.15 36.8
 -2 2 10 510.75 26.7
 2 -2 -10 490.85 30.9
 2 -2 -10 423.86 18.5
 2 -2 -10 454.75 42.4
 -3 3 10 765.22 38.1
 -3 3 10 798.82 28
 -3 3 10 790.22 36.7
 -3 3 10 775.32 36
 -3 3 10 835.42 24.9
 -3 3 10 798.22 34.4
 3 -3 -10 751.22 32
 3 -3 -10 820.02 36.8
 -4 4 10 230.58 13.8
 -4 4 10 242.18 21
 -4 4 10 215.28 12.8
 -4 4 10 217.18 14.5
 4 -4 -10 249.68 16
 -5 5 10 112.19 10.1
 -5 5 10 120.19 10.8
 -5 5 10 123.99 11.9
 -5 5 10 116.39 11.8
 5 -5 -10 129.19 13
 -6 6 10 42.8 8.4
 6 -6 -10 46.8 11.6
 -7 7 10 176.88 18.2
 7 -7 -10 179.48 17.9
 8 -6 10 27.7 11
 -8 6 -10 19.8 9.3
 -8 6 -10 28.5 8.1
 -8 6 -10 27.4 9.3
 7 -5 10 108.59 12.1
 -7 5 -10 108.49 12.4
 -7 5 -10 114.59 12.2
 6 -4 10 77.49 10
 -6 4 -10 75.99 10.6
 -6 4 -10 68.09 10.3
 -6 4 -10 91.19 7.1
 5 -3 10 670.63 30.2
 5 -3 10 564.44 25.9
 5 -3 10 636.84 25.4
 5 -3 10 652.23 29.1
 5 -3 10 645.54 27.1
 5 -3 10 677.23 43.1
 -5 3 -10 632.64 39.2
 -5 3 -10 714.13 24.6
 -5 3 -10 629.34 25.7
 -5 3 -10 554.44 31.2
 4 -2 10 530.95 33.3
 4 -2 10 523.45 44.2
 4 -2 10 560.74 24.2
 4 -2 10 475.55 36.2
 4 -2 10 505.05 23
 4 -2 10 518.45 26.8
 4 -2 10 479.35 24.4
 -4 2 -10 470.15 33.9
 -4 2 -10 527.85 22.1
 -4 2 -10 524.65 24.1
 -4 2 -10 531.05 18.2
 3 -1 10 1441.66 104.69
 3 -1 10 1386.66 59.79
 3 -1 10 1539.05 57.99
 3 -1 10 1411.36 121.39
 3 -1 10 1281.27 59.79
 3 -1 10 1469.55 68.69
 3 -1 10 1416.86 92.19
 -3 1 -10 1490.75 58.79
 -3 1 -10 1271.17 108.19
 -3 1 -10 1534.25 56.99
 -3 1 -10 1485.55 44.1
 2 0 10 7195.38 281.37
 2 0 10 6784.32 191.28
 2 0 10 7110.89 362.26
 2 0 10 7083.39 294.87
 -2 0 -10 7202.58 342.77
 -2 0 -10 6965.3 235.18
 -2 0 -10 6305.07 371.46
 -2 0 -10 6453.25 450.25
 -2 0 -10 7245.78 331.77
 1 1 10 1796.02 117.89
 1 1 10 1781.82 67.39
 1 1 10 1751.92 74.89
 1 1 10 1740.63 51.39
 1 1 10 1817.22 154.18
 -1 -1 -10 1681.53 47.4
 -1 -1 -10 1622.74 213.68
 -1 -1 -10 1762.02 80.39
 -1 -1 -10 1870.51 103.19
 -1 -1 -10 1698.33 113.19
 -1 -1 -10 1678.93 50.19
 0 2 10 328.37 14.5
 0 2 10 438.56 18.2
 0 2 10 354.86 15.3
 0 2 10 425.76 20.2
 0 2 10 394.26 18.3
 0 2 10 367.66 22.1
 0 -2 -10 428.46 21.9
 0 -2 -10 372.66 17.4
 -1 3 10 1383.36 54.19
 -1 3 10 1485.55 135.39
 -1 3 10 1374.46 36
 -1 3 10 1307.57 59.69
 -1 3 10 1311.47 43.1
 1 -3 -10 1388.66 59.59
 -2 4 10 230.98 14.7
 -2 4 10 226.38 18.8
 -2 4 10 228.08 12.3
 -2 4 10 261.67 14.5
 -2 4 10 234.88 14.4
 2 -4 -10 248.28 14.7
 -3 5 10 124.19 11.5
 -3 5 10 135.49 10.9
 -3 5 10 129.29 10.1
 -3 5 10 134.79 10.1
 3 -5 -10 115.89 10.6
 -4 6 10 112.69 11.7
 -4 6 10 128.69 12.1
 4 -6 -10 142.89 14.6
 -5 7 10 248.88 18
 -5 7 10 319.27 18.8
 -5 7 10 293.67 18.6
 5 -7 -10 248.58 18.4
 9 -5 10 80.49 13.2
 9 -5 10 73.49 16.7
 -9 5 -10 60.59 10.4
 -9 5 -10 78.49 12.3
 8 -4 10 22.9 9.3
 8 -4 10 32.9 8.8
 -8 4 -10 34.4 9
 -8 4 -10 34 9.1
 7 -3 10 547.75 33.5
 7 -3 10 516.75 29.5
 7 -3 10 550.34 43.5
 -7 3 -10 511.65 27.5
 -7 3 -10 559.84 24.9
 6 -2 10 261.07 20.4
 6 -2 10 249.68 17.8
 6 -2 10 255.97 15.7
 6 -2 10 246.08 23.6
 -6 2 -10 248.88 13.3
 -6 2 -10 274.67 15.1
 -6 2 -10 237.18 14.2
 5 -1 10 907.91 37.7
 5 -1 10 958 74.49
 5 -1 10 865.31 38.8
 5 -1 10 994 33
 5 -1 10 931.31 54.99
 -5 1 -10 867.31 28.4
 -5 1 -10 883.61 72.89
 -5 1 -10 853.31 35.7
 -5 1 -10 965.8 39.5
 4 0 10 4882.61 185.98
 4 0 10 5040.9 159.38
 4 0 10 5259.07 335.37
 4 0 10 4727.33 147.89
 -4 0 -10 4843.62 280.87
 -4 0 -10 5254.97 297.97
 -4 0 -10 4659.43 156.38
 3 1 10 1509.35 52.19
 3 1 10 1465.25 112.39
 3 1 10 1406.76 67.59
 3 1 10 1521.15 57.89
 3 1 10 1442.36 86.59
 3 1 10 1502.45 76.99
 -3 -1 -10 1452.35 63.49
 -3 -1 -10 1420.66 107.59
 -3 -1 -10 1490.45 88.29
 -3 -1 -10 1363.96 100.79
 -3 -1 -10 1563.04 55.89
 -3 -1 -10 1422.66 94.69
 2 2 10 476.65 17.1
 2 2 10 471.65 21.5
 2 2 10 476.65 16.6
 2 2 10 442.86 21
 -2 -2 -10 463.35 23.6
 -2 -2 -10 459.15 25.7
 1 3 10 1425.06 123.79
 1 3 10 1320.67 51.49
 1 3 10 1373.56 51.19
 1 3 10 1407.36 39.2
 -1 -3 -10 1220.28 79.29
 -1 -3 -10 1287.47 49.8
 0 4 10 213.78 13
 0 4 10 204.78 12.5
 0 4 10 206.18 12.4
 0 4 10 187.98 11.6
 0 -4 -10 202.68 12.1
 -1 5 10 205.78 12.3
 -1 5 10 187.28 13.8
 -1 5 10 204.18 16.6
 -1 5 10 215.08 13.5
 1 -5 -10 179.18 12.6
 -2 6 10 230.08 20.1
 -2 6 10 187.48 13.6
 -2 6 10 201.98 13
 -2 6 10 189.98 13.3
 2 -6 -10 202.38 16.8
 -3 7 10 422.86 21.5
 -3 7 10 411.76 21.4
 -3 7 10 329.17 29.5
 3 -7 -10 411.36 20.9
 -4 8 10 44.4 10.2
 -4 8 10 38.8 10.8
 4 -8 -10 63.29 12.3
 9 -3 10 245.88 25.1
 9 -3 10 216.38 16.3
 -9 3 -10 228.58 16.3
 -9 3 -10 227.68 16.1
 8 -2 10 144.79 10.6
 8 -2 10 161.98 19.1
 8 -2 10 135.69 10.3
 -8 2 -10 167.28 13.8
 7 -1 10 444.06 16.5
 7 -1 10 512.75 28.6
 -7 1 -10 487.65 19.9
 6 0 10 2996.2 150.88
 6 0 10 2989.8 116.49
 6 0 10 2692.83 142.09
 -6 0 -10 2735.13 186.78
 -6 0 -10 3063.49 97.79
 -6 0 -10 3185.38 167.88
 -6 0 -10 3082.89 136.49
 5 1 10 924.91 41.6
 5 1 10 922.11 34.6
 5 1 10 1030.5 30.6
 5 1 10 944.21 47.9
 5 1 10 885.31 52.99
 -5 -1 -10 882.61 62.19
 -5 -1 -10 895.61 74.49
 -5 -1 -10 931.31 58.79
 -5 -1 -10 987 32.9
 4 2 10 506.55 19.2
 4 2 10 493.45 19.6
 4 2 10 520.85 19.2
 4 2 10 447.16 25.2
 4 2 10 480.95 24.4
 -4 -2 -10 449.26 25.6
 -4 -2 -10 472.95 32.9
 -4 -2 -10 529.15 47.3
 -4 -2 -10 482.15 25.6
 -4 -2 -10 503.35 22.2
 3 3 10 814.82 57.99
 3 3 10 865.71 34
 3 3 10 834.02 37.5
 -3 -3 -10 826.62 40.3
 -3 -3 -10 824.62 68.89
 -3 -3 -10 790.62 39.3
 2 4 10 234.48 14.2
 2 4 10 252.77 13.2
 2 4 10 242.88 15.1
 2 4 10 262.47 13.1
 -2 -4 -10 218.08 23.1
 -2 -4 -10 251.37 14.6
 1 5 10 199.38 8.2
 1 5 10 195.88 12.7
 1 5 10 226.18 12.2
 1 5 10 214.48 13.8
 -1 -5 -10 201.28 12.5
 0 6 10 161.58 16.3
 0 6 10 160.68 13
 0 6 10 129.69 12.5
 0 6 10 141.19 11.5
 0 -6 -10 159.48 12.5
 -1 7 10 511.35 36.6
 -1 7 10 430.36 19.2
 -1 7 10 506.75 24.3
 -1 7 10 492.95 29.8
 1 -7 -10 511.95 22.6
 -2 8 10 51.99 11.1
 -2 8 10 50.19 10
 10 -2 10 134.39 19.7
 9 -1 10 194.98 14.4
 9 -1 10 225.58 20.7
 -9 1 -10 189.48 14.9
 8 0 10 1624.94 62.89
 -8 0 -10 1670.73 84.99
 -8 0 -10 1585.84 62.69
 7 1 10 426.46 31.3
 7 1 10 433.96 35.7
 7 1 10 467.05 23.4
 -7 -1 -10 443.16 37.9
 -7 -1 -10 417.26 18.1
 -7 -1 -10 427.46 30.8
 6 2 10 220.78 15.7
 6 2 10 236.18 18.8
 6 2 10 218.68 10.1
 -6 -2 -10 259.47 18.7
 -6 -2 -10 239.88 15.7
 -6 -2 -10 252.17 14.1
 5 3 10 648.64 37.7
 5 3 10 592.14 27.3
 5 3 10 622.04 38.6
 -5 -3 -10 649.64 51.09
 -5 -3 -10 616.84 40.4
 -5 -3 -10 628.34 39.8
 4 4 10 216.08 16
 4 4 10 232.58 18.1
 4 4 10 229.68 16.1
 -4 -4 -10 187.48 16.8
 -4 -4 -10 231.58 17.8
 -4 -4 -10 185.38 14.1
 3 5 10 109.69 9.1
 3 5 10 132.09 10.6
 -3 -5 -10 123.09 9.9
 -3 -5 -10 145.79 9.1
 -3 -5 -10 125.29 9.9
 2 6 10 173.58 14.3
 2 6 10 191.78 12.5
 2 6 10 156.88 12.9
 -2 -6 -10 212.48 13.6
 1 7 10 508.85 28.1
 1 7 10 448.36 24.6
 1 7 10 503.25 29.8
 -1 -7 -10 505.25 34.7
 0 8 10 68.79 11
 0 8 10 84.79 11.5
 0 -8 -10 85.39 11.6
 10 0 10 717.03 37.5
 10 0 10 791.72 43.1
 9 1 10 203.28 19.8
 -9 -1 -10 238.58 24.3
 8 2 10 140.39 17.2
 -8 -2 -10 171.58 18.9
 7 3 10 533.85 28.6
 7 3 10 547.35 33.5
 -7 -3 -10 547.05 36.5
 -7 -3 -10 572.34 42.6
 6 4 10 89.69 8.5
 6 4 10 76.59 14.1
 -6 -4 -10 52.39 12.4
 -6 -4 -10 68.59 7.9
 5 5 10 114.49 10
 -5 -5 -10 112.99 9.4
 4 6 10 121.59 15.3
 4 6 10 164.98 13
 -4 -6 -10 148.79 11.9
 3 7 10 440.36 24.1
 3 7 10 465.45 24.4
 -3 -7 -10 449.56 24.8
 2 8 10 75.39 11.2
 2 8 10 74.59 11.8
 -2 -8 -10 64.09 10.3
 10 2 10 129.39 17.4
 -10 -2 -10 119.89 17.4
 9 3 10 257.57 21.9
 -9 -3 -10 275.37 29.3
 8 4 10 22.9 12.5
 -8 -4 -10 43 14.1
 7 5 10 119.49 11.1
 7 5 10 128.89 15.9
 -7 -5 -10 106.09 10.4
 -7 -5 -10 96.69 9.2
 6 6 10 70.59 10.3
 6 6 10 60.09 14.2
 -6 -6 -10 37.8 14.4
 -6 -6 -10 51.69 9.5
 5 7 10 306.97 27.6
 5 7 10 253.27 17.1
 -5 -7 -10 288.37 16.8
 4 8 10 60.39 11
 -4 -8 -10 46.9 9.2
 -9 -5 -10 47.5 14.7
 8 6 10 26.2 13
 -8 -6 -10 20 15.5
 7 7 10 170.88 15.1
 -7 -7 -10 178.48 15.8
 -4 -8 11 207.08 22
 -4 -8 11 202.98 20.4
 -5 -7 11 300.47 21
 -5 -7 11 325.17 24.3
 5 7 -11 290.07 21.2
 5 7 -11 301.47 23.2
 -6 -6 11 381.56 33.8
 -6 -6 11 404.16 27.1
 6 6 -11 392.66 25.5
 6 6 -11 430.66 26.2
 6 6 -11 399.86 21.1
 -7 -5 11 3.6 9.2
 -7 -5 11 5.6 7.7
 7 5 -11 3.7 6.3
 7 5 -11 11 5.6
 7 5 -11 3.6 9.5
 -8 -4 11 357.16 27.9
 -8 -4 11 342.47 30
 8 4 -11 359.86 24.7
 8 4 -11 389.66 22.3
 8 4 -11 381.46 21.1
 -9 -3 11 297.27 20.8
 -9 -3 11 286.07 23.3
 -9 -3 11 275.97 25.7
 9 3 -11 303.17 24.6
 9 3 -11 304.17 17.4
 -10 -2 11 64.39 10.1
 -10 -2 11 76.59 13.8
 -10 -2 11 80.39 13.3
 -10 -2 11 58.59 12.2
 10 2 -11 83.09 11.5
 10 2 -11 72.79 14.4
 -2 -8 11 238.08 21.2
 -2 -8 11 197.58 18.8
 2 8 -11 198.98 15.2
 2 8 -11 220.08 16.8
 -3 -7 11 416.26 21.8
 -3 -7 11 465.65 30.1
 3 7 -11 463.15 29.6
 3 7 -11 393.86 20.9
 -4 -6 11 484.35 31.4
 -4 -6 11 544.75 29.8
 4 6 -11 393.86 21.7
 4 6 -11 425.26 22.2
 4 6 -11 496.25 32.4
 -5 -5 11 48.1 11
 -5 -5 11 57.39 11.3
 5 5 -11 39.4 5.6
 5 5 -11 37.5 8.2
 5 5 -11 27.2 9.8
 -6 -4 11 653.43 35.4
 -6 -4 11 726.73 27.4
 6 4 -11 703.03 42.7
 6 4 -11 660.53 39.4
 6 4 -11 691.83 45.8
 -7 -3 11 609.74 28
 -7 -3 11 632.14 27.9
 -7 -3 11 667.13 32.2
 7 3 -11 659.83 34.3
 7 3 -11 567.44 31.3
 7 3 -11 575.24 44.9
 -8 -2 11 117.09 14.2
 -8 -2 11 144.99 11.8
 -8 -2 11 126.89 15.3
 -8 -2 11 116.79 13.6
 8 2 -11 140.89 12.2
 8 2 -11 138.99 9.7
 -9 -1 11 283.57 21.7
 -9 -1 11 313.37 21.7
 -9 -1 11 282.17 20.5
 -9 -1 11 309.77 20.7
 9 1 -11 298.37 23.4
 9 1 -11 309.67 24.3
 -10 0 11 6.2 9.8
 -10 0 11 6.3 8
 -10 0 11 6.5 8.4
 -10 0 11 14.3 11.4
 10 0 -11 15.7 11.4
 10 0 -11 -1.1 7.9
 0 -8 11 209.28 17.2
 0 -8 11 212.78 17.7
 0 8 -11 180.98 17
 0 8 -11 199.68 16.2
 -1 -7 11 452.35 35.9
 -1 -7 11 451.45 24.2
 1 7 -11 457.65 20.8
 1 7 -11 421.36 28.5
 -2 -6 11 779.72 31.9
 -2 -6 11 724.63 26
 2 6 -11 769.82 30.1
 2 6 -11 775.42 36.1
 -3 -5 11 62.59 11.1
 -3 -5 11 58.19 11.4
 -3 -5 11 52.39 6.9
 3 5 -11 64.89 9.5
 3 5 -11 63.29 9.2
 3 5 -11 61.69 6.8
 -4 -4 11 1072.39 33.8
 -4 -4 11 982.1 45.2
 -4 -4 11 1016 41.6
 -4 -4 11 1046.9 72.69
 4 4 -11 996.5 41.7
 4 4 -11 1047.9 42.6
 4 4 -11 1039.7 43.6
 -5 -3 11 889.41 35.1
 -5 -3 11 886.81 54.79
 -5 -3 11 883.71 42.2
 -5 -3 11 822.42 39.5
 5 3 -11 875.41 47.3
 5 3 -11 809.02 39.7
 5 3 -11 894.71 42.7
 -6 -2 11 286.27 23.5
 -6 -2 11 279.67 23.8
 -6 -2 11 287.57 21.3
 -6 -2 11 296.97 21.3
 6 2 -11 279.67 16.4
 6 2 -11 312.37 20.1
 6 2 -11 312.47 15.4
 -7 -1 11 496.65 22.2
 -7 -1 11 539.55 35.1
 -7 -1 11 524.65 42.5
 -7 -1 11 542.75 27.1
 7 1 -11 517.65 24.5
 7 1 -11 536.75 26.4
 7 1 -11 561.04 26
 -8 0 11 2 7.9
 -8 0 11 6.2 7.6
 -8 0 11 -4.5 7.6
 -8 0 11 -4.7 9.8
 8 0 -11 1 9.6
 8 0 -11 0.7 6.7
 -9 1 11 280.97 18.1
 -9 1 11 258.37 19.2
 -9 1 11 312.67 19.4
 -9 1 11 321.37 23.3
 9 -1 -11 288.67 21.7
 9 -1 -11 254.67 22.9
 -10 2 11 49.1 11.4
 -10 2 11 46.1 10.4
 -10 2 11 63.29 13.6
 10 -2 -11 53.99 12.7
 10 -2 -11 72.29 13.5
 2 -8 11 232.18 17.2
 2 -8 11 239.08 21.8
 -2 8 -11 223.88 15.2
 -2 8 -11 235.28 17.8
 1 -7 11 430.76 20.5
 1 -7 11 448.46 25.1
 -1 7 -11 464.15 22.4
 -1 7 -11 459.85 24.4
 0 -6 11 1044.1 34.9
 0 -6 11 965.7 65.99
 0 6 -11 1013.4 40.3
 0 6 -11 931.01 33.3
 -1 -5 11 42 8.7
 -1 -5 11 41.1 9.1
 1 5 -11 30.5 7.7
 1 5 -11 23 6.8
 -2 -4 11 1415.46 78.69
 -2 -4 11 1346.47 68.19
 -2 -4 11 1310.17 71.19
 2 4 -11 1417.66 101.99
 2 4 -11 1342.07 57.39
 2 4 -11 1326.27 85.19
 -3 -3 11 1361.56 62.89
 -3 -3 11 1298.37 73.29
 -3 -3 11 1275.67 36.1
 -3 -3 11 1259.67 48.4
 3 3 -11 1403.86 61.89
 3 3 -11 1249.47 58.29
 3 3 -11 1431.16 79.39
 -4 -2 11 726.93 27.7
 -4 -2 11 671.43 29.2
 -4 -2 11 703.33 32.5
 -4 -2 11 711.33 31.4
 4 2 -11 690.63 33.9
 4 2 -11 657.13 26
 4 2 -11 721.73 39.3
 -5 -1 11 834.02 43.1
 -5 -1 11 800.62 41.7
 -5 -1 11 849.72 57.99
 -5 -1 11 875.61 33.5
 -5 -1 11 862.51 41.3
 -5 -1 11 926.51 54.09
 5 1 -11 910.51 47.6
 5 1 -11 882.81 34.2
 5 1 -11 845.12 31
 -6 0 11 -7.2 5.8
 -6 0 11 -7.2 7.8
 -6 0 11 -3.1 7.1
 -6 0 11 3.3 4.9
 6 0 -11 11 9
 6 0 -11 6.2 4.5
 -7 1 11 549.15 24.6
 -7 1 11 569.84 35.2
 -7 1 11 525.45 27.7
 -7 1 11 580.94 34.7
 7 -1 -11 534.55 31.4
 7 -1 -11 567.34 34
 -8 2 11 131.89 12.7
 -8 2 11 120.99 11.8
 -8 2 11 131.09 13.3
 -8 2 11 124.59 14.3
 8 -2 -11 153.08 16.4
 8 -2 -11 115.89 13.1
 -9 3 11 297.17 20.2
 -9 3 11 286.67 27.1
 -9 3 11 304.17 22.8
 -9 3 11 277.47 23
 9 -3 -11 246.08 17.8
 9 -3 -11 277.37 21.7
 -4 8 -11 190.48 16.8
 -4 8 -11 228.48 17.1
 3 -7 11 454.45 23.7
 3 -7 11 496.75 31.4
 -3 7 -11 499.05 28
 -3 7 -11 469.65 24.1
 2 -6 11 730.83 28.4
 2 -6 11 712.83 50.79
 -2 6 -11 721.43 32.3
 -2 6 -11 746.83 28
 1 -5 11 33.9 8
 -1 5 -11 23.4 7.1
 -1 5 -11 18.4 5.6
 0 -4 11 1430.16 49
 0 -4 11 1441.86 107.69
 0 -4 11 1463.45 100.99
 0 -4 11 1505.45 45.9
 0 4 -11 1492.55 83.29
 0 4 -11 1520.45 84.29
 -1 -3 11 1845.22 116.09
 -1 -3 11 2034.4 149.69
 -1 -3 11 1998.5 71.29
 -1 -3 11 1907.81 65.39
 1 3 -11 2037 112.79
 1 3 -11 2002.7 46.6
 -2 -2 11 815.52 41.1
 -2 -2 11 723.43 43.4
 -2 -2 11 766.42 42.8
 -2 -2 11 796.52 33.8
 2 2 -11 774.62 60.49
 2 2 -11 710.63 26.8
 2 2 -11 706.43 37.2
 -3 -1 11 1230.68 61.19
 -3 -1 11 1271.17 44.4
 -3 -1 11 1215.08 41.7
 -3 -1 11 1242.88 58.09
 3 1 -11 1284.77 63.09
 3 1 -11 1205.38 32.4
 3 1 -11 1236.98 98.89
 -4 0 11 5.8 6.6
 -4 0 11 0.2 7.5
 -4 0 11 2.3 3.8
 4 0 -11 -1.1 7.3
 4 0 -11 9.8 5.1
 4 0 -11 6.9 3.5
 4 0 -11 1.9 5.1
 -5 1 11 905.21 67.59
 -5 1 11 968 33.7
 -5 1 11 808.82 66.39
 -5 1 11 863.31 61.29
 -5 1 11 966.2 37.9
 -5 1 11 830.62 34.3
 5 -1 -11 849.91 41.5
 5 -1 -11 918.81 51.69
 5 -1 -11 941.61 52.59
 5 -1 -11 855.01 35.5
 -6 2 11 302.77 21.7
 -6 2 11 285.57 13.7
 -6 2 11 318.87 18
 -6 2 11 320.87 21.1
 6 -2 -11 268.67 15.3
 6 -2 -11 238.48 18
 -7 3 11 608.64 30
 -7 3 11 617.44 36.4
 -7 3 11 557.54 37.6
 -7 3 11 579.94 20.4
 7 -3 -11 595.34 24.6
 7 -3 -11 669.33 43.8
 -8 4 11 406.96 21
 -8 4 11 377.06 23.2
 -8 4 11 398.76 24.9
 8 -4 -11 374.36 27.2
 5 -7 11 265.87 19.6
 -5 7 -11 304.07 23
 -5 7 -11 336.87 23
 4 -6 11 427.86 24.3
 4 -6 11 473.25 26.1
 -4 6 -11 508.95 24.6
 -4 6 -11 484.75 44.1
 3 -5 11 77.29 8.8
 3 -5 11 76.39 9.3
 3 -5 11 70.29 10.7
 -3 5 -11 54.69 9.9
 -3 5 -11 65.49 7.8
 2 -4 11 1416.76 87.09
 2 -4 11 1320.27 82.89
 2 -4 11 1232.58 66.59
 2 -4 11 1324.57 66.89
 2 -4 11 1284.57 58.59
 -2 4 -11 1356.16 49.4
 -2 4 -11 1327.17 39.7
 1 -3 11 1878.91 87.09
 1 -3 11 2069.89 51.99
 1 -3 11 1967.6 91.49
 1 -3 11 1852.01 102.19
 1 -3 11 1977.5 68.49
 1 -3 11 1973.5 97.89
 -1 3 -11 1887.71 77.99
 -1 3 -11 1924.31 115.89
 0 -2 11 535.55 20.4
 0 -2 11 601.14 20.2
 0 -2 11 550.74 43.7
 0 -2 11 588.14 22.5
 0 2 -11 579.64 26.9
 0 2 -11 599.44 34.9
 -1 -1 11 1526.65 136.59
 -1 -1 11 1415.96 67.49
 -1 -1 11 1546.95 80.49
 -1 -1 11 1515.55 62.69
 -1 -1 11 1530.25 51.59
 -1 -1 11 1529.65 62.99
 1 1 -11 1498.05 52.79
 1 1 -11 1367.36 42.6
 -2 0 11 0 4.7
 -2 0 11 2.3 3.4
 -2 0 11 1.5 7.5
 -2 0 11 8.7 5.2
 -2 0 11 -0.6 6.6
 2 0 -11 4.8 4.4
 2 0 -11 3.4 4.7
 -3 1 11 1154.18 63.99
 -3 1 11 1226.48 33.4
 -3 1 11 1225.88 45.2
 -3 1 11 1173.58 60.59
 -3 1 11 1250.17 56.49
 3 -1 -11 1337.57 41.9
 3 -1 -11 1259.67 72.69
 -4 2 11 675.03 49
 -4 2 11 716.83 42.8
 -4 2 11 681.73 44.3
 -4 2 11 686.63 28.5
 -4 2 11 703.23 28.5
 4 -2 -11 677.93 34.7
 4 -2 -11 693.63 41.6
 -5 3 11 832.82 38
 -5 3 11 877.21 34.6
 -5 3 11 854.51 54.89
 -5 3 11 887.21 32.4
 -5 3 11 891.91 26.2
 5 -3 -11 836.52 38.9
 -6 4 11 692.03 25.6
 -6 4 11 683.03 27.7
 -6 4 11 723.33 37.7
 6 -4 -11 714.53 29.7
 -7 5 11 -0.9 6.5
 -7 5 11 6.5 7.4
 -7 5 11 0.8 8.3
 7 -5 -11 14.8 10.1
 6 -6 11 394.66 22.5
 -6 6 -11 419.06 33.9
 -6 6 -11 389.86 26
 5 -5 11 41 8.6
 5 -5 11 59.29 7.8
 5 -5 11 54.59 8.6
 -5 5 -11 37.2 6.5
 -5 5 -11 42 9.9
 -5 5 -11 48.3 9.6
 4 -4 11 1020.9 53.39
 4 -4 11 1086.69 63.09
 4 -4 11 1090.69 50.39
 -4 4 -11 1077.49 41.3
 -4 4 -11 1031.7 46.8
 3 -3 11 1353.86 65.09
 3 -3 11 1409.76 77.19
 3 -3 11 1205.88 61.49
 3 -3 11 1393.26 68.79
 3 -3 11 1322.47 49.5
 3 -3 11 1215.48 81.99
 -3 3 -11 1412.46 48.3
 -3 3 -11 1298.87 60.29
 2 -2 11 725.23 34.2
 2 -2 11 735.83 29.9
 2 -2 11 731.03 26.4
 2 -2 11 763.42 49
 2 -2 11 720.43 47.7
 2 -2 11 739.33 44
 -2 2 -11 754.12 49.3
 -2 2 -11 752.82 32.7
 1 -1 11 1442.66 36.4
 1 -1 11 1449.65 91.89
 1 -1 11 1576.04 141.09
 1 -1 11 1444.06 51.29
 1 -1 11 1492.45 96.99
 1 -1 11 1376.36 81.89
 1 -1 11 1476.05 40.4
 -1 1 -11 1553.24 63.99
 -1 1 -11 1460.65 65.09
 0 0 11 0.8 5.9
 0 0 11 7.9 6.8
 0 0 11 11.3 5
 0 0 11 2.5 4.6
 0 0 -11 4.1 2.1
 0 0 -11 0.6 4.6
 0 0 -11 2.5 5.4
 -1 1 11 1510.15 135.09
 -1 1 11 1427.76 54.59
 -1 1 11 1538.25 104.29
 -1 1 11 1374.56 96.59
 -1 1 11 1549.05 72.59
 -1 1 11 1451.85 59.09
 1 -1 -11 1380.86 64.39
 1 -1 -11 1518.85 62.79
 -2 2 11 699.43 27.3
 -2 2 11 789.82 43.2
 -2 2 11 772.62 35.8
 -2 2 11 685.93 27
 -2 2 11 702.73 51.59
 -2 2 11 754.52 37.7
 2 -2 -11 657.93 27
 2 -2 -11 697.53 41.3
 2 -2 -11 659.43 52.09
 -3 3 11 1410.26 52.19
 -3 3 11 1288.07 39.2
 -3 3 11 1339.07 65.09
 -3 3 11 1394.66 55.89
 -3 3 11 1330.57 55.09
 -3 3 11 1237.58 49.3
 3 -3 -11 1319.57 34.4
 -4 4 11 1016.5 46.6
 -4 4 11 1017.2 30.1
 -4 4 11 1030.4 72.19
 4 -4 -11 958.8 34.2
 -5 5 11 29 8.3
 -5 5 11 25.3 6.3
 -5 5 11 40.7 7.1
 5 -5 -11 37.7 11.2
 -6 6 11 385.06 27
 -6 6 11 382.96 25
 -6 6 11 350.66 19.8
 6 -6 -11 397.26 22.3
 7 -5 11 12.4 8.7
 -7 5 -11 21.4 9
 -7 5 -11 7.9 7.7
 6 -4 11 714.53 32.5
 6 -4 11 679.33 40.5
 -6 4 -11 693.83 25.6
 -6 4 -11 706.13 30.1
 5 -3 11 905.41 39.5
 5 -3 11 941.71 53.19
 5 -3 11 945.21 49
 5 -3 11 878.31 48.5
 5 -3 11 930.81 44.4
 -5 3 -11 921.41 39.3
 -5 3 -11 977.9 36.7
 -5 3 -11 939.31 51.59
 4 -2 11 726.73 34.6
 4 -2 11 723.23 48.3
 4 -2 11 603.54 36.6
 4 -2 11 756.72 45.7
 4 -2 11 715.73 23.4
 4 -2 11 721.53 48.8
 4 -2 11 677.83 26.4
 -4 2 -11 734.83 24.4
 -4 2 -11 703.43 35.6
 -4 2 -11 641.64 35.7
 -4 2 -11 732.43 29.6
 3 -1 11 1038 54.89
 3 -1 11 1209.08 59.99
 3 -1 11 1252.47 43.6
 3 -1 11 1168.98 99.89
 3 -1 11 1251.97 39
 3 -1 11 1203.58 71.19
 -3 1 -11 1227.98 46.3
 -3 1 -11 1242.88 49.9
 -3 1 -11 1103.59 93.69
 -3 1 -11 1268.77 57.49
 2 0 11 -0.9 4.2
 2 0 11 11.7 5.4
 2 0 11 6.7 5.9
 -2 0 -11 2.2 4.7
 -2 0 -11 -0.8 4
 -2 0 -11 3.4 5
 -2 0 -11 -2.6 6
 1 1 11 1449.65 85.19
 1 1 11 1467.55 43.7
 1 1 11 1435.86 102.79
 1 1 11 1441.66 61.39
 1 1 11 1501.35 68.89
 -1 -1 -11 1407.96 58.59
 -1 -1 -11 1360.66 34.8
 -1 -1 -11 1527.05 103.69
 0 2 11 569.04 20.5
 0 2 11 536.75 22.8
 0 2 11 557.84 34.8
 0 2 11 543.35 22.8
 0 2 11 517.35 24.2
 0 -2 -11 557.64 29.1
 0 -2 -11 562.64 29.1
 -1 3 11 1867.71 60.69
 -1 3 11 2067.19 68.09
 -1 3 11 1900.91 79.39
 -1 3 11 2026.6 92.09
 1 -3 -11 2014 141.89
 -2 4 11 1296.57 40.1
 -2 4 11 1397.46 50.69
 -2 4 11 1294.07 39.8
 -2 4 11 1224.48 80.09
 -2 4 11 1427.66 73.49
 2 -4 -11 1352.46 53.39
 -3 5 11 62.99 8
 -3 5 11 75.79 9.1
 -3 5 11 58.39 9.4
 3 -5 -11 76.09 11.3
 -4 6 11 424.56 23.3
 -4 6 11 511.35 26.1
 -4 6 11 468.65 27.3
 4 -6 -11 430.06 32.3
 -5 7 11 343.87 24.7
 -5 7 11 288.77 24.3
 -5 7 11 289.47 19.7
 5 -7 -11 308.37 21.1
 8 -4 11 385.16 31.4
 8 -4 11 331.77 21
 -8 4 -11 319.57 21.9
 -8 4 -11 324.67 22.1
 7 -3 11 562.84 39.2
 7 -3 11 612.04 31.3
 7 -3 11 592.14 27
 -7 3 -11 600.14 34.3
 -7 3 -11 631.24 27.6
 6 -2 11 273.87 16.1
 6 -2 11 262.37 17.1
 6 -2 11 318.57 23.5
 6 -2 11 270.97 19.6
 -6 2 -11 222.08 15.2
 -6 2 -11 274.97 16.5
 -6 2 -11 279.87 16.5
 5 -1 11 890.61 34.9
 5 -1 11 940.31 45.6
 5 -1 11 757.32 38.9
 5 -1 11 795.82 47.8
 5 -1 11 823.62 60.99
 -5 1 -11 854.51 30.6
 -5 1 -11 859.51 26
 -5 1 -11 804.22 52.79
 -5 1 -11 824.12 43.6
 4 0 11 6.4 5.7
 4 0 11 4.1 5.8
 4 0 11 10.5 5.3
 4 0 11 6.7 5.7
 -4 0 -11 1.4 4
 -4 0 -11 1.6 3.9
 -4 0 -11 0 5.3
 -4 0 -11 3.8 5.9
 -4 0 -11 11.8 4.1
 3 1 11 1262.87 53.49
 3 1 11 1230.08 58.09
 3 1 11 1195.48 93.59
 3 1 11 1161.48 41.5
 3 1 11 1123.19 58.69
 -3 -1 -11 1097.29 48.6
 -3 -1 -11 1212.18 32.7
 -3 -1 -11 1112.89 80.59
 -3 -1 -11 1204.48 75.99
 -3 -1 -11 1291.97 52.99
 2 2 11 740.83 24.3
 2 2 11 742.33 26.5
 2 2 11 694.73 26.7
 2 2 11 735.13 23.4
 -2 -2 -11 712.23 61.59
 -2 -2 -11 801.22 39
 -2 -2 -11 765.62 48.3
 -2 -2 -11 718.53 56.19
 1 3 11 1928.11 51.79
 1 3 11 1921.51 59.19
 1 3 11 1966.5 112.49
 1 3 11 1980 162.18
 -1 -3 -11 2011.8 80.49
 0 4 11 1525.85 51.69
 0 4 11 1605.84 131.29
 0 4 11 1516.55 39.3
 0 4 11 1543.15 73.09
 0 -4 -11 1515.55 65.29
 -1 5 11 24.3 6.6
 -1 5 11 29.1 7.5
 -1 5 11 26.2 6.3
 -1 5 11 35 7.3
 -2 6 11 666.23 51.89
 -2 6 11 795.82 35
 -2 6 11 737.73 30.5
 -2 6 11 700.13 32.1
 2 -6 -11 665.33 26
 -3 7 11 450.15 33.1
 -3 7 11 439.06 23.2
 -3 7 11 498.65 28.7
 3 -7 -11 465.65 32.6
 -4 8 11 204.28 17.2
 -4 8 11 230.98 17.5
 -4 8 11 232.08 18.7
 4 -8 -11 194.78 18.3
 9 -3 11 296.47 27.3
 -9 3 -11 340.87 19.8
 -9 3 -11 294.27 18.9
 8 -2 11 124.29 18.5
 8 -2 11 126.49 11.5
 8 -2 11 147.39 12.5
 -8 2 -11 112.89 12.4
 7 -1 11 526.75 39.5
 7 -1 11 529.25 23.2
 -7 1 -11 464.45 20.7
 6 0 11 2 6.1
 6 0 11 1.1 3.2
 6 0 11 -1.6 9.9
 6 0 11 6.5 3.2
 -6 0 -11 6.5 4.2
 -6 0 -11 11.9 7.5
 -6 0 -11 -6 6.3
 -6 0 -11 1.6 2.5
 5 1 11 875.41 43.6
 5 1 11 877.01 38.8
 5 1 11 955.3 36
 5 1 11 935.41 46.2
 5 1 11 894.41 35.9
 -5 -1 -11 856.81 66.19
 -5 -1 -11 887.21 55.39
 -5 -1 -11 830.32 67.59
 -5 -1 -11 909.71 57.69
 4 2 11 662.13 45
 4 2 11 661.13 27.1
 4 2 11 706.63 25.1
 4 2 11 714.03 37.8
 -4 -2 -11 735.73 52.29
 -4 -2 -11 663.33 51.99
 -4 -2 -11 693.43 38.4
 3 3 11 1345.37 64.09
 3 3 11 1371.46 59.39
 3 3 11 1288.17 84.99
 -3 -3 -11 1324.87 64.09
 -3 -3 -11 1375.06 73.09
 -3 -3 -11 1394.86 59.69
 2 4 11 1234.48 36.8
 2 4 11 1318.77 46
 2 4 11 1294.67 54.79
 -2 -4 -11 1380.46 59.59
 1 5 11 30.4 8.2
 1 5 11 33.6 8
 1 5 11 16.9 7.6
 1 5 11 26.8 7.5
 -1 -5 -11 27.4 6.9
 0 6 11 968.3 28.7
 0 6 11 962.6 27.7
 0 6 11 999.6 30.9
 0 6 11 985.3 48.9
 0 -6 -11 946.81 35.4
 -1 7 11 452.45 24.5
 -1 7 11 445.76 20.6
 -1 7 11 455.05 28.1
 -1 7 11 432.76 25.5
 1 -7 -11 400.86 24.6
 -2 8 11 232.48 18.2
 -2 8 11 211.78 15.3
 -2 8 11 230.08 17.3
 2 -8 -11 235.68 19.8
 10 -2 11 74.89 17.6
 9 -1 11 287.77 23.6
 9 -1 11 272.97 22.6
 -9 1 -11 264.27 19.5
 8 0 11 -0.7 8.5
 -8 0 -11 -9.1 9.2
 -8 0 -11 -4.1 8.8
 7 1 11 552.74 33.8
 -7 -1 -11 559.14 41.7
 -7 -1 -11 568.14 38
 6 2 11 307.37 18.2
 6 2 11 302.97 21.9
 6 2 11 297.37 23.7
 -6 -2 -11 306.57 15.2
 -6 -2 -11 276.57 19.7
 5 3 11 854.21 48.7
 5 3 11 825.32 42.1
 5 3 11 876.41 32.7
 -5 -3 -11 876.71 49.2
 -5 -3 -11 916.41 40.3
 4 4 11 1054.19 61.09
 4 4 11 1022.1 46.5
 4 4 11 1050.09 36.9
 -4 -4 -11 1060.19 43.3
 -4 -4 -11 1088.39 65.99
 3 5 11 70.89 9.3
 3 5 11 53.89 8.6
 3 5 11 61.69 10.4
 -3 -5 -11 53.59 7.4
 2 6 11 683.13 26.8
 2 6 11 790.82 39.1
 2 6 11 796.72 24.3
 -2 -6 -11 812.52 32.3
 1 7 11 518.25 24.7
 1 7 11 417.86 20.9
 1 7 11 422.36 29.7
 1 7 11 469.35 27
 -1 -7 -11 389.46 25.5
 0 8 11 158.98 15.3
 0 -8 -11 156.08 14.1
 10 0 11 -1.6 14
 10 0 11 2.6 9.4
 9 1 11 299.17 23.1
 -9 -1 -11 309.97 24.6
 8 2 11 105.49 16.4
 -8 -2 -11 122.79 17.4
 7 3 11 562.44 31.1
 7 3 11 542.65 41
 -7 -3 -11 619.54 36.5
 -7 -3 -11 619.24 36.7
 6 4 11 704.93 40.8
 6 4 11 745.33 32
 -6 -4 -11 707.03 54.39
 -6 -4 -11 718.23 38.7
 5 5 11 33.5 7.9
 5 5 11 34.8 11.9
 -5 -5 -11 37 6.8
 -5 -5 -11 42.5 12.4
 4 6 11 480.05 27.7
 4 6 11 507.65 25.7
 -4 -6 -11 425.46 19.7
 3 7 11 403.46 21.7
 3 7 11 415.06 32.6
 -3 -7 -11 472.35 26.3
 2 8 11 214.78 25.7
 2 8 11 187.08 16.3
 2 8 11 246.48 20.8
 -2 -8 -11 200.98 17.4
 10 2 11 63.89 16.5
 -10 -2 -11 91.09 17.6
 9 3 11 275.37 22.9
 -9 -3 -11 267.27 26.5
 8 4 11 319.67 24.2
 -8 -4 -11 393.76 31.9
 7 5 11 14.5 7.6
 7 5 11 -0.4 10.8
 -7 -5 -11 7.4 11.3
 -7 -5 -11 7.4 4.5
 6 6 11 405.06 29
 6 6 11 384.56 26
 -6 -6 -11 401.46 29
 -6 -6 -11 416.56 32.2
 5 7 11 309.77 22
 5 7 11 319.67 25.6
 -5 -7 -11 280.27 23.4
 -5 -7 -11 311.47 26.5
 4 8 11 212.38 18.5
 -4 -8 -11 229.68 23.1
 -5 -7 12 161.28 17.2
 -5 -7 12 151.18 17.8
 5 7 -12 142.59 18.3
 5 7 -12 163.88 15.5
 -6 -6 12 115.19 16.6
 -6 -6 12 105.59 16.7
 6 6 -12 133.59 14.2
 6 6 -12 129.49 16.7
 -7 -5 12 451.15 27.6
 -7 -5 12 512.45 38.3
 7 5 -12 448.86 32.3
 7 5 -12 504.55 28.6
 7 5 -12 420.76 30.8
 -8 -4 12 165.98 18.8
 8 4 -12 170.88 14.8
 8 4 -12 174.08 20.7
 8 4 -12 204.68 19.8
 -9 -3 12 132.79 18.2
 -9 -3 12 148.39 16.8
 -9 -3 12 129.89 17
 9 3 -12 130.59 16.2
 9 3 -12 150.58 15.8
 -10 -2 12 131.19 17.4
 -2 -8 12 87.19 15.2
 -2 -8 12 81.89 14.7
 2 8 -12 81.29 12.3
 2 8 -12 74.39 13.4
 -3 -7 12 198.08 18.4
 -3 -7 12 194.78 18.9
 3 7 -12 190.48 16.3
 3 7 -12 179.38 14.3
 -4 -6 12 168.48 17.8
 -4 -6 12 232.28 19.4
 4 6 -12 220.48 17.3
 4 6 -12 188.28 13.7
 -5 -5 12 703.73 55.39
 -5 -5 12 776.92 43.9
 5 5 -12 747.13 29.5
 5 5 -12 853.41 45.1
 5 5 -12 841.02 36.1
 -6 -4 12 360.46 24.5
 -6 -4 12 337.37 25.5
 6 4 -12 365.96 17.8
 6 4 -12 339.77 23.7
 6 4 -12 339.97 21.9
 -7 -3 12 206.18 17
 -7 -3 12 191.88 17
 -7 -3 12 222.98 19.8
 7 3 -12 227.28 19.4
 7 3 -12 253.17 16.4
 -8 -2 12 269.57 30.6
 -8 -2 12 294.57 23.3
 -8 -2 12 269.87 19.5
 -8 -2 12 256.17 22.1
 8 2 -12 288.27 21.4
 8 2 -12 283.67 17.3
 -9 -1 12 155.68 14.5
 -9 -1 12 127.69 16.6
 -9 -1 12 186.98 18.3
 -9 -1 12 167.98 16.4
 9 1 -12 165.58 16.4
 9 1 -12 145.49 15.4
 -10 0 12 151.68 15.9
 -10 0 12 197.58 17.1
 -10 0 12 159.08 13.9
 -10 0 12 187.78 20.1
 10 0 -12 174.78 18.3
 10 0 -12 165.38 16.3
 0 -8 12 150.88 14.4
 0 -8 12 140.49 16.6
 0 8 -12 137.19 15.6
 0 8 -12 147.39 14.8
 -1 -7 12 189.38 20
 -1 -7 12 215.48 17.5
 1 7 -12 223.78 19.9
 1 7 -12 234.78 18.5
 -2 -6 12 225.88 18.9
 -2 -6 12 241.98 20.3
 2 6 -12 231.18 16.9
 2 6 -12 249.58 16.7
 -3 -5 12 1120.59 46
 -3 -5 12 1089.19 64.69
 3 5 -12 1183.58 62.69
 3 5 -12 1110.49 64.69
 3 5 -12 1111.79 79.89
 -4 -4 12 497.85 25.7
 -4 -4 12 594.84 28.5
 4 4 -12 550.24 26.1
 4 4 -12 601.74 35.2
 4 4 -12 567.84 23
 -5 -3 12 531.65 30.6
 -5 -3 12 540.55 32.2
 -5 -3 12 515.05 27.3
 -5 -3 12 540.25 32.9
 5 3 -12 517.65 32.4
 5 3 -12 510.55 25
 5 3 -12 494.35 20.5
 -6 -2 12 536.75 37.4
 -6 -2 12 525.95 29.8
 -6 -2 12 546.15 35.9
 -6 -2 12 465.85 24.5
 6 2 -12 514.55 26.7
 6 2 -12 573.54 29.1
 6 2 -12 543.85 31.5
 -7 -1 12 409.36 25.2
 -7 -1 12 377.46 21
 -7 -1 12 424.46 16.9
 -7 -1 12 339.07 21.2
 7 1 -12 428.46 26.3
 7 1 -12 451.95 30.3
 7 1 -12 386.16 18.3
 -8 0 12 635.24 29
 -8 0 12 558.44 24.7
 -8 0 12 516.75 33.9
 -8 0 12 586.14 29.5
 8 0 -12 578.44 32.7
 8 0 -12 514.25 24.5
 -9 1 12 167.08 13.7
 -9 1 12 194.98 16.7
 -9 1 12 167.88 16.6
 -9 1 12 160.38 15.7
 9 -1 -12 168.08 17.8
 9 -1 -12 198.58 16
 -10 2 12 135.59 16.1
 2 -8 12 75.59 14.5
 2 -8 12 70.19 13.7
 -2 8 -12 75.89 9.9
 -2 8 -12 68.39 12.8
 1 -7 12 203.38 17.8
 1 -7 12 204.78 16.8
 -1 7 -12 208.08 16.6
 -1 7 -12 190.18 14.4
 0 -6 12 234.18 15.6
 0 -6 12 288.67 26.5
 0 6 -12 250.17 15.1
 0 6 -12 229.28 15.5
 -1 -5 12 1330.47 82.99
 -1 -5 12 1269.67 59.99
 1 5 -12 1305.17 42.2
 1 5 -12 1405.96 51.59
 -2 -4 12 217.58 8.5
 -3 -3 12 774.92 35.1
 -3 -3 12 716.03 50.79
 -3 -3 12 705.03 27.2
 3 3 -12 778.92 45.5
 3 3 -12 783.12 27.6
 3 3 -12 731.33 49.3
 -4 -2 12 821.02 34.5
 -4 -2 12 817.22 41.2
 -4 -2 12 877.01 49
 -4 -2 12 866.61 52.09
 -4 -2 12 822.72 32.4
 4 2 -12 799.22 32.2
 4 2 -12 794.22 48.3
 4 2 -12 863.21 49.9
 -5 -1 12 533.55 29.8
 -5 -1 12 472.45 27.1
 -5 -1 12 527.65 21.4
 -5 -1 12 554.44 29.9
 -5 -1 12 513.75 34
 5 1 -12 512.75 32.5
 5 1 -12 510.15 26.1
 5 1 -12 493.25 21.4
 -6 0 12 839.92 39
 -6 0 12 728.43 30.7
 -6 0 12 813.22 27.9
 -6 0 12 792.72 47.9
 6 0 -12 809.72 42.6
 6 0 -12 813.22 43.4
 6 0 -12 760.22 42.4
 -7 1 12 395.96 21.1
 -7 1 12 397.46 23.6
 -7 1 12 363.46 24.4
 -7 1 12 344.27 22.1
 7 -1 -12 393.36 21.7
 7 -1 -12 440.46 33.2
 -8 2 12 274.27 24.7
 -8 2 12 332.17 28.8
 -8 2 12 318.37 19.9
 -8 2 12 278.77 21.1
 8 -2 -12 285.17 17.2
 8 -2 -12 312.47 22.1
 -9 3 12 137.69 15.5
 -9 3 12 149.88 14.7
 -9 3 12 124.99 14.6
 9 -3 -12 134.39 21.1
 9 -3 -12 136.99 16.2
 3 -7 12 218.88 19
 -3 7 -12 244.28 18.8
 -3 7 -12 224.38 16.6
 2 -6 12 219.98 16
 2 -6 12 248.48 16.4
 -2 6 -12 264.07 18.6
 -2 6 -12 243.38 16.1
 1 -5 12 1334.67 51.69
 1 -5 12 1305.07 62.89
 -1 5 -12 1268.17 43.4
 -1 5 -12 1336.97 36.2
 0 -4 12 806.92 33.4
 0 -4 12 682.03 54.59
 0 -4 12 778.72 34.7
 0 -4 12 774.62 35.9
 0 4 -12 849.22 30.4
 0 4 -12 780.72 44.5
 -1 -3 12 592.14 26.9
 -1 -3 12 647.14 34.3
 -1 -3 12 594.94 27.5
 -1 -3 12 636.34 38.4
 1 3 -12 635.04 29.3
 1 3 -12 650.63 44.2
 -2 -2 12 1073.89 55.29
 -2 -2 12 970.2 42.6
 -2 -2 12 1072.89 58.59
 -2 -2 12 899.11 52.19
 -2 -2 12 1084.69 37.4
 2 2 -12 1048.8 42.1
 2 2 -12 973.8 63.79
 -3 -1 12 773.32 56.99
 -3 -1 12 838.42 32.5
 -3 -1 12 698.33 24
 -3 -1 12 758.12 39.2
 3 1 -12 787.62 31.6
 3 1 -12 776.02 57.69
 3 1 -12 679.73 46.8
 -4 0 12 1066.89 39.3
 -4 0 12 975.9 40.1
 -4 0 12 1053.49 53.29
 -4 0 12 944.31 93.39
 4 0 -12 1082.89 49.1
 4 0 -12 973.2 41
 4 0 -12 1040.2 40.8
 -5 1 12 496.55 36
 -5 1 12 546.05 20.1
 -5 1 12 494.15 38.9
 -5 1 12 508.25 40
 -5 1 12 509.25 27.4
 -5 1 12 570.74 24.6
 5 -1 -12 545.55 32.6
 5 -1 -12 483.45 18.3
 5 -1 -12 517.75 36.7
 5 -1 -12 533.65 28.8
 -6 2 12 522.45 25
 -6 2 12 557.64 27
 -6 2 12 540.25 33.7
 -6 2 12 534.05 34.2
 6 -2 -12 514.85 26.6
 6 -2 -12 507.95 28.5
 -7 3 12 216.28 15.7
 -7 3 12 229.98 16.5
 -7 3 12 235.58 18.1
 -7 3 12 219.38 17.3
 7 -3 -12 225.48 19.4
 7 -3 -12 207.28 18.2
 -8 4 12 142.99 15
 -8 4 12 159.58 17.2
 -8 4 12 171.28 17.6
 8 -4 -12 185.38 19
 5 -7 12 141.79 16.8
 -5 7 -12 157.78 15.6
 4 -6 12 175.18 16.4
 4 -6 12 214.68 16
 -4 6 -12 213.38 15.4
 3 -5 12 1089.89 53.79
 3 -5 12 1139.99 55.59
 3 -5 12 1284.37 56.59
 -3 5 -12 1152.28 53.99
 -3 5 -12 1133.29 56.09
 2 -4 12 624.34 40.3
 2 -4 12 686.93 51.79
 2 -4 12 687.03 31.4
 2 -4 12 645.54 33.9
 -2 4 -12 728.83 23
 -2 4 -12 772.02 41.8
 1 -3 12 602.04 30.6
 1 -3 12 616.94 22.3
 1 -3 12 645.94 27.5
 1 -3 12 607.94 31.5
 1 -3 12 611.84 43.2
 1 -3 12 610.14 27.7
 -1 3 -12 509.75 27.1
 -1 3 -12 588.84 25.9
 0 -2 12 969 82.29
 0 -2 12 968.4 51.99
 0 -2 12 947.01 47.7
 0 -2 12 953.6 74.29
 0 -2 12 945.01 70.39
 0 -2 12 1048.7 47.6
 0 2 -12 1069.09 32
 0 2 -12 1063.29 40.3
 -1 -1 12 1557.74 60.19
 -1 -1 12 1320.17 43.7
 -1 -1 12 1355.06 56.29
 -1 -1 12 1313.57 69.59
 -1 -1 12 1341.67 81.99
 -1 -1 12 1413.66 46.4
 1 1 -12 1454.75 80.59
 1 1 -12 1374.76 91.19
 -2 0 12 1647.34 61.99
 -2 0 12 1523.85 87.19
 -2 0 12 1457.65 37.9
 -2 0 12 1619.04 110.19
 -2 0 12 1577.04 74.79
 2 0 -12 1581.64 96.69
 2 0 -12 1680.73 102.69
 -3 1 12 760.12 29.1
 -3 1 12 715.13 29
 -3 1 12 764.42 70.29
 -3 1 12 766.82 26.5
 -3 1 12 746.23 35.3
 3 -1 -12 750.32 40.2
 3 -1 -12 746.83 31.6
 3 -1 -12 755.22 32.8
 -4 2 12 743.53 45.1
 -4 2 12 780.52 46.9
 -4 2 12 861.31 29.5
 -4 2 12 760.02 37.7
 -4 2 12 860.71 41.9
 4 -2 -12 835.52 60.29
 4 -2 -12 747.73 44
 -5 3 12 488.85 28.3
 -5 3 12 527.45 31.7
 -5 3 12 501.25 23.1
 -5 3 12 509.45 26.9
 -5 3 12 513.75 32.2
 5 -3 -12 462.15 22.7
 -6 4 12 365.06 24.3
 -6 4 12 354.36 20.8
 -6 4 12 347.37 21.5
 6 -4 -12 349.87 24.5
 -7 5 12 445.26 28.4
 -7 5 12 514.05 48.3
 -7 5 12 489.75 33.6
 7 -5 -12 437.66 40.2
 6 -6 12 95.39 13.9
 -6 6 -12 80.39 11.4
 5 -5 12 765.02 42.1
 5 -5 12 679.83 34.3
 5 -5 12 821.72 34.8
 -5 5 -12 819.92 43.4
 -5 5 -12 805.92 34.8
 -5 5 -12 780.42 32.9
 4 -4 12 555.64 28.9
 4 -4 12 589.54 38.1
 4 -4 12 605.44 41.7
 -4 4 -12 555.24 25.8
 -4 4 -12 585.94 25.8
 3 -3 12 706.93 34.8
 3 -3 12 759.92 29.6
 3 -3 12 714.63 41.5
 3 -3 12 730.53 29
 3 -3 12 781.92 38.9
 3 -3 12 641.74 45.4
 -3 3 -12 713.23 32
 -3 3 -12 727.13 24.7
 2 -2 12 955.4 85.49
 2 -2 12 1029.6 37.9
 2 -2 12 1119.29 69.99
 2 -2 12 1047.7 64.89
 2 -2 12 1051.19 40
 2 -2 12 1067.29 67.19
 -2 2 -12 1072.19 55.29
 -2 2 -12 1049.99 34.2
 1 -1 12 1489.55 56.99
 1 -1 12 1445.86 58.39
 1 -1 12 1444.56 49.3
 1 -1 12 1359.26 69.19
 1 -1 12 1412.76 49.7
 1 -1 12 1447.06 67.79
 -1 1 -12 1408.66 70.39
 -1 1 -12 1410.26 45.8
 0 0 12 2135.39 64.29
 0 0 12 2142.19 93.99
 0 0 12 2148.29 123.09
 0 0 12 2303.17 57.79
 0 0 12 2078.49 66.49
 0 0 -12 2027.5 83.59
 0 0 -12 2190.88 101.59
 0 0 -12 2132.99 97.69
 -1 1 12 1343.87 55.59
 -1 1 12 1528.45 130.59
 -1 1 12 1193.68 42.2
 -1 1 12 1414.96 72.59
 -1 1 12 1341.77 45.9
 1 -1 -12 1510.75 120.29
 1 -1 -12 1443.56 66.89
 -2 2 12 1007.9 66.29
 -2 2 12 1023.7 41.5
 -2 2 12 949.11 33.2
 -2 2 12 960 47.8
 -2 2 12 958.8 29.6
 -2 2 12 1073.59 84.29
 2 -2 -12 1026.3 49.6
 2 -2 -12 971.5 43.2
 -3 3 12 685.73 26.1
 -3 3 12 709.33 28.6
 -3 3 12 711.63 30.5
 -3 3 12 703.83 25
 -3 3 12 726.13 44.1
 -3 3 12 693.93 35.1
 3 -3 -12 723.03 32.3
 -4 4 12 492.65 34.2
 -4 4 12 544.75 33.1
 -4 4 12 547.35 35.1
 -4 4 12 622.74 28.5
 4 -4 -12 593.34 28.3
 -5 5 12 746.33 27.2
 -5 5 12 710.83 33.2
 -5 5 12 839.82 62.69
 -5 5 12 802.72 53.69
 5 -5 -12 798.72 42.7
 -6 6 12 131.19 15.4
 -6 6 12 111.39 12.7
 -6 6 12 139.19 14.9
 6 -6 -12 88.99 12.9
 7 -5 12 479.55 30.4
 -7 5 -12 438.66 26.9
 -7 5 -12 448.86 33.5
 6 -4 12 291.77 17
 6 -4 12 332.97 24.6
 -6 4 -12 390.46 25.6
 -6 4 -12 352.56 19.1
 5 -3 12 505.15 30.8
 5 -3 12 521.05 31.8
 5 -3 12 520.05 24.7
 5 -3 12 505.65 28.6
 5 -3 12 544.05 21.9
 -5 3 -12 489.35 27.6
 -5 3 -12 482.85 19.9
 -5 3 -12 484.95 28.9
 4 -2 12 824.82 40.2
 4 -2 12 708.43 45.2
 4 -2 12 841.82 60.99
 4 -2 12 853.41 42.2
 4 -2 12 835.12 28.4
 4 -2 12 888.31 34.8
 -4 2 -12 776.42 29.1
 -4 2 -12 835.92 36.6
 -4 2 -12 840.12 33.9
 -4 2 -12 767.22 47.1
 3 -1 12 831.42 30.9
 3 -1 12 785.42 34.5
 3 -1 12 777.82 26.8
 3 -1 12 855.81 51.39
 3 -1 12 857.91 41.4
 -3 1 -12 769.22 34.6
 -3 1 -12 695.93 32.3
 -3 1 -12 765.42 27.3
 2 0 12 1563.94 62.69
 2 0 12 1591.44 72.19
 2 0 12 1575.84 65.49
 2 0 12 1621.04 61.39
 2 0 12 1593.34 70.59
 -2 0 -12 1538.25 46.7
 -2 0 -12 1645.24 127.29
 -2 0 -12 1572.64 72.79
 -2 0 -12 1401.66 61.79
 1 1 12 1561.64 97.09
 1 1 12 1539.05 52.49
 1 1 12 1336.77 42.5
 1 1 12 1422.16 83.39
 1 1 12 1489.95 55.29
 -1 -1 -12 1359.96 81.59
 -1 -1 -12 1392.96 52.19
 -1 -1 -12 1474.75 88.59
 0 2 12 969.8 58.49
 0 2 12 977 37.8
 0 2 12 995.9 38.2
 0 2 12 966.3 42.9
 0 2 12 1000.6 36.2
 0 -2 -12 1069.39 72.29
 0 -2 -12 990 49.1
 -1 3 12 635.04 58.99
 -1 3 12 641.34 28
 -1 3 12 517.35 20.8
 -1 3 12 664.03 25.4
 1 -3 -12 579.04 28.3
 -2 4 12 780.32 39.4
 -2 4 12 708.43 54.49
 -2 4 12 784.32 32.8
 -2 4 12 747.73 24.5
 2 -4 -12 729.83 39.2
 -3 5 12 1133.19 64.69
 -3 5 12 1024.8 51.99
 -3 5 12 1149.48 44.5
 -3 5 12 1205.48 64.19
 3 -5 -12 1137.39 46.7
 -4 6 12 203.98 17
 -4 6 12 185.48 17
 -4 6 12 186.78 17.6
 4 -6 -12 193.68 17.5
 -5 7 12 142.09 17.2
 -5 7 12 149.69 17
 -5 7 12 157.38 16
 5 -7 -12 162.48 17.4
 8 -4 12 188.48 23.9
 8 -4 12 175.88 15
 -8 4 -12 146.29 14.9
 -8 4 -12 156.88 15.4
 7 -3 12 209.78 15.3
 7 -3 12 224.98 16.2
 -7 3 -12 240.18 16.6
 -7 3 -12 203.68 16.3
 6 -2 12 604.24 30.9
 6 -2 12 502.95 37.7
 6 -2 12 534.75 21.9
 -6 2 -12 508.15 25
 -6 2 -12 542.65 26.9
 -6 2 -12 534.65 30.1
 5 -1 12 488.95 36.6
 5 -1 12 483.55 23.3
 5 -1 12 411.56 29
 5 -1 12 567.94 27.7
 5 -1 12 455.45 27.4
 -5 1 -12 452.95 34
 -5 1 -12 483.55 20.2
 -5 1 -12 539.75 28.9
 4 0 12 965.9 79.39
 4 0 12 1022.5 45
 4 0 12 985.6 46.2
 4 0 12 1069.69 54.09
 4 0 12 953.1 48.9
 -4 0 -12 970.1 55.09
 -4 0 -12 1071.59 46.3
 -4 0 -12 1121.69 92.29
 -4 0 -12 1011.4 52.69
 3 1 12 800.12 31.2
 3 1 12 665.03 59.09
 3 1 12 787.32 34.1
 3 1 12 699.83 42.6
 3 1 12 832.72 31.7
 -3 -1 -12 749.13 52.39
 -3 -1 -12 785.82 28.8
 -3 -1 -12 780.92 68.69
 2 2 12 1005.4 59.99
 2 2 12 1017.4 34.9
 2 2 12 894.11 32.4
 2 2 12 1010.1 43.1
 2 2 12 963.9 64.59
 -2 -2 -12 1002.9 32.2
 -2 -2 -12 1062.79 84.29
 -2 -2 -12 1047.2 39.9
 1 3 12 630.34 25.9
 1 3 12 620.74 26.9
 1 3 12 674.13 32.1
 1 3 12 673.63 33.8
 -1 -3 -12 586.14 30.9
 0 4 12 816.82 34.9
 0 4 12 870.01 44.4
 0 4 12 812.92 31.4
 0 4 12 847.22 36.1
 0 -4 -12 817.32 36.5
 -1 5 12 1285.27 70.19
 -1 5 12 1359.16 63.49
 -1 5 12 1266.37 50.09
 -1 5 12 1260.37 54.09
 1 -5 -12 1329.07 62.59
 -2 6 12 228.38 15.6
 -2 6 12 249.28 19.3
 -2 6 12 214.98 15.7
 -2 6 12 248.88 16.2
 2 -6 -12 226.68 17.2
 -3 7 12 200.08 18
 -3 7 12 206.18 18.6
 -3 7 12 215.38 17.2
 3 -7 -12 223.98 21.6
 9 -3 12 152.18 21.9
 -9 3 -12 126.39 14.4
 -9 3 -12 108.29 13.6
 8 -2 12 282.47 20.9
 8 -2 12 299.87 26
 -8 2 -12 287.27 20.6
 7 -1 12 406.76 27.4
 7 -1 12 389.26 28.4
 -7 1 -12 448.06 29.3
 6 0 12 795.62 36.6
 6 0 12 766.62 41.8
 6 0 12 791.62 43.8
 6 0 12 795.22 49.7
 -6 0 -12 867.91 51.29
 -6 0 -12 732.83 28.2
 -6 0 -12 798.72 41.9
 5 1 12 540.15 24.6
 5 1 12 493.05 21.5
 5 1 12 479.85 20.3
 5 1 12 499.75 25.8
 -5 -1 -12 515.15 25.5
 -5 -1 -12 545.55 23.4
 -5 -1 -12 480.55 36.3
 -5 -1 -12 489.25 31.2
 -5 -1 -12 526.65 31.4
 4 2 12 788.32 32.1
 4 2 12 825.62 39.2
 4 2 12 833.92 44.5
 4 2 12 695.83 51.99
 -4 -2 -12 796.32 53.19
 -4 -2 -12 840.32 47.7
 -4 -2 -12 861.81 34.8
 3 3 12 701.63 27.8
 3 3 12 763.22 22.6
 3 3 12 737.23 31.9
 -3 -3 -12 769.72 60.79
 -3 -3 -12 742.93 28.3
 2 4 12 714.53 54.59
 2 4 12 689.63 34.9
 2 4 12 736.53 28.3
 -2 -4 -12 756.32 45.3
 1 5 12 1347.17 58.69
 1 5 12 1263.17 56.79
 1 5 12 1150.88 43.7
 1 5 12 1297.87 89.89
 -1 -5 -12 1207.78 45.9
 0 6 12 231.58 17.5
 0 6 12 203.68 17.4
 0 6 12 240.68 17.6
 0 6 12 266.17 19.7
 0 -6 -12 278.77 17.4
 -1 7 12 188.78 15.1
 -1 7 12 183.58 16.8
 -1 7 12 158.08 14.6
 -1 7 12 172.38 15.1
 1 -7 -12 175.28 15.3
 -2 8 12 78.29 12.6
 -2 8 12 96.59 12.8
 -2 8 12 60.19 11.1
 2 -8 -12 77.19 14.6
 9 -1 12 193.78 22
 9 -1 12 153.58 14.4
 -9 1 -12 183.88 17.5
 8 0 12 533.75 30.6
 -8 0 -12 589.74 34.7
 7 1 12 417.66 25.6
 -7 -1 -12 429.76 26.5
 6 2 12 517.75 28
 6 2 12 555.74 29.1
 6 2 12 505.25 37.3
 -6 -2 -12 501.75 33.2
 -6 -2 -12 579.24 34.5
 5 3 12 525.55 25.5
 5 3 12 496.25 30.5
 5 3 12 521.15 19.1
 -5 -3 -12 507.55 30.2
 -5 -3 -12 486.75 31.5
 4 4 12 589.04 37.8
 4 4 12 559.84 34.9
 4 4 12 574.94 29.2
 -4 -4 -12 596.64 34.8
 -4 -4 -12 595.14 35.3
 3 5 12 1106.29 44.3
 3 5 12 1116.79 69.49
 3 5 12 1087.19 47.2
 -3 -5 -12 1193.58 71.19
 2 6 12 215.18 18.2
 2 6 12 239.68 15.2
 2 6 12 258.17 18.1
 -2 -6 -12 238.08 15
 1 7 12 179.58 16.5
 1 7 12 150.48 14.7
 1 7 12 176.98 15.4
 1 7 12 200.68 14.6
 -1 -7 -12 168.58 21
 0 8 12 155.88 16
 0 8 12 114.89 14.9
 0 -8 -12 164.68 15.4
 10 0 12 196.48 22.4
 9 1 12 187.98 21
 -9 -1 -12 159.08 18.9
 8 2 12 334.77 28.7
 -8 -2 -12 335.87 24.3
 -8 -2 -12 320.07 24.9
 7 3 12 203.28 18.5
 -7 -3 -12 222.48 16.9
 -7 -3 -12 229.18 20.3
 -7 -3 -12 197.18 14.9
 6 4 12 343.97 22.3
 6 4 12 284.47 21.2
 -6 -4 -12 300.37 22.6
 -6 -4 -12 338.57 19
 -6 -4 -12 354.16 23.7
 5 5 12 784.52 42.6
 5 5 12 791.52 30.5
 -5 -5 -12 785.62 60.89
 -5 -5 -12 770.22 43.3
 4 6 12 233.48 20
 4 6 12 211.08 15.3
 -4 -6 -12 179.88 17.3
 3 7 12 231.18 16.8
 3 7 12 175.78 17.6
 -3 -7 -12 207.38 20.8
 2 8 12 75.39 14.4
 2 8 12 80.39 13.5
 -2 -8 -12 100.39 12.7
 9 3 12 168.98 18.3
 -9 -3 -12 129.69 19.2
 8 4 12 184.78 21.4
 -8 -4 -12 148.49 19.3
 7 5 12 484.75 36.7
 -7 -5 -12 500.15 38.5
 -7 -5 -12 444.76 48
 6 6 12 139.99 18.8
 6 6 12 97.29 12.9
 -6 -6 -12 115.79 15.5
 -6 -6 -12 128.09 19.1
 5 7 12 182.78 20.3
 5 7 12 170.98 16.9
 -5 -7 -12 171.38 17.2
 -5 -7 -12 171.88 21.5
 -6 -6 13 131.49 15.9
 -6 -6 13 119.19 16.7
 6 6 -13 134.09 13.8
 6 6 -13 93.19 16.4
 -7 -5 13 13.7 12.6
 -7 -5 13 8.4 9.5
 7 5 -13 9.3 5.6
 7 5 -13 19.4 12.9
 7 5 -13 19.7 8.7
 8 4 -13 97.19 16.6
 8 4 -13 79.49 10.6
 8 4 -13 83.19 10.4
 -9 -3 13 39.9 14.5
 -9 -3 13 22.2 12.2
 -9 -3 13 38.6 12.6
 9 3 -13 28.6 10.1
 -3 -7 13 46.8 14
 -3 -7 13 78.99 14.6
 3 7 -13 67.29 11.8
 3 7 -13 63.99 11.7
 -4 -6 13 208.08 19.2
 -4 -6 13 222.88 20.1
 4 6 -13 232.68 16.5
 4 6 -13 233.08 18.6
 -5 -5 13 14.1 10.7
 -5 -5 13 22.4 11.1
 5 5 -13 16.8 5
 5 5 -13 19.1 8.6
 5 5 -13 21.6 11.4
 -6 -4 13 79.59 12.5
 -6 -4 13 90.79 13.1
 6 4 -13 103.49 13.4
 6 4 -13 88.59 9.1
 6 4 -13 103.29 11
 -7 -3 13 42.2 10.5
 -7 -3 13 44.6 12.6
 -7 -3 13 36.8 13.1
 7 3 -13 30.6 7.1
 7 3 -13 44.8 10.9
 -8 -2 13 495.65 25.9
 -8 -2 13 496.75 34.3
 -8 -2 13 502.75 25.6
 -8 -2 13 520.55 28.3
 8 2 -13 513.45 29.4
 8 2 -13 493.15 33.3
 -9 -1 13 346.37 28.9
 -9 -1 13 339.37 28.4
 -9 -1 13 311.27 16.6
 -9 -1 13 355.66 24.9
 9 1 -13 348.77 23.1
 9 1 -13 378.26 25.8
 0 -8 13 313.37 22.5
 0 8 -13 287.87 20.2
 -1 -7 13 125.89 13.5
 -1 -7 13 152.18 16.7
 1 7 -13 123.69 14.7
 1 7 -13 147.09 13
 -2 -6 13 243.18 19.1
 -2 -6 13 230.48 21.4
 2 6 -13 249.08 17.4
 2 6 -13 211.98 16.5
 -3 -5 13 15.8 11.6
 -3 -5 13 20.1 10.9
 3 5 -13 21.5 6.8
 3 5 -13 8.3 8.2
 -4 -4 13 65.79 11.3
 -4 -4 13 45.1 11.2
 4 4 -13 53.19 9.7
 4 4 -13 71.29 8.8
 4 4 -13 65.99 7.1
 -5 -3 13 175.18 15.5
 -5 -3 13 181.18 17.2
 -5 -3 13 207.58 15
 5 3 -13 207.88 15.9
 5 3 -13 205.38 17.2
 5 3 -13 203.68 18
 -6 -2 13 884.61 39.2
 -6 -2 13 880.31 31.1
 -6 -2 13 971.4 49.99
 -6 -2 13 885.01 40.9
 6 2 -13 875.21 43.5
 6 2 -13 900.91 49.1
 6 2 -13 968.4 38.3
 -7 -1 13 564.24 32.7
 -7 -1 13 628.84 30.2
 -7 -1 13 652.63 39.2
 -7 -1 13 634.54 42.3
 7 1 -13 582.64 30.9
 7 1 -13 640.84 36
 -8 0 13 21.9 10.4
 -8 0 13 9.6 9.5
 -8 0 13 3.3 5.9
 -8 0 13 6.7 6.2
 8 0 -13 6.9 6.9
 8 0 -13 -4.6 9.9
 -9 1 13 335.47 19.9
 -9 1 13 375.66 24.9
 -9 1 13 413.96 26.7
 -9 1 13 341.67 31.5
 9 -1 -13 324.37 23.6
 9 -1 -13 341.47 22.7
 1 -7 13 121.99 15.3
 1 -7 13 139.59 15.1
 -1 7 -13 129.09 12.9
 -1 7 -13 120.69 14.4
 0 -6 13 203.68 17.2
 0 -6 13 243.28 19.7
 0 6 -13 188.58 15.8
 0 6 -13 219.38 16.9
 -1 -5 13 27.3 10.3
 -1 -5 13 23.8 10.8
 1 5 -13 27.1 8.5
 1 5 -13 29.7 7.6
 -2 -4 13 113.29 14.4
 -2 -4 13 133.89 14.6
 2 4 -13 169.88 14.4
 2 4 -13 162.88 14.9
 -3 -3 13 337.27 27.2
 -3 -3 13 339.07 18.9
 -3 -3 13 369.26 21.8
 -3 -3 13 390.46 24.7
 3 3 -13 353.26 19.6
 3 3 -13 328.07 19.7
 3 3 -13 358.56 17.9
 -4 -2 13 1253.77 49.5
 -4 -2 13 1302.77 56.29
 -4 -2 13 1271.07 79.79
 -4 -2 13 1329.97 48.9
 -4 -2 13 1260.67 90.09
 4 2 -13 1333.67 93.29
 4 2 -13 1354.36 44.4
 4 2 -13 1258.07 42
 -5 -1 13 1263.17 53.89
 -5 -1 13 1204.98 56.19
 -5 -1 13 1243.98 53.69
 -5 -1 13 1208.78 35.4
 -5 -1 13 1171.28 71.39
 5 1 -13 1197.58 73.89
 5 1 -13 1243.78 40
 5 1 -13 1217.28 67.09
 -6 0 13 10.2 8.2
 -6 0 13 1.9 5.7
 -6 0 13 0.5 5
 -6 0 13 4.1 8
 6 0 -13 -2.1 7.9
 6 0 -13 1 5.4
 6 0 -13 2.5 5
 -7 1 13 686.73 38.4
 -7 1 13 588.14 47.8
 -7 1 13 673.53 28.8
 -7 1 13 646.04 25.6
 7 -1 -13 567.64 40.1
 7 -1 -13 704.43 26
 -8 2 13 532.75 23.5
 -8 2 13 399.76 32.1
 -8 2 13 505.25 32
 -8 2 13 503.95 30.4
 8 -2 -13 405.96 30.1
 8 -2 -13 496.15 29.7
 -9 3 13 14.6 9.6
 9 -3 -13 37.2 13.8
 3 -7 13 64.59 11.3
 3 -7 13 50.59 10.7
 -3 7 -13 49.2 8.9
 -3 7 -13 76.19 11.6
 2 -6 13 229.58 18.6
 2 -6 13 229.38 17.9
 -2 6 -13 211.68 14.8
 -2 6 -13 239.88 17.9
 1 -5 13 29.3 7.7
 1 -5 13 32.6 11
 -1 5 -13 32.7 9.3
 -1 5 -13 38.6 7.4
 0 -4 13 241.38 22
 0 -4 13 257.77 18.3
 0 -4 13 218.28 17.1
 0 4 -13 237.78 18.6
 0 4 -13 233.78 16.2
 -1 -3 13 184.08 12.7
 -1 -3 13 225.78 16.6
 -1 -3 13 233.18 17.4
 -1 -3 13 208.08 15.1
 1 3 -13 194.88 14
 1 3 -13 215.08 14.4
 -2 -2 13 1881.11 78.79
 -2 -2 13 1914.51 60.69
 -2 -2 13 1698.93 78.79
 -2 -2 13 1772.72 148.09
 -2 -2 13 1720.43 101.49
 2 2 -13 1919.61 81.39
 2 2 -13 1771.32 106.79
 -3 -1 13 1826.62 99.09
 -3 -1 13 1748.82 90.19
 -3 -1 13 1822.52 53.89
 -3 -1 13 1792.22 83.49
 3 1 -13 1763.32 50.99
 3 1 -13 1745.33 96.99
 -4 0 13 3.8 6.2
 -4 0 13 1.8 6.8
 -4 0 13 4.5 3.2
 4 0 -13 6.8 7.6
 4 0 -13 2.2 4.8
 4 0 -13 0.5 5.8
 -5 1 13 1102.79 66.29
 -5 1 13 1207.88 59.49
 -5 1 13 1236.78 44.5
 -5 1 13 1311.47 49.8
 -5 1 13 1286.47 44.2
 5 -1 -13 1183.68 45.8
 5 -1 -13 1204.78 58.09
 5 -1 -13 1173.28 52.09
 -6 2 13 856.21 28.4
 -6 2 13 903.01 46.7
 -6 2 13 889.31 56.09
 -6 2 13 892.51 35.1
 6 -2 -13 937.51 65.69
 6 -2 -13 839.72 27.1
 -7 3 13 30.2 9.7
 -7 3 13 41.6 9
 7 -3 -13 45.2 13
 -8 4 13 74.89 13.2
 -8 4 13 75.39 12.5
 -8 4 13 74.59 12.7
 8 -4 -13 89.49 16.1
 4 -6 13 208.58 16.9
 4 -6 13 197.38 20.2
 -4 6 -13 206.78 16
 -4 6 -13 220.18 18.3
 3 -5 13 27.2 11
 3 -5 13 8.9 10.6
 3 -5 13 22.3 7.8
 -3 5 -13 26.6 10
 2 -4 13 152.98 14.4
 2 -4 13 122.59 12.4
 2 -4 13 129.99 13.9
 -2 4 -13 140.49 12.6
 -2 4 -13 128.09 10.9
 1 -3 13 205.88 18.2
 1 -3 13 186.28 13.4
 1 -3 13 220.18 15
 1 -3 13 207.88 9.9
 1 -3 13 213.88 16.6
 -1 3 -13 235.88 15.9
 -1 3 -13 191.98 13.7
 0 -2 13 2376.76 92.59
 0 -2 13 2358.56 115.89
 0 -2 13 2287.97 118.29
 0 -2 13 2323.37 97.29
 0 -2 13 2307.17 77.59
 0 -2 13 2489.75 92.09
 0 2 -13 2136.69 66.59
 0 2 -13 2274.37 61.69
 -1 -1 13 1763.52 111.29
 -1 -1 13 1734.13 103.19
 -1 -1 13 1827.72 80.99
 -1 -1 13 1758.02 64.49
 -1 -1 13 1745.93 93.09
 1 1 -13 1736.93 74.79
 1 1 -13 1871.51 75.09
 -2 0 13 -1 7.4
 -2 0 13 4.1 6.3
 -2 0 13 10.5 5
 -2 0 13 4.1 7.2
 2 0 -13 4.4 5.3
 2 0 -13 6.8 6.2
 -3 1 13 1617.14 75.99
 -3 1 13 1702.23 54.69
 -3 1 13 1693.33 65.69
 -3 1 13 1812.22 74.29
 3 -1 -13 1677.93 99.69
 3 -1 -13 1655.53 49.3
 3 -1 -13 1728.43 87.89
 -4 2 13 1233.48 66.09
 -4 2 13 1309.27 61.19
 -4 2 13 1229.38 43.1
 -4 2 13 1297.07 68.59
 4 -2 -13 1118.29 47.7
 -5 3 13 179.78 15.3
 -5 3 13 168.38 15
 -5 3 13 188.08 13.6
 -5 3 13 201.08 11.6
 5 -3 -13 186.88 16.1
 -6 4 13 102.19 12.1
 -6 4 13 117.09 14.4
 6 -4 -13 126.19 16.4
 -7 5 13 -3.8 9
 -7 5 13 16.4 10
 -7 5 13 6.6 9.3
 7 -5 -13 18.7 12.4
 6 -6 13 142.89 15.9
 -6 6 -13 121.19 16.5
 -6 6 -13 117.19 15.1
 5 -5 13 28.2 10.1
 5 -5 13 25.8 10.4
 -5 5 -13 12 9.5
 -5 5 -13 13 6.8
 -5 5 -13 15.4 6
 4 -4 13 61.69 11.4
 4 -4 13 87.49 9.7
 4 -4 13 74.59 10.1
 4 -4 13 82.59 11.5
 -4 4 -13 76.39 11.2
 -4 4 -13 61.49 9
 -4 4 -13 53.39 8.6
 3 -3 13 349.87 23.2
 3 -3 13 339.67 22.6
 3 -3 13 289.57 17.5
 3 -3 13 354.36 25.4
 -3 3 -13 373.26 21.9
 -3 3 -13 335.47 21.7
 2 -2 13 1909.31 92.59
 2 -2 13 1789.42 85.69
 2 -2 13 1899.81 65.29
 2 -2 13 1790.12 94.19
 2 -2 13 1766.72 72.29
 2 -2 13 1972.1 58.99
 -2 2 -13 1877.81 60.89
 -2 2 -13 1846.62 66.39
 1 -1 13 1655.83 66.09
 1 -1 13 1644.24 148.29
 1 -1 13 1735.43 66.79
 1 -1 13 1821.52 130.39
 1 -1 13 1801.62 70.79
 1 -1 13 1811.32 154.88
 -1 1 -13 1877.41 131.29
 -1 1 -13 1877.21 71.89
 0 0 13 8.1 4.7
 0 0 13 0.9 6.7
 0 0 13 7.7 6.6
 0 0 13 -2.4 4.8
 0 0 -13 -1 5.9
 0 0 -13 -3 4.6
 -1 1 13 1820.52 96.79
 -1 1 13 1890.51 64.89
 -1 1 13 1768.12 56.29
 -1 1 13 1846.12 111.19
 -1 1 13 1850.11 117.09
 1 -1 -13 1882.21 75.09
 1 -1 -13 1818.72 77.39
 1 -1 -13 1797.72 92.09
 -2 2 13 1747.73 47.8
 -2 2 13 1924.71 117.89
 -2 2 13 1823.62 57.49
 -2 2 13 1851.91 84.69
 2 -2 -13 1837.22 83.69
 2 -2 -13 1808.02 107.59
 -3 3 13 295.37 21
 -3 3 13 355.66 20.1
 -3 3 13 331.57 20.7
 -3 3 13 267.27 15
 -3 3 13 292.37 26.7
 -3 3 13 348.07 26.5
 3 -3 -13 344.47 25.4
 -4 4 13 52.19 10.8
 -4 4 13 55.99 10
 -4 4 13 59.79 10.3
 -4 4 13 68.89 8
 4 -4 -13 67.79 12.8
 -5 5 13 33.8 10.1
 -5 5 13 15.3 8.8
 -5 5 13 27.6 6.7
 5 -5 -13 23.5 9.6
 -6 6 13 124.39 15.5
 -6 6 13 121.69 15.6
 -6 6 13 152.78 17.9
 6 -6 -13 130.09 17.8
 7 -5 13 4.4 9.9
 -7 5 -13 2.5 8.8
 -7 5 -13 9.8 9.6
 6 -4 13 95.69 16.3
 6 -4 13 82.39 10.9
 6 -4 13 88.59 12.5
 -6 4 -13 80.79 12.5
 -6 4 -13 93.59 12.3
 5 -3 13 224.28 17.6
 5 -3 13 176.78 15.6
 5 -3 13 225.48 17.5
 5 -3 13 206.68 11.7
 5 -3 13 262.17 21.7
 -5 3 -13 198.08 15.7
 -5 3 -13 249.18 16.1
 -5 3 -13 213.18 12.2
 4 -2 13 1341.87 48.3
 4 -2 13 1133.49 53.39
 4 -2 13 1266.37 61.69
 4 -2 13 1241.18 54.69
 4 -2 13 1265.07 69.49
 -4 2 -13 1329.67 75.19
 -4 2 -13 1361.26 57.59
 -4 2 -13 1392.16 71.69
 3 -1 13 1961.7 87.69
 3 -1 13 1776.92 103.09
 3 -1 13 1763.92 148.59
 3 -1 13 1665.23 40.2
 3 -1 13 1875.81 71.99
 -3 1 -13 1711.43 51.79
 -3 1 -13 1861.81 87.09
 -3 1 -13 1647.74 44.7
 2 0 13 10.1 6.2
 2 0 13 3.3 5.8
 2 0 13 4.8 5.7
 -2 0 -13 1.9 2.9
 -2 0 -13 7.3 4.7
 -2 0 -13 3.9 4.2
 -2 0 -13 13.3 5.6
 1 1 13 1753.42 97.19
 1 1 13 1804.12 55.89
 1 1 13 1797.42 142.19
 1 1 13 1856.21 76.29
 1 1 13 1996.5 118.49
 -1 -1 -13 1921.91 87.99
 -1 -1 -13 1908.31 141.79
 -1 -1 -13 1793.12 67.99
 0 2 13 2236.18 81.89
 0 2 13 2184.18 125.39
 0 2 13 2369.36 70.29
 0 2 13 2298.17 68.29
 0 2 13 2370.16 58.99
 0 -2 -13 2264.37 111.99
 0 -2 -13 2212.88 93.59
 -1 3 13 206.18 15.3
 -1 3 13 196.98 13.2
 -1 3 13 189.08 13.4
 -1 3 13 196.18 13.8
 1 -3 -13 178.08 13.8
 -2 4 13 122.69 10.6
 -2 4 13 148.59 14.7
 -2 4 13 168.48 13.9
 -2 4 13 136.99 14.2
 2 -4 -13 150.88 14.3
 -3 5 13 32.2 9.4
 -3 5 13 31.7 7.4
 -3 5 13 21.1 9.7
 -3 5 13 39.8 10
 3 -5 -13 22.5 8.4
 -4 6 13 186.98 19.6
 -4 6 13 225.78 18.2
 -4 6 13 221.58 19.1
 4 -6 -13 222.38 20
 8 -4 13 115.19 13.5
 8 -4 13 96.99 21.4
 -8 4 -13 77.39 12.5
 7 -3 13 48.9 11.7
 7 -3 13 45.2 9.6
 7 -3 13 51.69 15.8
 -7 3 -13 48.4 9.2
 -7 3 -13 56.99 11
 6 -2 13 892.21 54.59
 6 -2 13 919.21 70.89
 6 -2 13 968.7 51.69
 -6 2 -13 904.21 28.2
 -6 2 -13 888.41 47.5
 5 -1 13 1166.08 36.4
 5 -1 13 1151.58 58.69
 5 -1 13 1230.18 49.1
 5 -1 13 1101.29 75.69
 5 -1 13 1205.78 42.7
 -5 1 -13 1158.48 61.39
 -5 1 -13 1184.28 38
 4 0 13 6.6 6.2
 4 0 13 -2.5 4.5
 4 0 13 -5.9 7.1
 4 0 13 5.8 4.4
 4 0 13 -2 5.8
 -4 0 -13 4.5 3.5
 -4 0 -13 -1 5.2
 -4 0 -13 -1.1 4.8
 3 1 13 1817.82 178.48
 3 1 13 1712.23 63.99
 3 1 13 1974.3 76.99
 3 1 13 1872.41 73.29
 3 1 13 1522.45 128.79
 3 1 13 1662.13 70.49
 -3 -1 -13 1760.42 86.19
 -3 -1 -13 1668.63 98.29
 -3 -1 -13 1848.42 93.59
 2 2 13 1804.82 68.79
 2 2 13 1686.53 95.09
 2 2 13 1728.63 61.39
 2 2 13 1744.63 53.79
 2 2 13 1808.12 74.99
 -2 -2 -13 1762.42 96.79
 -2 -2 -13 1728.03 63.49
 -2 -2 -13 1960 102.49
 1 3 13 225.58 20.9
 1 3 13 192.38 16.4
 1 3 13 191.38 13.7
 1 3 13 238.48 13.7
 -1 -3 -13 200.78 13.2
 0 4 13 243.58 15
 0 4 13 212.98 15
 0 4 13 217.48 15.4
 0 4 13 231.58 15.1
 0 -4 -13 195.08 13.4
 -1 5 13 34.4 10.5
 -1 5 13 26 9.3
 -1 5 13 19 8
 1 -5 -13 19.2 6.7
 -2 6 13 242.48 16.7
 -2 6 13 248.08 16.2
 -2 6 13 223.88 17.4
 -2 6 13 215.38 16.2
 2 -6 -13 252.47 18.6
 -3 7 13 31.7 11
 -3 7 13 42.6 10.9
 3 -7 -13 60.89 13.5
 8 -2 13 582.34 32.5
 -8 2 -13 485.05 30
 7 -1 13 607.04 43.4
 7 -1 13 597.94 32.9
 -7 1 -13 602.44 34.1
 6 0 13 8.4 3.9
 6 0 13 -2 4.6
 6 0 13 6.9 10.5
 6 0 13 -1.1 6.9
 -6 0 -13 8.5 6.9
 -6 0 -13 4.8 2.8
 -6 0 -13 2.5 6.6
 5 1 13 1238.18 51.39
 5 1 13 1318.07 63.09
 5 1 13 1151.08 77.49
 5 1 13 1188.48 86.89
 -5 -1 -13 1224.98 75.19
 -5 -1 -13 1150.48 68.39
 -5 -1 -13 1200.48 50.29
 4 2 13 1277.67 39.1
 4 2 13 1300.27 44.4
 4 2 13 1261.27 58.09
 -4 -2 -13 1327.87 45.5
 -4 -2 -13 1400.56 118.99
 3 3 13 331.47 20.5
 3 3 13 362.26 21
 3 3 13 369.16 19.2
 -3 -3 -13 347.27 20.2
 -3 -3 -13 324.77 16.5
 2 4 13 142.79 11.9
 2 4 13 154.78 13.4
 2 4 13 128.49 12.8
 2 4 13 135.99 12.2
 -2 -4 -13 105.99 10.5
 1 5 13 41.4 10.3
 1 5 13 42.3 9.4
 1 5 13 29.1 8.9
 1 5 13 29.8 9.3
 0 6 13 230.48 15.8
 0 6 13 217.08 18.5
 0 6 13 204.98 17.2
 0 6 13 169.08 14.1
 0 -6 -13 223.98 16.2
 -1 7 13 120.09 13.6
 -1 7 13 155.48 15.3
 -1 7 13 123.79 14.3
 -1 7 13 133.69 15.1
 1 -7 -13 121.69 14.3
 9 -1 13 348.27 29.3
 -9 1 -13 337.17 26
 8 0 13 14 13.2
 -8 0 -13 11.4 9.7
 7 1 13 630.44 38.4
 -7 -1 -13 702.63 39.8
 6 2 13 877.71 66.69
 6 2 13 907.41 36.2
 6 2 13 840.92 60.69
 -6 -2 -13 995.4 49.5
 -6 -2 -13 940.31 38.2
 5 3 13 214.78 19.6
 5 3 13 176.28 14.3
 5 3 13 216.48 15.9
 -5 -3 -13 204.18 11.7
 -5 -3 -13 192.58 20.2
 4 4 13 77.79 9.5
 4 4 13 64.59 12.2
 4 4 13 63.79 10.4
 -4 -4 -13 48.4 10.7
 -4 -4 -13 55.09 8.4
 3 5 13 30.8 8.8
 3 5 13 27.9 8.2
 3 5 13 35.2 11.3
 2 6 13 217.88 16.4
 2 6 13 257.47 19.8
 2 6 13 254.87 19.2
 2 6 13 262.17 16.4
 -2 -6 -13 242.78 17.9
 1 7 13 135.19 14.1
 1 7 13 144.09 15.2
 1 7 13 136.09 14.3
 1 7 13 178.98 16.5
 -1 -7 -13 154.78 14.2
 0 8 13 335.47 32.6
 0 -8 -13 321.57 31.1
 9 1 13 304.17 27.3
 -9 -1 -13 330.07 21.1
 -9 -1 -13 295.37 28.1
 8 2 13 495.35 37.8
 -8 -2 -13 496.35 42.5
 -8 -2 -13 563.74 25.4
 7 3 13 43 11.9
 -7 -3 -13 43 12.1
 -7 -3 -13 44.7 9.8
 6 4 13 94.59 16.7
 6 4 13 98.29 11
 -6 -4 -13 92.69 8.7
 -6 -4 -13 94.69 12.3
 -6 -4 -13 81.99 13.9
 5 5 13 15.6 12.2
 5 5 13 30.7 9
 -5 -5 -13 20.5 7.6
 -5 -5 -13 10.8 10.2
 4 6 13 239.88 17.6
 4 6 13 220.98 20.5
 -4 -6 -13 229.28 14.9
 -4 -6 -13 206.58 21
 3 7 13 51.89 12.6
 3 7 13 63.19 11.8
 -3 -7 -13 62.49 10.1
 8 4 13 75.99 17.9
 -8 -4 -13 113.89 18.7
 7 5 13 10.5 14.2
 -7 -5 -13 25.6 12.9
 6 6 13 151.98 20.7
 6 6 13 111.39 12.6
 -6 -6 -13 115.79 11.6
 -6 -6 -13 117.09 18.4
 -7 -5 14 502.35 41.2
 7 5 -14 581.94 32.6
 -3 -7 14 48 14.6
 3 7 -14 60.09 12.5
 3 7 -14 70.49 12.6
 -4 -6 14 189.98 26.2
 -4 -6 14 172.78 18.7
 4 6 -14 209.68 19.8
 4 6 -14 210.68 18.5
 -5 -5 14 908.31 34.9
 -5 -5 14 1023.8 58.49
 5 5 -14 1006.5 54.99
 5 5 -14 875.21 46.7
 -6 -4 14 317.17 23.9
 -6 -4 14 362.46 22.9
 6 4 -14 329.47 27.3
 6 4 -14 336.17 24.3
 6 4 -14 342.37 23.5
 -7 -3 14 79.89 13.3
 -7 -3 14 87.19 14.5
 7 3 -14 70.89 12.6
 7 3 -14 93.69 10.6
 7 3 -14 72.39 9.5
 -8 -2 14 346.87 22.5
 -8 -2 14 340.07 28.2
 -8 -2 14 375.86 23.9
 8 2 -14 338.67 33.4
 8 2 -14 374.36 25.7
 -9 -1 14 12.9 11.1
 -9 -1 14 12.1 11.1
 -9 -1 14 10 6.9
 -9 -1 14 8.9 7.3
 9 1 -14 15 11.7
 9 1 -14 3 8
 -1 -7 14 121.09 16
 1 7 -14 121.59 15.1
 1 7 -14 105.79 14.2
 -2 -6 14 265.77 25.8
 -2 -6 14 267.47 20.2
 2 6 -14 298.47 19.9
 2 6 -14 327.07 23
 -3 -5 14 1386.66 76.79
 -3 -5 14 1373.16 65.89
 3 5 -14 1392.06 68.29
 3 5 -14 1397.76 77.79
 -4 -4 14 469.45 40.5
 -4 -4 14 467.35 39.9
 -4 -4 14 459.95 42.7
 4 4 -14 413.46 30.1
 4 4 -14 490.75 26
 4 4 -14 490.75 27.3
 -5 -3 14 76.29 13.8
 -5 -3 14 112.99 14
 -5 -3 14 83.09 12.7
 5 3 -14 89.09 10.9
 5 3 -14 104.69 14.7
 5 3 -14 108.09 10.1
 -6 -2 14 597.44 41.6
 -6 -2 14 602.44 28
 -6 -2 14 599.34 38.7
 -6 -2 14 617.84 36.1
 6 2 -14 619.84 37.7
 6 2 -14 590.34 23.6
 6 2 -14 556.04 31.7
 -7 -1 14 -4.9 8.8
 -7 -1 14 10.3 8
 -7 -1 14 -3.3 9.2
 7 1 -14 4.5 10
 7 1 -14 4.4 6.4
 -8 0 14 22.8 10.7
 -8 0 14 20.3 9.3
 -8 0 14 13.8 6.8
 8 0 -14 4.1 7
 8 0 -14 29.7 11.4
 -9 1 14 18.9 8.7
 -9 1 14 -9 10.1
 -9 1 14 -4 9.4
 9 -1 -14 -0.1 6.1
 9 -1 -14 8 12.6
 1 -7 14 107.39 15.8
 1 -7 14 123.59 15.7
 -1 7 -14 122.69 13.3
 -1 7 -14 124.39 14.3
 0 -6 14 327.57 21
 0 -6 14 332.07 31.8
 0 6 -14 307.67 25.2
 0 6 -14 329.57 23.8
 -1 -5 14 1519.45 66.49
 -1 -5 14 1423.36 66.49
 1 5 -14 1461.55 57.29
 1 5 -14 1530.25 64.79
 -2 -4 14 697.33 37.5
 -2 -4 14 676.13 37.6
 2 4 -14 677.33 43
 2 4 -14 719.63 33.6
 -3 -3 14 99.69 13.4
 -3 -3 14 119.99 11.3
 -3 -3 14 105.49 7.7
 -3 -3 14 117.89 13.6
 3 3 -14 93.09 10.4
 3 3 -14 78.89 10.7
 -4 -2 14 790.02 41.1
 -4 -2 14 762.32 28.3
 -4 -2 14 803.22 41.1
 -4 -2 14 720.63 45.3
 -4 -2 14 811.92 38.5
 4 2 -14 771.42 38.5
 4 2 -14 759.02 58.29
 4 2 -14 817.02 39.9
 -5 -1 14 122.69 12.6
 -5 -1 14 113.19 14.5
 -5 -1 14 136.19 13.7
 -5 -1 14 96.79 12.3
 5 1 -14 134.19 11.2
 5 1 -14 141.49 11.8
 5 1 -14 107.09 14.2
 -6 0 14 12.2 9.1
 -6 0 14 -0.1 5.3
 -6 0 14 3.3 6.2
 -6 0 14 5.4 6.2
 6 0 -14 15.5 5.3
 6 0 -14 1.8 8.4
 6 0 -14 7.9 5.4
 -7 1 14 15.5 8.3
 -7 1 14 0.9 6.5
 -7 1 14 -8.7 8.8
 -7 1 14 9.1 9.6
 7 -1 -14 4.1 10.4
 7 -1 -14 5.4 7.4
 -8 2 14 349.77 25
 -8 2 14 392.36 24.7
 -8 2 14 326.47 23.8
 8 -2 -14 347.67 27.1
 8 -2 -14 276.97 22.8
 3 -7 14 55.99 12.4
 3 -7 14 79.99 12.7
 -3 7 -14 66.99 14
 -3 7 -14 58.49 9.9
 2 -6 14 296.17 21
 2 -6 14 313.17 24.5
 -2 6 -14 288.17 25
 -2 6 -14 270.57 21.3
 1 -5 14 1453.75 94.59
 1 -5 14 1472.25 75.89
 -1 5 -14 1583.74 75.79
 -1 5 -14 1543.65 62.79
 0 -4 14 701.63 56.09
 0 -4 14 761.22 37.8
 0 -4 14 749.03 34.1
 0 4 -14 757.62 29.9
 0 4 -14 824.72 34.7
 -1 -3 14 156.58 15.8
 -1 -3 14 164.48 14.6
 -1 -3 14 140.19 16.4
 -1 -3 14 123.39 13.5
 1 3 -14 129.79 12.6
 1 3 -14 162.08 14.2
 -2 -2 14 1114.99 47.7
 -2 -2 14 970.3 37.9
 -2 -2 14 1139.09 82.39
 -2 -2 14 1149.69 47.4
 -2 -2 14 1134.79 61.79
 2 2 -14 1058.99 34.5
 2 2 -14 1101.89 47.8
 -3 -1 14 259.37 17.1
 -3 -1 14 260.27 19.1
 -3 -1 14 278.37 18.3
 -3 -1 14 263.77 16.8
 3 1 -14 285.47 16.3
 3 1 -14 268.97 17.9
 -4 0 14 42.9 8.9
 -4 0 14 40.9 5.3
 -4 0 14 32.7 9.5
 4 0 -14 38.5 9.9
 -5 1 14 111.39 9.8
 -5 1 14 102.49 13.3
 -5 1 14 106.39 10.1
 -5 1 14 103.89 12.8
 5 -1 -14 117.19 11.1
 5 -1 -14 94.99 12.5
 -6 2 14 532.65 30.6
 -6 2 14 614.94 39.1
 -6 2 14 640.04 35.4
 -6 2 14 561.14 27.7
 6 -2 -14 523.85 28.3
 -7 3 14 81.09 11.2
 -7 3 14 67.29 12.6
 -7 3 14 72.39 12.2
 7 -3 -14 66.99 15.2
 4 -6 14 162.88 17.7
 -4 6 -14 208.98 14.8
 -4 6 -14 192.58 17.9
 3 -5 14 1399.66 55.39
 3 -5 14 1382.16 52.59
 3 -5 14 1404.96 49.7
 -3 5 -14 1352.76 69.29
 -3 5 -14 1400.96 59.09
 2 -4 14 652.73 36.5
 2 -4 14 706.53 45.8
 2 -4 14 704.23 52.89
 -2 4 -14 745.83 41.9
 -2 4 -14 750.22 40.9
 1 -3 14 182.78 16.5
 1 -3 14 121.69 14.9
 1 -3 14 145.89 13.6
 1 -3 14 162.38 13.8
 1 -3 14 173.18 15.3
 -1 3 -14 143.49 12.6
 -1 3 -14 148.59 13.3
 0 -2 14 1493.85 56.49
 0 -2 14 1536.65 89.19
 0 -2 14 1461.45 70.39
 0 -2 14 1415.16 62.09
 0 -2 14 1331.37 95.39
 0 -2 14 1378.56 55.69
 0 2 -14 1433.36 59.09
 0 2 -14 1474.55 54.89
 -1 -1 14 73.39 10.3
 -1 -1 14 62.89 11.2
 -1 -1 14 77.39 10.2
 -1 -1 14 74.89 8.8
 -1 -1 14 61.79 10.1
 1 1 -14 52.19 7.8
 -2 0 14 25.7 8
 -2 0 14 11.2 4.8
 -2 0 14 13.6 7.2
 -2 0 14 17.4 8.4
 -2 0 14 12 8.1
 2 0 -14 6.3 5.9
 2 0 -14 23 6.7
 -3 1 14 258.37 18.5
 -3 1 14 246.68 17.1
 -3 1 14 214.78 11.6
 -3 1 14 263.47 17.3
 3 -1 -14 269.17 16.1
 3 -1 -14 217.48 16
 -4 2 14 698.63 28.5
 -4 2 14 767.82 43.2
 -4 2 14 724.03 26.6
 -4 2 14 748.53 34.7
 4 -2 -14 801.12 54.49
 -5 3 14 70.09 8.9
 -5 3 14 69.19 11.5
 5 -3 -14 74.29 13.9
 -6 4 14 332.87 33.7
 -6 4 14 332.97 19
 -6 4 14 263.47 27
 6 -4 -14 295.57 23.1
 -7 5 14 536.65 34.7
 7 -5 -14 483.65 36.1
 5 -5 14 949.11 53.69
 5 -5 14 990.6 63.09
 -5 5 -14 965 45.5
 -5 5 -14 925.11 48.5
 4 -4 14 485.25 34.6
 4 -4 14 508.55 30.4
 4 -4 14 445.86 26.6
 4 -4 14 475.15 24.6
 -4 4 -14 458.45 20.4
 -4 4 -14 517.05 25.6
 -4 4 -14 476.65 20.7
 3 -3 14 116.59 12.9
 3 -3 14 117.59 13.6
 3 -3 14 145.09 16.2
 3 -3 14 116.49 11.9
 -3 3 -14 101.09 10.1
 2 -2 14 1099.19 32.1
 2 -2 14 1082.49 61.89
 2 -2 14 1117.59 38.9
 2 -2 14 1046.3 48.2
 2 -2 14 1055.09 42.7
 -2 2 -14 1148.09 53.59
 -2 2 -14 1033.4 40.3
 1 -1 14 76.39 10.3
 1 -1 14 87.89 10
 1 -1 14 77.39 11.5
 1 -1 14 67.79 10.5
 1 -1 14 82.19 11.1
 -1 1 -14 81.79 8.6
 -1 1 -14 74.49 10.5
 0 0 14 177.28 13.2
 0 0 14 175.28 13.2
 0 0 14 191.78 14.3
 0 0 14 188.58 13.8
 0 0 14 180.98 13.6
 0 0 -14 185.68 14.3
 0 0 -14 200.08 13.2
 -1 1 14 54.49 9.6
 -1 1 14 84.49 10.9
 -1 1 14 63.99 8.6
 -1 1 14 66.99 11
 -1 1 14 73.59 11
 1 -1 -14 74.29 10.1
 1 -1 -14 69.99 6.2
 1 -1 -14 73.09 6.7
 1 -1 -14 80.29 9.9
 -2 2 14 1098.09 40
 -2 2 14 1153.88 53.99
 -2 2 14 1075.09 51.69
 -2 2 14 1127.99 56.49
 2 -2 -14 1114.99 38.5
 2 -2 -14 1081.49 49.2
 -3 3 14 109.59 12.8
 -3 3 14 124.69 12
 -3 3 14 108.49 13.5
 -3 3 14 111.39 16.1
 3 -3 -14 113.69 13.9
 -4 4 14 427.46 22.5
 -4 4 14 475.15 33
 -4 4 14 451.15 31.3
 -4 4 14 393.76 23.7
 4 -4 -14 431.96 26.9
 -5 5 14 969.1 59.99
 -5 5 14 905.71 44.8
 -5 5 14 902.31 51.69
 5 -5 -14 939.21 66.39
 6 -4 14 323.77 20.7
 6 -4 14 314.37 27.1
 6 -4 14 328.77 20.6
 -6 4 -14 372.36 22.7
 -6 4 -14 342.37 24.2
 5 -3 14 110.39 14.6
 5 -3 14 92.89 10.6
 5 -3 14 91.39 12.6
 5 -3 14 113.69 13.5
 -5 3 -14 80.89 10.6
 -5 3 -14 81.69 9.1
 -5 3 -14 82.39 11.9
 4 -2 14 809.32 39.6
 4 -2 14 797.82 61.59
 4 -2 14 821.92 74.39
 4 -2 14 839.52 45.4
 4 -2 14 732.33 40.4
 -4 2 -14 861.51 34
 -4 2 -14 761.72 32.9
 -4 2 -14 794.72 34.1
 3 -1 14 238.98 16.5
 3 -1 14 258.57 15.2
 3 -1 14 293.97 25.1
 3 -1 14 271.07 20.5
 3 -1 14 251.57 18.3
 -3 1 -14 248.98 16
 -3 1 -14 254.87 16.7
 -3 1 -14 233.48 14.1
 2 0 14 15.6 7.2
 2 0 14 22.2 6.3
 2 0 14 14.6 6.1
 2 0 14 26.2 8
 2 0 14 11.5 6.1
 -2 0 -14 15.4 3.9
 -2 0 -14 11.8 5.1
 -2 0 -14 11.2 4.7
 -2 0 -14 10.2 5.5
 1 1 14 70.79 11.3
 1 1 14 86.49 11.3
 1 1 14 73.19 10.4
 1 1 14 60.49 9.8
 -1 -1 -14 77.79 8.2
 -1 -1 -14 85.79 9.8
 -1 -1 -14 76.59 7.2
 0 2 14 1295.57 64.49
 0 2 14 1280.27 63.89
 0 2 14 1399.66 60.39
 0 2 14 1317.17 47.3
 0 -2 -14 1405.86 53.79
 0 -2 -14 1435.56 120.29
 0 -2 -14 1320.47 50.19
 -1 3 14 138.69 14.1
 -1 3 14 131.39 12.1
 -1 3 14 116.29 11.7
 -1 3 14 146.29 14.6
 -2 4 14 678.93 53.49
 -2 4 14 683.93 37.1
 -2 4 14 727.73 32.4
 -2 4 14 646.64 26.5
 2 -4 -14 671.63 50.49
 -3 5 14 1438.36 74.39
 -3 5 14 1342.07 104.39
 -3 5 14 1348.57 56.59
 -3 5 14 1293.67 50.19
 3 -5 -14 1474.45 102.09
 -4 6 14 193.68 18.8
 -4 6 14 183.98 17.5
 -4 6 14 194.68 19.2
 4 -6 -14 212.58 21
 7 -3 14 85.09 17.3
 7 -3 14 110.59 13.5
 7 -3 14 72.19 11.8
 -7 3 -14 80.89 11
 -7 3 -14 103.89 13.7
 6 -2 14 521.25 38.9
 6 -2 14 577.84 28.7
 6 -2 14 626.64 32.7
 -6 2 -14 591.94 25.6
 5 -1 14 94.79 12.7
 5 -1 14 122.59 9.6
 5 -1 14 113.29 15.1
 5 -1 14 133.89 11.1
 5 -1 14 118.79 13.5
 -5 1 -14 116.19 8.7
 -5 1 -14 124.69 12.5
 4 0 14 40.2 8.8
 4 0 14 57.59 9.8
 4 0 14 54.59 10.6
 4 0 14 56.99 7.9
 -4 0 -14 45.9 8
 -4 0 -14 36.7 6.3
 -4 0 -14 49.7 7.8
 3 1 14 251.87 15.2
 3 1 14 284.77 19.1
 3 1 14 256.67 20.4
 3 1 14 235.58 13.4
 3 1 14 264.27 17.4
 -3 -1 -14 254.37 14.8
 -3 -1 -14 285.27 14.5
 -3 -1 -14 246.48 16.2
 2 2 14 1148.59 91.99
 2 2 14 965.9 66.99
 2 2 14 1093.29 38.3
 2 2 14 1058.99 39.6
 -2 -2 -14 1091.39 49.1
 -2 -2 -14 995.7 48.2
 -2 -2 -14 1135.59 72.99
 1 3 14 141.09 11.7
 1 3 14 135.29 14
 1 3 14 168.68 15.2
 1 3 14 147.49 12.6
 -1 -3 -14 152.18 12.1
 0 4 14 827.32 27.5
 0 4 14 807.92 39.3
 0 4 14 813.82 26.1
 0 4 14 723.93 44
 0 -4 -14 837.82 45.6
 -1 5 14 1567.54 75.89
 -1 5 14 1577.74 71.89
 -1 5 14 1625.14 116.59
 -1 5 14 1578.44 68.19
 1 -5 -14 1609.54 66.59
 -2 6 14 269.47 20.8
 -2 6 14 289.67 20.9
 -2 6 14 277.97 24.9
 -2 6 14 255.77 20.4
 2 -6 -14 278.57 21
 -3 7 14 68.69 13.5
 -3 7 14 63.49 10.8
 3 -7 -14 59.69 15.1
 8 -2 14 288.77 29.8
 8 -2 14 366.76 33.7
 -8 2 -14 356.76 24.8
 7 -1 14 3 6.1
 7 -1 14 1 7
 7 -1 14 -4 8.2
 -7 1 -14 4.9 9
 6 0 14 13 10.5
 6 0 14 13.5 7.5
 -6 0 -14 11.6 7.1
 -6 0 -14 9 6.3
 5 1 14 141.89 11.2
 5 1 14 125.69 12.3
 5 1 14 143.49 11.4
 -5 -1 -14 125.29 12
 -5 -1 -14 123.19 9.2
 -5 -1 -14 139.99 13.3
 4 2 14 740.23 29
 4 2 14 841.62 40.8
 4 2 14 791.42 54.99
 -4 -2 -14 809.62 37.7
 -4 -2 -14 730.93 35.7
 3 3 14 102.79 13.8
 3 3 14 114.89 11.5
 3 3 14 102.69 12.2
 3 3 14 117.59 12.8
 -3 -3 -14 136.89 11.4
 -3 -3 -14 105.09 11.6
 2 4 14 628.34 27.8
 2 4 14 725.83 53.79
 2 4 14 590.94 27.7
 2 4 14 643.74 35
 -2 -4 -14 627.34 27.5
 1 5 14 1570.44 97.99
 1 5 14 1420.86 62.79
 1 5 14 1402.16 57.19
 1 5 14 1578.94 79.49
 -1 -5 -14 1546.95 51.49
 0 6 14 316.87 27.7
 0 6 14 327.07 29.8
 0 6 14 356.66 21.7
 0 -6 -14 334.37 20.7
 -1 7 14 93.19 14.6
 -1 7 14 73.09 13.4
 -1 7 14 92.79 13.4
 1 -7 -14 94.89 13.8
 9 -1 14 4.5 10.1
 8 0 14 7.3 12.3
 7 1 14 15.7 13.6
 6 2 14 560.44 35.9
 6 2 14 559.44 30
 6 2 14 659.23 45.6
 -6 -2 -14 592.14 38.1
 -6 -2 -14 630.94 46.7
 5 3 14 86.69 10.4
 5 3 14 92.29 8.8
 -5 -3 -14 79.59 8.1
 -5 -3 -14 110.89 14
 4 4 14 425.96 31.8
 4 4 14 457.75 28.7
 4 4 14 448.06 18.9
 -4 -4 -14 442.36 24.3
 -4 -4 -14 437.76 25.6
 3 5 14 1359.16 80.99
 3 5 14 1248.78 68.29
 3 5 14 1392.06 55.99
 3 5 14 1363.06 63.69
 -3 -5 -14 1477.95 89.79
 -3 -5 -14 1472.35 64.99
 2 6 14 301.27 19.9
 2 6 14 313.37 22
 2 6 14 230.58 18.5
 2 6 14 284.57 17.6
 -2 -6 -14 283.17 19.2
 1 7 14 117.69 15.5
 1 7 14 114.79 15.2
 1 7 14 134.69 14.6
 -1 -7 -14 114.49 13.5
 9 1 14 -2.7 13.9
 -9 -1 -14 2.1 10.5
 -9 -1 -14 14.2 11
 8 2 14 338.37 26.9
 -8 -2 -14 443.56 34.2
 -8 -2 -14 360.96 22.6
 7 3 14 96.29 17.1
 -7 -3 -14 86.79 13.2
 -7 -3 -14 112.19 15.7
 6 4 14 281.37 24.3
 6 4 14 324.67 20.2
 -6 -4 -14 335.67 37.2
 -6 -4 -14 330.07 21.4
 -6 -4 -14 367.56 19.9
 5 5 14 882.21 55.69
 5 5 14 963 49.2
 -5 -5 -14 910.31 46.2
 -5 -5 -14 977.2 48.9
 -5 -5 -14 986.4 81.09
 4 6 14 184.98 16.2
 4 6 14 196.48 20
 -4 -6 -14 197.28 22.9
 -4 -6 -14 170.38 15.3
 3 7 14 47.3 11.7
 3 7 14 47.6 11.4
 -3 -7 -14 42.2 9.7
 -4 -6 15 150.48 18.3
 -4 -6 15 167.98 21.2
 4 6 -15 170.38 16.5
 4 6 -15 178.68 18
 -5 -5 15 5.1 10.1
 -5 -5 15 3.2 13.2
 5 5 -15 -2 8.8
 5 5 -15 -0.3 8.5
 -6 -4 15 105.39 14.6
 -6 -4 15 86.09 14.6
 6 4 -15 90.19 9.4
 6 4 -15 91.89 12.2
 -7 -3 15 66.19 14.1
 -7 -3 15 64.69 11.2
 -7 -3 15 61.79 12.5
 7 3 -15 56.19 8.9
 7 3 -15 74.49 14.7
 -8 -2 15 251.97 20.6
 -8 -2 15 223.28 19.3
 -8 -2 15 224.08 24
 8 2 -15 281.47 22.6
 8 2 -15 261.37 20.1
 -1 -7 15 11.7 12.6
 1 7 -15 5.5 8.6
 -2 -6 15 110.49 17.3
 -2 -6 15 145.49 18.4
 2 6 -15 141.89 15.9
 2 6 -15 163.58 16.4
 -3 -5 15 10.1 13.4
 -3 -5 15 -11.3 10.4
 3 5 -15 8.1 6.7
 3 5 -15 1.4 8.7
 -4 -4 15 176.68 20.4
 -4 -4 15 134.49 16.1
 4 4 -15 171.08 14.6
 4 4 -15 163.68 11.7
 4 4 -15 132.79 16
 -5 -3 15 161.08 16.3
 -5 -3 15 139.69 16.4
 -5 -3 15 162.88 16.8
 5 3 -15 156.88 17.9
 5 3 -15 188.08 14.1
 5 3 -15 199.58 14.6
 -6 -2 15 486.35 35.4
 -6 -2 15 512.25 28.7
 -6 -2 15 585.74 36.8
 -6 -2 15 567.74 36.5
 6 2 -15 541.65 28.5
 6 2 -15 532.65 28.6
 6 2 -15 542.35 37.2
 -7 -1 15 661.33 42.2
 -7 -1 15 694.13 37.3
 -7 -1 15 665.53 34.6
 -7 -1 15 675.63 35
 7 1 -15 669.23 45.5
 7 1 -15 634.64 28.9
 -8 0 15 9.6 10.6
 -8 0 15 0.7 8.2
 -8 0 15 13.8 9.9
 -8 0 15 6.6 9
 8 0 -15 1.9 9.8
 8 0 -15 16.4 7.9
 1 -7 15 21.3 11.9
 -1 7 -15 14.5 8.9
 0 -6 15 89.79 15.3
 0 -6 15 68.29 11.9
 0 6 -15 109.99 14.3
 0 6 -15 94.29 12.6
 -1 -5 15 9.1 11.5
 -1 -5 15 1.6 10.4
 1 5 -15 11.5 7
 1 5 -15 14.5 8.3
 -2 -4 15 158.58 18
 -2 -4 15 148.79 15.2
 -2 -4 15 150.58 16.5
 2 4 -15 167.58 18.8
 2 4 -15 195.58 15.6
 -3 -3 15 319.57 21.5
 -3 -3 15 309.67 20.6
 -3 -3 15 313.57 23
 -3 -3 15 268.37 19.9
 3 3 -15 280.57 19.9
 3 3 -15 286.37 18
 -4 -2 15 1054.89 41.9
 -4 -2 15 975.1 38.2
 -4 -2 15 1000.4 53.89
 -4 -2 15 927.81 62.79
 -4 -2 15 1000.6 44.5
 4 2 -15 998.3 34.5
 4 2 -15 962.6 47.5
 -5 -1 15 893.01 39.3
 -5 -1 15 909.31 42.8
 -5 -1 15 837.22 40.4
 5 1 -15 856.31 44.7
 5 1 -15 880.91 55.69
 5 1 -15 947.81 35
 -6 0 15 -7.6 8.4
 -6 0 15 6.5 6.7
 -6 0 15 9.2 5.9
 -6 0 15 -5.9 9.2
 6 0 -15 3 6.8
 6 0 -15 8.2 4.7
 -7 1 15 673.43 42.8
 -7 1 15 641.24 53.89
 -7 1 15 634.64 37.4
 -7 1 15 652.03 40.4
 7 -1 -15 714.93 36
 7 -1 -15 591.04 46.5
 -8 2 15 267.47 21.2
 -8 2 15 214.58 21.2
 -8 2 15 254.57 23.5
 8 -2 -15 224.18 21.9
 2 -6 15 118.79 16
 2 -6 15 138.89 17.3
 -2 6 -15 125.09 15.4
 -2 6 -15 117.99 13.3
 1 -5 15 4.6 10.9
 1 -5 15 -2.1 10.7
 -1 5 -15 4.5 9.9
 -1 5 -15 1.6 7.4
 0 -4 15 208.08 20.7
 0 -4 15 170.68 17.5
 0 -4 15 152.38 15.1
 0 4 -15 161.28 14.2
 0 4 -15 169.88 15.1
 -1 -3 15 207.88 17
 -1 -3 15 228.68 17.5
 -1 -3 15 199.68 17.6
 -1 -3 15 184.88 16.4
 1 3 -15 178.88 14.9
 1 3 -15 216.28 16.3
 -2 -2 15 1205.18 79.09
 -2 -2 15 1175.18 67.49
 -2 -2 15 1167.88 33.4
 -2 -2 15 1238.58 68.59
 -2 -2 15 1207.68 114.99
 2 2 -15 1131.99 59.59
 2 2 -15 1248.28 66.09
 -3 -1 15 1317.17 46.7
 -3 -1 15 1233.28 42.8
 -3 -1 15 1245.28 38.9
 -3 -1 15 1218.88 42.2
 3 1 -15 1284.87 52.59
 3 1 -15 1263.17 58.79
 -4 0 15 -5.9 7.7
 -4 0 15 2.6 3.3
 -4 0 15 -6.3 8.1
 4 0 -15 1.8 5.6
 4 0 -15 4.2 8.8
 -5 1 15 839.62 33.6
 -5 1 15 915.51 48.9
 -5 1 15 797.32 52.59
 -5 1 15 858.11 51.89
 5 -1 -15 820.12 45.5
 -6 2 15 548.55 28.7
 -6 2 15 507.75 37.4
 -6 2 15 540.65 39.4
 6 -2 -15 593.04 38.1
 -7 3 15 68.89 11.2
 -7 3 15 66.19 14.1
 -7 3 15 79.59 13.4
 7 -3 -15 76.09 15.7
 4 -6 15 192.18 17.1
 -4 6 -15 160.18 17.4
 3 -5 15 -8 9.3
 3 -5 15 11.1 11.4
 3 -5 15 10 8.3
 -3 5 -15 10.5 9.7
 -3 5 -15 4.8 6.4
 2 -4 15 193.28 16.6
 2 -4 15 193.18 18.5
 2 -4 15 149.69 16.7
 -2 4 -15 200.18 17.3
 -2 4 -15 150.48 12.9
 1 -3 15 213.98 16.8
 1 -3 15 212.08 17.9
 1 -3 15 212.68 18
 1 -3 15 193.28 15.5
 1 -3 15 214.58 16.8
 -1 3 -15 218.58 17.9
 -1 3 -15 220.08 16.5
 0 -2 15 1163.68 83.29
 0 -2 15 994.9 49.2
 0 -2 15 1201.08 39.4
 0 -2 15 1164.88 37.2
 0 -2 15 1229.68 100.49
 0 2 -15 1158.18 54.09
 0 2 -15 1244.08 49.9
 -1 -1 15 1862.31 93.09
 -1 -1 15 1861.21 86.99
 -1 -1 15 1919.11 121.79
 -1 -1 15 1890.51 51.49
 -1 -1 15 1911.31 54.99
 1 1 -15 1964.2 67.99
 1 1 -15 1891.61 89.59
 -2 0 15 -5.1 8.3
 -2 0 15 -2.1 4.5
 -2 0 15 -0.3 5
 -2 0 15 5.4 8.9
 -2 0 15 1.2 7.4
 2 0 -15 0.1 6
 -3 1 15 1282.27 39.7
 -3 1 15 1249.18 71.09
 -3 1 15 1278.67 52.29
 -3 1 15 1193.68 94.39
 3 -1 -15 1308.27 78.59
 3 -1 -15 1276.07 67.09
 -4 2 15 944.11 60.89
 -4 2 15 1095.39 47.2
 -4 2 15 997.1 38
 4 -2 -15 992.9 53.19
 -5 3 15 173.38 17.2
 -5 3 15 185.38 16.7
 5 -3 -15 206.88 19.7
 -6 4 15 63.59 12.7
 -6 4 15 81.49 14.6
 -6 4 15 73.89 12
 6 -4 -15 86.69 17
 5 -5 15 -0.2 7.6
 5 -5 15 -5.8 9.3
 -5 5 -15 -0.7 8.7
 -5 5 -15 -15.2 9.7
 4 -4 15 138.19 12.9
 4 -4 15 111.19 17.4
 4 -4 15 126.29 14.9
 4 -4 15 131.09 14.7
 -4 4 -15 135.49 13.7
 -4 4 -15 122.49 13.5
 -4 4 -15 123.99 11.8
 3 -3 15 250.57 20.4
 3 -3 15 286.17 25
 3 -3 15 290.57 17.6
 3 -3 15 326.17 18
 3 -3 15 306.97 23.1
 -3 3 -15 269.67 19.3
 -3 3 -15 285.17 15.8
 2 -2 15 1112.99 70.69
 2 -2 15 1161.08 50.49
 2 -2 15 1165.28 54.99
 2 -2 15 1208.88 89.29
 2 -2 15 1184.18 52.29
 -2 2 -15 1139.09 41.4
 -2 2 -15 1112.19 42.4
 1 -1 15 2034.5 87.49
 1 -1 15 1849.31 82.89
 1 -1 15 1979.5 115.49
 1 -1 15 1963.2 69.59
 1 -1 15 1816.12 94.69
 -1 1 -15 1855.91 69.99
 -1 1 -15 1737.73 62.79
 0 0 15 -4.8 7.6
 0 0 15 6.8 5.2
 0 0 15 4.2 7.3
 0 0 15 -1.5 6.7
 0 0 15 10.6 7.3
 0 0 -15 6.8 5
 0 0 -15 6.1 4.5
 0 0 -15 4 5.7
 -1 1 15 1963.1 81.09
 -1 1 15 1899.51 110.89
 -1 1 15 1848.52 91.19
 -1 1 15 1796.22 41.5
 1 -1 -15 1846.12 98.19
 1 -1 -15 1901.81 71.89
 1 -1 -15 1907.11 100.89
 -2 2 15 1210.68 48.3
 -2 2 15 1236.28 44.3
 -2 2 15 1089.99 43.9
 -2 2 15 1221.68 56.89
 2 -2 -15 1187.08 69.59
 2 -2 -15 1291.07 71.89
 -3 3 15 291.07 24.4
 -3 3 15 282.27 19.6
 -3 3 15 273.67 18.6
 -3 3 15 258.97 20.7
 3 -3 -15 240.08 17.8
 -4 4 15 128.79 15.6
 -4 4 15 126.19 11
 -4 4 15 158.08 15.1
 4 -4 -15 129.49 17.6
 -5 5 15 2.3 9.9
 -5 5 15 -0.3 9.4
 6 -4 15 113.39 15.1
 6 -4 15 80.69 18.6
 -6 4 -15 124.99 12.9
 -6 4 -15 124.59 17.3
 5 -3 15 182.58 19.6
 5 -3 15 208.88 17.7
 5 -3 15 147.49 17.8
 -5 3 -15 204.28 21.5
 -5 3 -15 169.98 15
 -5 3 -15 193.78 16.4
 4 -2 15 1036.6 61.99
 4 -2 15 1048.7 55.79
 4 -2 15 969 67.09
 4 -2 15 918.01 56.49
 4 -2 15 1026.4 67.89
 -4 2 -15 1040.3 49.4
 -4 2 -15 1004.7 44.2
 -4 2 -15 957.5 37
 3 -1 15 1236.98 59.39
 3 -1 15 1256.27 38.3
 3 -1 15 1287.67 71.29
 3 -1 15 1295.27 44.1
 3 -1 15 1228.08 84.29
 -3 1 -15 1298.87 49.3
 -3 1 -15 1271.37 72.49
 -3 1 -15 1295.57 45.5
 2 0 15 5.3 6.4
 2 0 15 17.8 7.8
 2 0 15 9.1 6
 2 0 15 6.9 6.9
 -2 0 -15 6.4 5.6
 1 1 15 1870.11 83.49
 1 1 15 1902.01 185.08
 1 1 15 1862.51 51.19
 1 1 15 1858.01 67.09
 1 1 15 1953.1 82.09
 -1 -1 -15 2013.4 64.59
 -1 -1 -15 1933.21 60.89
 -1 -1 -15 2027.7 123.39
 0 2 15 1295.47 58.09
 0 2 15 1156.68 57.99
 0 2 15 1183.58 53.59
 0 2 15 1267.57 95.29
 0 -2 -15 1248.98 49
 0 -2 -15 1153.48 40.8
 0 -2 -15 1218.08 82.29
 -1 3 15 252.67 16.6
 -1 3 15 209.38 17.3
 -1 3 15 212.68 15.8
 -1 3 15 195.78 14.9
 1 -3 -15 220.48 16.7
 -2 4 15 127.19 16.1
 -2 4 15 124.69 12.5
 -2 4 15 135.59 16.8
 -2 4 15 123.79 12
 2 -4 -15 161.58 17.4
 -3 5 15 2.3 9.3
 -3 5 15 -1.3 9.2
 -3 5 15 1.5 7.4
 -3 5 15 0.9 5.9
 3 -5 -15 -11.6 11.6
 -4 6 15 140.69 17.5
 -4 6 15 107.69 15.4
 -4 6 15 151.68 14.4
 4 -6 -15 168.28 21.9
 7 -3 15 60.39 11.5
 7 -3 15 97.69 13.7
 -7 3 -15 82.89 13.7
 6 -2 15 502.75 29.7
 6 -2 15 565.94 45.9
 6 -2 15 566.34 32.3
 -6 2 -15 552.14 32.2
 -6 2 -15 539.65 24.5
 5 -1 15 906.01 62.89
 5 -1 15 910.01 51.29
 5 -1 15 893.01 60.69
 5 -1 15 896.61 44.4
 5 -1 15 867.11 52.19
 -5 1 -15 962.6 38.5
 -5 1 -15 934.21 37.1
 4 0 15 -2.2 6
 4 0 15 6.2 5.6
 4 0 15 2.5 5.4
 4 0 15 11.7 7.9
 4 0 15 12.4 7.5
 -4 0 -15 3 5
 -4 0 -15 7.1 6.7
 -4 0 -15 5 4.3
 3 1 15 1281.47 51.79
 3 1 15 1232.78 56.99
 3 1 15 1188.68 96.99
 3 1 15 1257.27 45.4
 3 1 15 1296.07 46.8
 -3 -1 -15 1171.58 52.79
 -3 -1 -15 1268.47 51.69
 -3 -1 -15 1395.46 72.29
 2 2 15 1226.08 48.5
 2 2 15 1190.18 84.09
 2 2 15 1210.98 47.8
 2 2 15 1117.79 50.19
 -2 -2 -15 1194.78 59.09
 -2 -2 -15 1155.68 44.7
 -2 -2 -15 1325.47 84.19
 1 3 15 219.28 20.2
 1 3 15 204.88 19
 1 3 15 234.98 18.5
 1 3 15 203.48 17.6
 -1 -3 -15 228.58 16.4
 -1 -3 -15 193.08 14.5
 0 4 15 186.38 16.2
 0 4 15 157.18 14.2
 0 4 15 190.68 16.8
 0 -4 -15 179.28 15
 -1 5 15 16.5 8.6
 -1 5 15 2.7 7.6
 -1 5 15 0.8 8
 -1 5 15 4.9 9.5
 1 -5 -15 6.7 8.7
 -2 6 15 120.99 14.4
 -2 6 15 125.79 14.5
 -2 6 15 111.29 13.9
 -2 6 15 96.19 15.7
 2 -6 -15 118.99 16.4
 8 -2 15 193.58 21.5
 7 -1 15 674.33 39.4
 7 -1 15 646.04 40.8
 -7 1 -15 613.64 27.6
 6 0 15 11.5 6.9
 6 0 15 3.2 8.2
 6 0 15 -12.1 11.2
 -6 0 -15 13.3 7.8
 -6 0 -15 5.3 6.4
 5 1 15 988 91.69
 5 1 15 936.51 57.19
 5 1 15 921.11 42.6
 5 1 15 836.72 45.5
 5 1 15 849.32 58.49
 -5 -1 -15 1006.4 57.99
 -5 -1 -15 900.31 48.9
 -5 -1 -15 883.81 49
 4 2 15 1082.39 94.69
 4 2 15 971.9 40.6
 4 2 15 977.4 68.19
 4 2 15 1030.7 64.79
 -4 -2 -15 974.7 73.99
 -4 -2 -15 989.1 54.59
 3 3 15 249.08 15.9
 3 3 15 284.07 18.5
 3 3 15 271.47 19.1
 3 3 15 258.17 21.7
 -3 -3 -15 243.58 15.3
 -3 -3 -15 300.77 21.8
 2 4 15 159.38 17.6
 2 4 15 175.78 15.8
 2 4 15 164.18 15.5
 2 4 15 184.28 15.4
 -2 -4 -15 152.18 16.1
 -2 -4 -15 154.88 13.3
 1 5 15 6.2 8.7
 1 5 15 14.5 9.2
 1 5 15 5.3 9.8
 1 5 15 15.1 8.4
 -1 -5 -15 5.1 7.5
 0 6 15 83.99 11.9
 0 6 15 88.39 13.1
 0 6 15 83.39 14.1
 0 6 15 113.79 15.7
 0 -6 -15 86.29 12.8
 -1 7 15 -0.7 9
 -1 7 15 10.1 12
 1 -7 -15 23.6 11.4
 8 0 15 -5.5 8.6
 7 1 15 721.03 51.69
 -7 -1 -15 760.82 47.8
 6 2 15 524.35 39.3
 -6 -2 -15 493.05 35.9
 -6 -2 -15 519.45 26.4
 5 3 15 211.28 20.1
 5 3 15 173.48 11.9
 5 3 15 205.68 17.5
 -5 -3 -15 170.08 16.2
 -5 -3 -15 181.68 14.5
 4 4 15 139.89 13
 4 4 15 145.49 17.2
 4 4 15 102.39 13.2
 -4 -4 -15 106.69 11.6
 3 5 15 8 8.1
 3 5 15 -2.8 8.9
 3 5 15 7.9 8.5
 3 5 15 3.5 7.3
 -3 -5 -15 1.9 7.9
 -3 -5 -15 2 7
 2 6 15 129.09 16.6
 2 6 15 139.09 18.5
 2 6 15 139.19 14.4
 2 6 15 127.39 14.7
 -2 -6 -15 125.99 13.2
 1 7 15 23 10.9
 1 7 15 22.1 11.1
 1 7 15 13.9 11
 -1 -7 -15 8.7 8.9
 8 2 15 282.67 25.8
 -8 -2 -15 269.77 20.9
 -8 -2 -15 300.47 29.9
 7 3 15 72.59 17.7
 -7 -3 -15 79.59 12.9
 -7 -3 -15 72.79 13.6
 6 4 15 89.59 15.1
 -6 -4 -15 119.89 12.3
 -6 -4 -15 126.39 16.5
 -6 -4 -15 101.59 12.3
 5 5 15 2.6 7.3
 5 5 15 2.2 10.3
 5 5 15 1.9 12.9
 -5 -5 -15 3.2 10
 -5 -5 -15 -1.9 5.7
 4 6 15 174.28 16.6
 4 6 15 171.08 16
 -4 -6 -15 150.18 13.8
 -4 -6 -15 182.28 19.8
 -5 -5 16 443.46 31.4
 -5 -5 16 348.87 39.9
 5 5 -16 325.87 33.8
 5 5 -16 372.26 29.4
 -6 -4 16 91.09 15.2
 -6 -4 16 101.79 19.6
 -6 -4 16 93.09 15
 -7 -3 16 74.59 16
 -7 -3 16 77.09 16.7
 7 3 -16 96.69 17.3
 7 3 -16 65.69 10.7
 -2 -6 16 154.48 20.4
 -2 -6 16 123.89 18.7
 2 6 -16 152.08 16.5
 2 6 -16 149.79 16.8
 -3 -5 16 538.65 31.6
 -3 -5 16 526.45 34.2
 3 5 -16 560.24 28.7
 3 5 -16 535.45 33.9
 -4 -4 16 229.98 23.8
 -4 -4 16 198.38 17.2
 4 4 -16 214.68 17.1
 -5 -3 16 114.39 14.3
 -5 -3 16 159.78 22.2
 -5 -3 16 132.79 14.4
 5 3 -16 125.99 17.5
 5 3 -16 110.09 13.4
 5 3 -16 136.19 13.8
 -6 -2 16 241.18 19.4
 -6 -2 16 173.88 20
 6 2 -16 221.48 15.8
 6 2 -16 202.68 19.8
 6 2 -16 206.58 14.3
 -7 -1 16 106.89 16.1
 -7 -1 16 115.19 13.8
 -7 -1 16 151.58 16.8
 -7 -1 16 119.19 13.5
 7 1 -16 121.59 16.7
 7 1 -16 124.99 12.9
 -8 0 16 209.08 24.4
 8 0 -16 205.98 22.3
 0 -6 16 189.78 20
 0 6 -16 198.98 17.6
 0 6 -16 184.18 16.7
 -1 -5 16 704.73 43.3
 -1 -5 16 660.13 30.9
 1 5 -16 732.63 36.2
 1 5 -16 646.74 40.1
 -2 -4 16 300.37 27.2
 -2 -4 16 272.07 23.8
 -2 -4 16 304.67 25.1
 2 4 -16 245.68 19.6
 2 4 -16 293.97 19.7
 -3 -3 16 182.38 19.6
 -3 -3 16 133.89 14
 -3 -3 16 169.78 17.7
 -3 -3 16 145.29 12.5
 3 3 -16 140.89 16
 3 3 -16 149.99 15
 -4 -2 16 308.87 18.9
 -4 -2 16 332.67 25.1
 -4 -2 16 282.57 24.5
 -4 -2 16 353.26 23.2
 4 2 -16 283.17 19.3
 4 2 -16 323.37 23.4
 -5 -1 16 183.58 14.6
 -5 -1 16 173.88 15.9
 -5 -1 16 138.99 16.4
 5 1 -16 157.98 13.2
 5 1 -16 152.98 16.9
 -6 0 16 406.06 24.8
 -6 0 16 447.46 27.8
 -6 0 16 400.26 25.3
 -6 0 16 436.66 33
 6 0 -16 430.66 30.5
 -7 1 16 119.79 16.3
 -7 1 16 104.49 14.4
 -7 1 16 106.79 15.3
 7 -1 -16 147.99 17.7
 2 -6 16 145.79 19.6
 2 -6 16 172.18 18.5
 -2 6 -16 132.89 15
 -2 6 -16 126.39 14.7
 1 -5 16 630.64 31.6
 1 -5 16 763.52 60.29
 -1 5 -16 689.73 45.9
 -1 5 -16 736.73 36
 0 -4 16 225.78 19
 0 -4 16 256.37 21.5
 0 -4 16 227.98 21
 0 -4 16 280.87 24.5
 0 4 -16 230.18 18.5
 0 4 -16 254.07 19.7
 -1 -3 16 187.78 15.8
 -1 -3 16 185.88 18.3
 -1 -3 16 198.08 18.2
 -1 -3 16 181.98 20
 -1 -3 16 181.48 17.6
 1 3 -16 180.78 16.2
 1 3 -16 194.28 15.9
 -2 -2 16 384.96 24.7
 -2 -2 16 404.86 23.5
 -2 -2 16 394.96 30.5
 -2 -2 16 397.36 23.5
 -2 -2 16 347.37 20.3
 2 2 -16 446.46 32.9
 2 2 -16 433.46 25.4
 -3 -1 16 244.28 26.7
 -3 -1 16 226.58 13
 -3 -1 16 244.98 17.7
 -3 -1 16 227.58 18.9
 3 1 -16 221.78 16.9
 3 1 -16 281.37 16.7
 -4 0 16 817.02 36.2
 -4 0 16 862.61 34.9
 4 0 -16 855.31 50.49
 4 0 -16 862.21 50.89
 -5 1 16 166.78 16.6
 -5 1 16 162.78 13.3
 -5 1 16 154.48 16.7
 5 -1 -16 177.18 17.9
 -6 2 16 227.98 20
 -6 2 16 207.98 19
 -6 2 16 214.88 16.9
 6 -2 -16 226.98 21.4
 -7 3 16 79.99 14.6
 -7 3 16 64.19 11.6
 -7 3 16 64.89 15.7
 7 -3 -16 87.59 17
 3 -5 16 542.75 25.4
 3 -5 16 511.55 27.7
 3 -5 16 572.54 49.8
 3 -5 16 489.55 29.3
 -3 5 -16 497.75 29.3
 -3 5 -16 518.75 32.7
 2 -4 16 279.37 18.7
 2 -4 16 245.48 22.5
 2 -4 16 259.17 19.7
 2 -4 16 317.17 19.5
 2 -4 16 289.97 24.6
 -2 4 -16 258.97 25.4
 -2 4 -16 301.87 20.7
 1 -3 16 206.18 18
 1 -3 16 171.18 16
 1 -3 16 169.48 13.7
 1 -3 16 188.18 18.7
 1 -3 16 185.18 18.2
 -1 3 -16 186.78 16
 -1 3 -16 198.78 16.2
 0 -2 16 493.45 48.7
 0 -2 16 488.45 30.2
 0 -2 16 473.75 28.3
 0 -2 16 441.26 23
 0 -2 16 486.75 34.3
 0 2 -16 504.45 30.3
 0 2 -16 464.85 23.6
 -1 -1 16 371.66 21.2
 -1 -1 16 458.15 43.2
 -1 -1 16 419.26 21
 -1 -1 16 342.47 24.2
 -1 -1 16 366.26 19.2
 1 1 -16 349.37 22.8
 1 1 -16 360.86 18.7
 -2 0 16 928.81 41.5
 -2 0 16 958.9 52.99
 -2 0 16 809.22 39.8
 -2 0 16 979.7 37.7
 -2 0 16 919.91 51.49
 2 0 -16 900.51 48.5
 2 0 -16 921.21 37.4
 -3 1 16 241.18 17.8
 -3 1 16 217.68 13.8
 -3 1 16 247.58 19.6
 -3 1 16 246.58 17.3
 3 -1 -16 194.98 16.5
 -4 2 16 313.37 21.2
 -4 2 16 279.87 19.8
 -4 2 16 279.47 18.5
 4 -2 -16 292.17 21.7
 -5 3 16 123.39 16
 -5 3 16 141.89 16
 5 -3 -16 132.39 17.8
 -6 4 16 109.09 12.3
 -6 4 16 105.99 15.3
 -6 4 16 96.09 16
 6 -4 -16 114.09 18.9
 5 -5 16 373.26 29.9
 -5 5 -16 417.86 33.3
 4 -4 16 215.48 19.2
 4 -4 16 206.38 22
 4 -4 16 241.88 20.5
 -4 4 -16 232.58 18.5
 -4 4 -16 205.28 17.7
 -4 4 -16 216.38 17.1
 3 -3 16 169.68 16.6
 3 -3 16 166.98 18.9
 3 -3 16 159.08 15.5
 3 -3 16 138.89 17.4
 3 -3 16 163.08 13.6
 -3 3 -16 192.78 17.2
 -3 3 -16 139.29 13
 -3 3 -16 173.48 16.1
 2 -2 16 387.56 31.1
 2 -2 16 389.36 21.2
 2 -2 16 409.06 21.5
 2 -2 16 393.56 23
 2 -2 16 425.26 27.8
 -2 2 -16 395.76 19.8
 -2 2 -16 419.66 32
 1 -1 16 358.46 24.7
 1 -1 16 393.56 20.9
 1 -1 16 392.36 20
 1 -1 16 361.06 21.4
 1 -1 16 393.66 21.6
 -1 1 -16 385.46 20.3
 -1 1 -16 392.76 18.2
 0 0 16 829.42 75.59
 0 0 16 865.21 38.9
 0 0 16 874.11 29.7
 0 0 16 822.12 44.5
 0 0 16 869.71 34
 0 0 -16 880.31 53.59
 0 0 -16 862.81 28.6
 0 0 -16 824.02 27
 -1 1 16 425.56 27.6
 -1 1 16 399.86 19.2
 -1 1 16 363.56 21.9
 -1 1 16 381.76 21.9
 1 -1 -16 384.96 28
 1 -1 -16 355.56 22.4
 -2 2 16 438.16 24.6
 -2 2 16 365.66 18.9
 -2 2 16 413.36 21.5
 -2 2 16 384.16 24
 2 -2 -16 415.46 24.6
 -3 3 16 146.19 12.7
 -3 3 16 183.88 18.6
 -3 3 16 172.48 14.8
 -3 3 16 148.39 14.7
 3 -3 -16 199.58 18.6
 -4 4 16 209.28 16.6
 -4 4 16 181.08 18.4
 -4 4 16 158.08 13.2
 -4 4 16 174.78 16.7
 4 -4 -16 220.18 21.3
 -5 5 16 338.27 26.5
 -5 5 16 325.57 34.9
 5 -5 -16 279.37 27.5
 6 -4 16 113.69 16.2
 6 -4 16 117.99 20.9
 -6 4 -16 93.49 14.3
 -6 4 -16 128.39 15.4
 5 -3 16 110.69 13.5
 5 -3 16 129.69 16.6
 5 -3 16 133.99 18.4
 -5 3 -16 106.19 14.2
 -5 3 -16 154.28 14.5
 4 -2 16 332.87 24.7
 4 -2 16 304.57 22.9
 4 -2 16 263.87 22.6
 4 -2 16 303.07 22.9
 4 -2 16 308.67 21.5
 -4 2 -16 324.17 17.2
 -4 2 -16 337.67 20.7
 -4 2 -16 294.87 21.3
 3 -1 16 228.68 14
 3 -1 16 229.28 18.1
 3 -1 16 185.58 16
 3 -1 16 239.78 18.3
 3 -1 16 218.38 16.6
 -3 1 -16 239.58 15.5
 -3 1 -16 251.47 20
 -3 1 -16 211.58 13.9
 2 0 16 988.2 39
 2 0 16 971.8 74.29
 2 0 16 984.7 48.3
 2 0 16 982 66.39
 2 0 16 913.91 45.8
 -2 0 -16 891.91 43.8
 -2 0 -16 948.11 41.5
 1 1 16 408.36 20.4
 1 1 16 394.86 22
 1 1 16 347.17 18.4
 1 1 16 384.96 29.5
 1 1 16 375.16 25.9
 -1 -1 -16 391.56 19
 -1 -1 -16 390.26 19.3
 0 2 16 475.95 24.1
 0 2 16 424.46 21.1
 0 2 16 452.65 37
 0 2 16 476.35 25.7
 0 -2 -16 419.76 34.1
 0 -2 -16 466.45 26.3
 0 -2 -16 477.05 27.9
 -1 3 16 177.78 19
 -1 3 16 176.98 17.2
 -1 3 16 182.48 15.8
 -1 3 16 144.49 13.5
 1 -3 -16 186.38 15.2
 -2 4 16 232.98 17.2
 -2 4 16 239.78 17
 -2 4 16 256.47 21
 -2 4 16 220.58 15.6
 2 -4 -16 250.57 22.4
 -3 5 16 463.95 34.2
 -3 5 16 457.75 39.8
 -3 5 16 459.05 37.5
 -3 5 16 572.44 30.1
 3 -5 -16 500.55 32.3
 7 -3 16 124.99 18.6
 6 -2 16 241.08 19.3
 6 -2 16 176.28 21.8
 6 -2 16 182.48 19.2
 -6 2 -16 234.68 18.3
 5 -1 16 177.78 16.3
 5 -1 16 183.88 18
 5 -1 16 178.18 16.1
 -5 1 -16 184.88 12.1
 -5 1 -16 171.38 14.4
 4 0 16 804.42 55.59
 4 0 16 903.41 42.6
 4 0 16 797.42 69.29
 4 0 16 857.01 48.1
 4 0 16 1026 53.79
 -4 0 -16 851.61 40
 -4 0 -16 872.81 37.6
 3 1 16 236.98 16.4
 3 1 16 224.08 21.2
 3 1 16 224.48 18.2
 3 1 16 221.28 22.2
 3 1 16 239.18 21.1
 -3 -1 -16 217.08 15.2
 -3 -1 -16 263.57 17.1
 -3 -1 -16 217.58 16.1
 2 2 16 372.26 20
 2 2 16 383.86 23
 2 2 16 405.56 31.4
 2 2 16 352.26 21.7
 -2 -2 -16 409.56 17.8
 -2 -2 -16 458.85 27.1
 -2 -2 -16 356.66 18.9
 1 3 16 163.38 15.2
 1 3 16 176.48 15.1
 1 3 16 161.38 16.7
 1 3 16 176.88 15.7
 -1 -3 -16 188.68 14.8
 -1 -3 -16 163.78 14.3
 0 4 16 251.77 17.7
 0 4 16 236.58 19.6
 0 4 16 252.97 19.2
 0 4 16 230.08 17.1
 0 -4 -16 242.58 17.6
 -1 5 16 742.73 46.5
 -1 5 16 648.64 44.7
 -1 5 16 623.94 33.9
 -1 5 16 699.53 49.9
 1 -5 -16 682.13 46.2
 -2 6 16 134.19 15.3
 -2 6 16 116.89 17.6
 -2 6 16 140.19 16.3
 2 -6 -16 135.99 17.5
 7 -1 16 125.49 16.7
 7 -1 16 131.99 17.1
 -7 1 -16 131.09 14.8
 6 0 16 494.35 44.5
 6 0 16 419.76 22.7
 6 0 16 439.46 35.5
 -6 0 -16 352.76 20.8
 5 1 16 165.18 12.1
 5 1 16 189.28 18.6
 5 1 16 143.69 15.5
 5 1 16 154.38 15.5
 5 1 16 172.18 14.1
 -5 -1 -16 155.58 14.1
 -5 -1 -16 132.29 12.6
 4 2 16 334.17 23.1
 4 2 16 341.27 24.5
 4 2 16 284.27 21.4
 4 2 16 289.57 23.6
 -4 -2 -16 291.77 21.3
 -4 -2 -16 332.27 24.7
 3 3 16 165.48 15.1
 3 3 16 137.69 16.4
 3 3 16 146.39 16.8
 3 3 16 154.68 14.2
 -3 -3 -16 139.69 13.2
 -3 -3 -16 154.18 15.7
 2 4 16 254.57 19.3
 2 4 16 271.57 20.9
 2 4 16 261.67 17
 2 4 16 256.37 18.8
 -2 -4 -16 232.48 24
 -2 -4 -16 290.17 23.5
 1 5 16 606.84 32.5
 1 5 16 637.64 38.1
 1 5 16 596.94 55.59
 1 5 16 613.94 37.5
 -1 -5 -16 704.03 28.7
 0 6 16 177.38 21.4
 0 6 16 135.09 15.9
 0 -6 -16 137.49 18.3
 7 1 16 118.09 18.4
 -7 -1 -16 115.79 15.1
 6 2 16 245.08 22.4
 -6 -2 -16 211.38 18.2
 5 3 16 138.59 13.5
 5 3 16 118.09 16.7
 5 3 16 111.19 15.4
 -5 -3 -16 134.79 11.7
 -5 -3 -16 118.29 14.8
 4 4 16 218.48 18.2
 4 4 16 185.68 17.7
 4 4 16 234.28 16.9
 4 4 16 247.38 22.1
 -4 -4 -16 208.98 15.4
 -4 -4 -16 210.18 18
 3 5 16 522.05 46.8
 3 5 16 566.44 56.79
 3 5 16 540.15 37.2
 3 5 16 460.95 37.2
 -3 -5 -16 564.24 37.3
 -3 -5 -16 552.84 44.3
 2 6 16 159.38 16.6
 2 6 16 146.49 16.3
 2 6 16 124.29 16.8
 -2 -6 -16 159.78 15.5
 -7 -3 -16 69.59 14.2
 -6 -4 -16 96.99 15.6
 -6 -4 -16 135.79 13.9
 5 5 16 391.96 25.7
 5 5 16 418.86 22
 -5 -5 -16 357.26 28.8
 -5 -5 -16 433.16 48.2
 -3 -5 17 21.3 15.1
 -3 -5 17 1.1 11.6
 3 5 -17 11.3 10.1
 -4 -4 17 301.97 27.2
 -4 -4 17 296.17 22.9
 -4 -4 17 341.97 26.8
 4 4 -17 309.37 23.9
 4 4 -17 338.77 23.5
 -5 -3 17 473.55 33.2
 -5 -3 17 496.15 30.5
 -5 -3 17 486.65 44.4
 5 3 -17 484.85 35.7
 5 3 -17 487.25 26
 -6 -2 17 119.69 18.4
 -6 -2 17 120.79 15.9
 6 2 -17 137.09 13.8
 6 2 -17 111.99 16.4
 -7 -1 17 129.09 14.8
 -7 -1 17 112.49 15.2
 -7 -1 17 106.99 15.8
 7 1 -17 106.59 17.8
 7 1 -17 123.79 13.4
 0 -6 17 234.38 24.2
 0 6 -17 254.77 29.3
 -1 -5 17 10.4 10.1
 -1 -5 17 21.2 13.2
 -1 -5 17 6.4 12.2
 1 5 -17 10.5 10.7
 1 5 -17 -2.9 8.4
 -2 -4 17 458.65 30.1
 -2 -4 17 491.15 28.8
 -2 -4 17 490.55 36.7
 -2 -4 17 472.35 42.2
 2 4 -17 452.45 29.5
 2 4 -17 524.55 28.3
 -3 -3 17 709.93 31.2
 -3 -3 17 640.44 36.4
 -3 -3 17 684.43 34.1
 3 3 -17 726.13 34.4
 3 3 -17 737.53 33.1
 -4 -2 17 192.28 17.7
 -4 -2 17 234.88 18.8
 -4 -2 17 201.18 18.1
 4 2 -17 240.88 17.2
 4 2 -17 193.08 16.6
 -5 -1 17 215.68 17.8
 -5 -1 17 202.38 17.4
 -5 -1 17 226.48 19
 5 1 -17 240.38 20.5
 5 1 -17 243.38 19.9
 -6 0 17 5.4 8
 -6 0 17 6.9 10.9
 -6 0 17 -0.1 9.4
 6 0 -17 0.1 11
 -7 1 17 101.19 16.1
 -7 1 17 99.29 13.1
 -7 1 17 136.59 17.2
 7 -1 -17 123.99 17.4
 1 -5 17 11.3 12.2
 1 -5 17 22.3 14.4
 1 -5 17 11.5 12.2
 1 -5 17 12.8 8.2
 -1 5 -17 2.6 8.2
 -1 5 -17 -3.4 10.1
 0 -4 17 543.95 37.1
 0 -4 17 661.03 39.3
 0 -4 17 590.54 52.89
 0 -4 17 577.24 26.9
 0 4 -17 632.24 35.9
 0 4 -17 662.53 29.3
 -1 -3 17 800.32 55.39
 -1 -3 17 780.32 62.79
 -1 -3 17 697.63 35.6
 -1 -3 17 808.02 62.49
 -1 -3 17 757.42 39.2
 1 3 -17 781.92 46.7
 1 3 -17 671.33 33.5
 -2 -2 17 315.37 20.1
 -2 -2 17 281.67 21.7
 -2 -2 17 265.47 20.8
 2 2 -17 279.27 19
 2 2 -17 321.17 19
 -3 -1 17 322.07 23
 -3 -1 17 365.86 26.5
 -3 -1 17 310.57 22
 -3 -1 17 306.97 19.6
 3 1 -17 346.67 20.7
 3 1 -17 360.76 19.8
 -4 0 17 15.4 12
 -4 0 17 18.7 11
 4 0 -17 -1.3 9.7
 4 0 -17 5.4 8.2
 -5 1 17 222.68 19
 -5 1 17 219.38 14.7
 -5 1 17 191.18 17.5
 5 -1 -17 220.78 19.5
 -6 2 17 142.09 15.9
 -6 2 17 99.49 17.2
 -6 2 17 158.18 16.9
 6 -2 -17 121.29 17.9
 3 -5 17 -7 12.3
 3 -5 17 13.6 9.4
 3 -5 17 8.6 10.3
 3 -5 17 3.2 13.1
 -3 5 -17 -5 6.8
 -3 5 -17 5.3 6.7
 2 -4 17 460.25 29.4
 2 -4 17 491.45 39.3
 2 -4 17 491.95 24.6
 2 -4 17 521.95 29.1
 2 -4 17 478.85 35.7
 -2 4 -17 471.25 29.2
 -2 4 -17 450.35 25.4
 1 -3 17 755.22 52.89
 1 -3 17 685.43 32.4
 1 -3 17 709.53 28.3
 1 -3 17 819.72 56.29
 1 -3 17 791.42 34.9
 -1 3 -17 777.42 36.9
 -1 3 -17 750.92 30.5
 0 -2 17 381.46 41.5
 0 -2 17 407.56 24.4
 0 -2 17 381.16 24.3
 0 -2 17 398.36 23.8
 0 -2 17 407.16 22.7
 0 2 -17 392.46 21.3
 0 2 -17 420.66 20.9
 -1 -1 17 264.97 31.8
 -1 -1 17 294.27 19
 -1 -1 17 313.37 20.5
 -1 -1 17 316.87 18.8
 -1 -1 17 305.17 20.8
 1 1 -17 296.57 17.8
 1 1 -17 285.27 21.4
 -2 0 17 7.2 9.7
 -2 0 17 6.4 9
 -2 0 17 0.4 10.7
 -2 0 17 -8.6 9.7
 -2 0 17 10.4 6.6
 2 0 -17 -1.2 6.8
 2 0 -17 -1.1 7.4
 -3 1 17 300.17 22
 -3 1 17 294.37 22.5
 -3 1 17 306.87 17.9
 -3 1 17 288.97 18.3
 3 -1 -17 298.47 20.2
 -4 2 17 225.38 17.9
 -4 2 17 194.28 18.4
 4 -2 -17 199.28 19.2
 -5 3 17 440.56 31.5
 -5 3 17 459.15 36.9
 5 -3 -17 457.55 32.7
 4 -4 17 284.97 24.3
 4 -4 17 276.87 30.9
 -4 4 -17 279.97 20.6
 -4 4 -17 299.57 25
 3 -3 17 627.84 43.2
 3 -3 17 643.64 59.29
 3 -3 17 656.33 46.3
 3 -3 17 613.14 42.6
 3 -3 17 606.74 28.9
 -3 3 -17 691.43 34.7
 -3 3 -17 727.73 33.3
 -3 3 -17 622.74 27.6
 2 -2 17 331.77 19.4
 2 -2 17 269.77 21.3
 2 -2 17 317.57 21.9
 2 -2 17 303.97 31.5
 2 -2 17 294.17 18.2
 -2 2 -17 311.07 17.7
 -2 2 -17 331.77 20.7
 -2 2 -17 339.67 19.7
 1 -1 17 294.87 23.3
 1 -1 17 273.37 17.3
 1 -1 17 273.57 22.9
 1 -1 17 304.87 21.2
 1 -1 17 297.77 21.6
 -1 1 -17 340.47 18.3
 -1 1 -17 298.47 16.2
 -1 1 -17 309.07 25.8
 0 0 17 12.8 9.2
 0 0 17 7.6 7.2
 0 0 17 22.2 10.1
 0 0 17 6.7 9.1
 0 0 -17 2.7 5.4
 0 0 -17 -0.5 7.3
 0 0 -17 3.5 6.4
 -1 1 17 331.07 21.7
 -1 1 17 303.37 30
 -1 1 17 309.37 18.1
 -1 1 17 281.37 19.5
 1 -1 -17 271.97 23.9
 1 -1 -17 311.87 18.6
 -2 2 17 298.67 20.8
 -2 2 17 355.06 20.7
 -2 2 17 279.57 19.4
 -2 2 17 327.77 23.8
 2 -2 -17 324.77 22.1
 -3 3 17 596.34 28.6
 -3 3 17 658.33 36.4
 -3 3 17 672.93 36.1
 -3 3 17 674.73 40.3
 3 -3 -17 578.14 28.5
 -4 4 17 275.17 24.9
 -4 4 17 276.97 23.7
 -4 4 17 269.77 20.7
 4 -4 -17 244.48 21.2
 5 -3 17 435.76 33.5
 5 -3 17 488.75 34.4
 5 -3 17 458.85 39.1
 -5 3 -17 488.45 29.3
 -5 3 -17 498.25 32.2
 4 -2 17 212.68 18.7
 4 -2 17 219.28 15.7
 4 -2 17 222.08 15.3
 4 -2 17 202.28 17.7
 4 -2 17 192.08 17.9
 -4 2 -17 222.88 17.5
 -4 2 -17 252.17 18.8
 -4 2 -17 233.98 19.7
 3 -1 17 319.17 22.5
 3 -1 17 337.57 25.9
 3 -1 17 342.57 25.1
 3 -1 17 322.37 26.3
 3 -1 17 310.57 18.3
 -3 1 -17 302.57 18.9
 -3 1 -17 320.97 20.1
 -3 1 -17 278.07 15.3
 2 0 17 -4.3 7.6
 2 0 17 18.5 8.3
 2 0 17 5.9 6.2
 2 0 17 -3.3 6.2
 2 0 17 11 8.4
 -2 0 -17 13.5 6.9
 -2 0 -17 -0.3 7.4
 1 1 17 273.47 16.6
 1 1 17 269.87 24.2
 1 1 17 309.47 22.1
 1 1 17 320.87 19.1
 1 1 17 270.57 25.3
 -1 -1 -17 275.77 18.3
 -1 -1 -17 275.37 21.5
 0 2 17 391.36 23
 0 2 17 386.06 23.4
 0 2 17 391.86 20.9
 0 2 17 350.66 21.3
 0 -2 -17 338.97 28.5
 -1 3 17 754.52 46.9
 -1 3 17 764.42 43.6
 -1 3 17 720.33 42
 -1 3 17 706.93 42.9
 1 -3 -17 792.32 55.99
 -2 4 17 499.95 30
 -2 4 17 453.15 28
 -2 4 17 481.65 35.6
 -2 4 17 496.85 32.2
 2 -4 -17 517.25 33.1
 -3 5 17 5.4 11.8
 -3 5 17 14.4 11.3
 -3 5 17 10.5 7.8
 3 -5 -17 12.5 9.7
 6 -2 17 151.38 16.8
 6 -2 17 122.79 15.5
 -6 2 -17 164.18 16.1
 5 -1 17 206.98 20.6
 5 -1 17 223.78 20.2
 5 -1 17 221.88 18.2
 -5 1 -17 221.28 17
 4 0 17 -4.4 6.5
 4 0 17 -3.3 5.6
 4 0 17 -1.9 8.2
 4 0 17 0.9 8.1
 4 0 17 0 6.4
 -4 0 -17 0.4 7.2
 -4 0 -17 5.1 5.4
 3 1 17 307.67 19.4
 3 1 17 303.27 22.9
 3 1 17 319.37 20.8
 3 1 17 305.17 22.6
 3 1 17 317.17 26.4
 -3 -1 -17 326.47 16.8
 -3 -1 -17 303.97 17.2
 2 2 17 321.17 26.5
 2 2 17 277.47 18.3
 2 2 17 292.67 31.2
 2 2 17 332.27 24.3
 -2 -2 -17 304.47 19.3
 1 3 17 792.72 53.19
 1 3 17 750.72 32
 1 3 17 752.42 58.59
 1 3 17 701.33 29.8
 -1 -3 -17 738.83 28.6
 0 4 17 575.64 35.7
 0 4 17 556.44 25.3
 0 4 17 608.14 38.1
 0 4 17 576.04 36
 0 -4 -17 615.84 28.6
 -1 5 17 -2.6 11.4
 -1 5 17 14 10.3
 -1 5 17 19.6 10.7
 1 -5 -17 8.9 9.3
 -7 1 -17 144.89 16.2
 6 0 17 4.4 10.2
 6 0 17 -1.7 7.4
 -6 0 -17 -5.9 8.7
 5 1 17 228.18 20
 5 1 17 190.28 16.6
 5 1 17 211.98 16
 -5 -1 -17 203.38 14.3
 4 2 17 195.58 18
 4 2 17 155.08 14.1
 4 2 17 200.48 16.5
 4 2 17 190.18 18.6
 -4 -2 -17 217.18 16.5
 3 3 17 638.74 44.9
 3 3 17 661.23 43.3
 3 3 17 612.34 46.1
 3 3 17 642.04 30.5
 -3 -3 -17 665.53 30.2
 -3 -3 -17 731.53 52.99
 2 4 17 511.05 31.8
 2 4 17 424.46 27.5
 2 4 17 443.96 27.8
 2 4 17 497.35 32.8
 -2 -4 -17 539.45 30.5
 -2 -4 -17 501.75 26.2
 1 5 17 -8.4 8.6
 1 5 17 14.1 9.2
 1 5 17 3.1 8.6
 1 5 17 -7.8 10.9
 -1 -5 -17 4.7 5.9
 0 6 17 250.87 26.8
 0 -6 -17 289.47 25.1
 6 2 17 155.18 21.1
 -6 -2 -17 133.99 18.3
 5 3 17 475.75 39.7
 5 3 17 448.86 33.3
 5 3 17 458.85 38.2
 -5 -3 -17 474.65 40.8
 -5 -3 -17 484.25 40.7
 4 4 17 333.07 29.6
 4 4 17 310.47 27.6
 4 4 17 341.17 25.9
 -4 -4 -17 307.57 22.5
 -4 -4 -17 322.27 27.1
 3 5 17 -7.8 9.6
 3 5 17 17.1 9.4
 3 5 17 6.1 11.6
 -3 -5 -17 -2.3 7
 -3 -5 -17 3.6 7.5
 -5 -3 18 221.08 24.1
 -5 -3 18 233.98 24.5
 5 3 -18 225.18 18.7
 5 3 -18 220.18 19.9
 -1 -5 18 41.7 11.5
 -1 -5 18 76.19 17.9
 -1 -5 18 55.79 13.3
 1 5 -18 43 12.8
 1 5 -18 42.9 13.6
 -2 -4 18 53.39 16.6
 -2 -4 18 43.7 14.8
 -2 -4 18 40.3 10.6
 2 4 -18 65.19 13.3
 -3 -3 18 338.97 25.8
 -3 -3 18 366.96 25
 -3 -3 18 317.77 29.3
 3 3 -18 415.36 26.7
 3 3 -18 312.57 25
 -4 -2 18 62.99 15.2
 -4 -2 18 62.29 12.8
 -4 -2 18 48.4 13.7
 4 2 -18 49.7 11.5
 4 2 -18 62.19 11.2
 -5 -1 18 199.58 19.7
 -5 -1 18 206.48 18.5
 5 1 -18 234.68 19.1
 -6 0 18 620.94 45.1
 -6 0 18 642.34 34.5
 -6 0 18 635.44 42.6
 6 0 -18 790.42 36.4
 1 -5 18 32.6 13.9
 1 -5 18 48.2 15.1
 1 -5 18 54.19 13.5
 -1 5 -18 35 11.3
 0 -4 18 29.9 12.4
 0 -4 18 45.6 13.6
 0 -4 18 28.2 13.9
 0 -4 18 48.9 16.1
 0 4 -18 46.6 12.9
 -1 -3 18 327.77 23
 -1 -3 18 293.47 22
 -1 -3 18 289.77 23.3
 -1 -3 18 334.97 29.5
 1 3 -18 327.77 24.4
 1 3 -18 300.47 20
 -2 -2 18 90.79 14.6
 -2 -2 18 114.69 16
 -2 -2 18 106.39 11.8
 -2 -2 18 91.59 12
 2 2 -18 96.79 12.8
 2 2 -18 78.89 12.3
 -3 -1 18 331.27 25.3
 -3 -1 18 404.46 27.2
 -3 -1 18 365.36 21.7
 3 1 -18 376.56 25
 3 1 -18 382.86 20.3
 -4 0 18 1087.09 62.79
 -4 0 18 1001.1 46.8
 4 0 -18 1056.99 59.79
 4 0 -18 1040.6 56.89
 -5 1 18 214.68 20.6
 -5 1 18 205.28 18.7
 -5 1 18 221.68 19.6
 5 -1 -18 260.67 24.4
 2 -4 18 55.29 11.4
 2 -4 18 41.7 12.7
 2 -4 18 38.3 12
 2 -4 18 33.7 13.6
 -2 4 -18 35.4 9.5
 1 -3 18 294.57 23.1
 1 -3 18 290.67 24
 1 -3 18 277.97 23.3
 1 -3 18 275.67 19.2
 1 -3 18 322.87 23
 -1 3 -18 280.67 23.2
 0 -2 18 162.08 14.9
 0 -2 18 164.48 16.6
 0 -2 18 152.78 17.2
 0 -2 18 117.79 14.4
 0 2 -18 165.98 16.3
 0 2 -18 168.78 16
 -1 -1 18 508.35 45.3
 -1 -1 18 500.35 29.2
 -1 -1 18 487.75 26.6
 -1 -1 18 468.85 28.2
 -1 -1 18 471.05 52.19
 1 1 -18 517.45 32.5
 1 1 -18 520.65 27.1
 -2 0 18 1352.86 56.19
 -2 0 18 1386.96 83.49
 -2 0 18 1419.46 131.19
 -2 0 18 1241.98 59.29
 -2 0 18 1365.56 111.39
 2 0 -18 1422.06 59.09
 2 0 -18 1378.26 52.79
 -3 1 18 367.26 24.1
 -3 1 18 355.76 36.3
 -3 1 18 353.26 21.8
 3 -1 -18 342.67 32
 -4 2 18 60.99 13.3
 -4 2 18 68.69 13.1
 4 -2 -18 56.19 13.5
 -5 3 18 247.88 22.5
 5 -3 -18 281.37 27.8
 3 -3 18 340.07 24.4
 3 -3 18 332.47 23.5
 3 -3 18 316.57 26
 3 -3 18 316.17 28
 3 -3 18 357.76 25.5
 -3 3 -18 319.27 23
 -3 3 -18 333.97 24.1
 -3 3 -18 359.66 27.1
 2 -2 18 77.09 12.6
 2 -2 18 83.99 14.3
 2 -2 18 103.59 13.4
 2 -2 18 120.29 13.9
 2 -2 18 114.79 13.1
 -2 2 -18 99.79 13.7
 -2 2 -18 95.09 10.9
 -2 2 -18 94.79 10.1
 1 -1 18 529.95 32
 1 -1 18 530.95 27.1
 1 -1 18 510.05 26.6
 1 -1 18 520.25 35.2
 1 -1 18 480.25 24.2
 -1 1 -18 537.95 30.2
 -1 1 -18 513.65 24
 -1 1 -18 534.95 25
 0 0 18 1509.85 72.29
 0 0 18 1424.36 76.79
 0 0 18 1437.46 54.49
 0 0 18 1477.75 65.99
 0 0 18 1504.65 148.19
 0 0 -18 1544.45 63.19
 0 0 -18 1512.95 74.59
 0 0 -18 1513.35 73.59
 -1 1 18 512.65 29.5
 -1 1 18 416.16 36.3
 -1 1 18 522.75 30.9
 -1 1 18 490.95 35.9
 1 -1 -18 521.15 31.3
 -2 2 18 90.29 12.9
 -2 2 18 77.39 11.3
 -2 2 18 89.69 13.3
 -2 2 18 95.99 13.7
 2 -2 -18 103.89 12.4
 -3 3 18 321.87 24.7
 -3 3 18 333.37 23
 -3 3 18 300.37 33.2
 3 -3 -18 301.67 26.7
 -5 3 -18 251.57 19.1
 4 -2 18 53.69 11.6
 4 -2 18 52.29 13
 -4 2 -18 58.69 11
 -4 2 -18 63.39 12.6
 3 -1 18 377.16 29.6
 3 -1 18 356.86 21.9
 3 -1 18 347.67 21.2
 3 -1 18 306.37 24.7
 3 -1 18 367.06 27.4
 -3 1 -18 337.97 22.1
 -3 1 -18 336.47 21.2
 -3 1 -18 422.66 26.5
 2 0 18 1337.97 56.19
 2 0 18 1358.86 59.69
 2 0 18 1334.17 116.19
 2 0 18 1316.97 89.89
 2 0 18 1354.96 57.39
 -2 0 -18 1313.17 73.89
 -2 0 -18 1466.75 71.39
 1 1 18 570.24 32.7
 1 1 18 452.05 31
 1 1 18 525.35 27.8
 1 1 18 468.65 25.7
 -1 -1 -18 485.55 23.6
 -1 -1 -18 478.85 26.4
 0 2 18 138.09 13.2
 0 2 18 96.59 12.1
 0 2 18 126.09 13.5
 0 2 18 125.69 15.3
 0 -2 -18 134.29 14.2
 -1 3 18 302.87 20.1
 -1 3 18 347.97 35.5
 -1 3 18 278.07 24.8
 1 -3 -18 281.17 19.5
 -2 4 18 26.8 8.6
 2 -4 -18 15.5 8.3
 5 -1 18 212.68 23.7
 5 -1 18 251.97 30.6
 5 -1 18 222.98 24.7
 -5 1 -18 225.08 22.9
 4 0 18 1082.59 63.79
 4 0 18 1006.6 75.19
 4 0 18 1090.49 69.59
 4 0 18 1094.29 69.59
 4 0 18 985.6 57.29
 -4 0 -18 1020.4 43.2
 -4 0 -18 1045.4 49.7
 3 1 18 355.26 24.5
 3 1 18 352.66 26.9
 3 1 18 369.06 27.3
 3 1 18 381.36 33.5
 3 1 18 340.37 22.2
 -3 -1 -18 348.47 19
 -3 -1 -18 359.76 22.1
 2 2 18 84.79 12
 2 2 18 106.29 13.3
 2 2 18 83.09 13.6
 2 2 18 88.59 12
 -2 -2 -18 98.79 12.4
 1 3 18 338.07 28.6
 1 3 18 298.77 24
 1 3 18 344.77 24.7
 1 3 18 343.47 30.8
 -1 -3 -18 305.77 23.3
 0 4 18 39.8 11.1
 0 4 18 27.4 10.5
 0 4 18 60.49 14.5
 0 -4 -18 38.7 10.7
 -1 5 18 43.4 14.9
 -1 5 18 44.7 11.1
 1 -5 -18 57.19 13.5
 -6 0 -18 738.33 47.6
 5 1 18 224.88 21.2
 4 2 18 49.4 13.3
 4 2 18 54.49 12.5
 -4 -2 -18 45.7 8.5
 3 3 18 301.17 31
 3 3 18 286.67 31.5
 3 3 18 323.77 24.9
 3 3 18 299.67 19
 -3 -3 -18 348.77 24
 2 4 18 32.4 14.6
 2 4 18 49.1 10.8
 -2 -4 -18 30.8 9.3
 1 5 18 42.2 13.4
 1 5 18 28.6 11.4
 1 5 18 39.6 11.8
 -1 -5 -18 34.6 12.4
 -5 -3 -18 217.38 17.5
 4 4 18 31.2 13.1
 -4 -4 -18 37.4 8.9
 -2 -4 19 407.86 40.1
 2 4 -19 477.35 31.8
 -3 -3 19 368.26 32.6
 -3 -3 19 343.27 22.1
 3 3 -19 350.36 23
 3 3 -19 345.27 26.1
 -4 -2 19 51.19 15.7
 -4 -2 19 71.69 14.9
 4 2 -19 52.29 12.6
 4 2 -19 77.39 12.2
 0 -4 19 485.25 32.6
 0 -4 19 432.76 31.1
 0 -4 19 474.55 36.8
 0 4 -19 449.56 31.5
 0 4 -19 467.25 30.2
 -1 -3 19 568.24 40.5
 -1 -3 19 602.24 33.9
 -1 -3 19 480.85 32.7
 -1 -3 19 532.25 28.7
 1 3 -19 500.45 38.9
 1 3 -19 563.14 41.3
 -2 -2 19 92.69 15.2
 -2 -2 19 73.09 15.1
 -2 -2 19 59.59 9.1
 -2 -2 19 83.69 14.4
 2 2 -19 48.6 11.1
 2 2 -19 72.19 12.4
 -3 -1 19 57.49 11.6
 -3 -1 19 65.09 15.3
 -3 -1 19 68.29 10.7
 3 1 -19 82.29 13.1
 3 1 -19 46.2 10
 -4 0 19 3.9 11.6
 -4 0 19 0.9 12.1
 4 0 -19 -4.5 7
 2 -4 19 385.76 31.5
 -2 4 -19 410.26 25.7
 1 -3 19 470.05 33.1
 1 -3 19 525.55 45
 1 -3 19 532.55 43.3
 1 -3 19 530.35 33.4
 -1 3 -19 523.85 37.9
 -1 3 -19 601.74 28.5
 0 -2 19 55.59 13.6
 0 -2 19 53.89 10.7
 0 -2 19 53.09 10.8
 0 -2 19 49.1 11.4
 0 2 -19 49.9 10
 0 2 -19 60.89 11.5
 -1 -1 19 31.1 11.1
 -1 -1 19 31.6 10.4
 -1 -1 19 35 11.1
 -1 -1 19 36.4 10.2
 -1 -1 19 46.8 10.3
 1 1 -19 21.3 9.9
 1 1 -19 37.1 8.4
 -2 0 19 -1.4 9.7
 -2 0 19 0.8 10.3
 -2 0 19 2.4 5.4
 -2 0 19 7.4 11.2
 2 0 -19 4.5 8.1
 2 0 -19 2.4 8.2
 -3 1 19 82.69 13.5
 -3 1 19 82.79 14.4
 3 -1 -19 57.49 10.6
 -4 2 19 78.69 15.6
 4 -2 -19 65.89 15.3
 3 -3 19 370.16 27.4
 3 -3 19 389.46 33.8
 3 -3 19 337.27 23.4
 3 -3 19 400.46 33.6
 -3 3 -19 328.27 18.9
 -3 3 -19 391.46 23.3
 -3 3 -19 392.86 25.4
 2 -2 19 61.59 12.2
 2 -2 19 57.59 11.8
 2 -2 19 72.99 11.5
 -2 2 -19 87.19 11.3
 -2 2 -19 65.29 10.7
 1 -1 19 35.6 9.6
 1 -1 19 35.8 11.1
 1 -1 19 48.9 11.8
 1 -1 19 41.9 10.7
 -1 1 -19 50.49 9
 -1 1 -19 38.4 8.9
 0 0 19 1.8 9.7
 0 0 19 9.5 9.6
 0 0 19 -1.7 9.8
 0 0 19 13.4 11
 0 0 19 4 8.1
 0 0 -19 0.2 6.9
 0 0 -19 -2.8 5.4
 -1 1 19 27.7 10.7
 -1 1 19 16.9 11.3
 -1 1 19 31.8 8.6
 -1 1 19 30.9 11.2
 1 -1 -19 29.5 9.6
 -2 2 19 38.6 10.4
 -2 2 19 58.79 12.2
 -2 2 19 77.59 13.2
 -2 2 19 52.29 9.6
 2 -2 -19 59.99 10.3
 -3 3 19 363.26 26.5
 -3 3 19 345.37 31
 3 -3 -19 307.17 24.2
 4 -2 19 71.89 15
 4 -2 19 72.99 14.5
 -4 2 -19 78.09 14.3
 -4 2 -19 68.29 11.8
 3 -1 19 47.4 12.1
 3 -1 19 60.09 11.2
 3 -1 19 56.69 12.7
 3 -1 19 49.99 11.4
 3 -1 19 56.49 13.3
 -3 1 -19 59.49 10.4
 -3 1 -19 63.69 9.5
 2 0 19 2.5 9
 2 0 19 -0.5 11.1
 2 0 19 0.9 10.4
 2 0 19 -7.5 8.3
 2 0 19 10.2 9.1
 -2 0 -19 -3.5 8.6
 -2 0 -19 -4.4 8
 1 1 19 32.7 8.4
 1 1 19 25.7 11.2
 1 1 19 36.5 11
 -1 -1 -19 43.6 9.2
 0 2 19 47.6 11
 0 2 19 60.19 13.4
 0 2 19 32.2 9.8
 0 2 19 44.4 12.8
 0 -2 -19 38.6 9.9
 -1 3 19 575.74 34.1
 -1 3 19 565.14 37.9
 -1 3 19 621.64 53.99
 1 -3 -19 500.05 49.1
 4 0 19 -0.8 11.1
 4 0 19 2.8 9.4
 -4 0 -19 3.6 5.9
 -4 0 -19 11.4 9
 3 1 19 49.2 11.3
 3 1 19 64.69 11.4
 3 1 19 53.39 12.4
 3 1 19 48.9 11.1
 -3 -1 -19 54.99 9.3
 -3 -1 -19 67.39 10.8
 2 2 19 72.89 12.7
 2 2 19 81.79 11.8
 2 2 19 42.9 12.7
 2 2 19 60.09 12.4
 -2 -2 -19 61.09 10.3
 1 3 19 612.64 41
 1 3 19 508.85 46.6
 1 3 19 546.15 36.8
 -1 -3 -19 510.95 31.8
 0 4 19 419.76 31.5
 0 4 19 421.16 42.7
 0 4 19 420.56 41.5
 0 -4 -19 438.76 33.3
 4 2 19 69.29 11.6
 4 2 19 62.09 14.2
 -4 -2 -19 66.99 10.7
 3 3 19 412.06 41.8
 3 3 19 363.56 27.5
 3 3 19 339.47 26.1
 -3 -3 -19 352.46 27.7
 2 4 19 408.26 28
 -2 -4 -19 438.96 34.6
 -2 -2 20 95.49 15.5
 -2 -2 20 121.39 17.9
 2 2 -20 88.69 13.7
 2 2 -20 110.49 14.6
 -3 -1 20 291.17 25.9
 -3 -1 20 215.58 20.2
 3 1 -20 238.08 20.5
 3 1 -20 255.17 25.7
 0 -2 20 84.19 15.3
 0 -2 20 80.49 12.4
 0 -2 20 58.69 13.1
 0 -2 20 59.59 14.9
 0 2 -20 60.29 11.4
 -1 -1 20 203.38 18
 -1 -1 20 201.48 20.5
 -1 -1 20 208.48 20
 -1 -1 20 215.78 21.8
 1 1 -20 205.98 16.5
 1 1 -20 259.37 26.6
 -2 0 20 686.73 33.5
 -2 0 20 714.33 44.4
 2 0 -20 627.44 51.39
 -3 1 20 236.68 21.9
 3 -1 -20 223.48 19.9
 2 -2 20 140.59 17.1
 2 -2 20 99.29 15
 2 -2 20 111.89 14.4
 2 -2 20 77.89 15.6
 -2 2 -20 127.29 13.1
 -2 2 -20 92.69 12.1
 -2 2 -20 110.29 13.7
 1 -1 20 162.68 20.8
 1 -1 20 191.68 21
 1 -1 20 206.58 20
 1 -1 20 210.78 18
 -1 1 -20 227.38 24.5
 -1 1 -20 204.78 17.2
 -1 1 -20 215.98 20.1
 0 0 20 950.9 65.69
 0 0 20 829.72 44.9
 0 0 20 809.82 42.6
 0 0 20 918.01 77.39
 0 0 -20 926.01 57.09
 -1 1 20 207.28 17
 -1 1 20 189.68 26.6
 -1 1 20 242.98 24.1
 1 -1 -20 224.58 19.7
 -2 2 20 102.89 17
 -2 2 20 98.99 15.7
 2 -2 -20 111.79 15.5
 3 -1 20 211.78 18.4
 3 -1 20 234.28 16.7
 3 -1 20 256.97 25.3
 3 -1 20 258.77 23.5
 -3 1 -20 244.58 19.2
 -3 1 -20 206.88 16.3
 2 0 20 777.22 61.79
 2 0 20 776.82 55.19
 2 0 20 669.43 49.3
 2 0 20 645.84 39.7
 -2 0 -20 681.83 45.2
 -2 0 -20 755.02 49.5
 1 1 20 202.88 19.9
 1 1 20 238.58 19.1
 1 1 20 219.58 19.7
 -1 -1 -20 251.17 22.2
 0 2 20 52.29 13.4
 0 2 20 72.89 12.9
 0 2 20 60.19 12.7
 0 -2 -20 45.9 11.1
 3 1 20 233.68 20.2
 3 1 20 216.68 20.2
 3 1 20 204.08 20.9
 -3 -1 -20 213.38 21
 2 2 20 85.09 14.5
 2 2 20 85.99 14.3
 -2 -2 -20 89.69 12.5

_iucr_refine_instructions_details
;
TITL rpu_a.res in Cmc2(1)
    rpu.res
    created by SHELXL-2018/3 at 20:48:37 on 26-Oct-2020
REM Old TITL rpu in Cmc2(1)
REM SHELXT solution in Cmc2(1)
REM R1 0.053, Rweak 0.022, Alpha 0.002, Orientation as input
REM Flack x = 0.340 ( 0.019 ) from Parsons quotients
REM Formula found by SHELXT: C7 N3 I2
CELL 0.71073 9.2388 7.6121 15.4226 90 90 90
ZERR 4 0.0018 0.0015 0.0031 0 0 0
LATT -7
SYMM -X,-Y,0.5+Z
SYMM +X,-Y,0.5+Z
SYMM -X,+Y,+Z
SFAC C H I N
UNIT 24 48 8 16

L.S. 4
PLAN  2
SIZE 0.19 0.17 0.1
CONF
BOND $H
list 4
MORE -1
fmap 2
acta
REM <olex2.extras>
REM <HklSrc "%./rpu.hkl">
REM </olex2.extras>

WGHT    0.014400    2.018300
FVAR       0.37309
I1    3    0.500000    0.795855    0.425136    10.50000    0.02341    0.02652 =
         0.02387   -0.00380    0.00000    0.00000
I2    3    0.500000    1.098519    0.317602    10.50000    0.04414    0.03533 =
         0.02338    0.00398    0.00000    0.00000
N1    4    0.500000    0.563842    0.530675    10.50000    0.01885    0.01921 =
         0.02411   -0.00293    0.00000    0.00000
N2    4    0.367501    0.319306    0.594159    11.00000    0.02269    0.02783 =
         0.03223    0.00052    0.00029   -0.00486
N3    4    0.500000    0.522539    0.686883    10.50000    0.03459    0.03105 =
         0.01952   -0.00214    0.00000    0.00000
C4    1    0.500000    0.651261    0.616739    10.50000    0.02793    0.02225 =
         0.02736   -0.00760    0.00000    0.00000
AFIX  23
H4A   2    0.584945    0.725466    0.621737    10.50000   -1.20000
H4B   2    0.415055    0.725466    0.621737    10.50000   -1.20000
AFIX   0
C1    1    0.368510    0.449634    0.524579    11.00000    0.02017    0.02676 =
         0.02960   -0.00271   -0.00378   -0.00318
AFIX  23
H1A   2    0.282240    0.521831    0.528471    11.00000   -1.20000
H1B   2    0.367468    0.390335    0.468913    11.00000   -1.20000
AFIX   0
C3    1    0.371071    0.411218    0.677956    11.00000    0.03141    0.03494 =
         0.02741    0.00251    0.00575    0.00066
AFIX  23
H3A   2    0.285085    0.483474    0.683492    11.00000   -1.20000
H3B   2    0.369848    0.325385    0.724437    11.00000   -1.20000
AFIX   0
C2    1    0.500000    0.211882    0.586800    10.50000    0.03297    0.02029 =
         0.03997    0.00075    0.00000    0.00000
AFIX  23
H2A   2    0.500001    0.151773    0.531343    10.50000   -1.20000
H2B   2    0.500000    0.123443    0.632081    10.50000   -1.20000
AFIX   0
HKLF 4


REM  rpu_a.res in Cmc2(1)
REM wR2 = 0.0369, GooF = S = 1.097, Restrained GooF = 1.097 for all data
REM R1 = 0.0160 for 1483 Fo > 4sig(Fo) and 0.0164 for all 1505 data
REM 64 parameters refined using 1 restraints

END  
     
WGHT      0.0144      2.0258 

REM Highest difference peak  0.449,  deepest hole -0.537,  1-sigma level  0.083
Q1    1   0.5000  0.7945  0.4981  10.50000  0.05    0.45
Q2    1   0.5000  1.0936  0.2487  10.50000  0.05    0.43

  REM The information below was added by Olex2.
  REM
  REM R1 = 0.0160 for 1483 Fo > 4sig(Fo) and 0.0164 for all 15342 data
  REM 64 parameters refined using n/a restraints
  REM Highest difference peak 0.45, deepest hole -0.54
  REM Mean Shift 0, Max Shift 0.001.

  REM +++ Tabular Listing of Refinement Information +++
  REM R1_all = 0.0164
  REM R1_gt = 0.0160
  REM wR_ref = 0.0369
  REM GOOF = 1.097
  REM Shift_max = 0.001
  REM Shift_mean = 0
  REM Reflections_all = 15342
  REM Reflections_gt = 1483
  REM Parameters = 64
  REM Hole = -0.54
  REM Peak = 0.45
  REM Flack = 0.350(14)

  
;
_olex2_submission_special_instructions  'No special instructions were received'
