# Supplementary material for: Short X···N Halogen Bonds With Hexamethylenetetraamine as the Acceptor
Source: Front Chem. 2021 Apr 29;9:623595. doi: 10.3389/fchem.2021.623595 (PMC8116742; doi:10.3389/fchem.2021.623595)
Supplement: Supplementary file 2 [file Data_Sheet_2.ZIP › CIF_MS 623595/[HMTA][Ipfb]2.cif]

data_HMTA-Ipfb_2
_audit_creation_date               2020-10-20
_audit_creation_method
;
Olex2 1.3
(compiled 2020.07.31 svn.rc2a77460 for OlexSys, GUI svn.r6145)
;
_shelx_SHELXL_version_number       '2018/3'
_audit_contact_author_address      ?
_audit_contact_author_email        ?
_audit_contact_author_name         ''
_audit_contact_author_phone        ?
_publ_contact_author_id_orcid      ?
_publ_section_references
;
Dolomanov, O.V., Bourhis, L.J., Gildea, R.J, Howard, J.A.K. & Puschmann, H.
 (2009), J. Appl. Cryst. 42, 339-341.

Sheldrick, G.M. (2015). Acta Cryst. A71, 3-8.

Sheldrick, G.M. (2015). Acta Cryst. C71, 3-8.
;
_chemical_name_common              ?
_chemical_name_systematic          ?
_chemical_formula_moiety           '2(C6 F5 I), C6 H12 N4'
_chemical_formula_sum              'C18 H12 F10 I2 N4'
_chemical_formula_weight           728.12
_chemical_melting_point            ?
_chemical_oxdiff_formula           'C12 H12 N4 F5 I1'
loop_
  _atom_type_symbol
  _atom_type_description
  _atom_type_scat_dispersion_real
  _atom_type_scat_dispersion_imag
  _atom_type_scat_source
 'C' 'C' 0.0033 0.0016 'International Tables Vol C Tables 4.2.6.8 and 6.1.1.4'
 'H' 'H' 0.0000 0.0000 'International Tables Vol C Tables 4.2.6.8 and 6.1.1.4'
 'F' 'F' 0.0171 0.0103 'International Tables Vol C Tables 4.2.6.8 and 6.1.1.4'
 'I' 'I' -0.4742 1.8119 'International Tables Vol C Tables 4.2.6.8 and 6.1.1.4'
 'N' 'N' 0.0061 0.0033 'International Tables Vol C Tables 4.2.6.8 and 6.1.1.4'

_shelx_space_group_comment
;
The symmetry employed for this shelxl refinement is uniquely defined
by the following loop, which should always be used as a source of
symmetry information in preference to the above space-group names.
They are only intended as comments.
;
_space_group_crystal_system        'monoclinic'
_space_group_IT_number             14
_space_group_name_H-M_alt          'P 1 21/c 1'
_space_group_name_Hall             '-P 2ybc'
loop_
  _space_group_symop_operation_xyz
 'x, y, z'
 '-x, y+1/2, -z+1/2'
 '-x, -y, -z'
 'x, -y-1/2, z-1/2'

_cell_length_a                     5.97390(10)
_cell_length_b                     14.6245(4)
_cell_length_c                     24.7926(6)
_cell_angle_alpha                  90
_cell_angle_beta                   90.905(2)
_cell_angle_gamma                  90
_cell_volume                       2165.74(9)
_cell_formula_units_Z              4
_cell_measurement_reflns_used      7689
_cell_measurement_temperature      169.37(10)
_cell_measurement_theta_max        30.0260
_cell_measurement_theta_min        3.2520
_shelx_estimated_absorpt_T_max     ?
_shelx_estimated_absorpt_T_min     ?
_exptl_absorpt_coefficient_mu      3.005
_exptl_absorpt_correction_T_max    0.971
_exptl_absorpt_correction_T_min    0.958
_exptl_absorpt_correction_type     gaussian
_exptl_absorpt_process_details
;
CrysAlisPro 1.171.38.43 (Rigaku Oxford Diffraction, 2015)
Numerical absorption correction based on gaussian integration over
			a multifaceted crystal model
Empirical absorption correction using spherical harmonics,
 implemented in SCALE3 ABSPACK scaling algorithm.
;
_exptl_absorpt_special_details     ?
_exptl_crystal_colour              colourless
_exptl_crystal_colour_primary      colourless
_exptl_crystal_density_diffrn      2.233
_exptl_crystal_density_meas        ?
_exptl_crystal_density_method      ?
_exptl_crystal_description         block
_exptl_crystal_F_000               1376
loop_
  _exptl_crystal_face_index_h
  _exptl_crystal_face_index_k
  _exptl_crystal_face_index_l
  _exptl_crystal_face_perp_dist
 -6 13 14 0.0487
 -5 12 -18 0.0515
 -5 -16 -1 0.0805
 6 15 -1 0.0492
 -4 -1 30 0.0676
 2 -7 -32 0.0873
 -4 -16 -16 0.0801
 3 15 20 0.0709
 7 -7 -13 0.0604
 6 -2 25 0.0763
 -7 5 -14 0.0643
 0 -12 29 0.0479
 3 -19 -7 0.0565

_exptl_crystal_size_max            0.163
_exptl_crystal_size_mid            0.136
_exptl_crystal_size_min            0.116
loop_
  _exptl_oxdiff_crystal_face_indexfrac_h
  _exptl_oxdiff_crystal_face_indexfrac_k
  _exptl_oxdiff_crystal_face_indexfrac_l
  _exptl_oxdiff_crystal_face_x
  _exptl_oxdiff_crystal_face_y
  _exptl_oxdiff_crystal_face_z
 -5.9938 12.9707 14.0030 0.1681 0.7203 0.7119
 -5.0053 11.9736 -17.9706 0.2651 0.9288 -0.1806
 -4.9818 -16.0205 -1.0077 -0.9589 0.1748 -0.0673
 5.9801 15.0252 -0.9922 0.9792 -0.2742 -0.0284
 -3.9829 -1.0165 29.9763 -0.3484 0.0680 0.9067
 1.9907 -6.9915 -31.9792 -0.0985 -0.0148 -0.9955
 -3.9884 -16.0168 -15.9954 -0.8632 0.2296 -0.4962
 2.9920 15.0125 19.9919 0.7534 -0.1922 0.6208
 6.9886 -6.9671 -13.0000 0.1397 -0.7055 -0.6434
 5.9995 -1.9702 24.9716 0.1960 -0.8928 0.4568
 -6.9962 4.9658 -13.9780 -0.1550 0.9412 -0.0979
 0.0172 -11.9961 28.9651 -0.5801 -0.5460 0.6253
 3.0049 -18.9832 -7.0114 -0.6111 -0.6189 -0.5069

_exptl_transmission_factor_max     ?
_exptl_transmission_factor_min     ?
_diffrn_reflns_av_R_equivalents    0.0329
_diffrn_reflns_av_unetI/netI       0.0308
_diffrn_reflns_Laue_measured_fraction_full  0.999
_diffrn_reflns_Laue_measured_fraction_max  0.999
_diffrn_reflns_limit_h_max         7
_diffrn_reflns_limit_h_min         -7
_diffrn_reflns_limit_k_max         17
_diffrn_reflns_limit_k_min         -17
_diffrn_reflns_limit_l_max         29
_diffrn_reflns_limit_l_min         -29
_diffrn_reflns_number              14770
_diffrn_reflns_point_group_measured_fraction_full  0.999
_diffrn_reflns_point_group_measured_fraction_max  0.999
_diffrn_reflns_theta_full          25.244
_diffrn_reflns_theta_max           25.244
_diffrn_reflns_theta_min           2.904
_diffrn_ambient_environment        N~2~
_diffrn_ambient_temperature        169.37(10)
_diffrn_detector                   'CCD plate'
_diffrn_detector_area_resol_mean   8.0053
_diffrn_detector_type              Eos
_diffrn_measured_fraction_theta_full  0.999
_diffrn_measured_fraction_theta_max  0.999
_diffrn_measurement_details
;
List of Runs (angles in degrees, time in seconds):

  # Type    Start    End  Width  t~exp~   \w     \q     \k     \f   Frames
--------------------------------------------------------------------------
  1  \w    -46.00  40.00   1.00    2.50    --   23.04 -57.00  60.00   86
  2  \w    -46.00  26.00   1.00    2.50    --   23.04 -37.00 -90.00   72
  3  \w    -20.00  63.00   1.00    2.50    --   23.04 -99.00-180.00   83
  4  \w     58.00  92.00   1.00    2.50    --   23.04  57.00-150.00   34
  5  \w     -6.00  37.00   1.00    2.50    --   23.04  77.00 -60.00   43
  6  \w    -91.00   3.00   1.00    2.50    --  -22.10 -77.00   0.00   94
;
_diffrn_measurement_device         'four-circle diffractometer'
_diffrn_measurement_device_type    'SuperNova, Single source at offset, Eos'
_diffrn_measurement_method         '\w scans'
_diffrn_orient_matrix_type        
 'CrysAlisPro convention (1999,Acta A55,543-557)'
_diffrn_orient_matrix_UB_11        0.0572708000
_diffrn_orient_matrix_UB_12        0.0422079000
_diffrn_orient_matrix_UB_13        -0.0025812000
_diffrn_orient_matrix_UB_21        -0.0994176000
_diffrn_orient_matrix_UB_22        0.0206458000
_diffrn_orient_matrix_UB_23        -0.0102399000
_diffrn_orient_matrix_UB_31        -0.0305907000
_diffrn_orient_matrix_UB_32        0.0120390000
_diffrn_orient_matrix_UB_33        0.0265926000
_diffrn_radiation_monochromator    mirror
_diffrn_radiation_probe            x-ray
_diffrn_radiation_type             'Mo K\a'
_diffrn_radiation_wavelength       0.71073
_diffrn_source                     'micro-focus sealed X-ray tube'
_diffrn_source_type                'SuperNova (Mo) X-ray Source'
_reflns_Friedel_coverage           0.000
_reflns_Friedel_fraction_full      .
_reflns_Friedel_fraction_max       .
_reflns_number_gt                  3443
_reflns_number_total               3912
_reflns_odcompleteness_completeness  99.86
_reflns_odcompleteness_iscentric   1
_reflns_odcompleteness_theta       28.22
_reflns_special_details
;
 Reflections were merged by SHELXL according to the crystal
 class for the calculation of statistics and refinement.
 
 _reflns_Friedel_fraction is defined as the number of unique
 Friedel pairs measured divided by the number that would be
 possible theoretically, ignoring centric projections and
 systematic absences.
;
_reflns_threshold_expression       'I > 2\s(I)'
_computing_cell_refinement         'CrysAlisPro 1.171.38.43 (Rigaku OD, 2015)'
_computing_data_collection         'CrysAlisPro 1.171.38.43 (Rigaku OD, 2015)'
_computing_data_reduction          'CrysAlisPro 1.171.38.43 (Rigaku OD, 2015)'
_computing_molecular_graphics      'Olex2 1.3 (Dolomanov et al., 2009)'
_computing_publication_material    'Olex2 1.3 (Dolomanov et al., 2009)'
_computing_structure_refinement    'SHELXL 2018/3 (Sheldrick, 2015)'
_computing_structure_solution      'SHELXT 2014/4 (Sheldrick, 2014)'
_refine_diff_density_max           0.385
_refine_diff_density_min           -0.377
_refine_diff_density_rms           0.086
_refine_ls_extinction_coef         .
_refine_ls_extinction_method       none
_refine_ls_goodness_of_fit_ref     1.041
_refine_ls_hydrogen_treatment      constr
_refine_ls_matrix_type             full
_refine_ls_number_parameters       307
_refine_ls_number_reflns           3912
_refine_ls_number_restraints       0
_refine_ls_R_factor_all            0.0278
_refine_ls_R_factor_gt             0.0227
_refine_ls_restrained_S_all        1.041
_refine_ls_shift/su_max            0.002
_refine_ls_shift/su_mean           0.000
_refine_ls_structure_factor_coef   Fsqd
_refine_ls_weighting_details      
 'w=1/[\s^2^(Fo^2^)+(0.0116P)^2^+1.5491P] where P=(Fo^2^+2Fc^2^)/3'
_refine_ls_weighting_scheme        calc
_refine_ls_wR_factor_gt            0.0435
_refine_ls_wR_factor_ref           0.0459
_refine_special_details            ?
_olex2_refinement_description
;
1. Fixed Uiso
 At 1.2 times of:
  All C(H,H) groups
2.a Secondary CH2 refined with riding coordinates:
 C2(H2A,H2B), C3(H3A,H3B), C5(H5A,H5B), C6(H6A,H6B), C1(H1A,H1B), C4(H4A,H4B)
;
_atom_sites_solution_hydrogens     geom
_atom_sites_solution_primary       dual
_atom_sites_solution_secondary     ?
loop_
  _atom_site_label
  _atom_site_type_symbol
  _atom_site_fract_x
  _atom_site_fract_y
  _atom_site_fract_z
  _atom_site_U_iso_or_equiv
  _atom_site_adp_type
  _atom_site_occupancy
  _atom_site_site_symmetry_order
  _atom_site_calc_flag
  _atom_site_refinement_flags_posn
  _atom_site_refinement_flags_adp
  _atom_site_refinement_flags_occupancy
  _atom_site_disorder_assembly
  _atom_site_disorder_group
 I1 I 0.46666(3) 0.66127(2) 0.26291(2) 0.01976(6) Uani 1 1 d . . . . .
 I2 I 0.49746(3) 0.65264(2) 0.54553(2) 0.01984(6) Uani 1 1 d . . . . .
 F8 F 1.0890(4) 0.51853(14) 0.73977(8) 0.0399(5) Uani 1 1 d . . . . .
 F5 F 0.2568(3) 0.54524(12) 0.16399(7) 0.0232(4) Uani 1 1 d . . . . .
 F10 F 0.9653(3) 0.54304(13) 0.55288(7) 0.0290(5) Uani 1 1 d . . . . .
 F1 F 0.9218(3) 0.71177(12) 0.20083(7) 0.0265(4) Uani 1 1 d . . . . .
 F7 F 0.6893(4) 0.60048(14) 0.75798(7) 0.0389(5) Uani 1 1 d . . . . .
 F2 F 1.0521(3) 0.68375(13) 0.09826(7) 0.0299(5) Uani 1 1 d . . . . .
 F9 F 1.2236(3) 0.48840(13) 0.63672(8) 0.0316(5) Uani 1 1 d . . . . .
 F3 F 0.7931(3) 0.58276(13) 0.02994(7) 0.0302(5) Uani 1 1 d . . . . .
 F4 F 0.3911(3) 0.51729(12) 0.06236(7) 0.0254(4) Uani 1 1 d . . . . .
 F6 F 0.4283(3) 0.65557(12) 0.67428(7) 0.0277(4) Uani 1 1 d . . . . .
 N1 N 0.2880(4) 0.72898(17) 0.35735(10) 0.0187(6) Uani 1 1 d . . . . .
 N3 N 0.2589(4) 0.87388(17) 0.40640(10) 0.0191(6) Uani 1 1 d . . . . .
 N2 N 0.2758(4) 0.72877(17) 0.45591(9) 0.0175(6) Uani 1 1 d . . . . .
 N4 N -0.0612(4) 0.76812(19) 0.40282(10) 0.0239(6) Uani 1 1 d . . . . .
 C18 C 0.6254(5) 0.6151(2) 0.66405(13) 0.0203(7) Uani 1 1 d . . . . .
 C10 C 0.7239(5) 0.5983(2) 0.08038(12) 0.0200(7) Uani 1 1 d . . . . .
 C14 C 0.8954(5) 0.5595(2) 0.60294(13) 0.0215(7) Uani 1 1 d . . . . .
 C2 C 0.3512(5) 0.8267(2) 0.35952(12) 0.0219(7) Uani 1 1 d . . . . .
 H2A H 0.513115 0.831666 0.360777 0.026 Uiso 1 1 calc R U . . .
 H2B H 0.298065 0.856753 0.326861 0.026 Uiso 1 1 calc R U . . .
 C12 C 0.7880(5) 0.6623(2) 0.16755(12) 0.0184(7) Uani 1 1 d . . . . .
 C3 C 0.3693(5) 0.6851(2) 0.40774(12) 0.0206(7) Uani 1 1 d . . . . .
 H3A H 0.328038 0.620941 0.407286 0.025 Uiso 1 1 calc R U . . .
 H3B H 0.531411 0.688762 0.409559 0.025 Uiso 1 1 calc R U . . .
 C16 C 0.9589(6) 0.5451(2) 0.69786(13) 0.0281(8) Uani 1 1 d . . . . .
 C5 C 0.0141(5) 0.8643(2) 0.40361(13) 0.0248(8) Uani 1 1 d . . . . .
 H5A H -0.041838 0.894691 0.371327 0.030 Uiso 1 1 calc R U . . .
 H5B H -0.050146 0.894822 0.434469 0.030 Uiso 1 1 calc R U . . .
 C11 C 0.8578(5) 0.6483(2) 0.11554(12) 0.0195(7) Uani 1 1 d . . . . .
 C6 C 0.0295(5) 0.7234(2) 0.45187(13) 0.0244(8) Uani 1 1 d . . . . .
 H6A H -0.034364 0.752216 0.483342 0.029 Uiso 1 1 calc R U . . .
 H6B H -0.015448 0.659677 0.451822 0.029 Uiso 1 1 calc R U . . .
 C13 C 0.6917(5) 0.6030(2) 0.61139(12) 0.0182(7) Uani 1 1 d . . . . .
 C7 C 0.5856(5) 0.6286(2) 0.18577(12) 0.0184(7) Uani 1 1 d . . . . .
 C15 C 1.0286(5) 0.5308(2) 0.64589(13) 0.0241(8) Uani 1 1 d . . . . .
 C8 C 0.4565(5) 0.5794(2) 0.14925(12) 0.0170(7) Uani 1 1 d . . . . .
 C17 C 0.7557(6) 0.5864(2) 0.70711(13) 0.0249(8) Uani 1 1 d . . . . .
 C9 C 0.5223(5) 0.5647(2) 0.09721(12) 0.0183(7) Uani 1 1 d . . . . .
 C1 C 0.0408(5) 0.7243(2) 0.35588(12) 0.0232(7) Uani 1 1 d . . . . .
 H1A H -0.014369 0.753875 0.323271 0.028 Uiso 1 1 calc R U . . .
 H1B H -0.004965 0.660713 0.354491 0.028 Uiso 1 1 calc R U . . .
 C4 C 0.3390(6) 0.8262(2) 0.45511(12) 0.0211(7) Uani 1 1 d . . . . .
 H4A H 0.278023 0.856076 0.486566 0.025 Uiso 1 1 calc R U . . .
 H4B H 0.500796 0.831062 0.457447 0.025 Uiso 1 1 calc R U . . .

loop_
  _atom_site_aniso_label
  _atom_site_aniso_U_11
  _atom_site_aniso_U_22
  _atom_site_aniso_U_33
  _atom_site_aniso_U_23
  _atom_site_aniso_U_13
  _atom_site_aniso_U_12
 I1 0.02064(12) 0.02278(12) 0.01584(11) -0.00167(8) -0.00071(9) 0.00328(9)
 I2 0.01854(11) 0.02137(11) 0.01956(12) 0.00165(9) -0.00114(9) -0.00256(9)
 F8 0.0431(13) 0.0414(12) 0.0349(12) 0.0101(10) -0.0148(10) 0.0084(11)
 F5 0.0184(10) 0.0283(10) 0.0229(10) 0.0005(8) 0.0007(8) -0.0047(8)
 F10 0.0235(11) 0.0367(11) 0.0270(11) -0.0017(9) 0.0059(9) 0.0008(9)
 F1 0.0197(10) 0.0289(10) 0.0306(11) -0.0080(9) -0.0055(8) -0.0035(9)
 F7 0.0589(15) 0.0386(12) 0.0193(10) 0.0023(9) -0.0001(10) 0.0101(11)
 F2 0.0185(10) 0.0359(11) 0.0354(11) 0.0075(9) 0.0053(9) -0.0028(9)
 F9 0.0212(10) 0.0276(11) 0.0460(12) 0.0070(9) -0.0011(9) 0.0032(9)
 F3 0.0363(12) 0.0366(11) 0.0180(10) -0.0014(8) 0.0069(9) 0.0011(10)
 F4 0.0306(11) 0.0258(10) 0.0197(9) -0.0029(8) -0.0085(8) -0.0024(9)
 F6 0.0279(11) 0.0272(10) 0.0280(11) -0.0017(8) 0.0022(9) 0.0056(9)
 N1 0.0173(14) 0.0221(14) 0.0167(13) -0.0018(11) 0.0007(11) 0.0009(12)
 N3 0.0216(15) 0.0161(13) 0.0198(14) 0.0003(11) -0.0001(12) -0.0022(12)
 N2 0.0183(14) 0.0194(13) 0.0148(13) 0.0008(11) 0.0003(11) -0.0022(12)
 N4 0.0154(14) 0.0272(15) 0.0292(16) 0.0006(12) 0.0002(12) 0.0005(12)
 C18 0.0204(17) 0.0137(15) 0.0268(18) 0.0017(13) -0.0006(14) -0.0019(14)
 C10 0.0240(18) 0.0197(17) 0.0165(16) 0.0010(13) 0.0031(14) 0.0070(14)
 C14 0.0210(18) 0.0190(17) 0.0246(18) -0.0008(14) 0.0025(14) -0.0053(14)
 C2 0.0201(17) 0.0242(17) 0.0215(17) 0.0036(14) 0.0024(14) -0.0042(15)
 C12 0.0172(17) 0.0145(15) 0.0235(17) -0.0021(13) -0.0036(14) 0.0041(13)
 C3 0.0184(17) 0.0202(17) 0.0231(17) -0.0003(14) -0.0006(14) 0.0028(14)
 C16 0.035(2) 0.0218(18) 0.0276(19) 0.0084(15) -0.0087(16) -0.0011(16)
 C5 0.0238(18) 0.0257(18) 0.0249(18) -0.0008(14) 0.0039(15) 0.0074(15)
 C11 0.0158(16) 0.0178(16) 0.0248(18) 0.0028(14) 0.0021(14) 0.0017(14)
 C6 0.0215(18) 0.0252(18) 0.0266(18) 0.0025(15) 0.0080(15) -0.0028(15)
 C13 0.0210(17) 0.0124(15) 0.0210(17) 0.0044(13) -0.0017(14) -0.0059(13)
 C7 0.0177(17) 0.0188(16) 0.0188(17) -0.0018(13) 0.0026(13) 0.0074(14)
 C15 0.0206(18) 0.0148(16) 0.037(2) 0.0041(15) -0.0021(15) 0.0006(14)
 C8 0.0141(16) 0.0156(15) 0.0212(17) 0.0015(13) -0.0024(13) 0.0023(13)
 C17 0.036(2) 0.0191(17) 0.0193(18) 0.0043(14) -0.0024(15) -0.0006(16)
 C9 0.0214(17) 0.0145(15) 0.0188(17) -0.0004(13) -0.0048(14) 0.0029(14)
 C1 0.0199(18) 0.0249(18) 0.0246(18) -0.0029(14) -0.0035(14) -0.0029(15)
 C4 0.0240(18) 0.0203(17) 0.0188(17) -0.0039(13) -0.0018(14) -0.0001(14)

_geom_special_details
;
 All esds (except the esd in the dihedral angle between two l.s. planes)
 are estimated using the full covariance matrix.  The cell esds are taken
 into account individually in the estimation of esds in distances, angles
 and torsion angles; correlations between esds in cell parameters are only
 used when they are defined by crystal symmetry.  An approximate (isotropic)
 treatment of cell esds is used for estimating esds involving l.s. planes.
;
loop_
  _geom_bond_atom_site_label_1
  _geom_bond_atom_site_label_2
  _geom_bond_distance
  _geom_bond_site_symmetry_2
  _geom_bond_publ_flag
 I1 C7 2.106(3) . ?
 I2 C13 2.117(3) . ?
 F8 C16 1.345(3) . ?
 F5 C8 1.349(3) . ?
 F10 C14 1.338(3) . ?
 F1 C12 1.350(3) . ?
 F7 C17 1.344(4) . ?
 F2 C11 1.347(4) . ?
 F9 C15 1.342(4) . ?
 F3 C10 1.343(3) . ?
 F4 C9 1.349(3) . ?
 F6 C18 1.345(4) . ?
 N1 C2 1.480(4) . ?
 N1 C3 1.480(4) . ?
 N1 C1 1.478(4) . ?
 N3 C2 1.466(4) . ?
 N3 C5 1.470(4) . ?
 N3 C4 1.468(4) . ?
 N2 C3 1.472(4) . ?
 N2 C6 1.476(4) . ?
 N2 C4 1.474(4) . ?
 N4 C5 1.477(4) . ?
 N4 C6 1.476(4) . ?
 N4 C1 1.469(4) . ?
 C18 C13 1.382(4) . ?
 C18 C17 1.377(4) . ?
 C10 C11 1.383(4) . ?
 C10 C9 1.372(4) . ?
 C14 C13 1.391(4) . ?
 C14 C15 1.385(4) . ?
 C2 H2A 0.9700 . ?
 C2 H2B 0.9700 . ?
 C12 C11 1.377(4) . ?
 C12 C7 1.388(4) . ?
 C3 H3A 0.9700 . ?
 C3 H3B 0.9700 . ?
 C16 C15 1.376(5) . ?
 C16 C17 1.379(5) . ?
 C5 H5A 0.9700 . ?
 C5 H5B 0.9700 . ?
 C6 H6A 0.9700 . ?
 C6 H6B 0.9700 . ?
 C7 C8 1.382(4) . ?
 C8 C9 1.372(4) . ?
 C1 H1A 0.9700 . ?
 C1 H1B 0.9700 . ?
 C4 H4A 0.9700 . ?
 C4 H4B 0.9700 . ?

loop_
  _geom_angle_atom_site_label_1
  _geom_angle_atom_site_label_2
  _geom_angle_atom_site_label_3
  _geom_angle
  _geom_angle_site_symmetry_1
  _geom_angle_site_symmetry_3
  _geom_angle_publ_flag
 C2 N1 C3 107.9(2) . . ?
 C1 N1 C2 107.5(2) . . ?
 C1 N1 C3 108.4(2) . . ?
 C2 N3 C5 107.7(2) . . ?
 C2 N3 C4 107.9(2) . . ?
 C4 N3 C5 107.7(2) . . ?
 C3 N2 C6 108.2(2) . . ?
 C3 N2 C4 107.9(2) . . ?
 C4 N2 C6 107.8(2) . . ?
 C6 N4 C5 107.7(2) . . ?
 C1 N4 C5 107.2(2) . . ?
 C1 N4 C6 107.9(3) . . ?
 F6 C18 C13 120.0(3) . . ?
 F6 C18 C17 118.3(3) . . ?
 C17 C18 C13 121.8(3) . . ?
 F3 C10 C11 119.5(3) . . ?
 F3 C10 C9 120.5(3) . . ?
 C9 C10 C11 120.0(3) . . ?
 F10 C14 C13 120.6(3) . . ?
 F10 C14 C15 118.3(3) . . ?
 C15 C14 C13 121.1(3) . . ?
 N1 C2 H2A 109.1 . . ?
 N1 C2 H2B 109.1 . . ?
 N3 C2 N1 112.6(2) . . ?
 N3 C2 H2A 109.1 . . ?
 N3 C2 H2B 109.1 . . ?
 H2A C2 H2B 107.8 . . ?
 F1 C12 C11 117.8(3) . . ?
 F1 C12 C7 120.1(3) . . ?
 C11 C12 C7 122.0(3) . . ?
 N1 C3 H3A 109.2 . . ?
 N1 C3 H3B 109.2 . . ?
 N2 C3 N1 111.9(2) . . ?
 N2 C3 H3A 109.2 . . ?
 N2 C3 H3B 109.2 . . ?
 H3A C3 H3B 107.9 . . ?
 F8 C16 C15 120.0(3) . . ?
 F8 C16 C17 119.9(3) . . ?
 C15 C16 C17 120.2(3) . . ?
 N3 C5 N4 113.2(3) . . ?
 N3 C5 H5A 108.9 . . ?
 N3 C5 H5B 108.9 . . ?
 N4 C5 H5A 108.9 . . ?
 N4 C5 H5B 108.9 . . ?
 H5A C5 H5B 107.8 . . ?
 F2 C11 C10 119.7(3) . . ?
 F2 C11 C12 121.0(3) . . ?
 C12 C11 C10 119.2(3) . . ?
 N2 C6 N4 112.6(2) . . ?
 N2 C6 H6A 109.1 . . ?
 N2 C6 H6B 109.1 . . ?
 N4 C6 H6A 109.1 . . ?
 N4 C6 H6B 109.1 . . ?
 H6A C6 H6B 107.8 . . ?
 C18 C13 I2 121.5(2) . . ?
 C18 C13 C14 117.7(3) . . ?
 C14 C13 I2 120.7(2) . . ?
 C12 C7 I1 121.6(2) . . ?
 C8 C7 I1 121.3(2) . . ?
 C8 C7 C12 116.9(3) . . ?
 F9 C15 C14 120.0(3) . . ?
 F9 C15 C16 120.3(3) . . ?
 C16 C15 C14 119.7(3) . . ?
 F5 C8 C7 120.1(3) . . ?
 F5 C8 C9 117.7(3) . . ?
 C9 C8 C7 122.2(3) . . ?
 F7 C17 C18 120.6(3) . . ?
 F7 C17 C16 119.8(3) . . ?
 C18 C17 C16 119.5(3) . . ?
 F4 C9 C10 119.5(3) . . ?
 F4 C9 C8 120.7(3) . . ?
 C8 C9 C10 119.7(3) . . ?
 N1 C1 H1A 109.0 . . ?
 N1 C1 H1B 109.0 . . ?
 N4 C1 N1 112.8(2) . . ?
 N4 C1 H1A 109.0 . . ?
 N4 C1 H1B 109.0 . . ?
 H1A C1 H1B 107.8 . . ?
 N3 C4 N2 113.0(2) . . ?
 N3 C4 H4A 109.0 . . ?
 N3 C4 H4B 109.0 . . ?
 N2 C4 H4A 109.0 . . ?
 N2 C4 H4B 109.0 . . ?
 H4A C4 H4B 107.8 . . ?

loop_
  _geom_torsion_atom_site_label_1
  _geom_torsion_atom_site_label_2
  _geom_torsion_atom_site_label_3
  _geom_torsion_atom_site_label_4
  _geom_torsion
  _geom_torsion_site_symmetry_1
  _geom_torsion_site_symmetry_2
  _geom_torsion_site_symmetry_3
  _geom_torsion_site_symmetry_4
  _geom_torsion_publ_flag
 I1 C7 C8 F5 -5.0(4) . . . . ?
 I1 C7 C8 C9 173.9(2) . . . . ?
 F8 C16 C15 F9 1.6(5) . . . . ?
 F8 C16 C15 C14 -179.0(3) . . . . ?
 F8 C16 C17 F7 0.4(5) . . . . ?
 F8 C16 C17 C18 178.7(3) . . . . ?
 F5 C8 C9 F4 -0.2(4) . . . . ?
 F5 C8 C9 C10 179.9(3) . . . . ?
 F10 C14 C13 I2 -4.3(4) . . . . ?
 F10 C14 C13 C18 177.7(3) . . . . ?
 F10 C14 C15 F9 0.7(4) . . . . ?
 F10 C14 C15 C16 -178.6(3) . . . . ?
 F1 C12 C11 F2 -0.8(4) . . . . ?
 F1 C12 C11 C10 -179.7(3) . . . . ?
 F1 C12 C7 I1 5.0(4) . . . . ?
 F1 C12 C7 C8 179.3(3) . . . . ?
 F3 C10 C11 F2 2.5(4) . . . . ?
 F3 C10 C11 C12 -178.7(3) . . . . ?
 F3 C10 C9 F4 -1.3(4) . . . . ?
 F3 C10 C9 C8 178.6(3) . . . . ?
 F6 C18 C13 I2 3.1(4) . . . . ?
 F6 C18 C13 C14 -179.0(3) . . . . ?
 F6 C18 C17 F7 -1.5(5) . . . . ?
 F6 C18 C17 C16 -179.7(3) . . . . ?
 C2 N1 C3 N2 58.3(3) . . . . ?
 C2 N1 C1 N4 -58.7(3) . . . . ?
 C2 N3 C5 N4 58.3(3) . . . . ?
 C2 N3 C4 N2 -58.0(3) . . . . ?
 C12 C7 C8 F5 -179.4(3) . . . . ?
 C12 C7 C8 C9 -0.5(4) . . . . ?
 C3 N1 C2 N3 -58.3(3) . . . . ?
 C3 N1 C1 N4 57.8(3) . . . . ?
 C3 N2 C6 N4 -58.5(3) . . . . ?
 C3 N2 C4 N3 58.4(3) . . . . ?
 C5 N3 C2 N1 -58.2(3) . . . . ?
 C5 N3 C4 N2 58.0(3) . . . . ?
 C5 N4 C6 N2 -57.6(3) . . . . ?
 C5 N4 C1 N1 58.3(3) . . . . ?
 C11 C10 C9 F4 178.9(3) . . . . ?
 C11 C10 C9 C8 -1.2(5) . . . . ?
 C11 C12 C7 I1 -174.0(2) . . . . ?
 C11 C12 C7 C8 0.4(4) . . . . ?
 C6 N2 C3 N1 58.2(3) . . . . ?
 C6 N2 C4 N3 -58.2(3) . . . . ?
 C6 N4 C5 N3 57.7(3) . . . . ?
 C6 N4 C1 N1 -57.4(3) . . . . ?
 C13 C18 C17 F7 178.8(3) . . . . ?
 C13 C18 C17 C16 0.5(5) . . . . ?
 C13 C14 C15 F9 179.5(3) . . . . ?
 C13 C14 C15 C16 0.2(5) . . . . ?
 C7 C12 C11 F2 178.2(3) . . . . ?
 C7 C12 C11 C10 -0.7(4) . . . . ?
 C7 C8 C9 F4 -179.2(3) . . . . ?
 C7 C8 C9 C10 0.9(5) . . . . ?
 C15 C14 C13 I2 176.9(2) . . . . ?
 C15 C14 C13 C18 -1.1(4) . . . . ?
 C15 C16 C17 F7 -179.7(3) . . . . ?
 C15 C16 C17 C18 -1.4(5) . . . . ?
 C17 C18 C13 I2 -177.2(2) . . . . ?
 C17 C18 C13 C14 0.7(5) . . . . ?
 C17 C16 C15 F9 -178.2(3) . . . . ?
 C17 C16 C15 C14 1.1(5) . . . . ?
 C9 C10 C11 F2 -177.8(3) . . . . ?
 C9 C10 C11 C12 1.1(4) . . . . ?
 C1 N1 C2 N3 58.4(3) . . . . ?
 C1 N1 C3 N2 -57.8(3) . . . . ?
 C1 N4 C5 N3 -58.2(3) . . . . ?
 C1 N4 C6 N2 57.8(3) . . . . ?
 C4 N3 C2 N1 57.9(3) . . . . ?
 C4 N3 C5 N4 -57.8(3) . . . . ?
 C4 N2 C3 N1 -58.2(3) . . . . ?
 C4 N2 C6 N4 58.0(3) . . . . ?

loop_
  _diffrn_refln_index_h
  _diffrn_refln_index_k
  _diffrn_refln_index_l
  _diffrn_refln_intensity_net
  _diffrn_refln_intensity_u
 0 0 -4 221.9 7.27
 0 0 5 1.34 1.08
 0 0 -5 2.37 1.46
 0 0 -5 2.22 0.9
 0 0 5 2.97 1.82
 0 0 6 3727.01 77.86
 0 0 -6 3702.14 77.96
 0 0 -6 3953.82 70.66
 0 0 6 3860.7 70.61
 0 0 -7 0.75 0.8
 0 0 7 0.09 1.23
 0 0 -7 0.87 0.95
 0 0 7 3.1 2.17
 0 0 -8 16.18 2.46
 0 0 8 10.86 3.22
 0 0 8 12.65 2.23
 0 0 -9 1.05 1.49
 0 0 9 0.87 1.73
 0 0 9 -1.07 1.42
 0 0 -9 0.04 0.72
 0 0 10 7089.41 130.78
 0 0 10 7053.66 143.4
 0 0 -10 7409.61 130.96
 0 0 -10 7192.63 132.15
 0 0 11 4.7 2.59
 0 0 -11 5.06 2.15
 0 0 -11 3.23 1.8
 0 0 11 6.61 5.25
 0 0 12 67.09 6.23
 0 0 12 75.42 9.64
 0 0 -12 74.57 6.83
 0 0 13 0.66 1.67
 0 0 -13 1.98 1.91
 0 0 13 1.01 4.69
 0 0 14 3145.96 68.19
 0 0 14 3237.31 83.91
 0 0 -14 3080.61 69.04
 0 0 -15 8.82 3.34
 0 0 15 8.05 3.05
 0 0 15 7.05 4.89
 0 0 16 57.75 9.52
 0 0 -16 54.13 6.7
 0 0 16 50.12 6.14
 0 0 -17 -0.43 1.53
 0 0 17 2.34 3.29
 0 0 17 2.8 1.84
 0 0 -18 18.95 4.29
 0 0 18 28.13 5.06
 0 0 -18 21.56 6.97
 0 0 18 27.4 7.67
 0 0 -19 5.68 4.57
 0 0 19 1.93 1.85
 0 0 -19 2.55 2.22
 0 0 19 5.34 6.13
 0 0 -20 1795.03 66.14
 0 0 20 1690.25 65.64
 0 0 20 1727.56 49.16
 0 0 -20 1771.69 50.67
 0 0 21 6.81 3.11
 0 0 -21 8.97 3.88
 0 0 -21 8.9 6.43
 0 0 22 1203.26 39.79
 0 0 -22 1200.76 40.41
 0 0 -23 11.31 6.68
 0 0 -23 4.41 3.01
 0 0 23 8.99 3.81
 0 0 -24 71.45 9.15
 0 0 -24 42.03 10.91
 0 0 -25 -0.03 2.8
 0 0 -26 94.4 16.42
 0 0 -27 10.26 6.62
 0 0 -28 204.52 25.49
 0 0 -29 3.01 5.32
 0 0 -30 48.52 13.26
 0 0 -31 -0.56 6.06
 0 0 -32 789.97 56.02
 0 0 -33 11.91 8.89
 0 -1 -4 209.58 9.6
 0 -1 -4 210.06 9.27
 0 1 4 221.01 9.82
 0 -1 -4 204.75 8.53
 0 -1 -4 224.91 6.86
 0 -1 -4 211.89 8.1
 0 -1 4 209.1 9.48
 0 1 -4 201.57 9.45
 0 1 5 670.42 15.7
 0 -1 5 642.55 20.4
 0 1 5 654.14 17.48
 0 1 5 685.42 20.96
 0 -1 -5 655.35 20.77
 0 -1 -5 652.08 17.42
 0 -1 -5 648.86 15.47
 0 -1 -5 599.55 19.54
 0 1 -5 682.62 20.6
 0 1 -6 964.87 28.31
 0 -1 -6 953.15 21.8
 0 1 6 969.76 23.98
 0 -1 -6 954.26 27.26
 0 -1 -6 991.45 23.98
 0 1 6 1001.73 22.15
 0 1 6 981.56 28.5
 0 -1 -6 937.86 27.92
 0 -1 6 926.7 27.72
 0 1 -7 357.91 16.11
 0 -1 7 332.9 11.62
 0 -1 -7 349.35 11.28
 0 -1 -7 317.57 12.24
 0 -1 7 316.56 15.55
 0 -1 -7 354.32 16.35
 0 1 7 337.35 12.58
 0 1 7 359.48 16.42
 0 -1 -8 1882.53 41.99
 0 -1 -8 1835.36 43.2
 0 1 8 1933.95 42.16
 0 1 8 2028.86 50.08
 0 -1 -8 1905.61 39.96
 0 -1 8 1907.53 49.1
 0 -1 8 1890.13 40.58
 0 1 9 3.41 2.7
 0 -1 9 0.98 1.48
 0 -1 -9 0.9 1
 0 -1 -9 3.69 2.2
 0 -1 -9 0 0.69
 0 1 9 3.72 1.7
 0 -1 9 1.94 1.09
 0 -1 -10 990.55 29.05
 0 -1 10 1004.58 34.91
 0 1 10 993.52 34.7
 0 1 10 969.91 27.43
 0 -1 -10 990.73 26.03
 0 -1 10 972.27 26.24
 0 -1 -10 964.39 27.25
 0 -1 -11 2964.72 62
 0 1 11 3062.99 64.14
 0 -1 11 3085.5 62.56
 0 -1 11 2959.04 74.42
 0 -1 -11 2860.58 65.27
 0 -1 -11 3044.28 73.73
 0 -1 -11 2981.8 63.9
 0 1 11 3228.96 76.27
 0 -1 12 1501.86 37.47
 0 1 12 1457.08 48.09
 0 -1 12 1503.34 48.49
 0 -1 -12 1554.53 47.96
 0 -1 -12 1508.95 40.7
 0 -1 -12 1544.97 37.29
 0 1 12 1499.22 38.96
 0 -1 -13 46.34 5.29
 0 -1 -13 47.87 8.03
 0 -1 13 45.99 8.15
 0 -1 13 33.79 4.58
 0 -1 -13 44.34 6.14
 0 1 13 40.73 8.16
 0 1 13 43.91 5.74
 0 1 14 2639.82 73.23
 0 1 14 2534.61 59.19
 0 -1 -14 2584.31 71.22
 0 -1 14 2619.62 72.96
 0 -1 -14 2519.11 56.9
 0 -1 -14 2454.94 60.63
 0 -1 14 2608.66 58.13
 0 -1 -15 193.63 13.45
 0 1 15 221.64 13.32
 0 1 -15 209.56 12.01
 0 1 15 225.44 18.95
 0 -1 15 221.14 18.58
 0 -1 -15 232.96 18.62
 0 -1 15 192.66 11.9
 0 1 -16 4.7 2.05
 0 -1 16 4.85 1.55
 0 1 16 2.58 2.2
 0 1 16 6.98 4.9
 0 -1 -16 13.35 5.03
 0 -1 16 9.33 4.3
 0 -1 -16 8.8 2.94
 0 -1 -17 514.59 30.33
 0 -1 -17 544.24 24.61
 0 -1 17 551.04 32.07
 0 -1 17 533.02 22.05
 0 1 -17 567.44 22.2
 0 1 17 569.99 32.56
 0 1 17 567.82 23.65
 0 1 -18 1595.77 43.4
 0 1 18 1604.82 45.77
 0 -1 18 1598.76 60
 0 -1 -18 1588.94 58.65
 0 -1 18 1568.12 44.1
 0 -1 -18 1565.69 47.43
 0 -1 19 14.43 3.82
 0 1 19 14.93 3.96
 0 -1 -19 11.63 5.84
 0 -1 -19 19.28 5.39
 0 1 -19 14.29 3.87
 0 -1 19 13.73 6.27
 0 1 20 707.16 28.69
 0 -1 20 680.32 39.47
 0 -1 -20 650.24 37.36
 0 -1 -20 697.89 30.22
 0 1 -20 692.33 26.72
 0 -1 20 695.01 27.34
 0 1 21 1017.76 36.52
 0 -1 -21 993.34 48.39
 0 -1 -21 990.88 37.64
 0 -1 21 1024.16 35.01
 0 1 -21 961.71 48.34
 0 1 -21 1061.53 34.78
 0 -1 21 982.64 49.61
 0 -1 22 784.17 30.27
 0 -1 -22 759.53 42.93
 0 1 22 755.63 31.14
 0 -1 -22 732.12 32.37
 0 -1 22 699.61 42.31
 0 1 -22 779.96 29.56
 0 1 -22 725.45 42.49
 0 -1 -23 15.19 6.18
 0 -1 23 11.52 3.81
 0 1 23 14.23 4.43
 0 1 -23 5.02 2.18
 0 1 -23 20.07 8.25
 0 -1 -23 9.55 3.92
 0 1 -24 391.91 31.88
 0 -1 -24 313.08 20.98
 0 -1 -24 360.52 30.36
 0 -1 -25 288.08 28.3
 0 -1 -25 354.89 22.51
 0 1 -25 324.38 29.91
 0 1 -26 7.16 5.5
 0 -1 -26 1 4.08
 0 1 -27 73.53 15.09
 0 -1 -27 55 12.85
 0 -1 -28 554.08 42.41
 0 1 -28 518.11 41.25
 0 1 -29 34.45 11.57
 0 -1 -29 7.84 6
 0 1 -30 18.01 9
 0 -1 -30 15.77 8.66
 0 -1 -31 296.42 32.81
 0 1 -31 287.95 32.82
 0 1 -32 76.74 16.78
 0 -1 -32 93.1 18.9
 0 -1 -33 92.08 18.93
 0 1 -33 80.77 18.29
 0 -2 1 550.15 12.82
 0 2 -2 17.07 1.73
 0 -2 -2 13.21 1.79
 0 -2 2 15.39 1.88
 0 -2 -3 4178.06 79.24
 0 -2 -3 4260.73 77.39
 0 2 3 4299.15 79.87
 0 -2 3 4227.94 78
 0 -2 -3 4289.92 79.85
 0 -2 -4 311.5 9.6
 0 2 4 287.94 11.65
 0 -2 -4 325.72 12.41
 0 -2 -4 288.44 12
 0 2 4 300.08 9.56
 0 -2 -4 309.64 11.9
 0 2 -4 312.59 11.93
 0 -2 -4 300.56 11.48
 0 2 4 291.84 11.25
 0 -2 4 311.5 12.1
 0 -2 -5 157.56 6.62
 0 -2 -5 170.14 9.29
 0 2 5 178.11 6.99
 0 2 5 175.59 9.01
 0 2 -5 148.19 8.97
 0 -2 -5 177.66 9.87
 0 -2 -5 158.97 8.48
 0 -2 5 152.02 8.95
 0 2 5 165.05 8.86
 0 -2 -5 165.55 8.99
 0 2 6 179.67 7.47
 0 -2 -6 173.55 9.93
 0 2 6 188.47 9.73
 0 2 -6 185.23 6.06
 0 -2 -6 187.89 10.95
 0 -2 -6 192.87 10.42
 0 -2 -6 208.6 10.11
 0 -2 -6 187.93 7.56
 0 -2 6 180.83 10.65
 0 2 -6 186.46 10.66
 0 2 7 3919.35 72.17
 0 2 -7 4054.49 81.65
 0 -2 7 3827.95 81.51
 0 -2 -7 3869.65 72.22
 0 2 7 3906.58 77.51
 0 -2 -7 4019.33 77.34
 0 -2 -7 3944.07 80.3
 0 -2 -7 3847.74 78.99
 0 -2 -8 0.39 1.27
 0 -2 -8 0.54 0.63
 0 2 8 -0.12 1.08
 0 -2 8 1.35 1.63
 0 2 8 1.08 0.8
 0 -2 -8 2.71 1.24
 0 -2 -9 13.65 2.27
 0 2 9 15.15 3.05
 0 -2 -9 12.9 3.04
 0 -2 9 11.29 3.22
 0 -2 -9 15.04 2.89
 0 2 9 14.55 2.28
 0 -2 -9 12.02 3.47
 0 -2 10 60.68 7.69
 0 -2 -10 52.46 6.97
 0 2 10 65.91 5.21
 0 2 10 58.94 6.11
 0 -2 -10 68.63 6.97
 0 -2 -10 71.7 5.32
 0 -2 -11 266.48 11.53
 0 -2 -11 277.37 17.07
 0 -2 11 287.01 13.05
 0 2 11 271.64 14.03
 0 -2 11 290.81 18.17
 0 -2 -11 292.98 15.49
 0 -2 -12 86.13 8.54
 0 -2 -12 100.7 10.65
 0 -2 12 94.89 7.45
 0 -2 -12 80.18 6.24
 0 -2 12 70.77 9.3
 0 2 12 93.61 8.25
 0 -2 -13 1137.83 29.96
 0 2 13 1098.29 33.92
 0 -2 13 1101.27 41.5
 0 -2 -13 1110.98 40.44
 0 -2 -13 1094.4 36.08
 0 -2 13 1132.26 31.68
 0 -2 -14 341.18 14.88
 0 -2 -14 336.11 18.68
 0 -2 14 356.05 22.96
 0 2 14 363.28 17.91
 0 -2 14 367.84 16.49
 0 -2 -14 384.8 23
 0 -2 -15 752.77 24.58
 0 -2 -15 768.4 34.97
 0 -2 15 752.4 35.97
 0 2 15 787.74 28.5
 0 -2 15 770 26.24
 0 -2 -15 793.62 30.46
 0 2 -16 32.19 4.39
 0 -2 -16 47.38 8.74
 0 -2 16 31.73 7.46
 0 2 16 47.24 6.65
 0 -2 16 33.95 5.11
 0 -2 -16 44.65 7.04
 0 -2 17 1152.36 35.54
 0 -2 17 1163.86 48.76
 0 -2 -17 1171.59 40.57
 0 2 -17 1196.3 32.68
 0 -2 -17 1164.33 47.13
 0 2 17 1186.57 38.32
 0 2 -18 2.41 1.76
 0 -2 18 -0.65 2.7
 0 -2 -18 4.54 4.17
 0 2 18 9.32 3.98
 0 -2 -18 0.89 2.6
 0 -2 18 0.69 1.93
 0 -2 -19 307.78 24.24
 0 -2 19 336.12 17.62
 0 -2 19 358.98 27.04
 0 2 19 311.01 18.74
 0 2 -19 343.69 16.21
 0 -2 -19 304.62 19.87
 0 -2 -20 126.53 12.84
 0 -2 20 120.68 16.28
 0 2 -20 117.62 9.36
 0 -2 -20 118.74 15.37
 0 2 20 112.17 11.24
 0 -2 20 119.86 10.5
 0 -2 -21 -1.61 3.65
 0 -2 -21 1.44 2.13
 0 -2 21 -0.43 1.55
 0 2 -21 3.56 2.17
 0 -2 21 2.69 4.6
 0 2 21 4.9 2.94
 0 -2 22 405.72 20.87
 0 -2 -22 427.3 31.3
 0 -2 -22 394.11 23.77
 0 2 22 415.04 23.17
 0 -2 22 381.62 30.86
 0 2 -22 434.48 19.68
 0 -2 -23 10.54 4.45
 0 -2 -23 3.76 4.24
 0 2 -23 12.41 6.47
 0 -2 23 3.39 4.79
 0 2 23 9.1 3.7
 0 -2 -24 29.09 6.64
 0 -2 -24 19.58 7.71
 0 -2 24 12.9 6.82
 0 2 -24 12.44 5.82
 0 2 24 23.43 5.63
 0 2 -25 774.48 47.64
 0 -2 -25 732.52 35.23
 0 -2 -25 850.89 48.73
 0 -2 -26 59.31 9.82
 0 -2 -26 61.78 13.59
 0 2 -26 44.57 12.04
 0 -2 -27 17.91 7.05
 0 2 -27 16.16 8.23
 0 -2 -28 34.02 11.24
 0 2 -28 25.83 9.26
 0 2 -29 588.65 45.45
 0 -2 -29 667.85 47.16
 0 -2 -30 13.57 7.15
 0 2 -30 6.51 6.16
 0 -2 -31 7.83 7.46
 0 2 -31 13.16 7.41
 0 -2 -32 163.2 24.79
 0 2 -32 231.47 30.2
 0 -2 -33 104.62 20.76
 0 3 0 1.63 0.78
 0 3 0 1.76 0.97
 0 -3 0 0.73 0.88
 0 -3 0 -0.42 0.84
 0 -3 -1 827.21 22.56
 0 -3 1 831.83 18.94
 0 3 -1 820.91 23.83
 0 3 1 894.56 23.31
 0 3 1 877.41 22.99
 0 -3 1 812.18 21.13
 0 -3 -1 835.95 22.74
 0 3 -1 812.53 21.13
 0 3 -2 4580 82.88
 0 -3 2 4634.71 82.89
 0 -3 -2 4587.64 85.87
 0 -3 2 4614.1 83.42
 0 3 -2 4580.51 83.59
 0 3 2 4706.63 85.92
 0 -3 -2 4569.67 88.03
 0 3 2 4799.14 88.47
 0 -3 3 1330.8 28.23
 0 3 3 1382.93 30.38
 0 3 3 1310.45 33.44
 0 3 -3 1289.09 28.42
 0 3 3 1332.08 29.8
 0 -3 3 1320 30.12
 0 -3 -3 1359.75 33.73
 0 -3 -3 1316.49 30.29
 0 3 -3 1379.34 30.09
 0 -3 -4 503.29 18.16
 0 -3 -4 445.79 17.63
 0 -3 -4 505.69 15.27
 0 -3 4 523.17 13.44
 0 3 4 523.31 18.69
 0 -3 -4 520.55 16.32
 0 3 -4 505.41 13.38
 0 -3 4 514.2 16.62
 0 3 -4 519.72 16.43
 0 3 4 504.98 15.29
 0 3 4 513.86 16.16
 0 3 5 1123.23 28.93
 0 -3 -5 1096.48 28.95
 0 3 5 1140.44 26.75
 0 -3 5 1112.75 29.96
 0 -3 -5 1097.78 30.23
 0 -3 5 1133.8 23.73
 0 3 -5 1146.56 29.64
 0 -3 -5 1156.35 31.76
 0 3 -5 1150.41 23.8
 0 -3 -5 1106.02 30.8
 0 -3 -6 288.08 14.13
 0 -3 6 291.96 14.01
 0 -3 -6 324.04 15.1
 0 3 6 291.56 10.94
 0 -3 -6 285.49 13.6
 0 3 -6 272.77 13.33
 0 -3 -6 278.4 10.66
 0 -3 -6 275.98 13.12
 0 3 6 291.52 13.21
 0 3 -6 303.46 8.88
 0 -3 -7 1392.04 38.32
 0 -3 -7 1424.19 37.25
 0 3 7 1374.57 31.75
 0 3 -7 1406.18 27.92
 0 3 7 1397.7 37.06
 0 3 7 1431.96 37.06
 0 -3 7 1395.8 38.6
 0 -3 -7 1406.34 31.58
 0 -3 -7 1421.69 37.36
 0 -3 -8 1382.79 38.45
 0 -3 8 1364.49 39.67
 0 -3 -8 1422.02 39.06
 0 3 8 1393.21 31.66
 0 3 8 1440.45 37.83
 0 3 -8 1344.24 27.6
 0 -3 -8 1350.83 31.44
 0 -3 9 915.93 32.64
 0 -3 -9 923.78 31.34
 0 3 -9 938.87 20.9
 0 -3 -9 966.56 31.41
 0 3 9 935.67 24.35
 0 3 9 938.58 29.7
 0 -3 -9 1015.81 24.91
 0 -3 -10 -0.15 2.56
 0 3 10 3.06 2.89
 0 3 10 -0.16 0.75
 0 3 -10 0.82 0.58
 0 -3 -10 1.16 0.6
 0 -3 10 1.91 1.51
 0 -3 11 3750.12 87.77
 0 -3 -11 3709.58 85.25
 0 -3 -11 3796.73 83.88
 0 3 -11 3670.92 67.81
 0 3 11 3656.76 72.96
 0 3 11 3664.02 80.34
 0 -3 -11 3771.15 72.5
 0 -3 12 1.48 2.1
 0 -3 -12 0.1 0.8
 0 3 12 7.47 3.51
 0 3 12 -0.76 1.09
 0 -3 -12 -0.95 2.08
 0 -3 -12 11.29 4.28
 0 3 13 87.1 8.72
 0 -3 -13 76.47 9.02
 0 -3 -13 93.39 6.89
 0 3 13 87.32 6.87
 0 -3 -13 105.69 11.19
 0 -3 13 86.92 10.68
 0 -3 14 71.03 7.12
 0 3 14 61.64 7.59
 0 -3 14 70.27 10.01
 0 -3 -14 70.57 8.84
 0 -3 -14 64.69 6
 0 -3 -14 54.74 8.63
 0 3 15 1882.7 52
 0 -3 -15 1814.33 44.29
 0 -3 -15 1884.35 54.9
 0 -3 15 1877.17 61.46
 0 -3 15 1917.22 48.23
 0 -3 -15 1968.28 60.41
 0 -3 16 86.95 8.36
 0 -3 -16 93.98 7.59
 0 -3 -16 98.89 11.16
 0 -3 -16 92.44 12.11
 0 3 16 96.66 10.17
 0 -3 16 80.78 12.04
 0 3 17 1519.48 47.75
 0 3 -17 1675.83 38.79
 0 -3 17 1563.5 58.11
 0 -3 -17 1632.38 57.46
 0 -3 17 1633.44 44.74
 0 -3 -17 1697.09 52.71
 0 -3 -18 477.71 25.81
 0 -3 18 437.08 29.53
 0 -3 18 443.17 20.84
 0 3 -18 480.21 17.34
 0 3 18 462.82 23.69
 0 -3 -18 469.75 29.58
 0 -3 19 58.97 10.87
 0 -3 -19 65.53 10.93
 0 -3 19 56.44 7.32
 0 3 19 48.43 7.87
 0 -3 -19 61.51 9.08
 0 3 -19 68.6 6.16
 0 3 20 0.43 2.22
 0 -3 20 2.61 1.76
 0 3 -20 1.56 1.33
 0 -3 -20 -3.68 2.75
 0 -3 -20 -3.19 2.74
 0 3 21 1177.25 42.65
 0 -3 21 1215.84 55.61
 0 -3 -21 1224.87 53.86
 0 -3 21 1212.34 39.25
 0 -3 -21 1153.13 45.22
 0 -3 -22 1.42 3.06
 0 -3 22 2.14 1.88
 0 -3 22 2.99 2.82
 0 -3 -22 1.54 4.5
 0 3 22 11.39 4.46
 0 -3 -23 5.1 3.54
 0 3 23 3.71 2.91
 0 -3 23 3.38 2.82
 0 -3 -23 0.63 3.16
 0 -3 -24 34.9 10.11
 0 -3 24 31.97 9.19
 0 3 24 27.9 6.24
 0 -3 -24 28.55 6.87
 0 -3 25 885.26 51.94
 0 -3 -25 887.35 50.12
 0 -3 -25 887.18 41.15
 0 3 -25 830.56 50.33
 0 -3 -26 3.17 3.21
 0 3 -26 3.64 5.38
 0 -3 -26 7.15 5.5
 0 -3 -27 133.12 15.41
 0 3 -27 132.25 20.19
 0 -3 -27 81.78 15.69
 0 3 -28 54.37 13.63
 0 -3 -28 73.07 15.26
 0 -3 -29 13.78 6.18
 0 3 -29 25.16 11.18
 0 3 -30 13.45 8.22
 0 -3 -30 18.27 8
 0 -3 -31 301.57 32.99
 0 3 -31 317.53 35.04
 0 3 -32 6.81 7.69
 0 -3 -32 3.41 6.05
 0 -3 -33 10.24 6.71
 0 4 0 4441.81 83.95
 0 -4 0 4262.68 81.29
 0 4 1 2628.04 55.62
 0 -4 1 2586.49 53.44
 0 -4 -1 2467.8 54.86
 0 4 1 2498.82 55.34
 0 -4 -1 2573.77 55.33
 0 4 -1 2502.55 53.42
 0 4 -1 2604.15 57.52
 0 -4 1 2519.71 49.1
 0 -4 2 12.85 2.02
 0 4 -2 14.54 3.33
 0 4 2 14.59 2.95
 0 -4 -2 11.05 2.93
 0 4 -2 15.02 2.56
 0 -4 -2 15.01 2.8
 0 4 2 11.23 2.56
 0 -4 2 12.88 2.47
 0 4 -3 4269.49 78.73
 0 -4 -3 4329.51 85.4
 0 -4 3 4154.44 78.63
 0 4 3 4197.75 81.67
 0 -4 3 4285.65 78.93
 0 4 -3 4185.55 86.97
 0 4 3 4049.46 78.75
 0 4 -3 4181.23 78.86
 0 -4 -3 4056.45 81.26
 0 4 -4 1205.25 28.95
 0 -4 4 1222.59 28.9
 0 4 4 1259.91 31.27
 0 -4 4 1328.13 31.62
 0 -4 -4 1250.44 31.46
 0 -4 -4 1269.88 35.38
 0 4 -4 1238.54 30.75
 0 4 4 1302.68 31.03
 0 4 -5 245.76 9.78
 0 4 -5 239.11 11.64
 0 -4 -5 256.89 12.02
 0 -4 -5 241.57 13.79
 0 4 5 280.91 11.89
 0 4 5 262.99 11.89
 0 -4 -5 265.96 11.62
 0 -4 5 274.55 12.69
 0 -4 5 258.62 9.84
 0 -4 6 882.32 21.14
 0 -4 -6 887.76 29.65
 0 4 6 908.47 24.56
 0 -4 -6 909.03 24.3
 0 4 -6 904.7 26.88
 0 -4 -6 877.12 27.63
 0 4 6 826.58 25.71
 0 -4 -6 869.58 26.3
 0 -4 6 860.29 27.19
 0 4 -6 866.42 21
 0 -4 7 4741.52 86.92
 0 -4 -7 4898.06 97.2
 0 4 7 4958.01 96.75
 0 -4 7 4862.53 98.7
 0 4 -7 4946.18 87.06
 0 4 7 5081.7 92.48
 0 -4 -7 4663.64 100.69
 0 -4 -8 1.94 1.12
 0 4 -8 0.13 0.44
 0 -4 -8 -0.24 1.35
 0 4 8 0.17 1.03
 0 -4 -9 1.34 2.22
 0 -4 -9 3.84 1.28
 0 -4 9 -0.04 1.64
 0 -4 -9 1.93 1.55
 0 4 -9 0.85 0.47
 0 4 9 3.02 1.33
 0 4 10 439.44 15.94
 0 4 -10 434.33 12.23
 0 -4 -10 441.11 15.73
 0 -4 -10 415.75 21.24
 0 -4 10 467.86 22.7
 0 -4 -10 410.89 20.48
 0 4 -11 67.22 4.13
 0 -4 11 68.56 8.81
 0 -4 -11 74.37 8.92
 0 -4 -11 70.59 5.92
 0 4 11 71.54 5.95
 0 -4 -11 70.79 8.53
 0 4 12 6.07 1.82
 0 -4 -12 12.6 4.01
 0 -4 12 7.83 3.32
 0 -4 -12 5.27 2.55
 0 4 12 1.13 1.29
 0 4 -12 8.49 1.47
 0 -4 -12 9.33 2.19
 0 -4 -13 404.15 22.31
 0 -4 13 356.07 22.54
 0 4 13 392.91 15.78
 0 4 -13 363.39 11.47
 0 4 13 406.72 20.83
 0 -4 -13 364.27 14.89
 0 -4 -13 366.44 21.6
 0 -4 -14 1823.37 56.28
 0 -4 14 1767.1 57.66
 0 4 14 1766.78 42.69
 0 4 -14 1783.75 36.41
 0 -4 -14 1723.22 41.95
 0 -4 -14 1799.39 54.08
 0 4 14 1717.77 50.81
 0 4 15 4.38 2.94
 0 4 15 0.78 1.07
 0 -4 -15 0.04 2.36
 0 -4 15 1.18 2.34
 0 -4 -15 7.2 2.26
 0 4 -15 -0.42 0.68
 0 -4 -15 2.31 2.87
 0 -4 -16 26.01 6.64
 0 -4 -16 30.57 4.21
 0 -4 16 24.91 6.49
 0 -4 16 34.79 5.55
 0 4 16 18.73 4.77
 0 4 -16 34.02 3.32
 0 -4 -16 27.92 6.31
 0 -4 17 529.45 22.88
 0 4 -17 468.87 14.97
 0 -4 -17 498.88 29.22
 0 4 -17 528.25 15.97
 0 4 17 467.87 24.56
 0 -4 -17 473.08 26.55
 0 -4 17 519.36 31.01
 0 -4 18 74.9 8.25
 0 -4 18 62.57 11.15
 0 -4 -18 73.98 11.39
 0 4 18 77.71 9.8
 0 4 -18 77.7 5.6
 0 -4 -18 72.69 10.29
 0 4 19 10.69 3.51
 0 -4 -19 8.79 3.99
 0 -4 19 16.12 6.35
 0 -4 -19 17.81 5.66
 0 -4 19 17.06 3.99
 0 4 -19 15.72 2.55
 0 -4 -20 37.52 9.1
 0 -4 -20 29.59 6.69
 0 -4 20 40.36 6.26
 0 -4 20 25.42 7.51
 0 -4 -21 139.84 15.07
 0 -4 -21 150.35 18.2
 0 -4 21 128.28 17.21
 0 -4 21 153.58 12.59
 0 -4 22 288.64 26.81
 0 -4 22 261.78 17.26
 0 -4 -22 286.77 25.55
 0 -4 -22 288.3 22.18
 0 -4 -23 13.13 7.17
 0 -4 -23 15.87 6.76
 0 -4 23 10.9 5.95
 0 -4 -24 132.16 18.63
 0 -4 -24 162.6 17.02
 0 -4 24 184.52 22.61
 0 -4 -25 186.45 18.63
 0 -4 25 187.6 23.39
 0 -4 -25 171.03 21.58
 0 -4 26 132.77 20.19
 0 -4 -26 157.06 21.1
 0 -4 -26 148.83 16.86
 0 4 -26 163.04 22.5
 0 -4 -27 2.6 4.52
 0 4 -27 0.39 4.44
 0 -4 -27 -2.24 3.05
 0 -4 -28 67.75 15.47
 0 4 -28 66.91 12.31
 0 4 -28 80.64 16.45
 0 -4 -28 75.09 12.24
 0 -4 -29 292.8 30.84
 0 4 -29 326.9 34.13
 0 4 -30 3.43 5.83
 0 -4 -30 1.11 4.64
 0 4 -31 46.03 13.88
 0 -4 -31 51.74 13.81
 0 -4 -32 245.71 30.12
 0 4 -32 245.02 31.33
 0 -4 -33 119.1 21.53
 0 5 0 5.16 2.25
 0 -5 0 0.39 0.93
 0 -5 -1 350.99 15.96
 0 5 -1 327.18 16.64
 0 -5 1 336.49 11.79
 0 5 1 303.18 15.51
 0 5 -1 339.7 14.92
 0 -5 1 318.94 14.5
 0 -5 -2 48.55 5.65
 0 5 -2 50.38 5.24
 0 -5 -2 41.3 5.46
 0 5 -2 49.9 6.46
 0 5 2 47.32 5.66
 0 -5 2 39.61 4.7
 0 -5 2 52.17 4.4
 0 -5 -3 0.2 1.33
 0 5 -3 0.89 0.83
 0 -5 -3 0.85 1.01
 0 5 -3 1.69 1.56
 0 -5 3 0.08 0.86
 0 5 3 -0.58 1.39
 0 -5 3 1.15 1.26
 0 -5 -4 1380.33 36.38
 0 -5 4 1342 34.32
 0 5 -4 1387.8 41.93
 0 5 -4 1393.83 33.96
 0 5 -4 1442.37 34.44
 0 -5 -4 1392.76 40.08
 0 -5 4 1411.17 33.96
 0 5 4 1488.82 35.07
 0 5 -5 4.25 1.25
 0 -5 -5 4.74 2.6
 0 -5 5 5.93 1.9
 0 5 -5 10.04 2.42
 0 -5 -5 9.19 2.34
 0 5 5 10.63 2.5
 0 5 5 8.51 2.14
 0 -5 5 7.17 1.87
 0 5 6 109.11 8.14
 0 -5 6 89.88 6.05
 0 -5 6 106.11 8.58
 0 5 -6 105.62 6.52
 0 5 6 96.88 7.61
 0 -5 -6 93.94 9.28
 0 5 -6 115.21 8.43
 0 -5 -6 91.44 7.31
 0 -5 -7 3.42 1.64
 0 5 7 3.85 1.64
 0 -5 -7 2.4 3.1
 0 -5 -7 4.69 1.77
 0 5 7 4.25 1.83
 0 -5 7 6.27 1.63
 0 5 -7 4.14 1.24
 0 -5 7 0.06 1.28
 0 -5 8 3415.95 77.33
 0 -5 -8 3391.41 70.07
 0 -5 8 3478.67 65.12
 0 5 -8 3447.43 65.24
 0 5 8 3372.06 70.86
 0 -5 -8 3459.12 80.66
 0 -5 -8 3367.83 75.32
 0 5 -9 10.56 1.84
 0 -5 -9 19.39 5.69
 0 5 9 11.51 2.78
 0 -5 -9 10.83 2.54
 0 -5 9 12.22 3.61
 0 -5 -9 13.53 3.2
 0 5 10 291.8 13.79
 0 -5 -10 269.93 16.43
 0 -5 10 266.4 17.11
 0 5 -10 281.77 10.07
 0 -5 -10 297.67 18.64
 0 5 11 713.32 23.22
 0 5 -11 687.64 17.6
 0 -5 -11 732.46 30.98
 0 -5 -11 693.38 28.97
 0 -5 11 668.3 29.51
 0 -5 -12 475.57 18.02
 0 5 -12 488.93 13.7
 0 5 12 520.55 19.01
 0 -5 -12 472.31 23.99
 0 -5 12 506.95 26.07
 0 -5 -12 523.75 26.15
 0 -5 -13 324.12 20.52
 0 -5 13 297.75 20.53
 0 5 -13 338.32 10.49
 0 -5 -13 313.68 14.25
 0 -5 -13 322.53 20.83
 0 5 13 334.18 14.99
 0 -5 -14 2796.55 75.11
 0 5 -14 2717.24 51.53
 0 -5 -14 2727.64 74.54
 0 5 14 2840.74 60.88
 0 -5 14 2707.94 76.93
 0 -5 -15 318.45 21.42
 0 -5 15 249.52 20.21
 0 5 -15 304.96 9.7
 0 5 15 280.34 14.07
 0 -5 -15 296.05 20.86
 0 -5 -16 25.77 6.34
 0 -5 -16 37.19 7.48
 0 5 16 36.33 4.85
 0 5 -16 32.18 2.8
 0 -5 16 33.29 7.69
 0 -5 -17 35.34 7.76
 0 -5 17 35.88 8.55
 0 5 -17 35.39 3.02
 0 5 -17 37.02 3.05
 0 -5 -17 31.45 7.26
 0 5 17 33.46 4.77
 0 -5 -18 1645.08 56.35
 0 -5 -18 1600.56 58.33
 0 -5 18 1567.22 46.77
 0 -5 18 1718.15 62.43
 0 5 -18 1529.69 31.83
 0 -5 -19 528.07 30.19
 0 -5 19 582.45 25.63
 0 -5 19 476.1 32.17
 0 -5 -19 505.33 31.71
 0 -5 -20 98.57 14.29
 0 -5 20 95.01 14.46
 0 -5 20 99.87 10.36
 0 -5 -20 82.97 11.91
 0 -5 -21 455.24 31.73
 0 -5 -21 503.78 30.34
 0 -5 21 494.69 24.13
 0 -5 21 469.77 33.51
 0 -5 22 840.59 33.35
 0 -5 -22 834.71 44.91
 0 -5 22 773.3 45.4
 0 -5 -22 771.65 39.4
 0 -5 -23 22.24 6.99
 0 -5 -23 21.42 7.33
 0 -5 23 21.36 8.39
 0 -5 -24 1056.4 53.51
 0 -5 24 984.25 53.52
 0 -5 -24 929.42 44.94
 0 -5 -25 35.94 9.64
 0 -5 -25 60.65 11.09
 0 -5 25 48.77 12.06
 0 -5 -26 5.46 2.93
 0 -5 26 3.32 4.06
 0 -5 -26 7.55 5.3
 0 5 -26 -1.39 3.14
 0 5 -27 25.57 9.9
 0 -5 27 14.36 7.44
 0 -5 -27 15.22 5.7
 0 -5 -27 16.74 7.96
 0 5 -27 19.08 7.66
 0 -5 -28 953.59 48.26
 0 5 -28 993.18 60.41
 0 -5 -28 1062.88 58.93
 0 5 -28 1031.1 52.79
 0 5 -29 20.2 11.07
 0 -5 -29 10.15 6.2
 0 5 -30 15.53 6.8
 0 -5 -30 27.78 10.03
 0 -5 -31 48.16 13.27
 0 5 -31 63.7 16.26
 0 -5 -32 77.78 17.28
 0 -5 -33 25.15 9.98
 0 6 0 5810.55 116.76
 0 -6 0 5591.43 112.49
 0 -6 1 326.47 15.9
 0 6 -1 341.67 18.37
 0 -6 1 339.24 12.74
 0 6 1 348.63 18.04
 0 -6 -1 335.93 16.91
 0 6 -2 186.16 13.68
 0 -6 -2 213.77 13.55
 0 -6 2 204.09 9.74
 0 6 2 200.49 13.2
 0 -6 2 196.26 11.62
 0 -6 3 1360.13 32.84
 0 -6 3 1280.38 35.23
 0 6 -3 1316.89 41.71
 0 6 3 1307.28 38.12
 0 6 4 1634.44 39.29
 0 -6 4 1571.54 39.52
 0 6 -4 1555.17 47.57
 0 -6 -4 1593.98 45.81
 0 -6 4 1506.42 38.48
 0 6 4 1637.14 43.28
 0 6 -5 20.62 4.74
 0 -6 5 17.23 3.1
 0 6 -5 10.69 2.52
 0 -6 -5 9.81 4.03
 0 -6 5 11.29 2.77
 0 6 -5 8.71 2.3
 0 6 5 14.16 2.88
 0 6 5 17.65 3.71
 0 6 6 1243.55 34.64
 0 -6 6 1328.16 32.76
 0 -6 -6 1224.6 40.91
 0 6 6 1247.21 35.96
 0 -6 6 1258.41 36.2
 0 6 -6 1292.8 43.33
 0 6 -6 1281.1 32.59
 0 -6 7 586.95 23.32
 0 -6 7 566.25 18.83
 0 6 7 595.05 22.12
 0 -6 -7 590.96 26.54
 0 6 -7 591.77 28.05
 0 6 -7 560.16 18.92
 0 6 -8 27.17 3.42
 0 -6 8 24.74 4.92
 0 -6 8 27.01 3.43
 0 -6 -8 27.4 5.76
 0 6 8 32.54 4.83
 0 -6 -8 26.01 4.23
 0 6 9 19.71 3.9
 0 -6 -9 28.27 6.33
 0 -6 9 17.91 4.16
 0 -6 9 17.5 2.64
 0 -6 -9 13.42 2.99
 0 6 -9 16.97 2.95
 0 -6 -9 19.61 4.32
 0 6 -10 3127.85 60.87
 0 -6 10 3152.99 76.8
 0 -6 -10 3151.93 74.15
 0 6 10 3043.49 68.13
 0 -6 -10 3036.82 66.92
 0 -6 -10 3182.5 79.79
 0 -6 -11 -1.7 2.02
 0 -6 11 3.39 1.61
 0 6 -11 2.21 1.54
 0 -6 -11 0.75 0.88
 0 6 11 0.97 0.9
 0 -6 -12 3.23 2.05
 0 -6 -12 6.9 2.24
 0 -6 12 7.8 3.38
 0 6 12 8.36 2.46
 0 6 -12 7.4 1.52
 0 6 13 19.19 3.74
 0 -6 -13 19.87 5.05
 0 -6 -13 17.28 5.3
 0 -6 -13 17.61 3.42
 0 6 -13 30.55 2.98
 0 6 14 735.51 25.37
 0 -6 14 766.18 35.42
 0 -6 -14 804 35.66
 0 6 -14 728.73 17.95
 0 -6 -14 780.31 33.89
 0 -6 -14 693.26 24.24
 0 -6 15 31.1 7
 0 -6 -15 24.29 6.22
 0 6 15 28.72 4.55
 0 6 -15 26.37 2.42
 0 -6 -15 25.58 6.49
 0 -6 -16 162.33 15.85
 0 6 16 172.5 11.37
 0 -6 -16 155.97 15.81
 0 -6 16 174.53 17.44
 0 6 17 431.05 18.9
 0 -6 17 406.17 27.92
 0 -6 -17 468.24 28.36
 0 -6 -17 402.24 26.26
 0 -6 -18 151.42 16.14
 0 -6 18 166.75 18.07
 0 -6 -18 152.66 16.58
 0 6 18 158.51 10.92
 0 -6 -19 150.68 16.18
 0 -6 19 150.48 17.63
 0 -6 -19 151.67 16.99
 0 -6 20 111.11 15.7
 0 -6 20 114.05 11.55
 0 -6 -20 147.42 16.24
 0 -6 -20 115.52 15.08
 0 -6 21 -2.28 3.07
 0 -6 21 -4.71 2.71
 0 -6 -21 1.4 3.22
 0 -6 -21 -0.12 2.63
 0 -6 22 747.91 44.84
 0 -6 -22 782.01 40.9
 0 -6 -22 835.6 44.58
 0 -6 -23 -1.04 3.88
 0 -6 -23 5.76 4.09
 0 -6 23 -2.1 4.82
 0 -6 -24 42.09 10.28
 0 -6 -24 32.67 8.52
 0 -6 24 31.78 9.46
 0 6 -24 35.32 9.15
 0 -6 -25 189.91 22.53
 0 -6 -25 216.11 21.8
 0 -6 25 189.43 23.51
 0 6 -25 184.67 21.45
 0 -6 -26 84.74 15.2
 0 -6 -26 118.53 16.2
 0 6 -26 93.83 15.43
 0 -6 26 83.61 16.21
 0 -6 -27 6.28 5.3
 0 6 -27 8.71 5.06
 0 -6 -27 13.76 5.59
 0 -6 27 10.42 6.92
 0 6 -28 177.09 25.3
 0 -6 -28 195.17 21.45
 0 6 -28 209.32 23.65
 0 -6 -28 210.12 25.89
 0 6 -29 8.89 6.88
 0 6 -29 12.96 6.29
 0 -6 -29 19.64 7.74
 0 -6 -29 13.81 6.13
 0 6 -30 11.15 7.68
 0 -6 -30 14.04 7.65
 0 6 -31 15.94 9.52
 0 -6 -31 11.79 7.05
 0 -6 -32 428.07 40.15
 0 -6 -33 13.45 7.64
 0 -7 0 -0.98 1.68
 0 7 0 -0.81 2.08
 0 -7 -1 830.51 30.1
 0 -7 1 737.9 22.84
 0 7 1 836.83 31.5
 0 -7 1 825.19 28.97
 0 7 -1 818.36 32.06
 0 -7 2 518.86 21.69
 0 -7 -2 577.32 24.57
 0 7 -2 542.07 25.74
 0 -7 2 499.03 17.89
 0 7 2 516.91 23.93
 0 7 -3 49.56 7.76
 0 -7 3 66.05 6.02
 0 -7 -3 47.94 6.93
 0 -7 3 67.48 7.17
 0 7 3 55.28 7.23
 0 7 4 577.09 21.17
 0 -7 -4 593.38 26.43
 0 -7 4 574.8 20.53
 0 -7 4 592.76 22.35
 0 7 -4 601.69 28.3
 0 7 4 583.82 24.68
 0 -7 5 644.62 23.18
 0 -7 -5 648.12 28.58
 0 -7 5 628.64 22.91
 0 7 5 692.9 23.59
 0 7 5 663.8 25.64
 0 7 -5 648.88 30.26
 0 -7 -6 68.57 9.04
 0 7 6 67.32 7.5
 0 -7 6 58.96 6.09
 0 7 -6 57.04 8.59
 0 -7 6 67.44 7.1
 0 -7 7 361.21 15.62
 0 -7 7 368.79 18.3
 0 -7 -7 391.26 22.27
 0 7 -7 379.7 23.52
 0 7 7 386.72 18.64
 0 7 -8 470.97 26.88
 0 -7 8 454.48 21.59
 0 7 8 470.54 20.71
 0 -7 -8 484.4 25.48
 0 -7 8 493.64 17.93
 0 7 -8 447.21 17.73
 0 -7 9 52.59 5.2
 0 7 -9 39.28 7.8
 0 7 -9 45.16 4.86
 0 7 9 38.48 5.68
 0 -7 -9 53.56 8.39
 0 -7 9 45.96 6.72
 0 -7 10 422.55 15.59
 0 7 -10 431.83 15.79
 0 7 -10 427.76 26.29
 0 -7 10 398.26 21.78
 0 7 10 443.37 19.88
 0 -7 -10 465.46 26
 0 7 11 1860.45 48.98
 0 -7 -11 1823.55 58.63
 0 -7 11 1857.52 55.64
 0 7 -11 1897.06 41.7
 0 -7 12 108.41 11.86
 0 -7 -12 92.42 10.46
 0 7 -12 90.08 6.13
 0 -7 -12 71.59 10.4
 0 7 12 106.54 9.33
 0 -7 -13 1.54 2.69
 0 7 13 1.38 1.35
 0 -7 13 1.37 2.9
 0 7 -13 3.06 1.3
 0 -7 -13 3.44 3.13
 0 7 14 576.94 22.48
 0 7 -14 475.46 14.59
 0 -7 14 467.35 27.87
 0 -7 -14 542.54 30.24
 0 -7 -14 536.41 27.75
 0 7 -15 1070.84 24.4
 0 -7 15 1111.57 45.96
 0 -7 -15 1182.85 47.36
 0 7 15 1192.04 35.42
 0 -7 -15 1180.42 44.68
 0 7 16 8.78 2.77
 0 -7 -16 17.66 5.79
 0 -7 16 14.14 5.07
 0 -7 -16 10.75 3.99
 0 7 17 295.99 15.84
 0 -7 -17 256.16 21.02
 0 -7 -17 254.39 21.68
 0 -7 17 263.2 22.5
 0 -7 -18 815.01 40.75
 0 -7 -18 779.97 38.98
 0 -7 18 775.39 40.97
 0 7 18 813.96 28.33
 0 -7 19 109.9 15.55
 0 -7 -19 105.04 14.33
 0 -7 -19 85.38 12.9
 0 7 -20 161.93 19.01
 0 -7 20 175.19 19.96
 0 -7 -20 193.13 19.74
 0 -7 -20 163.12 18.14
 0 -7 -21 882.45 44.71
 0 7 -21 933.16 48.31
 0 -7 21 878.67 47.55
 0 -7 -21 965.98 47.06
 0 -7 -22 28.36 8.69
 0 -7 -22 32.01 8.94
 0 7 -22 34.8 9.34
 0 -7 22 13.96 6.38
 0 7 -23 0.28 3.15
 0 -7 23 2.31 3.55
 0 -7 -23 3.66 4.33
 0 -7 -24 370.73 29.41
 0 -7 24 343.75 31.34
 0 -7 -24 376 31.04
 0 7 -24 377.13 31.16
 0 -7 -25 524.88 35.76
 0 7 -25 555.04 38.83
 0 -7 25 543.39 40.68
 0 -7 -25 565.96 39.3
 0 7 -26 2.74 4.81
 0 -7 -26 3.54 3.58
 0 -7 26 -3.57 5.25
 0 -7 -26 5.95 5.7
 0 -7 27 56 13.67
 0 7 -27 69.97 14.16
 0 -7 -27 67.45 14.09
 0 -7 -27 71.09 13.2
 0 -7 28 51.52 13.86
 0 -7 -28 74.92 15.32
 0 -7 -28 94.86 15.4
 0 7 -28 55.84 12.48
 0 -7 -29 18.02 7.61
 0 7 -29 2.04 3.69
 0 -7 -29 18.78 8.19
 0 7 -29 20.84 8.28
 0 7 -30 6.8 4.74
 0 -7 -30 11.31 6.25
 0 -7 -30 17.2 8.68
 0 7 -30 8.73 6.8
 0 -7 -31 147.49 22.69
 0 -7 -32 66.69 15.59
 0 -7 -33 4.76 4.4
 0 8 0 1.83 2.46
 0 -8 0 1.26 1.67
 0 -8 1 254.14 16.15
 0 -8 1 282.54 12.72
 0 8 1 277.32 18.32
 0 8 -1 269.58 18.73
 0 -8 -1 258.73 16.9
 0 8 2 96.11 10.55
 0 -8 2 80.44 8.67
 0 8 -2 103.59 11.46
 0 -8 2 97.9 7.49
 0 -8 -2 90.73 10.15
 0 -8 3 3862.33 86.51
 0 8 3 3973.24 92.22
 0 -8 -3 4028.25 93
 0 -8 3 3979.35 79.99
 0 8 -3 4051.26 96.96
 0 -8 4 29.8 4.54
 0 8 4 26.07 5.55
 0 -8 4 39.13 5.66
 0 8 -4 24.89 6.03
 0 -8 -4 36.62 6.84
 0 8 4 33.72 4.91
 0 8 5 77.69 8.76
 0 -8 5 84.76 7.8
 0 8 -5 76.6 10.53
 0 -8 5 83.17 8.17
 0 -8 -5 50.66 8.09
 0 -8 6 17.03 3.79
 0 8 6 21.98 5.05
 0 -8 6 16.99 3.99
 0 -8 -6 28.89 7.35
 0 8 -6 11.19 6.69
 0 -8 7 5323.93 106
 0 8 7 5383.54 112.21
 0 -8 7 5187.04 109.49
 0 -8 -7 5279.08 120.32
 0 8 -7 5528.24 125.53
 0 8 -8 30.59 7.11
 0 -8 8 28.96 5.25
 0 -8 8 34.01 4.91
 0 -8 -8 47.33 9.42
 0 8 8 24.11 4.86
 0 -8 9 1.94 2.15
 0 -8 9 1.54 1.41
 0 8 -9 1.14 4.23
 0 8 9 5.32 2.39
 0 -8 -9 1.48 2.08
 0 -8 10 26.6 5.56
 0 8 10 27.47 5.04
 0 -8 -10 36.3 7.58
 0 -8 10 29.28 4.2
 0 8 -11 319.73 14.36
 0 -8 -11 341.26 23.63
 0 -8 11 386.59 22.19
 0 8 -11 385.94 26.15
 0 -8 11 350.66 14.68
 0 8 11 328.32 18.26
 0 8 12 33.24 5.64
 0 8 -12 43.34 8.95
 0 -8 12 45.47 7.79
 0 -8 -12 47.3 8.94
 0 8 -12 33.67 4.12
 0 8 13 1265.24 39.64
 0 -8 13 1245.25 46.51
 0 8 -13 1320.46 53.66
 0 -8 -13 1318 50.79
 0 8 -13 1213.53 30.77
 0 -8 14 -0.78 2.3
 0 8 -14 1.79 3.55
 0 8 14 5.03 2.54
 0 -8 -14 6.22 3.3
 0 -8 15 115.19 14.07
 0 -8 -15 160.13 15.24
 0 -8 -15 147.32 16.32
 0 8 -15 122.59 15.82
 0 8 15 144.79 11.68
 0 -8 -16 30.19 7.89
 0 -8 16 35.52 8.3
 0 8 -16 13.49 5.87
 0 -8 -16 36.53 7.96
 0 8 16 37.63 5.73
 0 -8 -17 607.47 35.57
 0 -8 -17 633.21 33.82
 0 8 -17 621.78 37.67
 0 -8 17 667.39 36.56
 0 8 17 629.65 25.58
 0 -8 -18 8.16 4.56
 0 8 -18 4.78 4.81
 0 -8 18 3.62 3.32
 0 -8 -18 0.42 2.28
 0 -8 -19 787.79 42.02
 0 -8 19 719.59 40.86
 0 -8 -19 844.65 41.48
 0 8 -19 777.72 43.95
 0 -8 20 -4.06 4.75
 0 -8 -20 9.38 4.51
 0 8 -20 9.28 6.31
 0 -8 -20 6.23 4.79
 0 -8 -21 37.8 9.13
 0 8 -21 29.62 8.35
 0 -8 -21 54.12 11
 0 -8 21 43.52 10.87
 0 -8 22 18.11 7.52
 0 8 -22 36.88 9.52
 0 -8 -22 16.19 7.08
 0 -8 -22 22.79 7.1
 0 -8 -23 27.01 7.98
 0 -8 23 16.31 7.47
 0 -8 -23 27.36 8.63
 0 8 -23 29.54 8.93
 0 -8 -24 8.07 5.12
 0 -8 24 3.22 4.79
 0 -8 -24 0.22 3.54
 0 8 -24 7.18 5.85
 0 -8 -25 385.9 32.11
 0 8 -25 320.51 30.41
 0 -8 25 299.37 30.2
 0 -8 -25 313.18 28.07
 0 -8 -26 3.48 4.55
 0 -8 26 0.48 3.84
 0 -8 -26 -2.31 5.67
 0 8 -26 1.61 3.61
 0 8 -27 46.52 12.01
 0 -8 27 53.59 13.54
 0 -8 -27 57.13 12.47
 0 -8 -27 46.34 11.26
 0 -8 28 16.52 8.18
 0 -8 -28 5.6 3.84
 0 -8 -28 9.52 5.48
 0 8 -28 21.34 8.94
 0 8 -29 675.99 47.27
 0 -8 -29 657.89 43.74
 0 -8 -29 661.51 46.77
 0 8 -29 733.2 53.6
 0 -8 -30 20.5 8.58
 0 -8 -30 21.06 8.47
 0 8 -30 42.59 13.84
 0 8 -30 24.44 8.98
 0 -8 -31 19.78 9.73
 0 9 0 2.69 2.56
 0 -9 0 1.66 2.06
 0 -9 0 4.14 1.86
 0 -9 -1 313.86 19.69
 0 -9 1 309.27 14.09
 0 9 -1 314.15 21.44
 0 -9 1 272.35 17.73
 0 9 1 290.89 20.35
 0 -9 -2 40.02 7.15
 0 9 -2 44.75 8.38
 0 -9 2 36.83 4.64
 0 -9 2 37.76 6.35
 0 9 2 45.03 7.51
 0 -9 3 217.28 12.01
 0 -9 -3 208.28 16.56
 0 9 -3 236.62 18.99
 0 -9 3 216.98 15.13
 0 9 3 210.82 16.64
 0 9 4 308.37 19.78
 0 9 -4 303.2 22.12
 0 -9 4 258.69 16.36
 0 -9 -4 258.15 18.9
 0 -9 4 283.66 14.41
 0 9 -5 314.94 22.78
 0 -9 -5 331.03 21.71
 0 -9 5 289.74 17.01
 0 9 5 321.89 19.62
 0 -9 5 320.93 16.22
 0 9 -6 536.45 30.8
 0 -9 6 572.36 23.84
 0 9 6 526.73 25.64
 0 -9 -6 522.87 28.53
 0 -9 6 513.28 22.41
 0 9 7 2088.07 58.19
 0 9 -7 1973.3 66.77
 0 -9 -7 2083.65 64.56
 0 -9 7 2035.01 53.97
 0 -9 7 2096.1 53.36
 0 9 -8 921.55 42.37
 0 -9 8 894.99 32.55
 0 -9 -8 883.89 39.28
 0 9 8 862.44 33.54
 0 -9 8 838.2 29.19
 0 -9 9 38.99 5.45
 0 -9 9 39.5 6.52
 0 -9 -9 35.27 7.54
 0 9 9 31.72 5.91
 0 9 -9 35.11 8.35
 0 -9 -10 68.57 10.76
 0 -9 10 75.76 9.49
 0 -9 10 66.6 6.91
 0 9 10 88.45 9.92
 0 -9 11 587.98 21.75
 0 -9 11 645.05 29.98
 0 -9 -11 624.15 33.98
 0 9 -11 626.28 35.79
 0 9 11 593.76 27.01
 0 -9 12 79.71 10.34
 0 9 -12 71.15 11.85
 0 -9 -12 67.9 11.13
 0 9 12 63.36 8.22
 0 -9 12 72.5 6.63
 0 -9 -13 15.68 5.83
 0 -9 13 15.28 4.74
 0 9 -13 17.82 6.74
 0 9 13 15.46 4.4
 0 9 14 622.21 27.21
 0 -9 14 601.11 32.38
 0 -9 -14 564.97 33.86
 0 9 -14 638.38 37.69
 0 9 15 570.31 25.77
 0 -9 15 546.01 31.72
 0 -9 -15 552.8 33.99
 0 9 -15 580.79 36.68
 0 -9 16 349.42 25.69
 0 9 -16 341.24 28.3
 0 -9 -16 317.03 25.8
 0 9 16 345.13 19.37
 0 9 -17 667.5 40.66
 0 -9 -17 603.59 36.72
 0 -9 17 640.81 36.45
 0 -9 -18 91.9 14.3
 0 9 -18 81.65 14.94
 0 -9 18 63.98 11.49
 0 9 -19 178.84 21.14
 0 -9 19 151.96 18.19
 0 -9 -19 165.59 19.3
 0 -9 -19 215.06 20.3
 0 -9 -20 2.39 3.86
 0 9 -20 2.47 4.77
 0 -9 20 6.09 5.49
 0 -9 -20 3.33 4.53
 0 -9 -21 969.13 47.64
 0 -9 21 884.75 48.57
 0 -9 -21 972.36 49.74
 0 9 -21 964.63 52.45
 0 9 -22 25.38 9.02
 0 -9 -22 10.5 5.81
 0 -9 -22 22.47 7.8
 0 -9 22 11.99 6.1
 0 -9 23 62.07 13.11
 0 9 -23 83.65 15.52
 0 -9 -23 101.6 15.56
 0 -9 -23 53.71 11.79
 0 -9 24 105.03 17.18
 0 -9 -24 77.63 14.27
 0 -9 -24 117.2 17.2
 0 9 -24 99.35 16.88
 0 -9 25 381.18 34.11
 0 -9 -25 418.92 33.73
 0 9 -25 408.33 35.29
 0 -9 -25 411.7 33.62
 0 -9 -26 77.03 14.61
 0 9 -26 74.11 15.35
 0 -9 26 51.62 12.78
 0 -9 -26 70.41 13.96
 0 -9 27 218.6 27.08
 0 9 -27 142.68 21.6
 0 -9 -27 185.01 23.25
 0 -9 -27 141.55 20.37
 0 9 -28 143.62 21.86
 0 -9 -28 184.2 23.11
 0 -9 28 194.5 26.01
 0 -9 -28 207.86 25.16
 0 9 -29 6.6 6.63
 0 -9 -29 9.09 6.18
 0 -9 -30 24.31 8.67
 0 9 -30 13.19 6.92
 0 -9 -31 111.41 18.45
 0 10 0 2834.31 79.05
 0 -10 0 2650.65 59.98
 0 -10 0 2644.23 72.44
 0 -10 1 338.33 20.87
 0 10 1 290.63 21.44
 0 -10 -1 362.68 22.28
 0 -10 1 291.27 14.28
 0 10 -1 292.45 22.04
 0 10 -2 26.04 6.65
 0 -10 -2 19.02 5.08
 0 10 2 20.66 5.74
 0 -10 2 24.18 5.4
 0 -10 2 19 3.6
 0 10 3 363.06 23.15
 0 -10 -3 301.48 21.44
 0 10 -3 328.45 24.13
 0 -10 3 357.74 16.5
 0 -10 3 353.02 20.65
 0 10 -4 637.37 34.58
 0 -10 4 705.15 24.8
 0 -10 -4 676.13 33.02
 0 10 4 635.22 31.21
 0 -10 4 615.36 27.93
 0 10 -5 239.78 20.67
 0 -10 -5 226.15 18.76
 0 -10 5 247.8 16.39
 0 10 5 223.81 17.28
 0 -10 5 209.9 13.27
 0 10 6 143.16 13.58
 0 -10 6 146.3 12.26
 0 10 -6 150.35 16.54
 0 -10 -6 137.81 15.13
 0 -10 6 138.99 11.16
 0 -10 7 1250.66 39.47
 0 -10 7 1207.49 38.55
 0 10 -7 1230.5 51.26
 0 10 7 1166.39 42.76
 0 -10 -7 1205.58 48.22
 0 10 8 63.48 9.02
 0 10 -8 91.6 13.64
 0 -10 -8 86.73 12.38
 0 -10 8 97.62 9.9
 0 -10 8 69.6 8.04
 0 10 -9 49.6 10.32
 0 -10 9 54.73 7.86
 0 -10 -9 65.65 11.09
 0 -10 9 53.82 6.92
 0 10 9 44.29 7.68
 0 -10 10 1411.35 41.31
 0 -10 -10 1523.18 56.81
 0 -10 10 1457.96 47.57
 0 10 -10 1396.33 58.06
 0 10 10 1405.64 47.35
 0 -10 11 97.84 8.78
 0 10 11 107.29 11.48
 0 10 -11 103.81 15.19
 0 -10 -11 112.07 14.76
 0 -10 11 101.41 11.51
 0 10 12 110.54 11.56
 0 -10 12 114.3 9.18
 0 10 -12 126.1 16.78
 0 -10 -12 99.05 13.75
 0 -10 12 115.11 12.68
 0 -10 -13 939.05 45.17
 0 -10 13 877.89 27.65
 0 10 -13 911.2 47.07
 0 -10 13 878.32 38.71
 0 10 13 901.17 35.65
 0 -10 -14 845.67 43.21
 0 10 -14 927.26 47.64
 0 -10 14 779 37.4
 0 10 14 805.7 33.35
 0 10 15 17.16 4.72
 0 -10 -15 23.41 7.28
 0 10 -15 15.49 5.55
 0 -10 15 23.62 6.91
 0 -10 -16 2.44 3.96
 0 10 -16 -0.92 3.08
 0 -10 16 -6.63 3.94
 0 10 16 1.54 2.18
 0 -10 -17 0.76 2.69
 0 -10 17 -1.02 3.13
 0 10 -17 1.26 4.29
 0 -10 -18 229.93 23.31
 0 10 -18 227.68 24.51
 0 -10 18 190.15 20.03
 0 -10 19 -9.5 5.09
 0 -10 -19 0.64 3.15
 0 10 -19 -4.91 5.25
 0 -10 -20 211.5 22.83
 0 10 -20 170.85 21.98
 0 -10 20 246.09 23.98
 0 10 -21 0.26 3.51
 0 -10 -21 5.85 5.23
 0 -10 21 0.58 2.98
 0 -10 22 508.73 36.96
 0 10 -22 595.98 42.4
 0 -10 -22 515.38 37.31
 0 -10 -23 0.97 3.78
 0 10 -23 9.23 6.26
 0 -10 23 0.9 3.26
 0 10 -24 63.22 14.53
 0 -10 -24 50.28 12.48
 0 -10 24 50.18 12.37
 0 10 -25 21.65 8.71
 0 -10 25 23.27 8.37
 0 -10 -25 29.89 9.34
 0 -10 -26 96.55 17.07
 0 -10 26 101 18.1
 0 10 -26 85.15 17
 0 10 -27 11.03 5.84
 0 -10 -27 9.37 6.32
 0 -10 27 13.21 7.69
 0 -10 -28 78.87 15.54
 0 10 -28 68.6 16.14
 0 10 -29 202.35 26.98
 0 -10 -29 155.87 22.3
 0 -10 -30 2.65 3.63
 0 10 -30 -1.79 3.92
 0 -10 -31 5.77 5.49
 0 10 -31 10.69 7.2
 0 -11 0 0.3 2.02
 0 11 0 -1.37 3.03
 0 -11 0 1.21 1.32
 0 11 1 403.72 26.73
 0 11 -1 388.59 26.93
 0 -11 -1 398.52 17.62
 0 -11 1 407.49 17.61
 0 -11 -1 391.77 24.82
 0 -11 1 407.46 24.41
 0 11 2 119.26 13.99
 0 11 -2 116.59 14.92
 0 -11 2 120.38 9.15
 0 -11 -2 106.95 12.82
 0 -11 2 110.94 12.44
 0 -11 3 271.4 14.77
 0 -11 -3 303.28 22.41
 0 11 3 279.76 21.5
 0 11 -3 308.69 24.29
 0 -11 3 309.26 20.35
 0 -11 -4 889.87 40.34
 0 11 4 835.52 38.51
 0 11 -4 860.54 42.69
 0 -11 4 833.74 28.81
 0 -11 4 883.07 35.69
 0 -11 5 5.07 2.22
 0 11 5 4.77 3.03
 0 11 -5 8.65 4.35
 0 -11 5 2.19 1.77
 0 -11 -5 7.5 4.23
 0 -11 6 24.92 4.85
 0 11 6 26 6.53
 0 -11 6 26.57 5.75
 0 11 -6 26.51 7.66
 0 -11 -6 23.88 6.62
 0 -11 -7 2.81 3.72
 0 11 7 -0.07 2.14
 0 11 -7 1.07 3.59
 0 -11 7 3.37 2.32
 0 -11 7 3.23 2.95
 0 -11 8 1076.08 37.17
 0 11 -8 1071.67 50.05
 0 11 8 1020.54 41.08
 0 -11 8 994.4 36.26
 0 -11 -8 1054.59 46.93
 0 -11 9 489.18 25
 0 11 -9 512.28 34.4
 0 11 9 549 28.62
 0 -11 9 513.77 23.82
 0 -11 -9 553.49 33.5
 0 -11 10 116.89 12.01
 0 11 -10 104.47 15.41
 0 -11 -10 113.92 14.93
 0 -11 10 131.77 11.17
 0 11 10 117.5 12.89
 0 -11 11 518.28 22.96
 0 -11 11 467.09 26.06
 0 -11 -11 522.5 33.22
 0 11 -11 451.8 32.97
 0 11 11 518.53 27.46
 0 -11 -12 393.42 28.87
 0 -11 12 365.48 18.23
 0 11 -12 355.85 29.35
 0 11 12 367 22.89
 0 -11 12 325.31 22.11
 0 11 13 104.63 12
 0 -11 -13 132.34 17.06
 0 -11 13 118.5 13.63
 0 11 -13 112.24 16.77
 0 11 -14 867.96 48.01
 0 11 14 824.42 35.22
 0 -11 -14 772.03 43.33
 0 -11 14 801.25 38.46
 0 -11 15 -2.11 2.84
 0 11 15 4.92 2.77
 0 11 -15 7.15 5.95
 0 -11 -15 -2.19 4.41
 0 -11 16 3.6 3.53
 0 -11 -16 -1.27 3.92
 0 11 -16 3.02 4.86
 0 -11 -17 7.99 5.89
 0 -11 17 3.79 3.73
 0 11 -17 20.22 9.88
 0 11 -18 1294.42 63.38
 0 -11 18 1303.22 55.61
 0 -11 -18 1217.36 58.38
 0 -11 -19 36.02 9.7
 0 11 -19 61.12 13.63
 0 -11 19 39.18 9.61
 0 -11 20 62.11 12.37
 0 -11 -20 47.94 11.35
 0 11 -20 46.93 12.32
 0 11 -21 82.27 16.55
 0 -11 21 99.91 15.93
 0 -11 -21 90.18 15.84
 0 -11 22 314.43 29.05
 0 11 -22 295.55 30.83
 0 -11 -22 311.55 29.79
 0 -11 -23 60.61 12.88
 0 -11 23 73.31 14.07
 0 11 -23 47 12.6
 0 -11 -24 564.81 41.57
 0 -11 24 554.18 40.61
 0 11 -24 614.47 45.78
 0 -11 -25 14.43 7.05
 0 11 -25 7.09 8.34
 0 -11 25 6.24 5.92
 0 -11 26 3.23 3.85
 0 11 -26 1.09 5.05
 0 -11 -26 5.3 5.62
 0 11 -27 51.87 13.61
 0 -11 -27 48.86 12.73
 0 -11 27 27.72 9.55
 0 -11 -28 249.6 28.6
 0 11 -28 250.23 30.64
 0 -11 -29 3.93 4.35
 0 11 -29 23.63 9.91
 0 -12 0 1204.52 48.26
 0 12 0 1301.17 53.73
 0 -12 0 1299.37 36.34
 0 -12 1 107.98 8.74
 0 -12 -1 106.85 8.72
 0 12 -1 99.38 14.02
 0 -12 1 104.27 12.95
 0 -12 -1 117.6 13.88
 0 12 1 103.01 14.01
 0 12 2 83.96 12.56
 0 -12 -2 89.44 12.54
 0 -12 2 86.75 7.9
 0 -12 2 76.16 10.92
 0 12 -2 67.64 11.86
 0 12 3 1131.59 48.22
 0 -12 3 1121.37 43.77
 0 -12 -3 1109.13 47.02
 0 -12 3 1129.27 34.27
 0 12 -3 1127.51 51.26
 0 12 4 697.37 35.51
 0 -12 4 724.15 33.59
 0 -12 4 722.97 26.53
 0 12 -4 697.18 39.96
 0 -12 -4 712.68 37.36
 0 -12 5 194.45 13.23
 0 -12 5 179.07 15.75
 0 12 5 200.78 18.15
 0 -12 -5 187.14 18.71
 0 12 -5 207.87 21.34
 0 -12 6 433.54 21.06
 0 -12 -6 435.64 29.36
 0 12 -6 470.14 32.85
 0 12 6 378.17 25.58
 0 -12 6 430.97 24.33
 0 12 -7 529.19 35.57
 0 -12 -7 567.62 34.25
 0 -12 7 511.94 26.43
 0 -12 7 560.15 25.1
 0 12 7 527.99 29.72
 0 -12 8 256.74 17
 0 12 -8 228.17 23.23
 0 -12 -8 225.87 21.65
 0 -12 8 207.89 16.02
 0 12 8 247.97 20.06
 0 -12 9 106.42 11.21
 0 -12 -9 131.18 16.52
 0 12 9 107.16 13.04
 0 -12 9 94.37 10.55
 0 12 -9 121.79 17.64
 0 12 10 868.7 38.98
 0 12 -10 866.44 47.88
 0 -12 10 935.74 37.11
 0 -12 -10 908.4 46.04
 0 -12 10 932.89 34.59
 0 12 -11 40.4 10.27
 0 12 11 46.74 8.37
 0 -12 -11 43.88 9.88
 0 -12 11 54.29 8.71
 0 -12 11 59.58 7.83
 0 12 12 1.11 2.05
 0 -12 12 5.77 3.32
 0 12 -12 3.11 4.75
 0 -12 -12 -7.63 4.7
 0 -12 -13 74.77 13.68
 0 12 -13 69.66 14.46
 0 -12 13 96.43 12.33
 0 12 13 82.5 10.92
 0 12 -14 168.25 21.27
 0 -12 -14 141.62 18.44
 0 12 14 166.95 15.81
 0 -12 14 176.88 17.15
 0 12 -15 70.53 14.17
 0 -12 15 94.65 12.81
 0 -12 -15 109.23 16.48
 0 -12 16 6.22 4.26
 0 12 -16 9.68 6.36
 0 -12 -16 2.12 3.89
 0 -12 -17 252.91 25.98
 0 12 -17 221.99 25.62
 0 -12 17 219.6 21.05
 0 -12 18 4.74 4.29
 0 12 -18 1.85 3.49
 0 -12 -18 -2.91 5.24
 0 -12 19 69.17 12.31
 0 -12 -19 58.03 12.55
 0 12 -19 56.22 13.62
 0 -12 -20 0.64 3.39
 0 -12 20 0.98 3.74
 0 12 -20 3.24 3.81
 0 -12 -21 15.33 7.34
 0 -12 21 23.92 8.24
 0 12 -21 30.9 10.67
 0 -12 22 104.48 16.61
 0 12 -22 93.59 17.83
 0 -12 -22 100.62 17.46
 0 -12 23 9.27 5.91
 0 -12 -23 7.52 4.82
 0 12 -23 3.7 4.24
 0 12 -24 0.99 3.75
 0 -12 24 -1.39 3.06
 0 -12 -24 4.41 3.72
 0 12 -25 184.4 25.96
 0 -12 -25 209.03 25.96
 0 12 -26 62.38 15.23
 0 -12 -26 43.66 12.41
 0 -12 -27 11.69 6.64
 0 12 -27 17.29 9.23
 0 -13 0 7.95 4.62
 0 13 0 0.24 3
 0 13 -1 430.29 31.12
 0 -13 1 439.66 27.94
 0 13 1 429.43 30.53
 0 -13 -2 9.39 5.19
 0 13 2 4.45 3.47
 0 -13 2 3.64 3.05
 0 13 -2 7.59 4.22
 0 -13 -3 54.84 10.19
 0 13 -3 65.98 12.33
 0 -13 3 70.41 10.53
 0 13 3 51.73 10.18
 0 13 -4 70.7 12.78
 0 -13 4 66.35 10.23
 0 13 4 78.89 12.12
 0 -13 -4 71.05 11.79
 0 -13 5 175.82 16.29
 0 13 5 157.77 16.95
 0 -13 -5 158.74 18.03
 0 13 -5 189.46 21.5
 0 13 -6 46.92 11.25
 0 13 6 53.02 9.55
 0 -13 6 79.55 10.61
 0 -13 -6 76.39 12.31
 0 13 7 322.15 24.21
 0 -13 7 325.52 21.62
 0 13 -7 312.77 28.18
 0 -13 -7 285.81 25.06
 0 -13 -8 11.29 5.93
 0 -13 8 14.23 4.92
 0 13 -8 13.49 7.03
 0 13 8 13.47 5.37
 0 13 -9 54.93 12.37
 0 -13 9 71.69 9.48
 0 13 9 60.09 10.13
 0 -13 -9 76.02 13.29
 0 13 -10 146.25 20.29
 0 -13 -10 182.71 20.72
 0 -13 10 134.73 12.96
 0 13 10 143.75 15.78
 0 13 11 1243.22 49.71
 0 13 -11 1216.03 61.01
 0 -13 -11 1304.97 58.78
 0 13 -12 44.5 11.84
 0 -13 -12 32.91 9.42
 0 13 12 39.63 8.59
 0 13 13 -0.32 1.89
 0 13 -13 3.29 4.6
 0 -13 -13 -0.43 3.13
 0 13 14 8.08 3.33
 0 13 -14 15.19 7.2
 0 -13 -14 26.68 8.32
 0 -13 -15 382.21 32.2
 0 13 -15 391.7 34.77
 0 -13 -16 142.51 19.99
 0 13 -16 113.65 19
 0 13 -17 242.64 28.02
 0 -13 -17 275.95 27.94
 0 -13 -18 55.17 12.98
 0 13 -18 61.87 14.15
 0 13 -19 18.76 8.64
 0 -13 -19 12.57 6.54
 0 13 -20 160 23.78
 0 -13 -20 160.55 22.1
 0 13 -21 795.62 53.98
 0 -13 -21 780.23 50.29
 0 13 -22 50.17 14.18
 0 -13 -22 76.92 15.77
 0 13 -23 24.51 10.95
 0 -13 -23 23.62 8.84
 0 -13 -24 31.41 10.3
 0 13 -24 37.31 12.51
 0 -13 -25 235.27 28.47
 0 13 -25 267.49 32.22
 0 -14 0 117.5 14.88
 0 14 0 138.08 17.92
 0 14 1 193.44 21.43
 0 14 -1 219.69 23.13
 0 -14 -1 269.09 23.11
 0 -14 1 254.3 21.92
 0 14 -2 158.67 19.8
 0 14 2 150.71 18.5
 0 -14 2 181.89 18.16
 0 -14 -2 171.77 18.74
 0 14 -3 467.96 34.47
 0 -14 3 409.42 27.54
 0 -14 -3 440.27 30.87
 0 14 3 434.64 30.37
 0 -14 4 17.63 5.89
 0 14 4 12.9 5.86
 0 14 -4 22.48 8.45
 0 -14 -4 25.65 7.68
 0 -14 5 10.53 4.61
 0 14 5 15.49 6.14
 0 14 -5 11.67 5.88
 0 -14 -5 9.62 5.1
 0 14 -6 8.41 4.89
 0 -14 6 -0.89 3.1
 0 14 6 5.49 3.77
 0 -14 -6 2.48 3.69
 0 14 7 680.25 37.4
 0 -14 7 688.6 33.89
 0 -14 -7 636.85 39.54
 0 14 -7 598.98 41.2
 0 14 8 95.39 13.8
 0 -14 -8 72.14 13.18
 0 14 -8 90.22 15.97
 0 -14 8 68.46 10.21
 0 14 -9 126.9 19.03
 0 14 9 107.28 14.19
 0 -14 -9 114.87 16.69
 0 14 -10 38.59 11.02
 0 14 10 39.84 8.7
 0 -14 -10 44.98 10.75
 0 -14 -11 170 20.91
 0 14 11 173.06 18.06
 0 14 -11 129.69 19.89
 0 14 12 259.62 22.1
 0 14 -12 205.35 25.35
 0 -14 -12 277.02 27.24
 0 14 13 86.92 12.41
 0 -14 -13 94.27 16.15
 0 -14 -14 35 10.3
 0 14 -14 27.63 9.15
 0 14 -15 50.97 12.83
 0 -14 -15 54.67 12.94
 0 -14 -16 4.35 6.04
 0 14 -16 15.28 7.76
 0 14 -17 185.38 25.11
 0 -14 -17 140.77 20.59
 0 -14 -18 7.98 3.78
 0 14 -18 18.06 8.78
 0 -14 -19 41.42 11.14
 0 14 -19 28.03 10.31
 0 -14 -20 36.04 11.19
 0 14 -20 52.22 13.9
 0 -14 -21 -4.8 6.12
 0 14 -21 4.44 6.49
 0 14 -22 87.41 18.15
 0 -14 -22 75.1 16.03
 0 14 -23 3.66 4.09
 0 -14 -23 10.32 6.7
 0 -15 0 0.11 2.27
 0 15 0 0.08 3.33
 0 15 1 89.09 14.73
 0 -15 1 119.44 15.59
 0 -15 -1 102.29 14.94
 0 15 -1 95.95 15.68
 0 -15 2 57.38 10.81
 0 -15 -2 73.34 12.78
 0 15 -2 54.43 12.04
 0 15 3 16.84 6.82
 0 -15 -3 10.21 4.72
 0 -15 3 8.88 4.5
 0 15 -3 11.09 7.28
 0 15 -4 422.74 34.44
 0 -15 4 389.53 27.46
 0 15 4 388.06 29.61
 0 -15 -4 356.3 29.08
 0 15 -5 79.38 15.51
 0 -15 -5 47.37 10.74
 0 -15 5 47.3 9.28
 0 15 5 49.78 10.49
 0 -15 -6 263.67 25.71
 0 15 -6 276.79 28.4
 0 15 6 294.75 25.39
 0 -15 6 313.85 23.46
 0 15 -7 90.98 16.3
 0 15 7 115.6 15.58
 0 -15 -7 87.95 15.02
 0 -15 7 120.11 14.27
 0 15 -8 184.82 23.83
 0 15 8 247.58 23.02
 0 -15 -8 257.43 25.79
 0 15 -9 35.7 11.04
 0 15 9 30.3 8.16
 0 -15 -9 53.94 12.4
 0 15 -10 -1.52 5.2
 0 15 10 0.59 2.45
 0 -15 -10 1.83 4.26
 0 15 11 201.16 20.22
 0 15 -11 167.78 23.42
 0 -15 -11 216.56 24.52
 0 15 -12 9.25 5.5
 0 15 12 7.32 4.66
 0 -15 -12 1.5 3.2
 0 15 -13 15.5 8.11
 0 -15 -13 41.54 11.16
 0 15 -14 267.76 30.58
 0 -15 -14 330.01 31.58
 0 15 -15 183.49 25.65
 0 -15 -15 164.74 22.47
 0 -15 -16 13.8 5.95
 0 15 -16 24.37 10.24
 0 -15 -17 110.79 18.63
 0 15 -17 112.93 20.51
 0 15 -18 292.1 33.15
 0 -15 -18 245.38 28.66
 0 15 -19 60.08 15.17
 0 -15 -19 49.86 13.63
 0 -15 -20 2.72 5.65
 0 15 -20 2.02 5.42
 0 15 -21 287.27 34.28
 0 -15 -21 303.45 32.98
 0 16 0 1311.14 63.12
 0 -16 0 1236.86 56.17
 0 -16 1 27.66 8.12
 0 16 1 38.84 11.13
 0 16 -1 42.64 11.88
 0 -16 -1 46.88 11.12
 0 16 2 -2.64 4.46
 0 -16 2 10.55 5.67
 0 16 -2 16.82 7.26
 0 -16 -2 21.36 7.62
 0 16 -3 49.39 12.8
 0 16 3 44.19 10.75
 0 -16 3 29.58 8.56
 0 -16 -3 54.49 11.87
 0 16 4 553.14 37
 0 16 -4 535.73 40.64
 0 -16 -4 583.21 38.78
 0 -16 4 562.04 34.52
 0 16 5 147.5 18.64
 0 -16 5 151 17.11
 0 16 -5 164.39 22.52
 0 -16 -5 151.58 19.84
 0 -16 -6 134.14 18.73
 0 16 6 98.42 15.11
 0 -16 6 92.77 13.16
 0 16 -6 99.73 17.91
 0 16 -7 2.39 3.98
 0 -16 -7 11.51 6.44
 0 16 7 13.11 6.22
 0 16 8 4.42 3.14
 0 16 -8 -1.68 3.74
 0 16 9 62.26 12.46
 0 -16 -9 88.51 16.48
 0 16 -9 76.14 16.39
 0 16 -10 981.83 58.51
 0 16 10 891.49 46.68
 0 -16 -10 808.35 49.92
 0 16 11 40.93 9.46
 0 -16 -11 51.37 12.83
 0 16 -11 27.96 10.98
 0 16 -12 84.95 17.22
 0 -16 -12 121.96 19.25
 0 -16 -13 17.72 7.35
 0 16 -13 8.02 5.18
 0 -16 -14 146.3 21.56
 0 16 -14 107.74 19.92
 0 -16 -15 15.72 7.04
 0 16 -15 4.98 7.21
 0 16 -16 23.89 9.82
 0 -16 -16 21.55 8.32
 0 -16 -17 23.35 10.15
 0 16 -17 18.55 8.29
 0 -16 -18 15.36 6.58
 0 16 -18 26.34 10.35
 0 -16 -19 24.27 10.16
 0 -17 0 0.75 3.79
 0 17 0 3.62 3.53
 0 -17 1 127.94 17.42
 0 -17 -1 126.2 17.84
 0 17 1 128.73 18.4
 0 17 -1 139.4 20.73
 0 -17 -2 27.91 8.97
 0 17 2 42.15 10.77
 0 -17 2 23.28 7.25
 0 17 -2 45.95 12.16
 0 -17 -3 55.66 12.44
 0 -17 3 53.59 11.13
 0 17 -3 33.56 10.56
 0 17 3 37.35 10.06
 0 -17 -4 107.52 17.21
 0 17 4 102.37 16.43
 0 17 -4 99.22 18.67
 0 -17 4 96.33 14.71
 0 -17 -5 7.48 4.71
 0 17 5 0.42 3.7
 0 17 -5 7.79 6.07
 0 -17 -6 -2.78 4.23
 0 17 -6 2.01 3.43
 0 17 6 -6.08 4.45
 0 -17 -7 47.21 11.73
 0 17 -7 60.5 14.41
 0 17 7 38.4 9.99
 0 17 -8 145.33 22.57
 0 -17 -8 172.95 22.71
 0 17 8 129.79 17.97
 0 -17 -9 80 15.36
 0 17 -9 60.58 15.41
 0 17 9 67.91 13.48
 0 -17 -10 120.4 19.59
 0 17 -10 141.92 23
 0 17 10 177.93 20.99
 0 17 -11 119.36 21.16
 0 -17 -11 89.71 16.79
 0 17 -12 157.3 24.33
 0 -17 -12 145.13 21.82
 0 17 -13 86.5 18.36
 0 -17 -13 77.76 16.64
 0 17 -14 218.76 29.49
 0 -17 -14 228.94 27.95
 0 17 -15 24.31 10.86
 0 -17 -15 30.34 10.8
 0 17 -16 24.91 10.27
 0 -17 -16 13.71 7.19
 0 -18 0 223.3 24.23
 0 18 0 212.39 24.89
 0 -18 1 -1.53 3.87
 0 18 -1 9.81 6.11
 0 18 1 -0.81 5.09
 0 -18 -1 12.7 7.68
 0 18 -2 120.99 20.44
 0 -18 2 108.47 16.6
 0 18 2 131.66 19.6
 0 -18 -2 118.99 18.21
 0 18 -3 331.24 33.54
 0 -18 3 331.16 28.61
 0 18 3 298.28 29.52
 0 -18 -3 307.42 29.69
 0 18 -4 61.44 14.34
 0 18 4 62.2 13.23
 0 -18 -4 69.17 14.51
 0 -18 -5 49.7 12.05
 0 18 5 56.26 12.76
 0 18 -5 71.73 16.26
 0 -18 -6 56.12 13.34
 0 18 6 57.93 12.66
 0 18 -6 64.07 15.08
 0 18 -7 420.31 39.2
 0 -18 -7 413.54 35.98
 0 18 7 370.37 32.21
 0 -18 -8 62.09 13.98
 0 18 -8 43.11 13.23
 0 18 8 55.78 12.37
 0 -18 -9 5.55 4.89
 0 18 9 7.91 4.75
 0 18 -9 -3.16 6.4
 0 18 -10 74.08 17.4
 0 -18 -10 96.97 18.16
 0 18 -11 15.18 8.67
 0 -18 -11 4.26 3.71
 0 -18 -12 32.26 11.68
 0 18 -12 48.49 14.02
 0 -18 -13 130.06 21.5
 0 -19 0 6.32 4.43
 0 19 0 3.62 5.53
 0 -19 1 167.76 21.37
 0 -19 -1 213.16 24.65
 0 19 -1 150.76 22.02
 0 19 1 184.68 24.25
 0 -19 -2 75.54 15.21
 0 19 2 73.84 15.43
 0 19 -2 88.58 17.35
 0 19 -3 19.72 8.13
 0 -19 -3 26.01 9.55
 0 19 -3 22.92 9.89
 0 19 3 9.45 6.09
 0 -19 -4 25.37 9.05
 0 19 -4 12.41 7.66
 0 19 4 28.38 9.89
 0 -19 -5 11.18 5.96
 0 19 5 15.41 7.15
 0 19 -5 18.09 9.19
 0 19 6 71.17 14.79
 0 -19 -6 88.53 17.03
 0 19 -6 69.81 16.32
 0 19 7 91.49 16.91
 0 -19 -7 124.24 20.18
 0 19 -7 109.72 20.71
 0 -19 -8 36.66 11.13
 0 19 -8 59.88 15.75
 0 -19 -9 1 3.6
 0 19 -9 18.73 9.22
 0 -19 -10 84.94 17.47
 0 20 0 49.73 13.75
 0 -20 0 54.8 12.58
 0 20 1 70.55 15.71
 0 20 -1 109.1 19.67
 0 -20 -1 77.72 15.31
 0 20 -2 27.64 9.67
 0 20 2 2.1 4.15
 0 -20 -2 30.36 10.29
 0 20 3 189.59 25.16
 0 -20 -3 158.81 22.76
 0 20 4 47.34 12.85
 0 -20 -4 36.23 11.09
 0 -20 -5 52.4 13.36
 0 20 5 41.42 12.11
 0 20 6 12.57 6.59
 0 -20 -6 11.83 7.27
 1 0 -33 9.79 6.94
 1 0 -32 494.38 43.15
 1 0 -31 4.73 5.58
 1 0 -30 27.58 10.21
 1 0 -29 -1.92 3.19
 1 0 -28 112.23 18.71
 -1 0 28 102.82 18.6
 -1 0 27 7.28 5.13
 1 0 -27 2.84 4.63
 1 0 -26 431.16 35.06
 -1 0 26 404.59 35.3
 -1 0 25 -5.51 5.75
 1 0 -25 -2.8 3.04
 1 0 -24 63.27 9.42
 -1 0 24 59.61 13.17
 -1 0 23 1.22 4.6
 -1 0 22 920.51 49.14
 -1 0 21 -0.23 3.12
 -1 0 20 7.35 5.45
 -1 0 19 1.36 2.72
 -1 0 18 9.25 5.06
 -1 0 17 1.61 3.02
 -1 0 16 51.34 9.47
 -1 0 16 51.35 4.6
 -1 0 15 0.33 2.91
 -1 0 15 3 1.34
 -1 0 14 1108.74 43.57
 -1 0 13 -3.95 2.74
 -1 0 12 206.76 16.16
 -1 0 11 -1.78 3.17
 -1 0 10 4331.33 96.95
 -1 0 9 -0.64 2.59
 -1 0 8 99.23 9.28
 -1 0 7 1.45 1.41
 1 0 -7 -0.01 0.94
 -1 0 7 1.39 1.5
 -1 0 6 200.98 11.23
 -1 0 6 188.86 11.43
 1 0 -6 190.83 10.96
 1 0 -6 201.29 11.45
 1 0 -5 -0.79 1.02
 -1 0 5 0.45 1.34
 -1 0 5 -0.31 1.08
 1 0 -5 1 1.41
 1 0 -4 6396.59 115.22
 -1 0 4 6145.46 115.03
 1 0 -4 6114.79 115.25
 -1 0 4 6235.33 115.48
 1 0 -3 -0.86 0.92
 -1 0 3 1.71 1.12
 1 0 -3 -0.24 1.04
 -1 0 3 0.31 0.88
 -1 0 2 723.83 20
 1 0 -2 700.69 20.24
 -1 0 2 734.17 20.63
 -1 0 1 -0.31 0.64
 1 0 -1 0.55 0.58
 1 0 0 6053.3 105.42
 -1 0 0 5834.06 105.88
 -1 0 -1 0.48 0.69
 1 0 1 0.01 0.81
 1 0 2 2164.87 43.81
 1 0 2 2189.56 45.71
 -1 0 -2 2232.45 42.96
 1 0 2 2153.81 46.54
 -1 0 -2 2263.85 44.09
 -1 0 -3 1.02 1.03
 1 0 3 0.31 0.75
 1 0 3 0.79 0.87
 -1 0 -3 0.31 0.62
 1 0 3 1.47 0.72
 -1 0 -3 1.5 0.87
 1 0 3 0.32 0.86
 -1 0 -4 2670.58 55.26
 -1 0 -4 2673.82 51.29
 1 0 4 2611.3 48.96
 1 0 4 2829.37 51.78
 1 0 4 2714.7 55.68
 1 0 4 2622.74 57
 -1 0 -4 2601.2 49.06
 1 0 4 2456.03 50.57
 -1 0 -4 2619.44 57.04
 -1 0 -5 1.38 1.14
 1 0 5 2.08 0.91
 -1 0 -5 0.18 0.46
 -1 0 -5 2.78 1.75
 1 0 5 -0.54 0.82
 -1 0 -5 0.09 0.55
 1 0 5 -0.04 0.69
 1 0 5 1.62 1.24
 -1 0 -6 2161.56 40.27
 1 0 6 2179.15 43.49
 -1 0 -6 2085.62 48.17
 -1 0 -6 1992.11 42.76
 1 0 6 2115.5 48.48
 -1 0 -6 2114.88 51.32
 1 0 6 2036.35 42.21
 -1 0 -7 0.66 0.74
 1 0 7 -0.12 0.51
 1 0 7 2.38 1.47
 -1 0 -7 0.95 0.79
 -1 0 -7 -0.82 1.84
 -1 0 -8 24.57 3.07
 -1 0 -8 25.56 4.77
 1 0 8 28.11 4.47
 1 0 8 29.47 3.47
 -1 0 -8 25.44 3.23
 1 0 9 -1.52 0.98
 -1 0 -9 -0.14 1.07
 1 0 9 -1.37 1.86
 -1 0 -9 -0.33 0.98
 -1 0 -9 1.05 2.41
 1 0 10 8101.73 153.53
 -1 0 -10 7928.84 144.98
 -1 0 -10 8383.65 161.56
 -1 0 -10 8147.54 144.88
 1 0 10 8082.37 145.3
 1 0 11 0.03 1.05
 -1 0 -11 0.73 1.27
 1 0 11 1.98 2.12
 -1 0 -11 -0.13 0.93
 -1 0 -12 185.78 10.3
 -1 0 -12 201.31 16.2
 1 0 12 191.82 13.15
 -1 0 -12 181.14 10.14
 1 0 13 0.07 1.71
 -1 0 -13 -0.16 1.05
 -1 0 -13 0.94 1.53
 1 0 14 1214.6 39.63
 -1 0 -14 1217.83 34.23
 -1 0 -14 1229.75 46.58
 -1 0 -14 1264.76 33.97
 -1 0 -15 1.92 1.91
 1 0 15 0.89 2.02
 -1 0 -15 3.59 2.39
 -1 0 -15 2.41 3.76
 -1 0 -16 84.17 7.85
 1 0 16 72.82 9
 -1 0 -16 65.32 6.93
 -1 0 -16 76.2 11.26
 -1 0 -17 1.89 1.73
 1 0 17 -0.67 2.23
 -1 0 -17 4.5 4.32
 -1 0 -17 0.51 1.43
 -1 0 -17 0.38 0.96
 1 0 18 439.83 23.78
 -1 0 -18 396.95 17.09
 -1 0 -18 442.16 20.31
 -1 0 -18 455.9 19.81
 -1 0 -19 0.41 2.84
 1 0 19 2.14 1.47
 -1 0 -19 0.74 1.64
 -1 0 -20 303.71 17.27
 -1 0 -20 297.9 25.46
 -1 0 -20 280.14 15.97
 1 0 20 295.67 20.01
 -1 0 -21 5.47 5.04
 -1 0 -21 2.34 2.89
 -1 0 -21 1.55 2.78
 1 0 21 7.35 4.02
 -1 0 -22 734.2 29.5
 1 0 22 821.47 36.33
 -1 0 -22 760.09 44.8
 -1 0 -23 9.81 6.46
 1 0 23 5.38 4.49
 1 0 24 210.6 18.17
 -1 0 -24 216.72 24.55
 -1 0 -25 5.96 5.29
 1 0 25 4.2 3.35
 -1 0 -26 247.42 27.07
 1 0 26 218.5 19.12
 -1 0 -27 -2.34 4.82
 -1 0 -28 179.93 24.35
 -1 0 -29 -0.81 3.41
 -1 0 -30 20.98 9.67
 -1 0 -31 2.02 5.64
 -1 0 -32 390.81 39.51
 1 1 -33 49.76 14.31
 1 -1 -33 24.02 10.99
 1 1 -32 32.44 12.12
 1 -1 -32 38.79 12.53
 1 -1 -31 41.15 12.09
 1 1 -31 56.11 14.75
 -1 -1 30 1.85 3.2
 1 -1 -30 -3.9 4.94
 1 1 -30 0.81 4.29
 1 1 -29 3.33 4.62
 1 -1 -29 5.12 5.15
 -1 -1 29 13.36 8.8
 -1 -1 28 594.41 45.38
 1 -1 -28 522.7 40.58
 1 1 -28 588.35 43.57
 -1 -1 27 18.12 8.1
 -1 1 27 22.77 8.91
 1 -1 -27 13.4 7.2
 -1 1 26 16.07 7.23
 -1 -1 26 22.7 9.27
 1 -1 -26 7.18 4.97
 1 -1 -26 16.4 5.44
 1 -1 -25 322.47 23.36
 -1 1 25 345.92 31.8
 -1 -1 25 365.19 32.49
 1 -1 -25 363.48 31.45
 1 -1 -24 736.32 43.78
 1 -1 -24 733.5 35.52
 -1 1 24 736.5 46.09
 -1 -1 24 723.48 45.83
 -1 -1 23 21.18 8.82
 1 -1 -23 23.52 5.96
 -1 1 23 21.44 7.95
 -1 -1 22 77.6 14.29
 -1 1 22 86.34 14.97
 -1 1 21 787.92 43.6
 -1 -1 21 752.91 42.94
 -1 1 20 303.04 25.92
 -1 -1 20 301.23 25.76
 -1 -1 20 299.93 12.82
 -1 1 19 0.18 3
 -1 -1 19 2.03 3.97
 -1 -1 19 0.28 1.01
 -1 -1 18 1764.83 39.43
 -1 -1 18 1856.38 66.03
 -1 1 18 1783.17 64.26
 -1 -1 17 63.14 4.97
 -1 1 17 53.46 9.89
 1 -1 -16 54.58 5.15
 -1 -1 16 58.02 9.9
 -1 1 16 65.37 10.72
 -1 -1 16 58.06 4.51
 -1 -1 15 1384.62 30.28
 -1 -1 15 1452.14 52.44
 -1 1 15 1404.77 51.23
 1 -1 -15 1341.83 32.99
 -1 1 14 1584.19 54.26
 -1 -1 14 1641.37 55.28
 1 -1 -14 1662.46 36.62
 -1 -1 14 1566.9 33.05
 -1 -1 13 28.29 2.58
 1 -1 -13 23.1 2.93
 -1 1 13 35.99 7.01
 -1 -1 13 22.69 6.24
 -1 -1 12 319.86 9.31
 -1 1 12 351.9 21.25
 -1 -1 12 353.99 21.64
 1 -1 -12 335.42 11.9
 -1 1 11 937.84 35.77
 -1 1 11 967.03 32.02
 1 -1 -11 962.12 23.25
 -1 -1 11 996.4 37.03
 1 -1 -10 2038.8 41.21
 -1 1 10 2058.71 56.11
 -1 1 10 2078.39 51.83
 -1 -1 10 1987.44 56.11
 -1 1 9 -0.65 1.49
 1 -1 -9 2.91 1.04
 -1 1 9 3.76 2.74
 -1 -1 9 1.33 1.66
 -1 -1 8 4152.83 90.93
 -1 1 8 4188.54 89.77
 -1 1 8 4147.87 86.46
 1 -1 -8 4308.89 76.35
 1 -1 -7 420.92 12.19
 -1 -1 7 432.16 19.41
 -1 1 7 428.03 18.77
 -1 1 7 414.25 17.34
 1 -1 -7 409.76 17.14
 -1 1 6 121.97 8.53
 -1 -1 6 106.1 8.75
 1 -1 -6 107.74 8.18
 -1 1 6 123.27 8.97
 1 1 -6 116.86 8.79
 1 -1 -6 111.88 8.26
 -1 1 5 344.03 14.51
 1 -1 -5 349.16 14.68
 -1 -1 5 394.32 16.32
 1 -1 -5 354.84 14.58
 -1 1 5 346.12 14.78
 1 1 -5 374.72 15.75
 1 1 -5 329.65 14.95
 1 1 -4 1821.27 42.78
 1 -1 -4 1879.77 41.53
 1 -1 -4 1827.45 42.17
 -1 1 4 1805.49 41.31
 -1 1 4 1867.42 42.04
 -1 -1 4 1747.01 42.48
 1 1 -4 1815.58 42.97
 1 1 -3 6.95 1.11
 1 1 -3 6.19 1.99
 1 -1 -3 6.64 1.77
 -1 1 3 7.2 1.85
 1 1 -3 7.84 1.95
 -1 -1 3 10.07 2.42
 1 -1 -3 9.62 1.94
 -1 1 3 6.47 1.72
 -1 -1 3 6.93 1.23
 1 1 -2 800.23 22.26
 1 1 -2 802.74 21.26
 -1 1 2 777.78 21.66
 1 -1 -2 747.15 21.55
 -1 1 2 726.24 19.67
 1 1 -2 774.9 17.9
 -1 -1 2 751.85 17.9
 1 -1 -2 734.02 19.87
 -1 -1 2 755.48 21.91
 1 1 -1 445.3 12.83
 1 -1 -1 424.89 14.55
 -1 -1 1 391.13 13.84
 1 1 -1 460.46 14.65
 1 1 -1 433.24 14.57
 -1 1 1 428.12 14.59
 -1 -1 1 447.01 14.72
 -1 -1 0 164.24 8.11
 1 1 0 158.54 7.47
 -1 -1 0 163.17 7.84
 1 1 0 180.85 8.47
 -1 1 0 169.62 8.28
 -1 -1 0 161.84 7.5
 1 1 0 164.85 7.83
 1 -1 0 166.51 8.2
 1 -1 1 6.45 1.62
 -1 -1 -1 4.8 1.49
 -1 -1 -1 7.57 1.57
 1 1 1 4.95 1.38
 -1 -1 -1 3.6 1.33
 1 -1 1 6.2 1.42
 1 1 1 2.85 1.1
 -1 1 -1 6.97 1.62
 -1 1 -2 183.21 8.65
 1 1 2 162.43 8.15
 -1 -1 -2 177.31 7
 1 1 2 170.99 8.71
 -1 -1 -2 171.27 8.63
 1 1 2 175.77 6.9
 1 -1 2 161.23 8.12
 -1 1 -2 165.07 7.84
 -1 -1 -2 169.26 8.31
 1 -1 2 162.75 7.85
 1 -1 3 896.34 24.83
 1 -1 3 994.36 23.39
 -1 -1 -3 983.16 25.77
 -1 -1 -3 961.02 20.55
 1 -1 3 970.03 24.98
 -1 1 -3 975.19 23.44
 -1 1 -3 918.25 25.17
 1 1 3 968.89 25.71
 1 1 3 1024.72 24.93
 1 -1 3 977.24 21.83
 1 1 3 954.96 20.33
 1 1 3 951.08 26.99
 -1 -1 -4 2310.49 48.63
 1 -1 4 2369.14 44.74
 -1 1 -4 2268.77 51.28
 -1 -1 -4 2405.5 53.27
 1 -1 4 2238.35 48.62
 1 1 4 2408.53 51.32
 1 1 4 2475.5 49.45
 1 -1 4 2296.61 51.14
 -1 -1 -4 2295.8 50.82
 -1 1 -4 2341.96 46.91
 1 1 4 2376.11 52.92
 -1 -1 -5 25.64 4.34
 -1 1 -5 28.72 3.1
 1 -1 5 29.65 4.23
 1 1 5 38.74 4.72
 1 1 5 20.01 3.66
 1 -1 5 25.62 3.42
 1 -1 5 26.45 2.45
 -1 1 -5 30.85 3.59
 1 1 5 46.16 4.37
 -1 -1 -5 30.99 3.7
 -1 -1 -5 36.46 4.43
 -1 1 -5 24.64 4.03
 -1 1 -5 33.6 2.75
 1 1 6 383.75 14.36
 -1 1 -6 373.13 10.96
 -1 -1 -6 360.32 17.31
 -1 -1 -6 373.27 14.21
 -1 -1 -6 408.5 16.54
 -1 1 -6 367.67 16.92
 1 1 6 381.41 16.06
 -1 1 -6 380.34 14.53
 1 -1 6 379.14 11.1
 1 -1 6 378.93 15.91
 1 -1 6 385.08 14.46
 -1 1 -7 84.64 6.59
 -1 -1 -7 85.72 6.59
 1 1 7 85.09 6.51
 -1 1 -7 80.05 4.54
 -1 1 -7 89.62 8.46
 1 1 7 92.48 7.85
 1 -1 7 82 7.22
 -1 -1 -7 93.54 8.71
 1 -1 7 77.03 4.49
 1 -1 8 3250.81 59.16
 1 1 8 3263.36 65.48
 -1 -1 -8 3137.48 57.59
 -1 1 -8 3209.01 58.9
 -1 -1 -8 2999.33 73.18
 -1 1 -8 3146.94 65.62
 -1 -1 -8 2921.18 64.63
 1 1 8 3114.67 69.26
 -1 1 -8 3246.43 73.71
 1 -1 8 3221.2 69.04
 -1 -1 -9 81.49 9.08
 1 1 9 80.22 7.8
 1 -1 9 88.17 5.29
 1 -1 9 84.58 7.79
 -1 1 -9 80.98 6.82
 -1 1 -9 87.97 5.16
 -1 -1 -9 85.87 4.81
 1 1 9 87.73 7.16
 -1 -1 -9 73.37 6.49
 -1 1 -9 77.98 9.18
 -1 -1 -10 58.41 4.23
 -1 1 -10 63.23 8.32
 -1 -1 -10 67.74 8.69
 -1 1 -10 58.89 6.19
 -1 -1 -10 48.36 5.4
 1 1 10 60.81 6.99
 1 -1 10 65.83 7.13
 -1 1 -10 61.6 4.5
 1 1 10 57.43 5.94
 -1 -1 -11 72.84 5.06
 -1 -1 -11 70.92 3.96
 -1 1 -11 71.08 6.84
 -1 -1 -11 65.29 6.54
 1 1 11 68.14 7.68
 -1 1 -11 76.06 5.25
 -1 1 -11 64.66 8.73
 1 -1 11 73.54 7.88
 -1 -1 -11 74.35 9.37
 -1 -1 -12 148.89 6.46
 1 1 12 172.38 12.53
 -1 -1 -12 148.01 13.89
 1 -1 12 144.87 11.49
 -1 1 -12 157.83 8.18
 -1 1 -12 163.86 14.55
 -1 -1 -12 166.25 8.29
 -1 -1 -12 158.94 10.63
 -1 1 -12 148.84 10.64
 -1 -1 -13 52.36 8.78
 -1 1 -13 57.22 6.77
 1 1 13 67.61 8.15
 -1 1 -13 54.74 8.93
 -1 -1 -13 57.08 4.07
 1 -1 13 49.35 6.87
 -1 -1 -13 54.12 4.86
 -1 1 -13 49.06 4.6
 -1 -1 -13 56.03 6.46
 -1 -1 -14 1871.22 42.2
 1 -1 14 1878.93 52
 -1 1 -14 1772.96 47.88
 -1 -1 -14 1770.72 59.09
 -1 -1 -14 1833.87 38.51
 -1 1 -14 1918.35 60.83
 1 1 14 1917.27 52.96
 -1 -1 -14 1857.47 47.71
 -1 1 -14 1841.43 41.76
 -1 1 -15 716.78 26.92
 -1 -1 -15 681.63 19.08
 -1 1 -15 665.74 21.31
 -1 -1 -15 713.2 35.3
 -1 1 -15 674.46 34.18
 -1 -1 -15 694.59 21.88
 1 1 15 642.47 28.32
 1 -1 15 687.97 28.5
 -1 -1 -15 729.9 26.26
 -1 -1 -16 6.25 3.1
 -1 -1 -16 -0.01 1.01
 -1 1 -16 1.46 1.59
 1 1 16 2.41 2.33
 -1 -1 -16 0.83 0.78
 1 -1 16 -0.42 1.5
 -1 1 -16 1.62 1.34
 -1 -1 -16 -0.53 2.12
 -1 1 -16 4.03 4.23
 -1 1 -17 458.05 29.48
 -1 1 -17 424.1 16.97
 -1 -1 -17 443.22 20.91
 1 1 17 451.97 23.93
 1 -1 17 441.8 23.28
 -1 -1 -17 431.6 28.68
 -1 -1 -17 466.26 18.28
 -1 -1 -17 425.53 14.97
 -1 1 -17 399.8 20.51
 -1 -1 -18 1668.61 47.73
 1 1 18 1671.26 52.28
 -1 -1 -18 1609.75 37.94
 1 -1 18 1628.3 51.28
 -1 1 -18 1672.8 41.59
 -1 -1 -18 1693.29 62.7
 -1 1 -18 1658.25 62.18
 -1 -1 -18 1675.32 42.73
 -1 1 -18 1737.19 49.45
 -1 1 -19 118.85 9.12
 -1 -1 -19 117.89 10.91
 -1 1 -19 126.41 16.3
 -1 -1 -19 129 9.68
 -1 -1 -19 115.02 15.91
 -1 1 -19 129.52 11.91
 1 -1 19 101.03 11.34
 1 1 19 105.15 11.85
 -1 -1 -20 61.2 11.79
 -1 1 -20 39.29 5.2
 -1 -1 -20 33.69 5.07
 -1 -1 -20 39.54 6.49
 1 -1 20 32.15 6.31
 -1 1 -20 30.86 8.4
 -1 1 -20 48.58 7.39
 1 1 20 43.38 7.77
 -1 -1 -21 37.73 6.55
 -1 1 -21 36.01 6.62
 -1 1 -21 32 5
 -1 1 -21 11.92 6.18
 1 1 21 19.84 5.55
 -1 -1 -21 35.9 5.52
 1 -1 21 29.3 6.54
 -1 -1 -21 30.98 8.54
 -1 1 -22 1157.77 41.16
 -1 -1 -22 1109.94 54.22
 -1 -1 -22 1053.49 38.16
 1 -1 22 1068.15 42.27
 1 1 22 1069.86 42.92
 -1 1 -22 1045.81 53.14
 -1 1 -23 71.72 9.61
 -1 -1 -23 83.72 15.4
 1 1 23 62.02 9.92
 -1 1 -23 99.07 16.04
 -1 -1 -23 97.47 10.79
 1 -1 23 69.67 10.25
 1 1 24 992.59 42.81
 1 -1 24 1034.71 42.73
 -1 -1 -24 1086.29 56.45
 -1 1 -24 1084.76 56.29
 1 1 25 370.92 25.2
 -1 1 -25 367.79 33.04
 -1 -1 -25 327.09 31.14
 1 -1 25 378.86 24.85
 -1 1 -26 15.43 7.74
 1 1 26 6.53 3.37
 -1 -1 -26 16.57 7.5
 -1 1 -27 27.71 10.22
 -1 -1 -27 55.18 13.38
 -1 -1 -28 741.44 50.72
 -1 1 -28 808.63 52.9
 -1 -1 -29 29.51 10.71
 -1 1 -29 31.16 10.45
 -1 -1 -30 4.33 5.39
 -1 1 -30 4.86 6.75
 -1 1 -31 144.33 23.61
 -1 -1 -31 98.09 19.52
 -1 1 -32 111.3 21.53
 -1 -1 -32 121.61 22.04
 1 -2 -33 111.33 20.75
 1 -2 -32 115.68 20.55
 1 2 -32 182.64 26.69
 1 -2 -31 21.71 9
 1 2 -31 24.6 10.04
 -1 -2 31 25.4 10.18
 -1 -2 30 17.59 8.72
 1 2 -30 25.39 10.44
 1 -2 -30 16.88 8.42
 1 2 -29 780.18 52.29
 -1 -2 29 741.82 52.69
 1 -2 -29 811.2 51.91
 -1 -2 28 50.26 13.43
 1 -2 -28 59.04 13.79
 -1 -2 27 24.77 9.12
 1 -2 -27 21.81 6.8
 1 -2 -27 18.21 7.58
 1 -2 -26 127.99 15.32
 1 -2 -26 131.61 18.91
 -1 -2 26 136.75 20.54
 1 -2 -25 853.87 40.83
 1 -2 -25 893.89 49.36
 -1 2 25 850.71 50.82
 -1 -2 25 878.84 51.87
 1 -2 -24 23.62 7.41
 -1 -2 24 8.46 5.85
 1 -2 -24 19.05 5.93
 -1 2 24 21.89 8.06
 -1 -2 23 103.06 16.45
 1 -2 -23 124.74 14.2
 1 -2 -23 99.6 15.04
 -1 2 23 142.12 19.28
 1 -2 -22 292.35 25.35
 -1 2 22 287.23 26.61
 1 -2 -22 293.1 21.79
 -1 -2 22 267.19 26.15
 -1 2 21 4.24 5.33
 1 -2 -21 5.53 4.89
 1 -2 -21 13.43 4.8
 -1 -2 21 18.74 6.8
 -1 -2 20 1.4 3.22
 -1 2 20 7.99 5.1
 -1 -2 19 905.07 45.43
 -1 2 19 922.93 45.18
 -1 -2 19 917.29 24.55
 -1 -2 18 18.17 6.12
 -1 -2 18 16.26 2.57
 -1 2 18 21.97 6.91
 -1 -2 17 633.98 18.36
 -1 -2 17 682.4 36.54
 -1 2 17 652.38 35.32
 -1 2 16 20.61 6
 -1 -2 16 22.04 6.67
 -1 -2 16 19.03 2.56
 -1 -2 15 974.12 41.88
 -1 2 15 1005.64 42.13
 -1 -2 15 973.92 23.1
 1 -2 -15 895.48 27.68
 1 -2 -14 244.5 12.1
 -1 2 14 236.92 18.72
 -1 -2 14 240.38 8.96
 -1 -2 14 237.48 18.93
 -1 2 13 635.53 25.68
 1 -2 -13 626.99 20.65
 -1 2 13 632.46 30.39
 -1 -2 13 698.46 32.22
 -1 -2 13 618.24 15.97
 1 -2 -12 845.46 23.99
 -1 2 12 831.75 29.59
 -1 -2 12 799.56 18.69
 -1 -2 12 775.52 33.74
 -1 2 12 848.68 34.51
 -1 -2 11 205.73 15.84
 1 -2 -11 212.18 10.3
 -1 2 11 198.9 15.28
 -1 -2 11 206.38 7.15
 -1 2 11 210.26 13.36
 1 -2 -10 1214.66 29.65
 -1 -2 10 1131.66 23.48
 -1 2 10 1178.71 38.75
 -1 2 10 1141.02 34.64
 -1 -2 10 1178.4 40.04
 -1 -2 9 42.25 6.64
 -1 2 9 35.38 5.82
 1 -2 -9 38.23 4.09
 -1 2 9 38.88 5.27
 -1 -2 8 735.58 28.18
 -1 2 8 775.83 27.52
 -1 2 8 760.09 25.43
 1 -2 -8 756.09 21.61
 -1 2 7 4749.57 97.97
 -1 -2 7 4923.91 101.38
 -1 2 7 4994.38 97.06
 -1 -2 6 234.23 7.69
 -1 2 6 244.39 12.6
 1 -2 -6 210.21 11.69
 1 2 -6 224.74 10.9
 -1 2 6 228.12 12.06
 1 -2 -6 219.54 11.97
 -1 -2 6 246.38 13.82
 -1 -2 5 146.32 9.92
 1 2 -5 146.8 8.46
 -1 2 5 132.66 8.44
 1 2 -5 120.52 9.01
 1 -2 -5 141.91 8.86
 1 -2 -5 141.33 9.11
 -1 2 5 130.88 8.76
 -1 -2 5 152.5 6.2
 -1 -2 4 670.97 22.79
 1 -2 -4 714.87 22.27
 1 2 -4 712.75 23.01
 -1 2 4 727.77 22.39
 1 2 -4 688.74 20.62
 -1 2 4 682.42 20.45
 1 -2 -4 648.42 20.03
 -1 -2 4 720.07 17.31
 1 -2 -3 5308.48 97.79
 -1 -2 3 5437.26 96.63
 1 -2 -3 5706.02 102.92
 -1 2 3 5534.96 102.7
 -1 2 3 5727.46 98.77
 -1 -2 3 5414.58 100.98
 1 2 -3 5530.98 97.02
 1 2 -3 5541.86 101.21
 -1 2 2 151.26 6.88
 1 -2 -2 165.96 9.18
 1 -2 -2 159.83 7.03
 -1 -2 2 166.46 8.83
 1 2 -2 165.2 8.69
 -1 -2 2 152.66 7.34
 1 2 -2 158.44 7.59
 -1 2 2 171.38 9.36
 -1 -2 1 757.08 21.79
 -1 2 1 793.12 17.74
 1 2 -1 777.09 21.83
 -1 2 1 728.09 21.9
 1 2 -1 719.36 20.05
 -1 -2 1 733.14 20.15
 1 -2 -1 750.85 22.1
 -1 -2 0 1147.22 27.97
 1 2 0 1189.54 29.01
 1 -2 0 1132.2 29.1
 1 2 0 1134.04 27.96
 -1 -2 0 1217.53 29.43
 -1 2 0 1089.53 28.83
 1 -2 0 1115.77 23.69
 1 2 1 795.9 22.23
 1 -2 1 720.5 18.1
 1 2 1 702.28 21.18
 -1 2 -1 765.57 18.49
 -1 -2 -1 729.67 21.55
 -1 2 -1 756.45 21.72
 1 -2 1 731.87 21.39
 -1 -2 -1 754.47 21.62
 1 -2 2 1853.08 43.62
 -1 -2 -2 1898.34 42.66
 -1 2 -2 1930.69 39.88
 1 2 2 1877.75 42.58
 -1 2 -2 1838.33 41.71
 1 -2 2 1979.84 39.82
 -1 -2 -2 1822.15 42.15
 1 2 2 1868.15 42.71
 -1 -2 -3 4085.83 79.88
 1 -2 3 3966.39 79.98
 1 2 3 4062.26 80
 1 2 3 4187.07 79.49
 -1 2 -3 3991.68 77.74
 -1 2 -3 3982.37 77.41
 -1 -2 -3 3978.11 78.8
 1 -2 3 4043.78 77.2
 -1 2 -4 2379.29 53.36
 -1 -2 -4 2250.99 51.85
 -1 2 -4 2429.05 52.74
 -1 -2 -4 2493.61 54.06
 1 2 4 2433.55 54.11
 1 2 4 2498.91 53.07
 1 2 4 2402.31 55.76
 1 2 4 2503.14 44.89
 1 -2 4 2326.15 53.64
 -1 2 -5 181.66 10.63
 1 2 5 191.21 11.26
 -1 -2 -5 199.56 10.77
 1 2 5 198.59 12.07
 1 2 5 192.78 10.46
 -1 2 -5 207.25 10.63
 -1 -2 -5 179.94 11.73
 1 -2 5 193.39 10.83
 -1 2 -5 180.09 10.66
 1 -2 5 202.95 6.64
 -1 -2 -6 145.56 9.45
 -1 -2 -6 141.58 10.87
 1 -2 6 161.4 10
 1 2 6 151.27 9.46
 1 -2 6 154.64 5.37
 -1 2 -6 162.86 10.11
 -1 2 -6 155.7 10.77
 1 2 6 176.4 11.22
 -1 2 -6 155.02 9.92
 -1 2 -7 7364.07 138.72
 -1 2 -7 7505.41 142.35
 1 2 7 7547.53 140.65
 -1 -2 -7 7314.8 143.87
 -1 -2 -7 7332.95 137.83
 -1 -2 -8 48.23 5.52
 -1 2 -8 42.28 6.34
 -1 2 -8 46.15 5.53
 -1 -2 -8 56.9 7.32
 1 2 8 58.69 6.94
 -1 -2 -9 2.76 1.82
 -1 -2 -9 1.56 1.38
 -1 2 -9 6.21 3.08
 1 2 9 5.62 3.1
 -1 2 -9 9.77 3
 1 2 10 1844.84 49.52
 -1 -2 -10 1951.72 55.1
 -1 2 -10 1820.87 35.06
 -1 -2 -10 1922.11 47.68
 1 -2 10 1882.28 48.83
 -1 2 -10 1866.96 48.23
 -1 2 -10 1965.12 54.36
 1 2 11 816.21 30.01
 -1 -2 -11 881.18 34.68
 -1 2 -11 804.84 28.65
 1 -2 11 815.41 29.12
 -1 2 -11 814.6 33.47
 -1 2 -11 817.79 18.32
 -1 -2 -11 860.82 28.52
 -1 -2 -12 406.39 23.47
 1 2 12 355.05 19.27
 -1 -2 -12 370.89 10.78
 -1 2 -12 392.39 19.17
 -1 -2 -12 359.22 17.85
 -1 2 -12 417.01 23.78
 1 -2 12 394.6 19.59
 -1 2 -12 384.58 11.1
 -1 -2 -13 1359.43 48.17
 -1 2 -13 1323.98 47.62
 -1 2 -13 1323.52 40.45
 -1 -2 -13 1294.55 28.36
 -1 -2 -13 1460.97 40.78
 1 -2 13 1337.14 41.37
 -1 2 -13 1360.06 28.75
 1 2 13 1326.19 42.18
 -1 -2 -14 265.8 9.91
 1 2 14 266.47 17.36
 -1 -2 -14 269.76 15.98
 1 -2 14 242.18 16
 -1 2 -14 264.72 20.09
 -1 -2 -14 273.16 20.5
 -1 2 -14 269.56 9.82
 -1 2 -14 279.6 16.93
 -1 2 -15 143.48 15.35
 -1 2 -15 147.97 12.18
 -1 -2 -15 167.26 16.5
 -1 2 -15 130.09 6.8
 -1 -2 -15 133.84 11.35
 1 2 15 139.64 12.55
 -1 -2 -15 139.87 7.34
 1 -2 15 126.44 11.57
 -1 2 -16 68.4 5.09
 -1 -2 -16 78.85 8.89
 -1 -2 -16 69.36 3.99
 -1 -2 -16 90.36 12.67
 -1 2 -16 82.53 12.27
 1 2 16 67.97 9.16
 -1 2 -16 84.42 9.54
 -1 -2 -16 76.55 5.62
 1 -2 16 91.48 10.06
 -1 2 -17 1753.42 51.61
 -1 -2 -17 1710.09 38.95
 -1 2 -17 1777.9 38.11
 -1 -2 -17 1798.56 50.54
 -1 -2 -17 1832.42 63.17
 -1 2 -17 1866.74 64.29
 1 -2 17 1706.15 51.92
 1 2 17 1763.1 54.09
 -1 -2 -18 7.9 2.03
 -1 2 -18 13.85 5.16
 -1 2 -18 0.51 4.15
 1 -2 18 7.5 3.32
 -1 -2 -18 12.16 4.55
 1 2 18 22.45 5.94
 -1 2 -18 9.85 2.12
 -1 -2 -18 13.09 6.66
 -1 -2 -18 7.05 1.39
 -1 -2 -19 24.04 5.23
 -1 -2 -19 16.22 2.94
 -1 2 -19 21.11 5.37
 1 2 19 20.21 5.28
 1 -2 19 23.74 5.53
 -1 2 -19 15.61 6.09
 -1 2 -19 26.48 3.46
 -1 -2 -19 13.18 5.91
 1 2 20 112.35 12.53
 -1 -2 -20 78.28 9.63
 -1 2 -20 85.77 10.54
 -1 2 -20 104.09 7.22
 1 -2 20 86.9 10.63
 -1 2 -20 77.01 13.04
 -1 -2 -20 113.62 15.51
 -1 -2 -20 89.71 7.21
 -1 -2 -21 102.47 11.3
 -1 2 -21 96.42 11.29
 -1 -2 -21 89.21 14.11
 -1 2 -21 120.92 16.93
 1 2 21 83.74 11.24
 1 -2 21 106.79 12.09
 -1 -2 -22 32.01 8.99
 1 2 22 41.96 8.64
 1 -2 22 47.31 8.13
 -1 2 -22 45.34 7.97
 -1 2 -22 26.11 8.32
 -1 -2 -22 48.95 8.03
 -1 2 -23 1.97 3.71
 -1 2 -23 -0.13 1.76
 1 2 23 6.42 3.58
 1 -2 23 0.94 2.93
 -1 -2 -23 -2.97 4.99
 -1 -2 -23 4.26 2.46
 -1 -2 -24 18.3 7.47
 1 -2 24 27.4 6.55
 -1 2 -24 28.3 6.79
 1 2 24 20.3 6.27
 -1 2 -24 29.4 9.12
 -1 -2 -24 16.01 4.88
 1 2 25 310 23.36
 -1 -2 -25 287.82 28.84
 -1 2 -25 279.6 28.64
 1 -2 25 293.15 21.59
 -1 -2 -26 13.77 6.85
 -1 2 -26 25.84 9.98
 1 2 26 11.98 4.67
 -1 -2 -27 33.91 10.4
 -1 2 -27 69.03 14.99
 -1 2 -28 27.31 11.23
 -1 -2 -28 8.78 6.88
 -1 2 -29 503.7 42.64
 -1 -2 -29 504.54 42.32
 -1 2 -30 6.46 4.51
 -1 -2 -30 20.1 9.7
 -1 2 -31 0.08 6.02
 -1 -2 -31 10.01 7.78
 -1 2 -32 136.02 23.6
 -1 -2 -32 160.32 25.45
 1 -3 -33 27.79 11.23
 1 -3 -32 23.32 10.07
 1 3 -32 30.14 11.59
 1 -3 -31 244.82 29.02
 -1 -3 31 248.61 30.98
 1 3 -31 239.53 30.32
 1 -3 -30 -2.68 5.56
 -1 -3 30 10.69 8.25
 1 -3 -29 30.91 9.94
 -1 -3 29 36.49 11.82
 -1 -3 28 3.56 5.55
 1 -3 -28 -2.73 4.96
 1 -3 -28 3.65 3.44
 1 -3 -27 314 25.36
 1 -3 -27 324.74 30.3
 -1 -3 27 320.36 32.28
 1 -3 -26 0.33 4.16
 -1 -3 26 6.01 6.03
 1 -3 -26 -0.76 3
 1 -3 -25 590.69 39.55
 1 -3 -25 605.22 34.85
 -1 -3 25 641.4 44.03
 1 -3 -24 7.1 5.19
 1 -3 -24 11.13 4.91
 -1 3 23 3.35 5.03
 -1 -3 23 -1.82 3.7
 1 -3 -23 1.2 2.64
 1 -3 -23 -1.31 4.24
 -1 3 22 30.56 10.26
 -1 -3 22 18.87 8.5
 1 -3 -22 14.49 5.74
 1 -3 -22 12.02 5.3
 1 -3 -21 2046.73 71.92
 -1 3 21 2163.82 77.03
 1 -3 -21 1923.04 64.76
 -1 -3 21 2188.19 78.6
 1 -3 -20 -4.63 3.26
 1 -3 -20 1.18 4.3
 -1 3 20 0.54 3.22
 -1 -3 20 4.06 4.4
 -1 -3 19 108.75 15.13
 -1 -3 19 110.35 7.26
 -1 3 19 126.45 16.03
 1 -3 -19 128.33 14.99
 -1 3 18 9.79 5.01
 1 -3 -18 11.46 4.92
 -1 -3 18 11.42 2.38
 -1 -3 18 8.42 4.51
 -1 3 17 1627.22 59.57
 1 -3 -17 1726.72 58.17
 -1 -3 17 1724.23 62.01
 -1 -3 17 1684.22 38.05
 -1 3 16 0.15 3.1
 -1 3 16 0.2 1.85
 -1 -3 16 0 0.76
 -1 -3 16 -0.05 2.95
 -1 3 15 2300.23 59.86
 -1 -3 15 2208.34 46.46
 -1 3 15 2294.09 68.95
 -1 -3 15 2289.76 70.31
 -1 -3 14 2.65 1.01
 -1 3 14 5.88 3.37
 -1 -3 14 3.82 3.11
 -1 3 14 1.21 2.5
 -1 3 13 9.21 3.04
 -1 -3 13 10.63 3.97
 -1 3 13 10.7 3.81
 -1 -3 13 15.26 2.27
 -1 3 12 300 16.72
 -1 3 12 330.54 20.4
 -1 -3 12 295.99 19.92
 -1 -3 11 3016.28 76.15
 -1 3 11 2950.93 73.21
 -1 3 11 2882.68 66.67
 1 -3 -10 6.02 1.96
 -1 3 10 4.28 2.55
 -1 -3 10 2.55 2.15
 -1 3 10 3.34 1.89
 1 -3 -9 299.78 14.18
 -1 -3 9 311.97 18.43
 -1 3 9 334.06 16.18
 -1 3 9 312.56 17.47
 -1 -3 8 2.86 2.28
 -1 3 8 1.15 1.55
 -1 3 8 -1.09 1.49
 -1 3 7 7119.6 132.94
 -1 3 7 7053.44 132.01
 1 3 -7 6939.62 128.28
 -1 -3 7 6631 135.55
 -1 3 6 59.78 5.98
 -1 -3 6 58.3 6.79
 -1 3 6 72.31 6.86
 1 3 -6 54.83 5.31
 1 -3 -6 51.17 5.48
 -1 3 5 530.2 18.17
 1 -3 -5 517.99 18.22
 1 3 -5 534.24 18.34
 -1 3 5 540.4 20.1
 -1 -3 5 513.51 20.74
 -1 -3 5 519.8 18.27
 1 3 -4 6.3 2.26
 -1 -3 4 2.14 1.12
 1 -3 -4 2.87 1.26
 -1 3 4 3.39 1.31
 1 3 -4 6.5 1.91
 -1 3 4 5.06 1.9
 1 -3 -4 4.19 1.43
 -1 -3 4 2.95 1.14
 -1 -3 3 338.17 15.12
 1 -3 -3 318.48 14.36
 -1 3 3 329.38 11.43
 1 -3 -3 335.08 11.18
 -1 3 3 329.86 14.72
 -1 -3 3 327.15 13.86
 -1 -3 3 341.3 13.05
 1 3 -3 332.67 13.76
 -1 3 2 10.14 2.64
 -1 -3 2 8.18 1.98
 -1 3 2 12.71 1.7
 1 -3 -2 8.35 2.29
 1 3 -2 12.59 2.48
 -1 -3 2 9.81 2.46
 1 -3 -2 10.45 1.54
 1 -3 -1 6568.12 121.75
 1 3 -1 6461.86 119.69
 -1 3 1 6529.74 121.81
 1 3 -1 6562.47 120.71
 -1 -3 1 6574.98 119.65
 -1 -3 1 6330.29 120.44
 1 3 0 1096.09 30.17
 -1 -3 0 1121.49 30.32
 1 -3 0 1194.25 31.44
 -1 -3 0 1158.4 30.35
 -1 3 0 1170.68 31.18
 1 3 0 1075.78 30.07
 -1 3 -1 5772.4 108.99
 1 3 1 5718.42 109.13
 1 3 1 5731.32 109.1
 1 -3 1 5814.85 111.05
 -1 -3 -1 5761 108.94
 -1 3 -1 6024.64 100.81
 -1 -3 -1 5614.2 108.62
 1 3 2 340.14 15.04
 -1 -3 -2 341.04 15.01
 -1 3 -2 338.7 11.88
 -1 3 -2 340.24 14.63
 1 3 2 363.03 15.19
 -1 -3 -2 345.6 15.02
 1 -3 2 325.46 15.55
 1 3 3 276.37 13.76
 -1 3 -3 282.52 10.28
 1 -3 3 290.02 14.62
 -1 3 -3 275.47 11.51
 -1 -3 -3 271.46 13.42
 -1 3 -3 290.09 14.52
 1 3 4 28.73 4.53
 -1 3 -4 26.49 3.75
 1 3 4 34.95 4.89
 -1 3 -4 28.15 4.49
 -1 -3 -4 25.15 4.08
 -1 3 -4 27.28 3.3
 -1 3 -5 5.07 2.22
 -1 3 -5 1.74 1.14
 -1 -3 -5 2.14 1.15
 -1 3 -5 1.69 1.27
 1 3 5 4.47 2
 -1 3 -6 2.17 1.09
 -1 3 -6 6.79 2.52
 -1 -3 -6 5.49 2.3
 1 3 6 4.52 2.4
 -1 3 -6 2.2 1.58
 -1 -3 -7 728.99 25.65
 1 3 7 724.72 26.78
 -1 3 -7 733.78 26.76
 -1 3 -7 715.41 25.25
 -1 3 -7 721.52 26.48
 -1 -3 -7 730.89 28.15
 1 3 8 151.57 11.62
 -1 3 -8 193.92 13.36
 -1 -3 -8 160.85 12.74
 -1 3 -8 153.66 11.58
 -1 -3 -8 187.48 12.16
 1 3 9 510.31 22.41
 -1 -3 -9 482.28 23.62
 -1 3 -9 471.32 21.37
 -1 -3 -9 452.35 20.34
 -1 3 -9 479.67 22.93
 1 3 10 245.59 15.52
 -1 3 -10 219.79 15.76
 -1 3 -10 219.59 14.53
 -1 -3 -10 243.08 16.78
 -1 -3 -10 225.54 14.17
 -1 -3 -11 2708.38 70.48
 1 3 11 2553.53 65.02
 -1 -3 -11 2457.56 62.25
 -1 3 -11 2597.35 69.06
 -1 3 -11 2559.86 64.36
 -1 -3 -12 27.37 6.16
 1 3 12 45.72 6.96
 -1 -3 -12 38.74 6.17
 -1 3 -12 32.78 6.96
 -1 3 -12 33.66 6.2
 -1 -3 -13 0.72 2.44
 -1 3 -13 -2.14 1.97
 -1 -3 -13 3.1 2.44
 -1 3 -13 2.2 1.99
 1 -3 13 6.99 2.77
 1 3 13 3.38 2.84
 -1 3 -14 159.34 15.72
 1 -3 14 151.28 12.69
 -1 -3 -14 137.78 14.62
 1 3 14 162.27 13.8
 -1 3 -14 159.48 13.56
 -1 -3 -14 158.05 13
 -1 3 -15 2510.26 75.38
 1 -3 15 2552.2 66.5
 -1 -3 -15 2478.12 65.64
 1 3 15 2583.65 68.88
 -1 3 -15 2546.89 67.73
 -1 -3 -15 2530.46 75.27
 -1 3 -16 5.39 3.99
 -1 -3 -16 7.98 3.96
 1 3 16 3.51 3.49
 -1 3 -16 5.65 4.82
 -1 -3 -16 8.23 5.68
 1 -3 16 0.7 2.05
 -1 -3 -17 916.05 35.06
 1 -3 17 849.42 33.97
 -1 -3 -17 902.17 42.4
 -1 -3 -17 808.65 19.28
 -1 3 -17 799.13 34.54
 -1 3 -17 887.44 42.44
 1 3 17 800.85 35.12
 -1 3 -18 267.72 19.24
 -1 -3 -18 247.88 9.23
 1 -3 18 252.66 17.93
 -1 -3 -18 301.59 24.56
 -1 3 -18 300.43 24.46
 1 3 18 276.91 19.76
 -1 -3 -18 257.05 18.2
 1 3 19 7.74 4.1
 -1 3 -19 8.56 4.87
 -1 -3 -19 7 3.57
 -1 -3 -19 3.65 3.48
 -1 3 -19 5.73 4.09
 -1 -3 -19 4.85 1.31
 1 -3 19 2.95 1.72
 -1 3 -20 14.26 7.23
 -1 -3 -20 7.1 5.12
 1 3 20 7.57 4.83
 -1 -3 -20 2.75 3.38
 -1 3 -20 7.7 4.37
 1 -3 20 4.06 3.14
 -1 -3 -21 2635.92 72.42
 -1 3 -21 2436.28 85.88
 1 -3 21 2556.56 71.98
 -1 3 -21 2500.57 73.59
 -1 -3 -21 2563.52 86.68
 1 3 21 2559.53 74.97
 1 3 22 35.11 8.42
 -1 -3 -22 35.36 7.61
 -1 3 -22 23.94 7.98
 1 -3 22 19.84 5.77
 -1 3 -22 20.5 8.99
 -1 -3 -22 31.52 9.89
 1 3 23 62.12 10.17
 -1 -3 -23 72.31 14.04
 -1 3 -23 64.51 10.25
 -1 -3 -23 66.25 9.98
 1 -3 23 73.61 10.42
 -1 3 -23 63.01 12.92
 -1 3 -24 34.52 9.75
 -1 -3 -24 44.35 8.28
 -1 3 -24 32.24 7.88
 1 3 24 37.77 8.2
 1 -3 24 25.06 6.31
 1 -3 25 957.41 41.47
 -1 3 -25 1023.33 56.57
 -1 3 -25 959.21 43.26
 -1 -3 -25 1034.07 55.8
 -1 -3 -25 1011.36 42.68
 1 3 25 881.96 42.41
 -1 -3 -26 17.51 8.87
 -1 3 -26 27.22 9.95
 1 3 26 19.51 6.54
 -1 3 -27 435.23 38.06
 -1 -3 -27 453.46 38.21
 -1 -3 -28 100.7 18.4
 -1 3 -28 120.3 20.22
 -1 -3 -29 103.58 19.19
 -1 3 -29 99.96 18.9
 -1 -3 -30 -0.18 3.67
 -1 3 -30 2.63 4.92
 -1 -3 -31 349.51 36.66
 -1 3 -31 428.52 40.89
 -1 -3 -32 1.01 4.09
 -1 3 -32 9.8 8.22
 1 -4 -33 27.49 10.76
 -1 -4 32 373.23 39.29
 1 4 -32 415.83 41.05
 1 -4 -32 305.56 33.4
 1 -4 -31 29.82 11.04
 -1 -4 31 11.86 8.12
 -1 -4 30 7.24 5.68
 1 -4 -30 25.47 9.6
 1 -4 -29 303.73 26.6
 1 -4 -29 387.44 34.57
 -1 -4 29 340.83 35.39
 1 -4 -28 144.75 18.14
 -1 -4 28 128.76 21.2
 1 -4 -28 138.6 20.17
 -1 -4 27 -1.96 5.21
 1 -4 -27 8.43 6.03
 1 -4 -26 194.81 22.83
 -1 -4 26 159.76 22.16
 1 -4 -26 177.28 19.26
 1 -4 -25 391.94 31.55
 -1 -4 25 347.73 32.66
 1 -4 -25 413.77 29.41
 1 -4 -24 27.46 8.66
 1 -4 -24 27.55 7.19
 -1 -4 24 39.88 10.89
 1 -4 -23 14.32 6.05
 1 -4 -23 13.76 5.13
 -1 -4 23 12.99 6.17
 -1 -4 22 543.66 37.72
 1 -4 -22 571.77 35.45
 1 -4 -22 484.66 30.59
 -1 -4 21 23.64 8.09
 1 -4 -21 35.65 9.18
 1 -4 -21 32.69 8.32
 -1 -4 20 412.77 31.03
 -1 4 20 410.01 30.24
 1 -4 -20 398.53 26.39
 1 -4 -20 365.18 26.67
 -1 4 19 85.28 13.16
 1 -4 -19 74.97 11.06
 1 -4 -19 98.16 13.13
 -1 -4 19 74.87 12.76
 -1 -4 19 100.71 7.35
 -1 -4 18 54.58 5.39
 -1 4 18 69.04 8.74
 1 -4 -18 60.65 9.9
 -1 4 18 68.48 11.6
 -1 -4 18 72.93 12.45
 1 -4 -18 68.14 10.7
 -1 4 17 317.21 24.21
 -1 -4 17 370.76 27.03
 -1 -4 17 336.27 14.04
 1 -4 -17 333.44 22.96
 -1 4 17 392.72 21.25
 1 -4 -16 1.74 1.75
 -1 4 16 -0.07 1.51
 -1 4 16 2.21 2.66
 -1 -4 16 0.92 0.74
 -1 -4 16 -1.27 3.29
 -1 4 15 304.23 17.95
 -1 -4 15 300.39 22.46
 1 -4 -15 257.08 18.44
 -1 4 15 274.63 20.81
 -1 -4 14 397.21 25.23
 -1 4 14 343.61 18.89
 1 -4 -14 368.26 21.26
 1 -4 -13 797.38 31.52
 -1 -4 13 840.58 36.81
 -1 4 13 758.34 33.92
 -1 4 13 736.14 28.74
 -1 4 12 75.75 8.25
 1 -4 -12 70.78 8.34
 -1 -4 12 74.22 10
 -1 4 12 74.75 9.59
 1 -4 -11 285.05 16.28
 -1 -4 11 285.02 19.33
 -1 4 11 274.36 17.96
 -1 4 11 298.8 16.4
 1 -4 -10 2318.12 56.01
 -1 4 10 2286.85 60.17
 -1 -4 10 2306.94 63.15
 -1 4 10 2304.78 56.99
 1 -4 -9 234.6 12.83
 -1 4 9 194.98 13.55
 -1 -4 9 194.23 14.75
 -1 4 9 191.34 12.55
 -1 4 8 123.24 9.84
 1 -4 -8 117.67 8.51
 -1 4 8 144.89 10.97
 -1 -4 8 134.6 11.66
 -1 4 7 3316.81 70.54
 -1 -4 7 3196.15 74.84
 -1 4 7 3299.84 71.93
 1 -4 -7 3148.71 65.23
 -1 4 6 557.09 21.82
 -1 4 6 528.04 19.34
 1 -4 -6 523.91 19.2
 1 -4 -6 517.28 16.25
 -1 -4 6 513.5 19.14
 -1 -4 6 526.85 22.41
 -1 -4 5 0.99 1.12
 -1 4 5 4.3 1.84
 1 -4 -5 1.03 0.76
 -1 -4 5 6.27 2.61
 -1 4 5 -0.21 1.32
 1 4 -5 2.43 1.42
 1 -4 -5 2.51 1.21
 -1 -4 4 1708.7 42.75
 -1 4 4 1772.14 38.78
 1 -4 -4 1783.65 38.6
 -1 4 4 1745.7 44.89
 1 -4 -4 1762.17 33.68
 -1 -4 4 1808.23 45.58
 -1 4 3 1943.83 39.09
 -1 -4 3 1926.92 45.16
 1 -4 -3 1956.73 38.79
 -1 -4 3 1808.63 45.35
 -1 -4 3 1878.13 47.1
 -1 4 3 1951.81 47.74
 1 -4 -2 148.53 5.69
 -1 -4 2 138.45 9.31
 -1 4 2 161.29 6.02
 -1 -4 2 164.87 10.15
 -1 4 2 161.91 10.65
 -1 -4 1 314.96 14.81
 -1 4 1 341.02 15.9
 -1 -4 1 329.5 15.05
 -1 -4 0 8683.88 162.17
 -1 4 0 9043.9 163.57
 1 4 1 27.34 4.49
 -1 4 -1 27.92 2.61
 -1 4 -1 24.26 4.29
 -1 -4 -1 20.95 3.89
 -1 4 -2 2082.18 50.01
 -1 4 -2 2092.42 52.09
 1 4 2 2060.48 50.73
 -1 -4 -2 2011.68 49.76
 -1 4 -2 2007.47 38.03
 1 4 3 9768.05 180.54
 -1 4 -3 9782.41 181.85
 -1 -4 -3 9737.53 179.6
 -1 4 -3 9767.81 167.15
 -1 -4 -4 1300.14 37.92
 -1 4 -4 1411.15 31.33
 -1 4 -4 1244.24 38.92
 1 4 4 1372.87 39.25
 -1 4 -5 121.71 10.37
 -1 -4 -5 101.02 9.02
 1 4 5 100.91 5.83
 1 4 5 113.37 9.81
 -1 4 -5 102 7.08
 -1 -4 -6 112.06 9.58
 1 4 6 113.85 5.69
 1 4 6 116.07 10.04
 -1 4 -6 115.01 8.22
 1 -4 6 120.18 5.39
 -1 4 -6 119.14 10.5
 1 4 7 3714.25 81.54
 -1 4 -7 3478.27 75.55
 -1 4 -7 3523.99 81.54
 -1 -4 -7 3555.07 79.35
 1 4 8 29.63 5.89
 -1 4 -8 39.69 6.22
 -1 -4 -8 38.82 5.98
 1 4 8 31.72 2.72
 -1 -4 -8 43.12 6.7
 -1 4 -9 72.51 8.75
 1 4 9 69.88 3.73
 -1 -4 -9 72.25 8.31
 -1 -4 -9 80.63 9.41
 1 4 9 59.06 8
 -1 -4 -10 2412.13 64.9
 -1 -4 -10 2304.86 60.69
 -1 4 -10 2356.84 62.73
 1 4 10 2364.19 62.2
 -1 -4 -11 212.45 16.42
 -1 -4 -11 203.09 14.89
 -1 4 -11 213.03 15.79
 1 4 11 228.4 16.07
 -1 -4 -12 101.11 11.76
 -1 4 -12 150.48 13.25
 -1 -4 -12 121.49 11.6
 1 4 12 134.51 12.68
 -1 -4 -13 1187.27 41.07
 -1 -4 -13 1216.67 46.11
 -1 4 -13 1252.28 43.7
 1 4 13 1227.35 42.83
 1 4 14 1537.42 49.96
 -1 -4 -14 1518.42 53.89
 -1 -4 -14 1559.66 49.12
 -1 4 -14 1491.14 49.7
 -1 -4 -15 109.29 13.6
 -1 4 -15 126.38 13.11
 1 4 15 127.93 13.11
 -1 -4 -15 117.14 12.12
 -1 -4 -16 41.08 8.98
 -1 4 -16 31.31 7.6
 -1 -4 -16 49.2 8.29
 1 -4 16 36.38 6.63
 1 4 16 27.14 6.03
 -1 4 -16 30.98 6.98
 -1 -4 -17 1136.27 48.76
 -1 -4 -17 1152.58 42.75
 1 -4 17 1098.76 40.94
 -1 4 -17 1121.65 49.02
 1 4 17 1134.99 43.71
 -1 4 -17 1117.07 43.84
 1 -4 18 3.25 2.7
 1 4 18 6.83 3.85
 -1 -4 -18 3.67 4.86
 -1 -4 -18 2.31 3.12
 -1 4 -18 4.76 3.58
 -1 4 -18 5.17 4.05
 -1 4 -19 567.33 30.64
 -1 -4 -19 564.7 29.58
 1 -4 19 536.33 27.85
 1 4 19 571.1 30.54
 -1 -4 -19 556.01 34.76
 -1 4 -19 548.31 35.03
 1 4 20 392.42 25.44
 -1 4 -20 358.79 24.54
 -1 -4 -20 351.48 23.39
 -1 -4 -20 347.95 28.04
 1 -4 20 335.81 21.9
 -1 4 -20 317.8 27.12
 -1 4 -21 19.28 5.74
 -1 4 -21 21.6 8.26
 -1 -4 -21 29.9 9.02
 1 4 21 24.02 7
 1 -4 21 27.28 6.75
 -1 -4 -21 15.71 5.34
 1 4 22 554.97 32.01
 -1 4 -22 575.4 32.59
 1 -4 22 578.91 30.18
 -1 -4 -22 503.05 35.77
 -1 4 -22 571.9 38.82
 -1 -4 -22 573.81 31.32
 -1 4 -23 37.35 10.3
 -1 -4 -23 51.57 11.83
 1 -4 23 42.21 8.17
 1 4 23 58.99 10.29
 -1 4 -23 48.57 9.68
 -1 -4 -23 44.07 8.6
 1 4 24 105.43 14.03
 -1 4 -24 127.45 15.18
 -1 -4 -24 93.85 12.54
 -1 -4 -24 107.18 17.31
 1 -4 24 128.66 14.37
 -1 4 -24 117.16 18.07
 -1 4 -25 208.74 20.18
 1 4 25 164.91 17.98
 -1 4 -25 198.2 24.34
 -1 -4 -25 206.43 19.13
 -1 -4 -25 182.47 22.81
 -1 4 -26 111.83 18.98
 -1 4 -26 137.06 16.56
 1 4 26 132.15 16.28
 -1 -4 -26 128.14 15.22
 -1 -4 -26 124.87 19.66
 -1 4 -27 34.95 10.44
 -1 -4 -27 29.74 10.05
 -1 4 -28 28.23 9.68
 -1 -4 -28 20.08 8.31
 -1 4 -29 261.71 30.82
 -1 -4 -29 274.18 30.73
 -1 4 -30 1.78 3.56
 -1 -4 -30 1.81 5.01
 -1 -4 -31 -0.62 6.15
 -1 4 -31 2.83 4.49
 -1 -4 -32 351.5 37.27
 1 -5 -33 17.03 8.42
 1 -5 -32 63.11 15.13
 1 -5 -31 26.99 9.6
 -1 -5 31 17.1 8.57
 1 -5 -30 22.16 9.17
 -1 -5 30 18.98 8.88
 -1 -5 29 -0.59 5.28
 1 -5 -29 -0.8 2.36
 1 -5 -29 8.96 6.88
 -1 -5 28 618.97 46.77
 1 -5 -28 557.49 36.97
 1 -5 -28 510.1 39.48
 1 -5 -27 47.88 11.79
 -1 -5 27 38.72 11.38
 1 -5 -27 23.1 7.53
 1 -5 -26 6.15 5.49
 1 -5 -26 7.07 5.44
 -1 -5 26 -0.06 4.23
 -1 -5 25 19.09 8.21
 1 -5 -25 26.47 8.28
 1 -5 -25 21.21 7.66
 -1 -5 24 536.54 39.87
 1 -5 -24 565.42 37.22
 1 -5 -24 543.84 34.66
 1 -5 -23 10.03 5.48
 -1 -5 23 4.94 5.49
 1 -5 -23 -2.01 4.15
 1 -5 -22 216.65 20.83
 1 -5 -22 223.56 21.85
 -1 -5 22 259.91 26.12
 1 -5 -21 33.05 8.33
 1 -5 -21 32.57 7.94
 -1 -5 21 47.13 11.01
 1 -5 -20 128.73 15.56
 1 -5 -20 130.97 15.61
 -1 -5 20 135.56 17.82
 -1 5 19 51.54 7.94
 -1 -5 19 46.44 10
 1 -5 -19 65.52 10.87
 -1 -5 19 42.72 5.26
 1 -5 -19 39.52 8.91
 -1 -5 18 2592.84 58.04
 -1 -5 18 2515.56 82.78
 1 -5 -18 2631.18 76.45
 -1 5 18 2577.44 68.25
 1 -5 -18 2577.05 77.99
 1 -5 -17 2.22 2.79
 1 -5 -17 3.66 3.43
 -1 -5 17 2.46 3.3
 -1 5 17 2.17 2.01
 -1 5 16 48.82 7.29
 1 -5 -16 46.85 8.06
 -1 -5 16 56.58 10.29
 1 -5 -16 48.42 8.9
 -1 -5 15 76.96 11.43
 -1 5 15 76.16 8.9
 1 -5 -15 86.27 10.6
 1 -5 -15 80.88 11.23
 1 -5 -14 3213.84 86.1
 -1 5 14 3283.67 78.02
 1 -5 -14 3244.33 81.58
 -1 5 14 3317.72 87.11
 -1 -5 14 3423.61 90.55
 1 -5 -13 98.19 10.2
 -1 5 13 117.14 12.75
 -1 5 13 120.15 10.83
 -1 -5 13 86.03 11.44
 -1 -5 12 271.34 19.77
 -1 5 12 244.06 15.54
 1 -5 -12 257.93 16.04
 -1 5 12 254.43 17.77
 -1 5 11 53.69 7.08
 1 -5 -11 50.65 6.64
 -1 5 11 46.18 7.46
 -1 -5 11 44.21 7.65
 1 -5 -10 73.65 7.51
 -1 5 10 67.98 7.83
 -1 5 10 69.83 8.37
 -1 -5 10 70.52 9.32
 1 -5 -9 81.47 7.32
 -1 5 9 76.86 8.32
 -1 5 9 91.54 9.29
 -1 -5 9 81.79 9.53
 -1 5 8 3690.42 81.05
 -1 -5 8 3579.52 75.61
 -1 5 8 3482.46 78.73
 -1 -5 8 3670.95 84.4
 1 -5 -8 3624.36 73.27
 -1 5 7 93.67 8.1
 1 -5 -7 75.85 7.28
 -1 -5 7 90.73 9.44
 -1 -5 7 85.31 7.58
 -1 5 7 88.75 8.62
 1 -5 -7 75.45 5.94
 1 -5 -6 334.86 11.96
 1 -5 -6 347.96 14.96
 -1 -5 6 321.98 17.39
 -1 -5 6 338.79 15.75
 -1 5 6 306.05 16.62
 -1 -5 5 287.27 14.64
 -1 5 5 293.69 15.95
 1 -5 -5 306.17 9.9
 1 -5 -5 298.61 12.73
 -1 -5 5 312.71 16.66
 -1 5 4 1956 50.91
 -1 -5 4 1988.71 48.55
 1 -5 -4 1982.84 42.04
 -1 -5 4 1995.95 50.39
 -1 -5 3 136.93 10.18
 1 -5 -3 125.87 6.09
 -1 -5 3 143.87 10.09
 -1 5 3 134.9 10.52
 -1 -5 2 333.04 16.17
 -1 5 2 340.01 17.21
 -1 -5 1 122.83 9.55
 -1 5 1 102.96 9.14
 -1 -5 0 72.34 7.41
 -1 5 0 72.26 7.6
 -1 5 -1 160.82 11.49
 -1 -5 -1 150.16 11.08
 -1 5 -2 256.18 16.03
 -1 -5 -2 270.37 15.29
 -1 -5 -3 1072.88 34.01
 1 -5 3 1014.92 27.81
 -1 5 -3 995.44 22.45
 -1 5 -3 1000.98 34.88
 1 -5 4 537.93 17.65
 1 5 4 562.77 18.93
 1 5 4 519.53 23.7
 -1 5 -4 556.33 16.17
 -1 -5 -4 548.49 23.34
 -1 5 -4 540.7 24.66
 -1 -5 -5 90.83 9.13
 -1 5 -5 83.79 9.38
 1 5 5 94.13 6.6
 1 -5 5 81.9 5.76
 -1 5 -5 84.95 6.28
 1 5 5 64.81 8.15
 1 5 6 3252.01 75.97
 -1 5 -6 3006.59 64.82
 1 5 6 3103.24 61.7
 -1 -5 -6 3122.77 74
 1 -5 6 3152.64 59.86
 -1 5 -6 3243.96 77.05
 1 5 7 408.45 13.74
 1 5 7 436.42 22.52
 1 -5 7 445.55 18.38
 -1 5 -7 432.89 18.04
 -1 -5 -7 424.85 21.54
 -1 5 -7 426.98 22.64
 1 -5 7 438.83 12.49
 1 5 8 2283.99 61.15
 1 5 8 2135.94 45.38
 -1 5 -8 2260.64 61.72
 1 -5 8 2203.1 54.37
 -1 -5 -8 2192.96 59.03
 1 -5 8 2203.87 40.65
 -1 -5 -9 723.4 29.92
 1 -5 9 777.12 28.5
 1 5 9 743.27 31.09
 1 5 9 731.85 19.59
 -1 5 -9 780.2 32.35
 1 -5 10 874.19 32.29
 1 5 10 832.59 34.03
 -1 -5 -10 904.45 34.28
 -1 5 -10 855.99 35.2
 1 5 10 879.94 21.45
 -1 -5 -10 881.86 35.25
 1 5 11 50.3 3.67
 1 -5 11 56.75 7.98
 -1 5 -11 48.95 8.05
 1 5 11 55.69 8.37
 -1 -5 -11 43.78 7.48
 -1 -5 -11 62.14 8.68
 -1 -5 -12 413.19 24.44
 1 5 12 376.79 10.86
 -1 -5 -12 358.47 21.51
 1 5 12 379.06 22.66
 1 -5 12 396.3 22.49
 -1 5 -12 433.87 24.4
 1 5 13 6.71 4.09
 -1 5 -13 10.99 5.32
 -1 -5 -13 21.61 5.8
 1 -5 13 14.34 5.42
 -1 -5 -13 6.61 3.64
 -1 -5 -14 2414.01 68.26
 1 5 14 2480.11 69.97
 -1 5 -14 2472.18 70.81
 -1 -5 -14 2428.69 72.52
 1 -5 14 2393.15 70.08
 -1 -5 -15 333.74 24
 -1 5 -15 314.68 22.29
 1 5 15 355.37 22.92
 -1 -5 -15 345.07 22.32
 -1 5 -16 7.27 3.94
 -1 -5 -16 12.33 5.32
 1 5 16 6.72 3.41
 -1 -5 -16 15.71 4.56
 -1 5 -17 15.62 5.65
 -1 -5 -17 27.67 8.04
 -1 -5 -17 20.6 6.02
 1 5 17 35.71 7.71
 -1 -5 -18 1301.35 54.38
 -1 5 -18 1328.4 55.6
 -1 -5 -18 1205.02 47.27
 -1 5 -18 1264.82 49.92
 1 -5 18 1247.26 45.4
 1 5 18 1274.16 49.22
 -1 -5 -19 19.98 6.77
 -1 5 -19 30.52 8.73
 1 -5 19 21.03 5.5
 1 5 19 19.96 5.92
 -1 -5 -19 36.65 7.98
 -1 5 -19 28.67 7.71
 -1 -5 -20 53.02 11.11
 -1 -5 -20 50.89 9.29
 -1 5 -20 59.87 12.55
 1 -5 20 43.76 8.14
 -1 5 -20 49.82 9.4
 1 5 20 46.21 9.25
 1 -5 21 270.97 20.34
 -1 -5 -21 289.89 22.38
 -1 -5 -21 264.71 25.14
 -1 5 -21 274.04 26.07
 -1 5 -21 256.17 22.04
 1 5 21 278.72 22.51
 -1 -5 -22 648.61 40.87
 -1 5 -22 580.77 39.59
 -1 -5 -22 615.44 34.19
 1 5 22 652.8 35.75
 1 -5 22 618.37 31.91
 -1 5 -22 644.76 36.23
 -1 5 -23 70.76 14.37
 1 -5 23 61.89 9.84
 -1 -5 -23 79.7 14.18
 -1 5 -23 81.85 13.17
 1 5 23 72.48 11.83
 -1 -5 -23 85.95 12.82
 -1 -5 -24 864.15 42.27
 1 -5 24 855.39 39.26
 -1 5 -24 840.53 50.83
 -1 5 -24 878.86 44.27
 -1 -5 -24 863.89 50.24
 1 5 24 819.5 42.18
 -1 -5 -25 88.16 15.63
 -1 5 -25 101.59 14.91
 1 5 25 83.33 13.2
 -1 5 -25 102.36 18.08
 -1 -5 -25 93.78 13.66
 -1 -5 -26 12.16 5.4
 -1 5 -26 14 5.6
 -1 -5 -26 14.75 7.26
 -1 5 -26 22.26 8.9
 1 5 26 7.63 4.42
 -1 5 -27 45.19 12.54
 -1 -5 -27 46.7 9.63
 -1 -5 -27 41.93 11.84
 1 5 27 33.08 8.69
 -1 5 -28 730.53 51.57
 -1 -5 -28 821.29 53.5
 -1 -5 -29 24.4 9.54
 -1 5 -29 28.32 10.46
 -1 -5 -30 -1.67 3.69
 -1 5 -30 5.52 5.7
 -1 5 -31 3.2 4.43
 -1 -5 -31 1.63 4.37
 -1 -5 -32 132.09 23.1
 1 -6 -33 -0.26 4.9
 1 -6 -32 475.4 40.97
 -1 -6 31 5.47 5.6
 1 -6 -31 -3.93 5.1
 1 -6 -30 29.64 8.89
 1 -6 -30 34.04 10.2
 -1 -6 30 18.54 9.42
 1 -6 -29 49.27 11.45
 -1 -6 29 55.7 14.59
 1 -6 -29 51.59 12.83
 1 -6 -28 152.39 20.83
 -1 -6 28 137.58 22.4
 1 -6 -28 136.49 18.67
 -1 -6 27 8.35 5.93
 1 -6 -27 20.58 8.37
 1 -6 -27 21.32 7.61
 1 -6 -26 360.24 29.49
 1 -6 -26 303.77 28.55
 -1 -6 26 381.55 35.06
 1 -6 -25 124.74 17.63
 -1 -6 25 141.79 20.69
 1 -6 -25 153.26 18.88
 1 -6 -24 13.59 6.06
 -1 -6 24 20.62 7.91
 1 -6 -24 15.39 6.7
 1 -6 -23 4.05 3.96
 -1 -6 23 0.67 3.67
 1 -6 -23 4.98 4.28
 1 -6 -22 839.58 43.62
 1 -6 -22 929.08 46.22
 -1 -6 22 871.88 49.57
 -1 -6 21 2.61 4.18
 -1 6 21 5.32 2.97
 1 -6 -21 7.8 5.19
 1 -6 -21 7.04 5.36
 1 -6 -20 84.44 13.13
 -1 6 20 84 10.15
 -1 -6 20 54.06 11.2
 1 -6 -20 88.39 12.58
 1 -6 -19 86.03 12.04
 -1 6 19 82.06 9.86
 1 -6 -19 79.01 12.22
 -1 -6 19 100.63 15.03
 1 -6 -18 254.34 20.25
 -1 -6 18 258.11 23.45
 1 -6 -18 215.54 20.22
 -1 6 18 258.36 17.79
 1 -6 -17 59.03 9.32
 1 -6 -17 50.08 9.54
 -1 -6 17 63.77 11.57
 -1 6 17 72.06 9.12
 -1 -6 16 4.83 3.57
 1 -6 -16 14.28 3.83
 1 -6 -16 7.86 4.1
 -1 6 16 13.96 4.16
 1 -6 -15 233.94 17.37
 1 -6 -15 217.29 19.16
 -1 -6 15 266.49 21.54
 -1 6 15 241.33 16.56
 1 -6 -14 364.54 24.4
 -1 6 14 349.96 19.98
 -1 -6 14 355.88 24.75
 1 -6 -14 345.66 20.45
 -1 -6 13 13.47 4.83
 1 -6 -13 17.01 4.51
 1 -6 -13 12.63 4.26
 -1 6 13 15.38 4.15
 -1 6 12 324.76 18.84
 1 -6 -12 332.46 22.42
 -1 -6 12 347.46 22.79
 1 -6 -12 338.03 18.28
 1 -6 -11 30.97 5.24
 -1 6 11 46.59 6.84
 -1 -6 11 35.73 6.77
 1 -6 -11 46.69 8.49
 1 -6 -10 2640.23 60.66
 -1 6 10 2625.42 66.03
 -1 -6 10 2543.87 70.44
 1 -6 -10 2602.35 72.34
 -1 6 9 6.92 3.09
 1 -6 -9 12.42 2.79
 1 -6 -9 17.99 5.23
 -1 -6 9 10.52 3.97
 -1 -6 9 10.83 2.58
 -1 -6 8 202.49 15.06
 -1 6 8 196.18 14.13
 1 -6 -8 235.15 11.78
 1 -6 -8 240.5 17.24
 -1 -6 8 236.4 13.41
 -1 -6 7 474.69 22.8
 1 -6 -7 410.19 22.68
 1 -6 -7 452.28 15.56
 -1 -6 7 452.01 19.46
 -1 6 7 477.66 22.19
 -1 -6 6 1048.55 35.2
 -1 -6 6 998.46 31.8
 1 -6 -6 998.61 28.97
 -1 6 6 1039.65 34.9
 -1 -6 5 416.4 20.14
 1 -6 -5 427.05 15.71
 -1 -6 5 414.15 18.98
 -1 6 5 453.1 21.54
 1 -6 -4 1736.97 37.94
 1 -6 -4 1796.47 50.27
 -1 -6 4 1767.21 47.56
 -1 6 4 1792.81 49.22
 -1 -6 4 1706.67 46.12
 1 -6 -3 633.92 26.14
 -1 6 3 647.45 26.11
 1 -6 -3 624.46 16.19
 -1 -6 3 585.17 23.78
 -1 -6 3 639.17 24.43
 1 -6 -2 142.91 11.4
 -1 -6 2 132.42 10.61
 -1 6 2 139.72 11.56
 -1 -6 1 50.3 6.58
 -1 6 1 54.72 7.28
 1 -6 -1 50.83 7.12
 -1 -6 0 5389.09 112.82
 1 -6 0 5416.76 110.18
 -1 6 0 5733 115.11
 1 -6 1 38.01 5.31
 -1 6 -1 52.86 7.6
 -1 -6 -1 44.87 6.5
 -1 6 -2 163.59 13.47
 1 -6 2 181.71 11.24
 -1 -6 -2 169.15 12.86
 -1 -6 -3 1131.3 36.98
 1 6 3 1090.78 32.86
 1 -6 3 1050.9 30.74
 -1 6 -3 1061.54 23.06
 -1 6 -3 1097.46 38.98
 1 6 4 3515.26 75.23
 -1 6 -4 3582.04 66.74
 -1 -6 -4 3749.7 83.59
 1 -6 4 3434.82 72.64
 -1 6 -4 3513.85 85.41
 1 6 5 174.81 10.64
 -1 6 -5 178.96 14.76
 -1 6 -5 197.69 9.52
 -1 -6 -5 199.84 14.79
 1 -6 5 186.89 9.98
 1 -6 5 197.72 9.86
 -1 6 -6 704.34 30.95
 -1 6 -6 695.6 22.06
 1 -6 6 681.83 22.26
 1 -6 6 714.49 20.68
 1 6 6 686.03 22.17
 -1 -6 -6 630.63 28.36
 1 6 7 400.98 22.66
 -1 6 -7 375.64 22.64
 1 6 7 385.91 15.02
 1 -6 7 363.58 16.48
 -1 6 -7 371.56 16.26
 1 -6 7 356.77 12.83
 -1 -6 -7 354.52 20.59
 1 -6 8 2.55 0.86
 1 -6 8 5.26 2.16
 -1 6 -8 2.81 2.85
 1 6 8 1.8 2.85
 -1 -6 -8 3.97 2.13
 1 6 9 233.55 17.75
 -1 6 -9 253.51 18.75
 1 -6 9 232.07 14.64
 -1 -6 -9 237.11 17.3
 1 6 9 217.22 10.82
 1 -6 9 236.42 7.95
 1 -6 10 2406.59 62.91
 -1 6 -10 2584.49 71.79
 1 6 10 2524.18 69.65
 1 6 10 2501.01 52.26
 -1 -6 -10 2422.29 67.72
 1 6 11 22.64 3.06
 -1 -6 -11 15.23 5.1
 1 -6 11 25.15 5.41
 -1 6 -11 21.31 6.4
 1 6 11 26.47 6.28
 1 -6 12 72.86 9.41
 1 6 12 61.93 9.32
 -1 6 -12 71.35 10.46
 1 6 12 76.09 5.42
 -1 -6 -12 73.66 10.12
 -1 -6 -13 120.96 13.5
 1 -6 13 143.41 13.85
 1 6 13 140.78 7.1
 -1 6 -13 120.27 13.8
 1 6 13 131.83 14.18
 -1 -6 -13 138.7 14.11
 -1 6 -14 1357.69 50.91
 1 -6 14 1339.44 48.51
 -1 -6 -14 1292.9 49.85
 -1 -6 -14 1241.03 47.29
 1 6 14 1368.32 49.8
 1 6 14 1331.5 28.82
 -1 -6 -15 178.8 16.58
 1 -6 15 168.81 16.35
 -1 -6 -15 204.34 18.6
 1 6 15 192.21 17.49
 -1 6 -15 211.43 19.02
 -1 -6 -16 289 21.73
 -1 6 -16 314.42 23.5
 1 -6 16 292.58 22.48
 1 6 16 280.9 21.85
 -1 -6 -16 299.41 23.66
 -1 -6 -17 610.17 32.69
 -1 6 -17 605.29 33.95
 -1 -6 -17 712.02 37.69
 1 6 17 614.64 33.53
 -1 -6 -18 0.67 2.8
 1 6 18 0.68 2.8
 -1 -6 -18 2.15 2.97
 -1 6 -18 1.03 2.79
 1 6 19 13.68 5.33
 -1 6 -19 10.54 3.4
 -1 -6 -19 9.44 5.15
 -1 -6 -19 9.48 4.77
 -1 6 -20 315.77 27.39
 1 -6 20 253 19.86
 -1 6 -20 282.61 23.84
 -1 -6 -20 229.97 20.71
 -1 -6 -20 271.88 24.69
 1 6 20 266.13 22.29
 1 6 21 22.96 6.78
 1 -6 21 15.58 5.14
 -1 6 -21 31.78 9.87
 -1 -6 -21 15.22 6.27
 -1 6 -21 24.75 7.46
 -1 -6 -21 17.36 5.9
 -1 -6 -22 329.09 29.11
 1 6 22 346.47 26.51
 -1 6 -22 318.77 26.29
 1 -6 22 383.82 24.98
 -1 6 -22 330.65 29.99
 -1 -6 -22 330.26 25.53
 -1 6 -23 8.19 5.5
 1 6 23 19.26 6.93
 -1 -6 -23 1.25 4.33
 -1 -6 -23 11.03 4.97
 1 -6 23 19.31 5.92
 -1 6 -23 20.5 6.99
 -1 6 -24 87.87 16.11
 -1 6 -24 91.35 14.35
 1 6 24 85.64 13.23
 -1 -6 -24 98.44 16.31
 1 -6 24 85.22 11.99
 -1 -6 -24 76.84 12.72
 -1 -6 -25 68.9 12.12
 -1 -6 -25 52.02 12.34
 -1 6 -25 69.77 12.72
 -1 6 -25 50.44 12.82
 -1 -6 -26 28.89 9.86
 -1 -6 -26 42.94 9.74
 -1 6 -26 35.79 11.46
 -1 6 -26 43.98 10.63
 -1 -6 -27 24.59 7.67
 -1 -6 -27 25.88 10.03
 -1 6 -27 8.3 5.47
 -1 6 -27 39.77 9.98
 -1 -6 -28 95.37 17.83
 -1 6 -28 100.14 19.47
 -1 -6 -28 93.05 14.48
 -1 6 -29 39.65 12.11
 -1 -6 -29 26.89 9.98
 -1 -6 -30 -1.97 5.46
 -1 6 -30 3.63 4.29
 -1 6 -31 2.59 4.32
 -1 -6 -31 -0.5 3.98
 -1 -6 -32 355.17 37.75
 -1 -7 31 266.59 32.77
 1 -7 -31 229.09 25.74
 -1 -7 30 8.25 6.34
 1 -7 -30 1 3.51
 1 -7 -29 8.15 4.57
 1 -7 -29 1.34 3.27
 -1 -7 28 149.09 23.16
 1 -7 -28 134.04 18.97
 1 -7 -28 158.83 21.29
 1 -7 -27 21.41 7.65
 -1 -7 27 31.29 10.48
 1 -7 -27 14.87 6.03
 -1 -7 26 16.44 8.01
 1 -7 -26 27.18 8.63
 1 -7 -26 17.81 6.94
 1 -7 -25 164.62 20.05
 -1 -7 25 228.8 26.71
 1 -7 -25 201.7 22.44
 1 -7 -24 245.29 24.06
 -1 -7 24 245.65 26.91
 1 -7 -24 241.71 24.35
 -1 -7 23 10.38 5.49
 1 -7 -23 13.95 7.04
 1 -7 -23 8.31 4.68
 1 -7 -22 544.12 34.11
 -1 -7 22 500.18 37.35
 1 -7 -22 594.45 37.55
 -1 -7 21 1079.8 54.01
 1 -7 -21 947.35 48.08
 1 -7 -21 986.57 45.91
 1 -7 -20 210.11 19.56
 1 -7 -20 219.08 21.77
 -1 7 20 194 16.07
 -1 -7 20 177.55 20.78
 1 -7 -19 34.74 7.8
 -1 7 19 46.46 7.74
 1 -7 -19 36.57 8.66
 -1 -7 19 30.95 8.41
 1 -7 -18 287.92 24.27
 1 -7 -18 312.15 22.35
 -1 7 18 334.79 20.76
 -1 -7 18 299.25 25.73
 -1 7 17 670.88 30.07
 -1 -7 17 635.63 37.12
 1 -7 -17 633.14 35.99
 1 -7 -17 661.3 32.31
 -1 -7 16 59.29 10.65
 1 -7 -16 75.86 10
 -1 7 16 88.55 10.21
 1 -7 -16 85.1 12.48
 -1 7 15 1010.79 37.72
 1 -7 -15 1045.59 39.06
 1 -7 -15 1111.72 46.86
 -1 -7 15 942.94 44.03
 -1 7 14 1317.25 43.63
 -1 -7 14 1197.18 48.78
 1 -7 -14 1315.75 43.15
 1 -7 -14 1235.38 49.9
 1 -7 -13 6.54 2.64
 -1 7 13 7.96 3.45
 1 -7 -13 5.82 4.91
 -1 -7 13 7.07 2.94
 -1 -7 12 463.98 27.13
 -1 7 12 476.71 24.05
 1 -7 -12 501.3 28.84
 1 -7 -12 452.84 21.67
 -1 7 11 1810.84 53.16
 -1 -7 11 1824.93 57.73
 1 -7 -11 1806.3 47.76
 1 -7 -11 1772.43 58.71
 1 -7 -10 437.6 26.04
 1 -7 -10 438.47 19.18
 -1 7 10 466.89 23.65
 -1 -7 10 453.58 25.14
 -1 -7 10 436.78 19.79
 1 -7 -9 261.29 19.21
 -1 7 9 207.45 15.39
 -1 -7 9 247.64 17.76
 -1 -7 9 231.78 14.06
 1 -7 -9 233.69 12.43
 1 -7 -8 989.4 39.1
 -1 -7 8 972.47 36.63
 -1 7 8 967.73 35.49
 -1 -7 8 999.17 32.39
 -1 -7 7 310.92 16.75
 -1 -7 7 301.31 18.4
 1 -7 -7 329.47 20.94
 -1 7 7 316.17 18.98
 -1 -7 6 18.2 4
 -1 7 6 13.66 4.05
 1 -7 -6 23.15 3.75
 1 -7 -6 25.01 5.93
 -1 -7 6 22.87 4.74
 -1 -7 5 601.59 25.58
 -1 7 5 617.91 27.07
 -1 -7 5 579.55 24.36
 1 -7 -5 614.77 19.48
 1 -7 -5 599.52 28.1
 -1 -7 4 711.53 27.53
 -1 7 4 737.24 29.88
 1 -7 -4 741.03 20.1
 -1 -7 4 700.91 27.65
 1 -7 -4 730.66 30.49
 -1 -7 3 -0.54 1.41
 1 -7 -3 1.05 0.55
 -1 7 3 1.26 1.79
 -1 -7 3 3.06 2.34
 -1 7 2 809.28 31.63
 1 -7 -2 771.3 30.25
 -1 -7 2 836.26 30.59
 1 -7 -1 502.13 22.98
 -1 7 1 530.82 24.82
 -1 -7 1 489.68 23.04
 -1 7 0 674.82 28.93
 1 -7 0 709.99 27.62
 -1 7 -1 2920.02 75.29
 1 -7 1 2853.12 67.34
 -1 -7 -1 2803.55 70.44
 -1 7 -2 95.01 10.97
 1 7 2 102.78 9.73
 1 -7 2 77.9 7.93
 -1 -7 -2 78.41 9.49
 -1 7 -3 562.74 28.01
 1 7 3 539.9 22.97
 1 -7 3 516.93 21.13
 -1 -7 -3 515.93 25.22
 -1 7 -4 82.68 5.22
 1 -7 4 74.44 5.1
 1 -7 4 83.78 7.54
 1 7 4 76.04 7.9
 -1 -7 -4 85.87 9.83
 -1 7 -4 80.85 10.42
 -1 7 -5 82.45 5.9
 1 7 5 92.68 8.52
 1 -7 5 94.84 6.51
 1 -7 5 91.07 7.63
 -1 7 -5 86.49 10.85
 -1 -7 -5 77.19 9.73
 1 7 6 208.86 12.57
 -1 -7 -6 239.86 17.17
 -1 7 -6 214.71 10.88
 -1 7 -6 226.89 18
 1 -7 6 220.62 11.51
 1 -7 6 224.88 11.6
 1 -7 7 343.4 15.73
 -1 7 -7 319.39 21.85
 1 -7 7 330.6 13.57
 -1 -7 -7 343.79 21.3
 1 7 7 322.03 15.44
 -1 7 -7 339.15 15.39
 1 -7 8 654.46 19.59
 1 -7 8 646.38 24.53
 -1 -7 -8 734.51 32.29
 -1 7 -8 661.41 32.65
 1 -7 9 123.05 6.75
 1 -7 9 123.42 10.5
 -1 -7 -9 124.24 12.9
 -1 7 -9 127.9 13.79
 1 7 9 125.46 8.97
 1 7 10 48.31 5.49
 1 -7 10 52.92 7.33
 1 -7 10 54.87 3.85
 -1 -7 -10 59.72 9.4
 -1 7 -10 67.2 10.41
 -1 7 -11 1697.68 58.99
 1 -7 11 1753.97 51.3
 -1 -7 -11 1726.44 56.55
 1 7 11 1707.48 41.81
 -1 7 -12 4.59 3.62
 1 7 12 2.4 1.32
 1 -7 12 2.39 2.73
 1 -7 13 12.84 4.37
 -1 -7 -13 19.53 6.1
 -1 7 -13 24.79 6.88
 1 7 13 24.44 3.5
 1 -7 14 409.69 24.88
 -1 -7 -14 454.66 27.66
 -1 7 -14 395.83 27.14
 1 7 14 442.82 15.37
 -1 7 -15 1205.27 50.61
 1 7 15 1165.47 28.38
 1 -7 15 1211.7 47.07
 -1 -7 -15 1246.63 48.8
 -1 -7 -16 78.66 11.79
 -1 7 -16 65.81 11.36
 1 -7 16 70.81 10.98
 -1 -7 -16 73.81 11.79
 -1 7 -17 280.61 23.78
 -1 -7 -17 242.08 21.86
 -1 -7 -17 268.18 21.9
 -1 -7 -18 288.57 23.46
 -1 7 -18 337.5 26.62
 -1 -7 -18 345.84 26.76
 -1 -7 -19 -1.92 3.02
 -1 7 -19 2.23 2.86
 -1 -7 -19 6.27 4.02
 -1 7 -20 247.78 23.24
 -1 -7 -20 217.79 20.84
 -1 -7 -20 239.17 23.24
 -1 7 -21 1192.79 58.03
 -1 -7 -21 1178.51 55.82
 -1 7 -21 1173 54.09
 1 -7 21 1163.75 47.19
 -1 -7 -21 1078.42 49.78
 -1 -7 -22 279.43 24.4
 -1 -7 -22 269.94 26.29
 -1 7 -22 250.98 24.13
 1 -7 22 263.91 21.33
 -1 7 -22 266.35 27.12
 -1 7 -23 79.05 13.87
 -1 7 -23 92.74 16.43
 -1 -7 -23 96.57 15.92
 1 -7 23 95 12.74
 -1 -7 -23 93.31 14.32
 -1 -7 -24 237.9 25.93
 -1 7 -24 181.79 23.5
 -1 7 -24 184.3 21.17
 -1 -7 -24 191.58 20.67
 -1 -7 -25 529.11 39.98
 -1 7 -25 599.27 43.86
 -1 7 -25 552.34 38
 -1 -7 -25 592.36 37.37
 -1 7 -26 43.09 10.73
 -1 7 -26 50.19 13.07
 -1 -7 -26 54.04 11.4
 -1 -7 -26 59.39 14.01
 -1 7 -27 58.63 15.13
 -1 -7 -27 90.45 17.14
 -1 7 -27 75.32 14.2
 -1 -7 -27 79.36 14.23
 -1 7 -28 241.93 29.57
 -1 -7 -28 268.35 25.66
 -1 -7 -28 172.2 23.89
 -1 7 -28 200.76 23.65
 -1 -7 -29 32.25 10.91
 -1 7 -29 27.24 10.37
 -1 7 -30 22.14 9.99
 -1 -7 -30 28.44 10.91
 -1 -7 -31 266.69 31.74
 -1 -7 -32 45.84 13.13
 1 8 -32 6.53 6.29
 1 -8 -31 23.23 9.31
 1 8 -31 42.4 12.51
 1 -8 -30 20.6 8.66
 -1 -8 30 1.08 5.91
 1 8 -30 17.23 8.1
 -1 -8 29 583.65 47.11
 1 -8 -29 575.66 41.71
 1 -8 -28 38.84 10.11
 -1 -8 28 26.63 10.04
 -1 -8 27 -3.68 5.57
 1 -8 -27 0.11 3.41
 -1 -8 26 0.03 3.96
 1 -8 -26 5.12 4.38
 1 -8 -26 1.58 4.63
 1 -8 -25 482.19 36.09
 -1 -8 25 475.04 39.02
 1 -8 -25 449.5 33.45
 1 -8 -24 15.69 7.25
 -1 -8 24 18.28 7.27
 1 -8 -24 30.24 9.11
 1 -8 -23 10.85 4.66
 1 -8 -23 25.33 8.34
 -1 -8 23 12.07 5.08
 1 -8 -22 9.41 4.63
 1 -8 -22 9.41 6.06
 -1 -8 22 11.89 7.36
 1 -8 -21 126.57 15.77
 1 -8 -21 93.57 14.9
 -1 -8 21 111.21 17.18
 1 -8 -20 24.62 6.74
 -1 8 20 28.81 6.22
 -1 -8 20 24.1 7.44
 1 -8 -20 33.99 8.62
 1 -8 -19 101.74 15.19
 -1 -8 19 139.31 17.79
 -1 8 19 114.95 12.39
 1 -8 -19 126.4 14.48
 1 -8 -18 15.77 5.14
 1 -8 -18 7.59 5.07
 -1 8 18 15.27 4.51
 -1 -8 18 4.02 4.57
 -1 8 17 349.82 21.79
 1 -8 -17 330.42 22.18
 -1 -8 17 325.95 26.42
 1 -8 -17 388.8 28.51
 -1 -8 16 -2.52 4.37
 1 -8 -16 0.52 3.04
 -1 8 16 0.01 1.9
 1 -8 -16 2.59 2.41
 1 -8 -15 291.66 19.29
 -1 8 15 303.37 20.09
 -1 -8 15 368.29 26.18
 1 -8 -15 319.57 25.17
 -1 8 14 -3.74 2.57
 1 -8 -14 0.52 2.9
 1 -8 -14 1.67 2.52
 -1 -8 14 4.71 4.09
 -1 8 13 306.45 20
 -1 -8 13 292.68 22.27
 1 -8 -13 325.84 24.39
 1 -8 -13 304.85 17.99
 -1 -8 12 45.95 8.52
 1 -8 -12 52.79 9.8
 -1 8 12 54.26 8.2
 1 -8 -12 53.29 7.03
 -1 -8 11 487.62 27.61
 -1 8 11 523.63 26.4
 -1 -8 11 550.82 23.2
 1 -8 -11 523.09 30.31
 -1 -8 10 24.99 4.63
 -1 -8 10 30.21 6.37
 -1 8 10 18.91 4.61
 1 -8 -10 33.48 7.39
 -1 -8 9 21.68 5.5
 -1 8 9 16.41 4.49
 1 -8 -9 17.46 5.44
 -1 -8 9 11.34 3.27
 -1 8 8 319.23 20.03
 1 -8 -8 383.11 23.9
 -1 -8 8 312.17 19.81
 -1 -8 8 333.35 18.06
 -1 -8 7 2279 62.99
 -1 -8 7 2387.03 60.7
 1 -8 -7 2490.34 69.88
 -1 8 7 2325.14 64.55
 -1 8 6 11.94 4.12
 1 -8 -6 25.29 3.92
 -1 -8 6 10.96 3.45
 1 -8 -6 30.45 6.82
 -1 -8 6 19.1 4.43
 -1 -8 5 38.42 6.2
 1 -8 -5 37.67 4.29
 -1 8 5 25.87 5.56
 -1 -8 5 26.24 5.26
 1 -8 -5 38.34 7.14
 1 -8 -4 20.17 5.09
 -1 -8 4 26.77 5.18
 1 -8 -4 26.29 3.15
 -1 8 4 20.63 4.96
 -1 -8 4 23.08 5.1
 -1 8 4 22.9 2.23
 -1 -8 3 2705.26 68.49
 -1 8 3 2669.83 71.25
 -1 8 3 2643.52 49.96
 1 -8 -3 2839.16 72.16
 1 -8 -3 2752.41 51.56
 -1 -8 3 2800.97 67.36
 -1 8 2 171.7 7.07
 -1 8 2 188.61 15.4
 -1 -8 2 162.01 13.38
 -1 -8 2 171.15 12.75
 1 -8 -2 186.27 14.83
 -1 8 1 1884.89 55.47
 -1 -8 1 1917.96 54.26
 -1 -8 0 1.87 3.23
 1 -8 0 1.27 2
 1 8 0 0.36 2.12
 -1 8 0 0.4 2.43
 1 -8 1 218.46 15.18
 -1 8 -1 274.48 19.63
 1 8 1 270.86 17.73
 -1 -8 -1 257.29 17.77
 -1 8 -2 189.35 16.6
 1 8 2 150.29 12.83
 1 -8 2 178.82 13.03
 -1 -8 -2 150.74 13.81
 1 8 3 4150.08 94.02
 -1 8 -3 4304.93 103.96
 -1 -8 -3 4255.56 99.85
 1 -8 3 4238.99 91.36
 1 8 4 2.09 2.03
 -1 8 -4 1.66 3.23
 1 -8 4 1.69 1.01
 1 -8 4 2.73 2.12
 -1 -8 -4 4.24 3.78
 -1 8 -5 162.34 8.53
 -1 8 -5 151.12 15.12
 1 8 5 168.7 12.56
 1 -8 5 165.98 11.19
 -1 -8 -5 166.32 15.08
 1 -8 5 172.01 9.06
 1 8 6 184.68 13.23
 1 -8 6 217.02 11.2
 1 -8 6 191.48 11.73
 -1 -8 -6 205.46 17.28
 -1 8 -6 191.33 10.13
 -1 8 -6 217.38 18.34
 1 -8 7 2923.94 62.76
 -1 8 -7 2934.62 81.92
 1 -8 7 2804.31 61.36
 -1 -8 -7 2769.99 76.59
 -1 8 -7 2708.99 60.57
 1 8 7 2774.53 65.36
 -1 8 -8 428.8 27.13
 -1 -8 -8 434.19 25.76
 1 -8 8 431.88 19.25
 1 -8 8 421.83 16.57
 1 8 9 323.23 16.31
 -1 -8 -9 280.07 20.87
 1 -8 9 301.25 17.09
 -1 8 -9 311.46 23.32
 1 -8 9 338.66 13.5
 -1 8 -10 109.12 13.8
 1 8 10 118.41 9.41
 1 -8 10 113.4 10.77
 1 -8 10 125.75 7.23
 -1 -8 -10 140.16 14.74
 1 8 11 220.59 12.85
 1 -8 11 198.79 15.05
 -1 8 -11 208.29 19.47
 -1 -8 -11 205.25 18.31
 1 -8 11 195.47 8.2
 -1 8 -12 295.14 23.54
 -1 -8 -12 284.37 22.03
 1 -8 12 315.08 19.78
 1 8 12 283.76 14.52
 -1 8 -13 545.35 32.94
 1 8 13 537.63 19.93
 -1 -8 -13 517.92 30.31
 -1 8 -14 18.7 6.12
 -1 -8 -14 19.36 6.75
 1 8 14 18.2 3.37
 1 -8 14 18.65 5.7
 -1 8 -15 29.66 8.22
 -1 -8 -15 14.66 6.35
 1 -8 15 20.27 5.88
 1 8 15 16.66 3.05
 1 -8 16 18.55 6.17
 -1 8 -16 22.97 7.57
 -1 -8 -16 9.35 4.47
 -1 8 -17 1545.28 62.63
 -1 -8 -17 1547.88 59.75
 1 -8 17 1573.75 58.36
 -1 8 -18 62.29 11.94
 -1 -8 -18 70.21 11.8
 -1 8 -19 92.08 14.65
 -1 -8 -19 123.76 16.07
 -1 -8 -20 2.07 3.01
 -1 8 -20 8.37 4.61
 -1 -8 -20 0.07 3.74
 -1 -8 -21 49.14 11.09
 -1 8 -21 61.05 12.11
 -1 -8 -21 61.54 11.77
 -1 8 -22 -2.32 3.57
 -1 -8 -22 3 3
 -1 8 -22 -2.82 4.38
 -1 -8 -22 1.9 2.43
 -1 -8 -23 3.92 3.74
 -1 -8 -23 9.15 5.19
 -1 8 -23 25.05 8.71
 1 -8 23 17.93 6.02
 -1 8 -23 6.19 4.79
 -1 -8 -24 10.49 5.58
 -1 -8 -24 10.14 5.74
 -1 8 -24 12.8 7.83
 -1 8 -24 9.92 5.61
 -1 8 -25 300.52 31.38
 -1 -8 -25 318.28 28.09
 -1 -8 -25 277.07 28.45
 -1 8 -25 339.82 30.46
 -1 -8 -26 -0.63 4.15
 -1 -8 -26 0.21 3.26
 -1 8 -26 0.69 4.66
 -1 8 -26 9.35 6.39
 -1 -8 -27 49.37 11.14
 -1 8 -27 42.79 12.49
 -1 8 -27 42.25 11.1
 -1 -8 -27 20.14 8.42
 -1 8 -28 5.53 4.99
 -1 -8 -28 5.24 4.8
 -1 8 -28 10.79 7.9
 -1 -8 -28 8.93 6.24
 -1 8 -29 500.64 44.02
 -1 -8 -29 452.82 35.62
 -1 -8 -29 457.82 40.16
 -1 8 -30 1.58 5.07
 -1 -8 -30 -20.05 9.03
 -1 -8 -31 7.54 7.4
 1 9 -31 254.79 30.83
 1 -9 -31 216.16 26.51
 -1 -9 30 2.44 5.71
 1 9 -30 13.73 7.48
 1 -9 -30 11.18 6.27
 -1 -9 29 3.74 5.24
 1 9 -29 2.31 4.01
 1 -9 -29 6.17 6.65
 -1 -9 28 57.48 14.56
 1 9 -28 69.99 15.45
 1 -9 -28 74.93 15.09
 1 -9 -27 39.27 10.94
 -1 -9 27 46.82 13.14
 1 -9 -26 14.78 7.13
 -1 -9 26 23.8 9.97
 -1 -9 25 322.53 32.03
 1 -9 -25 335.14 30.65
 1 -9 -24 234.74 25.36
 -1 -9 24 216.88 25.81
 1 -9 -23 4.96 4.62
 -1 -9 23 9.6 5.57
 1 -9 -22 111.17 17.01
 -1 -9 22 104.69 17.1
 1 -9 -22 83.92 12.96
 1 -9 -21 759.99 39.05
 -1 -9 21 701.21 44.08
 1 -9 -21 673.12 42.7
 1 -9 -20 13.04 5.44
 -1 -9 20 12.33 5.8
 1 -9 -20 8.08 4.99
 -1 9 19 251.18 19.24
 1 -9 -19 290.93 21.92
 -1 -9 19 269.86 25.27
 1 -9 -19 290.48 26.37
 -1 9 18 507.48 27.73
 1 -9 -18 496.14 28.22
 -1 -9 18 520.21 34.7
 1 -9 -18 498.5 34.67
 1 -9 -17 1060.06 41.63
 -1 9 17 1026.11 41.11
 -1 -9 17 1008.18 48.68
 1 -9 -17 1050.2 50.67
 1 -9 -16 193.2 15.77
 -1 -9 16 177.48 18.91
 -1 9 16 169.03 15.41
 1 -9 -16 147.18 18.14
 1 -9 -15 596.84 27.8
 1 -9 -15 546.78 34.81
 -1 -9 15 541.19 33.06
 -1 9 15 600.24 29.73
 -1 9 14 383.59 23.51
 -1 -9 14 414.87 27.76
 1 -9 -14 413.85 29.13
 1 -9 -13 256.31 22.38
 -1 -9 13 214.32 19.16
 -1 9 13 233.6 18.08
 -1 -9 12 200.69 18.09
 1 -9 -12 221.69 20.47
 -1 9 12 157.94 14.93
 -1 -9 12 199.56 13.97
 1 -9 -11 1493.87 56.62
 -1 9 11 1433.5 49.64
 -1 -9 11 1453.75 51.87
 -1 -9 11 1428.59 43.39
 -1 -9 10 72.76 8.48
 -1 -9 10 79.39 10.64
 1 -9 -10 83.22 11.98
 -1 9 10 93.01 11.2
 -1 9 9 50.67 8.09
 1 -9 -9 48.77 9.13
 -1 -9 9 54.29 7.3
 -1 -9 9 66.67 9.57
 -1 9 8 190.27 16.16
 -1 -9 8 184.05 15.45
 1 -9 -8 201.82 18.29
 -1 -9 8 189.09 14.19
 -1 -9 7 957.33 36.81
 -1 -9 7 943.52 34.76
 -1 9 7 931.97 38.2
 1 -9 -7 1005.67 41.99
 -1 -9 6 222.18 16.09
 -1 -9 6 220.06 15.64
 1 -9 -6 201.93 17.63
 1 -9 -6 204.68 11.37
 -1 9 6 222.58 17.36
 1 -9 -5 325.67 13.35
 -1 -9 5 310.48 19.01
 -1 9 5 305.64 20.68
 -1 -9 5 312.21 18.74
 1 -9 -5 317.96 21.82
 -1 9 4 1220.9 27.2
 -1 9 4 1320.89 46.15
 1 -9 -4 1300.75 30
 1 -9 -4 1204.66 45.61
 -1 -9 4 1313.67 43.25
 -1 -9 4 1329.57 42.1
 -1 -9 3 1.31 2.16
 -1 9 3 0.43 0.46
 -1 9 3 3.38 2.07
 -1 -9 3 -0.96 2.23
 1 -9 -3 1.28 0.62
 1 -9 -2 196.19 15.9
 -1 -9 2 218 14.88
 -1 9 2 227.33 17.48
 -1 -9 2 178.89 14.93
 1 9 -2 213.45 17.67
 1 -9 -1 436.68 23.87
 1 9 -1 471.53 26.18
 -1 9 1 470.62 25.9
 -1 -9 1 421.86 23.68
 -1 -9 0 233.9 17.56
 -1 9 0 252.98 18.83
 1 -9 0 231.28 16.59
 1 9 0 208.25 16.85
 1 -9 1 288.35 18.09
 -1 9 -1 263.94 20.86
 1 9 1 254.12 18.5
 -1 -9 -1 286.99 19.86
 1 -9 2 400.67 21.09
 -1 -9 -2 393.7 23.47
 1 9 2 373.48 22.05
 -1 9 -2 375.71 24.96
 1 9 3 261.83 17.85
 1 -9 3 235.19 15.76
 -1 -9 -3 256.39 19.04
 -1 9 -3 269.03 21.27
 -1 -9 -4 209.33 17.59
 1 9 4 270.45 17.66
 -1 9 -4 213.14 19.05
 1 -9 4 220.09 9.17
 1 -9 4 267.97 15.94
 -1 -9 -5 170.36 16.03
 1 -9 5 161.16 8.75
 1 9 5 174.09 13.87
 1 -9 5 184.49 12.76
 -1 9 -5 171.59 17.2
 -1 9 -6 621.48 34.25
 -1 -9 -6 661.95 32.79
 1 -9 6 587.21 20.35
 1 9 6 633.78 27.26
 1 -9 6 657.36 24.77
 -1 9 -7 162.29 17.52
 1 9 7 155.82 12.42
 1 -9 7 159.1 10.44
 1 -9 7 145.56 10.63
 -1 -9 -7 192.33 17.36
 -1 9 -7 160.81 9.92
 -1 9 -8 273.13 22.54
 1 -9 8 280.8 15.1
 1 -9 8 287.14 14.57
 -1 -9 -8 315.59 22.42
 -1 -9 -9 6.74 4.13
 1 -9 9 8.85 2.49
 -1 9 -9 11.81 5.11
 1 -9 9 9.59 3.05
 1 9 9 10.56 3.31
 1 9 10 4.88 2.54
 1 -9 10 5.11 2.07
 -1 -9 -10 9.59 5.19
 1 -9 10 9.52 3.37
 -1 9 -10 3.67 4.03
 -1 -9 -11 1406.2 54.41
 -1 9 -11 1529.34 59.65
 1 9 11 1528.46 43.12
 1 -9 11 1501.01 35.15
 1 -9 11 1484.04 46.63
 -1 9 -12 44.47 10.13
 1 -9 12 40.58 7.38
 1 -9 12 37.71 3.51
 -1 -9 -12 40.75 9.22
 1 9 12 40.34 5.66
 -1 9 -13 45.04 10.04
 1 9 13 44.23 5.92
 1 -9 13 34.13 6.79
 -1 -9 -13 38.53 8.54
 -1 9 -14 253.37 23.68
 1 -9 14 242.43 18.93
 -1 -9 -14 277.54 23.31
 1 9 14 270.19 14.55
 -1 9 -15 1152.15 53.39
 -1 -9 -15 1169.38 51.09
 1 -9 15 1150.78 45.8
 1 -9 16 97.06 12.81
 -1 -9 -16 78.35 12.83
 -1 -9 -17 619.39 37.09
 -1 9 -17 588.99 38.12
 1 -9 17 581.1 33.55
 -1 -9 -18 358.06 28.13
 -1 9 -18 389.76 30.91
 -1 9 -19 173.95 20.79
 -1 -9 -19 202.38 21.26
 -1 9 -20 10.37 5.92
 -1 -9 -20 4.87 4.6
 -1 9 -21 792.02 47.01
 -1 -9 -21 756.71 43.61
 -1 9 -22 11.32 5.73
 -1 -9 -22 5.02 4.04
 -1 9 -23 17.73 7.68
 -1 -9 -23 16.47 6.81
 -1 9 -23 16.46 6.87
 -1 9 -24 129.28 20.15
 -1 9 -24 162.35 21.53
 -1 -9 -24 167.61 20.91
 -1 9 -25 443.99 38.7
 -1 9 -25 489.81 38.58
 -1 -9 -25 504.89 36.89
 -1 -9 -26 28.86 8.94
 -1 9 -26 20.39 8.51
 -1 9 -26 18.5 7.64
 -1 9 -27 174.64 25.44
 -1 9 -27 168.18 22.99
 -1 -9 -27 151.18 20.41
 -1 9 -28 88.74 18.35
 -1 9 -28 62.77 14.13
 -1 -9 -28 74.17 15.6
 -1 9 -29 112.88 19.11
 -1 -9 -29 99.29 16.82
 -1 9 -29 113.5 21.18
 -1 -9 -30 17.2 8.4
 1 -10 -30 -7.14 5.37
 1 10 -30 6.26 7.59
 1 -10 -29 36.97 11.4
 1 10 -29 41.39 13.32
 -1 -10 29 55.52 14.21
 1 10 -28 105.84 19.79
 1 -10 -28 92.38 17.17
 -1 -10 28 78.27 17.15
 1 -10 -27 72.94 15.34
 1 10 -27 88.85 18.27
 -1 -10 27 79.33 16.46
 1 10 -26 123.83 20.55
 -1 -10 26 108.88 18.86
 1 -10 -26 99.18 17.5
 1 -10 -25 64.08 14.04
 1 10 -25 50.82 13.57
 -1 -10 25 65.26 14.54
 1 -10 -24 27.89 8.97
 -1 -10 24 47.2 12.67
 1 -10 -23 4.33 5.96
 -1 -10 23 -1.05 5.3
 -1 -10 22 766.12 47.92
 1 -10 -22 844.9 49.44
 -1 -10 21 21.06 7.79
 1 -10 -21 31.35 9.5
 1 -10 -20 27.68 8.68
 -1 -10 20 23.38 8.68
 1 -10 -19 27.25 8.33
 -1 -10 19 20.54 7.01
 -1 10 18 116.73 13.39
 -1 -10 18 159.1 19.17
 1 -10 -18 129.9 17.82
 1 -10 -17 -2.16 4.56
 -1 -10 17 3.16 4.04
 -1 10 17 1.09 1.78
 -1 10 16 14.57 5.02
 1 -10 -16 21 7.39
 -1 -10 16 16.71 6.2
 1 -10 -15 72.65 13.13
 -1 10 15 76.47 10.83
 -1 -10 15 85.59 12.74
 1 -10 -14 549.65 35.04
 -1 10 14 474.86 27.74
 -1 -10 14 485.76 30.86
 -1 -10 13 7.2 4.12
 1 -10 -13 6.48 4.27
 -1 10 13 9.98 4.59
 -1 10 12 410.61 25.54
 -1 -10 12 418.59 26.9
 -1 -10 12 402.79 21.16
 1 -10 -12 443.57 30.39
 -1 10 11 113.2 12.9
 1 -10 -11 111.11 14.93
 -1 -10 11 102.45 12.71
 -1 -10 11 115.6 11.06
 1 -10 -10 708 37.7
 -1 -10 10 684.74 29.36
 -1 -10 10 716.43 34.04
 -1 10 10 712.96 34.23
 1 -10 -9 126.76 15.26
 -1 10 9 131.96 14.03
 -1 -10 9 112.29 11.3
 -1 -10 9 116.43 12.79
 1 -10 -8 38.04 8.26
 -1 10 8 32.17 7.05
 -1 -10 8 20.19 5.05
 -1 -10 8 24.47 5.22
 1 -10 -7 338.8 24.34
 -1 -10 7 316.4 20.28
 -1 10 7 282.98 20.96
 -1 -10 7 290.46 19.03
 -1 -10 6 345.12 20.71
 -1 -10 6 297 19.19
 1 -10 -6 311.62 14.27
 1 -10 -6 305.8 22.67
 -1 10 6 326.99 22.14
 1 -10 -5 47.42 9.21
 -1 10 5 50.71 8.86
 -1 -10 5 67.41 9.1
 1 -10 -5 65.64 5.62
 1 10 -5 65.94 11.47
 -1 10 5 55.97 4.26
 -1 -10 5 57.8 8.33
 1 10 -4 1223.84 49.23
 -1 -10 4 1251.58 43.81
 -1 10 4 1122.53 26.55
 1 -10 -4 1203.12 28.16
 -1 -10 4 1182.49 40.72
 -1 10 4 1168.64 45.51
 1 -10 -4 1213.41 46.29
 -1 10 3 643.75 17.96
 -1 -10 3 719.95 32.03
 1 -10 -3 694.75 33.07
 1 -10 -3 636.13 16.28
 -1 10 3 656.15 32.58
 -1 -10 3 700.54 29.05
 1 10 -3 634.04 33.8
 1 10 -2 10.64 4.69
 1 -10 -2 5.8 3.56
 -1 10 2 6.19 1.62
 -1 -10 2 7.43 3.32
 -1 10 2 8.36 4.23
 -1 -10 2 6.55 2.89
 1 10 -1 89.93 12.05
 -1 10 1 83.81 11.38
 1 -10 -1 100.15 11.64
 -1 -10 1 100.02 11.85
 -1 -10 1 84.83 9.49
 1 10 0 2029.89 64.51
 -1 10 0 2112.15 65.41
 1 -10 0 1995.95 60.42
 1 -10 1 200.98 15.8
 -1 10 -1 199.82 18.71
 1 10 1 165.51 15.59
 -1 10 -2 -0.35 3.43
 1 -10 2 3.03 2.71
 1 10 2 1.56 2.26
 -1 -10 -2 6.61 3.88
 1 10 3 518.83 27.68
 -1 -10 -3 553.26 30.22
 1 -10 3 532.17 25.68
 -1 10 -4 1085.94 47.47
 -1 -10 -4 1130.74 44.96
 1 -10 4 999.98 24.19
 1 -10 4 1211.98 39.15
 1 10 4 1069.96 40.65
 -1 -10 -5 25.46 7.18
 -1 10 -5 20.95 6.34
 1 10 5 18.06 4.87
 1 -10 5 16.38 4.41
 1 -10 5 17.87 2.8
 1 10 6 195.11 15.6
 -1 10 -6 256.02 22.27
 1 -10 6 230.6 14.96
 1 -10 6 229.56 11.54
 -1 -10 -6 232.93 19.86
 1 10 7 380.94 21.58
 1 -10 7 389.54 19.19
 1 -10 7 365.55 16.28
 -1 10 -7 416.49 28.97
 -1 -10 -7 346.62 24.74
 -1 -10 -8 -0.93 2.35
 1 -10 8 1.51 1.3
 -1 10 -8 -0.94 3.14
 1 -10 8 -0.25 1.11
 -1 -10 -9 90.62 12.97
 1 10 9 92.08 10.07
 -1 10 -9 100.89 15.04
 1 -10 9 113.23 10.05
 1 -10 9 107.59 9.11
 -1 10 -10 1993.17 71.13
 -1 -10 -10 1906.16 65.89
 1 -10 10 1831.34 45.95
 1 10 10 1897.71 53.38
 1 -10 10 1891.26 52.16
 -1 -10 -11 23.88 7.46
 1 10 11 9.07 3.26
 1 -10 11 18.79 4.68
 1 -10 11 8.62 2.35
 -1 10 -11 19.25 7.69
 -1 10 -12 22.31 7.31
 1 -10 12 19.51 5.12
 -1 -10 -12 8.83 4.2
 1 10 12 19.37 4.52
 1 -10 13 150.79 14.29
 -1 10 -13 155.7 19.16
 -1 -10 -13 188.47 19.58
 1 10 13 168.24 12.79
 -1 10 -14 493.89 34.75
 1 -10 14 491.61 27.51
 -1 -10 -14 480.31 32.48
 -1 -10 -15 20.04 6.54
 -1 10 -15 22.62 8.01
 1 -10 15 21.31 5.99
 -1 -10 -16 29.41 8.02
 -1 10 -16 12.89 5.42
 1 -10 16 39.08 8.35
 -1 10 -17 70.98 13.4
 -1 -10 -17 71.24 12.81
 -1 -10 -18 0.9 2.72
 -1 10 -18 3.01 3.41
 -1 10 -19 21.48 8.07
 -1 -10 -19 7.22 3.03
 -1 10 -20 271.45 27.34
 -1 -10 -20 284.2 26.83
 -1 10 -21 23.94 8.87
 -1 -10 -21 17.91 7.44
 -1 -10 -22 176.03 21.52
 -1 10 -22 167.58 22.15
 -1 10 -23 11.03 6.74
 -1 10 -23 8.41 6.84
 -1 -10 -23 6.37 4.53
 -1 10 -24 69.78 15.45
 -1 -10 -24 96.68 16.32
 -1 10 -25 26.06 9.65
 -1 -10 -25 32.38 10.08
 -1 10 -25 38.56 11.54
 -1 10 -26 72.63 15.64
 -1 10 -26 61.61 14.94
 -1 -10 -26 103.97 17.17
 -1 10 -27 7.59 5.96
 -1 10 -27 -2.48 6.18
 -1 -10 -27 -1.7 4.68
 -1 -10 -28 21.58 8.46
 -1 10 -28 42.62 13.22
 -1 10 -28 22.18 9.55
 -1 -10 -29 38.46 11.18
 -1 10 -29 43.57 12.93
 -1 10 -29 27.86 10.22
 -1 -10 -30 -0.17 5.2
 -1 -11 29 -7.62 8.28
 1 11 -28 317.29 35
 1 -11 -28 278.35 30.88
 -1 -11 28 297.25 33.38
 1 -11 -27 26.68 10.05
 1 11 -27 16.82 7.69
 -1 -11 27 19.92 8.8
 -1 -11 26 2.88 4.32
 1 11 -26 19.03 9.23
 1 -11 -26 11.75 6.56
 -1 -11 25 9.8 6.16
 1 11 -25 21.98 9.05
 1 -11 -25 27.11 9.28
 1 -11 -24 438.62 37.14
 1 11 -24 461.64 40.22
 -1 -11 24 420.22 36.55
 1 11 -23 61.88 14.75
 -1 -11 23 57.03 13.27
 1 -11 -23 78.66 15.16
 1 -11 -22 100.03 17
 1 11 -22 102.33 18.17
 -1 -11 22 95.39 16.59
 -1 -11 21 3.53 4.73
 1 -11 -21 3.58 5.19
 1 11 -21 15.73 7.89
 1 -11 -20 47.42 11.54
 -1 -11 20 27.43 9.17
 1 11 -20 56.17 13.36
 1 -11 -19 11.72 5.9
 1 11 -19 2.49 3.82
 -1 -11 19 6.05 4.4
 1 -11 -18 1289.22 61.08
 -1 -11 18 1288.06 58.49
 -1 11 17 19.03 5.91
 -1 -11 17 7.56 4.85
 1 -11 -17 25.06 8.52
 -1 11 16 28.32 6.71
 -1 -11 16 31.03 8.14
 1 -11 -16 36.99 9.94
 -1 -11 15 -2.51 3.8
 -1 11 15 -0.53 2.07
 -1 11 14 921.14 41.32
 1 -11 -14 903.18 47.29
 -1 -11 14 894.6 43.34
 -1 11 13 140.18 15.24
 -1 -11 13 126.79 15.27
 -1 -11 13 124.36 11.71
 1 -11 -13 111.52 16.1
 -1 -11 12 197.84 18.5
 1 -11 -12 193.51 20.44
 -1 -11 12 196.46 15.26
 -1 11 12 188.28 17.5
 -1 -11 11 159.32 16.04
 1 11 -11 177.81 20.39
 1 -11 -11 166.47 18.77
 -1 11 11 144.48 15.43
 -1 -11 11 143.57 13.16
 -1 -11 10 276.63 18.73
 1 11 -10 321.21 27.15
 -1 -11 10 308.01 22.12
 1 -11 -10 258.16 23.12
 -1 11 10 281.8 21.74
 1 11 -9 1.44 4
 1 -11 -9 6.2 4.69
 -1 11 9 4.21 2.85
 -1 -11 9 0.85 1.98
 -1 -11 9 1.67 2.89
 -1 11 8 996.84 43.8
 -1 -11 8 1181.65 42.46
 -1 -11 8 1098.91 42.81
 1 11 -8 1163.58 52.54
 1 -11 -8 1128.78 48.95
 -1 11 7 102.14 13.02
 -1 -11 7 104.72 11.83
 1 -11 -7 127 15.52
 -1 -11 7 96.25 11.36
 1 11 -7 108.37 15.13
 1 -11 -6 151.3 16.4
 -1 -11 6 131.76 13.35
 -1 11 6 136.72 15.03
 -1 -11 6 156.98 14.08
 1 11 -6 145.2 17.39
 1 -11 -5 0.57 3.4
 1 11 -5 5.99 3.96
 -1 11 5 -1.42 2.53
 -1 -11 5 0.02 1.72
 -1 -11 5 5.59 2.95
 -1 11 4 785.84 37.62
 -1 -11 4 786.67 32.75
 1 11 -4 787.52 40.14
 -1 -11 4 790.23 35.15
 1 -11 -4 736.33 36.94
 -1 -11 3 188.47 16.77
 1 11 -3 221.18 20.41
 -1 -11 3 226.63 16.37
 -1 11 3 227.39 19.36
 1 -11 -3 204.45 18.08
 1 -11 -2 3.44 2.88
 -1 11 2 -3.03 4.32
 1 11 -2 0.99 2.49
 -1 -11 2 0.07 2.04
 -1 -11 2 -0.59 2.2
 1 -11 -1 79.59 10.93
 -1 -11 1 84.86 11.47
 -1 -11 1 51.76 7.7
 1 11 -1 80.37 11.94
 -1 11 1 60.48 10.27
 1 11 0 41.73 8.36
 -1 -11 0 49.63 9.03
 1 -11 0 49.46 8.23
 -1 11 0 43.32 8.49
 1 -11 1 49.31 8.15
 -1 11 -1 28.7 7.53
 1 11 1 28.54 7.03
 -1 -11 -1 39.59 8.47
 -1 11 -2 390.68 27.95
 1 11 2 355.08 24.15
 1 -11 2 391.28 23.38
 -1 -11 -2 411.97 26.37
 -1 -11 -3 -1.15 2.11
 -1 11 -3 -0.14 3.38
 1 11 3 1.61 2.14
 1 -11 3 0.39 1.55
 -1 -11 -4 385.34 26.14
 1 11 4 329.25 22.54
 1 -11 4 370.83 21.52
 -1 11 -4 405.55 29.03
 -1 11 -5 19.84 6.57
 1 -11 5 12.38 2.17
 -1 -11 -5 13.21 4.98
 1 11 5 25.5 6.21
 1 -11 5 26.99 5.58
 1 -11 6 138.27 8.48
 1 -11 6 162.41 13.17
 -1 11 -6 131.32 16.82
 1 11 6 135.8 13.61
 -1 -11 -6 144.52 16.23
 -1 11 -7 123.32 16.46
 1 -11 7 126.88 9.06
 1 -11 7 119.62 11.12
 -1 -11 -7 109.79 14.34
 1 11 7 120.69 12.69
 -1 11 -8 599.22 37.2
 1 -11 8 553.61 21.92
 -1 -11 -8 544.25 33.06
 1 -11 8 567.39 24.91
 -1 -11 -9 326.03 25.62
 1 -11 9 345.7 18.03
 1 11 9 342.12 20.88
 -1 11 -9 330.45 27.77
 1 -11 9 345.13 17.78
 1 11 10 31.13 6.23
 -1 11 -10 13.44 6.85
 1 -11 10 17.65 3.8
 1 -11 10 18.75 4.22
 -1 -11 -10 30.84 8.07
 -1 11 -11 16.79 7.3
 1 11 11 14.06 4.19
 1 -11 11 27.14 5.48
 -1 -11 -11 10.28 3.99
 1 -11 12 145.5 13.23
 -1 11 -12 142.95 18.7
 -1 -11 -12 136.13 17.01
 1 11 12 127.13 12.21
 -1 11 -13 17.35 7.92
 1 -11 13 7.13 3.75
 1 11 13 5.94 3.01
 -1 -11 -13 23.93 8.2
 -1 -11 -14 872.2 46.01
 1 -11 14 863.07 37.16
 -1 11 -14 771.96 46.11
 -1 11 -15 23.07 8.07
 1 -11 15 18.61 5.75
 -1 -11 -15 5.22 4.35
 -1 11 -16 0.71 3.08
 -1 -11 -16 4.94 6
 -1 11 -17 5.93 6.97
 -1 -11 -17 8.49 6.05
 -1 11 -18 1054.44 56.86
 -1 -11 -18 1028.92 53.11
 -1 11 -19 46.71 12.32
 -1 -11 -19 63.21 13.11
 -1 11 -20 26.37 9.09
 -1 -11 -20 42.22 10.95
 -1 11 -21 44.73 11.54
 -1 -11 -21 38.21 10.4
 -1 -11 -22 182.8 22.59
 -1 11 -22 223.07 26.59
 -1 11 -23 59.74 14.06
 -1 11 -23 81.37 16.07
 -1 -11 -23 71.03 14.58
 -1 -11 -24 469.19 37.66
 -1 11 -24 357.35 34.84
 -1 11 -24 394.9 36.59
 -1 11 -25 12.4 6.06
 -1 -11 -25 8.98 6.38
 -1 11 -25 16.55 7.6
 -1 11 -26 12.63 7.46
 -1 -11 -26 5.26 2.89
 -1 11 -27 4.79 4.22
 -1 -11 -27 8.47 5.43
 -1 11 -27 8.25 6.17
 -1 11 -28 361.51 37.96
 -1 11 -28 344.64 35.6
 -1 -11 -28 356.8 34.28
 -1 11 -29 11.89 8.31
 -1 -11 -29 8.19 4.76
 -1 -12 28 89.25 18.68
 -1 -12 27 63.87 15.31
 1 12 -26 76.88 17.54
 1 -12 -26 43.58 12.35
 -1 -12 26 63.89 14.58
 1 12 -25 128.67 21.77
 1 -12 -25 75.43 16.03
 -1 -12 25 92.04 17.37
 1 -12 -24 13.56 7.11
 1 12 -24 21.7 9.23
 -1 -12 24 20.35 8.47
 -1 -12 23 3.39 4.53
 1 -12 -23 4.21 4
 1 12 -23 3.4 5.3
 1 12 -22 57.35 14.36
 -1 -12 22 63.7 13.83
 1 -12 -22 78.94 15.67
 1 12 -21 3.31 4.52
 1 -12 -21 3.58 4.12
 -1 -12 21 13.02 7.34
 -1 -12 20 132.02 18.6
 1 12 -20 122.16 19.88
 1 -12 -20 109.48 18
 1 12 -19 32.96 9.94
 1 -12 -19 44.98 11.65
 -1 -12 19 18.86 7.03
 1 12 -18 10.3 7.09
 -1 -12 18 17.6 7.12
 1 -12 -18 21.33 8.61
 1 -12 -17 82.98 15.04
 1 12 -17 101.26 17.53
 -1 -12 17 91.73 14.58
 1 12 -16 -1.13 5.15
 1 -12 -16 -0.56 3.54
 -1 12 16 -6.6 3.9
 -1 -12 16 2.61 3.1
 1 12 -15 209.28 24.32
 1 -12 -15 208.03 22.98
 -1 -12 15 199.13 20.31
 -1 12 15 191.03 18.55
 1 -12 -14 32.19 8.98
 1 12 -14 20.78 8.56
 -1 -12 14 28.29 7.46
 -1 12 14 26.11 7.07
 1 12 -13 456.37 35.64
 1 -12 -13 490.9 34.89
 -1 -12 13 449.89 29.63
 -1 12 13 506.56 30.91
 -1 -12 12 26.13 5.94
 1 12 -12 28.12 9.21
 1 -12 -12 33.22 9.23
 -1 -12 12 21.94 6
 -1 12 12 16.63 5.76
 1 12 -11 60.36 12.44
 1 -12 -11 54.68 11.69
 -1 -12 11 42.79 7.55
 -1 -12 11 44.03 8.54
 -1 12 11 62.79 10.79
 -1 12 10 458.72 29.39
 1 12 -10 525.7 36.68
 -1 -12 10 469.05 25.97
 -1 -12 10 483 28.47
 1 -12 -10 487.78 33.35
 -1 -12 9 36.18 7.09
 1 12 -9 27.61 7.87
 -1 -12 9 40.82 7.99
 -1 12 9 41.76 8.67
 1 -12 -9 50.49 10.62
 -1 12 8 76.15 11.87
 1 -12 -8 79.39 13.02
 -1 -12 8 79.57 10.43
 1 12 -8 67.69 12.94
 -1 -12 8 49.12 8.69
 1 -12 -7 1227.22 53.05
 1 12 -7 1274.81 56.67
 -1 12 7 1184.62 49.6
 -1 -12 7 1304.08 47.19
 -1 -12 7 1185.21 44.84
 1 12 -6 274.69 24.91
 -1 12 6 260 21.98
 1 -12 -6 304.49 24.42
 -1 -12 6 231.81 17.82
 -1 -12 6 271.81 20.21
 -1 12 5 171.61 17.72
 1 -12 -5 174.94 18.56
 1 12 -5 151.97 18.07
 -1 -12 5 194.51 15.88
 -1 -12 5 192.58 17.03
 -1 -12 4 448.81 27.03
 -1 12 4 445.23 29.16
 1 12 -4 465.03 31.7
 1 -12 -4 474.12 29.75
 -1 -12 4 423.32 23.79
 1 12 -3 283.75 24.22
 -1 -12 3 302.53 22.33
 -1 -12 3 261.87 18.02
 1 -12 -3 244.93 21.05
 -1 12 3 265.38 22.08
 1 -12 -2 129.39 14.86
 1 12 -2 118.07 15.31
 -1 -12 2 130.5 12.42
 -1 12 2 119.2 14.8
 -1 -12 2 129.88 14.61
 -1 12 1 24.71 7.86
 1 12 -1 31.82 8.17
 -1 -12 1 28.19 6.11
 -1 -12 1 31.34 7.94
 1 -12 -1 38.06 8.41
 -1 12 0 1895.27 66.4
 1 12 0 1834.15 65.55
 -1 -12 0 1890.56 64.04
 -1 -12 0 1942.55 56.32
 1 -12 0 1858.51 61.66
 1 12 1 115.36 14.53
 -1 12 -1 121.7 15.38
 -1 -12 -1 108.41 13.77
 1 -12 1 109.63 13.04
 -1 12 -2 151.4 18.13
 1 12 2 138.89 15.53
 -1 -12 -2 132.35 15.6
 1 -12 2 124.62 13.55
 -1 -12 -3 654.37 35.71
 -1 12 -3 716.6 40.61
 1 -12 3 641.23 31.25
 -1 12 -4 722.98 41.37
 1 12 4 656.02 34.19
 -1 -12 -4 616.45 35.21
 1 -12 4 637.94 30.7
 1 -12 5 215.3 16.57
 -1 12 -5 223.09 22.79
 1 12 5 224.03 18.9
 -1 -12 -5 237.07 21.55
 1 12 6 604.59 31.73
 1 -12 6 588.65 27.98
 -1 12 -6 652.68 39.76
 -1 -12 -6 592.94 35.47
 -1 -12 -7 827.99 42.57
 1 12 7 851.62 37.51
 -1 12 -7 801.27 45.12
 1 -12 7 809.26 32.88
 -1 12 -8 19.16 7.44
 1 12 8 13.61 5.18
 -1 -12 -8 5.74 4.92
 1 -12 8 3.19 2.59
 1 -12 9 89.04 9.57
 -1 -12 -9 107.69 15.32
 -1 12 -9 124.3 17.84
 1 12 9 116.94 12.84
 1 12 10 936.84 38.35
 -1 12 -10 966.87 51.48
 -1 -12 -10 907.73 46.56
 -1 12 -11 35.83 10.19
 1 12 11 24.52 5.76
 -1 -12 -11 49.96 11.01
 -1 -12 -12 10.83 6.72
 1 12 12 1.73 2.21
 -1 12 -12 4.91 4.45
 -1 -12 -13 177.1 20.71
 -1 12 -13 176.21 22.11
 -1 -12 -14 270.98 25.67
 -1 12 -14 245.34 26.51
 -1 12 -15 255.11 27.27
 -1 -12 -15 287.27 26.89
 -1 12 -16 71.32 14.54
 -1 -12 -16 70.54 14.08
 -1 -12 -17 160.44 20.58
 -1 12 -17 153.33 21.43
 -1 -12 -18 1.82 3.56
 -1 12 -18 -0.5 3.92
 -1 -12 -19 123.96 18.49
 -1 12 -19 88.53 16.71
 -1 12 -20 165.17 22.99
 -1 -12 -20 160.01 21.47
 -1 -12 -21 27.92 9.78
 -1 12 -21 31.64 10.49
 -1 -12 -22 108.01 17.95
 -1 12 -22 128.53 20.85
 -1 12 -23 -2.06 4.41
 -1 -12 -23 9.2 7.3
 -1 12 -23 -2.63 5.39
 -1 12 -24 22.82 9.41
 -1 -12 -24 17.87 7.56
 -1 12 -24 9.71 6.3
 -1 12 -25 172.71 25.07
 -1 12 -25 134.49 22.51
 -1 -12 -25 108.7 18.82
 -1 12 -26 15.15 7.56
 -1 12 -26 11.56 7.24
 -1 -12 -26 24.66 9.34
 -1 12 -27 30.28 10.81
 -1 12 -27 43.65 13.08
 -1 -12 -27 25.46 9.36
 1 -13 -25 185.89 25.62
 1 13 -24 -2.04 5.76
 1 -13 -24 5.71 5.55
 1 -13 -23 50.75 13.03
 1 13 -23 41.04 13.4
 -1 -13 23 43.74 12.17
 -1 -13 22 17.87 7.16
 1 -13 -22 49.24 12.85
 1 13 -22 41.58 12.98
 1 13 -21 557.1 45.15
 -1 -13 21 459.77 36.63
 1 -13 -21 580.7 43.46
 -1 -13 20 323.25 29.58
 1 -13 -20 312.29 31.67
 1 -13 -19 73.6 15.19
 1 13 -19 105.99 18.95
 -1 -13 19 82.3 14.42
 1 -13 -18 19.88 8.32
 1 13 -18 28.07 10.81
 -1 -13 18 29.72 8.89
 -1 -13 17 461.56 33.16
 1 -13 -17 437.4 36.04
 1 13 -17 471.31 39.56
 1 13 -16 240.93 27.28
 -1 -13 16 231.79 22.78
 -1 13 16 212.59 20.34
 1 -13 -16 219.73 24.91
 -1 13 15 320.07 25.03
 1 13 -15 292.92 30.3
 -1 -13 15 305.35 25.55
 1 -13 -15 305.73 28.98
 1 -13 -14 231.2 24.96
 1 13 -14 211.97 25.26
 -1 13 14 208.45 20.14
 -1 -13 14 204.3 20.22
 1 13 -13 98.67 17.32
 -1 -13 13 94.63 13.47
 -1 13 13 99.72 14.14
 1 -13 -13 99.31 16.22
 -1 -13 12 30.2 7.73
 1 13 -12 34.2 10.97
 1 -13 -12 57.4 12.48
 -1 13 12 30.97 7.89
 -1 -13 11 921.38 42.49
 1 13 -11 1032.43 54.66
 -1 -13 11 1011.74 40.44
 -1 13 11 986.19 46.02
 1 -13 -11 874.05 48.34
 1 13 -10 134.09 18.83
 -1 13 10 124.06 15.71
 1 -13 -10 90.24 14.83
 -1 -13 10 107.11 12.72
 -1 -13 10 131.73 14.77
 1 13 -9 43.96 11.43
 1 -13 -9 55.08 11.52
 -1 13 9 37.9 8.89
 -1 -13 9 46.62 8.34
 -1 -13 9 40.32 8.12
 -1 -13 8 4.69 2.82
 1 13 -8 6.93 5.53
 -1 13 8 9.52 5.05
 1 -13 -8 3.24 3.17
 -1 -13 8 11.54 4.44
 -1 -13 7 614.78 32.22
 1 13 -7 635.31 40.78
 -1 13 7 578.25 34.87
 1 -13 -7 644.96 38.22
 -1 -13 7 603.41 30.76
 -1 13 6 49.27 9.79
 1 -13 -6 64.74 11.82
 -1 -13 6 55.73 9.72
 1 13 -6 72.12 13.37
 -1 -13 6 49.87 8.4
 -1 -13 5 512.34 29.65
 1 13 -5 410.85 31.55
 -1 13 5 407.26 29.01
 1 -13 -5 455.77 30.66
 -1 -13 5 418.99 24.54
 1 13 -4 15.4 6.61
 1 -13 -4 24.69 7.55
 -1 -13 4 22.32 6.72
 -1 -13 4 22.9 5.33
 -1 13 4 25.09 7.28
 1 13 -3 20.82 7.03
 1 -13 -3 29.64 7.38
 -1 -13 3 32.1 6.54
 -1 -13 3 24.96 6.34
 -1 13 3 17.5 5.69
 -1 13 2 33.81 8.81
 1 13 -2 37.03 8.87
 1 -13 -2 29.78 7.86
 -1 -13 2 38.86 8.36
 -1 -13 2 29.87 6.08
 1 13 -1 478.06 32.58
 1 -13 -1 500.67 30.75
 -1 -13 1 524.16 31.9
 -1 -13 1 515.93 26.49
 -1 13 1 581.28 34.79
 -1 -13 0 -1.62 1.99
 1 13 0 -1.93 4.24
 -1 13 0 3.03 3.94
 1 -13 0 3.37 3.25
 -1 -13 0 3.56 3.78
 1 13 1 536.93 33.63
 -1 -13 -1 597.21 28.19
 1 -13 1 508.09 30.09
 -1 -13 -1 488.55 31.59
 -1 13 -1 541.09 34.06
 -1 -13 -2 13.56 6.17
 -1 13 -2 5.52 5.11
 1 -13 2 19.99 6.29
 1 13 2 24.92 7.45
 -1 13 -2 29.57 8.5
 1 -13 3 174.19 16.62
 -1 13 -3 242.54 24.11
 -1 -13 -3 195.65 20.17
 1 13 3 192.32 19.2
 -1 -13 -4 16.91 6.19
 -1 13 -4 8.91 5.13
 1 13 4 12.88 5.06
 1 -13 4 8.67 4.36
 -1 -13 -5 59.54 11.22
 -1 13 -5 71.33 13.53
 1 -13 5 41.2 7.62
 1 13 5 57.22 10.12
 -1 13 -6 7.4 6.28
 -1 -13 -6 1.61 3.86
 1 -13 6 9.47 4.28
 1 13 6 2.02 2.29
 1 -13 7 229.39 17.31
 -1 13 -7 180.41 21.71
 -1 -13 -7 179 20.18
 -1 13 -8 15.97 7.42
 1 -13 8 29.41 6.14
 1 13 8 34.99 7.48
 -1 -13 -8 33.56 8.86
 -1 -13 -9 97.77 15.24
 -1 13 -9 77.68 14.42
 1 13 9 87.01 11.7
 -1 13 -10 71.73 14.78
 1 13 10 62.68 9.85
 -1 -13 -10 80.09 14.1
 -1 13 -11 852.97 51
 1 13 11 900.32 39.04
 -1 -13 -11 970.46 50.56
 -1 13 -12 104.8 17.51
 -1 -13 -12 109.8 17.15
 -1 13 -13 0.36 3.56
 -1 -13 -13 10.39 5.73
 -1 13 -14 140.19 21.05
 -1 -13 -14 142.68 19.63
 -1 13 -15 437.01 36.86
 -1 -13 -15 366.27 31.87
 -1 13 -16 101.52 18.34
 -1 -13 -16 126.14 18.84
 -1 -13 -17 289.67 28.7
 -1 13 -17 257.2 28.73
 -1 13 -18 30.56 10.39
 -1 -13 -18 38.84 10.69
 -1 13 -19 2.17 4.74
 -1 -13 -19 -3.48 5.45
 -1 13 -20 192.13 26.03
 -1 -13 -20 171.92 23.07
 -1 13 -21 629.84 48
 -1 -13 -21 632.68 45.24
 -1 13 -22 144.74 23.32
 -1 -13 -22 90.04 17.15
 -1 13 -23 1.51 3.41
 -1 13 -23 11.63 9.03
 -1 -13 -23 3.9 4.78
 -1 13 -24 68.65 15.8
 -1 13 -24 67.44 16.38
 -1 -13 -24 61.06 14.52
 -1 13 -25 345.74 35.69
 -1 13 -25 347.56 36.83
 -1 -13 -25 307.83 32.86
 -1 13 -26 30.84 11.38
 1 -14 -23 0.51 3.51
 1 14 -22 90.08 19.15
 1 -14 -22 91.47 18.22
 1 14 -21 1.02 6.19
 1 -14 -21 -1.04 4.31
 1 14 -20 26.4 10.65
 1 -14 -20 45.81 12.51
 1 -14 -19 145.23 21.78
 1 14 -19 132.35 22.06
 1 -14 -18 23.01 9.09
 1 14 -18 28.4 10.63
 1 -14 -17 125.2 19.7
 1 14 -17 153.7 23.33
 1 14 -16 12.63 6.91
 1 -14 -16 8.54 5.27
 1 14 -15 490.78 40.31
 -1 14 15 436.55 30.75
 1 -14 -15 386.82 34.12
 1 14 -14 39.91 11.14
 -1 14 14 29.91 8.14
 1 -14 -14 38.34 10.77
 1 14 -13 93.11 16.85
 -1 14 13 68.46 12.31
 1 -14 -13 98.38 16.6
 1 -14 -12 70.93 13.82
 -1 14 12 60.42 11.43
 1 14 -12 71.41 15.04
 -1 14 11 135.4 17.12
 1 14 -11 157.53 21.72
 1 -14 -11 169.1 20.86
 1 14 -10 99.1 16.93
 -1 14 10 78.96 12.93
 -1 -14 10 91.36 12.23
 -1 -14 10 89.99 12.37
 1 -14 -10 108.62 16.8
 1 14 -9 47.85 11.9
 1 -14 -9 55.15 11.85
 -1 -14 9 68.42 10.52
 -1 14 9 72.7 12.54
 -1 -14 9 71.08 10.78
 -1 -14 8 122.57 13.77
 1 14 -8 142.83 20.04
 -1 -14 8 107.98 13.59
 1 -14 -8 131.67 17.83
 -1 14 8 127.29 16.65
 1 14 -7 1018.53 53.62
 -1 -14 7 993.99 43.65
 1 -14 -7 1024.08 50.75
 -1 14 7 853.12 45.02
 -1 -14 7 926.4 39.83
 -1 -14 6 9.34 4.32
 1 14 -6 22.18 8.56
 1 -14 -6 18.83 7.32
 -1 -14 6 18.21 4.95
 -1 14 6 6.47 4.7
 1 14 -5 1.67 3.61
 1 -14 -5 10.13 4.81
 -1 -14 5 8.12 3.54
 -1 14 5 14.79 6.23
 -1 -14 5 -0.95 2.68
 1 14 -4 12.74 6.65
 -1 -14 4 3.1 2.41
 1 -14 -4 3.84 3.79
 -1 14 4 8.85 5.28
 -1 -14 4 6.78 4.7
 1 14 -3 872.75 47.64
 1 -14 -3 859.17 43.97
 -1 -14 3 845.06 42.1
 -1 14 3 880.47 45.68
 -1 -14 3 857.2 36.02
 1 14 -2 112.12 16.53
 -1 14 2 134.73 17.33
 -1 -14 2 138.25 13.43
 -1 -14 2 113.48 14.97
 1 -14 -2 131.5 16.27
 -1 14 1 24.86 7.99
 1 14 -1 51.74 10.97
 -1 -14 1 51.02 8.12
 -1 -14 1 46.24 9.92
 1 -14 -1 36.77 8.58
 1 14 0 145.71 18.27
 -1 14 0 122.03 16.96
 -1 -14 0 112.66 12.07
 1 -14 0 129.49 15.64
 -1 -14 0 120.46 16.07
 -1 -14 -1 283.48 24.55
 -1 -14 -1 320.51 20.88
 1 -14 1 314.89 24.25
 -1 14 -1 306.14 26.5
 1 14 1 324.11 26.73
 1 14 2 152.12 18.08
 -1 14 -2 207.7 22.2
 -1 -14 -2 221.86 22
 1 -14 2 162.89 17.08
 -1 -14 -3 1185.44 53.95
 1 -14 3 1207.39 48.5
 -1 14 -3 1187.68 58.67
 1 14 3 1150.43 52.01
 1 -14 4 13 4.8
 -1 14 -4 21.62 8.21
 -1 -14 -4 13.65 6.46
 1 14 4 35.38 8.71
 1 14 5 26.69 7.13
 1 -14 5 27.66 6.61
 -1 14 -5 29.28 9.36
 -1 -14 -5 26.5 8.47
 1 -14 6 2.9 2.74
 -1 -14 -6 8.98 5.09
 1 14 6 1.65 2.61
 -1 14 -6 1.31 5.12
 -1 14 -7 1109.61 58.23
 1 14 7 1033.45 46.05
 -1 -14 -7 1135.12 54.54
 1 -14 7 1067.35 42.22
 -1 -14 -8 103.76 16.22
 1 14 8 87.94 12.71
 -1 14 -8 118.27 18.75
 -1 -14 -9 54.27 11.72
 -1 14 -9 43.56 11.05
 1 14 9 65.59 10.7
 -1 14 -10 131.25 20.03
 1 14 10 179.28 17.52
 -1 -14 -10 161.64 20.71
 -1 14 -11 184.77 24.08
 1 14 11 209.92 18.78
 -1 -14 -11 164.47 21.06
 -1 14 -12 127.63 20.51
 -1 -14 -12 128.18 18.9
 -1 -14 -13 383.79 32.68
 -1 14 -13 285.92 30.38
 -1 14 -14 33.07 10.75
 -1 -14 -14 22.35 8.98
 -1 14 -15 10.41 7.3
 -1 -14 -15 0.86 2.87
 -1 14 -16 -1.8 5.06
 -1 -14 -16 11.65 8.27
 -1 -14 -17 332.89 32.1
 -1 14 -17 339.67 34.58
 -1 -14 -18 5.04 5.68
 -1 14 -18 24.82 9.59
 -1 14 -19 45.05 12.54
 -1 -14 -19 30.61 10.29
 -1 14 -20 51.42 14.62
 -1 -14 -20 28.24 9.48
 -1 -14 -21 42.97 12.24
 -1 14 -21 43.52 12.89
 -1 -14 -22 58.35 14.22
 -1 14 -22 72.4 17.07
 -1 14 -23 6.05 5.31
 -1 -14 -23 7.61 6.49
 -1 14 -23 7.1 5.99
 -1 14 -24 40.67 12.16
 -1 14 -25 67.09 15.94
 1 -15 -20 -11.88 6.92
 1 15 -20 -0.85 5.18
 1 -15 -19 130.92 20.99
 1 15 -19 101.64 19.81
 1 15 -18 413.91 39.69
 1 -15 -18 349.67 34.51
 1 15 -17 196.94 27.11
 1 -15 -17 184.46 24.64
 1 15 -16 15.12 8.15
 1 -15 -16 10.82 7.53
 1 -15 -15 297.94 30.66
 1 15 -15 246.3 29.63
 -1 15 14 347.23 28.47
 1 15 -14 312.69 33.25
 1 -15 -14 406.2 35.1
 1 15 -13 65.63 14.83
 1 -15 -13 81.98 15.81
 -1 15 13 89.05 14.29
 1 -15 -12 6.07 3.8
 -1 15 12 7.41 4.75
 1 15 -12 0.53 4.1
 1 15 -11 83.25 16.44
 -1 15 11 88.26 14.35
 1 -15 -11 85.07 15.55
 1 15 -10 86.2 16.47
 1 -15 -10 76.37 14.5
 -1 15 10 56.71 11.76
 1 15 -9 124.89 19.88
 1 -15 -9 121.11 18.14
 -1 15 9 110.1 16.23
 -1 -15 9 123.7 14.96
 -1 15 8 381.86 30.16
 1 15 -8 374.88 33.75
 -1 -15 8 349.29 25.82
 1 -15 -8 388.35 32.05
 -1 15 7 198.25 21.67
 1 15 -7 231.31 25.95
 1 -15 -7 205.26 22.98
 -1 -15 7 199.28 19.43
 1 -15 -6 91.84 14.97
 1 15 -6 119.91 18.67
 -1 15 6 124.73 17.44
 -1 -15 6 113.65 15.11
 -1 -15 5 45.98 9.63
 -1 15 5 61.39 12.28
 1 15 -5 64.84 13.76
 1 -15 -5 53.58 11.63
 1 15 -4 776.24 47.46
 -1 15 4 785.73 44.57
 1 -15 -4 723.35 42.24
 -1 -15 4 777.55 41.04
 -1 15 3 12.29 5.6
 1 15 -3 19.33 8.55
 1 -15 -3 24.21 7.84
 -1 -15 3 10.97 5.17
 -1 15 2 119.04 16.85
 1 15 -2 113.6 17.22
 1 -15 -2 115.02 15.95
 -1 -15 2 111.72 15.45
 1 15 -1 105.22 16.15
 -1 -15 1 132.26 16.98
 -1 15 1 132.24 18.13
 1 -15 -1 114.59 15.59
 -1 15 0 1.81 2.83
 -1 -15 0 -1.19 4.44
 1 15 0 0.05 4.15
 1 -15 0 5.38 3.85
 -1 15 -1 0.32 5.94
 1 15 1 5.65 3.56
 1 -15 1 5.05 4.06
 -1 -15 -1 -2.64 4.05
 1 15 2 235.19 23.47
 -1 15 -2 267.48 25.85
 1 -15 2 216.06 20.45
 -1 -15 -2 244.56 24
 1 15 3 8.17 4.24
 -1 -15 -3 0.94 4.14
 -1 15 -3 0.84 3.75
 1 -15 3 4.13 3.61
 1 15 4 322.49 26.89
 -1 15 -4 331.55 31.16
 -1 -15 -4 370.28 30.09
 -1 15 -4 336.98 29.73
 1 -15 4 337.6 24.92
 -1 -15 -5 9.5 6.7
 1 15 5 3.08 4.19
 1 -15 5 -0.61 2.43
 -1 15 -5 -2.37 4.38
 -1 15 -6 256.57 27.63
 1 -15 6 224.41 19.38
 -1 -15 -6 236.54 24.48
 -1 15 -7 20.32 8.09
 1 15 7 13.74 5.3
 -1 -15 -7 34.2 9.71
 1 15 8 309.04 24.67
 -1 -15 -8 327.52 29.77
 -1 15 -8 373.82 34.01
 1 15 9 20.2 6.71
 -1 -15 -9 17.79 7.67
 -1 15 -9 21.85 8.49
 -1 -15 -10 -9.32 5.58
 1 15 10 -1.94 2.84
 -1 -15 -11 83.13 15.69
 -1 15 -11 93.61 17.58
 -1 15 -12 5.24 5
 -1 -15 -12 1.86 4.1
 -1 15 -13 37.24 11.62
 -1 -15 -13 24.18 8.57
 -1 15 -14 319.34 33.79
 -1 -15 -14 336.64 32.28
 -1 15 -15 211.88 27.44
 -1 -15 -15 167.09 23.05
 -1 15 -16 98.69 19.45
 -1 -15 -16 123.28 20.03
 -1 15 -17 222.99 28.68
 -1 -15 -17 224.55 27.23
 -1 15 -18 589.63 47.51
 -1 -15 -18 473.29 40.15
 -1 15 -19 51.79 14.65
 -1 -15 -19 39.51 12.44
 -1 15 -20 -1.87 7.73
 -1 -15 -20 -0.68 4.37
 -1 -15 -21 102.73 18.99
 -1 15 -21 110.18 21.23
 1 -16 -18 89.56 18.1
 1 16 -18 107.47 20.78
 1 16 -17 3.54 5.19
 1 -16 -17 6.41 7.54
 1 16 -16 8.67 7.29
 1 -16 -16 -2.64 3.39
 1 16 -15 92.01 18.95
 1 -16 -15 92.96 17.72
 1 16 -14 175.66 25.24
 1 -16 -14 198.51 25.49
 1 -16 -13 10.45 5.47
 1 16 -13 6.19 5.25
 -1 16 13 -1.8 4.41
 1 16 -12 54.2 14.18
 -1 16 12 77.86 13.95
 1 -16 -12 61.97 13.84
 -1 16 11 4.79 3.96
 1 16 -11 9.22 7.75
 1 -16 -11 -1.56 5.67
 1 -16 -10 275.67 28.34
 1 16 -10 288.4 31.15
 -1 16 10 245.58 24.89
 1 16 -9 22.95 9.52
 1 -16 -9 27.77 8.98
 -1 16 9 17.36 6.91
 1 16 -8 0.59 4.67
 1 -16 -8 -2.42 3.86
 -1 16 8 -3.12 4.7
 -1 -16 7 -2.15 2.07
 1 16 -7 4.85 5
 -1 16 7 3.24 4.5
 1 -16 -7 2.38 3.71
 1 -16 -6 201.17 22.98
 -1 16 6 206.5 22.83
 -1 -16 6 160.85 18.6
 1 16 -6 220.01 26.08
 1 16 -5 200.06 24.64
 -1 16 5 191.67 22.12
 -1 -16 5 204.28 20.89
 1 -16 -5 177.41 21.35
 -1 -16 4 356.31 27.98
 1 16 -4 340.05 31.82
 -1 16 4 345.3 30.23
 1 -16 -4 354.22 29.79
 1 16 -3 1.96 3.33
 -1 16 3 27.23 8.91
 1 -16 -3 14.98 7.11
 -1 -16 3 25.27 7.6
 -1 16 2 -0.98 4.26
 1 -16 -2 0.02 3.29
 1 16 -2 -0.43 3.17
 -1 -16 2 -2.74 3.85
 1 16 -1 50.27 11.82
 -1 16 1 56.72 12.38
 -1 -16 1 59.68 11.56
 1 -16 -1 58.68 11.59
 1 16 0 614.22 41.39
 1 -16 0 693.59 40.15
 -1 -16 0 657.34 40.92
 -1 16 0 705.18 44.1
 1 16 1 54.46 12.19
 -1 16 -1 65.79 13.31
 -1 -16 -1 51.72 11.56
 1 -16 1 62.51 11.65
 1 16 2 8.89 4.96
 -1 16 -2 19.37 7.63
 1 -16 2 1.17 3.01
 -1 -16 -2 7.47 5.53
 -1 -16 -3 23.98 8.29
 -1 16 -3 35.55 10.46
 1 16 3 15.21 6.56
 1 -16 3 24.97 7.68
 -1 16 -4 465.78 36.31
 1 -16 4 455.52 30.36
 -1 -16 -4 459.68 35.03
 1 16 4 434.78 33.06
 -1 -16 -5 175.44 21.52
 -1 16 -5 167.26 21.92
 -1 16 -5 155.78 22.37
 -1 16 -6 308.72 31.99
 1 16 6 318.47 26.61
 -1 -16 -6 335.08 30.52
 1 16 7 11.17 4.64
 -1 -16 -7 3.24 4.47
 -1 16 -7 -2.9 5.91
 1 16 8 1.99 2.83
 -1 -16 -8 0.41 4.96
 -1 16 -9 26.54 10.09
 -1 -16 -9 38.4 11.74
 1 16 9 34.79 8.36
 -1 16 -10 666.44 48.8
 -1 -16 -10 642.76 44.58
 -1 -16 -11 14.27 7.94
 -1 16 -11 -0.82 5.06
 -1 -16 -12 -1.43 4.3
 -1 16 -12 1.43 5.61
 -1 16 -13 22.54 10.45
 -1 -16 -13 11.14 5.94
 -1 16 -14 178.6 25.68
 -1 -16 -14 171.83 23.61
 -1 -16 -15 17.8 8.34
 -1 16 -15 20.28 8.93
 -1 16 -16 -4.49 7.02
 -1 -16 -16 -1.05 4.42
 -1 16 -17 6.22 6.19
 -1 -16 -17 5.96 6.61
 -1 16 -18 20.03 10.72
 -1 -16 -18 10.51 6.68
 1 -17 -16 12.79 6.64
 1 17 -15 24.24 10.9
 1 -17 -15 24.99 9.01
 1 17 -14 206.4 28.34
 1 -17 -14 167.54 24.19
 1 17 -13 196.29 27.54
 1 -17 -13 180.96 24.82
 1 17 -12 43.52 13.97
 -1 17 12 36.97 10.52
 1 -17 -12 40.32 11.81
 1 -17 -11 128 20.41
 -1 17 11 169.06 21.33
 1 17 -11 144.83 22.9
 1 17 -10 191.89 26.48
 -1 17 10 160.34 20.96
 1 -17 -10 180.92 23.76
 1 17 -9 53.74 13.42
 -1 17 9 74.09 14.15
 1 -17 -9 76.83 15.45
 -1 17 8 222.93 24.8
 1 17 -8 280.61 30.93
 1 -17 -8 249.66 27.16
 1 17 -7 47.17 12.92
 -1 17 7 47.85 11.86
 1 -17 -7 62.01 13.33
 -1 17 6 20.6 8.17
 1 17 -6 -2.83 6.57
 -1 -17 6 17.31 6.35
 1 -17 -6 11.2 6.07
 -1 -17 5 17.07 6.75
 1 17 -5 24.69 10.11
 1 -17 -5 10.63 6.07
 -1 17 5 18.23 6.73
 1 17 -4 274.08 29.56
 -1 17 4 221.8 24.98
 1 -17 -4 290.74 27.92
 -1 -17 4 231.26 23.35
 1 17 -3 30.86 10.33
 -1 17 3 24.47 8.95
 -1 -17 3 29.04 8.99
 1 -17 -3 45.37 11.04
 1 -17 -2 1.31 3.23
 -1 17 2 0.12 3.89
 -1 -17 2 6.12 4.96
 -1 17 1 144.43 20.34
 1 17 -1 131.24 19.69
 -1 -17 1 107.45 16.33
 1 -17 -1 116.11 16.89
 1 17 0 1.8 4.09
 -1 17 0 5.97 5.89
 1 -17 0 3.79 4.62
 -1 -17 0 1.84 3.79
 -1 -17 -1 183.75 22.05
 1 17 1 172.12 22.18
 1 -17 1 197.74 21.16
 -1 17 -1 158.4 21.58
 1 -17 2 10.74 5.64
 1 17 2 6.86 5.61
 -1 -17 -2 14.69 6.13
 -1 17 -2 11.8 6.03
 -1 17 -3 107.31 17.97
 -1 -17 -3 107.83 17.34
 1 17 3 113.55 17.45
 1 -17 3 96.61 14.56
 -1 17 -4 68.21 14.33
 -1 -17 -4 88.62 15.93
 -1 -17 -5 8.88 5.57
 1 17 5 -0.45 2.79
 -1 17 -5 0.31 3.67
 -1 17 -6 9.11 5.06
 1 17 6 15.66 6.39
 -1 -17 -6 25.16 8.39
 1 17 7 36.57 9.54
 -1 17 -7 50.78 13.03
 -1 17 -7 50.7 13.49
 -1 -17 -7 32.19 10.49
 1 17 8 131.58 17.45
 -1 17 -8 122.6 21.16
 -1 -17 -8 153.81 21.73
 -1 -17 -9 61.41 14.32
 -1 17 -9 69.48 16
 -1 17 -10 8.15 5.96
 -1 -17 -10 -4.01 5.78
 -1 17 -11 156.87 24.19
 -1 -17 -11 135.6 20.97
 -1 17 -12 112.25 20.93
 -1 -17 -12 141.21 21.92
 -1 -17 -13 117.58 20.26
 -1 17 -13 101.79 20.23
 -1 -17 -14 166.19 24.04
 -1 17 -14 197.3 27.95
 -1 17 -15 41.31 13.61
 -1 -17 -15 33.33 11.43
 1 -18 -13 11.36 6.49
 1 18 -12 4 4.06
 1 -18 -12 17.73 7.35
 1 18 -11 26.13 10.86
 -1 18 11 10.37 5.41
 1 -18 -11 13.93 7.69
 -1 18 10 27.84 8.7
 1 -18 -10 17.91 7.92
 1 18 -10 40.84 13.19
 -1 18 9 1.63 4
 1 18 -9 11.01 8.63
 1 -18 -9 0.17 3.07
 1 18 -8 106.01 19.65
 -1 18 8 117.97 18.66
 1 -18 -8 107.08 18.49
 -1 18 7 196.72 24.01
 1 -18 -7 171.82 23.22
 1 18 -7 174.34 25.23
 1 18 -6 86.44 17.14
 -1 18 6 88.82 16.3
 1 -18 -6 101.99 17.67
 -1 18 5 25.38 8.62
 1 18 -5 19.65 7.83
 1 -18 -5 9.5 5.21
 -1 -18 4 57.14 12.16
 -1 18 4 48.56 12.04
 1 18 -4 53.57 13.64
 1 -18 -4 81.09 15.31
 -1 18 3 250.76 27.86
 -1 -18 3 284.66 27.18
 1 -18 -3 231.41 25.46
 -1 18 2 49.65 13.12
 1 18 -2 46.65 12.29
 1 -18 -2 39.81 10.13
 -1 -18 2 51.18 11.86
 1 18 -1 3.17 4.77
 -1 18 1 -1.17 2.98
 -1 -18 1 -10 5.74
 1 -18 -1 2.5 4.81
 1 18 0 109.5 18.54
 1 -18 0 145.62 19.16
 -1 18 0 125.43 19.63
 -1 -18 0 121.52 18.47
 1 18 1 -0.53 5.4
 1 -18 1 12.69 6.04
 -1 18 -1 2.91 3.44
 -1 -18 -1 6.29 5.6
 -1 -18 -2 170.93 22.1
 -1 18 -2 178.89 24.34
 1 18 2 131.33 19.78
 -1 18 -3 364.83 34.44
 -1 -18 -3 373.5 33.56
 1 18 4 83.17 15.15
 -1 -18 -4 78.48 15.52
 -1 18 -4 72.67 15.28
 1 18 5 71.45 14
 -1 18 -5 32.94 10.81
 -1 -18 -5 76.48 15.52
 -1 18 -6 71.64 15.93
 1 18 6 68.47 13.45
 -1 -18 -6 84.89 16.13
 -1 18 -7 265.98 30.15
 -1 -18 -7 289.09 30.59
 -1 18 -8 79.32 16.81
 -1 18 -8 89.4 18.63
 -1 -18 -8 49.97 12.97
 -1 18 -9 2.14 4.09
 -1 18 -9 -3.8 6.33
 -1 -18 -9 3.22 3.31
 -1 18 -10 61.85 15.87
 -1 -18 -10 32.76 12.29
 -1 -18 -11 23.32 8.96
 -1 18 -11 50.3 15.08
 -1 -18 -12 106.01 19.33
 1 19 -9 1.08 6.98
 -1 19 9 -1.81 4.94
 1 -19 -9 7.75 6.49
 1 -19 -8 9.72 5.69
 1 19 -8 -4.03 7.71
 -1 19 8 13.56 6.39
 1 19 -7 113.54 21.13
 -1 19 7 76.81 15.5
 1 -19 -7 89.69 17.45
 1 19 -6 179.14 25.7
 -1 19 6 176.19 23.57
 1 -19 -6 124.63 20.02
 -1 19 5 130.69 20.71
 1 19 -5 109.2 20.1
 1 -19 -5 110.39 18.72
 1 19 -4 -2.1 4.27
 -1 19 4 2.44 5.09
 1 -19 -4 3.97 5.3
 -1 -19 3 12.3 6.37
 1 -19 -3 16.27 7.38
 -1 19 3 13.35 7.03
 1 19 -3 8.24 6.98
 1 19 -2 -2.3 4.12
 -1 -19 2 -1.8 4
 -1 19 2 2.71 5.44
 1 -19 -2 2.37 4.82
 -1 19 1 152.39 23.06
 1 19 -1 100.61 18.46
 1 -19 -1 124.09 18.8
 -1 -19 1 119.58 18.43
 1 19 0 11.48 7.43
 -1 19 0 28.98 9.87
 -1 -19 0 16.33 7.48
 1 -19 0 19.76 8.06
 -1 19 -1 60.89 13.9
 1 19 1 62.85 14.33
 -1 -19 -1 76.52 15.28
 1 19 2 14.73 7.01
 -1 -19 -2 13.64 6.8
 1 19 3 -2.96 4.92
 -1 -19 -3 4.77 3.49
 -1 -19 -4 34.3 11.07
 1 19 4 37.6 10.38
 -1 19 -4 50.54 13.69
 -1 19 -5 58.07 14.54
 1 19 5 49.37 12.04
 -1 -19 -5 52.42 13.06
 -1 19 -6 8.37 5.95
 -1 -19 -6 19.46 8.51
 -1 -19 -7 14.49 6.84
 -1 -19 -8 0.47 3.42
 -1 20 8 76.14 16.03
 -1 20 7 144.49 22.45
 1 -20 -6 19.11 8.29
 -1 20 6 26.34 10.58
 -1 20 5 19.63 8.86
 1 -20 -5 13.26 7.43
 -1 20 4 40.24 11.8
 1 20 -4 34.81 11.4
 1 -20 -4 51.71 13.06
 1 20 -3 103.13 19.77
 1 -20 -3 135.41 20.71
 -1 20 3 147.86 22.89
 1 20 -2 31.16 10.78
 -1 20 2 11.16 6.87
 1 -20 -2 26.01 8.85
 1 20 -1 38.96 12.14
 -1 -20 1 60.44 13.76
 -1 -20 0 113.89 18.84
 1 20 0 100.59 18.99
 -1 -20 -1 27.85 9.84
 1 20 1 17.83 8.12
 -1 -20 -2 101.14 18.33
 1 20 2 86.22 16.84
 1 20 3 203.82 25.29
 -1 -20 -3 203.7 26.13
 1 20 4 26.12 10.45
 -1 -20 -4 32.43 11.21
 2 0 -33 3.9 5.92
 2 0 -32 436.11 40.57
 -2 0 32 432.71 42.47
 2 0 -31 12.42 8.06
 -2 0 31 4.37 5.47
 -2 0 30 5.75 5.46
 -2 0 29 -2.36 5.18
 -2 0 28 313.41 33.19
 -2 0 27 2.48 5.84
 -2 0 26 399.16 35.71
 -2 0 25 -2.21 3.97
 -2 0 24 4.29 5.38
 -2 0 23 -15.4 6.88
 -2 0 22 1724.01 71.53
 -2 0 21 -7.51 4.93
 -2 0 20 113.1 16.18
 -2 0 19 2.3 3.5
 -2 0 18 417.53 29.65
 -2 0 17 2.23 2.95
 -2 0 16 6.85 4.15
 -2 0 15 5.26 3.84
 -2 0 14 93.14 12.26
 -2 0 13 1.06 1.95
 -2 0 12 656.99 31.76
 -2 0 11 -1.24 2.27
 -2 0 10 1120.68 40.49
 -2 0 10 1154.68 40.09
 -2 0 9 2.71 2.98
 -2 0 9 1.46 2.15
 2 0 -8 642.16 15.46
 -2 0 8 681.92 27.92
 -2 0 8 631.37 27.22
 2 0 -7 0.64 0.86
 -2 0 7 2.07 1.75
 -2 0 7 -0.61 1.8
 2 0 -6 3814.25 71.47
 -2 0 6 3956.81 86.71
 -2 0 6 3868.46 85.67
 2 0 -5 5.16 1.82
 -2 0 5 -0.43 1.89
 -2 0 5 -0.43 1.8
 -2 0 4 2339.55 57.96
 2 0 -4 2381.28 49.26
 -2 0 4 2344.65 57.06
 -2 0 3 0.48 1.34
 -2 0 3 -0.91 1.67
 2 0 -3 2.93 1.52
 -2 0 2 21.9 4.02
 2 0 -2 20.28 3.22
 -2 0 1 1.91 1.61
 2 0 -1 2.67 2.93
 -2 0 0 7791.15 147.67
 2 0 0 8095.97 146.39
 2 0 1 -0.55 1.31
 -2 0 -1 -0.15 1.16
 2 0 2 75.52 7.24
 -2 0 -2 88.27 7.16
 2 0 2 78.73 6.81
 2 0 3 1.06 0.91
 2 0 3 0.98 2.06
 -2 0 -3 -0.29 1.05
 -2 0 -4 2814.01 60.42
 2 0 4 2724.81 63.93
 2 0 4 2730.13 58.28
 -2 0 -4 2701.95 58.06
 2 0 5 -1.05 1.71
 -2 0 -5 -0.92 1.1
 -2 0 -5 0.75 1.04
 2 0 5 0.91 1.04
 -2 0 -6 1342.18 42.65
 2 0 6 1460.72 42.09
 -2 0 -6 1381.44 33.8
 2 0 6 1311.27 33.36
 -2 0 -6 1415.85 36.42
 2 0 7 2.5 1.11
 2 0 7 1.73 1.21
 -2 0 -7 0.13 2.47
 -2 0 -7 1.42 1.43
 -2 0 -7 -0.21 1.21
 2 0 7 0.35 2.07
 -2 0 -8 52.46 5.66
 -2 0 -8 59.65 8.36
 2 0 8 45.13 5.11
 -2 0 -8 49.6 4.79
 2 0 8 47.96 6.95
 2 0 9 -2.75 1.41
 -2 0 -9 -0.09 1.02
 -2 0 -9 0.79 1.07
 2 0 9 -0.75 1.86
 -2 0 -9 -0.26 2.35
 -2 0 -10 3799.15 92.85
 2 0 10 3648.19 76.26
 2 0 10 3730.3 87.88
 -2 0 -10 3845.95 72.58
 -2 0 -10 3673.7 77.52
 -2 0 -11 0.25 2.5
 -2 0 -11 -0.12 1.01
 -2 0 -11 1.2 0.94
 2 0 11 -0.85 2.56
 -2 0 -12 23.87 4.06
 2 0 12 20.21 5.14
 -2 0 -12 15.02 4.76
 -2 0 -12 24.37 3.1
 -2 0 -13 1.1 5.49
 -2 0 -13 -0.17 0.77
 2 0 13 -8.31 3.59
 -2 0 -13 2.76 2.26
 2 0 14 3272.54 84.1
 -2 0 -14 3237.92 64.48
 -2 0 -14 3391.45 72.3
 -2 0 -14 3277.12 90.71
 -2 0 -15 1.48 1.4
 -2 0 -15 0.74 3.88
 2 0 15 -1.05 2.07
 -2 0 -15 -0.47 1.26
 -2 0 -16 287.83 23.74
 -2 0 -16 337.47 12.65
 2 0 16 301.45 21.17
 -2 0 -16 303.3 15.98
 2 0 17 2.25 3.05
 -2 0 -17 2.72 4.46
 -2 0 -17 2.73 1.15
 -2 0 -17 1.82 1.41
 -2 0 -18 15.33 5.64
 2 0 18 21.13 6.2
 -2 0 -18 17.17 3.96
 -2 0 -18 16.84 2.55
 -2 0 -19 5.43 3.34
 2 0 19 -0.11 3.57
 -2 0 -19 7.74 7.66
 -2 0 -20 2566.36 88.59
 2 0 20 2544.2 77.55
 -2 0 -20 2728.49 64.15
 2 0 21 1.92 4.28
 -2 0 -21 1.67 2.54
 -2 0 -22 462.81 35.27
 2 0 22 459.38 29.38
 -2 0 -23 5.8 4.77
 2 0 23 3.59 2.84
 2 0 24 12.35 5.06
 -2 0 -24 10.72 6.23
 2 0 25 -2.43 4.2
 -2 0 -25 -8.53 6.11
 2 0 26 56.57 10.77
 -2 0 -26 44.39 12.17
 -2 0 -27 3.84 4.31
 2 0 27 1.94 2.4
 -2 0 -28 130.7 21.74
 2 0 28 129.65 16.92
 -2 0 -29 2.11 5.8
 -2 0 -30 15.75 8.47
 -2 0 -31 1.53 4.41
 2 -1 -33 50.11 14.33
 2 1 -32 -2.17 6.25
 -2 1 32 5.35 6.75
 -2 -1 32 5.96 7.19
 2 -1 -32 16.5 9.56
 2 -1 -31 83.71 17.06
 -2 1 31 73.4 16.87
 -2 -1 31 109.3 20.64
 2 -1 -30 49.05 12.6
 -2 1 30 38.06 11.69
 -2 -1 30 37.63 11.61
 2 -1 -29 9.82 6.68
 -2 1 29 12.58 7.13
 -2 -1 29 20.61 9.27
 -2 1 28 335.2 34.11
 -2 -1 28 327.15 34.03
 -2 1 27 56.72 14.16
 -2 -1 27 54.48 13.47
 -2 1 26 4.36 5.75
 -2 -1 26 11.86 6.14
 -2 -1 25 247.96 27.39
 -2 1 25 260.6 27.85
 -2 1 24 628.74 42.44
 -2 -1 24 534.14 40.08
 -2 1 23 4.6 4.07
 -2 -1 23 13.7 7.58
 -2 1 22 62.94 13.18
 -2 -1 22 66.09 13.24
 -2 1 21 590.62 38.59
 -2 -1 21 631.81 40.25
 -2 1 20 22.26 7.88
 -2 -1 20 25.87 7.61
 -2 1 19 6.76 4.75
 -2 -1 19 1.48 3.29
 -2 1 18 1873.21 68.03
 -2 -1 18 1897.97 69.2
 -2 1 17 658.92 36.4
 -2 -1 17 648.97 36.6
 -2 1 16 1.31 2.8
 -2 -1 16 -0.39 3.04
 -2 1 15 1043.94 44.17
 -2 -1 15 976.71 43.83
 -2 1 14 2509.15 73.47
 -2 -1 14 2390.18 73.32
 2 -1 -13 31.97 2.34
 -2 1 13 34.15 6.94
 -2 -1 13 34.43 7.36
 -2 1 13 28.44 6.34
 -2 1 12 144.18 14.13
 -2 -1 12 144.43 14.46
 -2 1 12 172.47 14.42
 2 -1 -12 136.43 5.71
 -2 1 11 2436.21 65.34
 2 -1 -11 2325.4 45.43
 -2 1 11 2527.64 67.47
 -2 -1 11 2387.91 67.7
 -2 1 10 427.7 22.91
 -2 -1 10 428.43 23.78
 -2 1 10 429.51 22.76
 -2 1 9 4.21 2.31
 -2 1 9 1.5 1.32
 -2 -1 9 7.23 3.46
 2 1 -8 1915.47 36.04
 -2 1 8 1975.63 53.71
 -2 -1 8 1921.16 54.6
 -2 1 8 1964.51 54.28
 -2 1 7 1491.28 44.29
 2 1 -7 1429.97 29.89
 -2 1 7 1454.25 42.99
 -2 -1 7 1510.17 44.91
 -2 1 6 228.31 14.73
 2 1 -6 213.92 8.54
 -2 -1 6 215.11 14.48
 -2 -1 6 217.64 14.59
 -2 1 6 201.27 13.31
 -2 -1 5 1656.03 46.75
 -2 1 5 1733.82 47
 2 1 -5 1689.3 36.48
 -2 -1 5 1658.08 46.97
 -2 1 5 1665.29 44.55
 2 1 -4 1968.07 43.71
 -2 1 4 2060.91 50.22
 -2 1 4 2163.41 53.27
 -2 -1 4 2067.19 52.88
 -2 -1 4 2058.06 53.18
 -2 1 3 5.97 1.86
 -2 -1 3 9.83 3.1
 -2 -1 3 5.6 2.51
 -2 1 3 3.58 1.91
 2 1 -3 1.59 1.1
 -2 1 2 82.5 8.02
 2 1 -2 78.07 6.39
 -2 -1 2 94.12 6.87
 -2 -1 2 85.11 8.11
 -2 -1 1 3410.24 72.31
 -2 1 1 3293.84 72.13
 -2 -1 1 3255.12 68.1
 2 1 -1 3277.41 68.25
 -2 -1 0 1555.12 40.67
 2 1 0 1578.96 39.71
 -2 -1 0 1618.55 39.92
 -2 1 0 1556.41 41.36
 -2 -1 -1 204.86 11.58
 -2 -1 -1 215.54 12.48
 2 1 1 197.83 11.25
 -2 1 -1 213.91 12.27
 2 1 1 215.62 12.3
 -2 -1 -2 896.07 26.39
 2 -1 2 821.2 27.29
 2 1 2 885.01 25.93
 -2 1 -2 865.38 27.03
 2 1 2 866.91 28.08
 -2 -1 -2 846.22 27.51
 2 1 3 868.41 24.95
 2 1 3 855.01 28.58
 -2 1 -3 829.99 26.44
 2 -1 3 846.28 25.93
 2 -1 3 839.17 26.65
 -2 -1 -3 883.21 25.48
 -2 -1 -3 908.68 28.07
 2 1 4 985.08 31.85
 2 -1 4 949.65 27.34
 2 -1 4 906.81 27.63
 2 1 4 938.31 25.85
 -2 1 -4 933.97 28.17
 -2 -1 -4 959.06 26.23
 2 -1 4 982.11 31.56
 -2 -1 -4 936.47 29.22
 2 1 5 116.09 10.06
 2 -1 5 128.22 10.6
 2 1 5 107.84 7.02
 2 -1 5 120 8.25
 2 -1 5 115.37 8.21
 -2 -1 -5 112.82 7.28
 -2 1 -5 112.9 8.23
 -2 1 -5 100.1 9.49
 -2 -1 -5 114.46 8.93
 2 -1 6 822.1 24.52
 2 1 6 835.31 22.37
 -2 1 -6 775.17 29.9
 -2 -1 -6 815.76 22.53
 2 -1 6 800.51 25.03
 2 1 6 830.26 30.34
 2 -1 6 831.28 30.3
 -2 1 -6 838.11 25.25
 -2 -1 -6 817.88 27.01
 -2 1 -7 77.12 6.35
 -2 -1 -7 64.13 8.59
 -2 1 -7 60.8 8.13
 2 1 7 67.6 8.11
 -2 -1 -7 66.85 5.18
 2 1 7 66.96 5
 2 -1 7 69.42 6.03
 -2 1 -7 66.34 6.34
 2 -1 7 67.01 7.9
 -2 -1 -7 68.39 7.1
 -2 -1 -8 1313.79 44.94
 -2 -1 -8 1317.26 29.97
 2 1 8 1337.22 42.35
 2 -1 8 1374.57 42.43
 -2 -1 -8 1315.39 37.25
 2 1 8 1326.58 29.64
 2 1 8 1308.99 32.15
 -2 1 -8 1343.7 34.5
 -2 1 -8 1352.1 34.04
 2 -1 8 1288.62 33.75
 -2 1 -8 1278.59 42.95
 -2 -1 -9 1799.17 56.28
 -2 1 -9 1892.63 55.91
 -2 -1 -9 1879.91 38.22
 2 1 9 1966.26 54.02
 2 1 9 1848.97 40.96
 2 -1 9 1877.1 53.02
 -2 1 -9 1719.8 43.57
 2 -1 9 1743.92 42.67
 -2 -1 -9 1900.42 47.45
 -2 1 -9 1908.73 43.43
 -2 1 -10 32.57 4.16
 -2 -1 -10 30.15 6.26
 -2 1 -10 33.26 6.46
 2 1 10 32.1 3.65
 -2 -1 -10 27.96 2.86
 -2 -1 -10 35.65 5.19
 2 1 10 21.66 4.97
 -2 1 -10 39.78 4.61
 2 -1 10 30.99 6.05
 2 -1 10 33.07 4.22
 -2 -1 -11 395.7 11.83
 -2 -1 -11 400.56 24.52
 -2 1 -11 425.64 24.68
 2 1 11 408.62 22.47
 2 -1 11 424.2 22.68
 -2 1 -11 405.72 16.26
 -2 1 -11 413.35 15.96
 -2 -1 -11 438.08 19.26
 2 -1 11 409.16 16.1
 -2 -1 -12 209.8 18.03
 -2 1 -12 228.95 11.79
 2 -1 12 230.83 16.82
 2 -1 12 240.53 11.93
 -2 -1 -12 219.71 7.78
 -2 -1 -12 259.24 14.66
 -2 1 -12 229.54 18.62
 2 1 12 224.17 16.9
 -2 1 -12 226.38 11.51
 -2 1 -13 1.22 1.47
 -2 -1 -13 1.65 0.72
 -2 -1 -13 -7.02 3.83
 -2 1 -13 8.35 4.19
 -2 1 -13 0.17 1.16
 -2 -1 -13 0.54 1.77
 2 1 13 1.46 2.84
 2 -1 13 0.25 2.08
 2 -1 13 3.15 1.64
 -2 -1 -14 1662.11 59.75
 -2 1 -14 1629.92 58.33
 2 1 14 1726.22 54.56
 2 -1 14 1650.89 53.61
 2 -1 14 1616.67 41
 -2 1 -14 1688.84 40.87
 -2 1 -14 1677.07 40.82
 -2 -1 -14 1695.48 46.18
 -2 1 -15 872.59 41.77
 -2 -1 -15 930.17 43.09
 2 1 15 923.28 38.22
 2 -1 15 947.02 38.51
 -2 -1 -15 884.07 31.11
 -2 1 -15 889.23 26.7
 -2 1 -15 860.41 26.77
 -2 -1 -16 6.35 4.88
 2 1 16 6.73 4.16
 -2 1 -16 6 2.17
 -2 1 -16 4.89 1.79
 2 -1 16 5.36 3.21
 -2 1 -16 3.34 3.2
 -2 -1 -16 2.43 1.64
 2 -1 17 240.97 19.24
 2 1 17 240.42 19.28
 -2 1 -17 227.79 12.47
 -2 1 -17 245.69 12.57
 -2 1 -17 229.87 21.57
 -2 -1 -17 245.18 22.82
 -2 -1 -17 231.89 15.04
 -2 1 -18 1644.87 64.27
 -2 -1 -18 1773.67 66.82
 2 -1 18 1641.74 56.91
 -2 -1 -18 1656.65 47.91
 -2 1 -18 1671.32 41.74
 -2 1 -18 1690.09 42.56
 2 1 18 1665.62 57.64
 -2 1 -19 67.87 6.76
 2 1 19 56.27 9.89
 -2 1 -19 75.38 13.52
 -2 1 -19 71.39 8.36
 2 -1 19 75.59 11.17
 -2 -1 -19 73.82 8.88
 -2 1 -19 69.05 6.62
 -2 -1 -19 95.12 15.03
 -2 -1 -20 -0.75 3.87
 -2 1 -20 1.95 3.56
 -2 1 -20 5.02 2.27
 2 1 20 5.27 3.6
 2 -1 20 3.86 4.87
 -2 -1 -20 1.08 1.48
 -2 1 -20 3.12 2.18
 -2 -1 -21 345.74 29.92
 2 1 21 302.46 23.73
 2 -1 21 343.21 24.95
 -2 1 -21 351.84 19.82
 -2 1 -21 385.82 31.12
 -2 -1 -21 372.1 20.39
 -2 -1 -22 242.6 16.51
 2 -1 22 219.72 20.21
 -2 -1 -22 250.01 25.9
 -2 1 -22 219.11 24.05
 2 1 22 231.14 20.94
 2 1 23 14.74 5.3
 -2 1 -23 23.99 9.16
 2 -1 23 15.36 6.18
 -2 -1 -23 20.12 8.33
 -2 1 -24 639 44.66
 2 1 24 709.17 38.8
 -2 -1 -24 722.69 47.04
 2 -1 24 733.48 38.85
 -2 1 -25 749.19 48.71
 -2 -1 -25 584.23 43.39
 2 1 25 678.73 38.45
 2 -1 25 663.2 37.71
 -2 -1 -26 10.15 6.91
 2 1 26 3.74 3.37
 2 -1 26 -0.32 3.02
 -2 1 -26 6.79 5.16
 2 1 27 67.31 12.15
 2 -1 27 93.88 14.02
 -2 1 -27 77.1 16.65
 -2 -1 -27 82.71 17.37
 -2 1 -28 701.67 50.58
 2 1 28 701.68 41.19
 -2 -1 -28 691.16 50.14
 -2 1 -29 56.99 14.68
 -2 -1 -29 64.13 15.72
 -2 -1 -30 12.75 7.3
 -2 1 -30 13.53 7.57
 -2 1 -31 198.65 28.59
 -2 -1 -31 185.62 27.7
 2 -2 -33 119.47 21.14
 2 -2 -32 70.93 15.87
 2 -2 -31 19.54 8.73
 -2 2 31 15.56 8.15
 -2 -2 31 8.13 3.95
 2 -2 -30 15.36 7.52
 -2 2 30 15.43 8.92
 -2 -2 30 28.78 11.42
 2 -2 -29 606.5 44.01
 -2 2 29 484.32 42.33
 -2 -2 29 530.77 44.7
 2 -2 -28 80.67 15.76
 -2 2 28 104.49 19
 2 -2 -28 98.1 14.79
 -2 -2 28 118.45 20.58
 2 -2 -27 -2.28 3.84
 -2 2 27 -0.63 4.42
 -2 -2 27 -2.8 4.52
 -2 2 26 10.92 7.96
 -2 -2 26 26.57 10.11
 -2 2 25 555.4 41.27
 -2 -2 25 589.93 43.33
 -2 2 24 17.53 8.02
 -2 -2 24 23.53 9.27
 -2 2 23 52.49 11.89
 -2 -2 23 57.55 12.79
 -2 -2 22 221.52 24.04
 -2 2 22 190.45 22.19
 -2 2 21 28.78 8.68
 -2 -2 21 30.36 9.45
 -2 2 20 6.21 4.64
 -2 -2 20 -1.98 4.04
 -2 -2 19 528.9 35.11
 -2 2 19 562.23 35.27
 -2 2 18 -1.81 4.86
 -2 -2 18 -0.51 4.32
 -2 2 17 310.62 24.45
 -2 -2 17 323.11 25.64
 2 -2 -16 76.57 5.44
 -2 2 16 89.68 12.59
 -2 2 16 97.62 12.01
 -2 -2 16 72.83 11.84
 2 -2 -15 891.81 23.6
 -2 2 15 957.73 38.72
 -2 2 15 1005.85 43.05
 -2 -2 15 963.03 43.52
 -2 2 14 115.67 13.26
 -2 2 14 122.31 12.59
 -2 -2 14 96.48 12.68
 2 -2 -14 91.19 6.12
 -2 2 13 262.36 19.58
 -2 -2 13 278.54 21.05
 -2 2 13 272.21 18.76
 2 -2 -13 256.56 10.94
 -2 2 12 7.63 3.23
 2 -2 -12 8.69 1.86
 -2 2 12 17.44 5.12
 -2 -2 12 8.08 4.92
 -2 2 11 202.07 15.54
 -2 2 11 224.22 16.64
 -2 -2 11 189.37 16.24
 -2 2 10 125.13 11.92
 -2 2 10 93.59 10.37
 -2 -2 10 106.2 11.63
 -2 2 9 145.08 12.44
 -2 2 9 142.81 12.17
 -2 -2 9 152.97 13.55
 -2 2 8 5.61 2.6
 -2 -2 8 7.83 3.16
 -2 2 8 5.35 2.51
 2 2 -7 3681.57 66.92
 -2 2 7 3656.57 82.82
 -2 -2 7 3455.61 65.96
 -2 2 7 3577.57 80.55
 -2 -2 7 3621.06 83.98
 2 2 -6 61.04 4.72
 -2 -2 6 61.02 4.61
 -2 -2 6 58.21 7.72
 -2 2 6 66.3 7.89
 -2 2 6 50.73 6.6
 -2 2 5 63.58 7.51
 -2 -2 5 61.65 4.96
 2 2 -5 74.56 5.48
 -2 2 5 59.64 6.66
 -2 -2 5 63.16 7.68
 -2 -2 4 1219.26 30.52
 -2 2 4 1233 38.1
 -2 2 4 1297.82 34.93
 2 2 -4 1262.47 31.1
 -2 -2 4 1224.34 38.59
 -2 -2 3 4616.14 87.94
 -2 2 3 4735.61 96.53
 2 2 -3 4491.03 88.04
 -2 2 3 4480.35 90.25
 -2 2 2 13.25 2.84
 2 2 -2 3.21 1.44
 -2 2 2 9.82 2.85
 -2 -2 2 6.24 2.42
 -2 -2 1 846.82 28.47
 2 2 -1 832.7 25.93
 -2 -2 1 850.97 25.83
 -2 2 1 845.47 28.79
 2 2 0 1706.32 43.16
 -2 2 0 1795.53 45.77
 -2 -2 0 1711.61 45.32
 2 -2 1 566.15 19.98
 2 2 1 561.01 20.36
 2 2 1 539.77 20.95
 -2 2 -1 566.42 22.06
 -2 -2 -1 558.99 21.99
 2 -2 2 471.72 18.52
 2 2 2 443.67 17.31
 2 2 2 496.51 20.43
 -2 -2 -2 440.29 19.46
 -2 2 -2 486.79 20.01
 2 2 3 5549.17 102.49
 2 2 3 5351.42 108.85
 -2 2 -3 5476.35 107.6
 2 -2 3 5374.93 106.44
 -2 -2 -3 5224.32 108.03
 2 -2 4 50.5 5.17
 2 2 4 67.9 8.03
 2 2 4 48.57 4.8
 -2 2 -4 37.86 5.2
 -2 -2 -4 50.73 5.13
 -2 -2 -4 54.88 6.39
 -2 2 -4 59.05 6.74
 2 2 5 0.2 0.72
 2 -2 5 -0.3 0.76
 -2 2 -5 2.24 1.52
 -2 2 -5 3.24 2.36
 2 2 5 2.19 1.89
 -2 -2 -5 -1.06 1.58
 -2 2 -6 245.46 15.45
 -2 2 -6 243.45 13.59
 2 2 6 258.63 10.55
 2 2 6 283.49 16.97
 -2 -2 -6 277.84 15.15
 2 -2 6 274.99 12.17
 -2 -2 -7 9944.94 181.67
 2 2 7 9999 186.54
 -2 2 -7 9588.11 177.87
 -2 2 -7 9515.54 186.46
 2 2 7 9654.16 168.12
 2 -2 8 123.9 7.78
 -2 -2 -8 121.2 9.99
 -2 2 -8 98.09 10.32
 2 2 8 115.48 5.74
 -2 2 -8 119.17 9.16
 2 2 8 141.08 12.62
 2 2 9 125.02 6.34
 -2 2 -9 144.98 13.02
 -2 -2 -9 108.68 12.15
 -2 2 -9 108.59 8.83
 2 2 9 107.1 10.98
 2 -2 9 125.17 7.68
 2 -2 9 113.51 11.13
 -2 -2 -9 139.38 10.85
 -2 -2 -10 132.16 10.87
 -2 -2 -10 128.67 13.52
 -2 2 -10 159.72 14.24
 2 2 10 138.23 6.32
 2 -2 10 149.78 12.99
 -2 2 -10 134.77 9.75
 2 2 10 133.5 12.39
 2 -2 10 130.76 7.74
 2 -2 11 90.41 10.28
 -2 2 -11 109.41 12.26
 -2 -2 -11 81.63 11
 2 2 11 82.01 9.85
 -2 2 -11 77.69 7.41
 2 -2 11 93.18 6.33
 -2 -2 -11 86.43 8.89
 2 2 12 25.37 5.98
 -2 -2 -12 31.02 7.53
 -2 2 -12 30.27 4.7
 2 -2 12 23.6 3.16
 -2 -2 -12 25.77 4.95
 2 -2 12 19.3 5
 -2 2 -12 35.47 7.12
 -2 2 -13 1551.67 35.17
 -2 2 -13 1617.06 55.4
 2 2 13 1572.35 51.19
 2 -2 13 1455.73 49.13
 -2 2 -13 1533.43 41.04
 -2 -2 -13 1505.24 55.23
 -2 -2 -13 1462.57 44.51
 2 -2 13 1492.56 35.27
 -2 -2 -14 371.23 25.99
 -2 2 -14 383.26 25.64
 2 2 14 346.43 22.53
 -2 2 -14 356.51 19.63
 2 -2 14 372.12 22.74
 2 -2 14 353.28 13.75
 -2 2 -14 380.46 17.42
 -2 -2 -14 381.83 20
 -2 2 -14 355.14 13.42
 -2 2 -15 8.71 2.03
 -2 2 -15 10.34 4.93
 -2 2 -15 10.15 2.94
 2 2 15 9.55 2.96
 -2 -2 -15 9.36 5.37
 2 -2 15 7.55 4.03
 -2 2 -15 6.06 2.42
 -2 -2 -15 8.99 3.46
 -2 2 -16 10.73 2.33
 -2 2 -16 10.35 3.17
 -2 -2 -16 18.72 7.93
 -2 2 -16 7.74 5.67
 -2 2 -16 11.79 3.85
 2 2 16 8.48 4.61
 2 -2 16 13.83 4.8
 -2 -2 -16 12.9 4.31
 2 -2 17 1769.49 59.32
 -2 -2 -17 1896.29 68.57
 -2 -2 -17 1841.9 53.42
 2 2 17 1798.97 60.32
 -2 2 -17 1877.82 48.31
 -2 2 -17 1767.94 52.84
 -2 2 -17 1826.26 40.72
 -2 2 -17 1858.6 67.2
 -2 -2 -18 0.71 2.48
 -2 -2 -18 7.72 4.45
 -2 2 -18 2.77 3.58
 -2 2 -18 3.27 3.32
 -2 2 -18 1.49 1.7
 2 2 18 -1.23 3.11
 2 -2 18 1.88 2.92
 -2 2 -18 2.25 1.42
 -2 2 -19 12.36 5.57
 -2 2 -19 3.22 1.74
 -2 -2 -19 3.98 2.87
 2 2 19 13.55 5.12
 -2 2 -19 6.48 2.61
 2 -2 19 5.96 3.65
 -2 -2 -19 3.39 2.4
 -2 2 -20 46.94 10.5
 -2 2 -20 27.84 5.94
 -2 2 -20 30.11 5.11
 2 2 20 23.8 6.74
 2 -2 20 36.43 7.7
 -2 -2 -20 50.93 11.74
 -2 -2 -20 21.56 5.17
 -2 -2 -21 568.72 38.65
 -2 2 -21 551.32 38.1
 2 -2 21 538.58 31.75
 2 2 21 546.38 32.67
 -2 2 -21 520.15 26.59
 -2 -2 -21 549.68 27.45
 -2 -2 -22 3.35 5.57
 -2 2 -22 -3.57 4.47
 -2 2 -22 -1.84 1.73
 2 2 22 6.04 4.32
 -2 -2 -22 0.43 2.12
 2 -2 22 6.31 4.23
 -2 -2 -23 1.57 2.27
 -2 -2 -23 0.06 4.75
 -2 2 -23 2.74 3.12
 2 2 23 4.51 3.8
 2 -2 23 0.1 1.83
 -2 -2 -24 40.41 12.21
 2 2 24 21.87 6.77
 -2 2 -24 31.52 10.51
 2 -2 24 24.05 7.35
 -2 -2 -25 250.45 28.09
 -2 2 -25 235.62 27.37
 2 2 25 286.57 24.73
 2 -2 25 312.32 24.97
 2 -2 26 23.93 6.78
 -2 -2 -26 28.71 10.03
 -2 2 -26 32.99 11.16
 2 2 26 18.78 6.55
 -2 2 -27 240.92 28.8
 2 2 27 195.82 21.2
 -2 -2 -27 236.94 28.47
 2 -2 27 215.11 21.46
 -2 -2 -28 5.02 6.7
 2 2 28 9.2 4.83
 -2 2 -28 2.76 4.37
 -2 -2 -29 267.91 31.64
 -2 2 -29 298.6 33.61
 -2 2 -30 14.01 7.89
 -2 -2 -30 27.76 11.24
 -2 2 -31 20.31 10.87
 -2 -2 -31 0.66 5.14
 2 -3 -33 96.51 19.11
 2 -3 -32 -5 5.23
 2 -3 -31 236.87 28.28
 -2 -3 31 249.68 31.62
 -2 -3 30 -4.53 5.93
 2 -3 -30 2.7 6.19
 2 -3 -29 4.43 4.15
 2 -3 -29 0.06 4.7
 -2 3 29 9.6 7.68
 -2 -3 29 -2.62 5.38
 2 -3 -28 34.12 9.22
 2 -3 -28 16.58 6.97
 -2 3 28 25.33 9.52
 -2 -3 28 30.17 10.8
 2 -3 -27 17.83 7.75
 2 -3 -27 23.3 7.29
 -2 3 27 -2.04 3.71
 -2 -3 27 21.4 8.3
 2 -3 -26 9.14 5.01
 -2 3 26 10.1 6.45
 -2 -3 26 15.34 7.62
 2 -3 -26 13.66 5.78
 2 -3 -25 592.41 39.18
 -2 3 25 523.29 39.79
 -2 -3 25 513.46 40.49
 -2 3 24 31.84 9.43
 -2 -3 24 28.67 9.67
 -2 3 23 6.51 3.91
 -2 -3 23 -1.08 3.62
 -2 3 22 26.73 8.58
 -2 -3 22 57.36 12.81
 -2 3 21 1731.65 68.9
 -2 -3 21 1661.55 70.07
 -2 3 20 48.4 10.31
 -2 -3 20 63.71 13.25
 -2 3 19 178.34 19.44
 -2 -3 19 204.17 21.91
 -2 -3 18 20.55 7.39
 -2 3 18 17.25 5.51
 -2 3 18 7.42 3.64
 -2 3 17 929.75 43.5
 -2 -3 17 913.81 45.16
 -2 3 17 859.75 38.11
 2 -3 -16 74.85 6.65
 -2 3 16 75.91 10.45
 -2 -3 16 89.22 13.13
 -2 3 16 76.52 11.26
 -2 3 15 1227.78 45.55
 -2 3 15 1262.08 49.12
 -2 -3 15 1354.3 52.82
 2 -3 -15 1207.52 33.16
 2 -3 -14 52.86 5.55
 -2 3 14 45.15 7.91
 -2 -3 14 46.47 8.88
 -2 3 14 54.94 9.08
 -2 3 13 142.61 13.46
 2 -3 -13 144.05 9.56
 -2 3 13 148.99 14.55
 -2 -3 13 165.18 16.44
 2 -3 -12 123.29 8.99
 -2 -3 12 137.56 14.43
 -2 3 12 132.31 13.07
 -2 3 12 111.19 11.82
 -2 3 11 3210.49 80.34
 -2 3 11 3230.78 80.77
 -2 -3 11 3252.13 85.46
 -2 -3 10 51.44 3.36
 -2 3 10 53.98 7.89
 -2 3 10 52.89 7.56
 -2 -3 10 49.31 7.9
 -2 -3 9 58.13 8.42
 -2 -3 9 47.95 3.66
 -2 3 9 50.26 7.47
 -2 3 9 53.06 7.35
 -2 -3 8 12.71 4.12
 -2 -3 8 12.79 2.12
 -2 3 8 10.59 3.55
 -2 3 8 13.99 3.61
 -2 -3 7 2040.84 43.49
 -2 3 7 2053.84 56.37
 -2 -3 7 1980.59 57.44
 -2 -3 6 18.28 2.94
 -2 3 6 20.64 4.63
 -2 -3 6 21.63 4.88
 -2 3 6 17.09 3.61
 2 3 -5 895.48 25.48
 -2 3 5 927.74 32.51
 -2 3 5 885.31 27.99
 -2 -3 5 916.95 33.41
 -2 -3 5 864.25 24.76
 2 3 -4 150.15 9.33
 -2 -3 4 157.48 9.39
 -2 3 4 181.48 12.98
 -2 3 4 181.8 10.58
 -2 -3 4 165 12.74
 -2 3 3 8.14 2.9
 2 3 -3 11.76 2.62
 -2 3 3 17.79 3.2
 -2 -3 3 16.59 3.11
 -2 -3 3 6.74 2.75
 -2 -3 2 355.3 17.94
 2 3 -2 373.37 16.25
 -2 3 2 393.76 15.04
 -2 3 2 356.63 18.52
 2 3 -1 2231.43 51.38
 -2 3 1 2305.77 55.63
 -2 -3 1 2390.86 55.39
 -2 -3 0 23.49 4.62
 2 -3 0 27.09 3.64
 2 3 0 28.27 4.51
 -2 3 0 24.53 4.44
 2 3 1 1043.73 32.62
 2 -3 1 1047.99 28.49
 -2 -3 -1 1086.43 34.26
 -2 3 -1 1061.78 33.8
 2 -3 2 28.17 4.04
 -2 -3 -2 26.51 4.93
 2 3 2 20.9 3.49
 -2 3 -2 29.85 5
 2 3 2 27 4.82
 2 3 3 1269.46 34.99
 -2 3 -3 1405.71 39.79
 -2 3 -3 1397.41 37.08
 2 -3 3 1341.33 36.18
 -2 -3 -3 1367.17 40.24
 2 3 3 1419.32 40.72
 2 3 4 188.93 10.11
 -2 3 -4 194.58 12.14
 2 3 4 189.34 13.41
 -2 3 -4 192.79 12.85
 -2 -3 -4 191.86 13.08
 -2 3 -5 89.17 8.49
 2 3 5 81.02 6.25
 2 3 5 103.34 9.95
 -2 3 -5 84.77 8.23
 -2 -3 -5 86 8.74
 -2 -3 -6 3.54 1.76
 2 -3 6 1.49 1.39
 -2 3 -6 1.64 1.84
 -2 3 -6 2.11 1.13
 2 3 6 3.32 1.71
 2 3 6 0.53 0.71
 -2 3 -7 46.32 6.68
 2 3 7 45.43 3.84
 -2 3 -7 43.21 6.05
 2 3 7 29.98 5.65
 2 -3 7 52.04 4.74
 -2 -3 -7 51.73 6.9
 -2 3 -8 60.14 7.96
 2 3 8 43.85 3.38
 2 3 8 49.62 7.48
 -2 3 -8 51.55 6.54
 -2 -3 -8 42.08 6.43
 2 -3 8 42.89 4.23
 2 -3 9 284.01 10.94
 -2 3 -9 243.21 17.05
 2 3 9 244.37 17.22
 2 3 9 247.45 7.86
 -2 -3 -9 259.26 16.09
 -2 3 -9 242.45 14.5
 -2 -3 -10 2.01 2.48
 -2 3 -10 -0.49 1.99
 -2 -3 -10 1.95 2.27
 -2 3 -10 -1.34 1.91
 2 -3 10 1.74 0.99
 2 -3 11 4004.94 73.14
 -2 3 -11 3800 85.22
 -2 3 -11 3956.26 96.92
 2 3 11 3987.9 95.13
 -2 -3 -11 3774.75 89.07
 -2 -3 -11 4000.27 100.02
 -2 3 -12 0.8 1.55
 2 -3 12 3.78 3.03
 -2 3 -12 1.86 3.55
 -2 -3 -12 0.39 2.47
 -2 3 -12 1.53 3.44
 2 3 12 8.92 4.39
 2 -3 12 -0.03 0.65
 -2 -3 -12 2.59 3.58
 -2 -3 -13 33.07 7.94
 -2 3 -13 25.16 6.56
 -2 3 -13 35.81 6.25
 2 -3 13 28.58 2.9
 2 3 13 28.4 6.58
 -2 3 -13 30.84 5.2
 -2 -3 -13 33.91 6.16
 2 -3 13 21.26 5.35
 -2 -3 -14 105.03 13.79
 -2 3 -14 83.18 9.89
 -2 3 -14 80.2 8.53
 2 3 14 91.78 11.64
 -2 3 -14 118.14 14.05
 -2 -3 -14 90.83 10.16
 2 -3 14 91.02 11.24
 2 3 15 1195.99 45.72
 -2 3 -15 1148.13 40.94
 2 -3 15 1163.07 43.99
 -2 3 -15 1099.9 36.19
 -2 -3 -15 1078.28 48.34
 -2 -3 -15 1098.61 40.12
 -2 3 -15 1049.43 46.63
 -2 3 -16 35.61 6.81
 2 -3 16 39.26 7.57
 -2 3 -16 38.56 9.05
 -2 -3 -16 41.85 9.16
 2 3 16 44.19 8.43
 -2 -3 -16 39.82 7.24
 -2 -3 -17 1116.13 50.15
 2 3 17 984.07 42.74
 -2 3 -17 1007.05 39.15
 2 -3 17 973.75 41.63
 -2 3 -17 984.64 46.94
 -2 -3 -17 943.34 37.82
 -2 3 -18 138.88 13.54
 2 3 18 125.39 14.56
 -2 3 -18 121.73 16.12
 -2 -3 -18 150.1 18.32
 2 -3 18 103.18 12.92
 -2 -3 -18 113.76 12.26
 -2 -3 -19 160.43 19.26
 -2 3 -19 174.07 19.96
 2 -3 19 140.53 15.26
 -2 3 -19 174.19 15.43
 2 3 19 168.82 17.19
 -2 -3 -19 159.98 14.68
 2 -3 20 1.83 3.6
 -2 -3 -20 12.1 5.92
 -2 3 -20 17.64 7.07
 2 3 20 14.06 5.32
 -2 -3 -20 14.18 4.76
 -2 3 -20 13.51 5.2
 -2 -3 -21 1383.92 62.99
 -2 3 -21 1497.64 64.99
 2 3 21 1373.75 55.23
 -2 3 -21 1436.43 50.26
 2 -3 21 1405.29 54.32
 -2 -3 -21 1282.84 47.82
 -2 -3 -22 67.49 14.04
 -2 3 -22 43.98 11.29
 -2 3 -22 71.95 10.78
 2 3 22 57.94 10.62
 2 -3 22 55.29 10.09
 -2 -3 -22 76.52 10.86
 -2 3 -23 82.49 11.32
 -2 3 -23 55.06 12.64
 2 3 23 78.8 12.56
 2 -3 23 61.95 10.8
 -2 -3 -23 57.26 12.79
 -2 -3 -23 45.91 8.38
 2 -3 24 171.27 18.48
 -2 -3 -24 156.65 21.52
 -2 3 -24 168.67 22.25
 2 3 24 130.18 16.53
 -2 -3 -24 159.55 15.73
 -2 -3 -25 951.04 55.52
 -2 3 -25 871.89 53.25
 2 3 25 854.99 44.98
 2 -3 25 838.09 42.97
 2 3 26 3.91 3.64
 2 -3 26 10.37 5.27
 -2 -3 -26 10.54 8.42
 -2 3 -26 11.13 7.6
 -2 -3 -27 351.46 34.74
 -2 3 -27 294.94 31.86
 2 3 27 324.41 27.64
 2 -3 27 325.27 26.57
 -2 -3 -28 25.79 11.12
 2 3 28 33.53 8.97
 -2 3 -28 10.07 6.78
 -2 3 -29 151.83 24.02
 -2 -3 -29 136.76 22.55
 -2 -3 -30 4.24 6.98
 -2 3 -30 -4.01 6.09
 -2 -3 -31 468.86 43.85
 -2 3 -31 518.2 46.55
 2 -4 -33 160.67 24.15
 2 -4 -32 155.2 23.47
 2 -4 -31 25.33 9.62
 -2 -4 31 10.25 8
 2 -4 -30 -1.69 4.57
 2 -4 -30 -4.49 5.22
 -2 -4 30 9 6.18
 -2 -4 29 394.88 38.92
 2 -4 -29 484.47 35.26
 2 -4 -29 383.06 34.46
 -2 -4 28 32.35 11.33
 2 -4 -28 43.97 11.04
 2 -4 -28 58.71 12.09
 2 -4 -27 10.03 4.89
 -2 4 27 4.41 3.54
 -2 -4 27 -0.95 4.73
 2 -4 -27 5.79 3.09
 2 -4 -26 202.23 22.83
 -2 4 26 191.95 24.31
 -2 -4 26 166.8 23.38
 2 -4 -26 164.83 19.65
 2 -4 -25 319 28.16
 -2 4 25 296.35 29.7
 -2 -4 25 346.52 32.89
 2 -4 -25 336.35 27.7
 2 -4 -24 14.35 6.07
 -2 4 24 6.26 4.28
 -2 -4 24 0.49 4.25
 2 -4 -23 21.88 7.1
 -2 4 23 40.66 10.56
 -2 -4 23 31.89 9.63
 2 -4 -22 838.17 43.31
 -2 4 22 829.52 47.04
 -2 -4 22 840.57 49.61
 -2 4 21 13.64 6.47
 -2 -4 21 12.19 6.74
 -2 -4 20 77.95 13.83
 -2 4 20 77.33 11.33
 -2 4 20 89.48 14.07
 -2 4 19 315.41 22.55
 -2 4 19 281.02 24.49
 -2 -4 19 341.04 28.32
 -2 4 18 191.32 19.42
 -2 -4 18 159.78 19.03
 -2 4 18 188.97 17.22
 -2 -4 17 112.02 15.4
 -2 4 17 109.49 14.02
 -2 4 17 113.54 13.11
 -2 4 16 5.43 2.99
 -2 4 16 4.22 3.39
 -2 -4 16 0.34 2.73
 -2 4 15 600.47 30.4
 -2 4 15 645.8 33.53
 -2 -4 15 604.31 34.72
 -2 4 14 379.88 23.25
 -2 -4 14 392.14 26.65
 -2 4 14 374.42 24.42
 -2 4 13 20.38 5.07
 -2 -4 13 22.1 6.45
 -2 4 13 28.25 6.25
 -2 -4 13 24.49 2.3
 -2 -4 12 500.9 14.27
 -2 4 12 548.17 27.52
 -2 -4 12 525.02 29.39
 -2 4 12 531.36 26.8
 -2 4 11 103.88 11.08
 -2 4 11 104.89 11.13
 -2 -4 11 99.65 5.91
 -2 -4 11 97.59 12.15
 -2 4 10 2294.47 62.63
 -2 -4 10 2256.26 66.3
 -2 4 10 2287.78 60.79
 -2 -4 10 2182.62 46.1
 -2 4 9 55.42 8.01
 -2 -4 9 52.61 4.76
 -2 4 9 44.6 6.65
 -2 -4 9 50.74 8.08
 -2 4 8 52.56 7.6
 -2 -4 8 42.06 7.43
 -2 4 8 35.48 5.61
 -2 -4 8 46.03 4.65
 -2 -4 7 963.71 26.72
 -2 4 7 961.58 35.15
 -2 -4 7 892.08 35.27
 -2 4 7 921.65 30.85
 -2 -4 6 48.54 7.47
 -2 4 6 36.55 6.11
 -2 -4 6 37.62 4.59
 -2 4 6 47.54 5.8
 -2 4 5 18 4.43
 -2 -4 5 17.06 3.24
 -2 -4 5 23.54 4.97
 -2 4 5 23.55 3.83
 2 -4 -5 27.06 4.07
 -2 -4 5 25.88 4.75
 -2 -4 4 504.14 24.2
 2 4 -4 519.73 20.28
 -2 4 4 512.62 23.92
 -2 4 4 517.44 18.54
 -2 -4 4 497.66 22.6
 2 4 -3 1358.53 38.25
 -2 4 3 1378.49 43.03
 -2 4 3 1472.87 34.55
 -2 -4 3 1353.4 41.51
 -2 4 2 53.39 7.48
 2 -4 -2 59.61 4.37
 2 4 -2 61.99 6.83
 -2 4 2 62.28 5.2
 -2 -4 2 58.07 7.18
 2 -4 -1 708.64 19.04
 2 4 -1 683.94 25.68
 -2 4 1 756.69 28.98
 -2 4 1 722.02 20.14
 -2 -4 1 670.35 26.91
 2 4 0 1482.81 42.23
 2 -4 0 1525.44 33.89
 -2 -4 0 1417.27 42.84
 -2 4 0 1488.68 44.33
 2 4 1 904.92 31.23
 2 -4 1 896.37 24.38
 -2 -4 -1 836.9 31.13
 -2 4 -1 963.86 32.99
 2 4 2 3.25 1.8
 -2 4 -2 5.62 2.45
 2 -4 2 7.44 2.11
 -2 -4 -2 6.73 3.03
 2 -4 3 1385.1 36.01
 2 4 3 1429.04 42.62
 -2 4 -3 1416.61 41.68
 -2 -4 -3 1366.91 41.93
 -2 4 -3 1334.13 36.28
 2 4 3 1279.03 36.59
 2 4 4 535.1 24.25
 -2 4 -4 507.65 20.47
 -2 4 -4 527.17 23.25
 -2 -4 -4 511.61 23.44
 2 4 4 536.57 19.57
 -2 4 -5 72.59 7.6
 -2 -4 -5 72.91 8.57
 -2 4 -5 70.73 8.09
 2 4 5 88.3 6.97
 2 4 5 79.1 9.18
 -2 4 -6 373.15 18.64
 2 4 6 331.37 13.63
 2 4 6 379.75 20.9
 -2 4 -6 355.96 18.79
 -2 -4 -6 336.5 19.03
 2 4 7 1425.51 32.98
 2 4 7 1395.7 45.91
 -2 4 -7 1512.2 44.38
 -2 -4 -7 1404.64 44.1
 -2 4 -7 1433.26 43.11
 -2 4 -8 20.89 4.83
 -2 4 -8 23.6 4.73
 2 4 8 27.85 5.97
 2 -4 8 22.82 2.94
 2 4 8 21.5 2.68
 -2 -4 -8 29.73 5.93
 -2 4 -9 144.31 11.95
 -2 -4 -9 134.75 12.18
 -2 4 -9 150.57 13.34
 2 4 9 169.44 14.48
 2 4 9 130.75 5.82
 2 -4 9 144.45 7.22
 -2 4 -10 1519.41 49.55
 -2 4 -10 1472.98 44.72
 2 -4 10 1480.63 31.77
 -2 4 -10 1469.88 48.49
 -2 -4 -10 1481.13 47.18
 2 4 10 1543.12 50.09
 2 -4 11 342.12 10.31
 -2 4 -11 351.58 22.39
 -2 4 -11 366.58 19.54
 2 4 11 342.2 21.87
 -2 -4 -11 338.33 20.51
 -2 4 -11 355.95 21.42
 -2 4 -12 86.02 11.37
 -2 4 -12 81.54 9.14
 -2 4 -12 80.43 10.25
 2 4 12 91.49 11.42
 -2 -4 -12 91.29 10.57
 2 4 13 1099.81 42.88
 -2 -4 -13 981.79 43.97
 -2 4 -13 984.95 42.35
 -2 4 -13 1012.91 39.59
 -2 -4 -13 1032.36 38.93
 -2 4 -14 281.73 19.79
 2 -4 14 290.71 20.5
 -2 4 -14 285.07 22.08
 2 4 14 279.47 20.89
 -2 -4 -14 275.77 22.84
 -2 -4 -14 262.49 18.71
 -2 4 -15 34.77 8.13
 2 -4 15 19.43 5.37
 2 4 15 26.12 6.32
 -2 4 -15 14.91 4.86
 -2 -4 -15 32.73 8.13
 -2 -4 -15 29.88 6.41
 -2 4 -16 12.46 5.61
 -2 4 -16 17.95 5.52
 2 -4 16 12.71 4.74
 -2 -4 -16 9.72 4.1
 2 4 16 12.06 5.2
 -2 -4 -16 9.26 5.88
 -2 4 -17 979.64 46.59
 -2 4 -17 958.39 40.14
 2 -4 17 851.32 39.37
 2 4 17 936.82 42.33
 -2 -4 -17 898.2 38.24
 -2 -4 -17 979.69 47.71
 -2 4 -18 6.21 3.78
 2 -4 18 7.54 4.15
 -2 4 -18 6.3 3.98
 -2 -4 -18 9.15 4
 2 4 18 12.15 5.61
 -2 -4 -18 3.16 2.77
 -2 -4 -19 2.3 3.05
 -2 4 -19 10.27 4.96
 2 4 19 5.86 4.92
 -2 4 -19 7.75 3.7
 -2 -4 -19 5.87 3.32
 2 -4 19 8.55 3.95
 2 4 20 147.97 16.74
 -2 -4 -20 149.58 19.23
 -2 4 -20 134.75 14.8
 2 -4 20 115.29 14.42
 -2 4 -20 134.09 18.26
 -2 -4 -20 124.36 13.94
 -2 -4 -21 52.16 11.99
 -2 4 -21 58.29 12.5
 2 4 21 62.14 11.13
 -2 4 -21 52.21 9.35
 -2 -4 -21 47.93 8.71
 2 -4 21 45.54 8.93
 -2 4 -22 292.07 22.48
 -2 -4 -22 331.1 29.92
 -2 4 -22 280.18 27.82
 2 4 22 246.66 22.75
 2 -4 22 269.72 22.68
 -2 -4 -22 302.37 22.49
 -2 -4 -23 37.82 11.73
 -2 4 -23 45.06 11.31
 2 -4 23 48.64 9.67
 2 4 23 31.79 8.48
 -2 -4 -23 24.06 6.65
 -2 4 -23 32.05 7.76
 2 -4 24 137.72 16.8
 -2 4 -24 138.27 15.84
 2 4 24 113.55 15.9
 -2 -4 -24 142.44 20.69
 -2 -4 -24 128.91 14.98
 -2 4 -24 120.12 19.11
 -2 -4 -25 147.29 21.6
 -2 -4 -25 190.5 18.12
 -2 4 -25 125.14 19.99
 2 4 25 158.76 19.03
 2 -4 25 128.99 16.32
 2 -4 26 62.69 11.46
 -2 4 -26 43.89 12.09
 2 4 26 64.38 12.48
 -2 -4 -26 68.79 15.68
 -2 -4 -27 20.2 8.9
 -2 4 -27 16.41 8.52
 2 4 27 42.32 10.43
 -2 -4 -28 29.03 11.28
 -2 4 -28 35.46 11.99
 2 4 28 19.9 7.82
 -2 -4 -29 237.16 29.73
 -2 4 -29 225.68 29.28
 -2 -4 -30 6.97 6.05
 -2 4 -30 5.9 6.4
 -2 -4 -31 7.93 7.45
 -2 4 -31 18.13 10.01
 2 -5 -31 28.28 9.77
 -2 -5 31 48.66 14.63
 2 -5 -30 7.62 5.13
 2 -5 -30 18.09 8.02
 -2 -5 30 -2.28 6.37
 2 -5 -29 7.67 4.72
 -2 -5 29 -0.55 4.41
 2 -5 -28 423.36 34.83
 -2 -5 28 360.6 36.29
 2 -5 -28 401.27 32.73
 2 -5 -27 1.81 4.88
 -2 -5 27 0.5 3.52
 2 -5 -27 0.21 3.45
 2 -5 -26 41.43 10
 2 -5 -26 30.22 8.65
 -2 -5 26 16.83 8.06
 2 -5 -25 28.54 8.38
 -2 5 25 12.33 4.86
 2 -5 -25 17.21 6.77
 -2 -5 25 25.2 10.49
 2 -5 -24 606.63 38.11
 -2 5 24 609.13 41.62
 -2 -5 24 659.09 45.57
 2 -5 -24 619.55 39
 2 -5 -23 14.51 6.22
 -2 5 23 13.75 6.34
 2 -5 -23 7.32 4.77
 -2 -5 23 18.41 7.46
 2 -5 -22 343.3 26.65
 -2 5 22 360.07 30.36
 -2 -5 22 319.71 29.94
 2 -5 -21 45.8 9.43
 -2 5 21 53.53 9.51
 -2 5 21 50.87 11.29
 -2 -5 21 54 11.56
 -2 5 20 27.82 7.27
 2 -5 -20 27.05 7.19
 -2 5 20 28.74 8.27
 -2 -5 20 18.1 7.22
 2 -5 -19 6.23 3.73
 -2 5 19 7.18 4.02
 -2 5 19 8.88 4.64
 -2 -5 19 1.91 2.82
 -2 5 18 1580.47 55.69
 2 -5 -18 1572 55.29
 -2 5 18 1593.26 61.17
 -2 -5 18 1638.42 65.27
 -2 5 17 421.16 25.86
 2 -5 -17 418.18 25.12
 -2 5 17 412.28 28.1
 -2 -5 17 428.44 30.59
 -2 -5 16 3.38 3.16
 -2 5 16 5.17 3.41
 -2 5 16 8.56 4.17
 -2 5 15 66.99 9.84
 -2 5 15 47.15 8.77
 -2 -5 15 49.59 10.09
 -2 -5 14 1618.23 36.23
 -2 5 14 1642.75 54.56
 -2 5 14 1658.86 55.78
 -2 -5 14 1702.97 61.23
 -2 -5 13 9.8 2.24
 -2 5 13 10.99 4
 -2 5 13 8.8 4.32
 -2 -5 13 14.48 5.73
 -2 -5 12 932.97 25.5
 -2 5 12 869.83 36.7
 -2 5 12 942.15 37.25
 -2 -5 12 974.63 41.82
 -2 -5 11 237.43 11.48
 -2 5 11 233.01 17.44
 -2 -5 11 269.96 20.38
 -2 5 11 236.56 16.84
 -2 -5 10 993.87 28.21
 -2 5 10 1000.79 38.58
 -2 5 10 980.88 35.7
 -2 -5 10 1038.16 41.76
 -2 5 9 59.84 8.71
 -2 -5 9 67.04 6.29
 -2 5 9 76.97 8.63
 -2 -5 9 60.87 9.18
 -2 -5 8 3468.52 74.12
 -2 5 8 3713.01 87.65
 -2 5 8 3642.86 80.13
 -2 -5 8 3520.18 88.48
 -2 5 7 54.38 6.38
 -2 5 7 42.4 6.96
 -2 -5 7 44.28 7.6
 -2 -5 6 207.91 14.42
 2 -5 -6 183.91 10.99
 -2 5 6 172.56 10.92
 -2 5 6 181.8 14.47
 -2 -5 6 200.71 15.56
 -2 5 5 363.43 15.53
 -2 5 5 346.67 20.35
 -2 -5 5 367.95 21.15
 2 -5 -5 390.08 15.52
 -2 -5 5 360.8 19.77
 -2 5 4 2851.09 72.32
 -2 -5 4 2763.86 71.97
 -2 5 4 2885.34 59.65
 -2 -5 4 2814.1 69.43
 -2 -5 3 237.66 15.82
 -2 5 3 243.44 16.64
 -2 5 2 46 7.21
 -2 5 2 58.1 4.55
 -2 -5 2 62.01 7.88
 2 -5 -1 10.9 1.57
 2 5 -1 13.08 3.76
 -2 5 1 15.53 4.28
 -2 -5 1 8.11 3.14
 -2 5 1 12.12 1.93
 -2 5 0 120.42 11.38
 -2 5 0 131.8 6.44
 2 5 0 151.44 12.1
 -2 -5 0 131.9 11.58
 2 5 1 131.66 11.47
 -2 5 -1 118.75 11.44
 -2 -5 -1 122.38 11.2
 2 5 2 971.32 34.78
 -2 5 -2 944.3 34.6
 -2 -5 -2 959.71 34.55
 -2 5 -2 927.57 26.38
 -2 5 -3 8.34 2.37
 -2 5 -3 10.72 3.49
 2 5 3 7.86 3.67
 -2 -5 -3 6.44 2.68
 -2 5 -4 634.76 22.87
 2 5 4 636.61 28.14
 -2 5 -4 633.61 27.42
 -2 -5 -4 623.09 27.39
 -2 5 -5 2.75 1.53
 2 5 5 7.72 3.58
 -2 5 -5 1.32 1.08
 -2 -5 -5 -0.3 1.94
 -2 5 -5 7.61 3.36
 -2 5 -6 1034.04 34.1
 2 5 6 1038.17 38.76
 -2 5 -6 1082.63 37.25
 -2 5 -6 1021.74 30.56
 -2 -5 -6 1035.64 37.65
 -2 5 -7 0.7 1.56
 2 5 7 0.38 0.98
 2 5 7 3.36 3.91
 -2 5 -7 0.77 1.99
 -2 -5 -7 -0.44 1.95
 -2 5 -8 714.59 29.66
 -2 5 -8 669.55 28.86
 2 5 8 697.64 31.85
 -2 -5 -8 690.12 30.64
 2 5 8 702.34 20.5
 2 5 9 44.56 3.94
 -2 5 -9 44.02 7.25
 -2 -5 -9 33.98 6.32
 2 5 9 32.58 2.75
 -2 5 -9 37.01 7.1
 2 5 9 42.18 7.74
 -2 5 -9 45.45 7.01
 2 -5 9 49.57 4.1
 2 -5 10 4.61 1.22
 -2 5 -10 2.27 3.24
 -2 5 -10 1.54 1.76
 -2 5 -10 11.01 3.96
 2 5 10 6.77 4.36
 2 5 10 3.08 0.89
 -2 -5 -10 3.15 2.28
 -2 5 -11 59.82 9.04
 -2 5 -11 67.69 9.85
 2 5 11 64.18 9.6
 -2 5 -11 65.05 8.52
 -2 -5 -11 57.6 8.86
 -2 5 -12 139.65 14.28
 2 5 12 159.45 15.37
 -2 5 -12 136.38 14.19
 -2 -5 -12 126.49 13.1
 -2 5 -13 124.02 14.14
 2 5 13 131.87 14.35
 -2 5 -13 112.07 13.24
 -2 -5 -13 136.01 13.79
 2 5 14 763.83 37.06
 -2 -5 -14 786.04 35.23
 -2 5 -14 775.86 36.03
 -2 5 -14 770.59 37.94
 -2 -5 -15 52.45 10.1
 -2 5 -15 71.02 11.44
 -2 5 -15 51.12 9.07
 2 5 15 48.8 8.95
 -2 -5 -15 74.72 10.45
 -2 -5 -16 98.15 14.2
 -2 5 -16 88.16 12.96
 -2 5 -16 101.91 12.72
 2 5 16 95.47 12.71
 -2 -5 -16 100.73 12.42
 -2 -5 -17 29.25 8.19
 -2 5 -17 38.31 9.36
 2 5 17 33.47 8.05
 -2 5 -17 36.26 8.14
 -2 -5 -17 34.78 7.47
 2 -5 17 47.79 9.05
 -2 -5 -18 1606.35 56.85
 -2 -5 -18 1694.73 66.91
 -2 5 -18 1620.91 64.67
 2 5 18 1638.33 61.05
 -2 5 -18 1704.77 59.82
 2 -5 18 1685.05 59.34
 -2 -5 -19 7.32 4.9
 -2 5 -19 2.73 4.05
 2 5 19 6.83 4.58
 2 -5 19 4.32 4.16
 -2 -5 -19 4.74 4.26
 -2 5 -19 8.12 5.48
 -2 -5 -20 210.85 22.85
 2 5 20 159.94 17.96
 -2 5 -20 150.96 19.49
 2 -5 20 158.46 16.97
 -2 5 -20 182.22 18.09
 -2 -5 -20 160.7 16.73
 -2 5 -21 49.77 11.83
 -2 -5 -21 50.71 12.45
 -2 -5 -21 34.01 8.15
 -2 5 -21 57.08 10.21
 2 5 21 37.86 9.28
 2 -5 21 52.83 10.12
 -2 -5 -22 790.24 47.55
 -2 5 -22 675.46 44.13
 -2 5 -22 702.5 38.35
 2 -5 22 748.75 39.42
 2 5 22 758.29 41.78
 -2 -5 -22 748.4 38.22
 -2 -5 -23 51.73 13.58
 -2 5 -23 48.59 12.17
 2 5 23 69.23 12.81
 -2 -5 -23 64.31 11.14
 2 -5 23 53.51 10.2
 -2 5 -23 59.41 10.88
 2 5 24 614.47 38.46
 -2 5 -24 583.84 42.62
 -2 -5 -24 509.26 39.9
 2 -5 24 561.69 34.77
 -2 5 -24 596.89 35.32
 -2 -5 -24 522.51 32.45
 -2 -5 -25 44.61 11.86
 -2 5 -25 32.45 10.58
 2 5 25 40.25 10.12
 2 -5 25 58.34 11.07
 -2 -5 -25 43.41 9.55
 -2 -5 -26 10.83 7.86
 -2 5 -26 -0.44 5.46
 2 5 26 4.87 3.86
 2 -5 26 10.24 5.4
 -2 -5 -26 4.97 3.63
 -2 -5 -27 16.89 10.1
 -2 5 -27 17.32 8.57
 2 5 27 10.36 5.94
 -2 -5 -28 709.71 51.39
 -2 5 -28 779.92 53.99
 2 5 28 700.49 43.83
 -2 -5 -29 44.69 14.14
 -2 5 -29 20.58 9.67
 -2 -5 -30 -4.77 5.95
 -2 5 -30 5.44 6.07
 -2 -5 -31 57.54 15.57
 2 -6 -31 2.42 5.89
 -2 -6 30 29.03 10.98
 2 -6 -30 30.74 9.63
 -2 -6 29 121.79 21.82
 2 -6 -29 117.11 18.25
 2 -6 -28 225.95 25.07
 2 -6 -28 227.84 25.01
 -2 -6 28 236.16 29.81
 2 -6 -27 11.05 4.98
 2 -6 -27 12.94 6.5
 2 -6 -26 313.29 28.78
 2 -6 -26 359.11 30.09
 -2 -6 26 338.81 34.31
 2 -6 -25 57.11 11.51
 2 -6 -25 75.76 13.89
 -2 -6 25 48.75 13.31
 -2 -6 24 -0.03 4.47
 2 -6 -24 -1.91 3.26
 2 -6 -24 9.26 5.63
 -2 -6 23 12.52 7.33
 2 -6 -23 12.57 5.65
 2 -6 -23 7.24 4.72
 2 -6 -22 894.57 43.5
 -2 6 22 923.52 42.34
 -2 6 22 804.1 46.16
 2 -6 -22 790.9 44.57
 -2 -6 22 836.23 50.14
 2 -6 -21 3.26 2.77
 -2 6 21 4.17 3.02
 -2 6 21 2.25 2.85
 -2 -6 21 5.02 5.95
 -2 6 20 15.58 5.64
 -2 6 20 14.69 5.96
 2 -6 -20 29 6.88
 -2 6 19 239.47 20.22
 2 -6 -19 224.25 19
 -2 6 19 244.86 22.54
 -2 -6 19 216.57 23.01
 2 -6 -18 72.47 10.32
 -2 6 18 93.28 12.35
 -2 6 18 63.72 11.43
 -2 -6 18 81.15 13.89
 2 -6 -17 75.32 10.01
 -2 6 17 71.82 10.57
 -2 6 17 68.06 11.12
 -2 -6 17 67.87 12.47
 2 -6 -16 12.03 3.99
 -2 -6 16 13.93 5.88
 -2 6 16 18.23 6.23
 -2 6 16 7.22 3.93
 2 -6 -15 20.86 4.94
 -2 6 15 31.67 7.33
 -2 6 15 39.51 7.77
 -2 -6 15 32.5 8.32
 2 -6 -14 290.52 17.93
 -2 6 14 294.76 21.05
 -2 6 14 302.06 21.38
 -2 -6 14 312.12 24.28
 2 -6 -13 9.4 2.7
 -2 -6 13 18.36 3.41
 -2 6 13 17.75 5.19
 -2 -6 13 13.42 5.07
 -2 6 13 12.79 3.92
 2 -6 -12 362.61 18.26
 -2 6 12 366.98 23.08
 -2 6 12 392.62 22.64
 -2 -6 12 386.2 26.01
 -2 6 11 16.28 4.84
 2 -6 -11 21.33 4.14
 -2 6 11 25.59 5.56
 -2 -6 11 17.32 5.55
 2 -6 -10 585.07 20.87
 -2 6 10 551.4 28.22
 -2 6 10 557.73 25.4
 -2 -6 10 614.37 31.36
 2 -6 -9 38.54 4.49
 -2 6 9 48.98 7.99
 -2 6 9 47.44 6.61
 -2 -6 9 32.4 6.54
 -2 -6 8 36.95 6.32
 2 -6 -8 43.47 4.25
 -2 6 8 45.13 7.54
 -2 6 8 40.95 5.81
 -2 -6 8 42.84 7.88
 -2 -6 7 48.68 7.2
 2 -6 -7 59.59 4.35
 -2 6 7 58.57 6.6
 -2 6 7 74.06 9.66
 -2 -6 7 69.1 9.42
 2 -6 -6 1051.76 29.79
 -2 6 6 1023.93 29.78
 -2 -6 6 1044.43 36.89
 -2 -6 6 964.58 38.3
 -2 6 6 1020.42 38.91
 -2 6 5 735.38 22.82
 -2 -6 5 761.32 30.52
 -2 6 5 723.46 31.65
 2 -6 -5 740.47 22.44
 -2 -6 5 745.95 31.98
 -2 6 4 2378.95 65.57
 -2 6 4 2353.2 49.75
 -2 -6 4 2360.19 64.94
 -2 -6 4 2398.35 63.1
 -2 6 3 266.75 18.4
 -2 6 3 278.15 10.64
 -2 -6 3 267.06 17.45
 -2 6 2 8.16 3.43
 -2 6 2 14.77 2.01
 -2 -6 2 20.7 4.96
 -2 6 1 209.22 15.96
 -2 6 1 204.39 7.11
 -2 -6 1 212.14 15.64
 -2 6 0 5454.56 117.97
 -2 -6 0 5323.49 115.54
 2 6 0 5302.25 115.11
 -2 6 -1 124.87 12.37
 -2 6 -1 110.73 4.77
 -2 -6 -1 128.51 12.09
 2 6 1 132.95 12.26
 -2 6 -2 57.4 5.09
 -2 6 -2 42.17 7.02
 2 6 2 49.21 7.44
 -2 6 -2 49.47 3.55
 -2 -6 -2 44.47 7.04
 -2 6 -3 491.63 14.86
 -2 6 -3 491.92 24.89
 -2 -6 -3 488.71 24.93
 2 6 3 533.05 26.19
 -2 6 -3 509.94 18.5
 -2 -6 -4 3552.29 84.42
 2 6 4 3292.13 83.81
 -2 6 -4 3382.88 83.12
 -2 6 -4 3358.13 72.24
 -2 6 -4 3406.25 66.51
 -2 6 -5 3.05 1.91
 -2 6 -5 7.4 3.6
 2 6 5 2.48 3.8
 -2 6 -5 0.12 1
 -2 -6 -5 1.05 2.21
 2 6 6 1926.31 59.62
 -2 6 -6 2024.86 52.62
 -2 -6 -6 2095.03 60.28
 -2 6 -6 1961.75 47.24
 -2 6 -6 2052.69 58.82
 2 6 7 559.71 29.05
 -2 6 -7 602.47 25.73
 -2 6 -7 578 27.69
 -2 -6 -7 628.02 29.5
 2 6 8 117.11 13.04
 -2 6 -8 120.53 11.48
 -2 6 -8 102.06 11.46
 2 6 8 120.89 7.46
 -2 -6 -8 121.42 12.76
 -2 6 -9 5.54 4.11
 -2 6 -9 5.68 3.63
 2 6 9 4.12 1.31
 2 6 9 9.54 5.92
 -2 -6 -9 2.35 4.03
 -2 6 -9 15.35 6.17
 2 -6 10 4058.02 73.17
 2 6 10 4085.81 101.19
 -2 6 -10 4067.63 96.42
 -2 6 -10 4026.89 101.08
 -2 -6 -10 3978.65 97.93
 -2 6 -10 3887.76 94.77
 2 6 10 3798.53 75.36
 2 -6 10 3971.63 72.8
 2 6 11 182.59 7.6
 2 6 11 218.42 18.7
 -2 6 -11 200.01 16.98
 -2 6 -11 207.92 18.19
 -2 -6 -11 184.91 16.69
 2 6 11 163.14 7.42
 -2 6 -12 7.92 4.19
 -2 6 -12 8.09 3.61
 -2 -6 -12 9.3 4.32
 2 6 13 173.05 17.3
 -2 6 -13 200.23 18.19
 -2 6 -13 226.24 19.62
 -2 -6 -13 219.09 18.52
 -2 -6 -14 2032.94 64.72
 2 6 14 1959.91 66.51
 -2 6 -14 2066.68 67.09
 -2 6 -14 2045.97 67.29
 -2 6 -15 82.29 12.09
 2 6 15 90.47 12.89
 -2 6 -15 100.58 13.68
 -2 -6 -15 90.73 12.31
 -2 6 -16 106.39 14.48
 -2 6 -16 89.81 12.7
 -2 -6 -16 79.94 11.53
 2 6 16 69.69 11.6
 -2 -6 -17 213.51 19.46
 -2 6 -17 223.57 21.65
 -2 6 -17 242.86 21.31
 2 6 17 251.51 22.15
 -2 6 -18 3.44 3.81
 -2 6 -18 -2.57 4.02
 -2 -6 -18 4.92 3.93
 2 6 18 3.6 4.44
 -2 -6 -19 3.08 4.83
 -2 6 -19 3.03 3.43
 -2 -6 -19 2.81 3.41
 -2 6 -19 6.35 4.25
 2 6 19 6.42 5
 2 -6 19 4.47 4.13
 2 6 20 924.89 46.85
 -2 6 -20 1078.7 53.38
 -2 6 -20 894.14 44.51
 2 -6 20 931.89 44.31
 -2 -6 -20 991.93 45.18
 -2 -6 -20 959.02 51.45
 -2 -6 -21 68 11.93
 -2 -6 -21 86.76 15.94
 2 6 21 105.22 15.26
 -2 6 -21 68.58 13.76
 -2 6 -21 88.55 13.75
 2 -6 21 70.22 11.76
 -2 -6 -22 36.54 9.89
 -2 6 -22 21.42 7.76
 -2 6 -22 29.04 7.95
 2 6 22 45.11 10.77
 2 -6 22 21.83 7.21
 -2 -6 -22 22.67 6.78
 -2 -6 -23 12.34 6.44
 -2 6 -23 9.22 5.72
 -2 -6 -23 16.06 6.02
 -2 6 -23 17.12 6.13
 2 6 23 30.29 8.81
 2 -6 23 20.85 6.53
 -2 -6 -24 246.87 27.78
 2 6 24 243.1 24.47
 -2 6 -24 269.84 28.66
 -2 6 -24 230.19 22.78
 2 -6 24 258.07 23.43
 -2 -6 -24 255.99 23.07
 -2 6 -25 29.23 9.53
 -2 6 -25 23.98 7.61
 2 6 25 46.25 11.19
 -2 -6 -25 44.26 9.84
 -2 -6 -25 15.51 7.68
 2 -6 25 40.98 9.61
 -2 -6 -26 39.02 11.44
 -2 6 -26 70.54 15.41
 -2 -6 -26 47.01 10.13
 2 6 26 55.95 12.03
 2 -6 26 60.49 11.44
 -2 6 -27 45.44 12.78
 2 6 27 42.4 11.08
 -2 -6 -27 28.57 10.75
 -2 -6 -28 11.38 8.46
 -2 6 -28 18.8 8.3
 2 6 28 10.16 4.89
 -2 -6 -29 48.23 14.32
 2 6 29 50.46 12.23
 -2 6 -29 55.7 15.31
 -2 -6 -30 12.8 9.43
 -2 6 -30 0.87 4.21
 -2 -6 -31 12.49 7.58
 2 -7 -32 -1.56 3.02
 2 -7 -31 82.09 16.12
 2 -7 -30 3.23 3.83
 -2 -7 30 27 11.56
 2 -7 -29 16.72 8.08
 -2 -7 29 6.19 6.3
 -2 -7 28 86.9 18.12
 2 -7 -28 77.15 14.9
 -2 -7 27 6.99 3.47
 2 -7 -27 15.16 6.77
 2 -7 -26 18.12 7.04
 -2 -7 26 12.17 5
 2 -7 -25 263.52 26.81
 -2 -7 25 249.83 28.65
 2 -7 -24 318.4 26.33
 -2 -7 24 261.92 28.98
 2 -7 -24 323.52 29.15
 2 -7 -23 49.38 11.2
 2 -7 -23 72.83 12.14
 -2 -7 23 54.63 12.78
 2 -7 -22 65.99 11.41
 -2 7 22 67.21 11.21
 -2 -7 22 55.08 12.54
 2 -7 -22 54.31 11.55
 2 -7 -21 1200.16 49.51
 -2 7 21 1117.51 48.25
 -2 -7 21 1193.64 59.5
 2 -7 -21 1170.18 55.53
 2 -7 -20 77.49 11.6
 -2 7 20 99.12 13.26
 2 -7 -20 76.03 13.4
 -2 -7 20 107.41 16.56
 2 -7 -19 27.08 6.53
 -2 -7 19 47.81 11.12
 -2 7 19 30.49 7.35
 2 -7 -19 32.13 8.35
 -2 7 18 535.94 30.72
 2 -7 -18 524.36 28.36
 -2 -7 18 491.65 34.67
 -2 7 17 224.1 19.3
 2 -7 -17 212.77 16.87
 -2 7 17 219.98 20.07
 -2 -7 17 197.6 21.14
 2 -7 -16 217.67 16.16
 -2 7 16 215.6 18.65
 -2 7 16 226.09 19.75
 -2 -7 16 181.02 19.9
 2 -7 -15 902.06 33.86
 -2 7 15 848.48 38.45
 -2 7 15 810.68 38.22
 -2 -7 15 857.81 43.37
 2 -7 -14 1137.79 38.28
 -2 7 14 1166.65 45.82
 -2 7 14 1207.58 45.46
 -2 -7 14 1191.76 51.12
 2 -7 -13 7.73 3.25
 -2 7 13 2.18 3.55
 -2 7 13 0.15 2.66
 -2 -7 13 7.91 4.69
 -2 7 12 304.92 21.66
 2 -7 -12 357.22 17.12
 -2 -7 12 331.97 24.38
 -2 7 12 319.1 20.47
 2 -7 -11 1766.51 44.05
 -2 7 11 1727.92 57.32
 -2 7 11 1814.35 52.87
 -2 -7 11 1830.7 61.53
 2 -7 -10 337.91 14.36
 -2 7 10 349.88 19.27
 -2 7 10 338.27 22.45
 -2 -7 10 368.13 24.51
 -2 -7 9 -1.4 1.61
 2 -7 -9 1.14 0.94
 -2 7 9 -0.34 2.73
 -2 7 9 3.48 2.59
 -2 -7 9 0.91 3.04
 2 -7 -8 184.19 7.77
 -2 7 8 177.88 12.06
 -2 7 8 188.22 16.2
 -2 -7 8 184.17 14.71
 -2 -7 8 172.51 15.98
 -2 7 7 2210.31 52.52
 -2 7 7 2189.26 64.98
 -2 -7 7 2236.24 65.48
 -2 -7 7 2179.11 61.26
 2 -7 -6 1.14 0.7
 -2 7 6 0.76 2.87
 -2 -7 6 1.74 2.06
 -2 7 6 0.55 0.99
 -2 -7 6 0.51 2.01
 -2 7 5 619.74 30.19
 -2 7 5 635.91 19.74
 -2 -7 5 576.58 28.77
 2 -7 -5 631.7 19.17
 -2 -7 5 609.4 28.1
 -2 7 4 1149.46 27.5
 -2 7 4 1245.79 44.38
 -2 -7 4 1190.62 43.06
 -2 -7 4 1152.23 41.29
 -2 -7 3 37.61 6.91
 -2 -7 3 38.8 7.19
 -2 7 3 41.57 7.5
 -2 7 2 64.08 9.37
 -2 -7 2 62.59 8.79
 -2 7 1 1775.24 55.26
 -2 -7 1 1700.11 53.09
 -2 -7 0 677.7 30.75
 -2 7 0 744.31 33.06
 -2 7 -1 539.75 27.5
 -2 -7 -1 472.45 25.38
 -2 7 -2 609.78 29.52
 -2 -7 -2 609.66 29.43
 -2 7 -2 623.35 19.26
 -2 7 -3 48.69 5.26
 -2 7 -3 49.35 8.31
 2 7 3 43.68 7.56
 -2 7 -3 39.58 2.81
 -2 -7 -3 35.19 6.82
 2 7 4 593.38 30.19
 -2 7 -4 690.16 23.28
 -2 7 -4 560.21 16.51
 -2 -7 -4 684.13 31.26
 -2 7 -4 603.91 29.53
 -2 7 -5 1.71 1.49
 2 7 5 2.99 3.42
 -2 7 -5 -1.03 2.08
 -2 7 -5 1.04 0.88
 -2 -7 -5 5.31 3.68
 2 7 6 137.32 14.15
 -2 7 -6 120.16 10.41
 -2 7 -6 118.39 7.93
 -2 -7 -6 113.7 12.58
 -2 7 -6 122.41 12.75
 -2 7 -7 28.67 5.14
 -2 -7 -7 26.04 6.58
 2 7 7 39.6 8.12
 -2 7 -7 23.04 5.81
 2 7 7 28.54 4.3
 2 -7 7 23.69 3.76
 -2 7 -7 27.16 4.13
 2 7 8 263.21 20.45
 -2 7 -8 249.17 16.82
 -2 7 -8 244.65 20.17
 -2 7 -8 224.62 17.92
 2 7 8 252.01 12.44
 -2 -7 -8 306.5 21.1
 2 -7 8 261.48 12.42
 2 7 9 168.53 16.66
 -2 7 -9 193.32 15.31
 -2 7 -9 203.07 18.35
 2 7 9 167.6 9.23
 -2 7 -9 171.73 15.59
 2 -7 9 170.64 9.19
 -2 -7 -9 186.79 16.78
 2 7 10 15.04 2.35
 -2 7 -10 10.23 5.15
 2 7 10 19.91 6.1
 2 -7 10 16.41 2.41
 -2 7 -10 7.59 3.28
 -2 -7 -10 18.23 5.54
 2 7 11 745.91 36.65
 2 7 11 640.89 19.45
 -2 7 -11 650.55 31.7
 -2 7 -11 681.92 35.68
 2 -7 11 618.89 15.71
 -2 -7 -11 679.2 34.01
 2 -7 11 661.58 15.98
 -2 7 -12 115.6 13.2
 2 7 12 129.78 15.15
 2 7 12 115.24 6.46
 -2 7 -12 103.45 13.84
 -2 -7 -12 130.82 14.47
 -2 7 -13 75.28 11.26
 -2 -7 -13 64.64 10.28
 -2 7 -13 70.84 11.73
 2 7 13 96.98 13.33
 2 7 14 674.34 36.81
 -2 7 -14 609.52 34.21
 -2 7 -14 691.75 37.11
 -2 -7 -14 705.26 36.09
 -2 7 -15 599.48 34.38
 2 7 15 605.26 35.11
 -2 7 -15 611.93 35.22
 -2 -7 -15 521.61 31.72
 -2 7 -16 10.01 5.7
 -2 7 -16 4.35 3.93
 2 7 16 15.43 5.81
 -2 -7 -16 18.09 5.95
 2 7 17 325.6 26.33
 -2 7 -17 305.16 25.58
 -2 -7 -17 288.93 23.53
 -2 7 -17 277.86 24.12
 -2 7 -18 870.76 45.85
 -2 7 -18 835.3 43.43
 -2 -7 -18 880.69 42.9
 2 7 18 767.75 42.33
 -2 7 -19 4.86 5.53
 -2 7 -19 -1.94 3.19
 2 7 19 3.4 4.21
 -2 -7 -19 -0.86 3.79
 -2 7 -20 64.36 13.31
 -2 7 -20 69.84 12.42
 2 7 20 81.01 13.58
 -2 -7 -20 55.41 10.74
 2 -7 20 77.8 12.62
 2 -7 21 822.46 42.38
 2 7 21 843.82 46.13
 -2 7 -21 879.16 49.57
 -2 7 -21 840.63 45.1
 -2 -7 -21 818.17 43.31
 2 7 22 116.33 16.95
 -2 -7 -22 109.1 15.27
 -2 7 -22 97.46 15.03
 -2 7 -22 119.95 18.26
 2 -7 22 111.2 15.23
 -2 7 -23 6.37 4.29
 2 7 23 -1.55 3.76
 -2 -7 -23 -1.38 2.94
 2 -7 23 7.61 4.03
 2 7 24 288.83 27.34
 -2 7 -24 315.65 31.48
 -2 7 -24 285.21 26.76
 2 -7 24 316.17 26.49
 -2 -7 -24 296.83 26.26
 -2 -7 -25 441.49 38.41
 2 7 25 482.13 36.32
 -2 7 -25 488.25 40.47
 -2 -7 -25 518.69 35.22
 -2 7 -25 418.65 32.91
 2 -7 25 518.92 34.37
 -2 -7 -26 55.11 13.93
 -2 7 -26 40.55 11.67
 -2 7 -26 65.71 13.08
 2 7 26 57.24 12.37
 -2 -7 -26 52.92 11.31
 -2 -7 -27 67.5 15.93
 -2 7 -27 103.85 19.8
 -2 -7 -27 76.39 13.65
 2 7 27 86.56 15.65
 -2 -7 -28 256.73 30.98
 -2 7 -28 261.34 31.55
 2 7 28 278.4 28.27
 -2 7 -29 56.93 14.56
 -2 -7 -29 60.92 15.6
 -2 -7 -30 32.49 12.2
 -2 7 -30 12.02 7.01
 2 -8 -31 2.91 4.43
 2 -8 -30 -0.2 5.17
 2 -8 -29 497.99 39.9
 -2 -8 29 425 41.07
 2 -8 -28 23.25 9.15
 -2 -8 28 2.27 4.9
 -2 -8 27 1.12 5.69
 2 -8 -27 -2.45 4
 -2 -8 26 6.17 5.72
 2 -8 -26 -2.76 4.6
 2 -8 -25 667.6 44.34
 -2 -8 25 637.68 46.95
 -2 -8 24 26.51 9.96
 2 -8 -24 20.92 8.35
 -2 -8 23 21.87 8.6
 2 -8 -23 15.61 7.35
 -2 8 22 -0.39 2.4
 2 -8 -22 1.48 4.11
 -2 -8 22 8.1 4.77
 -2 8 21 132.58 15.8
 -2 -8 21 113.6 18.26
 2 -8 -21 116.7 17.5
 2 -8 -20 3.88 4.41
 -2 8 20 -5.65 3.62
 -2 -8 20 -0.05 2.69
 2 -8 -19 351.49 23.36
 -2 -8 19 382.49 31.75
 2 -8 -19 368.75 30.05
 -2 8 19 364.69 25.79
 2 -8 -18 10.57 4.55
 2 -8 -18 13.65 6.4
 -2 8 18 4.95 3.05
 -2 -8 18 13.09 6.06
 2 -8 -17 528.62 26.57
 -2 8 17 504.23 30.16
 -2 -8 17 462.18 33.35
 2 -8 -17 493.86 33.78
 -2 8 16 0.31 2.8
 2 -8 -16 -0.5 3.08
 2 -8 -16 3.13 2.36
 -2 -8 16 2.72 3.82
 2 -8 -15 789.01 30.82
 -2 8 15 785.69 37.64
 -2 -8 15 717.92 40.49
 2 -8 -14 14.82 3.86
 -2 -8 14 6.6 4.13
 -2 8 14 15.97 5.45
 2 -8 -13 580.09 22.74
 -2 8 13 500.12 29.43
 -2 -8 13 556.73 33.54
 2 -8 -12 9.1 2.48
 -2 8 12 4.98 2.97
 -2 -8 12 8.53 4.18
 2 -8 -11 57.1 5.62
 -2 8 11 62.3 9.76
 -2 -8 11 59.77 10.24
 -2 -8 10 10.08 3.47
 2 -8 -10 11.62 2.28
 -2 8 10 11.64 4.76
 -2 -8 10 9.78 4.83
 -2 -8 9 6.36 2.44
 -2 8 9 9.59 4.26
 -2 -8 9 14.93 5.98
 -2 -8 8 72.63 9.52
 -2 8 8 66.03 9.88
 -2 -8 8 88.69 11.58
 2 -8 -7 1991.84 47.01
 -2 -8 7 2043.64 59.56
 -2 -8 7 1967.39 62.29
 -2 8 7 2062.18 63.89
 -2 -8 6 217.7 16.75
 -2 -8 6 220.16 17.81
 2 -8 -6 209.05 10.43
 -2 8 6 208.78 17.72
 -2 -8 5 31.83 6.54
 -2 8 5 29.23 6.75
 2 -8 -5 18.52 2.64
 -2 -8 5 19 5.26
 -2 8 4 9.96 4.05
 -2 -8 4 18.21 5.28
 -2 8 3 1273.19 47.86
 -2 -8 3 1332.14 46.7
 -2 -8 3 1331.83 46.16
 -2 8 2 135.28 13.95
 -2 -8 2 135.09 13.37
 -2 8 1 14.46 4.95
 -2 -8 1 15.9 4.48
 -2 -8 0 117.69 12.5
 -2 8 0 118.54 13.12
 -2 8 -1 18.8 2.33
 -2 -8 -1 25.68 6.21
 -2 8 -1 33.92 7.17
 -2 8 -2 56.8 4.97
 -2 8 -2 60.38 9.75
 -2 -8 -2 59.76 9
 -2 8 -3 2679.1 57.29
 -2 -8 -3 2567.79 73.63
 -2 8 -3 2622.01 74.05
 -2 8 -4 161.23 10.51
 -2 8 -4 141.61 14.6
 -2 -8 -4 145.04 14.82
 2 -8 4 136.42 11.3
 -2 8 -5 212.56 17.81
 -2 8 -5 192.75 12.46
 2 -8 5 224.63 13.93
 -2 -8 -5 180.33 16.31
 -2 8 -5 174.66 7.96
 -2 8 -6 135.48 11.23
 -2 8 -6 141.94 14.86
 -2 -8 -6 151.45 15.66
 2 8 6 130.2 10.93
 -2 8 -6 126.32 7.78
 2 -8 6 141.35 10.61
 2 8 7 3366.58 90.43
 2 -8 7 3225.07 71.14
 -2 8 -7 3366.03 77.79
 -2 8 -7 3400.8 88.15
 2 8 7 3165.43 72.73
 -2 8 -7 3169.59 67.29
 -2 -8 -7 3246.77 87.72
 -2 8 -8 276.26 17.81
 2 8 8 283.09 14.75
 2 8 8 263.21 21.43
 -2 8 -8 265.13 20.36
 -2 8 -8 299.93 23.62
 -2 -8 -8 273.58 21.13
 2 -8 8 291.17 14.23
 -2 8 -9 81.92 10.04
 2 8 9 81.18 7.17
 -2 8 -9 70.35 11.84
 2 8 9 66.27 11.11
 -2 8 -9 72.73 10.82
 2 -8 9 81.76 6.74
 -2 -8 -9 65.32 10.41
 -2 -8 -10 12.76 5.43
 -2 8 -10 10.26 3.96
 2 8 10 9.32 2.18
 -2 8 -10 11.9 5.27
 2 8 10 11.3 5.68
 2 -8 10 7.87 1.91
 2 8 11 136.15 16.01
 -2 8 -11 133.4 13.9
 -2 8 -11 104.37 14.43
 2 -8 11 125.58 6.65
 -2 -8 -11 115.92 14.39
 -2 8 -12 109.25 13.02
 2 8 12 107.74 14.44
 2 8 12 98.82 7.16
 -2 8 -12 88.92 13.38
 -2 -8 -12 80.14 12.26
 2 8 13 777.82 40.8
 -2 8 -13 815.6 38.62
 -2 8 -13 816.81 42.17
 -2 -8 -13 844.53 41.04
 -2 8 -14 1.7 2.36
 -2 8 -14 4 3.99
 -2 -8 -14 7.09 4.71
 2 8 14 9.44 5.21
 -2 8 -15 37.75 8.76
 -2 -8 -15 43.64 9.31
 -2 8 -15 50.52 10.47
 2 8 15 55.19 10.99
 -2 8 -16 14.33 6.05
 2 8 16 10.87 5.98
 -2 -8 -16 2.82 2.47
 -2 8 -16 5.55 4.25
 2 8 17 991.34 48.52
 -2 8 -17 876.5 45.56
 -2 8 -17 914.43 46.98
 -2 -8 -17 869.74 44.21
 -2 8 -18 38.91 9.97
 2 8 18 36.44 9.32
 -2 8 -18 37.35 9.59
 -2 -8 -18 42.7 10.21
 -2 8 -19 88.59 14.84
 -2 8 -19 89.78 14.41
 2 8 19 68.24 12.49
 -2 -8 -19 69.05 12.17
 -2 8 -20 34.9 9.44
 -2 8 -20 32.08 9.44
 2 8 20 17.23 7.12
 -2 -8 -20 20.07 6.81
 -2 8 -21 16.13 7.12
 2 8 21 17.53 6.54
 -2 8 -21 30.22 9.11
 -2 -8 -21 21.62 7.46
 -2 8 -22 -3.03 5.58
 2 8 22 0.73 3.46
 -2 8 -22 7.55 5.35
 -2 -8 -22 4.42 3.64
 2 -8 22 4.95 3.65
 -2 8 -23 34.23 10.49
 2 8 23 18.19 7.71
 -2 8 -23 14.98 6.95
 2 -8 23 15.18 5.56
 -2 -8 -23 24.63 7.58
 -2 8 -24 51.92 13.19
 2 8 24 51.31 11.96
 -2 8 -24 55.49 13.15
 2 -8 24 56.58 11.53
 -2 -8 -24 46.08 10.73
 -2 8 -25 260.1 29.35
 -2 8 -25 245.94 26.14
 2 -8 25 251.2 24.15
 -2 -8 -25 264.17 25.99
 -2 8 -26 -1.31 4.43
 -2 8 -26 1.2 2.96
 -2 -8 -26 4.71 4.02
 -2 8 -27 131.39 21.74
 -2 -8 -27 76.56 15.01
 -2 8 -28 -2.53 5.48
 -2 -8 -28 5.74 5.12
 -2 8 -29 202.88 28.59
 2 -9 -30 33.77 10.77
 2 -9 -29 -4.16 5.69
 -2 -9 29 11.79 7.87
 2 -9 -28 144 21.83
 -2 -9 28 95.65 19.32
 -2 -9 27 10.76 7.18
 2 -9 -27 29.47 10.34
 -2 -9 26 25.38 9.72
 2 -9 -26 13.13 6.64
 -2 -9 25 211.26 26.96
 2 -9 -25 216.36 25.72
 2 -9 -24 50.96 12.25
 -2 -9 24 77.73 16.31
 -2 -9 23 5.84 6.5
 2 -9 -23 -0.32 3.03
 -2 -9 22 40.35 12.12
 2 -9 -22 60.95 13.27
 -2 9 21 483.75 31.07
 -2 -9 21 448.8 36.48
 2 -9 -21 452.06 35.4
 2 -9 -20 29.8 9.58
 -2 9 20 42.77 9.09
 -2 -9 20 53.77 12.38
 -2 9 19 1.22 2.22
 2 -9 -19 3.55 4.09
 -2 9 18 119.05 14.77
 -2 -9 18 114.29 16.96
 2 -9 -18 85.45 14.55
 -2 9 17 674.6 36.32
 -2 -9 17 692.67 41.81
 2 -9 -17 689.5 41.75
 -2 -9 16 1.04 3.39
 2 -9 -16 2.51 4.41
 -2 9 16 4.9 3.31
 -2 9 15 423.45 27.76
 -2 -9 15 415.89 30.83
 2 -9 -15 487.05 33.28
 -2 9 14 615.88 33.77
 -2 -9 14 602.85 36.47
 2 -9 -14 583.09 36.49
 -2 9 13 35.74 8.06
 2 -9 -13 40.17 9.87
 -2 -9 13 27.18 7.73
 -2 9 12 7.88 3.81
 2 -9 -12 11.54 6.74
 -2 -9 12 6.76 3.81
 -2 -9 11 1662.02 61.35
 2 -9 -11 1887.4 66.48
 -2 9 11 1778.45 61.1
 -2 -9 10 4.63 3.52
 -2 9 10 1.69 3.31
 2 -9 -10 5.54 3.8
 -2 -9 10 3.23 3.97
 -2 -9 9 16.62 5.05
 -2 9 9 15.17 5.08
 -2 -9 9 10.67 4.33
 2 -9 -9 19.42 6.5
 2 -9 -8 658.19 34.99
 -2 -9 8 682.6 34.2
 -2 9 8 613.01 32.87
 -2 -9 8 663.65 31.27
 -2 9 7 774.25 36.99
 -2 -9 7 756.27 35.75
 2 -9 -7 727.84 22.84
 -2 -9 7 771.64 34.02
 -2 9 6 208.29 18.42
 2 -9 -6 233.67 10.33
 -2 -9 6 250.73 19.57
 -2 -9 6 246.04 18.33
 -2 9 5 670.83 34.39
 -2 -9 5 718.05 33.93
 -2 -9 5 677.72 32.26
 -2 9 4 545.72 30.01
 2 -9 -4 495.37 28.22
 -2 -9 4 482.21 27.44
 -2 -9 4 507.34 27.51
 -2 -9 3 222.3 18.02
 -2 9 3 273.35 20.86
 2 -9 -3 275.07 20.05
 -2 -9 3 225.57 18.24
 -2 -9 2 196.52 16.97
 -2 9 2 160.71 15.86
 2 -9 -2 190.64 16.6
 -2 -9 1 845.7 37.14
 -2 9 1 894.77 39.61
 2 -9 -1 839.21 35.93
 2 -9 0 48.1 8.02
 -2 9 0 39.65 7.71
 -2 -9 0 41.55 7.78
 -2 9 -1 970.38 22.2
 -2 9 -1 1033.46 43.09
 2 -9 1 986.11 37.64
 -2 -9 -1 1017.9 41.59
 2 -9 2 154.85 13.58
 -2 9 -2 166.78 8.67
 -2 9 -2 175.77 16.68
 -2 -9 -2 180.42 16.79
 -2 9 -3 88.61 7.07
 -2 9 -3 77.54 11.34
 -2 -9 -3 105.11 12.88
 2 -9 3 95.53 10.14
 -2 -9 -4 572.98 31.18
 -2 9 -4 571.84 21.45
 2 9 4 584.73 27.19
 2 -9 4 584.89 26.02
 -2 9 -4 594.06 31.9
 -2 9 -5 175.57 16.86
 -2 9 -5 159.09 11.5
 2 9 5 172.01 13.74
 2 -9 5 171.65 12.92
 -2 -9 -5 174.21 17.22
 -2 9 -6 907.36 31.78
 -2 9 -6 867.83 39.84
 2 9 6 958.02 33.74
 -2 9 -6 844.32 21.93
 2 -9 6 948.19 32.19
 -2 -9 -6 949.05 41.78
 -2 -9 -7 26.93 7.21
 -2 9 -7 10.13 3.19
 2 9 7 13.39 3.73
 2 -9 7 25.81 4.79
 -2 9 -7 19.93 5.98
 -2 9 -8 488.15 24.67
 -2 9 -8 511.16 32.28
 2 9 8 469.97 21.43
 -2 9 -8 468.7 28.92
 2 -9 8 504.74 20.49
 -2 -9 -8 496.13 30.16
 -2 9 -9 191.56 15.54
 -2 9 -9 200.99 20.26
 2 9 9 200.87 12.71
 -2 9 -9 182.37 17.99
 2 -9 9 211.47 11.99
 -2 -9 -9 228.47 20.38
 -2 9 -10 25.11 6.08
 2 9 10 29.95 4.53
 2 -9 10 34.35 4.37
 -2 -9 -10 17.88 6.14
 -2 9 -11 1065.98 42.88
 -2 -9 -11 1125.68 48.79
 -2 9 -11 1065.47 49.96
 -2 9 -12 8.78 3.96
 -2 -9 -12 19.76 7.12
 -2 9 -12 8.67 4.96
 2 9 12 18.61 3.54
 -2 9 -13 47.3 8.87
 -2 9 -13 27.54 8.14
 -2 -9 -13 60.31 11.08
 -2 9 -14 514.85 31.58
 -2 9 -14 522.76 35.01
 -2 -9 -14 525.21 33.4
 -2 9 -15 509.45 32.22
 -2 9 -15 589.81 37.65
 -2 -9 -15 549.74 34.76
 -2 9 -16 87.65 14.62
 -2 9 -16 109.52 15.15
 -2 -9 -16 132.79 16.96
 -2 9 -17 343.01 27.75
 -2 9 -17 355.17 29.54
 -2 -9 -17 356.11 28.43
 -2 9 -18 501.06 34.67
 -2 9 -18 428.38 33.22
 -2 -9 -18 448.66 32.47
 -2 9 -19 30.35 8.7
 -2 9 -19 40.67 10.48
 -2 -9 -19 23.81 7.9
 -2 9 -20 3.16 4.38
 -2 9 -20 12.8 7.06
 -2 -9 -20 13.46 6.99
 -2 9 -21 870.13 50.1
 -2 9 -21 855.81 49.31
 -2 -9 -21 766.23 44.96
 -2 -9 -22 38.18 9.85
 -2 9 -22 18.18 7.35
 -2 9 -22 22.41 8.54
 -2 9 -23 1.77 4.49
 -2 9 -23 14.8 6.8
 -2 -9 -23 15.16 6.2
 2 -9 23 10.14 5.71
 -2 9 -24 126.86 20.04
 -2 9 -24 69.73 14.51
 -2 -9 -24 124.87 18.49
 2 -9 24 101.95 15.7
 -2 9 -25 462.44 37.26
 2 -9 25 448.14 33.61
 -2 -9 -25 526.03 37.91
 -2 9 -26 44.04 13.07
 -2 9 -26 25.06 9.1
 -2 -9 -26 19.22 7.49
 -2 -9 -27 193.44 23.3
 -2 9 -27 177.23 25.39
 -2 9 -27 150.14 21.56
 -2 9 -28 166.61 25.35
 -2 -9 -28 137.88 20.18
 -2 9 -29 68.26 17.02
 -2 -10 28 126.55 22.38
 2 -10 -28 98.98 18.53
 -2 -10 27 56.1 14.59
 2 -10 -27 80.01 16.26
 2 -10 -26 136.09 21.05
 -2 -10 26 108.16 19.95
 2 -10 -25 44.24 12.12
 -2 -10 25 41.57 12.47
 -2 -10 24 1.13 4.42
 2 -10 -24 -0.38 3.17
 2 -10 -23 88.48 16.55
 -2 -10 23 105.21 19.02
 -2 -10 22 633.73 45.57
 2 -10 -22 678.87 45.4
 2 -10 -21 4.96 4.13
 -2 -10 21 11.35 6.26
 -2 10 20 30.23 8.1
 2 -10 -20 32.15 10.3
 -2 -10 20 36.44 10.61
 -2 10 19 12.03 4.6
 -2 -10 19 8.36 5.12
 2 -10 -19 3.24 3.51
 2 -10 -18 125.19 18.12
 -2 10 18 106.85 14.4
 2 -10 -17 8.46 5.03
 -2 10 17 16.92 5.98
 -2 -10 17 12.18 5.46
 -2 10 16 2.92 2.28
 2 -10 -16 12.06 6.07
 -2 -10 16 6.66 5.34
 -2 10 15 82.65 12.5
 2 -10 -15 70.41 13.06
 -2 -10 15 102.15 15.05
 -2 10 14 250.45 21.76
 2 -10 -14 235.86 23.56
 -2 -10 14 243.26 23.18
 -2 10 13 -11.47 4.98
 -2 -10 13 -2.22 3.71
 2 -10 -13 -2.23 3.91
 2 -10 -12 681.78 39.49
 -2 10 12 640.35 35.47
 -2 -10 12 667.86 37.38
 -2 -10 11 110.04 12.64
 -2 -10 11 113 14.76
 -2 10 11 116.89 14.51
 2 -10 -11 129.38 16.58
 2 -10 -10 602.51 36.07
 -2 -10 10 634.14 34.86
 -2 10 10 599.63 34.01
 -2 -10 10 610.81 30.67
 -2 -10 9 27.92 6.63
 2 -10 -9 34.83 8.84
 -2 10 9 15.91 5.69
 -2 -10 9 29.32 7.46
 -2 -10 8 37.16 7.41
 -2 10 8 40.92 8.39
 -2 -10 8 25.48 6.67
 2 -10 -8 44.76 9.52
 -2 -10 7 142.26 14.53
 2 -10 -7 156.54 16.97
 -2 -10 7 134.52 14.73
 -2 10 7 147.09 15.98
 -2 10 6 230.46 20.32
 2 -10 -6 293.71 23.24
 -2 -10 6 253.53 20.12
 -2 -10 6 253.4 19.58
 -2 -10 5 95.3 12.21
 -2 10 5 97.42 13.08
 -2 -10 5 70.81 10.64
 2 -10 -5 105.14 13.47
 -2 10 4 651.36 34.89
 2 -10 -4 651.79 33.98
 -2 -10 4 603.94 31.67
 -2 -10 4 655.95 32.8
 -2 -10 3 100.19 12.27
 -2 -10 3 90.37 11.78
 2 -10 -3 87.63 11.8
 -2 10 3 110.78 13.87
 -2 -10 2 -0.43 2.37
 -2 10 2 0.05 3.02
 2 -10 -2 0.68 2.97
 -2 -10 2 -2.5 3.24
 -2 10 1 268.17 21.7
 -2 -10 1 274.61 21.16
 2 -10 -1 300.18 21.43
 -2 -10 0 3064.91 84.96
 2 -10 0 3027.59 80.8
 -2 10 0 3038.78 87.09
 2 -10 1 715.14 32.11
 -2 10 -1 591.78 14.86
 -2 10 -1 647.96 34.66
 -2 -10 -1 670.51 34.15
 -2 10 -2 166.59 8.53
 -2 -10 -2 165.34 16.86
 2 -10 2 153.23 14.26
 -2 10 -2 170.93 17.31
 2 10 2 171.81 15.69
 -2 10 -3 313.61 13.9
 2 10 3 325.13 21.39
 -2 10 -3 324.59 24.1
 2 -10 3 310.58 19.77
 -2 -10 -3 288.84 22.61
 -2 10 -4 973.48 29.85
 2 10 4 944.48 38.22
 2 -10 4 966.1 36.47
 -2 10 -4 1017.43 44.69
 -2 -10 -4 918.38 42.53
 2 -10 5 11.68 3.49
 -2 10 -5 14.94 3.33
 2 10 5 14.55 4.4
 -2 10 -5 25.8 7.44
 -2 -10 -5 21.58 6.87
 -2 10 -6 1088.37 36.62
 -2 10 -6 1247.71 50.44
 2 10 6 1148.68 40.65
 2 -10 6 1155.92 38.39
 -2 -10 -6 1225.53 50.35
 -2 10 -7 1072.87 37.27
 -2 10 -7 1096.11 47.3
 2 10 7 1032.62 37.32
 2 -10 7 1065.77 35.47
 -2 -10 -7 1095.49 47.75
 -2 10 -8 12.59 4.34
 2 -10 8 8.6 2.96
 -2 10 -8 16.93 7.26
 2 10 8 7.71 3.2
 -2 10 -8 9.76 5.16
 -2 -10 -8 7.72 6.23
 -2 10 -9 393.93 22.86
 -2 10 -9 402.31 30.5
 2 10 9 386.35 19.6
 -2 10 -9 415.61 28.44
 2 -10 9 384.97 17.98
 -2 -10 -9 389.23 28.21
 -2 10 -10 1523.53 51.83
 -2 10 -10 1542.38 63.34
 -2 -10 -10 1540.94 60.32
 -2 -10 -11 103.2 14.88
 -2 10 -11 89.78 11.7
 2 10 11 73.2 8.01
 -2 10 -11 83.28 13.93
 -2 10 -12 26.64 6.69
 -2 10 -12 20.28 7.45
 -2 -10 -12 22.2 7.17
 -2 10 -13 161.6 16.89
 -2 10 -13 176.93 20.85
 -2 -10 -13 181.96 19.76
 -2 10 -14 661.25 36.18
 -2 10 -14 637.72 40.71
 -2 -10 -14 653.33 39.02
 -2 10 -15 49.16 9.78
 -2 -10 -15 39.09 9.52
 -2 10 -15 53.94 12.31
 -2 10 -16 7.57 5
 -2 10 -16 -1.23 4.21
 -2 -10 -16 12.59 5.93
 -2 10 -17 95.8 14.55
 -2 10 -17 74.38 14.34
 -2 -10 -17 83.15 14.14
 -2 10 -18 13.13 5.96
 -2 10 -18 17.25 6.61
 -2 -10 -18 18.92 7.32
 -2 -10 -19 40.88 10.43
 -2 10 -19 21.1 7.5
 -2 10 -19 25.08 9.23
 -2 10 -20 520.29 37.81
 -2 10 -20 508.59 38.64
 -2 -10 -20 471.51 35.45
 -2 10 -21 30.93 9.35
 -2 10 -21 15.01 7.26
 -2 -10 -21 27.28 8.55
 -2 10 -22 199.74 24.16
 -2 10 -22 158.89 21.64
 -2 -10 -22 149.19 20.3
 -2 -10 -23 -1.19 4.09
 -2 10 -23 2.06 2.97
 -2 10 -23 4.04 3.24
 2 -10 24 113.51 16.85
 -2 10 -24 150.46 22.11
 -2 10 -24 126.15 20.14
 -2 -10 -24 136.85 19.48
 -2 10 -25 -4.06 7.11
 -2 10 -25 -5.28 6.14
 -2 -10 -25 2.75 4.14
 -2 10 -26 56.27 14.44
 -2 10 -26 38.1 11.25
 -2 -10 -26 32.85 9.99
 -2 10 -27 31.09 11.02
 -2 10 -27 29.22 9.73
 -2 -10 -27 35.2 10.67
 -2 10 -28 13.17 8.69
 -2 -10 -28 5.17 3.83
 -2 -10 -29 -2.56 4.02
 2 -11 -27 6.57 6.83
 -2 -11 27 7.36 6.9
 -2 -11 26 7.07 5.95
 2 -11 -26 7.09 6.57
 -2 -11 25 -2.52 6.69
 2 -11 -25 3.03 3.93
 2 -11 -24 350.99 34.18
 -2 -11 24 353.54 34.7
 2 -11 -23 41.92 12.57
 -2 -11 23 23.23 8.69
 -2 -11 22 119.48 19.44
 2 -11 -22 121.13 19.49
 2 -11 -21 2.39 4.35
 -2 -11 21 3.68 5.93
 2 -11 -20 52.68 12.82
 -2 -11 20 61.93 13.09
 2 -11 -19 179.34 23.36
 -2 -11 19 173.89 21.88
 -2 11 19 166.09 18.68
 -2 11 18 825.93 42.97
 -2 -11 18 855.12 48.85
 2 -11 -18 855.21 50.32
 2 -11 -17 -1.97 4.06
 -2 -11 17 0.9 2.86
 -2 11 17 6.47 4.88
 -2 -11 16 -1.53 3.77
 2 -11 -16 -0.79 4.13
 -2 11 16 6.8 3.91
 -2 11 15 6.35 4.32
 2 -11 -15 15.8 7.64
 -2 -11 15 10.58 5.55
 2 -11 -14 1516.85 65.87
 -2 11 14 1611.29 61.51
 -2 -11 14 1599.68 64.16
 -2 11 13 192.65 19.5
 -2 -11 13 164.1 18.89
 2 -11 -13 157.03 19.64
 -2 -11 12 335.76 22.94
 -2 11 12 408.77 28.9
 -2 -11 12 346.05 27.21
 2 -11 -12 398.86 30.49
 -2 -11 11 34.59 7.34
 -2 11 11 50.96 10.29
 2 -11 -11 33.17 8.83
 -2 -11 11 64.91 11.5
 2 -11 -10 512.32 34
 -2 -11 10 439.95 29.54
 -2 11 10 455.32 30.81
 -2 -11 10 511.64 28.6
 -2 11 9 139.72 16.58
 2 -11 -9 147.55 17.83
 -2 -11 9 152.11 15.37
 -2 -11 9 134.69 15.69
 2 -11 -8 1562.86 60.96
 -2 -11 8 1395.53 54.63
 -2 11 8 1542.77 59.06
 -2 -11 8 1527.47 54.17
 -2 -11 7 1.77 2.84
 -2 -11 7 -1.97 3.96
 -2 11 7 2.38 3.99
 2 -11 -7 12.06 6.36
 -2 11 6 10.56 5.04
 -2 -11 6 18.04 5.42
 -2 -11 6 14.63 5.37
 2 -11 -6 8.07 3.91
 2 -11 -5 22.04 6.81
 -2 11 5 15.02 5.22
 -2 -11 5 11.54 4.28
 -2 -11 5 12.18 4.64
 -2 11 4 1347.62 54.76
 2 -11 -4 1371.77 53.47
 -2 -11 4 1356.83 51.3
 -2 -11 4 1425.93 52.63
 -2 11 3 3.32 3.06
 -2 -11 3 2.07 3.55
 2 -11 -3 5.31 4.38
 -2 -11 3 1.19 2.44
 -2 -11 2 41.53 8.33
 -2 -11 2 46.18 8.39
 -2 11 2 57.13 10.42
 2 -11 -2 32.81 7.39
 -2 11 1 99.63 13.75
 2 -11 -1 75.03 11.2
 -2 -11 1 86.41 12.16
 2 11 0 430.75 27.75
 -2 11 0 447.8 29.67
 2 -11 0 393.6 25.14
 -2 -11 0 440.74 28.26
 2 -11 1 330.95 22.54
 2 11 1 321.47 23.39
 -2 11 -1 361.04 26.54
 -2 -11 -1 374.42 26
 -2 -11 -2 374.19 26.53
 2 11 2 422.63 26.36
 2 -11 2 402.98 24.4
 -2 11 -2 355.68 26.8
 -2 11 -3 7.53 4.63
 2 11 3 3.13 2.83
 2 -11 3 1.78 2.63
 -2 -11 -3 -1.77 2.51
 -2 11 -4 546.02 21
 2 -11 4 600.31 28.48
 2 11 4 536.98 28.92
 -2 11 -4 477.57 31.33
 -2 -11 -4 546.16 33.06
 -2 11 -5 14.25 3.41
 2 11 5 8.37 3.79
 2 -11 5 14.77 4.49
 -2 -11 -5 11.48 5.07
 -2 11 -5 16.84 6.67
 -2 11 -6 229.18 14.85
 -2 11 -6 265.74 23.1
 2 11 6 220.75 17.18
 2 -11 6 214.88 15.76
 -2 -11 -6 207.85 20.27
 -2 11 -7 -4.58 2.55
 2 11 7 2.49 1.74
 -2 11 -7 0.24 2.87
 2 -11 7 1.98 1.96
 -2 -11 -7 0.63 3.41
 -2 11 -8 254.07 17.49
 2 11 8 243.3 17.05
 -2 11 -8 228.2 21.66
 2 -11 8 242.18 15.48
 -2 -11 -8 228.44 21.68
 -2 11 -9 159.36 18.12
 -2 11 -9 181.58 15.5
 2 11 9 184.35 14.23
 -2 11 -9 162.94 19.9
 -2 -11 -9 180.57 19.89
 2 -11 9 177.04 12.66
 -2 11 -10 8.67 4.99
 -2 11 -10 5.53 3.57
 -2 11 -10 -0.52 3.3
 -2 -11 -10 0.48 2.97
 -2 11 -11 88.78 11.66
 2 11 11 99.5 10.18
 -2 11 -11 81.22 14.41
 -2 -11 -11 103.8 15.22
 -2 11 -12 5.46 3.6
 -2 -11 -12 18.02 7.04
 -2 11 -12 17.13 6.81
 -2 11 -13 26.19 7.18
 -2 11 -13 23.77 8.24
 -2 -11 -13 18.26 6.84
 -2 11 -14 354.37 26.39
 -2 11 -14 386.1 32.23
 -2 -11 -14 299.66 27.17
 -2 11 -15 5.13 4.27
 -2 11 -15 -3.32 4.31
 -2 -11 -15 -11.61 5.75
 -2 -11 -16 3.2 4.03
 -2 11 -16 1.48 2.86
 -2 11 -16 1.25 4.59
 -2 11 -17 -1.17 3.47
 -2 11 -17 5.97 6.42
 -2 -11 -17 6.86 6.04
 -2 11 -18 992.58 51.42
 -2 11 -18 1063.07 57.83
 -2 -11 -18 1140.74 56.95
 -2 11 -19 177.58 21.7
 -2 11 -19 184.77 23.72
 -2 -11 -19 160.91 20.74
 -2 11 -20 77.35 14.49
 -2 11 -20 76.54 15.33
 -2 -11 -20 93.36 16.27
 -2 11 -21 14.21 6.98
 -2 11 -21 10.85 5.86
 -2 -11 -21 22.64 8.18
 -2 11 -22 286.23 29.38
 -2 11 -22 253.21 28.65
 -2 -11 -22 254.03 27.32
 -2 11 -23 71.27 15.38
 -2 -11 -23 57.35 13.3
 -2 11 -23 90.16 17.45
 -2 11 -24 399.27 36.79
 -2 11 -24 438.49 38.46
 -2 -11 -24 479.49 38.45
 -2 11 -25 -0.93 4.15
 -2 11 -25 7.05 6.35
 -2 -11 -25 7.96 6.23
 -2 11 -26 30.07 10.71
 -2 11 -26 16.76 8.1
 -2 -11 -26 14.93 7.06
 -2 11 -27 0.67 4.86
 -2 -11 -27 3.08 3.71
 -2 11 -28 427.91 39.81
 -2 -11 -28 531.16 42.14
 -2 -12 27 22.22 9.71
 -2 -12 26 147.63 23.34
 -2 -12 25 118.99 20.6
 2 -12 -25 103.15 19.14
 2 -12 -24 2.5 4.92
 -2 -12 24 -0.04 3.83
 -2 -12 23 -2.81 5.12
 2 -12 -23 -2.48 5.08
 2 -12 -22 227.96 27.57
 -2 -12 22 311.69 31.55
 2 -12 -21 19.13 9.25
 -2 -12 21 0.95 3.86
 -2 -12 20 16.09 7.5
 2 -12 -20 9.1 6.72
 2 -12 -19 163.36 22.35
 -2 -12 19 111.36 17.94
 -2 12 18 50.08 10.67
 -2 -12 18 56.1 12.62
 2 -12 -18 72.46 14.87
 -2 12 17 148.89 18.01
 2 -12 -17 154.46 21.14
 -2 -12 17 173.86 21.3
 -2 12 16 0.79 2.96
 2 -12 -16 3.62 2.93
 -2 -12 16 -2.78 4.98
 -2 12 15 331.98 27.06
 2 -12 -15 382.9 32.62
 2 -12 -14 97.78 16.05
 -2 12 14 107.9 15.07
 -2 -12 14 137.72 18.08
 -2 -12 13 12.78 5.21
 -2 12 13 2.31 2.97
 2 -12 -13 15.36 7.31
 -2 -12 12 -1.66 1.96
 -2 12 12 1.09 2.2
 2 -12 -12 -2.24 3.17
 -2 -12 12 5.24 4.07
 -2 -12 11 1.64 2.24
 2 -12 -11 5.25 3.52
 -2 -12 11 4.27 2.98
 -2 12 11 4.77 3.65
 2 -12 -10 195.75 21.37
 -2 -12 10 184.35 19.03
 -2 12 10 196.26 20.16
 -2 -12 10 183.74 17.36
 -2 -12 9 -2.11 2.59
 2 -12 -9 0.39 2.79
 -2 12 9 1.32 2.57
 -2 -12 9 -1.94 2.25
 -2 -12 8 -0.96 2.66
 -2 12 8 2.84 3.06
 2 -12 -8 3.49 5.12
 -2 -12 8 -2.03 2.21
 -2 12 7 426.55 30.34
 2 -12 -7 432.06 30.93
 -2 -12 7 407.78 27.31
 -2 -12 7 423 27.57
 2 -12 -6 242.26 22.61
 -2 12 6 197.72 20.47
 -2 -12 6 219.93 19.63
 -2 -12 6 220.3 19.82
 -2 12 5 352.73 27.55
 -2 -12 5 383.7 26.54
 2 -12 -5 355.73 27.19
 -2 -12 5 365.23 25.24
 -2 12 4 332.5 26.52
 2 -12 -4 325.17 25.65
 -2 -12 4 350.01 24.46
 -2 -12 4 321.02 24.37
 2 12 -3 507.13 32.94
 -2 12 3 475.21 32.01
 -2 -12 3 479.43 30.18
 2 -12 -3 497.07 31.28
 -2 -12 3 463.47 28.47
 -2 -12 2 76.44 11.12
 -2 12 2 84.58 13.31
 2 12 -2 61.62 11.32
 2 -12 -2 72.32 11.67
 -2 -12 2 56.92 10.41
 2 -12 -1 4.26 3.25
 -2 -12 1 6.24 3.4
 2 12 -1 2.44 3.78
 -2 -12 1 17.29 5.88
 -2 12 1 10.76 4.98
 2 12 0 548.92 32.89
 -2 12 0 556.04 35
 2 -12 0 551.23 31.22
 -2 -12 0 561.84 33.61
 -2 -12 -1 -2.83 4.03
 2 12 1 3.53 3.74
 -2 12 -1 8.78 5.57
 2 -12 1 4.16 2.96
 2 12 2 107.17 13.91
 2 -12 2 145.09 14.93
 -2 12 -2 141.09 17.45
 -2 -12 -2 115.48 15.4
 -2 -12 -3 653.1 37.56
 2 12 3 637.94 34.15
 2 -12 3 709.95 33.38
 -2 12 -3 636.37 37.92
 -2 12 -4 352.7 27.82
 2 12 4 383.12 25.48
 2 -12 4 402.91 24.11
 -2 -12 -4 383.63 28.53
 -2 12 -5 81.62 13.82
 2 12 5 82.74 11.36
 2 -12 5 83.67 10.43
 -2 -12 -5 98 14.41
 2 12 6 522.95 28.7
 2 -12 6 470.29 25.36
 -2 -12 -6 501.02 33.34
 -2 12 -6 480.92 32.83
 -2 12 -7 664.36 39.47
 2 12 7 647.91 31.9
 2 -12 7 654.15 29.32
 -2 -12 -7 684.84 39.76
 2 12 8 326.68 21.64
 -2 12 -8 364.74 28.76
 2 -12 8 383.98 20.77
 -2 -12 -8 374.13 29.27
 -2 12 -9 35.86 7.15
 -2 12 -9 56.59 12.69
 -2 12 -9 38.99 10.03
 -2 -12 -9 34.15 9.6
 -2 12 -10 827.06 48.7
 -2 12 -10 880.5 46.7
 -2 12 -10 855.87 37.47
 -2 -12 -10 864.62 46.89
 -2 12 -11 141.31 15.01
 -2 12 -11 196.18 23.16
 -2 12 -11 162.05 19.77
 -2 -12 -11 178.61 20.72
 -2 -12 -12 195.7 21.93
 -2 12 -12 192.49 18.23
 -2 12 -12 203.03 23.85
 -2 12 -13 135.49 15.78
 -2 12 -13 159.77 21.52
 -2 -12 -13 142.63 19.09
 -2 12 -14 273.02 23.32
 -2 12 -14 306.49 30.05
 -2 -12 -14 302.31 27.98
 -2 12 -15 179.2 19.24
 -2 -12 -15 145.25 19.62
 -2 12 -15 155.42 21.48
 -2 12 -16 20.93 6.71
 -2 12 -16 4.23 5.25
 -2 -12 -16 13.87 6.68
 -2 12 -17 692.03 41.43
 -2 12 -17 691.96 47.07
 -2 -12 -17 681.49 44.54
 -2 12 -18 1.71 3.05
 -2 12 -18 -4.62 7.43
 -2 12 -19 65.61 13.26
 -2 12 -19 79.74 15.77
 -2 -12 -19 66.43 13.78
 -2 12 -20 135.75 19.38
 -2 12 -20 116.76 19.98
 -2 -12 -20 102.74 17.53
 -2 12 -21 15.17 6.97
 -2 12 -21 7.01 4.68
 -2 -12 -21 20.28 8.21
 -2 12 -22 7.44 4.68
 -2 12 -22 -0.56 6.65
 -2 -12 -22 6.93 4.59
 -2 12 -23 16.86 8.72
 -2 12 -23 24.73 9.4
 -2 -12 -23 2.64 4.54
 -2 12 -24 15.5 7.58
 -2 12 -24 7 4
 -2 -12 -24 18.88 8
 -2 12 -25 95.71 18.24
 -2 12 -25 92.63 18.96
 -2 -12 -25 124.87 20.31
 -2 12 -26 5.31 6.35
 -2 12 -26 5.24 4.92
 -2 -12 -26 16.78 8.4
 -2 12 -27 31.96 12.22
 -2 12 -27 30.06 11.82
 -2 -13 26 57.17 14.81
 -2 -13 25 70.89 16.08
 -2 -13 24 15.42 8.12
 2 -13 -23 19.47 8.03
 -2 -13 23 14.91 7.55
 -2 -13 22 3.26 4.49
 2 -13 -22 5.31 5.32
 -2 -13 21 280.14 29.99
 2 -13 -21 311.95 32.37
 -2 -13 20 44.84 11.78
 2 -13 -20 51.92 13.56
 2 -13 -19 14.73 7.27
 -2 -13 19 15.8 7.06
 -2 -13 18 40.15 10.68
 2 -13 -18 21.37 9.86
 -2 13 17 447.65 32.46
 -2 -13 17 414.45 33.89
 2 -13 -17 505.22 39.65
 -2 13 16 65.56 12.34
 -2 -13 16 62.94 13.11
 -2 13 15 469.63 33.49
 -2 -13 15 449.89 33.92
 2 -13 -15 509.69 39
 -2 13 14 25.32 8.1
 2 -13 -14 35.47 10.94
 -2 -13 14 24.12 8.37
 -2 13 13 45.69 10.21
 2 -13 -13 44.84 11.22
 -2 -13 13 41.11 9.65
 2 -13 -12 8.32 5.32
 -2 13 12 3.61 4.4
 -2 -13 12 9.41 3.96
 -2 -13 12 6.58 2.94
 -2 13 11 792.24 43.79
 -2 -13 11 768.98 41.92
 2 -13 -11 720.36 44.23
 -2 -13 11 791.66 38.71
 -2 -13 10 163.88 18.65
 2 -13 -10 178.57 21.28
 -2 13 10 216.47 22.18
 -2 -13 10 220.71 19.8
 -2 -13 9 2.03 3.1
 -2 13 9 3 3.58
 2 -13 -9 0.79 3.72
 -2 -13 9 3.16 3.73
 2 -13 -8 53.57 11.18
 -2 13 8 55.49 11.38
 -2 -13 8 73.63 11.72
 -2 -13 8 60.74 10.57
 -2 13 7 432.12 31.61
 -2 -13 7 419.7 28.23
 2 13 -7 455.38 34.38
 2 -13 -7 403.01 31.01
 -2 -13 7 427.97 28.76
 -2 -13 6 90.96 13.26
 2 13 -6 95.41 15.69
 -2 13 6 104.65 15.53
 2 -13 -6 118.47 16.34
 -2 -13 6 105.57 13.78
 -2 13 5 317.82 27.05
 2 13 -5 284.06 26.16
 2 -13 -5 292.98 25.16
 -2 -13 5 320.32 24.85
 -2 -13 5 331.11 24.47
 -2 13 4 19.96 7.37
 -2 -13 4 6.92 4.25
 2 13 -4 7.88 4.81
 2 -13 -4 24.52 7.42
 -2 -13 4 14.35 5.11
 -2 -13 3 27.88 7.18
 -2 13 3 44.6 10.1
 2 13 -3 38.05 9.04
 -2 -13 3 37.52 8.64
 2 -13 -3 43.84 9.57
 -2 -13 2 5.13 3.66
 2 -13 -2 -0.49 3.33
 2 13 -2 6.95 3.45
 -2 13 2 11.51 5.93
 -2 -13 2 6.39 4.35
 2 13 -1 562.39 35.21
 -2 13 1 547.47 35.77
 2 -13 -1 520.91 32
 -2 -13 1 543.22 33.98
 -2 -13 1 557.62 31.67
 -2 -13 0 18.19 6.13
 -2 -13 0 15.26 5.98
 2 13 0 9.46 4.54
 -2 13 0 14.42 5.83
 2 -13 0 25.68 7.02
 -2 -13 -1 123.16 16.23
 2 13 1 147.89 17.17
 -2 13 -1 119.89 16.74
 2 -13 1 146.08 15.92
 2 13 2 13.39 5.27
 2 -13 2 20.11 5.88
 -2 13 -2 12.79 6.19
 -2 -13 -2 31.27 8.44
 2 13 3 434.71 29.13
 2 -13 3 447.69 27.23
 -2 -13 -3 428.97 31.22
 -2 13 -3 466.87 33.4
 2 13 4 6.95 3.73
 -2 13 -4 -2.69 3.9
 2 -13 4 0.77 1.91
 -2 -13 -4 1.75 3.86
 2 13 5 4.74 3
 -2 13 -5 10.96 5.32
 2 -13 5 14.04 5.08
 -2 -13 -5 -3.02 4.11
 2 13 6 136.6 14.97
 2 -13 6 118.73 12.69
 -2 13 -6 120.39 16.93
 -2 -13 -6 108.93 15.97
 -2 13 -7 110.86 16.51
 2 13 7 111.19 13.27
 -2 -13 -7 88.97 14.43
 -2 13 -8 90.06 15.2
 -2 -13 -8 132.27 18.37
 -2 13 -9 137.11 18.35
 -2 -13 -9 155.76 19.82
 -2 13 -10 3.81 5.55
 -2 13 -10 6.96 5.73
 -2 -13 -10 1.36 3.49
 -2 -13 -11 658.81 42.2
 -2 13 -11 636.94 44.06
 -2 13 -11 578.2 39.09
 -2 13 -12 10.06 7.56
 -2 13 -12 12.66 7.44
 -2 -13 -12 -3.67 5.01
 -2 13 -13 21.87 8.36
 -2 13 -13 21.08 7.63
 -2 -13 -13 28.93 9.5
 -2 13 -14 64.87 14.61
 -2 -13 -14 41.45 10.33
 -2 13 -15 296.68 31.03
 -2 -13 -15 353.79 31.86
 -2 13 -16 57.73 13.99
 -2 -13 -16 55.19 12.84
 -2 13 -17 169.93 23.96
 -2 -13 -17 224.55 25.79
 -2 13 -18 15.2 6.44
 -2 13 -18 25.17 10.24
 -2 -13 -18 18.58 7.07
 -2 13 -19 17.7 7.9
 -2 13 -19 14.99 8.52
 -2 -13 -19 9.65 6.86
 -2 13 -20 64.98 13.66
 -2 13 -20 63.74 15.26
 -2 -13 -20 79.63 15.61
 -2 13 -21 344.79 32.35
 -2 13 -21 358.79 35.99
 -2 -13 -21 327.45 32.7
 -2 13 -22 80.71 16.12
 -2 13 -22 104.9 19.95
 -2 -13 -22 83.68 16.53
 -2 13 -23 6.05 6.92
 -2 13 -23 10 8.08
 -2 -13 -23 5.36 5.23
 -2 13 -24 51.77 13.44
 -2 13 -24 37.3 11.82
 -2 -13 -24 58.99 14.29
 -2 13 -25 331.07 34.65
 -2 13 -25 380.78 38.52
 -2 -14 22 47.96 12.89
 2 -14 -21 -2.66 4.96
 2 14 -21 9.6 5.85
 -2 -14 21 -4 5.83
 2 14 -20 34.17 11.64
 -2 -14 20 47.17 12.42
 2 -14 -20 18.43 9.37
 2 14 -19 263.02 31.46
 -2 -14 19 232.03 26.19
 2 -14 -19 190.35 25.64
 2 14 -18 56 14.6
 -2 -14 18 49.24 11.85
 2 -14 -18 57.15 14.4
 -2 14 17 35.26 9.35
 -2 -14 17 39.66 10.37
 2 14 -17 25.93 10.34
 2 -14 -17 34.24 10.12
 -2 14 16 19.96 7.67
 2 14 -16 2.98 3.35
 -2 -14 16 23.11 8.07
 2 -14 -16 15.79 7.04
 -2 14 15 107.17 16.02
 2 14 -15 102.76 18.68
 -2 -14 15 69.19 13.47
 2 -14 -15 106.3 17.86
 2 -14 -14 50.04 12.33
 2 14 -14 53.74 14.08
 -2 14 14 42.15 10.18
 -2 -14 14 69.68 13.03
 2 -14 -13 14.51 7.37
 2 14 -13 10.18 5.71
 -2 14 13 26.36 8.43
 -2 -14 13 2.79 4.57
 2 14 -12 108.64 18.59
 -2 14 12 78.26 14
 2 -14 -12 86.89 15.97
 -2 -14 12 105.77 15.62
 -2 -14 11 21.66 6.9
 2 14 -11 10.65 6.8
 2 -14 -11 5.84 5.14
 -2 -14 11 5.82 4.6
 -2 14 11 10.19 5.2
 -2 -14 10 85.08 12.55
 2 14 -10 81.44 15.56
 -2 14 10 88.37 14.84
 2 -14 -10 66.93 13.58
 -2 -14 10 99.14 14.5
 -2 -14 9 7.12 4.31
 -2 14 9 12.63 6.71
 2 -14 -9 9.29 5.5
 2 14 -9 5.06 3.81
 -2 -14 9 3.56 2.98
 2 -14 -8 89.64 15.24
 -2 14 8 78.69 13.74
 2 14 -8 115.48 18.1
 -2 -14 8 80 12.52
 -2 -14 8 83.11 12.73
 -2 -14 7 540.57 32.9
 -2 14 7 602.09 38.74
 2 14 -7 476.91 36.74
 2 -14 -7 536.73 36.88
 -2 -14 7 473.66 31.64
 -2 -14 6 -1.28 3.52
 2 14 -6 1.94 4.84
 -2 14 6 1.28 3.27
 2 -14 -6 4.29 4.86
 -2 -14 6 1.76 2.6
 -2 14 5 20.5 7.79
 2 14 -5 13.91 6.35
 -2 -14 5 19.41 6.56
 2 -14 -5 27.39 8.3
 -2 -14 5 13.38 5.17
 -2 -14 4 2.87 2.95
 2 14 -4 8.42 6.03
 -2 -14 4 6.02 2.77
 2 -14 -4 4.02 4.38
 -2 14 4 4.06 5.98
 2 -14 -3 851.36 44.56
 2 14 -3 962.28 49.99
 -2 14 3 917.99 49.22
 -2 -14 3 861.79 44.7
 -2 -14 3 923.26 42.72
 2 14 -2 0.75 3.44
 -2 -14 2 7.63 5.92
 -2 -14 2 4.79 3.33
 2 -14 -2 1.31 3.87
 2 14 -1 197.38 21.71
 2 -14 -1 227.23 21.58
 -2 14 1 253.96 25.01
 -2 -14 1 198.31 20.88
 -2 -14 1 254.44 21.26
 2 14 0 166.18 19.65
 -2 14 0 224.67 23.4
 2 -14 0 220.48 20.87
 -2 -14 0 193.15 20.89
 -2 -14 0 202.77 19.11
 2 14 1 32.46 8.52
 -2 14 -1 47.15 11.04
 2 -14 1 20.14 6.55
 -2 -14 -1 37.38 10.17
 2 14 2 259.8 23.8
 2 -14 2 276.53 22.58
 -2 14 -2 315.98 28.49
 -2 -14 -2 304.81 26.66
 -2 -14 -3 1090.67 53.26
 2 14 3 1116.64 50.43
 2 -14 3 1043.63 45.31
 -2 14 -3 1018.35 52.96
 -2 14 -4 20.07 7.97
 2 14 4 16.83 6.23
 -2 -14 -4 13.46 6.23
 2 -14 4 19.88 6.2
 2 14 5 73.89 11.83
 -2 14 -5 85.66 14.95
 2 -14 5 75.37 10.74
 -2 -14 -5 68.03 12.7
 2 14 6 18.26 5.41
 -2 -14 -6 20.84 7.98
 -2 14 -6 23.03 8.4
 -2 14 -7 655.37 42.42
 -2 -14 -7 677.14 42.47
 -2 14 -8 63.88 13.25
 -2 -14 -8 60.75 12.99
 -2 -14 -9 42.38 11.7
 -2 14 -9 73.49 14.3
 -2 14 -10 51.78 12.05
 -2 -14 -10 58.36 12.45
 -2 14 -11 269.8 27.57
 -2 -14 -11 239.91 25.8
 -2 14 -12 25.27 10.66
 -2 14 -12 47.79 12.19
 -2 -14 -12 27.67 9.21
 -2 14 -13 225.59 27.54
 -2 14 -13 264.05 27.49
 -2 -14 -13 227.59 26.24
 -2 14 -14 46.94 11.47
 -2 14 -14 73.67 15.8
 -2 -14 -14 69.4 14.92
 -2 14 -15 -0.8 4.23
 -2 14 -15 1.96 5.11
 -2 -14 -15 7.25 6.55
 -2 14 -16 21.44 8.76
 -2 14 -16 9.49 7.21
 -2 -14 -16 21.46 8.34
 -2 14 -17 335.64 34.88
 -2 -14 -17 306.61 31.32
 -2 14 -18 0.74 5.43
 -2 -14 -18 3.17 4.57
 -2 14 -19 -1.52 4.39
 -2 -14 -19 3.52 4.89
 -2 14 -20 84.38 17.67
 -2 -14 -20 79.08 16.03
 -2 14 -21 64.32 15.82
 -2 -14 -21 54.78 13.96
 -2 14 -22 78.33 17.9
 -2 -14 -22 51.11 13.5
 -2 14 -23 15.25 7.57
 -2 14 -24 27.37 9.81
 2 15 -19 43.36 14.07
 2 -15 -19 60.12 15.35
 2 -15 -18 140.38 22.47
 2 15 -18 179.14 26.22
 2 15 -17 161.02 24.83
 2 -15 -17 163.59 23.59
 -2 15 16 32.62 9.66
 2 15 -16 15.35 8.73
 2 -15 -16 24.66 9.4
 2 -15 -15 197.46 25.46
 2 15 -15 239.09 29.54
 -2 15 15 196.66 22.66
 2 15 -14 347.15 35.36
 -2 15 14 319.15 29.13
 2 -15 -14 273.88 29.6
 2 -15 -13 245.74 27.59
 2 15 -13 217.42 27.48
 -2 15 13 198.07 23.01
 2 15 -12 -3.23 5.92
 -2 15 12 -3.66 3.92
 2 -15 -12 11.12 7.3
 2 15 -11 249.14 28.76
 2 -15 -11 260.13 27.61
 -2 15 11 240.27 25.26
 -2 -15 10 21.73 6.94
 -2 -15 10 10.27 4.71
 2 15 -10 21.45 9.71
 -2 15 10 20.23 7.38
 2 -15 -10 11.5 6.1
 -2 -15 9 12.87 5.73
 -2 15 9 19.48 7.03
 2 15 -9 22.13 8.8
 -2 -15 9 18.43 6.63
 -2 15 8 407.66 33.1
 2 15 -8 397.18 35.04
 -2 -15 8 439.66 30.47
 2 -15 -8 447.3 34.93
 -2 -15 8 437.74 31
 -2 15 7 220.35 24.19
 2 15 -7 227.17 25.92
 2 -15 -7 222.76 24.25
 -2 -15 7 253.62 22.59
 -2 -15 7 209.84 21.49
 -2 -15 6 86.52 13.03
 -2 -15 6 107.94 15.51
 2 15 -6 83.63 15.7
 -2 15 6 113.75 17.25
 2 -15 -6 96.53 15.9
 -2 -15 5 105.68 15.37
 2 15 -5 127.37 18.86
 -2 15 5 119.46 17.61
 2 -15 -5 126.07 17.66
 -2 -15 5 96.22 13.38
 -2 15 4 220.98 24.14
 2 15 -4 213.99 24.04
 2 -15 -4 262.42 24.93
 -2 -15 4 202.77 19.58
 -2 -15 4 173.22 20.12
 -2 15 3 144.55 19.62
 -2 -15 3 131.56 17.61
 2 -15 -3 135.17 17.65
 2 15 -3 160.41 20.31
 -2 -15 3 148.13 16.62
 -2 15 2 -1.1 4.31
 2 15 -2 6.57 4.06
 2 -15 -2 5.62 4.19
 -2 -15 2 3.9 3.04
 -2 -15 2 5.23 5.03
 2 15 -1 180.73 21.7
 -2 15 1 203.38 23.32
 2 -15 -1 206.2 21.13
 -2 -15 1 201.29 19.29
 -2 -15 1 221.76 22.97
 -2 -15 0 66.22 11.06
 2 15 0 81.61 13.98
 -2 15 0 75.2 14.28
 -2 -15 0 61.35 12.17
 2 -15 0 92.58 14.08
 -2 -15 -1 -4.55 5.25
 2 15 1 12.02 6.05
 -2 15 -1 5.78 5.36
 -2 -15 -1 4.24 3.56
 2 -15 1 6.7 3.9
 2 -15 2 103.66 14.25
 2 15 2 109.23 15.77
 -2 15 -2 135.48 19.18
 -2 -15 -2 124.87 17.65
 2 15 3 4.42 3.65
 2 -15 3 7.15 4.04
 -2 15 -3 17.92 7.61
 -2 -15 -3 4.99 6.21
 -2 -15 -4 119.6 18.15
 -2 15 -4 132.12 19.42
 2 -15 4 158.11 16.74
 2 15 4 111.73 15.66
 -2 -15 -5 16.65 7.05
 2 15 5 19.61 6.89
 -2 15 -5 18.17 7.82
 -2 15 -6 89.73 15.92
 -2 -15 -6 80.99 15.13
 -2 15 -7 1.54 3.47
 -2 -15 -7 -3.09 4.5
 -2 15 -8 426.02 35.15
 -2 -15 -8 405.16 34.31
 -2 15 -9 8.73 5.78
 -2 -15 -9 1.1 4.52
 -2 15 -10 5.33 6.92
 -2 -15 -10 4.59 4.67
 -2 15 -11 73.58 14.83
 -2 -15 -11 63.36 13.87
 -2 -15 -12 20.04 8.59
 -2 15 -12 18.3 7.92
 -2 15 -13 11.51 5.85
 -2 -15 -13 28.55 9.3
 -2 15 -14 174.91 25.19
 -2 15 -14 160.42 22.27
 -2 -15 -14 195.97 25.05
 -2 15 -15 70.24 15.88
 -2 15 -15 55.63 13.67
 -2 -15 -15 50.7 13.05
 -2 15 -16 73 16.78
 -2 15 -16 61 14.29
 -2 -15 -16 83.37 16.92
 -2 -15 -17 78.63 16.49
 -2 15 -17 91.9 18.53
 -2 15 -17 107.06 18.68
 -2 15 -18 306.25 34.65
 -2 15 -18 280.38 30.38
 -2 -15 -18 278.7 30.92
 -2 15 -19 81.43 16.52
 -2 -15 -19 88.11 17.64
 -2 15 -19 86.52 18.75
 -2 15 -20 5.43 4.94
 -2 15 -20 2.62 6.07
 -2 15 -21 134.11 21.04
 2 16 -17 11.81 6.02
 2 -16 -17 25.86 10.24
 2 16 -16 -15.47 8.61
 2 -16 -16 5.31 4.7
 -2 16 15 41.75 10.79
 2 16 -15 74.84 16.54
 2 -16 -15 42.17 12.06
 2 16 -14 24.06 10.36
 -2 16 14 22.92 8.03
 2 -16 -14 38.48 11.98
 2 16 -13 -4.04 4.12
 -2 16 13 -1.53 3.28
 2 -16 -13 -0.57 5.31
 2 -16 -12 171.48 23.18
 2 16 -12 166.41 24.24
 -2 16 12 126.58 19.16
 2 16 -11 -1.53 5.04
 2 -16 -11 1.81 3.36
 -2 16 11 5.04 4.56
 2 16 -10 310.18 32.9
 2 -16 -10 301.72 30.61
 -2 16 10 323.57 30.07
 -2 16 9 91.69 16.16
 2 16 -9 101.31 18.11
 2 -16 -9 81.9 15.54
 -2 -16 8 27.49 8.03
 -2 16 8 31.26 9.49
 2 16 -8 54.46 13.87
 2 -16 -8 33.57 10.78
 2 16 -7 4.55 3.55
 -2 16 7 0.23 5.41
 2 -16 -7 2.04 3.29
 -2 -16 7 -2.14 4.31
 2 16 -6 112.14 18.67
 -2 16 6 65.81 13.76
 2 -16 -6 95.76 16.27
 -2 -16 6 75.87 13.31
 -2 -16 5 149.12 19.01
 2 16 -5 141.51 20.81
 -2 16 5 142.74 20.19
 2 -16 -5 167.36 20.95
 -2 16 4 315.23 29.98
 2 16 -4 352.2 32.09
 2 -16 -4 282.36 26.93
 -2 16 3 12.1 6.6
 -2 -16 3 17.7 7.12
 2 16 -3 22.02 8
 2 -16 -3 25.66 8.4
 -2 16 2 3.34 3.78
 2 16 -2 11.53 5.8
 2 -16 -2 8.32 4.84
 -2 -16 2 13.47 6.18
 2 16 -1 12.07 6.67
 2 -16 -1 10.82 5.49
 -2 -16 1 22.12 8.86
 -2 -16 0 587.88 39.9
 2 16 0 663 42.61
 -2 16 0 605.85 42.5
 2 -16 0 691.36 40.48
 2 16 1 50.23 11.62
 -2 16 -1 57.68 13.44
 2 -16 1 47.33 10.26
 -2 -16 -1 72.9 14.36
 2 16 2 13.56 6.44
 -2 16 -2 21.3 7.96
 2 -16 2 11.09 5.44
 -2 -16 -2 12.89 6.99
 2 16 3 -0.13 3.48
 -2 16 -3 7.12 6.77
 2 -16 3 4.43 3.5
 -2 -16 -3 3.85 5.95
 2 16 4 299 26.52
 -2 16 -4 276.11 28.71
 -2 -16 -4 283.51 28.32
 -2 -16 -5 189 23.26
 -2 16 -5 203.81 24.7
 -2 16 -6 99.59 17.39
 -2 -16 -6 84.95 15.87
 -2 16 -7 100.43 17.58
 -2 -16 -7 77.25 15.4
 -2 16 -8 29.19 9.91
 -2 -16 -8 10.99 7
 -2 16 -9 185.45 24.3
 -2 -16 -9 201.83 25.12
 -2 16 -10 967.55 56.53
 -2 -16 -10 876.36 53.62
 -2 16 -11 30.67 10.87
 -2 -16 -11 24.58 9.51
 -2 16 -12 4.77 4.92
 -2 -16 -12 5.7 6.75
 -2 16 -13 16.35 7.59
 -2 -16 -13 19.11 7.72
 -2 16 -14 215 26.76
 -2 -16 -14 196.82 26.08
 -2 16 -15 76.35 16.13
 -2 -16 -15 52.39 13.25
 -2 16 -16 36.42 11.47
 -2 -16 -16 41.12 11.95
 -2 16 -17 -3.85 4.02
 -2 -16 -17 6.39 4.98
 2 17 -14 511.58 45.47
 2 -17 -14 441.57 39.91
 2 17 -13 80.94 18.17
 -2 17 13 66.58 14.33
 2 -17 -13 61.14 14.53
 2 17 -12 92.02 18.79
 -2 17 12 94.38 16.61
 2 -17 -12 79.97 16.62
 2 17 -11 58.77 15.74
 2 -17 -11 61.16 14.05
 -2 17 11 59.24 13.37
 -2 17 10 62.94 13.79
 2 17 -10 77.79 16.91
 2 -17 -10 49.15 12.12
 -2 17 9 67.1 14.25
 2 17 -9 75.36 16.39
 2 -17 -9 65.8 14.57
 2 17 -8 271.81 30.69
 -2 17 8 248.21 27.28
 2 -17 -8 234.42 26.62
 2 17 -7 55.22 14.13
 -2 17 7 53.06 13.06
 -2 -17 7 28.27 8.81
 2 -17 -7 22.12 8.46
 -2 -17 6 15.04 6.19
 2 17 -6 9.51 7.24
 -2 17 6 14.29 7.35
 2 -17 -6 14.66 6.89
 2 17 -5 -0.43 3.71
 -2 17 5 3.73 4.25
 -2 -17 5 0.79 3.78
 2 -17 -5 -0.69 4.24
 -2 17 4 341.38 32.43
 2 17 -4 303.93 31.25
 2 -17 -4 314.68 29.56
 -2 -17 4 313.54 28.83
 -2 -17 3 75.52 14.53
 2 17 -3 98.74 17.41
 2 -17 -3 73.64 13.88
 -2 17 3 69.13 14.61
 -2 17 2 67.64 14.67
 2 17 -2 87.78 16.46
 -2 -17 2 86.32 15.31
 2 -17 -2 104.3 16.57
 2 17 -1 302 29.86
 -2 17 1 295.59 30.19
 -2 -17 1 316.79 29.68
 2 -17 -1 307.15 27.88
 -2 17 0 32.43 10.43
 2 17 0 37.85 10.84
 -2 -17 0 42.69 10.8
 2 17 1 82.73 15.48
 -2 17 -1 136.34 20.4
 2 -17 1 115.76 16.39
 -2 -17 -1 76.94 14.8
 2 17 2 23.46 7.91
 -2 17 -2 30.47 9.91
 -2 -17 -2 18.89 7.63
 -2 17 -3 71.15 15.35
 -2 -17 -3 28.16 8.91
 -2 17 -4 25.66 9.32
 -2 -17 -4 24.3 8.6
 -2 -17 -5 16.13 7.25
 -2 17 -5 -0.03 4.04
 -2 17 -6 58.67 13.98
 -2 -17 -6 99.56 17.75
 -2 17 -7 2.27 4.68
 -2 -17 -7 2.12 4.72
 -2 17 -8 142.01 21.87
 -2 -17 -8 135.7 21.25
 -2 -17 -9 142.21 21.73
 -2 17 -9 116.4 19.59
 -2 17 -10 14.93 9.64
 -2 -17 -10 17.98 9
 -2 17 -11 124.76 20.82
 -2 -17 -11 142.41 21.9
 -2 17 -12 34.27 10.63
 -2 -17 -12 22.96 9.45
 -2 17 -13 66.14 15.53
 -2 -17 -13 70.96 16.05
 -2 17 -14 143.27 22.58
 -2 18 12 0.53 5.41
 2 18 -11 16.69 8.32
 2 -18 -11 30.87 10.44
 -2 18 11 12.3 7.6
 -2 18 10 2.78 2.94
 2 18 -10 4.51 4.71
 2 -18 -10 7.62 5.14
 -2 18 9 8.79 5.45
 2 18 -9 6.75 8.24
 2 -18 -9 11.18 6.93
 -2 18 8 32.36 10.19
 2 18 -8 22.67 10.69
 2 -18 -8 24.82 9.71
 -2 18 7 268.03 29.27
 2 18 -7 213.01 27.92
 2 -18 -7 233.15 27.36
 2 18 -6 62.86 15.43
 -2 18 6 74.22 15.88
 2 -18 -6 85.99 16.13
 -2 -18 5 100.71 16.53
 2 18 -5 91.96 18.29
 -2 18 5 70.42 15.62
 2 -18 -5 77.34 15.12
 -2 -18 4 73.83 14.11
 -2 18 4 137.36 21.22
 2 18 -4 110.29 19.53
 2 -18 -4 121.17 18.9
 -2 18 3 352.47 34.18
 2 18 -3 326.15 33.16
 2 -18 -3 346.85 31.42
 -2 -18 3 369.13 32.57
 -2 -18 2 51.05 12.27
 -2 18 2 68.91 15.35
 2 18 -2 67.55 15.1
 2 -18 -2 76.68 14.88
 -2 18 1 3.06 4.81
 2 -18 -1 -0.27 3.96
 -2 -18 1 -1.14 3.46
 2 18 -1 -3.98 5.91
 -2 18 0 55.95 13.76
 2 18 0 57.81 13.17
 2 -18 0 56.39 11.96
 -2 -18 0 68.55 14.52
 -2 -18 -1 1.36 3.77
 -2 18 -1 3.16 5.88
 2 18 1 -2.79 3.82
 -2 18 -2 78.92 16.22
 -2 -18 -2 120.06 19.08
 -2 18 -3 266.38 30.29
 -2 -18 -3 286.6 29.93
 -2 -18 -4 125.13 20.23
 -2 18 -4 124.83 20.72
 -2 -18 -5 6.05 6.36
 -2 18 -5 18.73 10.07
 -2 18 -6 105.53 19.27
 -2 -18 -6 113.45 19.08
 -2 18 -7 441.8 39.71
 -2 -18 -7 405.25 37.05
 -2 18 -8 32.99 11.14
 -2 -18 -8 51.05 13.93
 -2 18 -9 8.15 5.39
 -2 -18 -9 2.82 3.53
 -2 -18 -10 41.33 12.52
 -2 19 11 179.82 24.81
 -2 19 10 49.07 13.15
 -2 19 9 -12.79 7.17
 -2 19 8 9.83 6.65
 2 19 -8 10.1 7.23
 2 -19 -8 15.98 7.78
 2 19 -7 151.57 24.37
 -2 19 7 201.2 26.52
 2 -19 -7 205.2 26.33
 2 19 -6 133.38 22.74
 -2 19 6 145.76 22.8
 2 -19 -6 133.09 21.11
 2 19 -5 70.96 16.54
 -2 19 5 68.32 15.23
 2 -19 -5 77.91 15.97
 -2 -19 4 7.79 6.34
 2 19 -4 8.55 6.22
 2 -19 -4 -2.67 4.62
 -2 -19 3 20.45 8.14
 2 19 -3 8.88 6.18
 -2 19 3 26 10.01
 2 -19 -3 17.05 7.43
 2 19 -2 -4.09 4.98
 2 -19 -2 -1.47 4.65
 -2 19 2 12.35 8.17
 -2 -19 2 -4.07 5.67
 2 19 -1 271.43 30.63
 -2 19 1 296.26 32.46
 -2 -19 1 248.96 28.01
 -2 19 0 6.66 7.6
 -2 -19 0 2.24 4.2
 -2 19 -1 71.37 16
 -2 -19 -1 51.11 12.8
 -2 -19 -2 8.85 6.56
 -2 19 -2 14.44 8.72
 -2 -19 -3 79.91 16.36
 -2 -19 -4 12.54 7.15
 -2 -19 -5 10.73 6.89
 -2 -19 -6 46.06 12.64
 2 -20 -5 16.15 7.25
 2 -20 -4 36.26 11.21
 2 20 -3 73.76 17.2
 2 20 -2 34.77 11.51
 -2 -20 2 34.39 10.39
 -2 -20 1 53.04 13.12
 -2 -20 0 66.33 15.06
 -3 0 31 12.02 9.32
 -3 0 30 7.04 4.79
 -3 0 29 0.54 5.21
 -3 0 28 227.13 28.87
 -3 0 27 3.77 6.67
 -3 0 26 708.83 49.35
 -3 0 25 -0.62 4.78
 -3 0 24 16.91 8.07
 -3 0 23 -1.38 2.98
 -3 0 22 1003.05 54.67
 -3 0 21 9.65 7.02
 -3 0 20 26.77 8.41
 -3 0 19 -0.1 3.32
 -3 0 18 569.26 36.38
 -3 0 17 -1.75 3.62
 -3 0 16 110.51 14.81
 -3 0 15 4.38 4.04
 -3 0 14 555.24 32.63
 -3 0 13 0.76 2.28
 3 0 -12 910.47 19.55
 -3 0 12 1028.76 42.95
 -3 0 12 976.33 42.18
 -3 0 11 0.73 2.27
 3 0 -11 0.77 0.66
 -3 0 11 -0.22 2.58
 3 0 -10 624.19 18.27
 -3 0 10 664.62 32.32
 -3 0 10 661.24 32.71
 -3 0 9 0.16 2.56
 -3 0 9 -0.1 2.76
 3 0 -9 -0.15 0.85
 -3 0 8 19.16 5.44
 -3 0 8 18.72 5.42
 3 0 -8 13.26 2.68
 -3 0 7 -3.52 2.53
 -3 0 7 -0.71 2.94
 3 0 -7 0.19 1.07
 -3 0 6 182.03 15.51
 3 0 -6 158.61 10.24
 -3 0 6 174.54 14.64
 -3 0 5 0.99 1.94
 -3 0 5 -0.56 2.36
 3 0 -5 1.23 1.56
 -3 0 4 483.91 25.08
 3 0 -4 499.19 20.06
 -3 0 4 457.1 23.73
 -3 0 3 -0.37 2.46
 -3 0 3 0.69 1.67
 3 0 -3 -0.09 1.4
 -3 0 2 39.69 6.6
 3 0 -2 41.15 5.84
 -3 0 1 -1.01 1.92
 3 0 -1 0.15 1.65
 -3 0 0 1343.59 42.62
 3 0 0 1336.71 40.61
 -3 0 -1 -1.27 1.26
 3 0 1 5.33 3.16
 -3 0 -2 2.97 2.18
 3 0 2 -0.72 1.58
 -3 0 -3 2.05 2.59
 3 0 3 3.48 4.26
 -3 0 -4 5299.41 109.51
 3 0 4 5357.21 115.34
 -3 0 -5 2.38 2.94
 3 0 5 5.37 4.63
 -3 0 -6 596.38 23.86
 3 0 6 629.34 28.83
 -3 0 -7 0.48 1.17
 3 0 7 2.3 3.14
 -3 0 -8 186.43 13.36
 -3 0 -8 232.59 13.37
 3 0 8 229.71 17.6
 -3 0 -9 -5.55 2.56
 -3 0 -9 0.07 1.44
 3 0 9 2.41 3.59
 3 0 10 2955.65 81.15
 -3 0 -10 3046.53 66.92
 -3 0 -10 3050.19 72.03
 -3 0 -11 1.1 1.99
 -3 0 -11 -0.7 1.9
 -3 0 -11 3.24 3.58
 3 0 11 2.55 2.31
 -3 0 -12 7.74 2.39
 -3 0 -12 6.42 2.17
 -3 0 -12 1.36 3.55
 3 0 12 9.93 4.61
 -3 0 -13 -0.12 1.05
 -3 0 -13 -1.74 1.87
 -3 0 -13 3.05 2.85
 3 0 13 1.36 1.94
 -3 0 -14 1286.26 54.1
 3 0 14 1260.64 49.92
 -3 0 -14 1306.62 34.09
 -3 0 -14 1279.53 40.5
 -3 0 -15 0.7 1.54
 -3 0 -15 1.26 4
 3 0 15 -0.18 2.37
 -3 0 -15 1.14 0.93
 -3 0 -16 117.36 15.95
 -3 0 -16 114.16 7.75
 3 0 16 111.71 14.21
 -3 0 -16 108.71 10.25
 -3 0 -17 1.24 1.42
 -3 0 -17 -2 5.1
 3 0 17 1.13 3.86
 -3 0 -18 30.5 9.26
 -3 0 -18 36.4 6.15
 3 0 18 26.17 7.33
 -3 0 -19 -1.77 3.95
 -3 0 -19 -1.41 1.97
 3 0 19 4.72 4.15
 -3 0 -20 310.58 29.28
 3 0 20 355.96 27.54
 -3 0 -21 2.1 3.56
 3 0 21 -2.23 4.48
 -3 0 -22 25.37 9.01
 3 0 22 38.5 9.84
 -3 0 -23 3.24 4.72
 3 0 23 -2.39 4.23
 -3 0 -24 550.82 42.19
 3 0 24 421.82 32.29
 -3 0 -25 -1.13 3.84
 3 0 25 -7.29 4.83
 -3 0 -26 11.05 7.1
 3 0 26 6.91 4.74
 -3 0 -27 0.52 3.68
 3 0 27 1.47 2.6
 -3 0 -28 25.27 10.66
 3 0 28 11.48 5.85
 -3 0 -29 -0.82 4.99
 3 0 29 -1.96 3.19
 -3 0 -30 6.26 6.98
 -3 1 31 72.03 17.17
 -3 1 30 70.24 16.53
 -3 -1 30 70.01 17.05
 -3 1 29 12.14 7.27
 -3 -1 29 -1.42 3.41
 -3 1 28 268.99 31.01
 -3 -1 28 228.52 29.22
 -3 1 27 14.25 5.17
 -3 -1 27 18.25 8.87
 -3 1 26 19.5 8.81
 -3 -1 26 31.59 11.09
 -3 1 25 71.15 14.74
 -3 -1 25 98.87 18.29
 -3 1 24 401.28 35.23
 -3 -1 24 384.53 34.82
 -3 1 23 77.81 14.86
 -3 -1 23 56.68 13.27
 -3 1 22 67.54 13.97
 -3 -1 22 85.71 16.03
 -3 1 21 405.87 32.77
 -3 -1 21 388.73 32.69
 -3 1 20 5.89 3.85
 -3 -1 20 17.64 6.92
 -3 1 19 76.69 13.62
 -3 -1 19 49.5 11
 -3 1 18 1511.44 61.81
 -3 -1 18 1428.42 61.45
 -3 1 17 303.62 25.3
 -3 -1 17 260.58 24.18
 -3 1 16 15.94 5.68
 -3 -1 16 18.65 6.37
 -3 1 15 156.11 17.02
 -3 1 15 164.82 17.74
 -3 -1 15 166.12 18.03
 -3 1 14 1695.37 60.46
 -3 -1 14 1615.32 60.48
 -3 1 14 1645.19 58.85
 -3 1 13 0.95 2.89
 3 -1 -13 0.85 0.45
 -3 1 12 424.78 26.91
 3 -1 -12 424.69 13.7
 -3 1 12 459.52 27.54
 -3 -1 12 460.63 28.39
 -3 1 11 935.17 40.31
 3 1 -11 872.33 19.91
 -3 -1 11 855.54 39.18
 3 -1 -11 905.41 23.78
 -3 1 11 944.86 39.66
 -3 1 10 435.21 26.15
 3 -1 -10 440.45 15.84
 3 1 -10 453.04 14.03
 -3 1 10 474.35 26.42
 -3 -1 10 425.58 25.93
 -3 1 9 11.46 4.32
 -3 -1 9 6.47 2.78
 3 1 -9 13.47 2.44
 -3 1 9 10.38 4.28
 3 -1 -9 12.79 2.73
 -3 1 8 3449.84 87.92
 3 -1 -8 3394.86 70.36
 -3 1 8 3458.9 85.31
 -3 -1 8 3567.79 88.34
 -3 -1 8 3262.52 86.77
 3 1 -8 3368.87 68.04
 -3 1 7 916.4 38.08
 3 1 -7 981.79 27.54
 -3 -1 7 957.6 38.82
 -3 1 7 920.6 36.06
 -3 -1 7 1029.88 39.5
 -3 -1 6 3.96 3.09
 -3 1 6 -0.46 1.69
 -3 -1 6 0.83 2.15
 -3 1 6 -1.2 3.28
 3 1 -6 -0.17 1.04
 3 1 -5 488.52 19.47
 3 -1 -5 485.03 20.08
 -3 1 5 487.17 25.55
 -3 1 5 481.22 23.78
 -3 -1 5 487.09 25.07
 -3 -1 5 478.58 25.45
 -3 -1 4 3249.44 80.4
 -3 1 4 3210.18 80.45
 3 1 -4 3194.79 69.71
 3 -1 -4 3080.49 70.24
 -3 1 4 3190.88 76.82
 -3 -1 4 3162.34 79.53
 -3 1 3 662.8 29.56
 3 1 -3 664.74 24.38
 3 -1 -3 608.61 24.21
 -3 -1 3 642.48 28.86
 -3 1 3 631.18 27.04
 -3 -1 2 137.3 12.56
 -3 1 2 138.14 12.67
 3 1 -2 151.19 11.33
 3 -1 -2 165.62 11.93
 -3 -1 1 527.8 24.68
 3 1 -1 513.02 22.33
 3 -1 -1 501.65 22.42
 -3 1 1 517.19 24.64
 -3 -1 0 332.84 19.24
 -3 1 0 323.05 18.97
 3 1 0 358.02 18.57
 3 -1 0 316.38 17.82
 -3 -1 -1 64.06 8.23
 3 -1 1 67.28 8.15
 3 1 1 64.09 7.91
 -3 1 -1 69.78 8.46
 -3 -1 -2 1975.26 53.83
 -3 1 -2 2035.87 54.99
 3 1 2 2059.65 55.76
 3 -1 2 2037.82 55.99
 -3 1 -3 13.98 4.21
 3 -1 3 15.71 4.49
 -3 -1 -3 10.2 3.33
 3 1 3 12.03 4.22
 -3 -1 -4 519.18 23.86
 -3 -1 -4 488.46 21.75
 3 1 4 488.91 24.46
 3 -1 4 544.13 25.67
 -3 1 -4 484.84 22.42
 -3 -1 -5 74.04 8.58
 -3 -1 -5 66.11 7.44
 -3 1 -5 64.31 7.52
 3 1 5 71.67 9.13
 3 -1 5 86.69 10.11
 -3 -1 -6 1104.18 34.01
 3 1 6 1188.32 41.66
 3 -1 6 1108.48 40.53
 -3 1 -6 1098.71 35.64
 -3 -1 -6 1149.48 38.2
 -3 -1 -7 132.82 9.94
 3 1 7 143.92 13.81
 3 -1 7 134.75 13.21
 -3 1 -7 122.25 10.4
 -3 -1 -7 140.1 11.88
 -3 -1 -8 614.33 22.88
 3 1 8 637.89 30.49
 3 -1 8 678.29 31.25
 -3 1 -8 661.95 25.24
 -3 -1 -8 589.34 26.07
 -3 -1 -9 63.17 8.04
 -3 -1 -9 77.02 6.98
 -3 1 -9 67.12 10.16
 -3 1 -9 70.77 7.67
 3 1 9 76.31 10.39
 3 1 9 58.87 6.06
 3 -1 9 81.91 10.54
 -3 1 -10 183.27 17.24
 -3 -1 -10 216.27 11.64
 3 1 10 200.18 10.9
 3 1 10 169.47 16.13
 3 -1 10 226.67 18.08
 -3 1 -10 209.72 13.26
 -3 -1 -10 191.79 14.16
 -3 -1 -11 495.32 18.22
 3 1 11 493.28 27.99
 3 -1 11 490.14 27.78
 -3 1 -11 506.94 21.18
 -3 -1 -11 470.93 23.11
 -3 1 -11 520.68 30.3
 -3 -1 -12 36.26 6.01
 -3 -1 -12 42.9 4.73
 -3 -1 -12 27.53 7.66
 -3 1 -12 32.08 7.84
 -3 1 -12 41.35 5.68
 3 1 12 43.23 8.4
 3 -1 12 31.43 7.09
 -3 1 -13 20.76 4.28
 -3 1 -13 18.37 6.12
 3 1 13 24.76 4.13
 -3 -1 -13 19.42 3.05
 -3 1 -13 23.81 4.22
 3 1 13 37.93 7.97
 3 -1 13 24.37 6.3
 -3 -1 -13 25.28 7.11
 -3 -1 -13 28.22 5.59
 -3 1 -14 721.68 38.74
 -3 -1 -14 650.63 19.48
 -3 -1 -14 645.34 37.41
 -3 1 -14 682.55 25.68
 3 1 14 607.77 33.5
 3 -1 14 671.18 34.87
 -3 1 -14 723.43 25.4
 -3 -1 -14 653.24 28.21
 -3 -1 -15 306.75 25.59
 -3 1 -15 361.53 27.36
 3 1 15 320.78 23.99
 3 -1 15 300.01 23.17
 -3 -1 -15 270.86 10.72
 -3 1 -15 317.47 16.69
 -3 1 -15 322.58 15.8
 -3 -1 -15 315.33 19.01
 -3 -1 -16 66.16 8.59
 -3 -1 -16 75.86 12.96
 -3 1 -16 52.76 11.13
 -3 1 -16 68.12 7.03
 3 1 16 84.08 12.61
 3 -1 16 53.48 9.77
 -3 1 -16 67.39 7.51
 -3 -1 -17 190.21 14.74
 -3 -1 -17 176.01 20.78
 3 1 17 141.52 16.81
 3 -1 17 173.37 18.47
 -3 1 -17 180.63 11.44
 -3 1 -17 202.56 21.92
 -3 1 -17 197.89 13.1
 -3 -1 -18 1584.04 66.27
 -3 1 -18 1464.47 63.8
 -3 -1 -18 1486.45 47.83
 3 1 18 1488.19 58.98
 3 -1 18 1503.8 59.08
 -3 1 -18 1580.57 43.48
 -3 -1 -19 5.48 6.45
 -3 1 -19 28.44 9.98
 -3 -1 -19 17.34 4.57
 3 1 19 16.44 6
 3 -1 19 14.41 5.7
 -3 -1 -20 20.43 5.3
 -3 -1 -20 16.41 8.12
 -3 1 -20 19.78 7.45
 3 1 20 29.68 8.15
 3 -1 20 22.34 7.02
 -3 -1 -21 471.67 37.29
 -3 1 -21 540.61 39.29
 3 1 21 506.75 34.03
 3 -1 21 516.95 33.97
 -3 -1 -22 254.78 27.66
 -3 1 -22 205.14 24.56
 3 1 22 226.83 22.72
 3 -1 22 173.57 19.76
 -3 -1 -23 -0.56 6.41
 -3 1 -23 7.2 6.1
 3 1 23 2.63 4.13
 3 -1 23 -1.63 4.08
 -3 -1 -24 723.65 49.12
 -3 1 -24 729.62 49.34
 3 1 24 635.71 40.22
 3 -1 24 705.34 42.07
 -3 -1 -25 297.02 31.98
 -3 1 -25 281.75 31.04
 3 1 25 309.92 27.93
 3 -1 25 289.19 26.73
 -3 -1 -26 6.67 6.83
 -3 1 -26 7.25 6.91
 3 1 26 3.46 3.31
 3 -1 26 4.15 5.05
 -3 -1 -27 43.47 13.3
 -3 1 -27 46.42 13.27
 3 1 27 56.3 12.14
 3 -1 27 60.68 12.75
 -3 -1 -28 534.48 45.91
 3 1 28 532.46 38.52
 3 -1 28 515.89 37.53
 -3 1 -28 472.82 43.07
 -3 -1 -29 76.4 17.57
 -3 1 -29 107.79 20.98
 3 1 29 99.39 16.69
 3 -1 29 86 15.42
 -3 -1 -30 9.08 6.49
 -3 1 -30 3.75 5.09
 3 -2 -32 102.57 19.59
 3 -2 -31 44.26 12.82
 -3 2 31 61.91 16.11
 -3 2 30 -1.8 4.6
 -3 -2 30 9.75 8.23
 -3 2 29 532.36 45
 -3 -2 29 501 44.71
 -3 2 28 61.49 15.23
 -3 -2 28 93.58 19.12
 -3 2 27 2.86 3.51
 -3 -2 27 16.83 8.64
 -3 2 26 87.78 17.04
 -3 -2 26 95.8 18.58
 -3 2 25 738.01 49.05
 -3 -2 25 711.66 49.29
 -3 2 24 62.12 13.54
 -3 -2 24 43.67 12.27
 -3 2 23 18.8 7.46
 -3 -2 23 16.29 6.45
 -3 2 22 97.42 16.45
 -3 -2 22 50.95 11.96
 -3 2 21 31.57 9.31
 -3 -2 21 32.32 10.03
 -3 2 20 11.7 5.05
 -3 -2 20 3.21 5.16
 -3 2 19 685.32 40.95
 -3 -2 19 670.09 41.64
 -3 2 18 350.21 27.97
 -3 -2 18 336.61 28.46
 -3 2 17 70.68 11.53
 -3 -2 17 51.26 10.81
 -3 2 17 47.74 9.93
 -3 2 16 118.76 14.96
 -3 2 16 115.73 15.21
 -3 -2 16 96.09 14.5
 -3 2 15 582.94 33.7
 -3 -2 15 599.64 35.56
 -3 2 15 569.04 32.96
 3 -2 -14 32.63 3.8
 -3 2 14 43.9 8.58
 -3 2 14 35.74 7.84
 -3 -2 14 30.05 8
 -3 2 13 312.85 23.2
 -3 2 13 346.29 24.13
 -3 -2 13 387.05 26.85
 -3 2 12 116.5 13.65
 -3 2 12 113.09 13.16
 -3 -2 12 133.68 15.19
 -3 2 11 49.39 8.99
 -3 2 11 41.14 7.63
 -3 -2 11 68.5 10.86
 -3 2 10 98.51 12.11
 3 2 -10 116.8 6.56
 -3 2 10 124.45 12.93
 -3 -2 10 97.39 12.37
 -3 -2 9 1.73 2.88
 3 2 -9 4.5 1.45
 -3 2 9 0.67 2
 -3 2 9 1.54 1.69
 3 2 -8 255.5 12.09
 -3 2 8 260.94 18.04
 -3 -2 8 289.45 20.53
 -3 2 8 282.7 20.02
 -3 2 7 1496.57 50.42
 3 2 -7 1474.32 37.6
 -3 2 7 1528.21 47.39
 -3 -2 7 1459.78 50.37
 -3 -2 6 8.76 3.4
 3 2 -6 10.03 2.52
 -3 2 6 8.2 3.7
 -3 2 6 7.98 3.04
 -3 -2 5 546.74 27.85
 -3 2 5 576.32 28.11
 3 2 -5 606.7 21.97
 -3 2 5 519.02 24.32
 -3 2 4 437.1 23.86
 3 2 -4 429.11 18.72
 -3 2 4 427.36 21.34
 -3 -2 4 436.91 24.29
 3 2 -3 885.22 29.52
 -3 2 3 929.17 35.65
 -3 2 3 855.5 31.7
 -3 -2 3 882.71 34.89
 3 2 -2 313.41 17.02
 -3 2 2 367.38 20.96
 -3 -2 2 343.03 20.15
 3 2 -1 850.06 30.33
 -3 2 1 894.51 34.13
 -3 -2 1 839 32.96
 3 2 0 215.66 14.53
 -3 2 0 205.45 15.2
 -3 -2 0 224.97 15.65
 -3 -2 -1 1050.47 37.36
 3 2 1 1050.6 35.91
 -3 2 -1 992.91 36.12
 -3 -2 -1 1030.15 35.6
 -3 -2 -2 14.12 4.61
 -3 2 -2 9.16 3.4
 -3 -2 -2 5.96 2.84
 3 2 2 7.57 3.98
 3 2 3 4015.07 91.25
 -3 2 -3 3826.58 89.04
 -3 -2 -3 3862.94 90.52
 -3 -2 -3 4039.4 87.28
 3 2 4 874.31 34.06
 -3 2 -4 838.37 31.83
 -3 -2 -4 883.6 33.29
 -3 -2 -4 799.54 29.2
 -3 -2 -5 14.49 4.39
 -3 -2 -5 21.9 4.34
 -3 2 -5 7.6 2.97
 3 -2 5 27.2 5.87
 3 2 5 18.35 5.07
 3 2 6 876.14 35.33
 -3 -2 -6 799.45 27.66
 3 -2 6 861.71 35.38
 -3 2 -6 820.08 31.06
 -3 -2 -6 866.13 33.11
 3 2 7 4062.2 95.91
 3 -2 7 4036.14 95.8
 -3 2 -7 3902.67 88.46
 -3 -2 -7 3920.41 90.81
 -3 -2 -7 3815.87 81.8
 -3 -2 -8 40.71 6.86
 -3 2 -8 51.87 8.6
 -3 2 -8 35.11 6.15
 -3 -2 -8 46.55 5.54
 3 2 8 66.6 9.82
 3 2 8 45.77 5.24
 3 -2 8 42.78 7.9
 -3 2 -9 570.11 29.85
 3 2 9 542.9 28.81
 3 2 9 564.9 19.48
 3 -2 9 565.32 29.44
 -3 2 -9 538.4 23.91
 -3 -2 -9 558.23 26.26
 -3 -2 -9 547.28 19.84
 -3 2 -10 826.51 37.5
 3 2 10 771.57 35.7
 3 -2 10 805.09 36.26
 3 2 10 793.88 23.2
 -3 2 -10 797.3 29.75
 -3 -2 -10 813.89 24.17
 -3 -2 -10 788.23 32.22
 -3 -2 -11 396.53 21.89
 -3 2 -11 408.96 26.34
 3 2 11 381.38 24.54
 3 2 11 357.01 15.61
 3 -2 11 436.61 26.16
 -3 2 -11 389.24 19.6
 3 2 12 148.76 15.44
 -3 -2 -12 124.38 12.15
 3 2 12 121.24 8.21
 3 -2 12 141.34 14.97
 -3 2 -12 130.18 11.08
 -3 2 -12 130.87 15.03
 -3 2 -13 1373.39 53.89
 3 2 13 1325.3 50.96
 3 -2 13 1378.53 51.3
 -3 -2 -13 1435.66 45.93
 3 2 13 1252.79 32.64
 -3 2 -13 1368.47 40.59
 -3 -2 -14 122.6 12.3
 -3 -2 -14 160.6 18.37
 -3 2 -14 164.81 17.75
 3 2 14 166.76 17.12
 3 -2 14 150.41 16
 -3 2 -14 148.65 11.62
 -3 -2 -15 -0.56 1.8
 -3 -2 -15 4.31 5.09
 -3 2 -15 -1.06 1.65
 -3 2 -15 0.37 3.32
 3 2 15 -2.12 3.27
 3 -2 15 2.12 2.99
 -3 -2 -16 68.67 12.63
 -3 2 -16 95.57 14.36
 3 2 16 91.19 13.08
 -3 -2 -16 65.88 9.31
 3 -2 16 70.63 11.63
 -3 2 -16 87.55 8.78
 -3 -2 -17 1595.34 65.83
 3 2 17 1502.83 58.53
 3 -2 17 1421.53 57.02
 -3 2 -17 1472.72 62.62
 -3 -2 -17 1638.37 51.14
 -3 2 -17 1532.16 43.93
 3 -2 18 11.35 5.02
 -3 2 -18 10.46 5.9
 -3 2 -18 16.21 3.95
 -3 -2 -18 6.22 4.29
 3 2 18 7.59 5.1
 -3 -2 -18 10.42 4.6
 -3 -2 -19 3.19 4.18
 -3 2 -19 8.42 5.47
 3 2 19 2.88 3.1
 -3 -2 -19 2.95 2.46
 3 -2 19 11.25 5.05
 -3 -2 -20 80.04 10.35
 -3 2 -20 57.63 12.92
 3 -2 20 53.07 10.67
 3 2 20 53.98 10.8
 -3 -2 -20 53.38 12.78
 -3 -2 -21 311.77 29.78
 -3 2 -21 363.05 32
 3 2 21 242.34 23.32
 3 -2 21 315.86 26.49
 -3 -2 -21 342.79 21.99
 -3 -2 -22 28.28 9.44
 3 2 22 17.31 6.27
 3 -2 22 31.86 8.46
 -3 2 -22 37.76 10.45
 -3 -2 -23 111.46 18.8
 -3 2 -23 89.19 16.6
 3 2 23 76.76 13.54
 3 -2 23 95.24 14.82
 3 2 24 199.13 22.16
 -3 2 -24 200.68 25.67
 3 -2 24 219.07 22.7
 -3 -2 -24 215.66 26.84
 -3 2 -25 129.16 21.13
 -3 -2 -25 112.6 20.02
 3 2 25 113.83 16.86
 3 -2 25 132.1 17.87
 -3 -2 -26 5.17 4.31
 -3 2 -26 5.86 5.94
 3 -2 26 3.48 3.12
 3 2 27 212.05 23.9
 -3 -2 -27 223.73 28.9
 -3 2 -27 247.12 30.14
 3 -2 27 243.4 25.19
 -3 -2 -28 3.54 5.65
 -3 2 -28 8.8 6.05
 3 2 28 14.15 6.82
 3 -2 28 3.97 3.8
 3 2 29 211.08 24.45
 -3 2 -29 234.38 30.69
 3 -2 29 203.76 23.62
 -3 -2 -29 237.39 31.06
 -3 -2 -30 14.92 9.19
 -3 2 -30 0.73 6.56
 3 2 30 9.6 6.21
 3 -3 -32 -1.27 3.53
 3 -3 -31 93.16 17.77
 -3 3 31 76.92 17.65
 3 -3 -30 1.39 3.75
 -3 3 30 1.35 4.82
 3 -3 -29 56.99 13.55
 -3 3 29 34.63 11.88
 -3 -3 29 39.37 13.1
 -3 3 28 3.18 3.75
 -3 -3 28 11.46 7.26
 -3 3 27 3.52 4.89
 -3 -3 27 1.52 4.38
 -3 3 26 11.72 5.91
 -3 -3 26 16.84 8.9
 -3 3 25 337.13 32.52
 -3 -3 25 379.27 36.16
 -3 3 24 -0.72 3.6
 -3 -3 24 -2.13 4.67
 -3 3 23 30.31 9.13
 -3 -3 23 10.15 6.09
 -3 3 22 6.39 4.67
 -3 -3 22 22.58 8.19
 -3 3 21 1643.82 68.46
 -3 -3 21 1548.05 69.66
 -3 3 20 26.47 8.48
 -3 -3 20 13.21 6.58
 -3 3 19 43.28 9.56
 -3 3 19 33.55 9.1
 -3 -3 19 25.24 8.72
 -3 3 18 187.18 20.25
 -3 -3 18 208.29 22.38
 -3 3 18 202.82 19.89
 -3 3 17 252.38 22.71
 -3 3 17 221.55 20.75
 -3 -3 17 251.61 23.99
 -3 3 16 32.42 7.69
 -3 3 16 20.2 6.07
 -3 -3 16 23.9 7.45
 -3 3 15 767.82 38.88
 -3 3 15 776.88 39.21
 -3 -3 15 781.4 41.73
 -3 3 14 16.68 5.63
 -3 3 14 13.12 4.83
 -3 -3 14 14.94 5.56
 -3 3 13 394.19 26.26
 -3 3 13 345.91 23.97
 -3 -3 13 344.06 25.99
 -3 3 12 7.35 3.55
 -3 3 12 2.88 2.7
 -3 -3 12 2.38 3.01
 -3 3 11 3767.3 96.83
 -3 3 11 3626.31 92.84
 -3 -3 11 3765.09 99.4
 -3 3 10 2.51 2.19
 -3 3 10 1.27 2.36
 -3 -3 10 -0.57 2.55
 3 3 -9 27.23 3.78
 -3 3 9 26.18 6.23
 -3 3 9 31.74 6.39
 -3 -3 9 24.16 6.19
 -3 -3 8 20.88 3.33
 3 3 -8 27.12 4.05
 -3 3 8 33.02 6.87
 -3 3 8 23.49 5.59
 -3 -3 8 32.12 7.18
 3 3 -7 4099.12 82.56
 -3 3 7 4205.74 99.7
 -3 -3 7 3865.14 81.09
 -3 3 7 3957.93 91.71
 -3 -3 7 4212.12 101.32
 -3 -3 6 6.47 3.44
 3 3 -6 5.3 2.28
 -3 3 6 1.24 2.74
 -3 3 6 3.31 2.93
 3 3 -5 1151.34 34.86
 -3 3 5 1162.62 43.01
 -3 3 5 1239.17 38.59
 -3 -3 5 1190.97 44.09
 3 3 -4 393.01 18.47
 -3 3 4 389.32 22.81
 -3 3 4 371.39 18.99
 -3 -3 4 385.96 23.27
 -3 3 3 8.25 2.88
 3 3 -3 11.45 2.93
 -3 3 2 39.27 5.83
 -3 3 2 33.49 6.38
 3 3 -2 36.77 5.73
 3 3 -1 2819.58 69.31
 -3 3 1 3018.15 75.49
 -3 -3 1 2903.59 74.4
 -3 -3 0 138.39 12.73
 3 3 0 141.9 11.91
 -3 3 0 146.68 13.12
 3 3 1 381.92 20.62
 -3 3 -1 400.34 22.06
 -3 -3 -1 410.89 22.37
 -3 -3 -2 0.66 1.87
 -3 3 -2 5 2.89
 3 3 2 3.38 2.82
 -3 -3 -3 1575.66 49.24
 3 3 3 1601.13 49.37
 -3 3 -3 1601.4 49.18
 -3 -3 -4 4.04 1.88
 -3 3 -4 0.13 1.73
 -3 -3 -5 2.18 2.24
 -3 3 -5 4.24 2.87
 3 3 5 -1.55 2.43
 3 3 6 138.54 13.28
 -3 3 -6 124.66 11.68
 -3 -3 -6 130.16 12.47
 -3 -3 -7 4.25 2.6
 -3 3 -7 -1.04 2.35
 3 3 7 3.72 3.87
 -3 3 -7 7.49 3.15
 -3 -3 -8 16.36 4.86
 -3 3 -8 15.44 4.09
 -3 3 -8 12.38 4.15
 3 3 8 11.61 4.32
 3 3 8 16.19 3.1
 3 3 9 494.57 27.74
 -3 -3 -9 485.91 25.41
 3 -3 9 481.08 27.19
 -3 3 -9 472.93 26.9
 3 3 9 508.79 17.85
 -3 3 -9 518.38 24.45
 -3 -3 -10 56.97 8.5
 -3 3 -10 73.81 10.53
 3 3 10 77.4 5.91
 -3 3 -10 60.91 8.06
 3 3 10 71.22 10.62
 3 -3 10 53.76 9.09
 -3 3 -11 922.69 33.66
 -3 3 -11 924.45 40.56
 3 3 11 865.53 39.01
 3 3 11 868.53 24.43
 3 -3 11 925.58 39.87
 3 3 11 831.98 22.06
 -3 -3 -11 897.18 36.09
 -3 3 -12 136.38 12.07
 -3 3 -12 124.05 14.6
 3 3 12 164.23 16.56
 3 3 12 139.58 7.68
 3 -3 12 154.33 15.63
 -3 -3 -12 150.74 13.93
 -3 -3 -13 766.38 33.61
 -3 3 -13 772.98 30.62
 3 -3 13 765.19 37.59
 -3 3 -13 776.41 39.21
 3 3 13 791.95 38.24
 -3 -3 -14 13.28 4.91
 -3 3 -14 9.81 5.22
 -3 3 -14 4.91 2.82
 3 3 14 9.34 5.18
 3 -3 14 9.57 4.9
 -3 3 -15 1237.87 53.29
 -3 3 -15 1180.83 39.94
 3 3 15 1255.08 51.29
 3 -3 15 1193.76 49.88
 -3 -3 -15 1192.89 44.32
 -3 -3 -16 42.51 7.92
 3 3 16 37.2 8.72
 -3 3 -16 51.31 7.2
 -3 3 -16 60.3 11.65
 3 -3 16 42.01 8.89
 -3 -3 -17 580.7 38.05
 -3 3 -17 519.39 35.08
 -3 3 -17 547.38 25.38
 3 3 17 542.22 33.56
 3 -3 17 495.75 31.63
 -3 -3 -17 470.36 26.69
 -3 -3 -18 -1.77 5.01
 -3 3 -18 -0.6 4.78
 -3 -3 -18 1.65 2
 3 3 18 -1.59 3.1
 -3 3 -18 1.8 2.01
 3 -3 18 -1.6 4.03
 -3 -3 -19 5.42 4.25
 -3 3 -19 -1.98 4.61
 3 3 19 3.02 3.26
 -3 3 -19 7.36 2.95
 3 -3 19 1.72 3.23
 -3 -3 -19 4.78 2.09
 -3 -3 -20 13.02 6.71
 -3 3 -20 15.22 7.81
 3 3 20 1.38 4.44
 -3 -3 -20 13.6 5.18
 3 -3 20 10.6 4.66
 -3 3 -21 2020.41 80.1
 3 3 21 1917.49 72.03
 3 -3 21 1818.31 69.51
 -3 -3 -21 1849.16 78.85
 -3 -3 -21 1891.83 61.29
 -3 -3 -22 14.18 11.06
 -3 3 -22 0.56 5.38
 -3 -3 -22 -0.7 2.59
 3 3 22 9.03 5.93
 3 -3 22 -6.51 4.47
 -3 3 -23 5.11 4.86
 3 3 23 -1.39 3.71
 3 -3 23 2.13 3.05
 -3 -3 -23 3.07 3.03
 -3 -3 -24 -11.75 7.1
 -3 3 -24 0.23 3.97
 3 3 24 3.13 4.17
 3 -3 24 0.17 3.53
 -3 -3 -25 616.6 46.73
 -3 3 -25 642.26 47.06
 3 3 25 583.02 39.85
 3 -3 25 623.66 39.85
 -3 -3 -26 12.45 8.08
 -3 3 -26 14.7 8.81
 3 3 26 0.96 2.56
 3 -3 26 -3.09 3.56
 -3 3 -27 239.67 29.8
 -3 -3 -27 223.21 29.1
 3 -3 27 243.56 25.31
 3 3 27 261.55 26.72
 -3 3 -28 10.42 6.71
 -3 -3 -28 12.6 7.3
 3 3 28 -0.79 4.77
 3 -3 28 10.74 5.47
 -3 -3 -29 147.69 24.36
 -3 3 -29 153.1 24.89
 3 3 29 177.26 22.75
 3 -3 29 153.36 20.52
 -3 -3 -30 0.73 8.33
 -3 3 -30 -3.94 7.01
 3 3 30 -13.84 7.07
 -3 4 31 81.18 18.02
 3 -4 -30 3.35 3.9
 -3 4 30 -5.05 5.43
 3 -4 -29 245.57 27.03
 -3 4 29 192.87 26.7
 -3 -4 29 184.44 27.31
 3 -4 -28 58.63 13.1
 -3 -4 28 62.67 16.09
 3 -4 -27 9.46 5.81
 -3 4 27 3.42 3.62
 -3 -4 27 9.34 7.15
 -3 4 26 147.51 21.73
 -3 -4 26 154.96 23.67
 -3 4 25 390.78 34.92
 -3 -4 25 372.17 35.86
 -3 4 24 3.93 4.59
 -3 -4 24 -0.82 3.29
 -3 4 23 41.41 11.38
 -3 -4 23 56.07 13.14
 -3 4 22 758.56 45.9
 -3 -4 22 814.66 49.99
 -3 4 21 115.38 15.9
 -3 4 21 146.4 19.07
 -3 -4 21 115.41 18.15
 -3 -4 20 21.02 8.08
 -3 4 20 17.56 5.85
 -3 4 20 34.75 9.15
 -3 4 19 710.76 41.06
 -3 -4 19 720.97 44.21
 -3 4 19 686 38.86
 -3 4 18 433.33 29.57
 -3 4 18 386.58 29.03
 -3 -4 18 394.94 31.7
 -3 4 17 69.81 11.6
 -3 4 17 94.09 13.86
 -3 -4 17 73.21 13.25
 -3 4 16 163.89 17.53
 -3 4 16 132.81 15.92
 -3 -4 16 184.73 20.08
 -3 4 15 275.6 22.77
 -3 4 15 255.47 21.51
 -3 -4 15 286.86 25.18
 -3 4 14 46.72 9.55
 -3 4 14 50.31 9.16
 -3 -4 14 56.14 10.37
 -3 4 13 142.35 15.5
 -3 4 13 141.3 14.95
 -3 -4 13 159.27 17.53
 -3 4 12 1020.14 43.87
 -3 4 12 1043.54 42.03
 -3 -4 12 995.09 45.53
 -3 4 11 2.3 3.38
 -3 4 11 6.93 3.44
 -3 -4 11 4.04 1.4
 -3 -4 11 10.74 5.07
 -3 4 10 773.89 36.2
 -3 -4 10 720.5 22.02
 -3 4 10 704.72 32.22
 -3 -4 10 763.54 37.06
 -3 -4 9 28.83 6.79
 -3 4 9 29.16 7.33
 -3 4 9 30.58 6.15
 -3 -4 9 24.18 3.59
 -3 4 8 412.52 25.25
 -3 4 8 402.82 21.88
 3 4 -7 419.92 18.76
 -3 4 7 416.55 25.12
 -3 4 7 435.42 21.86
 -3 -4 7 405.09 25.42
 -3 -4 6 24.41 6.31
 -3 4 6 22.12 5.75
 3 4 -6 15.52 3.73
 -3 4 6 23.35 4.66
 3 4 -5 220.11 13.83
 -3 4 5 232.5 18.01
 -3 4 5 206.21 13.77
 -3 -4 5 236.63 18.73
 3 4 -4 742.86 28.28
 -3 4 4 784.55 34.43
 -3 4 4 828.25 28.71
 -3 -4 4 732.98 34.24
 3 4 -3 2067.65 55.05
 -3 4 3 2154.91 62.69
 -3 4 3 2017.12 52.45
 -3 4 2 31.06 4.93
 -3 -4 2 28.93 5.82
 -3 4 2 33.8 6.77
 3 4 -2 25.14 5.06
 -3 -4 1 5.71 3.73
 -3 4 1 8.7 2.93
 3 -4 -1 6.06 2.25
 -3 4 1 12.9 4.36
 3 4 -1 11.04 3.85
 3 4 0 2328.72 62.47
 -3 4 0 2354.71 65.93
 -3 -4 0 2415.31 66.37
 3 4 1 219.42 15.82
 -3 4 -1 190.92 15.66
 -3 -4 -1 211.44 16.25
 3 4 2 300.5 19.03
 -3 4 -2 306.96 19.75
 -3 -4 -2 295.4 19.5
 -3 4 -3 1846.26 55.49
 3 4 3 1826.1 54.91
 -3 -4 -3 1818.04 55.55
 3 4 4 604.27 28.85
 -3 4 -4 567.45 27.64
 -3 -4 -4 630.06 29.42
 -3 -4 -5 30.37 6.23
 -3 4 -5 33.68 6.24
 3 4 5 34.53 6.79
 3 4 6 352.22 22.5
 -3 -4 -6 317.34 20.67
 -3 4 -6 342.93 20.63
 -3 4 -7 2813.01 73.48
 -3 4 -7 2904.01 75.09
 3 4 7 2915.49 78.57
 -3 -4 -7 2822.17 75.6
 -3 -4 -8 0.49 2.72
 3 4 8 0.47 0.73
 -3 4 -8 3.95 3.48
 3 4 8 6.49 4.15
 -3 4 -8 -2.44 2.68
 -3 -4 -9 80.69 10.61
 -3 4 -9 63.63 9.53
 3 4 9 67.94 5.94
 -3 4 -9 64.96 8.93
 3 4 9 69.53 10.44
 -3 4 -10 2270.15 67.6
 -3 4 -10 2164.89 61.12
 3 4 10 2311.94 69.26
 -3 -4 -10 2212.37 64.59
 3 4 10 2105.71 46.51
 -3 4 -11 486.84 28.6
 3 4 11 524.61 30.29
 -3 4 -11 538.51 26.23
 3 4 11 482.16 14.8
 -3 -4 -11 488.75 26.83
 -3 4 -12 26.61 6.9
 3 4 12 33.28 7.87
 -3 -4 -12 27.41 6.28
 -3 4 -12 24.73 5.53
 3 -4 12 27.27 7.06
 -3 4 -13 514.57 31.15
 3 4 13 484.05 29.96
 -3 4 -13 519.59 25.71
 3 -4 13 470.32 29.13
 -3 -4 -13 478.45 27.21
 -3 4 -14 652.6 36.45
 3 4 14 673.58 36.71
 -3 4 -14 726.86 30.97
 3 -4 14 666.91 35.86
 -3 -4 -14 641.47 32.07
 -3 4 -15 1.65 2.21
 -3 4 -15 1.79 3.63
 3 4 15 0.58 2.82
 3 -4 15 6.03 4.33
 -3 -4 -15 5.39 3.54
 -3 4 -16 196.52 20.88
 3 4 16 211.17 20.67
 3 -4 16 204.02 19.59
 -3 4 -16 216.63 16.29
 -3 -4 -16 186.77 17.13
 -3 -4 -17 783.21 37.12
 -3 4 -17 833.75 44.88
 3 4 17 785.66 41.73
 3 -4 17 787.9 41.02
 -3 4 -17 833.5 34.15
 -3 4 -18 35.03 6.61
 -3 4 -18 26.82 8.32
 3 4 18 25.67 7.71
 3 -4 18 37.24 8.93
 -3 -4 -18 45.46 8.78
 -3 4 -19 22.07 7.59
 3 4 19 21.3 8.06
 -3 4 -19 13.83 3.98
 3 -4 19 23.05 7.31
 -3 -4 -19 18.42 5.81
 -3 -4 -20 594.04 41.44
 -3 4 -20 572.36 39.48
 3 4 20 556.86 36.38
 3 -4 20 535.34 34.67
 -3 -4 -20 506.99 29.95
 -3 4 -21 114.04 17.64
 -3 -4 -21 110.56 18.18
 3 4 21 101.15 15.73
 3 -4 21 141.8 17.92
 -3 -4 -21 131.75 15.16
 -3 -4 -22 23.51 8.48
 -3 4 -22 27.6 9.76
 3 4 22 0.96 3.55
 3 -4 22 25.14 7.58
 -3 -4 -22 24.87 6.69
 3 4 23 174.5 21.04
 -3 -4 -23 178.36 23.96
 -3 4 -23 174.98 23.12
 3 -4 23 177.95 20.44
 -3 -4 -23 170.99 17.53
 -3 -4 -24 184.37 24.85
 -3 4 -24 156.8 22.6
 3 -4 24 162.85 20.05
 3 4 24 166.21 20.87
 -3 -4 -25 35.78 11.2
 -3 4 -25 62.01 15.07
 3 4 25 37.41 9.97
 3 -4 25 37.58 9.74
 -3 -4 -26 48.66 13.28
 -3 4 -26 35.87 10.57
 3 4 26 45.96 11.38
 3 -4 26 43.06 10.58
 -3 -4 -27 33.19 11.69
 -3 4 -27 60.25 14.85
 3 4 27 56.87 13.14
 3 -4 27 59.21 12.49
 -3 -4 -28 2.45 7.85
 -3 4 -28 5.94 5.66
 3 4 28 -1.47 4.76
 3 -4 28 5.37 4.65
 -3 -4 -29 89.82 19.39
 -3 4 -29 89.5 19.05
 3 4 29 92.77 16.83
 3 4 30 23.29 8.24
 3 -5 -31 0.23 4.2
 -3 5 30 91.32 18.84
 3 -5 -30 114.3 18.67
 -3 5 29 -1.05 4.24
 -3 -5 29 1.13 4.41
 3 -5 -29 3.48 4.49
 -3 5 28 255.43 29.99
 -3 -5 28 236.9 30.28
 3 -5 -28 213.75 25.03
 -3 5 27 15.66 8.35
 -3 -5 27 8.48 5.09
 3 -5 -26 56.55 11.82
 -3 5 26 51.89 12.7
 -3 -5 26 30.16 10.33
 3 -5 -25 2.67 3.17
 -3 5 25 19.43 8.9
 -3 -5 25 11.78 7.5
 3 -5 -24 458.26 32.79
 -3 5 24 498.74 38.46
 -3 -5 24 471.05 39.9
 -3 5 23 3.18 5.16
 -3 -5 23 -2.76 6.11
 -3 5 22 88.55 14.11
 -3 5 22 65.55 13.19
 -3 -5 22 85.35 16.56
 -3 5 21 47.07 10.13
 -3 5 21 20.9 7.29
 -3 -5 21 33.94 10.4
 -3 5 20 91.33 13.82
 -3 5 20 98.62 15.47
 -3 -5 20 90.78 16.11
 -3 5 19 -1.32 3.79
 -3 5 19 -0.87 3.93
 -3 -5 19 5.48 5.38
 -3 5 18 827.74 42.88
 -3 5 18 859.92 44.08
 -3 -5 18 848.02 47.81
 -3 5 17 64.09 11.29
 -3 5 17 58.42 10.77
 -3 -5 17 61.15 11.8
 -3 5 16 56.54 10.54
 -3 5 16 50.13 9.8
 -3 5 15 206.91 19.73
 -3 5 15 208.88 19.04
 -3 -5 15 229.82 22.63
 -3 5 14 2980.1 87.43
 -3 5 14 3056.65 85.42
 -3 -5 14 3055.09 92.94
 -3 -5 13 -1.97 4.87
 -3 5 13 3.43 3.5
 -3 5 13 -1.6 3.55
 -3 5 12 326.21 23.9
 -3 5 12 345.24 22.63
 -3 -5 12 346.64 26.25
 -3 5 11 115.96 13.91
 -3 5 11 92.01 11.26
 -3 -5 11 86.39 12.44
 -3 5 10 433.43 27.02
 -3 5 10 434.65 23.9
 -3 -5 10 410.87 27.35
 -3 5 9 10.88 3.67
 -3 5 9 18.83 5.59
 -3 -5 9 27.81 7.2
 -3 5 8 1798.58 60.09
 -3 5 8 1790.93 52.01
 -3 -5 8 1873.48 62.11
 -3 5 7 206.03 17.69
 -3 5 7 199.84 14.27
 -3 -5 7 176.09 16.97
 3 5 -6 86.56 8.82
 -3 -5 6 93.67 12.12
 -3 5 6 119.3 13.28
 -3 5 6 102.36 9.68
 -3 -5 5 41.94 8.16
 -3 5 5 33.85 5.22
 -3 5 5 27.71 6.55
 3 5 -5 40.68 6.21
 -3 -5 4 2227.93 65.3
 3 5 -4 2159.77 58.75
 -3 -5 4 2260.98 68
 -3 5 4 2178.77 66.1
 -3 5 4 2287.54 54.62
 -3 -5 3 1.99 2.43
 3 -5 -3 5.27 1.75
 3 5 -3 1.36 1.94
 -3 5 3 8.09 3.76
 -3 5 3 5.75 2.36
 -3 -5 2 4.39 3.17
 3 -5 -2 2.97 1.37
 3 5 -2 2.2 1.54
 -3 5 2 2.29 3.06
 -3 5 2 3.25 1.77
 3 -5 -1 186.25 10.7
 3 5 -1 184.83 14.54
 -3 5 1 189.96 16.33
 -3 5 1 187.04 11.27
 -3 -5 1 208.63 16.65
 3 -5 0 908.99 27.31
 3 5 0 975.69 35.99
 -3 -5 0 1032.26 38.83
 -3 5 0 971.06 38.75
 -3 -5 -1 15.97 4.78
 3 5 1 12.68 3.94
 -3 5 -1 10.08 3.79
 3 5 2 1350.72 46.85
 -3 -5 -2 1453.66 49.23
 -3 5 -2 1420.06 48.89
 -3 5 -3 5.15 3.3
 3 5 3 13.59 4.47
 -3 -5 -3 20.05 5.88
 3 5 4 704.43 32.38
 -3 -5 -4 678.54 31.84
 -3 5 -4 669.7 31.34
 -3 -5 -5 6.12 3.59
 -3 5 -5 -0.93 2.85
 3 5 5 8.4 4.84
 -3 5 -6 1120.93 39.29
 -3 5 -6 1114.84 42.09
 3 5 6 1115.67 44.06
 -3 -5 -6 1228.51 44.89
 -3 5 -7 86.21 10.08
 3 5 7 87.38 11.81
 -3 5 -7 85.57 10.73
 -3 -5 -7 87.75 11.13
 -3 5 -8 1133.35 41.49
 3 5 8 1111.76 44.92
 -3 5 -8 1129.96 42.01
 -3 -5 -8 1041.88 42.24
 -3 5 -9 10.99 3.85
 -3 -5 -9 15.14 5.62
 3 5 9 18.52 5.77
 -3 5 -9 16.44 4.92
 3 5 9 13.29 2.72
 -3 5 -10 3.08 3.36
 3 5 10 3.06 1.45
 3 5 10 1.36 2.84
 -3 5 -10 7.31 3.65
 -3 -5 -10 -1.51 2.88
 -3 5 -11 21.73 5.6
 -3 5 -11 31.75 7.33
 3 5 11 35.97 8.62
 -3 -5 -11 28.08 6.53
 -3 5 -12 16.9 4.97
 -3 5 -12 14.12 5.02
 -3 -5 -12 15.94 5.11
 3 5 12 8.7 4.48
 -3 5 -13 -0.81 2.12
 -3 5 -13 6.29 4.59
 3 5 13 3.85 4.56
 -3 -5 -13 -1.27 2
 -3 -5 -14 766.24 36.85
 -3 5 -14 721.1 38.77
 3 5 14 826.87 41.5
 -3 5 -14 793.35 34.68
 -3 5 -15 11.85 4.5
 3 5 15 6.58 2.8
 3 -5 15 13.91 5.4
 -3 -5 -15 8.52 4.05
 -3 5 -16 43.4 9.64
 -3 5 -16 27.75 6.15
 3 5 16 37.06 8.87
 3 -5 16 41.73 9.3
 -3 -5 -16 42.12 8.51
 -3 5 -17 34.19 9.37
 -3 5 -17 29.57 6.76
 3 5 17 26.51 8
 3 -5 17 20.91 6.65
 -3 -5 -17 33.89 8.4
 -3 5 -18 1476.1 63.53
 3 5 18 1422.45 60.34
 3 -5 18 1510.84 60.55
 -3 5 -18 1512.85 51.38
 -3 -5 -18 1461.05 55.41
 -3 5 -19 20.05 8.01
 -3 -5 -19 21.37 6.08
 -3 5 -19 39.55 7.67
 3 5 19 25.65 7.85
 3 -5 19 24.65 7.53
 -3 5 -20 20.87 8.54
 -3 5 -20 15.89 5.08
 3 5 20 26.35 8.6
 3 -5 20 14.4 5.92
 -3 -5 -20 23.75 6.68
 -3 5 -21 7.07 5.62
 3 5 21 2.13 3.74
 3 -5 21 2.63 3.72
 -3 -5 -21 3.3 2.33
 -3 5 -22 415.92 35.25
 3 5 22 411.44 32.56
 3 -5 22 360.22 29.43
 -3 -5 -22 394.12 27.8
 -3 5 -23 117.73 19.46
 3 5 23 84.1 15.64
 3 -5 23 103.68 15.81
 -3 -5 -23 94.59 13.59
 -3 5 -24 501.22 40.71
 3 5 24 520.58 37.82
 3 -5 24 510.44 36.02
 -3 -5 -24 477.09 31.29
 3 5 25 13.77 6.86
 3 -5 25 14.02 6.41
 -3 5 -26 7.69 6.3
 3 5 26 16.53 7.73
 3 -5 26 13.7 6.41
 -3 5 -27 0.64 6.48
 3 5 27 4.71 5.93
 3 -5 27 2.7 3.78
 -3 5 -28 781.09 56.02
 3 5 28 830.94 51.26
 3 -5 28 795.55 48.14
 -3 5 -29 30.48 12.27
 3 5 29 29.13 9.54
 3 5 30 35.34 10.59
 3 -6 -31 -0.71 4.46
 3 -6 -30 14.99 7.55
 3 -6 -29 58 13.57
 -3 -6 29 72.03 17.65
 3 -6 -28 139.08 20.64
 -3 -6 28 161.56 25.03
 -3 6 27 59.43 14.02
 3 -6 -27 65.06 13.73
 -3 -6 27 46.7 13.62
 -3 6 26 336.56 32.49
 -3 -6 26 354.9 36.15
 -3 6 25 20.02 7.21
 -3 -6 25 28.38 10.64
 -3 6 24 3.78 3.72
 -3 -6 24 -0.55 4.18
 -3 6 23 -7.41 4.59
 -3 6 23 -1.35 2.61
 -3 -6 23 1.8 4.54
 3 -6 -22 541.89 33.4
 -3 6 22 535.7 37.76
 -3 -6 22 541.1 41.82
 -3 6 22 610.85 38.1
 3 -6 -21 7.89 4.58
 -3 6 21 9.01 5.13
 -3 6 21 10.04 5.92
 -3 -6 21 7.54 6.81
 3 -6 -20 6.95 3.61
 -3 6 20 15.6 6.43
 -3 6 20 12.54 5.38
 -3 -6 20 23.48 8.76
 -3 6 19 143.78 17.42
 -3 6 19 129.16 16.73
 -3 -6 19 101.12 16.58
 -3 6 18 332.32 26.43
 -3 6 18 290.15 24.45
 -3 -6 18 300.8 28.2
 -3 6 17 3.29 4.1
 -3 6 17 1.29 2.67
 -3 -6 17 -0.23 4.18
 -3 6 16 41.31 9.26
 -3 6 16 28.72 7.13
 -3 -6 16 25.1 7.83
 -3 6 15 101.66 14.22
 -3 6 15 96.83 13
 -3 -6 15 106.33 15.44
 -3 6 14 132.9 15.87
 -3 6 14 147.3 15.21
 -3 -6 14 139.84 17.46
 -3 6 13 289.68 23.12
 -3 6 13 332.56 22.57
 -3 -6 13 308.55 25.75
 -3 6 12 436.48 28.25
 -3 6 12 401.73 24.27
 -3 -6 12 414.69 29.17
 -3 6 11 0.74 2.16
 -3 6 11 -0.12 3.16
 -3 -6 11 2.75 3.11
 -3 -6 10 390.05 27.09
 -3 6 10 429.34 27.58
 -3 6 10 440.37 23.56
 -3 6 9 37.47 8.19
 -3 -6 9 32.72 7.89
 -3 6 9 38.08 6.59
 -3 6 8 12.29 4.83
 -3 6 8 8.93 3.39
 -3 -6 8 7.56 3.46
 -3 6 7 242.84 19.96
 -3 6 7 241.81 15.08
 -3 -6 7 226.56 19.74
 -3 -6 6 426.95 25.22
 -3 6 6 406.04 25.9
 -3 6 6 444.68 20.56
 -3 -6 6 408.92 26.52
 -3 -6 5 66.48 10.57
 -3 -6 5 69.24 10.01
 -3 6 5 74.2 10.61
 -3 6 5 57 6.62
 3 6 -4 945.66 35.73
 3 -6 -4 921.69 23.9
 -3 6 4 955.48 40.84
 -3 6 4 953.3 29.34
 -3 -6 4 1002.72 42.14
 -3 -6 4 967.83 39.67
 3 6 -3 404.02 22.39
 3 -6 -3 374.43 13.25
 -3 6 3 367.01 16.3
 -3 6 3 382.59 24.56
 -3 -6 3 385.15 23.91
 -3 -6 2 44 8.01
 3 -6 -2 38.51 4
 3 6 -2 51.69 8.19
 -3 6 2 36.37 7.49
 -3 6 2 34.01 4.32
 -3 -6 1 -0.48 2.18
 3 -6 -1 1.32 1
 3 6 -1 -0.21 2.24
 -3 6 1 -0.04 2.65
 -3 6 1 1.11 1.08
 3 6 0 2812.78 73.97
 3 -6 0 2604.66 57.32
 -3 6 0 2740.16 58.34
 -3 6 0 2771.15 76.95
 -3 -6 0 2816.27 76.53
 3 6 1 119.09 12.6
 3 -6 1 124.01 8.61
 -3 6 -1 143.6 14.54
 -3 -6 -1 124.95 13.44
 3 6 2 151.13 14.5
 -3 -6 -2 169.56 15.71
 -3 6 -2 154.38 15.1
 -3 -6 -3 62.37 9.75
 -3 6 -3 49.85 8.51
 3 6 3 55.24 9.09
 -3 6 -4 1419.21 50.13
 3 6 4 1372.54 49.87
 -3 -6 -4 1461.79 51.28
 3 6 5 251.92 19.77
 -3 6 -5 251.3 19.41
 -3 -6 -5 233.68 18.88
 -3 6 -6 674.21 28.7
 3 6 6 690.44 34.15
 -3 6 -6 688.82 33.19
 -3 -6 -6 684.49 33.48
 -3 -6 -7 938.04 40.15
 -3 6 -7 886.51 34.81
 3 6 7 879.22 40.04
 -3 6 -7 900.07 38.44
 -3 6 -8 165 14.67
 3 6 8 182.26 17.53
 -3 6 -8 219.79 18.04
 -3 -6 -8 175.16 16.51
 -3 6 -9 8.69 5.62
 -3 6 -9 5.51 4.1
 3 6 9 17.46 7.57
 -3 -6 -9 8.95 6.06
 -3 6 -10 3583.98 94.61
 3 6 10 3938.39 102.65
 -3 6 -10 3765.88 95.58
 -3 -6 -10 3851.23 98.81
 -3 6 -11 17.13 5.43
 3 6 11 40.29 8.69
 -3 6 -11 20.68 6.29
 -3 -6 -11 22.43 6.4
 -3 6 -12 14.34 5.18
 -3 6 -12 11.84 4.42
 3 6 12 7.88 3.97
 -3 -6 -12 4.79 2.33
 -3 6 -13 90.94 12.93
 -3 6 -13 78.42 10.97
 3 6 13 88.44 13.18
 -3 -6 -13 88.52 12.21
 -3 6 -14 1126.21 48.93
 3 6 14 1070.63 49.51
 -3 6 -14 1077.11 43.54
 -3 -6 -14 1050.82 45.67
 -3 6 -15 41.71 9.09
 -3 6 -15 49.41 8.81
 3 6 15 58.36 11.3
 -3 -6 -15 51.98 10.05
 -3 6 -16 100.77 14.97
 3 6 16 133.25 16.99
 -3 6 -16 120.83 13.69
 -3 -6 -16 134.72 15.76
 -3 6 -17 254.98 24.13
 3 6 17 215.75 22.49
 3 -6 17 246.29 22.78
 -3 6 -17 227.8 18.9
 -3 -6 -17 195.53 19.23
 -3 6 -18 3.76 5.19
 3 6 18 4.43 5.71
 -3 6 -18 5.09 3.37
 3 -6 18 0.57 2.79
 -3 -6 -18 -3.36 3.35
 -3 6 -19 37.45 9.66
 3 6 19 59.8 12.32
 -3 6 -19 74.57 11.16
 -3 -6 -19 64.54 11.43
 3 -6 19 62.11 11.68
 -3 6 -20 692.62 43.86
 3 6 20 583.27 39.12
 3 -6 20 620.06 38.53
 -3 -6 -20 623.96 36.39
 -3 6 -20 676.57 34.06
 -3 6 -21 81.33 15.34
 3 6 21 96.07 15.91
 -3 6 -21 61.03 9.96
 -3 -6 -21 89.5 13.58
 3 -6 21 66.18 12.73
 -3 6 -22 63.08 13.68
 3 6 22 68.3 13.24
 3 -6 22 41.72 9.91
 -3 -6 -22 59.21 11.31
 -3 6 -23 14.66 7.3
 3 6 23 5.81 5.33
 3 -6 23 10.18 5.35
 -3 -6 -23 17.2 5.72
 -3 6 -24 401.83 36.31
 3 6 24 349.82 31.76
 3 -6 24 387.36 31.6
 -3 -6 -24 341.49 27.6
 -3 6 -25 94.9 18.41
 3 6 25 104.62 17.37
 3 -6 25 102.6 16.19
 -3 -6 -25 102.88 15.32
 -3 6 -26 51.52 13.92
 3 6 26 22.35 8.49
 3 -6 26 67.01 13.38
 3 -6 27 14.56 6.87
 -3 6 -27 11.99 6.84
 3 6 27 13.03 6.86
 -3 6 -28 32.15 12.08
 3 6 28 43.93 11.68
 3 -6 28 29.98 9.04
 -3 6 -29 87.83 18.82
 3 6 29 44.66 12.13
 3 6 30 23.61 9.33
 3 -7 -30 26.67 9.69
 3 -7 -29 44.19 12.37
 3 -7 -28 69.5 15.15
 -3 -7 28 95.99 19.87
 -3 -7 27 8.34 6.93
 3 -7 -27 -6.58 5.03
 -3 -7 26 -0.77 4.75
 3 -7 -26 13.4 6.22
 -3 7 25 208.68 24.79
 3 -7 -25 155.47 21.31
 -3 -7 25 148.36 23.16
 -3 7 24 48.66 10.81
 -3 7 24 70.14 14.34
 -3 -7 24 77.83 16.9
 -3 7 23 28.02 8.21
 -3 7 23 42.43 10.91
 -3 -7 23 44.66 12.84
 -3 7 22 38.18 9.52
 -3 7 22 31.08 9.24
 -3 -7 22 51.18 13.22
 -3 7 21 965.58 49.06
 -3 7 21 1002.54 51.27
 -3 -7 21 1015.29 57.13
 -3 7 20 133.01 17.21
 -3 7 20 102.49 15.53
 -3 -7 20 133.78 19.7
 -3 -7 19 -2.71 5.32
 -3 7 19 -0.69 3.89
 -3 7 19 -1.33 2.68
 -3 7 18 416.58 30.13
 -3 7 18 422.34 29.52
 -3 -7 18 370.34 32.07
 -3 7 17 169.58 18.95
 -3 7 17 154.63 16.97
 -3 -7 17 112.07 17.05
 3 -7 -16 19.27 4.82
 -3 7 16 21.42 6.65
 -3 7 16 13.02 5.73
 -3 -7 16 9.14 4.72
 -3 7 15 416.29 28.99
 3 -7 -15 367.61 20.22
 -3 7 15 350.6 24.69
 -3 -7 15 356.22 29.24
 3 -7 -14 679.36 27.04
 -3 7 14 650.86 36.59
 -3 7 14 605.49 32.16
 -3 -7 14 705.11 40.58
 3 -7 -13 92.97 8.95
 -3 7 13 105.23 12.29
 -3 7 13 116.99 14.93
 -3 -7 13 92.34 14.33
 -3 7 12 470.07 30.15
 -3 7 12 443.44 25.17
 -3 -7 12 473.5 31.95
 -3 7 11 2120.46 70.67
 -3 7 11 2089.64 61.1
 -3 -7 11 2310.17 75.73
 -3 -7 10 388.63 27.62
 -3 7 10 369.62 26.15
 -3 7 10 375.49 21.14
 -3 7 9 81.44 12.08
 -3 7 9 84.89 9.41
 -3 -7 9 90.32 12.92
 -3 7 8 726.29 36.98
 -3 7 8 728.42 28.21
 -3 -7 8 704.57 37.16
 -3 -7 7 669.58 33.32
 -3 7 7 734.59 26.83
 -3 7 7 713.79 36.22
 -3 -7 7 669.19 35.78
 -3 -7 6 182.59 16.75
 -3 7 6 149.04 10.83
 -3 7 6 182.12 17.38
 -3 -7 6 193.36 18.12
 -3 7 5 327.28 15.54
 -3 7 5 299.24 22.69
 -3 -7 5 359.88 25.16
 -3 -7 5 330.76 22.77
 -3 7 4 383.54 16.28
 -3 7 4 399.23 26.12
 -3 -7 4 378.66 25.64
 -3 -7 4 420.48 25.63
 -3 -7 3 -1.11 2.06
 -3 7 3 1.33 1.23
 -3 7 3 -0.95 3.39
 3 7 -2 108.17 12.13
 -3 7 2 112.04 7.35
 -3 7 2 101.41 13.05
 -3 -7 2 113.73 13.23
 3 7 -1 2440.49 70.47
 -3 7 1 2501.55 52.31
 -3 7 1 2600.32 75.62
 -3 -7 1 2623.51 74.08
 -3 7 0 438.46 14.95
 3 7 0 429.05 25.5
 -3 -7 0 462.16 27.28
 -3 7 0 437.94 26.9
 3 7 1 589.74 30.58
 -3 7 -1 586.44 31.57
 -3 7 -1 583.23 18.06
 -3 -7 -1 598.44 31.54
 -3 7 -2 128.01 14.19
 3 7 2 131.01 14.2
 -3 -7 -2 131.27 14.37
 3 7 3 799.2 37.14
 -3 7 -3 825.32 37.71
 -3 -7 -3 775.93 36.81
 -3 -7 -4 90.58 12.08
 3 7 4 82.71 11.45
 -3 7 -4 99.81 12.69
 -3 -7 -5 0.85 2.9
 -3 7 -5 1.37 1.72
 3 7 5 1.59 3.71
 -3 7 -5 1.22 1.15
 -3 7 -5 1.15 3.24
 -3 7 -6 151.02 12.52
 3 7 6 145.67 15.83
 -3 7 -6 147.1 15.36
 -3 -7 -6 140.18 15.24
 -3 7 -7 107.1 13
 -3 7 -7 108.94 11.27
 3 7 7 124.38 14.78
 -3 -7 -7 123.81 14.29
 -3 7 -8 43.71 8.88
 -3 7 -8 47.8 7.52
 3 7 8 51.37 9.89
 -3 -7 -8 37.17 8.05
 -3 7 -9 388.22 23.43
 3 7 9 399.57 27.64
 -3 7 -9 410.34 26.3
 -3 -7 -9 401.85 26.74
 -3 7 -10 0.62 2.56
 -3 7 -10 0.92 3.81
 -3 -7 -10 -7.13 4.1
 -3 7 -11 1026.69 43.09
 3 7 11 1055.71 48.21
 -3 7 -11 993.6 43.1
 -3 -7 -11 1066.03 45.9
 -3 7 -12 24.61 6.58
 3 7 12 13.97 6.33
 -3 7 -12 19.94 6.18
 -3 -7 -12 15.04 5.95
 -3 7 -13 13.47 5.04
 3 7 13 26.09 8.11
 -3 7 -13 15.34 5.06
 -3 -7 -13 16.05 5.89
 -3 7 -14 140.96 16.45
 3 7 14 121.59 16.31
 -3 7 -14 150.5 16.03
 -3 -7 -14 131.77 15.95
 -3 7 -15 379.15 28.05
 3 7 15 440.32 31.71
 -3 7 -15 377.95 25.96
 -3 -7 -15 411.88 28.72
 -3 7 -16 4.87 4.11
 3 7 16 7.04 5.62
 -3 7 -16 5.74 3.39
 -3 -7 -16 1.18 2.92
 -3 7 -17 48.22 11.02
 3 7 17 39.13 10.13
 -3 7 -17 34.26 7.89
 -3 -7 -17 56.16 10.84
 -3 7 -18 319.69 27.85
 3 7 18 273.04 26.22
 3 -7 18 289.63 25.72
 -3 7 -18 275.63 22.37
 -3 -7 -18 290.07 24.57
 -3 -7 -19 -1.14 4.3
 -3 7 -19 -2.25 4.17
 3 7 19 1.86 3.82
 -3 7 -19 6.38 4.34
 3 -7 19 3.39 3.02
 -3 7 -20 55.7 12.24
 -3 7 -20 73.48 11.72
 3 7 20 53.63 11.75
 3 -7 20 53.37 11.12
 -3 -7 -20 63.41 11.48
 -3 7 -21 888.72 51.58
 3 7 21 926.36 51.41
 3 -7 21 845.44 47.06
 -3 7 -21 821.7 40.99
 -3 -7 -21 911.83 46.56
 -3 7 -22 508.82 39.46
 3 -7 22 465.88 34.61
 3 7 22 516.97 38.32
 -3 -7 -22 508.91 34.69
 -3 7 -23 57.76 13.78
 3 7 23 37.69 10.53
 3 -7 23 26.97 8.52
 -3 -7 -23 35.99 8.91
 3 7 24 270.75 28.46
 -3 7 -24 291.22 31.06
 3 -7 24 331.01 29.5
 -3 -7 -24 336.28 28.26
 -3 7 -25 132.48 21.29
 3 7 25 137.65 20.52
 3 -7 25 140.77 19.49
 -3 -7 -25 158.13 19.47
 -3 7 -26 2.94 5.55
 3 7 26 -0.61 4.21
 3 -7 26 -2.23 3.09
 -3 7 -27 56.12 15.27
 3 7 27 43.85 12.15
 3 -7 27 57.32 13.19
 3 7 28 273.55 30.03
 -3 7 -28 289.17 33.72
 -3 7 -29 63.22 16.17
 3 7 29 49.35 13.23
 3 7 30 54.56 14.14
 3 -8 -29 379.51 36.18
 3 -8 -28 27.37 10.01
 -3 -8 28 21.68 9.86
 -3 -8 27 -5.25 6.98
 3 -8 -27 -2.46 5.32
 -3 -8 26 8.94 7.4
 3 -8 -26 8.48 5.56
 -3 -8 25 453.03 41.07
 3 -8 -25 506.22 39.97
 -3 -8 24 27.73 11.2
 3 -8 -24 37.46 10.79
 -3 8 23 74.55 13.47
 -3 -8 23 64.84 14.66
 3 -8 -23 68.96 14.45
 -3 8 22 1.39 2.69
 -3 -8 22 5.54 5.2
 -3 8 21 70.8 12.61
 -3 8 21 51.77 11.11
 -3 -8 21 66.69 15.2
 -3 8 20 1.92 3.46
 -3 8 20 18.49 6.76
 -3 -8 20 22.1 8.18
 -3 8 19 675.14 40
 -3 8 19 656.97 38.32
 -3 -8 19 676.64 45.08
 -3 8 18 8.46 4.93
 -3 8 18 1.45 2.63
 -3 -8 18 -1.96 5.19
 -3 8 17 88.08 12.76
 -3 8 17 73.94 12.69
 -3 -8 17 65.34 13.25
 -3 8 16 28.2 7.06
 -3 8 16 16.68 6.03
 -3 -8 16 8.95 4.95
 -3 8 15 1014.38 48.19
 -3 8 15 1038.04 43.56
 -3 -8 15 1012.31 52.09
 -3 8 14 0.63 2.12
 -3 8 14 5.45 3.94
 -3 -8 14 7.35 4.51
 -3 8 13 13.63 5.78
 -3 8 13 7.17 2.38
 -3 -8 13 14.78 6.62
 -3 8 12 81.76 12.78
 -3 -8 12 83.2 13.53
 -3 8 12 71.6 9.52
 -3 8 11 0.83 3.01
 -3 8 11 6.29 3.41
 -3 -8 11 10.53 6.74
 -3 8 10 -1.6 3.56
 -3 8 10 0.62 1.59
 -3 -8 10 3.9 2.86
 -3 8 9 -0.41 3.29
 -3 8 9 2.9 1.63
 -3 -8 9 6.44 4.57
 -3 -8 8 5.24 4.75
 -3 8 8 0.17 2.58
 -3 8 8 4.01 2.32
 -3 -8 8 2.22 4.14
 -3 -8 7 1505.51 54.57
 -3 8 7 1569.32 41.71
 -3 8 7 1458.85 56.82
 -3 -8 7 1441.55 56.57
 -3 -8 6 1.33 4.07
 -3 -8 6 -0.45 2.67
 -3 8 6 5.36 3.8
 -3 8 6 5.71 2.45
 -3 8 5 362.35 14.93
 -3 8 5 330.55 24.78
 -3 -8 5 315.68 24
 -3 -8 5 333.03 23.47
 -3 -8 4 41.85 8.41
 -3 8 4 50.65 4.87
 -3 -8 4 43.04 8.4
 -3 8 4 45.01 9.29
 -3 8 3 784.7 21.15
 -3 8 3 777.58 38.96
 -3 -8 3 823.79 38.07
 -3 -8 2 28.94 6.69
 -3 8 2 40.75 8.5
 -3 8 2 34.18 3.14
 -3 8 1 157.7 16.53
 -3 8 1 116.93 5.63
 -3 -8 1 137.73 15.07
 -3 -8 0 30.95 7.4
 -3 8 0 27.45 6.85
 -3 8 0 16.95 1.98
 -3 -8 -1 422.81 26.69
 3 8 1 408.46 26.03
 -3 8 -1 386.82 10.48
 -3 8 -1 436.7 27.72
 3 8 2 200.57 18.41
 -3 8 -2 200.28 18.67
 -3 8 -2 166.68 7.33
 -3 8 -2 210.54 7.77
 -3 -8 -2 224.77 19.6
 3 8 3 1669.19 59.09
 -3 8 -3 1647.92 59.07
 -3 8 -3 1625.96 35.19
 -3 -8 -3 1752.88 59.75
 -3 -8 -4 8.07 4.54
 3 8 4 7.33 4.31
 -3 8 -4 2.64 3.48
 -3 8 -5 13.43 3.79
 3 8 5 11.17 5.03
 -3 -8 -5 18.45 5.89
 -3 8 -5 15.2 5.3
 -3 8 -6 71.6 11.32
 -3 8 -6 92.83 9.68
 3 8 6 78.19 12.65
 -3 -8 -6 67.6 11.04
 -3 8 -7 1136.59 40.23
 3 8 7 1185.96 50.82
 -3 8 -7 1267.92 50.06
 -3 -8 -7 1289.71 51.46
 -3 8 -8 297.13 19.45
 3 8 8 273.68 23.39
 -3 8 -8 257.52 21.48
 -3 -8 -8 266.89 22.16
 -3 8 -9 39.68 7.4
 -3 8 -9 41.79 9.01
 3 8 9 55.49 11.36
 -3 -8 -9 39.65 9.12
 -3 8 -10 0.72 2.68
 3 8 10 5.13 4.95
 -3 8 -10 1.62 3.19
 -3 -8 -10 9.37 5.87
 -3 8 -11 706.49 34.62
 3 8 11 637.99 38.1
 -3 8 -11 635.75 34.96
 -3 -8 -11 664.08 36.92
 -3 8 -12 210.19 19.06
 3 8 12 204.9 21.44
 -3 8 -12 205.84 19.41
 -3 -8 -12 216.38 20.83
 -3 8 -13 853.01 41.06
 3 8 13 933.9 47.29
 -3 8 -13 818.58 40.68
 -3 -8 -13 802.32 42.3
 -3 8 -14 35.23 8.6
 3 8 14 24.72 8
 -3 8 -14 29.94 7.65
 -3 -8 -14 30.51 8.35
 -3 8 -15 25.63 7.66
 3 8 15 36.25 9.02
 -3 8 -15 30.62 7.7
 -3 -8 -15 33.14 8.45
 -3 -8 -16 22.44 7.75
 -3 8 -16 18.57 6.58
 -3 8 -16 28.43 7.36
 3 8 16 19.73 7.89
 3 8 17 1246.59 59.21
 -3 8 -17 1305 57.69
 -3 8 -17 1149.83 50.36
 -3 -8 -17 1199.54 54.59
 -3 8 -18 3.24 3.98
 3 8 18 1.39 4.57
 -3 -8 -18 7.01 5.76
 -3 8 -18 -1.36 2.98
 -3 8 -19 46.65 9.75
 -3 8 -19 48.14 10.99
 3 8 19 64.79 13.5
 -3 -8 -19 28.18 8.23
 -3 8 -20 8.51 5.42
 -3 -8 -20 1.91 3.65
 3 8 20 5.5 4.61
 -3 8 -20 2.14 3.82
 3 -8 20 -0.93 3.16
 -3 8 -21 104.54 17.61
 3 -8 21 130.15 17.92
 3 8 21 122.56 18.6
 -3 8 -21 158.59 17.91
 -3 -8 -21 131.14 17.75
 3 -8 22 59.64 12.26
 -3 -8 -22 83.23 14.3
 3 8 22 66.72 14.61
 -3 8 -22 90.63 13.74
 -3 8 -22 84.3 15.99
 -3 8 -23 8.67 3.17
 3 8 23 22.63 9.04
 3 -8 23 12.56 5.84
 -3 -8 -23 20.93 7.91
 -3 8 -24 15.47 7.51
 3 8 24 18.39 7.58
 3 -8 24 16.75 7.37
 -3 -8 -24 11.84 6.23
 -3 8 -25 13.63 7.24
 3 8 25 6.02 5.92
 -3 -8 -25 14.66 6.31
 3 -8 25 14.3 6.27
 -3 8 -26 13.74 6.92
 3 8 26 25.56 9.14
 3 -8 26 23.32 9.19
 -3 -8 -26 7.89 5.54
 -3 8 -27 59.06 15.54
 3 8 27 76.33 16.18
 3 -8 27 71.17 14.7
 -3 8 -28 2.81 4.24
 3 8 28 3.17 4.43
 3 8 29 120.51 20.27
 3 -9 -28 90.54 18.11
 3 -9 -27 -4.34 3.84
 -3 -9 27 0.91 4.95
 -3 -9 26 42.23 13
 3 -9 -26 35.43 11.34
 -3 -9 25 88.91 18.2
 3 -9 -25 82.41 16.82
 -3 -9 24 59.98 14.59
 3 -9 -24 49.28 12.39
 -3 -9 23 3.74 6.13
 3 -9 -23 9.1 6.64
 -3 9 22 19.45 7.13
 3 -9 -22 4.21 3.87
 -3 9 21 640.47 40.25
 -3 -9 21 679.27 47.5
 3 -9 -21 657.38 44.54
 3 -9 -20 5.59 4.59
 -3 -9 20 1.22 3.58
 -3 9 19 55.63 11.48
 -3 -9 19 56.17 13.44
 -3 9 18 200.35 21.47
 -3 -9 18 193.74 23.47
 -3 9 17 410.68 30.61
 -3 -9 17 424.86 34.59
 -3 9 16 21.46 6.58
 -3 -9 16 18.41 7.26
 -3 9 15 803.38 42.97
 -3 -9 15 720.16 44.03
 -3 9 14 173.62 19.41
 -3 9 14 181.3 16.5
 -3 -9 14 176.39 20.56
 -3 9 13 19.82 6.76
 -3 9 13 29.92 6.21
 -3 -9 13 16.1 6.49
 -3 9 12 59.16 11.06
 -3 9 12 60.91 8.63
 -3 -9 12 56.27 11.39
 -3 9 11 1184.79 52.08
 -3 9 11 1145.83 39.79
 -3 -9 11 1081.89 51.41
 -3 -9 10 59.19 10.96
 -3 9 10 51.09 10.34
 -3 9 10 79.43 8.89
 -3 9 9 9.54 5.38
 -3 9 9 6.74 2.73
 -3 -9 9 13.13 5.61
 -3 -9 9 1.64 2.81
 -3 -9 8 229.04 19.65
 -3 9 8 196.48 12.43
 -3 9 8 210.38 20.53
 -3 -9 8 192.42 19.81
 -3 9 7 710.54 23.9
 -3 9 7 744.8 39.48
 -3 -9 7 740.2 39.33
 -3 -9 7 710.25 36.03
 -3 -9 6 44.87 8.8
 -3 -9 6 59.27 10.71
 -3 9 6 37.96 9.34
 -3 9 5 853.08 42.26
 -3 -9 5 818.94 40.96
 -3 -9 5 790.01 38.44
 -3 9 4 759.03 39.81
 -3 -9 4 781.08 39.43
 -3 -9 4 787.3 38.52
 -3 -9 3 234.94 20.93
 -3 9 3 211.08 20.59
 -3 -9 3 199.32 18.88
 -3 -9 2 5.15 4.14
 -3 9 2 3.34 3.54
 -3 -9 1 1165.15 48.69
 -3 9 1 1195.21 50.37
 -3 -9 0 5.33 4.23
 -3 9 0 12.42 5.64
 -3 -9 -1 36.02 8.18
 -3 9 -1 45.54 9.38
 -3 9 -2 246.74 21.65
 -3 -9 -2 226.4 20.71
 -3 9 -3 760.26 39.27
 -3 -9 -3 771.84 39.22
 -3 -9 -4 134.25 16.05
 -3 9 -4 104.92 14.02
 -3 9 -5 53.28 10.03
 -3 9 -5 54.18 6.75
 3 9 5 58.79 10.88
 -3 -9 -5 60.46 10.87
 3 9 6 200.58 20.11
 -3 9 -6 240.02 15.53
 -3 9 -6 248.42 21.82
 -3 -9 -6 212.1 20.26
 -3 9 -7 3.65 2.26
 -3 9 -7 2.96 3.37
 3 9 7 4.84 2.94
 -3 -9 -7 3.18 3.54
 -3 9 -8 27.2 5.77
 -3 9 -8 30.06 7.92
 3 9 8 25.97 7.92
 3 9 8 29.66 5.54
 3 -9 8 26.09 4.88
 -3 -9 -8 26.94 7.5
 3 -9 9 169.02 12.11
 -3 9 -9 145.8 13.97
 3 9 9 151.78 18.21
 -3 9 -9 155.48 17.34
 -3 -9 -9 174.44 18.84
 -3 9 -10 57.75 9.11
 3 9 10 69 13.16
 -3 9 -10 83.91 13.05
 -3 -9 -10 65.4 11.79
 3 9 11 1109.85 52.51
 -3 9 -11 1107.13 44.74
 -3 9 -11 1018.97 47.63
 -3 -9 -11 1090.37 50.59
 -3 9 -12 6.1 4.01
 3 9 12 0.73 2.87
 -3 9 -12 8.62 5.24
 -3 -9 -12 3.51 3.85
 -3 9 -13 21.68 6.57
 3 9 13 31.52 9.84
 -3 9 -13 19.12 6.82
 -3 -9 -13 20.56 6.97
 3 9 14 198.89 22.48
 -3 9 -14 264.85 22.71
 -3 9 -14 232.46 21.72
 -3 -9 -14 221.41 22.33
 3 9 15 196.47 22.52
 -3 9 -15 199.2 20.34
 -3 9 -15 233.77 21.97
 -3 -9 -15 236.63 23.35
 3 9 16 358.1 30.75
 -3 9 -16 361.7 28.34
 -3 -9 -16 314.78 27.43
 -3 9 -16 327.82 26.56
 -3 9 -17 139.17 17.23
 -3 9 -17 168.79 19.7
 3 9 17 161.64 20.88
 -3 -9 -17 179.2 20.76
 3 9 18 251.12 26.38
 -3 9 -18 274.23 26.05
 -3 -9 -18 263.51 25.4
 -3 9 -18 226.8 22.17
 -3 9 -19 -5.21 3.86
 3 9 19 6.21 5.42
 -3 9 -19 1.01 3.46
 -3 -9 -19 4.26 3.13
 -3 9 -20 -2.21 3.38
 -3 9 -20 8.56 5.81
 3 9 20 2.5 5.15
 -3 -9 -20 -1.11 3.37
 3 9 21 535.39 40.73
 -3 9 -21 548.36 40.37
 3 -9 21 549.86 38.57
 -3 -9 -21 494.34 36.45
 -3 9 -21 523.75 34.55
 -3 9 -22 29.76 8.38
 -3 9 -22 21.89 8.11
 3 9 22 22.04 9.1
 -3 -9 -22 22.15 8.19
 3 -9 22 39.78 10.62
 -3 9 -23 5.78 5.68
 -3 -9 -23 7.72 5.8
 3 9 23 0.35 4.62
 3 -9 23 6.15 5.97
 -3 9 -24 90.55 17.35
 3 9 24 88.03 16.88
 3 -9 24 111.31 17.97
 -3 -9 -24 83.45 15.47
 3 9 25 411.37 37.2
 -3 9 -25 406.84 38.17
 3 -9 25 454.33 36.42
 -3 -9 -25 474.51 36.69
 -3 9 -26 43.01 13.15
 3 9 26 40.97 12.61
 3 -9 26 56.53 12.95
 -3 -9 -26 52.28 12.55
 -3 9 -27 102.76 19.69
 3 9 27 65.89 14.74
 -3 -9 -27 61.99 13.58
 -3 9 -28 167.16 25.63
 -3 -10 26 138.22 23.68
 3 -10 -26 191.64 25.97
 -3 -10 25 127.09 22.05
 3 -10 -25 149.23 22.59
 -3 -10 24 5.24 5.85
 3 -10 -24 2.6 4.02
 -3 -10 23 0.69 4.77
 3 -10 -23 15.41 8.27
 -3 10 22 459.15 34.57
 -3 -10 22 406.36 37.67
 3 -10 -22 423.1 36.8
 -3 10 21 13.01 6.52
 -3 -10 21 18.46 8.19
 3 -10 -21 6.87 6.76
 -3 10 20 43.83 10.66
 -3 -10 20 42.65 11.56
 3 -10 -20 27.26 9.58
 -3 10 19 -1.19 3.2
 3 -10 -19 4.79 5
 -3 -10 19 0.46 4.23
 -3 10 18 268.66 25.51
 -3 -10 18 251.31 27.58
 3 -10 -18 269.49 27.85
 3 -10 -17 32.39 9.59
 -3 10 17 24.87 7.45
 -3 -10 17 13.79 6.39
 -3 -10 16 62.68 13.2
 -3 10 16 67.28 12.87
 -3 -10 15 -0.03 4.27
 -3 10 15 2.91 2.85
 -3 -10 14 119.53 17.69
 -3 10 14 132.76 17.28
 -3 10 13 2.58 3.23
 -3 -10 13 6.36 4.01
 -3 10 12 254.59 23.63
 -3 -10 12 239.45 23.88
 -3 10 11 -0.09 3.17
 -3 -10 11 2.82 2.97
 -3 10 10 327.34 26.84
 -3 -10 10 349.42 27.69
 -3 -10 9 213.36 19.64
 -3 10 9 193.92 20.52
 -3 -10 9 184.76 19.84
 -3 10 8 145.67 17.88
 -3 -10 8 150.87 16.6
 -3 -10 8 147.06 17.49
 -3 -10 7 11.22 4.54
 -3 -10 7 2.71 4.08
 -3 10 7 0.25 2.71
 -3 10 6 250.63 23.15
 -3 -10 6 236.61 21.7
 -3 -10 6 243.02 21.29
 -3 -10 5 22.55 6.55
 -3 -10 5 32.38 7.75
 -3 10 5 37.53 9.13
 -3 -10 4 482.69 31.35
 -3 10 4 479.25 32.11
 -3 -10 4 518.81 31.61
 -3 10 3 454.4 30.83
 -3 -10 3 493.4 31.24
 -3 -10 3 407.23 28.17
 -3 10 2 61.89 11.4
 -3 -10 2 54.15 10.08
 -3 10 1 254.69 22.83
 -3 -10 1 209.11 20.1
 -3 10 0 1776.7 65.77
 -3 -10 0 1695.12 62.94
 -3 -10 -1 102.62 14.09
 -3 10 -1 86.13 13.18
 -3 -10 -2 1.97 3.73
 -3 10 -2 -1.16 2.79
 -3 10 -3 114.18 15.23
 -3 -10 -3 101.31 14.27
 -3 10 -4 386.72 28.35
 -3 -10 -4 329.35 25.95
 -3 10 -5 250.75 22.84
 3 -10 5 232.76 17.41
 -3 -10 -5 249.19 22.69
 -3 10 -6 676.56 27.29
 -3 10 -6 636.25 37.39
 3 -10 6 685.69 29.83
 -3 -10 -6 627.53 37.06
 -3 10 -7 225.98 15.76
 3 10 7 242.48 17.12
 -3 10 -7 234.05 22
 3 -10 7 208.94 15.39
 -3 -10 -7 277.38 24.01
 -3 10 -8 111.4 11.61
 3 10 8 106.36 10.72
 -3 10 -8 79.94 13.01
 3 -10 8 107.27 10.53
 -3 -10 -8 116.7 15.66
 -3 10 -9 190.96 16.04
 -3 10 -9 181.17 19.76
 -3 -10 -9 184.47 20.35
 -3 -10 -10 1252.66 55.04
 -3 10 -10 1116.59 43.86
 -3 10 -10 1142.34 52.01
 3 10 11 324.02 28.46
 -3 10 -11 320.13 22.76
 -3 10 -11 273.12 24.57
 -3 -10 -11 312.5 26.7
 -3 10 -12 3.98 2.66
 3 10 12 -4.2 4.7
 -3 10 -12 2.25 3.18
 -3 -10 -12 1.78 3.49
 -3 10 -13 86.36 12.74
 3 10 13 79.23 14.44
 -3 10 -13 78.02 13.29
 -3 -10 -13 59.43 11.91
 3 10 14 935.47 51.37
 -3 10 -14 1004.1 46.26
 -3 10 -14 919.82 47.08
 -3 -10 -14 850.76 47.11
 -3 10 -15 40.98 10.25
 -3 10 -15 19.67 6.3
 3 10 15 30.67 9.73
 -3 -10 -15 44.77 10.63
 -3 -10 -16 85.29 15.11
 -3 10 -16 131.27 17.3
 -3 10 -16 101.33 14.96
 3 10 16 115.25 18.17
 -3 10 -17 231.36 23.27
 3 10 17 226.94 25.46
 -3 10 -17 237.05 23.52
 -3 -10 -17 222.3 23.81
 -3 10 -18 0.96 3.32
 -3 10 -18 1.21 3.24
 3 10 18 -1.77 5.86
 -3 -10 -18 -2.25 2.78
 -3 10 -19 30.11 9.58
 -3 10 -19 10.49 6.42
 3 10 19 24.54 8.97
 -3 -10 -19 10.87 6.4
 -3 10 -20 220.16 22.98
 3 10 20 244.77 27.47
 -3 10 -20 222.05 24.87
 -3 -10 -20 231.01 25.45
 -3 10 -21 6.1 6.17
 -3 10 -21 -2.75 4.14
 3 10 21 -10.43 6.12
 -3 -10 -21 -0.99 3.29
 -3 10 -22 22.64 7.76
 -3 10 -22 37.45 11.23
 -3 -10 -22 48.68 11.88
 3 -10 22 31.15 9.03
 -3 10 -23 5.24 4.61
 -3 10 -23 1.06 4.13
 3 -10 23 -0.83 3.76
 -3 -10 -23 6.54 5.1
 -3 -10 -24 289.8 29.19
 -3 10 -24 294.8 31.65
 3 -10 24 298.55 29.88
 -3 10 -25 0.98 4.7
 -3 -10 -25 6.01 4.87
 -3 10 -26 26.05 10.5
 3 -10 26 34.24 11.06
 -3 -10 -26 16.47 7.11
 -3 10 -27 8.9 6.8
 -3 -10 -27 7.11 4.96
 3 -11 -25 1.3 4.86
 -3 -11 25 2.17 5.16
 -3 -11 24 234.96 29.6
 3 -11 -24 223.19 28.11
 -3 -11 23 67.29 15.39
 3 -11 -23 39.41 12.09
 -3 -11 22 63.24 14.96
 3 -11 -22 63.67 14.91
 -3 11 21 5.99 5.11
 -3 -11 21 8.57 6.61
 3 -11 -21 8.54 5.64
 -3 11 20 31.56 8.97
 3 -11 -20 38.51 11.56
 -3 -11 20 23.04 9.83
 3 -11 -19 42.93 11.85
 -3 11 19 45.07 10.44
 -3 -11 19 36.67 10.81
 -3 11 18 746.32 44.39
 -3 -11 18 751.14 48.6
 3 -11 -18 811.24 50.65
 -3 -11 17 8.56 4.69
 -3 11 17 27.31 8.71
 3 -11 -17 14.79 7.39
 3 -11 -16 7.37 5.09
 -3 -11 16 7.37 4.69
 -3 11 16 11.94 5.7
 -3 11 15 40.15 10.36
 3 -11 -15 59.23 13.24
 -3 -11 15 68.7 13.67
 -3 11 14 952.42 49.83
 -3 -11 14 1083.8 54.85
 3 -11 -14 965.36 52.8
 -3 11 13 116.16 16.7
 -3 -11 13 136.32 18.64
 3 -11 -13 157.84 20.56
 -3 11 12 192.24 21.3
 3 -11 -12 211.02 23.08
 -3 -11 12 197.27 21.77
 -3 11 11 34.58 9.1
 3 -11 -11 38.4 10.21
 -3 -11 11 21.82 7.57
 -3 -11 10 195.17 19.32
 3 -11 -10 193.33 21.6
 -3 11 10 181.63 20.51
 -3 -11 10 170.55 19.87
 -3 -11 9 60.87 10.93
 -3 11 9 49.42 11.11
 -3 -11 9 48.66 10.45
 -3 11 8 878.1 46.17
 -3 -11 8 885.86 45.53
 -3 -11 8 829.5 41.82
 -3 -11 7 35.75 8.03
 -3 11 7 39.03 9.96
 -3 -11 7 34.18 8.86
 -3 -11 6 42.93 9.31
 -3 -11 6 48.11 9.68
 -3 11 6 55.12 11.22
 -3 -11 5 11.17 5.04
 -3 11 5 21.88 8.26
 -3 -11 5 22.11 6.93
 -3 -11 4 1395.16 57.74
 -3 11 4 1430.76 60.17
 -3 -11 4 1430.66 57.14
 -3 -11 3 43.65 9.53
 -3 -11 3 49.7 10.2
 -3 11 3 29.49 8.47
 -3 -11 2 8.56 4.49
 -3 -11 2 16.36 5.76
 -3 11 2 10.65 5.03
 3 -11 -2 11.86 5.61
 -3 -11 1 1.96 4.25
 -3 11 1 -2.16 4.59
 3 -11 -1 0.02 2.29
 -3 11 0 187.49 20.48
 -3 -11 0 162.17 18.4
 3 -11 0 190.95 18.15
 3 -11 1 106.05 13.53
 -3 -11 -1 102.16 14.68
 -3 11 -1 91 14.23
 -3 11 -2 1161.44 53.8
 3 -11 2 1232.51 47.39
 -3 -11 -2 1191.51 53.25
 -3 -11 -3 131.2 16.84
 -3 11 -3 128.99 17.09
 3 -11 3 117.78 13.34
 -3 11 -4 93.6 14.3
 3 -11 4 101.12 12.01
 -3 -11 -4 85.1 13.74
 -3 11 -5 20.89 6.97
 3 11 5 20.04 5.48
 3 -11 5 14.25 4.54
 -3 -11 -5 17.29 6.56
 -3 11 -6 91.66 14.3
 3 11 6 101.13 11.74
 3 -11 6 105.77 11.6
 -3 -11 -6 98.06 15.01
 -3 11 -7 4.75 5.1
 3 -11 7 -0.39 2.41
 3 11 7 1.74 1.72
 -3 -11 -7 0.34 3.07
 -3 11 -8 634.47 38.85
 -3 -11 -8 637.79 39.08
 -3 11 -9 7.58 5.39
 -3 -11 -9 6.18 5.85
 -3 11 -10 -8.01 4.93
 -3 -11 -10 -0.19 3.03
 -3 11 -11 9.34 4.33
 -3 -11 -11 10.07 6.15
 -3 11 -12 12.24 5.32
 -3 11 -12 9.89 5.61
 -3 -11 -12 6.73 5.74
 -3 11 -13 38.05 8.32
 -3 11 -13 42.55 10.37
 -3 -11 -13 47.28 11.28
 -3 11 -14 388.64 28.08
 -3 11 -14 378.1 30.54
 -3 -11 -14 418.15 33.19
 -3 11 -15 27.87 8.6
 -3 11 -15 30.64 7.97
 -3 -11 -15 34.12 9.77
 -3 11 -16 9.58 5.68
 -3 11 -16 19.73 7.24
 -3 -11 -16 7.4 4.86
 -3 11 -17 -4.09 4.28
 -3 11 -17 3.71 6.1
 -3 -11 -17 -7.7 5.37
 -3 11 -18 749.33 44.46
 -3 11 -18 672.74 42.49
 -3 -11 -18 789.82 48.06
 -3 11 -19 38.11 10.45
 -3 11 -19 27.96 8.84
 -3 -11 -19 36.33 10.81
 -3 11 -20 93.97 16.14
 -3 11 -20 66.2 13.13
 -3 -11 -20 65.97 14.07
 -3 11 -21 7.86 5.81
 -3 11 -21 5.45 3.8
 -3 -11 -21 17.16 7.77
 -3 11 -22 122.83 19.64
 -3 11 -22 161.31 20.58
 -3 -11 -22 180.38 23.1
 -3 11 -23 34.94 9.81
 -3 11 -23 35.43 10.3
 3 -11 23 37.26 10.69
 -3 -11 -23 36.94 11.06
 -3 11 -24 254.16 29.5
 3 -11 24 246.14 27.5
 -3 -11 -24 226.91 26.73
 -3 11 -25 11.44 6.92
 3 -11 25 -0.71 3.79
 -3 -11 -25 -2.39 4.85
 -3 11 -26 -4.13 5.2
 -3 -11 -26 22.1 8.56
 -3 11 -27 14.37 8.71
 -3 -12 24 21.57 9.91
 -3 -12 23 8.34 6.51
 3 -12 -23 6.35 4.94
 -3 -12 22 182.15 25.5
 3 -12 -22 211.98 27.27
 -3 -12 21 3.08 5.84
 3 -12 -21 3.02 5.67
 3 -12 -20 10 6.36
 -3 12 20 8.61 4.49
 -3 -12 20 3.18 2.83
 -3 12 19 228.87 24.67
 -3 -12 19 224.78 27.1
 3 -12 -19 234.44 27.63
 -3 -12 18 203.57 25.3
 -3 12 18 119.6 17.71
 3 -12 -18 169.57 23.42
 3 -12 -17 42.5 11.45
 -3 -12 17 33.78 9.67
 -3 12 17 30.47 9.15
 -3 12 16 26.31 8.21
 3 -12 -16 9.01 5.5
 -3 -12 16 20.97 7.82
 -3 12 15 359.42 30.36
 -3 -12 15 361.92 31.84
 3 -12 -15 346.59 32.08
 -3 12 14 3.84 3.14
 3 -12 -14 3.15 4.95
 -3 -12 14 6.61 5.06
 -3 12 13 103.12 16.08
 3 -12 -13 112.75 17.7
 -3 -12 13 93.27 15.58
 -3 12 12 126.17 17.89
 3 -12 -12 119.34 17.76
 -3 -12 12 112.68 16.82
 -3 -12 11 2.8 2.61
 -3 12 11 -2.1 3.67
 -3 -12 11 8.18 5.71
 3 -12 -11 5.93 4.03
 -3 -12 10 86.09 13.52
 3 -12 -10 99.48 15.71
 -3 12 10 65.38 12.79
 -3 -12 10 63.59 12.21
 3 -12 -9 196.04 22.24
 -3 -12 9 192.17 21.15
 -3 12 9 181.6 21.05
 -3 -12 9 210.99 20.69
 -3 -12 8 33.27 8.55
 -3 12 8 47.02 11.25
 3 -12 -8 34.46 9.18
 -3 -12 8 51.15 11.06
 -3 -12 7 329.38 26.19
 -3 12 7 297.92 27.07
 -3 -12 7 277.84 25.19
 3 -12 -7 332.1 28.05
 -3 -12 6 212.47 21.07
 3 -12 -6 227.77 22.92
 -3 -12 6 229.9 22.44
 -3 12 6 255.04 24.75
 -3 -12 5 151.92 17.86
 -3 -12 5 143.15 17.36
 3 -12 -5 158.31 18.58
 -3 12 5 132.61 17.94
 3 -12 -4 336.68 26.82
 -3 -12 4 306.13 25.71
 -3 -12 4 346.69 27.54
 -3 12 4 319.95 27.8
 -3 12 3 224.4 23.14
 3 -12 -3 226.41 21.57
 -3 -12 3 198.81 20.41
 -3 -12 3 213.04 21.42
 -3 12 2 201.55 22.15
 3 -12 -2 167.37 18.33
 -3 -12 2 211.42 20.97
 -3 -12 2 194.52 20.63
 -3 -12 1 14.66 6.14
 -3 12 1 15.59 8.03
 3 -12 -1 25.59 7.91
 -3 12 0 1079.47 52.92
 3 -12 0 1046.95 46.33
 -3 -12 0 1017.53 50.08
 -3 -12 -1 8.94 5.97
 3 -12 1 10.25 4.98
 -3 12 -1 6.95 5.76
 -3 -12 -2 6.11 5.14
 3 -12 2 1.47 2.52
 -3 12 -2 4.93 3.19
 3 12 3 376.41 26.03
 -3 12 -3 373.41 30.09
 3 -12 3 389.78 25.45
 -3 -12 -3 306.02 26.67
 3 12 4 188.61 17.82
 -3 12 -4 241.7 23.89
 3 -12 4 180.82 16.81
 -3 -12 -4 203.27 21.66
 -3 12 -5 63.9 12.38
 3 -12 5 58.3 9.63
 3 12 5 37.65 7.82
 -3 -12 -5 60.96 12.37
 -3 12 -6 39.01 9.68
 3 12 6 43.73 8.19
 3 -12 6 47.73 8.1
 -3 -12 -6 45.66 11.61
 -3 12 -7 868.47 47.67
 -3 -12 -7 936.37 49.36
 -3 12 -8 157.57 19.96
 -3 -12 -8 167.66 20.8
 -3 12 -9 201.04 22.48
 -3 -12 -9 151.01 19.63
 -3 12 -10 874.93 48.29
 -3 -12 -10 807.97 47.29
 -3 12 -11 2.35 4.91
 -3 -12 -11 2.1 4.73
 -3 12 -12 70.11 13.71
 -3 -12 -12 83.36 15.4
 -3 12 -13 375.87 31.4
 -3 -12 -13 338.14 30.53
 -3 12 -14 426.21 33.84
 -3 -12 -14 440.83 35.25
 -3 12 -15 50.8 11.8
 -3 -12 -15 64.66 13.69
 -3 12 -16 53.26 11.83
 -3 -12 -16 26.5 9.2
 -3 12 -17 336.3 30.35
 -3 -12 -17 330.33 31.39
 -3 12 -18 42.31 10.51
 -3 -12 -18 66.97 14.27
 -3 12 -19 57.43 13.13
 -3 -12 -19 60.51 13.5
 -3 -12 -20 233.77 26.98
 -3 12 -20 276.87 27.88
 -3 12 -21 32.03 9.49
 -3 -12 -21 23.6 8.76
 -3 12 -22 10.95 6.89
 -3 -12 -22 -10.45 6.33
 -3 12 -23 8.67 5.72
 -3 -12 -23 21.07 8.55
 3 -12 24 28.4 10.15
 -3 -12 -24 19.86 8.24
 3 -12 25 19.4 8.14
 -3 -13 23 35.29 11.73
 -3 -13 22 22.96 8.98
 -3 -13 21 333.32 34.35
 3 -13 -21 339.74 35.39
 -3 -13 20 78.31 16.45
 3 -13 -20 120.77 20.36
 3 -13 -19 -1.87 3.75
 -3 13 19 2.22 3.18
 3 -13 -18 37.98 11.6
 -3 -13 18 38.97 11.44
 -3 13 18 45.82 11.3
 -3 13 17 271.65 27.32
 -3 -13 17 222.63 26.32
 3 -13 -17 241.71 28.01
 -3 13 16 63.24 13.21
 3 -13 -16 91.29 17.07
 -3 -13 16 56.04 12.91
 -3 13 15 164.76 21.13
 3 -13 -15 207.92 25.21
 -3 -13 15 191.6 23.35
 -3 13 14 95.45 15.94
 3 -13 -14 128.65 19.92
 -3 -13 14 108.71 17.55
 -3 13 13 3.92 4.77
 3 -13 -13 3.07 3.52
 -3 -13 13 -3.81 6.29
 -3 13 12 41.18 10.38
 3 -13 -12 83.81 15.62
 -3 -13 12 81 14.75
 -3 -13 11 840.91 44.32
 -3 13 11 918.58 50.84
 3 -13 -11 945.79 52.57
 -3 -13 11 955.42 50.8
 -3 -13 10 46.35 10.16
 -3 13 10 84.45 14.45
 3 -13 -10 67.11 13.82
 -3 -13 10 90.98 15
 -3 13 9 1.14 3.45
 -3 -13 9 13.1 6.21
 3 -13 -9 5.87 3.27
 -3 -13 9 7.54 5.46
 -3 -13 8 96.36 14.6
 3 -13 -8 93.59 15.75
 -3 13 8 83.46 14.91
 -3 -13 8 108.88 16.15
 3 -13 -7 561.81 37.86
 -3 -13 7 534.46 35.24
 -3 -13 7 536.62 35.98
 -3 13 7 573.15 38.84
 -3 -13 6 61.28 11.84
 -3 13 6 83.03 14.6
 3 -13 -6 67.55 12.87
 -3 -13 6 60.94 12.05
 -3 -13 5 152.01 18.37
 -3 -13 5 128.27 16.94
 -3 13 5 149.62 19.59
 3 -13 -5 161.88 19.37
 -3 -13 4 -1.21 2.51
 -3 -13 4 -0.11 2.85
 -3 13 4 -1.21 3.65
 3 -13 -4 1.05 2.84
 -3 -13 3 -0.72 3.62
 -3 -13 3 3.93 3.92
 -3 13 3 11.11 6.58
 3 -13 -3 4.81 3.38
 -3 13 2 176.4 21.51
 3 -13 -2 180.7 19.68
 -3 -13 2 169.41 19.43
 -3 -13 2 197.35 21.43
 -3 13 1 693.47 43.42
 3 -13 -1 775.93 40.93
 -3 -13 1 786.63 43.92
 -3 -13 1 707.06 40.47
 -3 13 0 509.29 36.93
 3 -13 0 570.64 34.11
 -3 -13 0 532.74 36.18
 -3 -13 -1 65.2 12.26
 3 13 1 76.18 12.71
 3 -13 1 100.46 14.28
 -3 13 -1 56.05 12.07
 3 -13 2 0.8 3.33
 3 13 2 2.64 3.24
 -3 -13 -2 5.93 4.13
 -3 13 -2 5.15 3.53
 3 13 3 412.52 28.57
 -3 13 -3 395.38 32.2
 3 -13 3 372.25 25.96
 -3 -13 -3 397.78 31.44
 -3 13 -4 14.39 7.01
 3 13 4 28.49 7.46
 3 -13 4 12.84 4.58
 -3 -13 -4 16.35 6.88
 -3 13 -5 15.94 7.21
 3 13 5 7.97 4.31
 3 -13 5 8.46 3.83
 -3 -13 -5 3.97 3.58
 -3 13 -6 47.9 11.25
 -3 -13 -6 35.08 9.87
 -3 13 -7 47.35 11.02
 -3 -13 -7 57.73 12.37
 -3 13 -8 36.33 10.37
 -3 -13 -8 44.85 11.95
 -3 13 -9 340.08 30.53
 -3 -13 -9 312.75 29.13
 -3 13 -10 10.36 7.06
 -3 -13 -10 22.97 8.87
 -3 13 -11 207.95 24.09
 -3 -13 -11 257.3 26.82
 -3 13 -12 7.05 5.8
 -3 -13 -12 4.79 5.2
 -3 -13 -13 74.29 14.72
 -3 13 -13 77.64 15.04
 -3 13 -14 1.17 4.09
 -3 -13 -14 8.05 6.12
 -3 -13 -15 183.87 23.73
 -3 13 -15 188.97 23.23
 -3 13 -16 43.56 11.94
 -3 -13 -16 53.9 12.72
 -3 13 -17 82.1 15.81
 -3 -13 -17 72.32 14.99
 -3 13 -18 13.09 7.3
 -3 -13 -18 10.08 5.96
 -3 13 -19 9.48 6.26
 -3 -13 -19 -2.03 2.71
 -3 13 -20 23.63 9.04
 -3 -13 -20 13.07 7.61
 -3 -13 -21 379.17 35.94
 -3 13 -21 293.98 30.28
 -3 13 -22 55.84 13.45
 -3 -13 -22 61.05 14.79
 -3 13 -23 -21.98 8.79
 -3 -14 22 71.79 16.68
 -3 -14 21 52.01 13.8
 -3 -14 20 66.91 15.38
 -3 -14 19 127.11 20.66
 3 -14 -19 150.9 23.52
 -3 -14 18 7.88 4.73
 -3 14 18 3.46 3.93
 -3 -14 17 12.16 6.31
 3 -14 -17 10.13 5.19
 -3 14 17 12.02 7.28
 -3 14 16 11.95 7.82
 3 -14 -16 9.43 6.88
 -3 -14 16 4.08 4.23
 -3 14 15 236.09 25.93
 3 -14 -15 213.21 26.81
 -3 -14 15 165.03 22.11
 -3 14 14 88.15 15.96
 -3 -14 14 84.09 15.61
 3 -14 -14 56.07 12.83
 -3 14 13 110.75 17.65
 3 -14 -13 89.32 16.87
 -3 -14 13 87.5 15.46
 -3 14 12 56.77 12.43
 3 -14 -12 74.35 15.38
 -3 -14 12 105.42 17.05
 -3 -14 11 0.13 2.97
 -3 -14 11 7.5 4.32
 -3 14 11 9.54 6
 3 -14 -11 -0.45 4.04
 -3 -14 10 53.26 10.97
 -3 14 10 58.01 12.61
 3 -14 -10 55.73 12.52
 -3 -14 10 65.29 13.11
 -3 -14 9 34.82 8.88
 -3 14 9 14.44 7.42
 3 -14 -9 23.18 8.31
 -3 -14 9 16.36 6.88
 -3 -14 8 115.9 16.42
 3 -14 -8 124.6 18.23
 -3 14 8 94.91 16.4
 -3 -14 8 116.68 16.76
 3 -14 -7 402.63 32.84
 -3 -14 7 386.38 30.7
 -3 14 7 339.45 31.12
 -3 -14 7 433.95 32.12
 -3 -14 6 19.93 7.03
 -3 14 6 0.33 3.88
 3 -14 -6 19.47 7.64
 -3 -14 6 8.98 5.04
 -3 -14 5 59.93 12.08
 -3 14 5 32.02 9.41
 3 -14 -5 49.97 11.22
 -3 -14 5 50.16 10.93
 -3 -14 4 1.9 3.87
 -3 14 4 -0.19 3.04
 -3 -14 4 3.06 3.98
 3 -14 -4 3.44 5.03
 -3 14 3 390.33 33.26
 3 -14 -3 416.07 31.32
 -3 -14 3 401.42 30.74
 -3 -14 3 393.61 31.25
 -3 -14 2 154.54 18.64
 3 14 -2 144.45 18.87
 -3 14 2 150.69 20.36
 3 -14 -2 175.14 20.09
 -3 -14 2 188.86 21.59
 -3 -14 1 85.81 14.92
 -3 -14 1 125.95 16.67
 3 14 -1 120.05 17.01
 -3 14 1 119.85 18.25
 3 -14 -1 104.36 15.54
 -3 14 0 328.51 30.11
 3 14 0 335.97 28.27
 3 -14 0 389.7 28.9
 -3 -14 0 371.13 29.32
 -3 -14 0 322.56 28.81
 -3 -14 -1 99.64 16.18
 3 -14 1 109.55 14.81
 3 14 1 112.36 15.85
 -3 14 -1 88.63 15.79
 -3 -14 -2 139.22 19.02
 3 14 2 121.68 16.44
 3 -14 2 79 12.39
 -3 14 -2 98.57 16.86
 3 14 3 768.74 41.69
 -3 14 -3 795.14 48.1
 3 -14 3 744.4 38.56
 -3 -14 -3 770.48 45.86
 -3 14 -4 8.33 6.31
 3 14 4 -1.85 3.96
 3 -14 4 4.61 4.42
 -3 -14 -4 1.85 4.75
 -3 14 -5 7.86 6.18
 -3 -14 -5 -1.47 4.89
 -3 14 -6 13.51 8.39
 -3 -14 -6 -0.47 3.2
 -3 14 -7 880.31 51.41
 -3 -14 -7 840.62 49.62
 -3 14 -8 7.03 6.3
 -3 -14 -8 14.23 8.19
 -3 14 -9 260.44 27.46
 -3 -14 -9 199.12 24.16
 -3 14 -10 116.15 18.76
 -3 -14 -10 87.86 16.63
 -3 14 -11 207.39 24.66
 -3 -14 -11 204.67 24.58
 -3 14 -12 155.17 21.54
 -3 -14 -12 159.1 22.12
 -3 14 -13 369.36 33.48
 -3 -14 -13 340.04 32.79
 -3 14 -14 40.65 11.32
 -3 -14 -14 36.67 10.92
 -3 14 -15 0.94 4.35
 -3 -14 -15 5.3 3.81
 -3 14 -16 24.57 9.51
 -3 -14 -16 31.03 10.04
 -3 14 -17 452.69 38.18
 -3 -14 -17 469.79 39.88
 -3 14 -18 30.72 10.49
 -3 -14 -18 18.04 8.56
 -3 14 -19 13.65 7.69
 -3 -14 -19 2.67 3.45
 -3 14 -20 75.25 15.54
 -3 -14 -20 74.71 16.45
 -3 14 -21 54.19 13.29
 -3 14 -22 51.79 13.06
 -3 -15 20 8.51 6.62
 -3 -15 19 53.33 13.44
 -3 -15 18 217.27 27.05
 -3 15 17 142.76 20.73
 3 -15 -17 180.87 25.51
 -3 -15 17 167.99 23.09
 -3 15 16 55.57 13.59
 -3 -15 16 74.25 15.28
 3 -15 -16 77.23 16.33
 -3 15 15 107.32 18.05
 -3 -15 15 100.92 17.67
 -3 15 14 217.51 25.7
 3 -15 -14 291.1 31.41
 -3 -15 14 209.56 25.04
 -3 15 13 147.6 20.97
 3 -15 -13 131.83 20.63
 -3 -15 13 98.05 16.5
 -3 15 12 28.96 9.58
 3 -15 -12 28.04 10.93
 -3 -15 12 12.61 5.95
 -3 -15 11 238.19 23.85
 3 -15 -11 197.05 24.77
 -3 15 11 167.04 22.53
 -3 -15 11 196.21 23.09
 -3 -15 10 41.55 10
 -3 15 10 56.05 13.21
 3 -15 -10 46.45 12.03
 -3 -15 10 49.15 11.38
 -3 -15 9 42.87 10.48
 -3 15 9 15.1 6.3
 3 -15 -9 37.57 11.25
 -3 -15 9 15.43 6.99
 3 -15 -8 387.6 33.66
 -3 -15 8 292.86 27.45
 -3 -15 8 300.32 27.35
 -3 15 8 324.92 31.39
 3 15 -7 249.22 27.97
 3 -15 -7 227.96 25.51
 -3 -15 7 250.36 24.8
 -3 15 7 197.5 24.37
 -3 -15 7 222.1 23.46
 -3 -15 6 125.43 17.71
 3 -15 -6 138.19 19.79
 -3 15 6 131.75 19.41
 3 15 -6 144.71 20.84
 -3 -15 6 135.8 18.13
 -3 -15 5 123.45 17.76
 -3 15 5 159.26 21.66
 3 15 -5 146.34 20.63
 3 -15 -5 150.79 19.84
 -3 -15 5 105.94 15.95
 -3 15 4 379.45 33.49
 3 -15 -4 375.74 31.08
 3 15 -4 336.69 31.01
 -3 -15 4 343.66 28.77
 -3 -15 4 332.57 29.59
 -3 -15 3 44.34 10.37
 -3 -15 3 69.79 13.36
 3 -15 -3 55 11.81
 3 15 -3 51.81 12.11
 -3 15 3 47.66 12.03
 -3 -15 2 16.59 7.44
 3 15 -2 6.89 5.73
 -3 15 2 7.5 6.84
 -3 -15 2 16.47 5.62
 3 -15 -2 11.58 5.45
 -3 -15 1 74.06 13.25
 3 15 -1 76.82 14.09
 -3 15 1 79.94 15.47
 -3 -15 1 76.43 14.19
 3 -15 -1 90.39 14.31
 -3 -15 0 163.57 19.72
 3 15 0 187.55 21.52
 -3 15 0 179.65 23.24
 3 -15 0 174.44 19.96
 -3 -15 0 189.04 22.65
 -3 -15 -1 3.13 4.79
 -3 -15 -1 18.19 7.04
 3 15 1 8.86 4.83
 -3 15 -1 3.52 4.39
 3 -15 1 12.67 5.35
 -3 15 -2 264.86 28.12
 3 15 2 252.03 24.54
 3 -15 2 258.7 23.25
 -3 -15 -2 255.59 26.84
 -3 -15 -3 118.95 18.42
 -3 15 -3 117.4 19.05
 -3 15 -4 97.25 17.71
 -3 -15 -4 141.17 20.18
 -3 15 -5 18.87 8.14
 -3 -15 -5 2.3 3.57
 -3 15 -6 201.85 24.59
 -3 -15 -6 168.18 22.31
 -3 15 -7 6.6 5.9
 -3 -15 -7 4.21 3.91
 -3 15 -8 230.24 26.68
 -3 -15 -8 242.14 27.09
 -3 15 -9 34.56 11.39
 -3 -15 -9 20.64 9.3
 -3 15 -10 71.08 15.11
 -3 -15 -10 77.74 15.69
 -3 15 -11 46.97 12.94
 -3 -15 -11 51.04 12.8
 -3 15 -12 2.09 2.96
 -3 -15 -12 7.79 4.74
 -3 15 -13 13.61 7.36
 -3 -15 -13 5.23 4.67
 -3 -15 -14 172.9 24.12
 -3 15 -14 182.56 24.5
 -3 15 -15 55.9 13.55
 -3 -15 -15 70.69 15.63
 -3 15 -16 79.02 16.36
 -3 -15 -16 139.79 22.16
 -3 15 -17 37.02 11.59
 -3 -15 -17 43.44 12.14
 -3 15 -18 260.78 29.83
 -3 15 -19 55.9 14.12
 -3 16 16 22.99 9.05
 -3 16 15 13.23 6.75
 3 -16 -15 20.62 9.47
 -3 16 14 41.77 11.88
 3 16 -14 27.97 11.12
 -3 16 13 15.17 7.5
 3 16 -13 4.02 5.26
 3 -16 -13 10.26 7.41
 3 16 -12 125.06 21.38
 -3 16 12 131.7 20.42
 3 -16 -12 137.91 21.3
 3 16 -11 6.53 6.5
 -3 16 11 11.78 6.84
 3 -16 -11 7.81 5.21
 3 16 -10 99.74 19.06
 -3 16 10 73.85 15.19
 3 -16 -10 56.14 13.05
 -3 -16 9 35.63 9.64
 3 16 -9 23.68 8.66
 -3 16 9 50.55 13.04
 3 -16 -9 44.02 11.85
 -3 -16 8 73.96 13.59
 3 16 -8 58.48 13.85
 3 -16 -8 69.55 14.92
 -3 16 8 83.49 16.29
 -3 16 7 -0.55 5.23
 -3 -16 7 3.64 4.45
 3 16 -7 8.63 5.9
 3 -16 -7 5.18 4.61
 -3 -16 6 49.98 11.31
 -3 16 6 42.29 11.23
 3 16 -6 37.61 11.14
 3 -16 -6 33.71 10.17
 -3 -16 6 27.44 8.6
 -3 -16 5 171.78 21.58
 -3 16 5 191.66 24.59
 -3 -16 5 141.11 18.65
 3 16 -5 157.21 22.24
 3 -16 -5 118 18.29
 -3 -16 4 143.31 19.94
 -3 16 4 146.43 21.38
 3 16 -4 159.6 21.75
 3 -16 -4 160.65 20.63
 -3 -16 4 162.96 20.02
 -3 -16 3 20.95 7.14
 -3 -16 3 22.2 8.14
 3 16 -3 33.96 10.87
 -3 16 3 34.78 10.3
 3 -16 -3 37.37 9.82
 -3 -16 2 12.81 6.4
 3 16 -2 4.33 5.61
 -3 16 2 -1.54 3.75
 3 -16 -2 -2.28 3.9
 -3 -16 2 -11.1 6.08
 -3 -16 1 66.22 13.87
 3 16 -1 68.81 13.85
 -3 16 1 67.17 15.02
 -3 -16 1 92.39 15.08
 3 -16 -1 52.38 11.61
 -3 16 0 476.45 39.27
 3 16 0 420.28 34.25
 3 -16 0 444.02 32.72
 -3 -16 0 406.76 31.8
 -3 -16 0 455.9 36.54
 -3 -16 -1 59.16 12.49
 3 16 1 49.29 11.67
 -3 -16 -1 61.4 14.18
 -3 16 -1 53.81 13.41
 3 -16 1 47.64 10.73
 -3 -16 -2 5.83 5.23
 -3 16 -2 0.39 3.8
 -3 16 -3 -0.98 3.71
 -3 -16 -3 2.65 3.16
 -3 16 -4 240.02 27.96
 -3 -16 -4 281.84 29.31
 -3 16 -5 113.34 19.34
 -3 -16 -5 134.82 20.44
 -3 16 -6 172.5 23.67
 -3 -16 -6 152.86 21.81
 -3 16 -7 -2.42 4.92
 -3 -16 -7 -9.5 6.23
 -3 16 -8 15.49 7.54
 -3 -16 -8 9.65 5.67
 -3 16 -9 43.25 12.68
 -3 -16 -9 39.13 12.04
 -3 16 -10 557.1 43.82
 -3 -16 -10 532.75 42.79
 -3 16 -11 49.17 13.82
 -3 -16 -11 31.92 10.75
 -3 16 -12 -0.84 4.47
 -3 -16 -12 -1.02 3.24
 -3 16 -13 10.98 6.43
 -3 -16 -13 24.81 10.1
 -3 16 -14 265.33 30.66
 -3 -16 -14 247.83 29.85
 -3 16 -15 150.44 23.52
 -3 17 15 18.9 8.73
 -3 17 14 363.31 35.3
 -3 17 13 59.62 14.06
 3 17 -12 43.66 13.51
 -3 17 12 62.19 14.82
 3 -17 -12 72.51 15.89
 3 17 -11 89.55 19.17
 -3 17 11 101.36 18.49
 3 -17 -11 78.89 16.47
 3 17 -10 65.02 15.79
 -3 17 10 59.69 14.25
 3 -17 -10 87.03 17.75
 3 17 -9 30.23 11.12
 3 -17 -9 35.59 11.27
 -3 17 9 30.46 11.5
 3 17 -8 346.18 35.44
 3 -17 -8 277.89 30.2
 -3 17 8 350.3 34.72
 -3 -17 8 343.79 30.7
 -3 17 7 7.21 6.59
 -3 -17 7 29.98 9.86
 3 17 -7 46.33 13.09
 3 -17 -7 33.97 10.36
 -3 -17 6 23.62 8.39
 -3 17 6 12.98 8.11
 3 17 -6 8.02 4.52
 3 -17 -6 4.27 3.04
 -3 -17 5 12.22 6.23
 -3 17 5 7.03 6.42
 3 17 -5 15.74 7.47
 3 -17 -5 22.18 8.15
 3 17 -4 264.88 29.4
 3 -17 -4 232.84 25.8
 -3 17 4 270.09 30.3
 -3 -17 4 256.7 27.4
 -3 -17 3 7.82 4.48
 3 -17 -3 32.55 9.59
 3 17 -3 42.35 11.72
 -3 17 3 24.9 9.11
 -3 -17 2 21.66 8.32
 3 17 -2 15.22 6.46
 -3 17 2 1.1 4.93
 -3 -17 1 59.75 13.52
 3 17 -1 75.95 15.4
 -3 17 1 74.98 16.56
 3 -17 -1 45.98 10.92
 -3 -17 0 34.6 10.48
 3 17 0 12.29 6.69
 -3 17 0 26.09 8.61
 -3 -17 -1 100.56 17.81
 -3 17 -1 99.35 18.58
 -3 -17 -2 77.77 15.65
 -3 17 -2 86.82 17.38
 -3 -17 -3 59.4 13.95
 -3 17 -3 74.22 16.27
 -3 -17 -4 0.2 3.93
 -3 17 -4 1.45 5.35
 -3 17 -5 2.07 6.08
 -3 -17 -5 -1.97 4.24
 -3 17 -6 102.18 18.93
 -3 -17 -6 81.97 16.86
 -3 17 -7 73.57 16.49
 -3 -17 -7 45.59 12.23
 -3 17 -8 91.09 18.39
 -3 -17 -8 88.37 16.98
 -3 17 -9 129.49 21.7
 -3 -17 -9 143.7 22.5
 -3 17 -10 1.41 4.2
 -3 -17 -10 9.57 7.19
 -3 18 12 9.71 6.61
 -3 18 11 27.98 10.53
 -3 18 10 0.59 3.45
 3 18 -9 2.33 7.84
 -3 18 9 18.03 9.42
 3 -18 -9 12.82 7.47
 3 -18 -8 -1.95 3.58
 -3 18 8 -4.51 6.11
 3 18 -7 186.1 26.28
 3 -18 -7 207.63 26.02
 -3 18 7 219.99 27.82
 -3 -18 6 35.96 10.35
 -3 18 6 31.41 11.37
 3 -18 -6 40.97 12.02
 3 18 -6 41.34 12.94
 -3 -18 5 109.33 18.14
 -3 18 5 86.77 17.68
 3 18 -5 112.17 20.07
 3 -18 -5 86.88 16.31
 -3 -18 4 3 4.09
 -3 18 4 7.94 6.28
 3 18 -4 0.04 5.36
 3 -18 -4 18.76 8
 -3 -18 3 152.35 21.79
 3 18 -3 140.62 21.4
 -3 18 3 107.7 19.84
 3 -18 -3 124.79 19.54
 -3 -18 2 46.99 12.62
 3 18 -2 32.73 10.57
 -3 18 2 36.58 12.02
 -3 -18 1 -11.85 6.56
 -3 18 1 2.97 3.9
 -3 -18 0 27.31 10.31
 -3 18 0 26.3 10.27
 -3 -18 -1 14.06 7.47
 -3 18 -1 10.89 7.03
 -3 -18 -2 106.41 19.05
 -3 18 -2 131.77 21.83
 -3 -18 -3 242.74 28.61
 -3 -18 -4 94.98 17.92
 -3 -18 -5 30.43 10.72
 -3 -18 -6 89.7 18
 3 -19 -6 67.45 15.23
 -3 -19 5 91.17 17.11
 3 19 -5 82.2 17.37
 3 -19 -5 59.4 13.64
 3 19 -4 -5.45 6.04
 3 -19 -4 -8.13 5.84
 -3 -19 4 -2.7 4.77
 -3 -19 3 7.76 6.5
 -3 -19 2 6.86 5.59
 -3 -19 1 156.72 23.03
 -3 -19 0 0.04 3.22
 -4 0 29 11.59 8.8
 -4 0 28 459.95 42.72
 -4 0 27 -2.08 3.49
 -4 0 26 283.89 32.33
 -4 0 25 -0.11 4.18
 -4 0 24 18.54 9.14
 -4 0 23 6.11 5.59
 -4 0 22 1150.89 61.32
 -4 0 21 -0.59 4.22
 -4 0 20 11.13 6.54
 -4 0 19 -0.54 4.89
 -4 0 18 581.43 39.26
 -4 0 17 0.62 4.68
 -4 0 16 784.3 44.33
 -4 0 15 4.39 4.27
 -4 0 14 121.4 16.34
 -4 0 13 0.16 2.97
 4 0 -12 478.92 17.32
 -4 0 12 498.54 31.73
 -4 0 12 451.51 30.91
 -4 0 11 -1.15 4.32
 4 0 -11 -0.23 1.04
 -4 0 11 -2.31 4.73
 4 0 -10 762.08 25.46
 -4 0 10 734.91 37.59
 -4 0 10 723.44 38.65
 -4 0 9 -0.34 2.83
 4 0 -9 0.01 1.06
 -4 0 9 -1.74 3.61
 -4 0 8 754 38.58
 4 0 -8 777.86 27.68
 -4 0 8 764.1 37.54
 4 0 -7 -1.8 2.09
 -4 0 7 -0.4 2.45
 -4 0 6 139.39 15.45
 4 0 -6 158.12 12.26
 -4 0 6 145.79 15.37
 -4 0 5 1.44 3.8
 -4 0 5 0.25 3.65
 4 0 -5 -1.03 1.79
 -4 0 4 322.11 22.95
 4 0 -4 284.11 17.5
 -4 0 4 299.76 21.62
 -4 0 3 -4.62 3.13
 -4 0 3 -0.4 2.15
 4 0 -3 0.81 2.08
 -4 0 2 2.11 2.59
 4 0 -2 1.41 1.77
 -4 0 1 2.52 3.1
 4 0 -1 5.85 3.73
 -4 0 0 4474.97 106.2
 4 0 0 4360.32 102.33
 -4 0 -1 -1.22 4.04
 4 0 1 6.75 4.2
 -4 0 -2 416.01 23.84
 4 0 2 359.45 22.68
 -4 0 -3 1.42 2.96
 4 0 3 2.49 3.17
 -4 0 -4 953.03 37.57
 4 0 4 951.35 40
 -4 0 -5 2.41 2.86
 4 0 5 7.59 4.25
 -4 0 -6 473.43 24.4
 4 0 6 450.31 27.47
 -4 0 -7 4.61 2.76
 4 0 7 3.43 4.02
 -4 0 -8 353.39 20.28
 4 0 8 354.3 24.74
 -4 0 -9 4.47 3.16
 4 0 9 -1.56 2.87
 -4 0 -10 3507.47 82.08
 4 0 10 3488.3 96.8
 -4 0 -11 3.81 3
 4 0 11 4.03 4.4
 -4 0 -12 66.74 7.83
 4 0 12 61.18 10.84
 -4 0 -13 1.65 1.84
 4 0 13 1.35 4.59
 -4 0 -14 2685.35 64.5
 4 0 14 2648.83 84.86
 4 0 15 5.5 4.59
 4 0 16 153.97 18.45
 4 0 17 1.99 2.79
 4 0 18 260.27 24.89
 -4 0 -19 16.04 9.67
 4 0 19 5.72 5.33
 -4 0 -20 1151.25 61.71
 4 0 20 1255.43 58.97
 -4 0 -21 5.78 7.85
 4 0 21 -4.94 5.67
 -4 0 -22 112 19.41
 4 0 22 145.82 19.63
 -4 0 -23 4.16 7.9
 4 0 23 -1.57 3.13
 -4 0 -24 725.53 52.11
 4 0 24 697.04 45.38
 -4 0 -25 -4.03 7.29
 4 0 25 -1.07 4.15
 -4 0 -26 -0.75 5.49
 4 0 26 -13.63 6.88
 -4 0 -27 -0.83 6.31
 4 0 27 6.94 5.96
 -4 0 -28 23.36 10.96
 4 0 28 28.98 9.62
 4 0 29 -2.65 5.13
 4 0 30 12.87 6.79
 4 0 31 -4.25 6.53
 -4 1 29 6.07 5.96
 -4 -1 29 4.41 4.34
 -4 1 28 52.07 14.36
 -4 -1 28 47.2 14.12
 -4 1 27 13.18 7.85
 -4 -1 27 29.52 11.27
 -4 1 26 80.35 16.86
 -4 -1 26 68.38 15.94
 -4 1 25 11.84 6.24
 -4 -1 25 19.75 8.5
 -4 1 24 177.95 23.92
 -4 -1 24 178.96 25.07
 -4 1 23 4.65 6.24
 -4 -1 23 3.97 4.53
 -4 1 22 203.7 24.8
 -4 -1 22 150.68 21.99
 -4 1 21 271.85 28.16
 -4 -1 21 294.99 29.71
 -4 1 20 9.07 5.26
 -4 -1 20 14.2 7.28
 -4 1 19 2.88 3.2
 -4 -1 19 -5.07 6.22
 -4 1 18 718.26 43.33
 -4 -1 18 702.37 43.7
 -4 1 17 295.04 26.78
 -4 -1 17 287.7 26.99
 -4 1 16 36.43 9.37
 -4 -1 16 33.33 8.62
 -4 1 15 26.72 7.67
 -4 1 15 44.12 10.18
 -4 -1 15 30.68 8.39
 -4 1 14 949.91 46.36
 -4 -1 14 904.29 46.99
 -4 1 14 916.76 46.37
 -4 1 13 80.76 12.71
 4 -1 -13 96.41 7.18
 -4 1 13 97.59 14.28
 -4 -1 13 91.47 13.76
 -4 1 12 259.45 23.28
 4 1 -12 259.22 11.65
 4 -1 -12 256.16 13.08
 -4 1 12 279.02 23
 -4 -1 12 278.21 23.79
 -4 1 11 2206.13 73.83
 4 1 -11 2120.16 48.85
 4 -1 -11 2119.61 51.33
 -4 1 11 2148.01 70.69
 -4 -1 11 2175.82 72.42
 -4 1 10 182.75 19.16
 4 1 -10 163.88 10.56
 4 -1 -10 154.37 10.97
 -4 1 10 159.6 16.64
 -4 -1 10 171.46 17.75
 -4 -1 9 13.59 5.95
 -4 1 9 5.63 4.72
 4 1 -9 6.98 2.41
 4 -1 -9 6.97 2.6
 -4 1 9 6.51 3.5
 -4 -1 9 0.73 2.99
 -4 1 8 1349.01 53.41
 4 1 -8 1341.34 38.43
 4 -1 -8 1335.94 39.65
 -4 1 8 1281.84 49.69
 -4 -1 8 1268.13 51.15
 -4 -1 8 1332.6 53.02
 -4 1 7 705.7 36.41
 4 1 -7 706.44 26.83
 4 -1 -7 721.31 27.88
 -4 1 7 675.87 33.9
 -4 -1 7 685.59 35.8
 -4 -1 7 789.91 38.64
 -4 1 6 4.52 2.89
 -4 -1 6 2.85 3.06
 -4 -1 6 3.87 3.28
 -4 1 6 8.13 3.79
 4 1 -6 4.16 1.85
 4 -1 -6 12.79 4
 -4 1 5 406.81 26.56
 4 1 -5 396.63 20.47
 4 -1 -5 397.81 20.88
 -4 -1 5 383.26 25.76
 -4 1 5 402.28 24.51
 -4 -1 5 412.06 26.21
 -4 -1 4 2668.9 77.26
 -4 1 4 2606.34 76.9
 4 1 -4 2623.95 66.83
 4 -1 -4 2619.09 67.39
 -4 1 4 2612.93 73.44
 -4 -1 4 2692.56 77.05
 -4 1 3 36.42 7.31
 -4 -1 3 48.4 8.81
 -4 1 3 41.79 8.59
 4 1 -3 42.3 6.94
 4 -1 -3 50.68 7.59
 -4 -1 2 363.7 23.96
 -4 1 2 358.49 23.75
 4 1 -2 346.66 20.42
 4 -1 -2 386.42 21.75
 -4 -1 1 426.33 25.56
 -4 1 1 444.85 26.26
 4 1 -1 425.88 23.39
 4 -1 -1 435.36 23.69
 -4 -1 0 265.89 19.79
 -4 1 0 234.67 18.47
 4 1 0 235.81 17.46
 4 -1 0 244.09 17.74
 -4 -1 -1 175.6 15.66
 -4 1 -1 176.46 16.07
 4 1 1 179.28 15.32
 4 -1 1 180.38 15.6
 -4 -1 -2 1006.22 39.58
 -4 1 -2 1029.33 40.5
 4 1 2 1049.11 40.8
 4 -1 2 1012.2 40.46
 -4 1 -3 928.05 37.36
 4 1 3 877.24 37.7
 4 -1 3 869.36 37.52
 -4 -1 -3 879.54 36.04
 -4 -1 -4 13.46 4.59
 4 1 4 32.58 7.24
 -4 1 -4 13.57 4.65
 4 -1 4 28.85 6.63
 -4 -1 -5 3.81 2.86
 4 1 5 14.7 5.83
 -4 1 -5 7.52 3.7
 4 -1 5 2.47 3.49
 -4 -1 -6 1171.13 40.6
 -4 1 -6 1143.4 41.45
 4 1 6 1126.46 45.54
 4 -1 6 1176.26 46.44
 -4 -1 -7 1.1 2.01
 4 1 7 1.33 3.54
 4 -1 7 1.15 2.55
 -4 1 -7 -1.1 2.25
 -4 -1 -8 257.37 16.99
 -4 1 -8 289.81 18.62
 4 1 8 281.68 21.92
 4 -1 8 246.12 20.58
 -4 -1 -9 328.38 19
 -4 1 -9 354 20.68
 4 1 9 348.04 25.1
 4 -1 9 296.18 23.22
 -4 -1 -10 2.32 2.84
 -4 -1 -10 1.87 2.5
 4 1 10 0.35 2.98
 4 -1 10 1.21 3.83
 -4 1 -10 -0.88 1.76
 -4 -1 -11 526.59 27.52
 -4 -1 -11 502.83 22.69
 4 1 11 506.22 31.64
 -4 1 -11 496.65 24.41
 4 -1 11 497.08 31.43
 -4 -1 -12 16.06 4.87
 -4 -1 -12 28.94 4.97
 4 1 12 25.19 6.9
 4 -1 12 20.88 6.35
 -4 1 -12 29.5 5.76
 -4 -1 -13 99.57 11.87
 -4 -1 -13 120.89 9.89
 -4 1 -13 121.39 11.16
 4 1 13 119.54 15.57
 4 -1 13 96.47 14.12
 4 1 14 337.58 26.73
 -4 1 -14 301.37 17.72
 4 -1 14 285.95 24.75
 -4 -1 -14 299.08 20.63
 -4 -1 -15 1.13 2.26
 4 1 15 -3.27 3.27
 4 -1 15 -2.01 3.01
 -4 1 -15 4.76 2.44
 4 1 16 124.85 16.53
 4 -1 16 142.2 17.72
 -4 -1 -16 120.67 12.93
 -4 -1 -17 63.97 9.7
 -4 1 -17 60.46 12.43
 4 1 17 61.68 12.04
 4 -1 17 53.41 11.25
 -4 1 -18 803.95 48.18
 4 1 18 734.22 42.99
 4 -1 18 770.74 43.77
 -4 -1 -18 760.38 34.4
 -4 -1 -19 3.21 3.18
 -4 1 -19 9.06 5.59
 4 1 19 0.45 3.62
 4 -1 19 1.26 3.07
 -4 1 -20 30.72 10.63
 4 1 20 20.04 7.68
 4 -1 20 21.39 8.05
 -4 1 -21 314.86 31.55
 4 1 21 347.94 30.3
 4 -1 21 339.32 29.96
 -4 -1 -22 134.64 20.81
 -4 1 -22 76.67 16.1
 4 1 22 90.11 15.39
 4 -1 22 86.48 15.25
 -4 -1 -23 -2.61 3.89
 -4 1 -23 -1.21 4.3
 4 1 23 -12.37 6.49
 4 -1 23 -2.1 4.01
 -4 -1 -24 343.57 35.46
 -4 1 -24 389.21 37.17
 4 1 24 351.78 32.2
 4 -1 24 372.74 32.72
 -4 -1 -25 177.29 25.94
 -4 1 -25 156.43 24.36
 4 1 25 164.64 22.05
 4 -1 25 173.63 22.67
 -4 -1 -26 2.79 7.22
 4 1 26 13.89 6.35
 4 -1 26 -0.4 3.64
 -4 -1 -27 37.51 13.39
 -4 1 -27 28.59 11.88
 4 1 27 22.41 8.69
 4 -1 27 30.89 9.59
 -4 -1 -28 581.05 49.75
 -4 1 -28 514.46 46.59
 4 1 28 489.34 40.13
 4 -1 28 497.35 40.17
 4 1 29 10.7 6.02
 4 -1 29 2.3 5.04
 4 1 30 20.6 8.76
 4 -1 30 16.6 7.54
 -4 2 29 436.12 41.88
 -4 2 28 25.07 10.21
 -4 -2 28 39.27 13.32
 -4 2 27 3.52 5.87
 -4 -2 27 -4.41 5.47
 -4 2 26 62.53 14.9
 -4 -2 26 56.1 14.81
 -4 2 25 461.29 39.76
 -4 -2 25 488.61 42.31
 -4 2 24 -2.23 6.87
 -4 -2 24 11.64 7.98
 -4 2 23 6.72 4.77
 -4 -2 23 27.05 9.81
 -4 -2 22 219.8 26.37
 -4 2 22 164.74 22.19
 -4 2 21 108.86 18.01
 -4 -2 21 100.06 17.51
 -4 2 20 25.94 8.85
 -4 -2 20 20.46 7.1
 -4 2 19 661.05 42.04
 -4 -2 19 628.46 42.79
 -4 2 18 138.97 18.37
 -4 -2 18 162.84 20.6
 -4 2 17 9.88 5.35
 -4 2 17 11.43 6.52
 -4 -2 17 5.33 5.14
 -4 2 16 6.76 4.68
 -4 2 16 26.52 7.66
 -4 -2 16 24.96 7.54
 -4 2 15 1601.16 62.68
 -4 -2 15 1546.15 64.79
 -4 2 15 1530.08 62.98
 -4 2 14 11.5 5.15
 -4 2 14 13.31 5.61
 -4 -2 14 14.11 6.84
 -4 -2 13 316.97 26.31
 -4 2 13 301.35 25.54
 4 -2 -13 307.61 14.86
 -4 2 13 312.86 24.86
 -4 2 12 36.14 8.77
 4 2 -12 30.98 3.82
 -4 2 12 34.38 8.36
 4 -2 -12 31.82 5
 -4 -2 12 46.84 9.87
 4 2 -11 86.69 7.1
 4 -2 -11 78.57 7.77
 -4 2 11 103.18 14.66
 -4 2 11 73.74 11.48
 -4 -2 11 117.79 15.61
 -4 2 10 223.6 20.74
 4 2 -10 216.25 12.38
 4 -2 -10 229.72 14.13
 -4 2 10 211.27 18.87
 -4 -2 10 232.87 21.24
 -4 2 9 10.08 4.86
 4 2 -9 5.91 2.15
 -4 2 9 11.14 4.18
 4 -2 -9 8.24 3.17
 -4 -2 9 8.24 4.62
 -4 2 8 160.02 17.32
 4 2 -8 199.52 12.87
 4 -2 -8 168.15 12.84
 -4 2 8 175.37 16.42
 -4 -2 8 172.79 17.95
 -4 2 7 466.9 29.67
 4 2 -7 480.69 21.5
 4 -2 -7 440.35 21.97
 -4 2 7 468.77 26.93
 -4 -2 7 459.41 29.25
 -4 2 6 410.17 26.79
 4 2 -6 329.27 18.31
 4 -2 -6 366.08 20.2
 -4 2 6 359.17 23.04
 -4 -2 6 359.98 25.32
 -4 2 5 529.25 30.87
 4 2 -5 546.11 24.73
 4 -2 -5 562.02 25.99
 -4 2 5 604.94 29.98
 -4 -2 5 602.22 33.04
 -4 2 4 532.92 30.21
 4 2 -4 514.91 24.23
 4 -2 -4 514.15 25.28
 -4 2 4 468.58 26.22
 -4 -2 4 561.14 31.07
 -4 -2 4 512.1 29.74
 -4 2 3 964.87 41.92
 4 2 -3 1060.98 37.16
 4 -2 -3 948.85 36.79
 -4 2 3 991.03 39.44
 -4 -2 3 992.77 42.34
 -4 2 2 29.61 6.35
 -4 -2 2 49.86 8.85
 4 2 -2 29.77 5.98
 -4 2 2 31.86 7.29
 4 -2 -2 36.44 6.61
 -4 -2 1 2.05 3.03
 4 2 -1 4.01 2.67
 -4 2 1 8.43 4.44
 4 -2 -1 7.87 3.9
 -4 2 0 241.59 19.04
 4 2 0 229 17.14
 4 -2 0 234.8 17.7
 -4 -2 0 217.31 17.88
 -4 2 -1 648.69 31.77
 4 2 1 640.17 30.14
 4 -2 1 580.02 29.57
 -4 -2 -1 606.91 30.13
 -4 -2 -2 5.29 3.65
 4 2 2 5.89 3.81
 -4 2 -2 3.82 3.44
 4 -2 2 5.29 3.83
 4 2 3 2040.96 62.38
 -4 2 -3 1958.94 60.78
 4 -2 3 1958.29 61.84
 -4 -2 -3 2066.72 59.95
 4 2 4 208.83 17.75
 -4 2 -4 220.73 17.58
 4 -2 4 220.7 18.32
 -4 -2 -4 212.32 16.38
 -4 2 -5 81.88 10.56
 4 2 5 82.6 11.32
 4 -2 5 82.3 11.6
 -4 -2 -5 106.13 11.18
 -4 -2 -6 166 15.78
 4 2 6 167.43 16.57
 4 -2 6 196.07 17.99
 -4 2 -6 179.83 15.41
 -4 -2 -6 198.26 15.07
 -4 -2 -7 1865.69 59.48
 4 2 7 1846.25 61.92
 4 -2 7 1824.89 62.02
 -4 2 -7 1787.27 56.09
 -4 -2 -7 1891.65 53.48
 -4 -2 -8 176.74 15.96
 4 2 8 174.54 17.53
 4 -2 8 165.66 16.92
 -4 2 -8 139.08 13.49
 -4 -2 -8 174.13 13.31
 4 2 9 243.45 20.83
 4 -2 9 246.36 20.72
 -4 2 -9 218.87 16.69
 -4 -2 -9 209.07 14.47
 -4 -2 -9 236.39 18.72
 4 2 10 396.6 27.39
 4 -2 10 352.48 25.86
 -4 2 -10 339.37 20.95
 -4 -2 -10 386.45 24.1
 -4 -2 -10 355.29 18.7
 4 2 11 572.52 34.01
 -4 2 -11 590.87 28.16
 -4 -2 -11 646.68 25.22
 -4 -2 -11 584.55 30.59
 -4 -2 -12 -0.28 2.5
 -4 2 -12 -0.91 2.46
 4 2 12 3.58 4.95
 4 -2 12 -3.31 3.69
 4 2 13 764.13 40.82
 4 -2 13 731.36 39.74
 -4 2 -13 699.18 30.56
 -4 -2 -13 765.45 35.25
 4 2 14 323.98 26.45
 4 -2 14 332.89 26.45
 -4 2 -14 311.43 19.27
 -4 -2 -14 329.9 22.58
 -4 -2 -15 22.72 6.35
 -4 2 -15 28.67 8.84
 -4 2 -15 26.88 5.58
 4 2 15 39.17 9.23
 4 -2 15 36.1 8.69
 -4 2 -16 158.93 19.79
 -4 2 -16 151.99 12.83
 4 2 16 116.56 16.27
 4 -2 16 102.22 15.67
 -4 -2 -16 143.74 14.9
 -4 2 -17 1377.2 63.52
 4 2 17 1403.97 61.23
 4 -2 17 1402.57 60.71
 -4 -2 -17 1466.22 51.93
 -4 -2 -18 0.67 2.26
 -4 2 -18 10.96 6.09
 4 2 18 7.24 4.38
 4 -2 18 7.11 4.8
 -4 -2 -19 16.18 5.59
 -4 2 -19 15.26 7.83
 4 2 19 20.55 7.74
 4 -2 19 12.12 6.59
 -4 -2 -20 43.35 8.39
 -4 2 -20 44.79 12.28
 4 2 20 30.02 9
 4 -2 20 52.91 11.96
 -4 2 -21 147.78 21.28
 4 2 21 179.09 21.82
 4 -2 21 139.21 19.23
 -4 2 -22 -0.86 3.88
 4 2 22 2.72 2.67
 4 -2 22 2.18 3.65
 -4 2 -23 154.02 22.78
 4 2 23 131.98 19.33
 4 -2 23 100.99 16.79
 -4 2 -24 8.81 4.7
 4 2 24 24.69 9.2
 4 -2 24 20.57 8.59
 -4 2 -25 41.44 12.57
 4 2 25 67.84 14.36
 4 -2 25 67.72 13.74
 -4 2 -26 11.05 8.65
 4 2 26 -2.99 4.06
 4 -2 26 0.4 3.97
 -4 2 -27 225.93 29.85
 4 2 27 240.94 27.63
 4 -2 27 197.25 24.67
 -4 2 -28 -0.43 6.2
 4 2 28 3.71 5.75
 4 -2 28 -0.49 3.59
 4 2 29 52.2 13.51
 4 -2 29 81.07 16.39
 4 2 30 0.25 4.4
 4 -2 30 -5.68 5.07
 -4 3 29 48.96 14.25
 -4 3 28 20.95 8.79
 -4 -3 28 70.52 17.65
 -4 3 27 29 11.33
 -4 -3 27 33.28 12.2
 -4 3 26 41.99 12.71
 -4 -3 26 35.25 11.79
 -4 3 25 266.4 29.67
 -4 -3 25 265.61 31.3
 -4 3 24 -2.98 3.64
 -4 -3 24 -2.71 4.94
 -4 3 23 22.75 8.26
 -4 -3 23 34.09 10.67
 -4 3 22 -10.39 6.16
 -4 -3 22 -14.01 5.71
 -4 3 21 629.87 42.69
 -4 -3 21 731.31 48.45
 -4 3 20 1.9 3.51
 -4 -3 20 6.75 5.6
 -4 3 19 16.34 7.06
 -4 3 19 4.41 3.92
 -4 -3 19 15.93 7.37
 -4 3 18 44.47 10.69
 -4 3 18 43.31 10.4
 -4 -3 18 53.12 12.33
 -4 3 17 614.08 38.49
 -4 -3 17 602.16 40.69
 -4 3 17 633.62 39.46
 -4 3 16 4.13 3.12
 -4 -3 16 0.3 3.58
 -4 3 15 635.07 39.19
 -4 3 15 697.87 39.31
 -4 -3 15 725.36 43.13
 -4 3 14 40.06 10.29
 -4 3 14 34.97 8.4
 -4 -3 14 53.35 11.38
 -4 3 13 69.8 12.3
 -4 3 13 64.05 10.86
 -4 -3 13 69.94 12.54
 -4 3 12 13.95 6.42
 -4 3 12 20.8 6.28
 -4 -3 12 13.66 5.9
 -4 3 11 2456.72 81
 4 3 -11 2502.75 56.66
 -4 3 11 2591.26 76.98
 -4 -3 11 2730.54 84.68
 4 3 -10 80.46 7.71
 -4 3 10 89.19 13.26
 -4 3 10 88.92 11.94
 -4 -3 10 78.58 12.65
 4 3 -9 34.4 5.26
 -4 3 9 41.61 9.08
 -4 3 9 38.94 7.47
 -4 -3 9 39.51 8.61
 -4 3 8 290.8 23.5
 4 3 -8 301.32 16.63
 -4 3 8 267.2 19.97
 -4 -3 8 309.33 24.29
 -4 3 7 1061.94 46.87
 4 3 -7 1163.08 36.78
 -4 3 7 1062.33 41.89
 -4 -3 7 1143.38 48.79
 -4 -3 6 91.96 12.83
 4 3 -6 94.51 9.65
 -4 3 6 82.3 12.04
 -4 3 6 70.37 9.79
 -4 3 5 1406.17 53.52
 4 3 -5 1380.19 43.36
 -4 3 5 1353.15 47.06
 -4 -3 5 1463.8 54.88
 -4 3 4 29.29 6.19
 -4 -3 4 29.94 6.89
 4 3 -4 32.27 6.11
 -4 3 4 37.45 8.16
 4 3 -3 79.26 9.54
 -4 3 3 73.51 10.98
 -4 3 3 97.9 10.92
 -4 3 2 72.87 9.5
 4 3 -2 60.91 8.62
 -4 3 2 54.3 9.62
 4 3 -1 1479.14 48.49
 -4 3 1 1389.2 51.56
 4 3 0 59.23 8.92
 -4 3 0 70.58 10.36
 -4 3 -1 89.81 11.49
 4 3 1 83.21 10.6
 4 3 2 121.78 13.22
 -4 3 -2 117.88 13.44
 -4 -3 -3 1364.27 50.03
 4 3 3 1335.95 48.79
 -4 3 -3 1319.04 48.65
 -4 -3 -4 44.02 8.44
 -4 3 -4 40.23 7.89
 4 3 4 47.72 8.89
 4 -3 4 49.71 9.47
 -4 -3 -5 -1.71 3.01
 -4 3 -5 -0.13 2.65
 4 3 5 0.02 2.29
 4 -3 5 6.8 4.67
 4 3 6 325.77 23.42
 4 -3 6 308.25 23.03
 -4 3 -6 311.39 21.48
 -4 -3 -6 367.67 23.92
 -4 -3 -7 5.16 3.2
 -4 3 -7 11.8 4.46
 4 3 7 4.34 3.25
 4 -3 7 11.15 5.35
 -4 -3 -8 97.87 12.26
 -4 3 -8 127.74 13.26
 4 3 8 119.59 14.47
 4 -3 8 90.42 12.58
 4 3 9 419.23 28.28
 4 -3 9 458.81 29.41
 -4 3 -9 469.02 25.92
 -4 -3 -9 495.21 28.24
 4 3 10 201.45 19.7
 4 -3 10 189.49 19
 -4 3 -10 200.6 16.46
 -4 -3 -10 209.37 18.14
 4 3 11 1337.4 54.65
 4 -3 11 1271.63 53.39
 -4 3 -11 1307.07 46.31
 -4 -3 -11 1297.74 49.12
 -4 -3 -12 13.1 4.9
 -4 3 -12 20.6 5.19
 4 3 12 29.03 7.89
 4 -3 12 15.7 5.77
 -4 3 -13 110.88 11.96
 4 3 13 104.01 14.85
 4 -3 13 73.8 12.4
 -4 -3 -13 98.97 12.46
 -4 -3 -14 102.14 12.91
 -4 3 -14 94.29 14.37
 -4 3 -14 94.31 10.92
 4 3 14 91.97 14.04
 4 -3 14 113.12 15.48
 -4 3 -15 554.75 36.67
 4 3 15 506.7 34.3
 4 -3 15 452.54 32.4
 -4 3 -15 499.88 26.28
 -4 -3 -15 575.99 31.29
 -4 -3 -16 9.94 4.42
 -4 3 -16 27.54 8.43
 -4 3 -16 28.86 6.25
 4 3 16 7.32 4.64
 4 -3 16 10.65 5.07
 -4 3 -17 156.53 20.57
 4 3 17 160.31 19.84
 4 -3 17 149.71 18.98
 -4 -3 -17 183.69 17.47
 -4 3 -18 174.48 21.47
 4 3 18 172.25 20.36
 4 -3 18 145.16 18.8
 -4 -3 -18 174.98 17.24
 -4 -3 -19 -2 3.57
 -4 3 -19 2.69 3.91
 4 3 19 -1.44 4.17
 4 -3 19 6.28 5.71
 -4 -3 -20 41.65 8.78
 4 -3 20 38.33 10.14
 -4 3 -20 25.62 8.64
 4 3 20 20.5 7.82
 -4 3 -21 958.93 56.31
 4 3 21 880.71 50.3
 4 -3 21 868.56 49.9
 -4 -3 -21 966.02 43.17
 -4 3 -22 3.67 5.53
 4 3 22 2.46 3.85
 4 -3 22 -0.03 2.79
 4 3 23 -3.86 4.99
 4 -3 23 -9.88 5.75
 -4 3 -24 2.22 3.46
 4 3 24 -3.38 5.71
 4 -3 24 6.4 5.66
 -4 3 -25 702.41 51.78
 4 3 25 711.31 47.54
 4 -3 25 747.24 47.76
 -4 3 -26 -4.22 6.07
 4 3 26 0.93 4.2
 4 -3 26 -0.03 3.2
 -4 3 -27 92.01 19.45
 4 3 27 105.58 18.42
 4 -3 27 73.34 15.15
 -4 3 -28 29.72 11.77
 4 3 28 24.33 9.22
 4 -3 28 5.19 4.51
 4 3 29 93.42 17.57
 4 -3 29 84.56 16.81
 4 3 30 53.08 13.62
 4 -3 30 21.78 9.28
 -4 4 29 185.57 26.85
 -4 4 28 109.89 20.28
 -4 4 27 9.15 6.23
 -4 -4 27 5.68 6.53
 -4 4 26 152.59 22.77
 -4 -4 26 100.05 19.9
 -4 4 25 240.65 28.08
 -4 -4 25 303.53 33.57
 -4 4 24 6.71 5.74
 -4 -4 24 8.17 7.65
 -4 4 23 81.3 15.79
 -4 -4 23 60.57 14.68
 -4 4 22 377.55 32.88
 -4 -4 22 390.27 36
 -4 4 21 76.81 14.19
 -4 4 21 69.71 13.65
 -4 -4 21 59.76 14.37
 -4 4 20 0.42 3.36
 -4 4 20 -1.98 3.1
 -4 -4 20 3.02 5.49
 -4 4 19 394.63 31.69
 -4 -4 19 380.87 33.57
 -4 4 19 413.43 32.72
 -4 4 18 169.61 20.41
 -4 4 18 157.99 19.49
 -4 -4 18 145.8 20.48
 -4 4 17 -1.5 3.58
 -4 4 17 3.75 4.57
 -4 -4 17 -2.45 3.91
 -4 4 16 74.48 13.41
 -4 4 16 56.74 11.46
 -4 -4 16 57.45 12.28
 -4 4 15 445.6 32.41
 -4 4 15 374.27 28.04
 -4 -4 15 426.66 33.06
 -4 4 14 115.19 15.89
 -4 4 14 121.15 15.34
 -4 -4 14 106.45 16.33
 -4 4 13 186.09 20.51
 -4 4 13 221.77 20.17
 -4 -4 13 205.32 21.64
 -4 4 12 363.84 28.4
 -4 4 12 469.61 29.09
 -4 -4 12 447.44 31.78
 -4 4 11 -2.95 4.68
 -4 4 11 -0.82 2.38
 -4 -4 11 1.5 4.15
 -4 4 10 27.22 7.71
 -4 4 10 27.26 6.51
 -4 -4 10 28.72 8.1
 4 4 -9 3.88 2.01
 -4 4 9 11.72 4.49
 -4 4 9 5.77 4.49
 -4 -4 9 15.05 6.33
 -4 -4 8 118.05 15.56
 4 4 -8 113.97 10.29
 -4 4 8 84.97 13.08
 -4 4 8 92.79 11.52
 4 4 -7 277.64 17.08
 -4 4 7 255.31 21.94
 -4 4 7 288.47 19.79
 -4 -4 7 283.99 23.62
 -4 4 6 174.33 15.14
 4 4 -6 164.1 13.35
 -4 4 6 151.42 16.59
 -4 -4 6 189.73 18.88
 -4 -4 5 20.2 6.43
 4 4 -5 14.34 4.45
 -4 4 5 19.49 6.57
 -4 4 5 9.33 3.28
 4 4 -4 419.78 22.52
 -4 4 4 428.69 27.72
 -4 4 4 398.88 22.6
 -4 -4 4 399.32 27.62
 4 4 -3 413.57 22.95
 -4 4 3 426.13 27.47
 -4 4 3 412.39 22.43
 4 4 -2 174.48 15.02
 -4 4 2 200.55 18.35
 -4 4 2 196.94 15.28
 -4 4 1 41.17 6.8
 -4 4 1 48.91 9.14
 4 4 -1 32.27 6.76
 4 4 0 861.73 36.52
 -4 4 0 873.32 39.63
 -4 -4 -1 66.21 10.08
 -4 4 -1 75.27 11.02
 4 4 1 84.33 11.1
 -4 -4 -2 30.98 7.79
 -4 4 -2 31.41 7.53
 4 4 2 30.2 6.85
 4 4 3 1408.61 51.14
 -4 4 -3 1461.69 52.76
 -4 -4 -3 1407.15 52.12
 4 4 4 1059.59 43.81
 -4 4 -4 1062.02 43.46
 -4 -4 -4 1079.01 44.46
 -4 -4 -5 13.83 5.52
 -4 4 -5 4.58 3.95
 4 4 5 19.49 6.45
 4 4 6 1318.29 51.03
 -4 4 -6 1278.15 48.5
 -4 -4 -6 1297.34 50.03
 4 4 7 638.63 34.71
 -4 4 -7 684.32 33.51
 -4 -4 -7 648.97 33.68
 -4 -4 -8 21.7 5.95
 4 4 8 23.21 6.92
 -4 4 -8 24.7 6.32
 4 -4 8 17.62 5.57
 4 4 9 125.54 15.44
 -4 4 -9 140.07 14.59
 4 -4 9 122.07 15.13
 -4 -4 -9 144.61 15.53
 4 4 10 850.12 42.12
 4 -4 10 796.45 41.08
 -4 4 -10 787.63 36.22
 -4 -4 -10 877.18 39.99
 4 4 11 444.67 30.52
 4 -4 11 426.75 29.84
 -4 4 -11 446.56 26.32
 -4 -4 -11 462.69 28.61
 -4 -4 -12 23.46 6.78
 4 4 12 26.28 7.6
 -4 4 -12 22.52 5.97
 4 -4 12 31.91 8.19
 -4 4 -13 472.12 32.27
 4 4 13 410.56 30.18
 4 -4 13 494.95 32.95
 -4 4 -13 510.97 28.11
 -4 -4 -13 507.1 30.18
 -4 4 -14 340.6 27.56
 4 4 14 293.24 25.72
 4 -4 14 366.45 28.57
 -4 4 -14 317.15 21.68
 -4 -4 -14 318.73 23.93
 -4 -4 -15 98.78 13.3
 -4 4 -15 110.86 15.92
 4 4 15 110.02 15.75
 -4 4 -15 86.43 11.08
 4 -4 15 91.25 14.24
 -4 -4 -16 22.36 6.95
 -4 4 -16 18.8 7.84
 4 4 16 27.33 9.2
 -4 4 -16 19.45 5.7
 4 -4 16 14.01 6.4
 -4 4 -17 1140.83 56.23
 4 4 17 1044.04 52.81
 4 -4 17 1038.99 52.29
 -4 4 -17 1067.47 42.19
 -4 -4 -17 1058.97 46.8
 -4 -4 -18 23.17 6.18
 -4 4 -18 44.17 10.94
 4 4 18 19.02 6.93
 4 -4 18 39.14 10.02
 -4 -4 -19 13.72 5.47
 -4 4 -19 22.32 9.34
 4 4 19 30.88 9.14
 4 -4 19 25.26 8.78
 -4 4 -20 429.75 36
 4 4 20 492.21 36.52
 4 -4 20 382.33 31.81
 -4 -4 -20 463.26 30.27
 -4 4 -21 170.41 22.82
 4 4 21 186.1 22.79
 4 -4 21 162.48 20.85
 -4 -4 -21 172.99 18.34
 -4 4 -22 0.16 5.19
 4 4 22 12.9 6.89
 4 -4 22 6.29 4.1
 -4 4 -23 26.52 9.98
 4 4 23 21.61 8.75
 4 -4 23 32.87 10.15
 -4 4 -24 226.82 28.32
 4 -4 24 203.92 24.31
 4 4 24 197.47 24.61
 -4 4 -25 -1.27 5.52
 4 4 25 2.97 4.05
 4 -4 25 3.96 3.62
 -4 4 -26 -0.51 3.51
 4 4 26 -2.11 5.33
 4 -4 26 3.98 3.12
 -4 4 -27 122.82 22.03
 4 4 27 99.57 18.26
 4 -4 27 80.67 16.01
 -4 4 -28 -0.04 5.18
 4 4 28 0.07 3.73
 4 -4 28 -11.45 6.63
 4 4 29 -1.87 4.23
 4 -4 29 18.38 8.4
 4 -4 30 5.61 5.47
 -4 5 29 1.73 4.97
 -4 5 28 220.75 28.61
 -4 5 27 -2.6 3.92
 -4 -5 27 3.94 5.45
 -4 5 26 64.72 14.94
 -4 -5 26 93.25 19.27
 -4 5 25 4.62 4.64
 -4 -5 25 15.74 10.14
 -4 5 24 226.58 26.57
 -4 -5 24 318.78 34.25
 -4 5 23 18.86 7.9
 -4 5 23 24.87 8.61
 -4 -5 23 22.48 8.65
 -4 5 22 29.17 9.72
 -4 5 22 33.08 10.16
 -4 -5 22 31.01 10.41
 -4 5 21 94.89 15.94
 -4 5 21 103.19 16.44
 -4 -5 21 117.63 19.86
 -4 5 20 27.29 8.57
 -4 5 20 26.25 8.01
 -4 -5 20 39.25 11.07
 -4 5 19 3.58 3.02
 -4 5 19 -6 4.54
 -4 -5 19 -0.82 4.09
 -4 5 18 983.52 51.45
 -4 5 18 950.12 48.86
 -4 -5 18 937.72 53.71
 -4 5 17 41.48 9.96
 -4 5 17 47.53 10.13
 -4 5 16 8.58 4.38
 -4 5 16 6.71 4.33
 -4 -5 16 11.99 6.41
 -4 5 15 84.94 14.4
 -4 5 15 95.94 13.65
 -4 -5 15 76.62 14.33
 -4 5 14 1404.28 60.47
 -4 5 14 1449.21 56.62
 -4 -5 14 1512.82 65.08
 -4 5 13 56.41 11.2
 -4 5 13 102.67 13.45
 -4 -5 13 78.3 14
 -4 5 12 81.09 12.99
 -4 5 12 70.77 10.77
 -4 -5 12 91.26 14.37
 -4 5 11 157.32 18.16
 -4 5 11 163.29 16.19
 -4 -5 11 168.14 19.18
 -4 5 10 459.22 31.51
 -4 5 10 482.54 27.91
 -4 -5 10 474.15 32.38
 -4 5 9 2.3 3.34
 -4 5 9 6.55 3.93
 -4 -5 9 9.83 5.06
 4 5 -8 2133.27 58.74
 -4 5 8 2164.83 73.52
 -4 5 8 2244.05 65
 -4 -5 8 2263.07 75.7
 -4 -5 7 35.29 8.6
 4 5 -7 55.07 7.78
 -4 5 7 30.08 6.3
 -4 5 7 49.88 9.71
 -4 -5 6 88.44 12.93
 4 5 -6 85.57 9.94
 -4 5 6 72.93 9.3
 -4 5 6 76.98 11.92
 -4 -5 5 133.66 16.14
 4 5 -5 157.35 13.69
 -4 5 5 150.44 16.58
 -4 5 5 148.3 13.1
 4 5 -4 3111.25 78.98
 -4 5 4 2989.95 88.07
 -4 5 4 3140.14 76.1
 -4 -5 4 2847.17 88.36
 4 5 -3 341.2 21.6
 -4 5 3 376.39 26.44
 -4 5 3 357.24 20.41
 4 5 -2 187.11 15.99
 -4 5 2 157.42 16.73
 -4 5 2 169.34 13.35
 -4 -5 1 498.04 30.04
 4 5 -1 556.92 29.03
 -4 5 1 519.76 30.79
 -4 5 1 562.47 25.1
 -4 -5 0 285.46 22.33
 4 5 0 278.21 20.23
 -4 5 0 286.95 22.3
 -4 5 0 285.27 17.42
 -4 -5 -1 45.08 8.84
 -4 5 -1 46.15 9.16
 4 5 1 50.32 8.82
 4 5 2 783.26 36.5
 -4 5 -2 761.42 37.46
 -4 -5 -2 798.79 38.27
 4 5 3 199.43 18.13
 -4 5 -3 213.08 18.93
 -4 -5 -3 206.01 18.85
 4 5 4 184.79 17.68
 -4 5 -4 150.41 16.12
 -4 -5 -4 164.3 16.84
 4 5 5 231.92 20.13
 -4 5 -5 232.49 19.71
 -4 -5 -5 190.17 18.39
 4 5 6 911.68 42.7
 -4 5 -6 967.07 42.07
 -4 -5 -6 962.41 43.01
 -4 -5 -7 11.75 5.19
 4 5 7 16.77 6.43
 -4 5 -7 10.79 4.76
 4 5 8 130.33 15.69
 -4 5 -8 164.78 16.48
 -4 -5 -8 148.89 16.32
 -4 -5 -9 86.96 12.35
 4 5 9 92.35 13.42
 -4 5 -9 102.96 12.9
 4 5 10 364.63 27.44
 -4 5 -10 375.96 25.14
 -4 -5 -10 411.12 27.7
 4 -5 11 154.95 17.88
 4 5 11 125.16 16.31
 -4 5 -11 138.87 14.94
 -4 -5 -11 136.06 15.91
 -4 5 -12 54.73 9.49
 -4 -5 -12 81.51 12.23
 -4 5 -12 49.67 9.76
 4 5 12 53.95 11.02
 4 -5 12 56.74 10.85
 -4 -5 -13 0.55 2.51
 -4 5 -13 -0.9 2.24
 -4 5 -13 5.17 3.69
 4 5 13 4.56 6.1
 4 -5 13 -0.07 4.98
 -4 5 -14 786.47 42.83
 4 5 14 704.01 41.57
 4 -5 14 667.65 40.15
 -4 5 -14 704.49 35.11
 -4 -5 -14 768.25 39.48
 -4 -5 -15 10.26 4.62
 -4 5 -15 15.87 5.34
 -4 5 -15 7.57 4.6
 4 5 15 23.04 8.47
 4 -5 15 12.59 5.32
 -4 -5 -16 120.44 15.27
 -4 5 -16 66.03 10.34
 -4 5 -16 92.85 15.03
 4 5 16 107.33 16.09
 4 -5 16 81.31 13.9
 -4 -5 -17 7.21 4.12
 -4 5 -17 -0.79 3.15
 -4 5 -17 2.24 4.23
 4 5 17 -0.59 4.4
 4 -5 17 1.01 4.93
 -4 5 -18 617.96 41.45
 4 5 18 659.39 42.17
 4 -5 18 618.74 40.27
 -4 5 -18 593.24 31.95
 -4 -5 -18 651.64 37.04
 -4 -5 -19 7.09 4.29
 -4 5 -19 14.53 7.32
 4 5 19 18.03 6.36
 4 -5 19 14.86 6.1
 -4 -5 -20 2.17 2.49
 -4 5 -20 10.81 6.53
 4 5 20 5.25 4.65
 4 -5 20 10.4 7.38
 -4 -5 -21 44.7 9.93
 -4 5 -21 45.36 11.61
 4 5 21 57.26 13.5
 4 -5 21 22.72 8.39
 -4 5 -22 158.15 22.68
 4 5 22 187.53 23.65
 4 -5 22 172.66 22.01
 -4 -5 -22 178.54 19.65
 -4 5 -23 9.48 6.04
 4 5 23 2.07 3.39
 4 -5 23 -1.41 3.99
 -4 5 -24 520.68 42.79
 4 5 24 463.49 38.56
 4 -5 24 447.65 36.76
 -4 5 -25 41.41 12.8
 4 5 25 28.74 9.58
 4 -5 25 23.85 9.3
 -4 5 -26 1.68 3.68
 4 5 26 2.64 5.11
 4 -5 26 1.34 3.89
 -4 5 -27 11.84 8.82
 4 5 27 20.96 9.47
 4 -5 27 21.62 9.11
 4 5 28 444.98 39.93
 4 -5 28 493.4 40.22
 4 5 29 41.24 13.24
 4 -5 29 21.64 8.7
 -4 6 29 54.92 14.77
 -4 6 28 176.27 25.15
 -4 6 27 25.41 9.35
 -4 6 26 269.12 29.85
 -4 -6 26 192.59 27.71
 -4 6 25 55.48 13.18
 -4 -6 25 42.08 12.66
 -4 6 24 36.46 10.34
 -4 6 24 41.42 11.2
 -4 -6 24 35.96 12.26
 -4 6 23 -3.41 5.01
 -4 6 23 4.21 4.44
 -4 -6 23 -7.43 5.68
 -4 6 22 775.14 47.42
 -4 -6 22 825.13 54.55
 -4 6 22 754.83 47.21
 -4 6 21 2 3.53
 -4 6 21 -1.48 3.96
 -4 -6 21 0.37 5.03
 -4 6 20 -1.06 2.99
 -4 6 20 4.05 4.41
 -4 -6 20 -3.31 6.35
 -4 6 19 193.21 22.72
 -4 6 19 187.7 21.06
 -4 -6 19 224.15 26.51
 -4 6 18 312.66 28.85
 -4 6 18 376.3 29.36
 -4 -6 18 314.28 30.9
 -4 6 17 118.17 17.61
 -4 6 17 154.87 18.19
 -4 -6 17 148.67 20.78
 -4 6 16 120.08 17.35
 -4 6 16 108.68 14.72
 -4 -6 16 96.66 16.42
 -4 6 15 97.34 15.22
 -4 6 15 123.72 15.26
 -4 -6 15 102.05 16.64
 -4 6 14 6.25 2.75
 -4 -6 14 7.66 5.31
 -4 6 13 -3.25 4.15
 -4 6 13 -1.16 2.76
 -4 -6 13 -3.82 5.25
 -4 6 12 433.12 31.59
 -4 -6 12 518.04 35.48
 -4 6 12 449.47 27.64
 -4 6 11 -1.13 2.54
 -4 6 11 -0.61 4.52
 -4 -6 11 -0.56 4.1
 -4 6 10 271.1 24.2
 -4 6 10 257.97 19.65
 -4 -6 10 276.95 25.18
 -4 6 9 109.49 12.01
 -4 6 9 97.33 14.47
 -4 -6 9 109 15.39
 -4 -6 8 134.96 17.03
 -4 6 8 153.2 17.77
 -4 6 8 130.64 12.83
 -4 -6 7 77.1 12.69
 -4 6 7 66.4 8.92
 -4 6 7 89.83 13.35
 4 6 -6 167.85 14.62
 -4 6 6 169.4 18.23
 -4 6 6 165.37 13.68
 -4 -6 6 190.91 19.93
 4 6 -5 138.98 13.52
 -4 6 5 110.74 14.76
 -4 6 5 156.41 12.9
 -4 -6 5 147.71 17.46
 4 6 -4 216.03 17.41
 -4 6 4 218.9 20.64
 -4 6 4 238.3 15.62
 -4 -6 4 246.47 22.22
 -4 -6 3 82.61 12.29
 -4 6 3 75.46 11.92
 4 6 -3 68.91 9.84
 -4 6 3 62.93 7.88
 -4 -6 2 7.09 4.98
 -4 6 2 2.11 2.75
 4 6 -2 3.68 3.6
 -4 6 2 2.15 2.09
 -4 -6 1 97.36 13.34
 4 6 -1 104.29 12.61
 -4 6 1 137.6 15.99
 -4 6 1 116.2 10.57
 4 6 0 859.28 38.91
 -4 6 0 860.41 41.73
 -4 6 0 922.96 31.95
 -4 -6 0 878.57 41.66
 -4 -6 -1 6.82 4.35
 -4 6 -1 -0.09 1.8
 4 6 1 2.33 2.15
 -4 6 -1 -1 3.76
 -4 -6 -2 15.43 5.31
 4 6 2 23.41 6.53
 -4 6 -2 28.84 7.04
 4 6 3 689.18 35.77
 -4 6 -3 706.36 37.17
 -4 -6 -3 646.61 35.3
 4 6 4 1083.8 46.28
 -4 6 -4 1007.15 45.08
 -4 -6 -4 1077.28 47.12
 -4 -6 -5 10.58 5.61
 4 6 5 22.3 7.29
 -4 6 -5 29.53 7.87
 4 6 6 289.41 23.45
 -4 6 -6 283.43 22.61
 -4 -6 -6 286.13 23.04
 -4 -6 -7 72.2 11.8
 4 6 7 59.45 10.87
 -4 6 -7 63.61 10.7
 4 6 8 253.4 22.57
 -4 6 -8 252.34 21.26
 -4 -6 -8 240.46 21.52
 -4 -6 -9 43.57 9.8
 -4 6 -9 38.68 8.85
 4 6 9 57.29 11.29
 4 6 10 1633.15 63.62
 -4 6 -10 1595.89 58.3
 -4 -6 -10 1617.77 61.13
 -4 -6 -11 58.01 10.87
 -4 6 -11 80.61 12.2
 -4 6 -11 61.79 10.53
 4 6 11 64.67 12
 -4 -6 -12 38.73 8.8
 -4 6 -12 57.22 10.75
 -4 6 -12 58.42 10.19
 4 6 12 45.65 10.68
 -4 -6 -13 12.93 5.83
 -4 6 -13 15.18 5.61
 -4 6 -13 11.45 5.22
 4 6 13 9.77 5.51
 -4 6 -14 1197.83 53.92
 4 6 14 1121.41 54.71
 4 -6 14 1210.63 55.7
 -4 -6 -14 1266.09 53.74
 -4 6 -14 1144.26 48.07
 -4 -6 -15 62.61 11.62
 -4 6 -15 72.43 13.01
 -4 6 -15 87.77 12.41
 4 6 15 55.21 12.01
 4 -6 15 78.32 13.83
 -4 6 -16 205.72 19.13
 -4 6 -16 175.38 20.57
 4 6 16 165.68 20.65
 4 -6 16 157.7 19.74
 -4 -6 -16 209.72 21.04
 -4 6 -17 224.17 20.07
 -4 6 -17 270.47 26.08
 4 6 17 242.22 25.23
 4 -6 17 222.28 23.64
 -4 -6 -17 230.3 22.14
 -4 -6 -18 37.78 9
 -4 6 -18 45.9 11.11
 -4 6 -18 42.75 8.85
 4 6 18 29.42 9.4
 4 -6 18 41.84 10.29
 -4 -6 -19 75.72 12.94
 -4 6 -19 69.2 13.82
 4 6 19 41.27 10.63
 4 -6 19 42.14 11.08
 -4 6 -20 435.12 35.93
 4 6 20 448.3 36.51
 4 -6 20 478.27 36.13
 -4 -6 -20 433.77 31.53
 -4 -6 -21 62.51 11.72
 -4 6 -21 62.48 14.21
 4 6 21 72.19 14.64
 4 -6 21 73.79 14.36
 -4 -6 -22 3.28 2.68
 -4 6 -22 2.52 2.71
 4 6 22 12.61 7.23
 4 -6 22 3.9 3.63
 -4 -6 -23 45.29 10.01
 -4 6 -23 50.1 12.89
 4 6 23 48.35 12.72
 4 -6 23 56.87 13.1
 -4 6 -24 379.4 36.79
 4 6 24 420.68 37.05
 4 -6 24 357.17 33.01
 -4 6 -25 22.8 10.04
 4 6 25 18.38 8.42
 4 -6 25 34.4 10.25
 -4 6 -26 -3.34 5.56
 4 6 26 1.08 4.53
 4 -6 26 -1.88 5.2
 -4 6 -27 28.33 12.07
 4 -6 27 23.04 9.44
 4 6 27 27.39 9.91
 4 6 28 23.96 9.47
 4 -6 28 13.12 6.51
 4 -6 29 23.5 9.48
 -4 7 27 0.39 4.01
 -4 7 26 14.63 6.96
 -4 -7 26 9.5 7.21
 -4 7 25 64.39 13.97
 -4 7 25 47.7 12.7
 -4 -7 25 67.72 16.77
 -4 7 24 124.23 18.98
 -4 7 24 148.59 20.86
 -4 -7 24 117.5 21.21
 -4 7 23 79.06 14.98
 -4 7 23 77.62 14.98
 -4 -7 23 93.41 18.99
 -4 7 22 1.69 3.68
 -4 7 22 1.58 4.71
 -4 -7 22 1.37 5.35
 -4 7 21 270.58 27.68
 -4 7 21 276.25 26.77
 -4 -7 21 328.14 33.8
 -4 7 20 -0.33 4.51
 -4 7 20 6.31 4.98
 -4 -7 20 15.41 7.83
 -4 7 19 15.39 6.96
 -4 7 19 5.12 4.96
 -4 -7 19 20.82 8.23
 -4 7 18 486.72 36.25
 -4 7 18 403.6 30.44
 -4 -7 18 497.09 39.38
 -4 7 17 76.77 14.04
 -4 7 17 112.53 15.13
 -4 -7 17 118.45 18.71
 -4 7 16 16.76 6.9
 -4 7 16 9.71 5.14
 -4 -7 16 12.3 7.52
 -4 7 15 279.62 26.2
 -4 7 15 266.87 22.38
 -4 -7 15 331.81 30.34
 -4 7 14 264.43 25.29
 -4 7 14 304.8 23.09
 -4 7 13 -9.6 4.29
 -4 7 13 5.1 4.94
 -4 -7 13 -0.49 3.28
 -4 7 12 32.98 7.07
 -4 7 12 35.3 9.36
 -4 -7 12 26.48 9.15
 -4 7 11 1059.93 51.67
 -4 7 11 1165.04 44.3
 -4 -7 11 1156.85 55.31
 -4 7 10 383.42 29.47
 -4 7 10 403.73 23.81
 -4 -7 10 349.39 29.09
 -4 7 9 12.69 4.15
 -4 7 9 12.12 5.05
 -4 -7 9 22.65 8.08
 -4 7 8 414.97 30.17
 -4 7 8 405.24 22.6
 -4 -7 8 408.52 30.59
 -4 7 7 692.84 39.65
 -4 7 7 729.92 30.41
 -4 -7 7 678.62 39.87
 -4 -7 6 0.67 3.65
 -4 7 6 -0.1 2.96
 -4 7 6 3.83 2.18
 -4 7 5 553.71 34.57
 -4 7 5 512.25 23.81
 -4 -7 5 588.04 35.81
 -4 -7 4 859.79 42.19
 4 7 -4 777.7 36.26
 -4 7 4 766.4 41.46
 -4 7 4 899.87 31.55
 -4 -7 4 918.94 45.16
 -4 -7 3 32.03 8.41
 -4 7 3 43.4 9.56
 4 7 -3 28.29 7.01
 -4 7 3 25.82 4.71
 -4 -7 2 9.62 4.5
 4 7 -2 12.64 4.92
 -4 7 2 21.15 7
 -4 7 2 10.39 2.94
 4 7 -1 1390.16 52.53
 -4 7 1 1433.24 57.3
 -4 7 1 1453.84 40.7
 -4 -7 1 1402.95 56
 -4 -7 0 113.28 14.67
 4 7 0 82.06 11.82
 -4 7 0 90.95 13.33
 -4 7 0 91.33 8.47
 4 7 1 159.31 16.58
 -4 7 -1 155.79 17.69
 -4 7 -1 162.9 11.45
 -4 -7 -1 145.9 16.62
 4 7 2 494.23 30.21
 -4 7 -2 519.16 32.14
 -4 7 -2 432.04 19.9
 -4 -7 -2 499.89 31.45
 4 7 3 339.44 25.28
 -4 7 -3 345.37 26.01
 -4 -7 -3 345.88 26.21
 -4 -7 -4 46.2 9.68
 4 7 4 45.05 9.32
 -4 7 -4 31.2 8
 4 7 5 285.03 23.51
 -4 7 -5 290.85 23.83
 -4 -7 -5 274.91 23.4
 -4 -7 -6 79.75 12.65
 -4 7 -6 55.47 10.78
 4 7 6 72.84 12.1
 -4 -7 -7 22.82 7.32
 -4 7 -7 28.01 7.81
 4 7 7 35.98 8.38
 4 7 8 437.82 30.9
 -4 -7 -8 424.2 29.73
 -4 7 -8 430.67 29.2
 4 7 9 571.28 36.08
 -4 -7 -9 618.14 36.43
 -4 7 -9 562.4 33.62
 -4 -7 -10 -1.76 3.02
 -4 7 -10 6.42 5.06
 4 7 10 3.77 4.32
 -4 7 -11 378.27 27.18
 -4 7 -11 381.45 26.77
 4 7 11 423.82 31.41
 -4 -7 -11 383.34 28.79
 -4 -7 -12 37.76 8.91
 -4 7 -12 52.14 9.67
 -4 7 -12 27.55 7.13
 4 7 12 63.78 12.78
 -4 7 -13 214.4 20.35
 -4 7 -13 219.45 21.14
 4 7 13 205.89 22.53
 -4 -7 -13 225.66 21.99
 -4 7 -14 83.55 13.36
 4 7 14 90.96 15
 -4 7 -14 82.61 12.75
 -4 7 -15 151.27 18.49
 4 7 15 110.55 17.05
 -4 7 -15 118.29 15.12
 -4 -7 -15 140.14 17.69
 -4 -7 -16 26.92 7.89
 -4 7 -16 38.19 9.71
 4 7 16 55.25 11.82
 -4 7 -16 35.8 8.44
 4 -7 16 35.18 9.69
 -4 7 -17 182.6 21.46
 -4 7 -17 170.92 18.39
 4 7 17 154.51 20.83
 -4 -7 -17 206.81 21.82
 4 -7 17 156.29 20.28
 -4 7 -18 493.65 36.53
 -4 7 -18 468.45 30.74
 4 7 18 453.03 36.22
 4 -7 18 410.51 33.53
 -4 -7 -18 450.73 32.79
 -4 -7 -19 11.76 4.87
 -4 7 -19 21.18 7.89
 4 7 19 15.24 7.58
 -4 7 -19 23.46 7.19
 4 -7 19 26.25 9
 -4 -7 -20 12.6 4.95
 -4 7 -20 17.36 7.27
 4 7 20 22.6 9.17
 4 -7 20 14.22 6.21
 -4 7 -21 381.04 34.31
 4 7 21 367.69 33.89
 4 -7 21 323.23 30.51
 -4 -7 -21 369.6 30.25
 -4 -7 -22 84.21 14.58
 -4 7 -22 77.85 16.2
 4 7 22 66.77 14.92
 4 -7 22 70.81 14.41
 -4 -7 -23 6.43 5.1
 -4 7 -23 3.96 4.87
 4 7 23 5.08 5.51
 4 -7 23 3.99 4.43
 -4 7 -24 273.37 30.81
 4 7 24 248.65 29.23
 4 -7 24 329.86 32.18
 -4 -7 -24 290.1 27.22
 -4 7 -25 176.04 25.6
 4 7 25 206.93 26.77
 4 -7 25 192.33 24.82
 -4 7 -26 14.68 8.51
 4 7 26 0.04 4.47
 4 -7 26 9.6 6.3
 -4 7 -27 11.7 8.49
 4 7 27 10.47 6.8
 4 -7 27 3.16 3.75
 4 -7 28 190.38 25.33
 -4 -8 25 450.37 42.73
 -4 8 25 395.93 35.09
 -4 8 24 1.93 4.59
 -4 -8 24 11.97 7.44
 -4 8 23 17.46 7.5
 -4 -8 23 -1.54 7.57
 -4 8 22 35.86 10.82
 -4 -8 22 77.11 17.2
 -4 8 21 220.04 25.36
 -4 -8 21 221.02 28.01
 -4 8 20 42.78 10.82
 -4 -8 20 45.24 12.59
 -4 8 19 518.28 38.04
 -4 -8 19 462.48 39.14
 -4 8 18 20.38 7.56
 -4 -8 18 18.14 8.65
 -4 8 17 46.62 11.8
 -4 8 17 43.04 9.45
 -4 -8 17 56.66 13.72
 -4 8 16 8.75 5.16
 -4 8 16 14.13 6.15
 -4 -8 16 5.29 6.02
 -4 8 15 743.86 44.42
 -4 8 15 759.65 38.02
 -4 -8 15 700.17 45.93
 -4 8 14 20.62 6.22
 -4 8 14 24.22 8.07
 -4 -8 14 31.11 9.87
 -4 8 13 68.54 10.22
 -4 8 13 49.39 11.05
 -4 -8 13 43.33 10.78
 -4 8 12 39.64 7.55
 -4 8 12 41.01 10.2
 -4 -8 12 42.51 10.97
 -4 8 11 26.35 6
 -4 8 11 27.17 8.11
 -4 -8 11 31.34 9.33
 -4 8 10 3.75 4.49
 -4 8 10 2.76 2.45
 -4 -8 10 1.94 3.48
 -4 8 9 43.98 10
 -4 8 9 39.64 6.87
 -4 -8 9 40.27 10.13
 -4 -8 8 0.05 2.84
 -4 8 8 0.29 3.96
 -4 8 8 1.59 2.09
 -4 8 7 420.64 31.13
 -4 8 7 436.2 21.56
 -4 -8 7 425.18 31.4
 -4 -8 6 4.5 4.23
 -4 8 6 12.5 6.6
 -4 -8 5 519.03 32.67
 -4 8 5 511.1 33.73
 -4 -8 5 595.27 36.88
 -4 -8 4 64.33 12.15
 -4 -8 4 66.31 11.8
 -4 8 4 59.27 11.8
 -4 -8 3 940.46 47.29
 -4 8 3 957.59 47.17
 -4 -8 3 962.91 45.89
 -4 -8 2 100.18 14.56
 4 8 -2 91.89 12.75
 -4 8 2 95.7 14.3
 -4 -8 1 5.84 3.61
 4 8 -1 9.02 5.01
 -4 8 1 4.98 3.83
 -4 -8 0 -3.49 3.51
 4 8 0 0.02 3.16
 -4 8 0 2.94 4.72
 4 8 1 369.2 26.6
 -4 8 -1 392.76 28.95
 -4 -8 -1 360.49 27.29
 4 8 2 183.63 19.11
 -4 8 -2 206.53 21.15
 -4 -8 -2 198.4 20.22
 4 8 3 2699.35 85.73
 -4 8 -3 2787.64 87.76
 -4 -8 -4 7.3 5.23
 -4 8 -4 17.73 7.54
 4 8 4 11.74 6.85
 -4 -8 -5 21.9 7.45
 -4 8 -5 8.47 4.06
 4 8 5 15.61 5.99
 -4 -8 -6 6.86 5.21
 4 8 6 1.11 4.26
 4 8 7 2069.75 74.36
 -4 -8 -7 2022.06 72.94
 -4 8 -7 2058.21 72.24
 -4 -8 -8 19.84 8.15
 -4 8 -8 11.08 6.91
 4 8 8 10.6 5.62
 -4 -8 -9 3.33 3.19
 4 8 9 17.46 7.68
 -4 8 -9 6.84 5
 -4 -8 -10 26.5 8
 4 8 10 18.12 6.42
 -4 8 -10 14.66 5.87
 -4 8 -11 361.08 25.67
 -4 8 -11 368.61 27.84
 4 8 11 369.46 30.71
 -4 -8 -11 404.65 30.41
 -4 -8 -12 113.5 16.1
 -4 8 -12 78.92 12.55
 4 8 12 103.97 16.39
 -4 8 -12 88.17 13.54
 -4 8 -13 1013.32 47.38
 4 8 13 1045.53 53.89
 -4 8 -13 938.89 46.48
 -4 -8 -13 1008.86 50.09
 -4 -8 -14 20.25 7.17
 -4 8 -14 23.43 7.32
 4 8 14 27.54 8.71
 -4 8 -14 21.88 7.13
 -4 -8 -15 -0.26 3.42
 -4 8 -15 -0.83 2.9
 4 8 15 4.94 4.64
 -4 8 -15 0.71 2.72
 -4 8 -16 34.97 9.67
 4 8 16 43.36 11.59
 -4 8 -16 34.82 9.16
 -4 -8 -16 24.57 8.16
 -4 8 -17 945.81 50.46
 4 8 17 982.07 54.84
 -4 8 -17 960.12 47.44
 4 -8 17 1004.45 53.76
 -4 -8 -17 951.52 50.18
 -4 -8 -18 -1.42 5.16
 -4 8 -18 1.89 4.27
 4 8 18 2.43 5.44
 -4 8 -18 3.22 3.44
 4 -8 18 -10.17 5.97
 -4 -8 -19 32.11 9.52
 -4 8 -19 22.93 8.21
 4 8 19 25.97 9.64
 -4 8 -19 29.64 8.47
 4 -8 19 41.75 11.28
 -4 8 -20 4.61 4.62
 4 8 20 17.51 7.91
 4 -8 20 6.94 5.61
 -4 8 -21 314.76 31.23
 4 8 21 361.72 34.35
 4 -8 21 318.26 30.65
 -4 -8 -21 294.47 28.01
 -4 -8 -22 61.59 13.4
 -4 8 -22 53.62 13.2
 4 8 22 66.23 15.05
 4 -8 22 68.3 14.4
 -4 -8 -23 104.55 16.71
 -4 8 -23 123.89 20.44
 4 8 23 95.75 17.99
 4 -8 23 124.78 19.72
 -4 -8 -24 -9.28 5.56
 -4 8 -24 2.57 5.13
 4 8 24 5.79 6.87
 4 -8 24 11.12 6.16
 -4 8 -25 0.87 3.68
 4 8 25 -0.11 4.55
 4 -8 25 2.86 3.46
 4 8 26 -2.04 4.71
 4 -8 26 -3.44 4.25
 -4 8 -27 275.55 33.12
 4 -8 27 226.35 27.8
 4 -9 -25 68.14 15.95
 -4 9 24 1.91 3.11
 -4 -9 24 9.65 7.39
 -4 9 23 30.39 10.1
 -4 -9 23 33.91 11.29
 -4 9 22 -5.13 5
 -4 -9 22 -3.05 4.85
 -4 9 21 210.15 25.06
 -4 -9 21 247.2 29.65
 -4 9 20 -2.92 5.43
 -4 -9 20 3.47 4.69
 -4 9 19 57.45 12.72
 -4 -9 19 74.33 16.48
 -4 9 18 78.42 14.85
 -4 -9 18 71.09 15.29
 -4 9 17 348.8 31.04
 -4 -9 17 324.42 32.21
 -4 9 16 126.96 18.43
 -4 -9 16 127.33 19.44
 -4 9 15 330.24 29.61
 -4 -9 15 255.9 27.88
 -4 9 14 397.41 32.14
 -4 -9 14 345.7 31.8
 -4 9 13 -2.57 5.25
 -4 -9 13 11.4 7.01
 -4 -9 12 -0.97 5.13
 -4 9 12 6.42 4.12
 -4 9 11 1094.35 54.71
 -4 -9 11 1186.93 57.64
 -4 9 10 0.91 4.75
 -4 -9 10 6.15 5.35
 -4 9 9 321.6 28.08
 -4 -9 9 272.09 26.3
 -4 9 8 309.19 27.35
 -4 -9 8 281.36 26.43
 -4 9 7 992.45 50.22
 -4 -9 7 876.05 48
 -4 -9 6 49.01 11.1
 -4 -9 6 62.8 11.63
 -4 9 6 56.02 11.96
 -4 -9 5 332.92 26.82
 -4 9 5 368.17 29.22
 -4 -9 5 310.87 27.19
 -4 9 4 375.51 29.75
 -4 -9 4 347.51 28.49
 -4 -9 4 293.1 25.04
 -4 -9 3 11.04 6.2
 -4 -9 3 18.42 8.41
 -4 9 3 8.14 5.44
 -4 -9 2 -1.23 3.85
 -4 9 2 0.27 3.35
 -4 9 1 723.77 41.48
 -4 -9 1 748.46 40.9
 -4 -9 0 9.39 4.61
 -4 9 0 15.84 7.33
 -4 -9 -1 1.59 2.82
 4 9 1 2.74 3.81
 -4 9 -1 -2.57 4.97
 -4 9 -2 10.77 5.22
 -4 -9 -2 9.29 5.39
 4 9 2 4.41 3.16
 4 9 3 503.63 33.67
 -4 9 -3 602.54 37.21
 -4 -9 -3 594.66 36.74
 -4 -9 -4 7.58 5.42
 -4 9 -4 20.06 7.05
 4 9 4 3.23 4.78
 -4 -9 -5 4.73 5.25
 -4 9 -5 14.91 6.21
 4 9 5 9.07 5.09
 -4 9 -6 424.37 30.76
 4 9 6 379.86 30.03
 -4 -9 -6 433.9 31.66
 -4 -9 -7 -1.48 3.35
 -4 9 -7 -2.26 4.37
 -4 9 -8 358 28.52
 4 9 8 346.89 29.17
 -4 -9 -8 351.05 28.85
 -4 9 -9 385.54 29.67
 4 9 9 468.34 34.38
 -4 -9 -9 460.37 33.13
 4 9 10 8.81 5.42
 -4 9 -10 0.22 3.14
 -4 -9 -10 6.66 6.2
 -4 9 -11 217.18 19.68
 4 9 11 243.83 25.19
 -4 9 -11 207.7 21.54
 -4 -9 -11 202.63 22.18
 -4 -9 -12 9.08 4
 -4 9 -12 4.21 3.88
 -4 9 -12 8.04 5.17
 -4 -9 -13 14.3 6.35
 -4 9 -13 24.81 7.24
 4 9 13 21.12 8.74
 -4 9 -13 10.06 5.31
 -4 -9 -14 71.05 13.28
 -4 9 -14 96.1 14.16
 4 9 14 73.38 14.44
 -4 9 -14 72.38 12.78
 -4 -9 -15 111.08 16.81
 -4 9 -15 128 16.8
 4 9 15 144.57 20.38
 -4 9 -15 107.51 15.85
 -4 -9 -16 72.61 13.86
 -4 9 -16 75.46 13.46
 4 9 16 60.61 13.76
 -4 9 -16 61.78 11.84
 -4 -9 -17 107.2 16.99
 -4 9 -17 97.78 15.78
 4 9 17 58.01 13.82
 -4 9 -17 89.09 14.66
 -4 9 -18 240.17 25.07
 -4 9 -18 234.12 23.25
 4 9 18 202.81 25.12
 -4 -9 -18 193.87 22.96
 -4 -9 -19 9.08 6.22
 -4 9 -19 4.94 4.44
 4 9 19 12.52 7.53
 -4 9 -19 7.77 4.31
 4 -9 19 6.21 3.89
 -4 -9 -20 11.57 7.1
 -4 9 -20 3.57 5.95
 4 9 20 0.07 4.36
 -4 9 -20 -0.66 4.37
 4 -9 20 2.8 4.32
 -4 9 -21 428.56 36.61
 4 9 21 420.16 37.97
 4 -9 21 416.32 36.25
 -4 -9 -21 401.53 33.93
 -4 -9 -22 29.6 9.21
 4 9 22 28.65 10.67
 4 -9 22 28.16 9.61
 -4 -9 -23 22.81 8.23
 -4 9 -23 38.34 11.9
 4 9 23 39.35 13.08
 4 -9 23 14.45 6.76
 -4 -9 -24 35.31 10.52
 -4 9 -24 54.12 14
 4 9 24 40.14 12.49
 4 -9 24 53.4 13.38
 4 9 25 454.06 41.25
 -4 9 -25 452.46 41.1
 4 -9 25 422.06 37.8
 -4 -9 -25 408.67 35.2
 -4 9 -26 58.76 15.37
 4 -9 26 13.08 7.59
 -4 10 23 50.4 12.54
 4 -10 -23 59.8 14.79
 -4 -10 23 32.94 11.63
 -4 10 22 401.58 35.4
 -4 -10 22 336.96 36.01
 -4 10 21 86.66 16.33
 -4 -10 21 52.18 14.53
 -4 10 20 52.83 12.51
 -4 -10 20 67.46 15.79
 -4 10 19 23.15 8.09
 -4 -10 19 37.08 12
 -4 10 18 312.69 30.17
 -4 -10 18 262.47 29.76
 -4 10 17 6.56 4.71
 -4 -10 17 10 7.02
 -4 10 16 57.28 12.43
 -4 -10 16 78.11 15.76
 -4 10 15 70.46 13.83
 -4 -10 15 71.88 14.73
 -4 10 14 35.03 10.32
 -4 -10 14 25.34 9.61
 -4 -10 13 5.16 4.27
 -4 10 13 9.7 4.57
 -4 10 12 252.52 25.81
 -4 -10 12 344.76 30.88
 -4 10 11 34.29 10.3
 -4 -10 11 62.62 13.12
 -4 10 10 369.46 30.96
 -4 -10 10 376.5 31.72
 -4 10 9 2.65 4.99
 -4 -10 9 13.86 6.35
 -4 10 8 372.51 30.83
 -4 -10 8 362.77 30.8
 -4 -10 7 75.01 13.89
 -4 -10 7 59.39 11.32
 -4 10 7 88.34 14.93
 -4 -10 6 81.08 14.34
 -4 -10 6 79.55 13.59
 -4 10 6 72.44 13.6
 -4 -10 5 16.2 6.6
 -4 -10 5 21.82 7.39
 -4 10 5 21.63 7.31
 -4 10 4 171.07 20.6
 -4 -10 4 177.09 20.71
 -4 -10 4 193.99 20.63
 -4 -10 3 7.2 4.64
 -4 -10 3 6.61 4.03
 -4 -10 2 130.74 16.84
 -4 10 2 108.64 16.23
 -4 -10 1 7.38 5.24
 -4 10 1 -2.22 4.9
 -4 10 0 1162.03 55.39
 -4 -10 0 1160.6 54.05
 -4 10 -1 372.03 30.16
 -4 -10 -1 438.31 31.75
 -4 -10 -2 19.52 6.28
 -4 10 -2 18.08 7.91
 -4 -10 -3 124.2 17.32
 -4 10 -3 121.92 17.18
 4 10 4 531.65 35.68
 -4 -10 -4 580.31 37.43
 -4 10 -4 528.17 36.2
 -4 -10 -5 86.13 14.54
 4 10 5 63.31 12.64
 -4 10 -5 52.36 11.76
 -4 -10 -6 108.91 16.61
 4 10 6 85.43 14.36
 -4 10 -6 114.84 16.59
 4 10 7 234.62 24.25
 -4 10 -7 263.52 25.07
 -4 -10 -7 232.51 23.8
 -4 -10 -8 3.25 5.96
 4 10 8 8.18 5.12
 -4 10 -8 2.14 3.17
 -4 -10 -9 21.13 8.12
 4 10 9 33.03 10.13
 -4 10 -9 23.55 7.97
 4 10 10 1169.41 58.36
 -4 10 -10 1178.41 56.06
 -4 -10 -10 1215.13 57.67
 4 10 11 222.92 24.91
 -4 10 -11 237.43 24.05
 -4 -10 -11 224.24 24.23
 -4 -10 -12 2.19 3.73
 4 10 12 5.11 5.02
 -4 10 -12 0.47 3.59
 -4 10 -13 197.53 21.92
 4 10 13 190.6 23.66
 -4 -10 -13 166.17 21.37
 4 10 14 582.05 42.39
 -4 10 -14 627.58 39.96
 -4 -10 -14 594.8 40.74
 -4 -10 -15 121.29 18.32
 4 10 15 91.12 16.98
 -4 10 -15 108.99 16.84
 -4 -10 -16 8.23 6.04
 4 10 16 4.06 3.29
 -4 10 -16 9.74 6.06
 -4 -10 -17 80.53 14.89
 4 10 17 51.77 12.63
 -4 10 -17 73.61 13.64
 4 10 18 9.93 6.59
 -4 10 -18 1.74 3.41
 -4 -10 -18 -1.31 4.38
 -4 10 -19 36.01 10.57
 4 10 19 15.8 7.54
 -4 -10 -19 22.23 8.65
 -4 10 -19 50.32 10.93
 4 10 20 430.71 38.69
 -4 10 -20 305.17 29.89
 -4 10 -20 312.11 28.51
 4 -10 20 356.29 33.65
 -4 -10 -20 397.46 34.15
 -4 10 -21 113.06 18.68
 4 10 21 144.68 22.73
 4 -10 21 166.88 23.28
 -4 -10 -21 158.55 21.74
 -4 10 -22 83.03 16.47
 4 10 22 62.16 15.33
 -4 -10 -22 101.15 17.62
 4 -10 22 52.89 13.07
 -4 -10 -23 5.91 5.26
 -4 10 -23 10.02 6.85
 4 10 23 1.25 4.08
 4 -10 23 -6.83 5.31
 -4 10 -24 235.01 28.79
 4 -10 24 210.57 26.89
 -4 -10 -24 221.71 26.27
 -4 -10 -25 -0.66 3.87
 -4 10 -25 0.38 6.23
 4 -10 25 5.71 6.56
 -4 11 22 1.5 4.23
 4 -11 -22 13.45 8.08
 -4 -11 22 3.02 7.27
 -4 11 21 5.62 4.24
 4 -11 -21 36.12 11.95
 -4 -11 21 24.58 11.43
 -4 11 20 1.11 4.17
 4 -11 -20 14.15 8.08
 -4 -11 20 2.59 4.64
 -4 11 19 36.57 10.92
 4 -11 -19 36.77 11.61
 -4 -11 19 29.47 9.68
 -4 11 18 479.58 38.06
 -4 -11 18 481.52 40.77
 -4 11 17 -2.4 3.31
 -4 -11 17 -5.92 6.94
 -4 11 16 5.02 3.35
 -4 -11 16 -3.56 5.75
 -4 11 15 6.96 5.09
 -4 -11 15 6.07 3.86
 -4 11 14 691.95 45.08
 -4 -11 14 598.85 43.75
 -4 11 13 25.71 9.13
 -4 -11 13 34.38 10.17
 -4 11 12 102.32 16.32
 -4 -11 12 120.68 18.63
 -4 11 11 24.55 8.13
 -4 -11 11 17.93 7.83
 -4 11 10 275.8 27.4
 -4 -11 10 247.73 26.29
 -4 11 9 137.78 19.28
 -4 -11 9 104.07 17.03
 -4 -11 8 1000.29 50.23
 -4 11 8 1060.94 54.92
 -4 -11 8 989.36 52.98
 -4 -11 7 39.98 10.05
 -4 -11 7 29.67 8.53
 -4 11 7 43.17 10.5
 -4 -11 6 10.4 6.52
 -4 -11 6 15.08 6.09
 -4 11 6 10.63 5.7
 -4 -11 5 0.54 4.22
 -4 -11 5 3.09 4.07
 -4 11 5 -3.42 4.72
 -4 11 4 956.48 51.92
 -4 -11 4 922.61 49.87
 -4 -11 4 919.33 48.09
 -4 -11 3 48.45 11.04
 -4 -11 3 57.71 12.22
 -4 11 3 57.62 12.71
 -4 -11 2 11.7 5.21
 -4 -11 2 7.02 4.87
 -4 11 2 11.41 6.03
 -4 -11 1 25.02 8.09
 -4 11 1 30.24 9.05
 -4 11 0 225.77 24.15
 -4 -11 0 264.34 25.18
 -4 -11 -1 156.53 19.72
 -4 11 -1 180.12 21.34
 -4 -11 -2 727.29 43.6
 -4 11 -2 694.06 43.06
 -4 -11 -3 111.34 16.82
 -4 11 -3 115.28 17.3
 -4 -11 -4 39.69 10.41
 -4 11 -4 56.3 11.89
 -4 -11 -5 12.31 5.94
 -4 11 -5 0.61 5.21
 -4 11 -6 639.43 41.17
 -4 -11 -6 617.58 40.35
 -4 -11 -7 7.3 5.29
 -4 11 -7 -7.06 5.34
 -4 -11 -8 114.27 17.57
 -4 11 -8 101.83 16.47
 -4 -11 -9 54.98 12.35
 -4 11 -9 43.56 10.9
 -4 -11 -10 27.8 8.75
 -4 11 -10 45.11 10.4
 -4 -11 -11 141.02 19.78
 4 11 11 141.55 20.52
 -4 11 -11 122.28 17.9
 -4 -11 -12 48.14 11.58
 4 11 12 35.03 10.05
 -4 11 -12 27.15 9.07
 -4 -11 -13 173.94 22.23
 -4 11 -13 209.49 23.59
 4 11 13 155.84 22.16
 -4 11 -14 229.86 24.65
 4 11 14 159.31 22.47
 -4 -11 -14 208.6 24.51
 -4 -11 -15 -3.58 5.82
 4 11 15 4.58 4.35
 -4 11 -15 0.63 2.8
 4 11 16 53.25 13.9
 -4 11 -16 29.18 9.43
 -4 -11 -16 30.88 9.67
 4 11 17 15.6 7.85
 -4 11 -17 -3.76 5.85
 -4 -11 -17 9.13 5.32
 4 11 18 321.73 33.83
 -4 11 -18 345.97 30.93
 -4 -11 -18 397.53 34.79
 4 11 19 -2.8 6.67
 -4 11 -19 11.29 6.15
 -4 -11 -19 1.29 2.4
 4 11 20 -5.45 7.37
 -4 11 -20 13.07 6.58
 -4 -11 -20 1.22 3.16
 4 11 21 16.68 7.54
 4 -11 21 49.88 13.27
 -4 -11 -21 42.21 11.52
 4 -11 22 143.89 21.91
 -4 -11 -22 138.81 21.18
 4 -11 23 83.98 17.13
 -4 -11 -23 93.2 17.44
 -4 -11 -24 331.71 33.31
 -4 12 21 4.8 3.42
 -4 -12 21 4.92 5.9
 -4 12 20 16.89 7.03
 4 -12 -20 17.02 8.12
 -4 -12 20 12.55 7.8
 -4 12 19 190.68 24.54
 4 -12 -19 197.06 26.54
 -4 -12 19 179.7 25.63
 4 -12 -18 72.34 15.65
 -4 12 18 64.69 14.19
 -4 -12 18 88.2 17.73
 4 -12 -17 13.34 7.65
 -4 12 17 1.32 4.56
 -4 -12 17 -2.43 4.52
 4 -12 -16 29.52 10.36
 -4 -12 16 24.11 9.78
 -4 12 16 53.14 12.71
 -4 12 15 201.92 24.62
 4 -12 -15 245.31 28.21
 -4 -12 15 217.66 26.62
 -4 -12 14 -0.67 3.62
 -4 12 14 4.14 5.36
 -4 12 13 -4.12 3.68
 -4 -12 13 3.46 4.49
 -4 12 12 49.48 12.03
 -4 -12 12 61.25 13.63
 -4 12 11 -13.38 6.76
 -4 -12 11 6.24 5.77
 -4 12 10 7.7 5.56
 -4 -12 10 17.71 6.97
 -4 12 9 73.33 14.63
 -4 -12 9 75.74 14.36
 -4 -12 8 75.52 13.66
 -4 12 8 61.52 13.28
 -4 -12 8 42.7 10.47
 -4 -12 7 105.67 16.03
 -4 12 7 77.59 14.79
 -4 -12 7 119.79 18.04
 -4 -12 6 2.05 3.77
 -4 -12 6 6.3 5.02
 -4 12 6 -0.2 4.89
 -4 12 5 248.71 26.29
 -4 -12 5 210.43 23.79
 -4 -12 5 243.01 24.43
 -4 -12 4 124.19 18.17
 -4 12 4 190.55 22.99
 -4 -12 4 178.71 21.22
 -4 -12 3 118.07 17.15
 -4 -12 3 91.83 15.31
 -4 12 3 95.34 16.22
 -4 -12 2 21.65 7.07
 -4 -12 2 31.86 9.21
 -4 12 2 17.19 7.03
 -4 -12 1 -0.97 5.62
 -4 -12 1 3.52 5.19
 -4 12 1 -1.96 3.2
 -4 12 0 329.13 29.96
 -4 -12 0 325.77 29.07
 -4 -12 -1 6.32 5.41
 -4 12 -1 -2.65 5.31
 -4 -12 -2 39.66 11.03
 -4 12 -2 45.27 11.88
 -4 12 -3 226.04 24.93
 4 -12 3 207.79 19.61
 -4 -12 -3 211.94 23.77
 -4 12 -4 337.04 30.41
 4 -12 4 379.1 26.09
 -4 -12 -4 375.5 32.13
 -4 -12 -5 40.72 10.73
 -4 12 -5 45.55 11.24
 -4 12 -6 290.73 28.45
 -4 -12 -6 234.14 25.38
 -4 12 -7 441.84 35.11
 -4 -12 -7 380.87 32.8
 -4 12 -8 199.74 23.73
 -4 -12 -8 192.34 23.13
 -4 -12 -9 29.79 9.65
 -4 12 -9 18.07 7.17
 -4 12 -10 484.38 37.27
 -4 -12 -10 551.47 40.13
 -4 -12 -11 53.25 12.55
 -4 12 -11 38.88 10.72
 -4 -12 -12 6.32 4.66
 -4 12 -12 19.36 8.8
 -4 -12 -13 188.31 23.77
 -4 12 -13 181.32 22.84
 -4 12 -14 273.84 27.97
 -4 -12 -14 244.92 27.35
 -4 12 -15 52.02 12.71
 -4 -12 -15 41.25 11.63
 -4 12 -16 106.35 17.59
 -4 -12 -16 141.16 21.05
 -4 12 -17 261.79 27.93
 -4 -12 -17 257.98 28.86
 -4 -12 -18 51.16 12.63
 -4 12 -18 57.98 12.97
 -4 12 -19 1.35 3.69
 -4 -12 -19 10.74 7.76
 -4 -12 -20 109.84 19.35
 -4 12 -20 124.15 19.3
 -4 12 -21 28.73 8.94
 -4 -12 -21 46.99 13.02
 -4 13 20 1.43 2.91
 -4 -13 20 4.54 4.75
 -4 13 19 12.87 6.45
 -4 -13 19 13.27 7.47
 4 -13 -18 35.06 12.01
 -4 13 18 23.33 8.17
 -4 -13 18 22.31 9.08
 4 -13 -17 103.24 19.28
 -4 13 17 80.96 16.03
 -4 -13 17 129.73 21.29
 4 -13 -16 95.3 18.3
 -4 -13 16 128.77 21.02
 -4 13 16 100.33 17.81
 -4 13 15 231.81 27.12
 -4 -13 15 259.33 29.3
 4 -13 -15 248.41 28.99
 -4 13 14 58.04 13.58
 4 -13 -14 36.79 11.92
 -4 -13 14 46.77 12.54
 -4 13 13 -5.45 5.95
 4 -13 -13 -3.94 5.85
 -4 -13 13 -2.98 5.28
 -4 13 12 159.33 22.14
 4 -13 -12 160.75 22.52
 -4 -13 12 186.6 24.05
 -4 13 11 704.4 47.44
 4 -13 -11 702.12 47.37
 -4 -13 11 709.33 47.1
 -4 13 10 79.27 15.86
 4 -13 -10 85.35 15.88
 -4 -13 10 82.92 15.57
 -4 -13 9 23.56 8.36
 -4 13 9 9.25 5.84
 4 -13 -9 19.46 8.05
 -4 -13 9 21.44 8.65
 -4 -13 8 25.83 8.33
 -4 13 8 7.37 6.48
 4 -13 -8 13.2 7.16
 -4 -13 8 1.39 5
 -4 13 7 399.32 35.11
 4 -13 -7 510.73 37.9
 -4 -13 7 484.28 37.26
 -4 -13 7 534.43 37.56
 -4 13 6 169.99 22.65
 4 -13 -6 161.75 20.94
 -4 -13 6 197.74 23.36
 -4 -13 6 191.03 22.47
 -4 -13 5 155.2 20.57
 4 -13 -5 215.87 23.61
 -4 13 5 197.15 24.28
 -4 -13 5 182.83 22.1
 -4 -13 4 40.34 10.84
 -4 -13 4 46.59 11.11
 -4 13 4 49.56 12.42
 4 -13 -4 42.95 10.49
 -4 -13 3 45.28 10.96
 -4 -13 3 48.58 11.49
 4 -13 -3 49.69 11.88
 -4 13 3 30.26 9.03
 -4 -13 2 -2.88 4.33
 -4 -13 2 3.79 3.88
 4 -13 -2 8.07 5.43
 -4 13 2 -0.59 4.63
 4 -13 -1 860.2 45.84
 -4 13 1 857.49 51.33
 -4 -13 1 891.65 50.37
 -4 -13 1 847.59 48.93
 -4 -13 0 42.92 11.11
 -4 13 0 58.89 13.82
 4 -13 0 33.9 9.19
 -4 -13 -1 121.52 18.47
 -4 13 -1 123.49 18.96
 4 -13 1 130.99 16.59
 -4 -13 -2 50.53 12.61
 -4 13 -2 37.7 10.85
 4 -13 2 48.84 10.05
 -4 13 -3 408.09 34.61
 4 -13 3 359.35 26.91
 -4 -13 -3 376.31 32.68
 -4 -13 -4 17.6 7.91
 -4 13 -4 16.56 8.4
 -4 -13 -5 34.43 10.29
 -4 13 -5 62.53 13.82
 -4 -13 -6 5.32 4.9
 -4 13 -6 12.42 7.15
 -4 -13 -7 -2.72 4.08
 -4 13 -7 4.1 4.87
 -4 -13 -8 15.01 7.97
 -4 13 -8 9.93 4.81
 -4 -13 -9 135.48 20.1
 -4 13 -9 143.66 20.77
 -4 -13 -10 1.29 4.13
 -4 13 -10 8.37 6.82
 -4 13 -11 272.21 28.68
 -4 -13 -11 248.47 27.95
 -4 -13 -12 12.77 7.33
 -4 13 -12 5.69 5.57
 -4 -13 -13 85.47 16.45
 -4 13 -13 83.11 16.12
 -4 -13 -14 5.03 5.87
 -4 13 -14 1.89 4.03
 -4 13 -15 106.49 18.08
 -4 -13 -15 107.17 18.83
 -4 13 -16 22.79 9.52
 -4 -13 -16 18.1 8.52
 -4 13 -17 10.99 5.63
 -4 -13 -17 31.17 10.65
 -4 13 -18 51.81 12.77
 -4 -13 -18 51.93 13.56
 -4 13 -19 1.69 3.7
 -4 -13 -19 13.94 7.31
 -4 13 -20 4.82 4.47
 -4 13 -21 206.29 26.05
 -4 14 19 90.2 17.74
 -4 -14 19 75.29 16.89
 -4 14 18 10.1 5.06
 -4 -14 18 15.24 8.38
 -4 -14 17 -5.61 5.51
 -4 14 17 13.12 7.4
 4 -14 -16 39.11 12.65
 -4 -14 16 45.71 12.95
 -4 14 16 19.74 8.23
 -4 14 15 248.01 28.56
 -4 -14 15 259.08 29.81
 4 -14 -15 279.41 31.43
 -4 14 14 32.62 10.99
 4 -14 -14 57.3 14.56
 -4 -14 14 36.11 10.84
 -4 14 13 6.62 6.1
 4 -14 -13 0.9 4.43
 -4 -14 13 12.09 6.53
 -4 14 12 85.69 16.62
 4 -14 -12 42.99 11.98
 -4 -14 12 62.37 14.18
 4 -14 -11 6.3 5.48
 -4 -14 11 2.93 3.52
 -4 14 10 69.46 14.82
 4 -14 -10 70.97 14.86
 -4 -14 10 45.04 11.83
 -4 14 9 4.41 3.36
 4 -14 -9 -1.71 3.87
 -4 -14 9 0.43 3.67
 -4 -14 8 42.19 10.71
 -4 14 8 73.74 15.15
 4 -14 -8 77.77 15.16
 -4 -14 8 64.24 13.69
 -4 -14 7 126.33 18.72
 -4 14 7 197.92 24.89
 4 -14 -7 171.79 21.96
 -4 -14 7 169.78 22.09
 -4 -14 6 4.08 5.62
 -4 14 6 -2.85 4.23
 4 -14 -6 -5.6 4.62
 -4 -14 6 1.67 3.92
 -4 -14 5 57.25 13.08
 -4 -14 5 90.02 15.85
 -4 14 5 104.09 18.17
 4 -14 -5 87.41 15.38
 -4 -14 4 23.84 7.62
 -4 -14 4 26.73 8.89
 4 -14 -4 28.8 8.8
 -4 14 4 39.76 11.47
 4 -14 -3 229.73 24.36
 -4 -14 3 270.81 27.6
 -4 -14 3 270.59 27.58
 -4 -14 2 66.03 13.53
 -4 -14 2 107.21 17.36
 4 -14 -2 86.03 14.57
 -4 14 2 103.5 17.91
 -4 -14 1 137.16 20.07
 -4 -14 1 95.83 16.18
 -4 14 1 96.62 17.43
 4 -14 -1 128.98 17.54
 -4 -14 0 95.39 16.84
 -4 -14 0 94.31 16.07
 -4 14 0 68.67 14.85
 4 -14 0 97.11 15.1
 -4 -14 -1 53.01 12.57
 -4 14 -1 24.15 9.02
 4 -14 1 30.3 8.38
 -4 14 -2 209.39 25.82
 -4 -14 -2 190.82 23.91
 4 -14 2 168.37 18.9
 -4 14 -3 284.01 30.09
 -4 -14 -3 242.94 27.07
 -4 -14 -4 -2.28 5.17
 -4 14 -4 1.87 3.43
 -4 -14 -5 21 8.02
 -4 14 -5 41.24 11.51
 -4 -14 -6 1.25 5.31
 -4 14 -6 -2.3 5.54
 -4 14 -7 494.16 40.22
 -4 -14 -7 599.32 43.46
 -4 -14 -8 10.03 6.56
 -4 14 -8 21.08 8.95
 -4 -14 -9 60.2 13.92
 -4 14 -9 59.46 13.29
 -4 -14 -10 128.07 20.7
 -4 14 -10 90.23 16.68
 -4 -14 -11 167.2 23.68
 -4 14 -11 183.51 24.41
 -4 -14 -12 147.87 22.24
 -4 14 -12 121.95 20.24
 -4 14 -13 222.71 27.11
 -4 -14 -13 247.36 29.25
 -4 -14 -14 21.87 8.43
 -4 14 -14 -0.41 4.6
 -4 14 -15 10.76 5.35
 -4 -14 -15 20.92 8.76
 -4 14 -16 3.52 5.21
 -4 -14 -16 4.55 5.01
 -4 14 -17 489.47 41.11
 -4 14 -18 1.06 3.74
 -4 15 18 100.6 19.18
 -4 -15 17 80.56 17.98
 -4 15 17 64.45 15.23
 -4 -15 16 41.98 12.83
 -4 15 16 56.81 14.07
 -4 15 15 81.24 16.74
 -4 -15 15 104.43 19.35
 -4 15 14 135.88 21.61
 4 -15 -14 98.63 18.93
 -4 -15 14 124.44 20.75
 -4 15 13 46.93 13.11
 4 -15 -13 33.67 11.78
 -4 -15 13 40.06 12.12
 -4 15 12 50.31 13.5
 4 -15 -12 7.28 6.71
 -4 -15 12 37.54 11.9
 -4 15 11 231.99 28.16
 4 -15 -11 224.8 27.52
 -4 -15 11 203.56 25.66
 4 -15 -10 5.69 4.57
 -4 15 10 8.03 6.71
 -4 -15 10 7.33 5.12
 -4 -15 9 54.49 12.49
 -4 15 9 70.27 15.27
 4 -15 -9 59.04 13.79
 -4 -15 9 47.67 12.33
 -4 -15 8 144.52 20.29
 -4 15 8 170.18 23.96
 4 -15 -8 123.83 19.72
 -4 -15 8 155.6 21.97
 -4 -15 7 164.33 21.66
 -4 15 7 193.41 25.47
 4 -15 -7 195.03 24.45
 -4 -15 7 216.1 25.16
 -4 -15 6 55.46 12.62
 -4 15 6 52.09 13.19
 4 -15 -6 40.16 11.05
 -4 -15 6 40.22 10.74
 -4 -15 5 41.3 11.5
 -4 15 5 65.01 15.34
 4 -15 -5 47.89 11.96
 -4 -15 5 34.65 10.25
 4 -15 -4 219.35 24.84
 -4 15 4 283.45 30.8
 -4 -15 4 219.51 25.42
 -4 -15 4 259.6 27.85
 -4 -15 3 68.55 14.17
 -4 -15 3 94.12 16.87
 4 -15 -3 81.98 14.99
 -4 15 3 79.53 16.7
 -4 15 2 1.42 4.98
 -4 -15 2 0.79 4.5
 4 -15 -2 3.47 2.71
 -4 -15 1 179.56 23.22
 -4 -15 1 168.86 21.91
 -4 15 1 177.29 24.2
 4 15 -1 173.23 21.89
 4 -15 -1 171.45 20.93
 -4 -15 0 30.54 10.26
 -4 -15 0 35.07 10.25
 -4 15 0 62.14 15.31
 4 15 0 42.05 10.77
 4 -15 0 30.26 9.04
 -4 -15 -1 25.75 9.41
 -4 -15 -1 17.55 7.09
 -4 15 -1 19.25 8.67
 -4 -15 -2 65.62 14.57
 -4 15 -2 76.78 16.28
 -4 -15 -3 107.64 18.6
 -4 15 -3 94.7 17.9
 -4 -15 -4 44.51 12.57
 -4 15 -4 61.29 14.8
 -4 -15 -5 48.71 12.66
 -4 15 -5 28.22 9.87
 -4 15 -6 234.54 28.12
 -4 -15 -6 210.19 26.19
 -4 -15 -7 2.99 3.47
 -4 15 -7 -1.52 4.63
 -4 -15 -8 135.43 21.53
 -4 15 -8 130.76 21.15
 -4 -15 -9 -12.11 6.98
 -4 15 -9 5.48 5.72
 -4 -15 -10 2.48 4.19
 -4 15 -10 17.27 8.51
 -4 -15 -11 36.04 11.61
 -4 15 -11 30.39 10.9
 -4 -15 -12 27.91 10.11
 -4 15 -12 12.58 7.7
 -4 -15 -13 -9.63 6.49
 -4 15 -13 8.74 6.6
 -4 15 -14 61.24 14.42
 -4 -16 15 12.44 7.98
 -4 16 14 3.81 4.85
 -4 -16 14 2.35 3.98
 -4 16 13 7.57 5.42
 -4 -16 13 8.86 6.77
 -4 16 12 211.59 27.35
 -4 -16 12 221.97 27.56
 -4 16 11 10.53 7.72
 4 -16 -11 13.84 8.39
 -4 -16 11 -5.72 5.81
 -4 16 10 119.4 20.7
 4 -16 -10 116.26 20.26
 -4 -16 10 94.99 17.7
 -4 -16 9 15.76 7.13
 -4 16 9 16.31 8.87
 4 -16 -9 22.13 9.21
 -4 -16 9 7.01 5.14
 -4 -16 8 82.42 15.57
 -4 16 8 97.99 18.7
 4 -16 -8 111.56 18.98
 -4 -16 8 93.5 17.09
 -4 -16 7 8.25 3.72
 -4 16 7 14.47 7.2
 4 -16 -7 19.55 8.19
 -4 -16 7 18.6 8.95
 -4 -16 6 16.9 7.74
 -4 16 6 25.61 10.34
 4 -16 -6 12.23 6.02
 -4 -16 6 26.72 9.17
 -4 -16 5 12.59 6.53
 4 16 -5 20.45 7.77
 -4 16 5 36.16 11.96
 4 -16 -5 35.57 10.44
 -4 -16 5 33.95 10.29
 -4 -16 4 58.9 13.94
 4 16 -4 63.26 14.14
 4 -16 -4 65.93 14.11
 -4 16 4 71 16.02
 -4 -16 4 48.77 12.43
 -4 -16 3 9.75 5.95
 -4 -16 3 23.58 8.48
 4 16 -3 17.04 8
 4 -16 -3 28.54 10.01
 -4 16 3 14.85 8.02
 -4 -16 2 1.28 3.45
 -4 16 2 1.08 4.32
 4 16 -2 9.44 6.46
 4 -16 -2 -2.59 3.83
 -4 -16 1 45.38 12
 -4 -16 1 66.49 14.61
 -4 16 1 78.55 17.1
 4 -16 -1 58.45 12.89
 -4 -16 0 429.12 35.76
 -4 16 0 463.15 40.67
 -4 -16 0 467.55 39.22
 -4 -16 -1 131.92 20.51
 -4 -16 -1 102.76 16.98
 -4 16 -1 107.3 19.95
 -4 -16 -2 27.78 9.86
 -4 -16 -2 13.38 5.86
 -4 16 -2 28.63 10.35
 -4 -16 -3 0.75 4.73
 -4 16 -3 -2.28 4.62
 -4 -16 -4 173.2 24.29
 -4 16 -4 251.75 29.66
 -4 -16 -5 107.98 19.12
 -4 16 -5 87.89 17.55
 -4 -16 -6 46.8 13.14
 -4 16 -6 45.75 12.98
 -4 -16 -7 1.39 5.21
 -4 16 -7 6.86 6.53
 -4 -16 -8 14.3 7.73
 -4 16 -8 -0.78 4.3
 -4 -16 -9 48.84 13.11
 -4 16 -9 49.83 14.17
 -4 -17 9 31.59 11.02
 4 17 -9 36.71 12.16
 4 -17 -9 24.59 10.05
 -4 -17 8 153.96 21.96
 4 17 -8 189.68 26.7
 4 -17 -8 177.95 24.34
 -4 -17 7 57.63 13.81
 4 17 -7 59.83 15
 4 -17 -7 59.62 14.15
 -4 -17 6 60.07 13.66
 4 17 -6 51.08 13.68
 4 -17 -6 29.36 9.87
 -4 -17 5 4.94 5.17
 4 17 -5 1.51 3.94
 4 -17 -5 2.61 4.04
 4 17 -4 266.87 30.2
 4 -17 -4 229.29 26.42
 -4 -17 4 300.3 31.39
 -4 -17 3 11.4 8.12
 4 17 -3 28.82 10.19
 4 -17 -3 22.17 8.66
 -4 -17 2 12.71 7.23
 -4 -17 1 184.63 24.97
 -4 -17 0 153.95 22.8
 -4 -17 -1 59.96 14.72
 -4 -17 -2 166.32 24.15
 -4 -17 -3 14.41 8.55
 -4 -18 7 109.8 19.47
 -4 -18 6 16.44 6.66
 4 18 -6 22 9.6
 4 -18 -6 9.32 5.81
 4 -18 -5 78.97 16.52
 4 18 -5 64.99 15.82
 -5 0 26 516.62 45.55
 -5 0 25 -24.14 10.39
 -5 0 24 13.57 8.22
 -5 0 23 -2.78 4.77
 -5 0 22 780.7 52.4
 -5 0 21 4.24 5.44
 -5 0 20 3.34 5.42
 -5 0 19 0.12 3.29
 -5 0 18 435.44 35.87
 -5 0 17 8.66 5.97
 -5 0 16 175.43 21.86
 -5 0 15 6.92 5.59
 -5 0 14 88.09 14.96
 -5 0 13 -2.78 4.85
 -5 0 12 972.29 49.25
 -5 0 12 885.27 48.86
 -5 0 11 -1.55 3.18
 -5 0 11 -1.11 3.44
 -5 0 10 107.99 16.03
 5 0 -10 111.04 10.63
 -5 0 10 125.08 16.48
 -5 0 9 2.89 3.58
 5 0 -9 -0.99 1.68
 -5 0 9 5.37 4.92
 5 0 -8 238.34 16.62
 -5 0 8 247.47 22.78
 -5 0 8 182.79 20.59
 -5 0 7 -1.58 3.11
 5 0 -7 -1.37 2.29
 -5 0 7 -2.16 3.74
 -5 0 6 4.68 4.66
 -5 0 6 3.29 3.55
 5 0 -6 0.95 3.1
 -5 0 5 1.26 4.93
 -5 0 5 2.34 3.39
 5 0 -5 6.86 3.18
 -5 0 4 409.25 29.09
 5 0 -4 358.91 22.92
 -5 0 4 357.87 26.9
 -5 0 3 0.21 3.13
 -5 0 3 -2.28 2.91
 5 0 -3 1.3 1.89
 -5 0 2 -0.96 3.69
 5 0 -2 3.08 2.53
 -5 0 1 -1.16 2.6
 5 0 -1 -0.53 3.16
 -5 0 0 1390.74 54.68
 5 0 0 1330.33 50.89
 -5 0 -1 2.98 3.94
 5 0 1 2.93 2.99
 -5 0 -2 81.63 12.05
 5 0 2 100.77 13.16
 -5 0 -3 -0.69 2.72
 5 0 3 1.89 4.36
 -5 0 -4 793.97 38.37
 5 0 4 814.33 40.39
 -5 0 -5 6.88 4.92
 5 0 5 7.87 5.82
 -5 0 -6 2168.35 67.98
 5 0 6 2224.69 74.51
 -5 0 -7 1.97 3.1
 5 0 7 5.3 5.52
 -5 0 -8 394.11 24.95
 5 0 8 375.04 28.46
 -5 0 -9 4.63 3.59
 5 0 9 0.22 3.24
 -5 0 -10 1442.23 50.49
 5 0 10 1495.14 61.85
 -5 0 -11 5.04 3.54
 5 0 11 1.74 3.18
 -5 0 -12 4 2.87
 5 0 12 -0.76 3.79
 5 0 13 0.91 3.77
 5 0 14 912.61 49.55
 5 0 15 2.67 3.79
 5 0 16 81.04 15.1
 5 0 17 -0.61 4.57
 5 0 18 115.97 18.23
 5 0 19 -0.12 4.82
 5 0 20 1231.69 63.39
 5 0 21 -1.62 6.02
 5 0 22 -8.13 5.88
 5 0 23 3.31 3.24
 5 0 24 553.92 43.32
 5 0 25 4.32 6.59
 5 0 26 -8.44 6.08
 -5 1 27 20.04 9.75
 -5 1 26 110.87 21.02
 -5 -1 26 101.98 20.06
 -5 1 25 6.8 4.93
 -5 -1 25 13.63 8.05
 -5 1 24 76.2 16.8
 -5 -1 24 41.28 13.47
 -5 1 23 7.68 5.32
 -5 -1 23 12.2 7.4
 -5 1 22 -3.5 5.39
 -5 -1 22 -0.53 5.28
 -5 1 21 183 24.23
 -5 -1 21 176.87 24.49
 -5 1 20 14.48 8.04
 -5 -1 20 13.92 7.13
 -5 1 19 0.33 4.38
 -5 -1 19 11.53 8.42
 -5 1 18 348.73 31.72
 -5 -1 18 375.45 33.72
 -5 1 17 45.03 10.94
 -5 -1 17 76.03 15.03
 -5 1 16 11.89 6.19
 -5 -1 16 9.74 5.85
 -5 1 15 233.93 24.59
 -5 -1 15 275.16 27.06
 -5 1 15 231.89 25.17
 -5 1 14 1022.69 52.26
 -5 -1 14 1027.37 53.56
 -5 1 14 1047 54.62
 -5 1 13 66.69 13.55
 -5 1 13 70.07 12.84
 -5 -1 13 94.32 15.53
 -5 1 12 202.14 21.41
 -5 -1 12 210.99 22.77
 -5 1 12 215.53 23.52
 -5 1 11 471.01 34.48
 -5 1 11 527.38 34.28
 -5 -1 11 459.34 33.03
 -5 1 10 254.08 24.88
 5 1 -10 269.77 16.68
 5 -1 -10 304.61 18.24
 -5 1 10 287.98 24.93
 -5 -1 10 297.53 26.08
 -5 1 9 13.33 6.7
 5 1 -9 15.05 4.47
 5 -1 -9 13.95 4.29
 -5 1 9 13.8 5.57
 -5 -1 9 10.38 5.05
 -5 1 8 749.62 42.34
 5 1 -8 707.57 30.11
 5 -1 -8 775.46 32.11
 -5 1 8 726.47 39.16
 -5 -1 8 699.3 40.28
 -5 -1 8 733.18 41.92
 -5 1 7 255.77 24.08
 5 1 -7 247.47 17.52
 5 -1 -7 276.72 18.85
 -5 1 7 284.86 23.51
 -5 -1 7 277.56 24.25
 -5 -1 7 304.74 26.15
 -5 1 6 4.43 3.27
 -5 -1 6 7.77 4.74
 -5 -1 6 -1.55 3.81
 -5 1 6 4.72 3.23
 5 1 -6 -1.46 1.57
 5 -1 -6 1.03 2.69
 -5 1 5 170.82 19.11
 -5 -1 5 149.66 17.69
 5 1 -5 182.11 15.66
 5 -1 -5 189.24 16.19
 -5 1 5 193.14 18.8
 -5 -1 5 181.95 19.5
 -5 1 4 1341.13 56.7
 5 1 -4 1405.92 48.98
 5 -1 -4 1367.79 49.12
 -5 1 4 1423.1 55.25
 -5 -1 4 1390.53 56.88
 -5 -1 4 1506.07 59.49
 -5 1 3 3.54 3.97
 -5 -1 3 6.27 3.93
 -5 -1 3 0.24 2.54
 -5 1 3 -2.65 4.43
 5 1 -3 6.4 3.62
 5 -1 -3 3.77 3.42
 -5 1 2 36.06 8.32
 -5 -1 2 67.09 12.03
 -5 1 2 62.05 11.2
 5 1 -2 55.77 9.22
 5 -1 -2 63.41 9.85
 -5 -1 1 607.11 34.99
 -5 1 1 666.4 36.76
 5 1 -1 661.8 33.18
 5 -1 -1 599.29 32.04
 -5 -1 0 534.59 32.02
 -5 1 0 551.83 32.99
 5 1 0 587.61 31.74
 5 -1 0 470.76 28.71
 -5 -1 -1 11.84 4.92
 -5 1 -1 8.09 4.21
 5 1 1 16.17 5.43
 5 -1 1 16.93 5.43
 -5 -1 -2 517.73 31.28
 -5 1 -2 618.69 34.1
 5 1 2 642.87 34.3
 5 -1 2 607.01 33.78
 -5 -1 -3 644.26 33.97
 -5 1 -3 612.25 33.75
 5 1 3 583.32 33.38
 5 -1 3 591.19 33.68
 -5 -1 -4 149.32 15.79
 -5 1 -4 122.71 14.49
 5 1 4 101.36 13.57
 5 -1 4 131.37 15.76
 -5 -1 -5 19.24 5.91
 -5 1 -5 21.03 6.24
 5 1 5 20.55 6.67
 5 -1 5 29.88 7.96
 -5 -1 -6 659.46 33.43
 -5 1 -6 705.42 35.11
 5 1 6 649.78 37.33
 5 -1 6 686.62 38.05
 -5 -1 -7 55.72 9.16
 -5 1 -7 58.74 9.63
 5 1 7 60.64 11.08
 5 -1 7 76.75 12.35
 -5 -1 -8 18.22 5.28
 -5 1 -8 23.75 6.11
 5 1 8 20.34 7.18
 5 -1 8 5.92 2.98
 -5 -1 -9 212.83 17.46
 -5 1 -9 230.14 18.72
 5 1 9 213.99 21.69
 5 -1 9 214.14 21.88
 -5 -1 -10 285.83 19.85
 -5 1 -10 275.06 20.52
 5 1 10 330.75 27.41
 5 -1 10 295.34 26.05
 -5 -1 -11 112.04 12.14
 -5 1 -11 128.61 13.54
 5 1 11 126.37 17.22
 5 -1 11 123.45 16.95
 -5 1 -12 21.63 5.52
 5 1 12 23.43 7.68
 5 -1 12 29.86 9.49
 -5 1 -13 68.51 9.6
 5 1 13 60.21 12.26
 5 -1 13 68 13.12
 5 1 14 154.67 20.01
 5 -1 14 159.49 20.15
 5 1 15 51.86 11.4
 5 -1 15 80.87 14.73
 5 1 16 41.58 11.2
 5 -1 16 78.45 14.72
 5 1 17 98.88 16.87
 5 -1 17 112.9 17.32
 5 1 18 535.16 39.7
 5 -1 18 566.08 40.48
 5 1 19 -0.8 4.92
 5 -1 19 -1.06 4.13
 5 1 20 4.33 3.8
 5 -1 20 -0.82 4.48
 5 1 21 70.87 14.61
 5 -1 21 84.22 15.93
 5 1 22 48.58 12.24
 5 -1 22 62.06 14.32
 5 1 23 -9.57 6.35
 5 -1 23 -2.12 4.3
 5 1 24 222.87 27.17
 5 -1 24 237.44 28.08
 5 1 25 113.8 20
 5 -1 25 119.99 20.15
 5 1 26 -1.16 4.45
 5 -1 26 -1.08 6.03
 -5 2 27 -4.91 6.82
 -5 2 26 60.04 15.31
 -5 -2 26 37.41 13.26
 -5 2 25 341.8 35.83
 -5 -2 25 354.39 37.6
 -5 2 24 36.92 11.25
 -5 -2 24 24.86 10.36
 -5 2 23 80.71 16.78
 -5 -2 23 43.21 12.45
 -5 2 22 117.75 19.7
 -5 -2 22 105.69 19.43
 -5 2 21 75.37 15.3
 -5 -2 21 96.07 18.61
 -5 2 20 -0.18 4.3
 -5 -2 20 -0.4 5.75
 -5 2 19 782.89 48.55
 -5 -2 19 747.44 49.83
 -5 2 18 33.27 10.76
 -5 -2 18 56.55 13
 -5 2 17 2.95 4.18
 -5 2 17 -2.66 4.67
 -5 -2 17 4.75 5.18
 -5 2 16 -10.39 6
 -5 2 16 1.25 3.51
 -5 -2 16 3.11 4.85
 -5 2 15 851.79 47.41
 -5 -2 15 804.1 48.59
 -5 2 15 826.8 49.09
 -5 2 14 31.8 9.48
 -5 2 14 27.94 8.39
 -5 -2 14 36.05 10.32
 -5 2 13 1.41 4.28
 -5 2 13 3.32 4.12
 -5 -2 13 -3.82 5
 -5 2 12 628.11 40.75
 -5 2 12 618.89 37.78
 -5 -2 12 589.2 39.2
 5 -2 -11 83.98 9.47
 -5 2 11 80.61 13.97
 -5 2 11 64.21 11.91
 -5 -2 11 57.53 12.18
 -5 2 10 48.98 10.58
 5 -2 -10 51.18 7.49
 -5 2 10 57.93 10.75
 -5 -2 10 62.72 11.95
 5 2 -9 150.33 12.6
 5 -2 -9 153.46 13.55
 -5 2 9 153.74 19.09
 -5 2 9 127.59 15.99
 -5 -2 9 144.1 18.19
 -5 2 8 2.47 3.14
 5 2 -8 3.65 1.96
 5 -2 -8 2.69 2.17
 -5 2 8 6.82 4.05
 -5 -2 8 -1.56 4.31
 -5 2 7 360.25 28.91
 5 2 -7 419.73 23.24
 5 -2 -7 383.41 22.98
 -5 2 7 373.23 27.15
 -5 -2 7 381.15 29.51
 -5 -2 6 -2.38 4.42
 -5 2 6 1.87 4.02
 5 2 -6 6.16 2.92
 5 -2 -6 4.66 3.56
 -5 2 6 0.73 4.03
 -5 2 5 840.99 44.09
 5 2 -5 859.31 35.94
 5 -2 -5 910.41 38.08
 -5 2 5 833.53 40.35
 -5 -2 5 874.13 45.05
 -5 2 4 18.08 6.2
 -5 -2 4 23.69 7.39
 -5 2 4 15.67 5.99
 5 2 -4 24.96 5.76
 5 -2 -4 15.7 5.01
 -5 -2 3 604.01 36.59
 -5 2 3 596.93 35.88
 5 2 -3 558.2 29.6
 5 -2 -3 603.42 31.42
 -5 2 3 571.79 32.94
 -5 -2 3 599.8 35.33
 -5 2 2 53.81 9.51
 -5 -2 2 29.56 8.76
 -5 2 2 33.52 8.05
 5 2 -2 30.83 7.11
 5 -2 -2 44.86 8.83
 -5 -2 1 -8.11 4.52
 -5 2 1 5.94 4.91
 5 2 -1 3.69 4.21
 5 -2 -1 1 3.21
 -5 2 0 388.47 27.56
 5 2 0 361.77 24.62
 5 -2 0 372.92 25.59
 -5 -2 0 367.74 26.25
 -5 -2 -1 34.62 7.82
 5 2 1 29.87 7.17
 -5 2 -1 29.75 7.87
 5 -2 1 41.38 8.59
 -5 -2 -2 18.41 6.21
 5 2 2 14.44 6.65
 -5 2 -2 28.85 7.69
 5 -2 2 15.95 6
 -5 2 -3 971.09 44.08
 5 2 3 977.2 44.2
 5 -2 3 914.09 43.25
 -5 -2 -3 984.06 42.98
 -5 2 -4 392.99 26.62
 5 2 4 354.59 26.22
 5 -2 4 406.07 28.11
 -5 -2 -4 422.04 26.68
 -5 -2 -5 21.54 6.51
 5 2 5 22.27 7.09
 -5 2 -5 18.86 6.46
 5 -2 5 17.55 5.73
 -5 -2 -6 8.32 4.08
 5 2 6 13.44 4.97
 -5 2 -6 11.16 4.62
 -5 2 -7 1249.94 49.57
 5 2 7 1347.9 56.12
 5 -2 7 1204.66 53.85
 -5 -2 -7 1379.63 48.99
 -5 -2 -8 60.14 9.44
 5 2 8 81.53 12.87
 -5 2 -8 77.24 11.4
 5 -2 8 99.36 14.61
 -5 -2 -9 16.31 4.94
 5 2 9 22.98 7.68
 -5 2 -9 16.59 5.43
 -5 2 -10 494.77 28.71
 5 2 10 489.45 33.76
 5 -2 10 502.49 34.29
 -5 -2 -10 510.29 26.51
 -5 2 -11 583.55 31.16
 5 2 11 545.61 36.42
 5 -2 11 580.15 37.69
 5 2 12 0.26 3.32
 5 -2 12 0.97 3.91
 -5 2 -12 4.34 3.57
 -5 2 -13 635.96 32.05
 5 2 13 607.97 39.46
 5 -2 13 632.9 40.3
 5 2 14 66.8 13.05
 5 -2 14 63.1 12.84
 5 2 15 21.25 8.5
 5 -2 15 18.22 7.39
 5 2 16 29.4 9.3
 5 -2 16 64.83 13.55
 -5 -2 -17 1159.77 49.54
 5 2 17 1214.76 60.61
 5 -2 17 1158.48 59.22
 -5 -2 -18 74.54 11.89
 5 2 18 57.52 13.54
 5 -2 18 44.91 11.43
 5 2 19 21.6 8.46
 5 -2 19 16.42 7.38
 5 2 20 164.98 22.42
 5 -2 20 148.59 21.02
 5 2 21 247.12 27.8
 5 -2 21 212.97 25.89
 5 2 22 4.32 2.95
 5 -2 22 2.85 4.47
 5 2 23 109 18.75
 5 -2 23 85.22 16.56
 5 2 24 90.62 17.58
 5 -2 24 50.44 13.26
 5 2 25 2.04 5.09
 5 -2 25 1.93 3.92
 5 2 26 -3.38 4.77
 5 -2 26 3.49 5.54
 -5 3 27 10.95 7.88
 -5 3 26 0.5 6.37
 -5 3 25 22.75 10.94
 -5 -3 25 1.44 5.92
 -5 3 24 22.87 10.28
 -5 -3 24 14.12 8.21
 -5 3 23 153.34 22.63
 -5 -3 23 187.89 26.8
 -5 3 22 0.07 3.06
 -5 -3 22 4.66 5.31
 -5 3 21 440.27 37.02
 -5 -3 21 410.82 38.3
 -5 3 20 7.94 5.01
 -5 -3 20 -0.58 5.15
 -5 3 19 5.76 5.06
 -5 3 19 7.07 5.81
 -5 -3 19 12.52 8.91
 -5 3 18 24.04 7.83
 -5 3 18 31.88 9.95
 -5 -3 18 27.56 9.97
 -5 3 17 184.91 21.97
 -5 -3 17 229.51 26.4
 -5 3 17 227.46 25.98
 -5 3 16 66.13 14.31
 -5 3 16 58.02 11.84
 -5 -3 16 29.12 9.24
 -5 3 15 387.66 32.74
 -5 3 15 350.27 29.33
 -5 -3 15 366.79 32.65
 -5 3 14 30.07 9.35
 -5 3 14 12.18 5.97
 -5 -3 14 15.05 8.13
 -5 3 13 14.4 6.33
 -5 3 13 19.2 6.82
 -5 -3 13 11.11 5.7
 -5 3 12 74.29 14
 -5 3 12 59.28 11.13
 -5 -3 12 43.88 10.79
 -5 3 11 1357.68 62.52
 5 -3 -11 1497.21 47.36
 -5 3 11 1492.39 59.48
 -5 -3 11 1394.5 62.95
 -5 3 10 1.16 3.7
 5 -3 -10 6.95 3.47
 -5 3 10 1.11 4.2
 -5 -3 10 7.77 5.63
 5 3 -9 103.29 10.56
 -5 3 9 125.2 17.54
 5 -3 -9 86.66 10.49
 -5 3 9 112.55 14.65
 -5 -3 9 86.23 14.08
 -5 -3 8 38.48 9.58
 -5 3 8 25.2 8.2
 5 3 -8 23.19 5.12
 5 -3 -8 31.67 6.65
 -5 3 8 37.06 8.62
 -5 3 7 1183.41 54.72
 5 3 -7 1215.98 42.67
 5 -3 -7 1163.52 44.26
 -5 3 7 1289.54 50.99
 -5 -3 7 1199.27 55.25
 -5 -3 6 6.37 4.16
 5 3 -6 9.68 3.65
 -5 3 6 11.48 5.92
 5 -3 -6 18.19 5.49
 -5 3 6 5.36 2.8
 -5 3 5 549.76 35.48
 5 3 -5 574.74 28.81
 5 -3 -5 533.83 29.42
 -5 3 5 543.86 31.87
 -5 -3 5 558.95 36.04
 -5 3 4 39.68 8.35
 -5 -3 4 67.73 12.31
 5 3 -4 49.35 8.51
 -5 3 4 27.56 8.77
 5 -3 -4 52.9 9.2
 -5 3 3 39.67 8.23
 -5 -3 3 41.99 9.49
 5 3 -3 42.91 8.14
 -5 3 3 34.24 8.44
 5 -3 -3 31.62 7.4
 -5 3 2 -0.97 2.35
 5 3 -2 1.18 2.44
 -5 3 2 3.51 3.87
 5 -3 -2 4.05 2.94
 -5 3 1 1869.92 67.61
 5 3 -1 1780.6 60.4
 5 -3 -1 1864.84 62.9
 -5 3 1 1871.25 61.93
 5 3 0 10.54 4.9
 -5 3 0 8.47 4.95
 5 -3 0 11.78 5.77
 5 3 1 10.23 5.38
 -5 3 -1 19.18 6.63
 5 -3 1 17.29 5.7
 5 3 2 149.71 16.31
 5 -3 2 146.42 16.49
 -5 3 -2 122.13 15.43
 5 3 3 650.75 35.74
 -5 3 -3 631.52 35.52
 5 -3 3 659.99 36.59
 -5 3 -4 149.09 16.75
 5 -3 4 146.92 17.1
 5 3 4 131.02 15.92
 5 3 5 102.67 14.21
 5 -3 5 96.41 14.09
 -5 3 -5 100.26 13.72
 5 3 6 15.7 6.37
 5 -3 6 5.24 4.72
 -5 3 -6 13.78 5.26
 5 3 7 215.29 21.42
 -5 3 -7 182.44 18.15
 5 3 8 9.06 6.11
 -5 3 -8 20.5 6.56
 5 3 9 1131.06 52.63
 -5 3 -9 1100.24 46.44
 5 -3 9 1072.78 51.62
 -5 3 -10 4.27 2.98
 -5 -3 -10 23.78 7.98
 5 3 10 14.41 7.19
 5 -3 10 22.31 7.83
 -5 -3 -11 395.66 27.99
 5 3 11 333.44 28.23
 5 -3 11 358.92 29.43
 -5 3 -11 334.73 23.97
 -5 3 -12 55.99 9.52
 -5 -3 -12 45.8 9.56
 5 3 12 39.39 9.88
 5 -3 12 57.45 11.7
 -5 -3 -13 150.48 17.21
 -5 3 -13 158.1 15.98
 5 3 13 162.7 20.29
 5 -3 13 160.77 20.07
 -5 3 -14 -1.83 2.44
 -5 -3 -14 -0.42 3.16
 5 3 14 -0.68 3.57
 5 -3 14 -1.64 5.83
 -5 -3 -15 126.46 15.83
 5 3 15 142.48 19.59
 5 -3 15 124.41 18.04
 -5 -3 -16 3.71 3.55
 5 3 16 6.4 4.73
 5 -3 16 -4.35 5.02
 -5 -3 -17 7.37 5.09
 5 3 17 13.89 6.77
 5 -3 17 4.19 3.74
 -5 -3 -18 80.16 12.69
 5 3 18 94.6 16.42
 5 -3 18 73.66 14.77
 -5 -3 -19 19.62 7.03
 5 3 19 11.73 5.69
 5 -3 19 26.55 9.76
 5 3 20 -17.48 7.96
 5 -3 20 3.95 4.19
 5 3 21 592.84 43.87
 5 -3 21 529.61 41.23
 5 3 22 7.34 6.12
 5 -3 22 13.06 6.95
 5 3 23 8.73 6.07
 5 -3 23 7.01 5.54
 5 3 24 18.98 7.91
 5 -3 24 23.34 9.36
 5 3 25 422.51 38.86
 5 -3 25 484.63 41.18
 5 -3 26 -3.63 5.05
 -5 4 27 -2.38 7.91
 -5 4 26 108.36 19.99
 -5 4 25 408.07 38.4
 -5 -4 25 483.93 44.61
 -5 4 24 -4.53 6.19
 -5 -4 24 -5.69 5.43
 -5 4 23 17.3 7.76
 -5 -4 23 19.84 9.04
 -5 4 22 321.45 32.1
 -5 -4 22 352.08 36.1
 -5 4 21 112.63 19.11
 -5 4 21 106.77 17.87
 -5 -4 21 96.45 18.64
 -5 4 20 -1.08 4.79
 -5 4 20 -2.54 4.92
 -5 -4 20 -2.78 4.22
 -5 4 19 186.27 23.87
 -5 4 19 235.95 25.58
 -5 -4 19 182.64 24.62
 -5 4 18 234.93 26.82
 -5 4 18 273.81 26.89
 -5 -4 18 215.5 26.66
 -5 4 17 5.76 4.54
 -5 4 17 1.53 4.02
 -5 -4 17 -2.81 5.52
 -5 4 16 2.57 3.44
 -5 4 16 6.93 4.83
 -5 -4 16 16.94 8.61
 -5 4 15 260 26.89
 -5 4 15 228.76 23.34
 -5 -4 15 234.37 26.08
 -5 4 14 77.59 14.88
 -5 4 14 56.45 11.17
 -5 -4 14 98.08 16.88
 -5 4 13 -1.5 5.01
 -5 4 13 -0.91 3.89
 -5 -4 13 -4.35 6.84
 -5 4 12 378.78 31.34
 -5 4 12 387.84 28.66
 -5 -4 12 369.97 31.67
 -5 4 11 359.12 30.62
 -5 4 11 293.74 24.43
 -5 -4 11 378.27 31.35
 -5 4 10 230.61 23.94
 -5 4 10 208.43 19.83
 -5 -4 10 235.96 24.38
 5 4 -9 6.21 2.8
 -5 4 9 1.1 3.05
 -5 -4 9 6.71 4.72
 -5 4 8 267.48 25.25
 5 4 -8 299.62 19.52
 -5 4 8 305.76 23.42
 -5 -4 8 313.09 27.67
 -5 4 7 261.25 24.86
 5 4 -7 225.74 17.25
 -5 4 7 259.57 21.06
 -5 -4 7 254.32 24.97
 -5 -4 6 162.1 19.68
 5 4 -6 142.22 14.14
 -5 4 6 140.06 18.15
 -5 4 6 177.72 17.05
 -5 4 5 424.03 30.97
 5 4 -5 354.64 23.13
 -5 4 5 387.92 25.74
 -5 -4 5 444.18 32.49
 -5 -4 4 42.92 9.91
 5 4 -4 38.28 7.61
 -5 4 4 38.34 9.36
 -5 4 4 37.29 7.75
 -5 -4 3 191.7 21.03
 5 4 -3 211.78 18.11
 -5 4 3 193.77 20.45
 -5 4 3 204.24 17.75
 5 4 -2 204.04 18.11
 -5 4 2 168.19 18.77
 -5 4 2 188.6 16.95
 -5 4 1 -0.28 2.38
 5 4 -1 0.95 2.85
 -5 4 1 4.85 4.76
 5 4 0 544.09 31.28
 -5 4 0 537.48 33.86
 5 -4 0 550.04 32.43
 5 4 1 163.83 17.13
 -5 4 -1 219.52 21.11
 5 -4 1 216.59 20.19
 5 4 2 190.07 18.91
 -5 4 -2 169.33 18.44
 5 -4 2 174.09 18.34
 5 4 3 921.35 43.75
 -5 4 -3 920.2 44.52
 5 -4 3 923.77 44.84
 5 4 4 272.76 23.2
 -5 4 -4 277.36 23.13
 5 -4 4 255.2 22.85
 -5 4 -5 117.88 15.12
 5 4 5 143.33 17.02
 5 -4 5 148.76 17.59
 -5 -4 -6 248.42 22.48
 5 4 6 194.16 20.29
 5 -4 6 228.54 22.21
 -5 4 -6 228.13 20.91
 -5 -4 -7 849.44 42.82
 5 4 7 885.78 45.11
 5 -4 7 843.37 44.65
 -5 4 -7 784.97 40.11
 -5 -4 -8 86.61 13.14
 -5 4 -8 77.63 12.13
 5 4 8 101.1 14.93
 5 -4 8 117.68 16.53
 -5 -4 -9 2.29 4.4
 -5 4 -9 7.56 4.37
 5 4 9 -1.23 3.98
 5 -4 9 -0.23 2.75
 -5 -4 -10 864.78 43.71
 5 4 10 842.24 45.83
 5 -4 10 767.88 44.13
 -5 4 -10 803.58 39.91
 5 4 11 388.76 31.03
 5 -4 11 445.2 33.25
 -5 4 -11 364.65 26.08
 -5 -4 -11 474.04 31.45
 -5 -4 -12 69.23 12.34
 -5 4 -12 58.29 10.32
 5 4 12 54.74 12.13
 5 -4 12 63.19 12.73
 5 4 13 398.63 32.68
 5 -4 13 446.58 34.3
 -5 4 -13 429.5 28.05
 -5 -4 -13 457.51 31.09
 5 4 14 569.26 39.25
 5 -4 14 535.03 38.09
 -5 4 -14 567.85 32.09
 -5 -4 -14 527.28 33.99
 -5 -4 -15 6.92 4.46
 -5 4 -15 4.13 2.13
 5 4 15 -2.06 3.82
 5 -4 15 10.92 6.69
 -5 -4 -16 71.74 12.3
 5 4 16 75.49 14.77
 5 -4 16 75.87 14.26
 5 4 17 646.13 44.17
 5 -4 17 704.28 45.7
 -5 -4 -17 714.51 40.13
 -5 -4 -18 18.06 6.87
 5 4 18 18.12 7.19
 5 -4 18 26.11 9.3
 -5 -4 -19 2.67 3.48
 5 4 19 -1.74 4.23
 5 -4 19 2.38 5.52
 5 4 20 413.99 36.5
 5 -4 20 374.78 34.36
 -5 -4 -20 425.67 30.82
 5 4 21 258.1 28.76
 5 -4 21 242.55 27.7
 5 4 22 29.36 9.22
 5 -4 22 3.11 3.75
 5 4 23 101.09 18.4
 5 -4 23 83.12 16.84
 5 4 24 128.65 21.41
 5 -4 24 126.2 21.06
 5 4 25 4.64 5.41
 5 -4 25 1.32 4.65
 -5 5 27 7.64 7.76
 -5 5 26 43.87 12.58
 -5 5 25 11.49 4.28
 -5 5 24 44.16 12.3
 -5 -5 24 50.21 14.74
 -5 5 23 -2.41 4.8
 -5 -5 23 -2.81 3.62
 -5 5 22 10.45 6.88
 -5 5 22 2.85 4.03
 -5 -5 22 11.35 7.76
 -5 5 21 4.91 5.73
 -5 5 21 -12.55 6.58
 -5 -5 21 3.07 4.86
 -5 5 20 -2.65 4.65
 -5 5 20 4.12 6.49
 -5 -5 20 0.79 5.17
 -5 5 19 15.33 7.2
 -5 5 19 33.9 9.98
 -5 -5 19 11.66 7.46
 -5 5 18 475.19 38.45
 -5 5 18 543.39 38.08
 -5 -5 18 527.02 42.31
 -5 5 17 12.86 6.37
 -5 5 17 15.19 6.52
 -5 -5 17 28.12 9.7
 -5 5 16 -0.09 3.93
 -5 5 16 0.84 2.85
 -5 -5 16 -3.46 4.64
 -5 5 15 55.54 12.69
 -5 5 15 33.38 8.78
 -5 -5 15 39.86 11.54
 -5 5 14 1229.86 60.84
 -5 5 14 1181.43 53.81
 -5 -5 14 1187.14 61.33
 -5 5 13 294.84 28.21
 -5 5 13 257.5 23.54
 -5 -5 13 253.87 27
 -5 5 12 26.89 9.08
 -5 5 12 30.15 7.36
 -5 -5 12 25.91 9.37
 -5 5 11 84.95 14.73
 -5 5 11 119.02 15.16
 -5 -5 11 96.54 16.21
 -5 5 10 2.58 3.94
 -5 5 10 -0.98 2.88
 -5 -5 10 2.42 3.67
 5 5 -9 -1.09 2.58
 -5 5 9 4.17 5.19
 -5 5 9 2.98 2.89
 -5 -5 9 -1.32 4.6
 5 5 -8 1148.85 42.13
 -5 5 8 1084.89 53.98
 -5 5 8 1044.27 44.97
 -5 -5 8 1120.56 55.16
 -5 -5 7 140.32 18.68
 5 5 -7 152.39 14.51
 -5 5 7 141.34 18.39
 -5 5 7 163.14 16.25
 -5 -5 6 32.4 9.18
 5 5 -6 28.8 6.3
 -5 5 6 17.09 7.11
 -5 5 6 31.28 7.39
 -5 -5 5 76.66 13.96
 5 5 -5 97.26 12.07
 -5 5 5 53.08 11.23
 -5 5 5 81.67 11.35
 5 5 -4 2235.02 68.29
 -5 5 4 2182.49 78.36
 -5 5 4 2300.05 67.81
 -5 -5 4 2131.95 79.71
 -5 -5 3 6.87 6.13
 5 5 -3 5.53 3.36
 -5 5 3 6.19 4.88
 -5 5 3 3.2 2.42
 -5 5 2 45.98 8.32
 5 5 -2 30.54 7.28
 -5 5 2 31.27 8.79
 -5 5 1 53.36 8.95
 5 5 -1 45 8.76
 -5 5 1 53.77 10.81
 5 5 0 554.81 32.52
 -5 5 0 548.28 34.96
 -5 5 0 576.32 29.59
 -5 5 -1 65.75 12.17
 5 5 1 67.24 11.38
 5 5 2 533.55 32.69
 -5 5 -2 540.98 34.32
 -5 5 -3 -4.05 3.05
 5 5 3 9.26 5.17
 -5 -5 -4 170.54 19
 5 5 4 153.29 17.77
 -5 5 -4 177.23 18.98
 -5 -5 -5 24.66 8.4
 -5 5 -5 31.23 8.54
 5 5 5 41.45 9.87
 -5 -5 -6 1688.54 64.75
 5 5 6 1641.66 64.38
 5 -5 6 1629.8 64.76
 -5 5 -6 1579.12 61.6
 -5 -5 -7 4.62 5.65
 -5 5 -7 9.28 5.15
 5 5 7 7.31 5.52
 5 -5 7 -0.82 5.14
 -5 -5 -8 136.81 17.15
 -5 5 -8 128.01 16.02
 5 5 8 150.9 18.64
 5 -5 8 142.58 18.14
 -5 -5 -9 31.48 8.64
 -5 5 -9 24.29 7.14
 5 5 9 9.35 5.61
 5 -5 9 36.46 9.65
 -5 -5 -10 16.33 6.33
 -5 5 -10 19.57 6.8
 5 5 10 34.03 9.55
 5 -5 10 19.46 7.47
 -5 -5 -11 7.16 4.38
 -5 5 -11 -2.19 3.01
 5 5 11 0.88 3.26
 5 -5 11 11.47 6.86
 -5 -5 -12 31.7 8.17
 -5 5 -12 60.57 10.67
 5 5 12 82.33 14.87
 5 -5 12 53.51 12.43
 -5 -5 -13 -9.04 5.05
 -5 5 -13 -0.5 2.93
 5 5 13 7.13 6.33
 5 -5 13 -2.74 4.19
 5 5 14 174.7 21.95
 5 -5 14 185.52 22.51
 -5 5 -14 173.55 18.29
 -5 -5 -14 215.79 21.77
 -5 -5 -15 0.23 2.54
 -5 5 -15 2.78 3.25
 5 5 15 3.82 4.73
 5 -5 15 2.97 4.09
 5 5 16 124.34 18.96
 5 -5 16 132.1 19.88
 -5 -5 -16 159.62 18.79
 -5 -5 -17 113.84 15.91
 5 5 17 99.19 17.47
 5 -5 17 71.29 14.71
 5 5 18 606.39 43.92
 5 -5 18 626.2 43.75
 -5 -5 -18 677.7 40.34
 -5 -5 -19 -0.31 2.25
 5 5 19 9.89 5.86
 5 -5 19 4.19 5.22
 -5 -5 -20 3.68 4.82
 5 5 20 -5.36 6.01
 5 -5 20 -3.6 6.17
 5 5 21 28.9 9.72
 5 -5 21 26.81 9.45
 5 5 22 42.7 11.97
 5 -5 22 36.03 11.73
 5 5 23 18.73 8.98
 5 -5 23 34.49 10.51
 5 5 24 259.87 30.7
 -5 5 -24 222.02 29.22
 5 -5 24 269.68 30.68
 -5 5 -25 36.12 12.3
 5 -5 25 12.13 8.08
 -5 6 24 39.84 12.11
 -5 6 24 20.31 8.62
 -5 6 23 -1.93 5.7
 -5 6 23 -1.2 3.12
 -5 -6 23 -15.45 8.89
 -5 6 22 511.5 39.62
 -5 -6 22 497.15 44.15
 -5 6 22 546.91 43.26
 -5 6 21 7.22 4.04
 -5 6 21 15.71 7.39
 -5 -6 21 21.32 9.68
 -5 6 20 11.89 7.72
 -5 6 20 -0.17 2.79
 -5 -6 20 7.52 6.29
 -5 6 19 148.84 21.71
 -5 6 19 98.6 16.32
 -5 -6 19 126.44 21.4
 -5 6 18 429.18 36.76
 -5 6 18 389.81 31.74
 -5 -6 18 429 38.7
 -5 6 17 -5.59 6.21
 -5 6 17 3.01 3.8
 -5 -6 17 -13.8 7.54
 -5 6 16 148.92 21.22
 -5 6 16 162.85 19.14
 -5 -6 16 188.33 24.27
 -5 6 15 177.5 22.46
 -5 6 15 175.35 19.56
 -5 -6 15 193.87 24.44
 -5 6 14 1.35 4.98
 -5 6 14 0.38 3.81
 -5 -6 14 13.14 7.38
 -5 6 13 6.18 3.69
 -5 6 13 6.31 4.32
 -5 -6 13 15.08 8.41
 -5 6 12 701.97 44.64
 -5 6 12 700.21 37.57
 -5 -6 12 622.62 43.38
 -5 6 11 4.98 4.91
 -5 6 11 4.39 2.89
 -5 -6 11 4.11 5.14
 -5 6 10 237.78 25.04
 -5 6 10 248.06 20.98
 -5 -6 10 277.47 27.5
 -5 6 9 12.97 6.85
 -5 6 9 7.19 3.58
 -5 -6 9 4.35 3.44
 5 6 -8 208.98 17.07
 -5 6 8 222.66 19.08
 -5 6 8 177.55 21.06
 -5 -6 8 199.03 22.9
 -5 -6 7 120.68 18.16
 5 6 -7 170.78 15.78
 -5 6 7 141.85 15.05
 -5 6 7 138.67 18.39
 -5 -6 6 18.04 7.33
 5 6 -6 23.11 6.4
 -5 6 6 26.26 8.45
 -5 6 6 17.09 5.53
 -5 -6 5 148.49 19.64
 5 6 -5 171.59 16.61
 -5 6 5 158.89 14.99
 -5 6 5 157.7 19.56
 5 6 -4 282.48 21.78
 -5 6 4 237.54 23.97
 -5 6 4 256.23 19.32
 -5 -6 4 238.38 24.88
 -5 -6 3 8.38 4.1
 5 6 -3 16.73 5.63
 -5 6 3 17.04 5.01
 -5 6 3 22.05 7.02
 -5 6 2 4.98 3.97
 5 6 -2 1.28 3.11
 -5 6 2 0.52 1.74
 -5 6 1 13.02 4.21
 -5 6 1 22.99 7.76
 5 6 -1 17.31 5.19
 5 6 0 467.11 30.15
 -5 6 0 439.88 31.89
 -5 6 0 459.17 25.09
 -5 6 -1 16.13 4.95
 -5 6 -1 20.71 8.38
 5 6 1 17.65 5.8
 -5 -6 -2 166.23 19.19
 5 6 2 169.95 18.33
 -5 6 -2 144.96 18.02
 -5 -6 -3 79.29 13.58
 -5 6 -3 75.07 12.52
 5 6 3 118.48 15.52
 -5 -6 -4 1185.64 54.35
 5 6 4 1184.84 53.01
 -5 6 -4 1237.64 54.65
 -5 -6 -5 4.96 5.15
 -5 6 -5 15.49 7.21
 5 6 5 11.27 5.39
 5 6 6 275.26 24.88
 -5 6 -6 266.06 24.04
 -5 -6 -6 266.95 24.55
 5 6 7 250.05 24.41
 -5 6 -7 277.74 24.28
 -5 -6 -7 279.58 25.3
 -5 -6 -8 83.07 14.03
 -5 6 -8 62.34 11.57
 5 6 8 80.24 13.95
 -5 -6 -9 31.69 8.82
 -5 6 -9 46.89 10.09
 5 6 9 38.45 9.41
 5 -6 9 36.11 9.85
 5 6 10 1116.84 55.11
 5 -6 10 1070.06 53.96
 -5 6 -10 1056.67 49.23
 -5 -6 -10 980.01 49.55
 -5 -6 -11 16.48 7.04
 -5 6 -11 11.42 5.58
 5 6 11 9.65 6.53
 5 -6 11 8.67 5.4
 -5 -6 -12 2.39 2.87
 -5 6 -12 0.71 3.71
 5 6 12 0.13 4.2
 5 -6 12 2.18 3.87
 5 6 13 150.2 20.53
 -5 6 -13 127.79 16.22
 5 -6 13 119.12 18.23
 -5 -6 -13 164.47 19.69
 5 6 14 952.89 53.42
 5 -6 14 1051.99 55.53
 -5 6 -14 966.97 46.65
 -5 -6 -14 978.16 50.04
 -5 -6 -15 12.17 5.92
 5 6 15 4.39 4.01
 5 -6 15 11.16 6.11
 5 6 16 149.83 21.32
 -5 6 -16 144.33 17.25
 5 -6 16 162.43 21.59
 -5 -6 -16 177.93 20.59
 5 6 17 168.56 22.83
 5 -6 17 187.42 23.4
 -5 -6 -17 246.94 24.45
 -5 -6 -18 165 20
 5 6 18 98.51 17.93
 5 -6 18 140.1 20.72
 -5 -6 -19 39.64 9.82
 5 6 19 39.29 12.42
 5 -6 19 34.94 10.69
 5 6 20 272.27 30.23
 5 -6 20 287.96 30.32
 -5 -6 -20 262.28 25.82
 -5 -6 -21 4.76 3.84
 5 6 21 -0.56 4.91
 5 -6 21 2.11 3.76
 -5 6 -22 9.74 6.53
 5 6 22 -7.92 6.02
 5 -6 22 -2.92 6.26
 -5 6 -23 16.74 9.39
 5 6 23 21.43 8.78
 5 -6 23 23.5 9.76
 -5 6 -24 406.95 39.43
 5 -6 24 348.46 35.23
 -5 6 -25 8.66 6.62
 -5 7 25 -7.64 7.44
 -5 7 24 35.2 11.05
 -5 7 23 45.91 13.25
 -5 -7 23 43.59 14.16
 -5 7 22 8.78 6.01
 -5 -7 22 18.76 10.33
 -5 7 21 221.29 27.1
 -5 -7 21 225.29 29.72
 -5 7 20 18.84 7.87
 -5 -7 20 21.54 9.89
 -5 7 19 52.57 13
 -5 -7 19 76.29 17.24
 -5 7 18 148.64 21.63
 -5 -7 18 163.83 23.97
 -5 7 17 177.33 23.27
 -5 -7 17 178.62 24.59
 -5 7 16 -2.09 3.88
 -5 -7 16 -2.14 4.79
 -5 7 15 182.42 23.06
 -5 -7 15 199.5 25.14
 -5 7 14 256.98 27.13
 -5 -7 14 209.69 25.74
 -5 7 13 -0.81 5.68
 -5 -7 13 5.27 6.31
 -5 7 12 203.47 23.93
 -5 -7 12 231.72 26.36
 -5 7 11 363.81 31.91
 -5 -7 11 428.72 35.34
 -5 7 10 25.38 8.19
 -5 -7 10 15.24 6.71
 -5 7 9 20.53 7.87
 -5 -7 9 17.46 7.65
 -5 7 8 344.25 30.26
 -5 -7 8 379.82 32.09
 -5 7 7 1021.39 53.3
 -5 -7 7 1041 55.02
 -5 -7 6 48.08 11.53
 5 7 -6 37.73 7.7
 -5 7 6 26.22 7.97
 5 7 -5 365.87 25.4
 -5 7 5 429.73 32.73
 -5 -7 5 345.24 30.38
 5 7 -4 370.26 25.83
 -5 7 4 349.49 29.87
 -5 -7 4 375.61 31.35
 -5 -7 3 50.69 11.74
 -5 7 3 40.52 10.27
 5 7 -3 34.01 8.12
 -5 7 2 119 17.06
 5 7 -2 99.97 13.64
 5 7 -1 579.1 34.44
 -5 7 1 593.43 38.13
 -5 -7 0 133.19 17.87
 -5 7 0 103.73 15.78
 5 7 0 118.12 15.26
 -5 -7 -1 210.29 22.19
 5 7 1 199.72 20.04
 -5 7 -1 156.74 19.39
 -5 -7 -2 281.88 25.77
 5 7 2 348.54 27.26
 -5 7 -2 285.93 26.03
 5 7 3 704 40.33
 -5 7 -3 689.52 41.17
 -5 -7 -3 741.25 42.7
 -5 -7 -4 4.71 4.85
 -5 7 -4 8.81 5.52
 5 7 4 14.21 5.73
 -5 -7 -5 47.5 10.79
 -5 7 -5 55.08 11.55
 5 7 5 36.44 9.33
 5 7 6 240.91 23.8
 -5 7 -6 181.43 20.28
 -5 -7 -6 188.13 20.78
 -5 -7 -7 3.93 3.8
 5 7 7 9 5.66
 -5 7 -7 10.15 5.32
 -5 -7 -8 5.61 4.54
 5 7 8 0.92 4
 -5 7 -8 2.14 3.59
 5 7 9 324.74 28.67
 -5 7 -9 256.78 24.12
 -5 -7 -9 271.6 25.79
 -5 -7 -10 29.25 8.9
 5 7 10 32.06 9.26
 -5 7 -10 18.74 7.14
 5 7 11 230.36 24.9
 -5 7 -11 263.48 24.47
 -5 -7 -11 284.72 26.32
 -5 -7 -12 29.18 9.18
 5 7 12 27.44 8.23
 -5 7 -12 26.36 8.13
 5 -7 12 18.46 6.94
 5 7 13 219.03 24.67
 -5 7 -13 185.26 20.46
 5 -7 13 192.9 23.23
 -5 -7 -13 218.51 23.54
 -5 -7 -14 10.77 6.49
 5 7 14 5.45 5.49
 -5 7 -14 4.65 4.33
 -5 -7 -15 39.56 10.14
 5 7 15 15.61 7.26
 -5 7 -15 26.77 8.09
 5 -7 15 34.95 10.86
 -5 -7 -16 14.06 6
 5 7 16 18.9 9.16
 -5 7 -16 8.77 5.37
 5 -7 16 2.12 3.05
 -5 -7 -17 2.6 3.01
 5 -7 17 6.55 5.72
 -5 -7 -18 170.8 21.02
 5 7 18 135.06 21.15
 5 -7 18 137.09 20.49
 -5 -7 -19 6.63 5.24
 5 7 19 3.4 4.89
 5 -7 19 -1.11 4.83
 -5 -7 -20 10.37 5.38
 5 -7 20 12.72 8.45
 -5 7 -21 341.57 34.28
 5 7 21 418.69 38.44
 5 -7 21 433.5 38.22
 -5 -7 -21 380.69 32.27
 -5 -7 -22 11.48 6.47
 -5 7 -22 12.2 5.03
 5 7 22 13.84 8.97
 5 -7 22 12.59 7.56
 -5 7 -23 39.21 11.87
 5 -7 23 31.43 10.98
 -5 7 -24 94.37 19.36
 -5 7 -25 264.67 32.67
 -5 8 25 316.69 34.19
 -5 8 24 85.4 17.64
 -5 8 23 44.76 12.35
 -5 8 22 -1.5 5.44
 -5 -8 22 -1.21 5.99
 -5 8 21 54.56 14.21
 -5 -8 21 41.75 14.04
 -5 8 20 -3.75 5.02
 -5 -8 20 2.98 4.77
 -5 8 19 531.28 42.38
 -5 -8 19 573.71 46.81
 -5 8 18 50.28 12.71
 -5 -8 18 16.02 8.68
 -5 8 17 0.1 3.45
 -5 -8 17 1.82 3.84
 -5 8 16 0.91 3.53
 -5 -8 16 3.91 5.41
 -5 8 15 482.35 38.68
 -5 -8 15 488.57 40.62
 -5 8 14 -3.12 5.72
 -5 -8 14 0.52 4.85
 -5 8 13 4.39 5.07
 -5 -8 13 11.14 3.9
 -5 8 12 8.54 6.16
 -5 -8 12 1.38 3.53
 -5 8 11 121.16 18.47
 -5 -8 11 122.26 19.2
 -5 8 10 43.26 10.96
 -5 -8 10 78.62 15.08
 -5 8 9 94.45 16.15
 -5 -8 9 109.27 17.89
 -5 -8 8 6.79 4.9
 -5 8 8 -1.2 4.1
 -5 8 7 353.73 30.81
 -5 -8 7 327.88 30.41
 -5 8 6 1.33 3.96
 -5 -8 6 -3.95 6.31
 -5 8 5 377.11 31.77
 -5 -8 5 455.35 35.5
 -5 -8 4 23.74 8.68
 -5 8 4 30.33 9.22
 5 8 -4 22.12 6.65
 5 8 -3 409.38 28.56
 -5 8 3 440.7 33.92
 -5 -8 3 396.84 32.93
 -5 8 2 130.73 18.28
 5 8 -2 114.06 15.39
 -5 -8 1 28.22 8.33
 -5 8 1 24.49 8.21
 5 8 -1 19.04 6.53
 -5 -8 0 4.53 4.19
 -5 8 0 -2.13 5.03
 5 8 0 5.4 3.67
 -5 -8 -1 2.47 4.3
 -5 8 -1 5.2 4.95
 5 8 1 5.2 4.35
 -5 -8 -2 16.34 7.38
 -5 8 -2 14.91 6.21
 5 8 2 5.62 3.98
 5 8 3 687.93 41.02
 -5 8 -3 705.63 42.56
 -5 -8 -3 752.88 43.74
 -5 -8 -4 0.64 3.09
 5 8 4 2.32 2.98
 -5 8 -4 -0.64 3.77
 -5 -8 -5 9.49 5.84
 5 8 5 -2.04 4.39
 -5 8 -5 0.1 4.88
 -5 -8 -6 30.59 9.52
 5 8 6 28.26 9.11
 -5 8 -6 13.09 7.08
 5 8 7 1087.02 54.92
 -5 8 -7 1135.66 54.55
 -5 -8 -7 1068.27 54.05
 -5 -8 -8 45.83 10.86
 5 8 8 40.42 10.43
 -5 8 -8 32.74 9.31
 -5 -8 -9 25.34 8.5
 5 8 9 33.88 10.03
 -5 8 -9 48.6 10.93
 -5 -8 -10 8.93 6.06
 5 8 10 7.9 6.21
 -5 8 -10 6.49 5.88
 5 8 11 292.92 28.81
 -5 8 -11 249.35 24.69
 -5 -8 -11 269.63 26.6
 -5 -8 -12 67.06 13.44
 5 8 12 42.58 11.86
 -5 8 -12 50.5 11.45
 5 8 13 903.86 53.28
 -5 8 -13 886.66 48.04
 -5 -8 -13 982.22 52.27
 -5 -8 -14 4.48 3.84
 5 8 14 12.28 8.19
 -5 8 -14 2.57 4.23
 5 -8 14 -1.32 4.24
 -5 -8 -15 7.25 5.58
 5 8 15 0.57 4.12
 -5 8 -15 4.03 3.29
 5 -8 15 2.49 4.29
 -5 -8 -16 28.62 9.38
 5 8 16 -0.94 4.51
 -5 8 -16 8.86 5.18
 5 -8 16 20.89 7.89
 5 8 17 857.9 53.92
 5 -8 17 733.17 49.31
 -5 8 -17 680.72 41.75
 -5 -8 -17 824.05 48.74
 -5 -8 -18 45.89 11.35
 5 8 18 20.63 8.25
 5 -8 18 25.44 9.56
 -5 -8 -19 -11.72 6.28
 5 -8 19 -3.59 4.48
 -5 -8 -20 2.19 4.09
 5 8 20 7.42 5.17
 5 -8 20 13.15 7.36
 -5 8 -21 191.32 25.34
 5 8 21 181.57 25.9
 5 -8 21 165.7 23.98
 -5 -8 -21 223.55 25.45
 -5 -8 -22 0.09 4.76
 -5 8 -22 10.39 5.58
 5 -8 22 13.02 8.06
 -5 8 -23 102.85 19.39
 -5 8 -24 1.06 4.49
 -5 9 24 33.12 10.98
 -5 9 23 6.04 4.68
 -5 9 22 10.04 6.27
 -5 9 21 122.07 20.6
 -5 -9 21 125.17 22.69
 -5 9 20 39.87 12.75
 -5 -9 20 60.83 15.77
 -5 9 19 1.56 4.95
 -5 -9 19 -3.44 7.15
 -5 9 18 97.23 18.1
 -5 -9 18 129.04 21.88
 -5 9 17 103.83 18.91
 -5 -9 17 167.74 24.62
 -5 9 16 99.92 17.8
 -5 -9 16 133.91 21.68
 -5 9 15 218.21 26.06
 -5 -9 15 187.23 25.65
 -5 9 14 91.44 17.02
 -5 -9 14 70.93 15.47
 -5 9 13 26.15 9.06
 -5 -9 13 29.16 10.33
 -5 9 12 3.78 5.37
 -5 -9 12 1.88 4.68
 -5 9 11 655.72 44.69
 -5 -9 11 730.85 48.32
 -5 9 10 12.55 6.98
 -5 -9 10 17.28 8.03
 -5 9 9 18.9 7.47
 -5 -9 9 17.41 7.94
 -5 9 8 233.29 25.86
 -5 -9 8 244.74 26.85
 -5 9 7 532.9 39.11
 -5 -9 7 541.88 40.12
 -5 -9 6 51.95 12.62
 -5 9 6 46.55 11.63
 -5 9 5 274.24 27.7
 -5 -9 5 292.86 28.76
 -5 9 4 297.77 28.55
 -5 -9 4 299.95 28.97
 -5 -9 3 86.12 15.49
 -5 9 3 115.74 17.58
 -5 -9 2 12.69 7.69
 -5 -9 2 30.23 9.69
 -5 9 2 18.76 8.05
 5 9 -2 11.66 5.56
 -5 -9 1 962.93 51.06
 5 9 -1 940.21 47.57
 -5 9 1 901.69 50.67
 -5 -9 0 66.99 13.24
 5 9 0 77.01 13.43
 -5 9 0 89.88 15.31
 -5 -9 -1 56.78 12.33
 5 9 1 38.73 9.69
 -5 9 -1 56.72 12.36
 -5 -9 -2 58.95 12.67
 5 9 2 71.47 13.38
 5 9 3 349.31 29.34
 -5 9 -3 347.92 30.39
 -5 -9 -3 416.43 32.56
 -5 -9 -4 77.13 14.36
 5 9 4 86.78 14.88
 -5 9 -4 65.31 13.31
 -5 -9 -5 24.12 8.08
 5 9 5 28.32 9.39
 -5 9 -5 30.1 9.59
 5 9 6 258.6 25.98
 -5 9 -6 287.35 27.25
 -5 -9 -6 237.75 25.04
 -5 -9 -7 4.07 3.73
 5 9 7 18.77 7.98
 -5 9 -7 12.29 6.34
 -5 -9 -8 44 11.43
 5 9 8 58.7 12.91
 -5 9 -8 86.94 14.79
 -5 -9 -9 169.85 21.64
 5 9 9 185.36 23.01
 -5 9 -9 169.24 20.72
 -5 -9 -10 62.07 12.86
 5 9 10 87.25 16.38
 -5 9 -10 71.19 13.85
 -5 -9 -11 74.65 14.7
 5 9 11 61.1 13.79
 -5 9 -11 43.37 10.91
 -5 -9 -12 33.17 10.9
 5 9 12 18.04 8.45
 -5 9 -12 19.27 7.1
 -5 -9 -13 60.59 13.41
 5 9 13 38.14 10.81
 -5 9 -13 52.97 11.8
 5 9 14 25.65 9.79
 -5 9 -14 34.16 9.56
 -5 -9 -15 71.75 14.4
 5 9 15 48.57 13.24
 -5 9 -15 66.42 13.36
 5 -9 15 30.71 10.18
 -5 -9 -16 62.75 13.63
 5 9 16 53.55 13.76
 5 -9 16 41.52 11.46
 -5 9 -16 64.93 13.27
 -5 -9 -17 6.53 6.29
 5 9 17 -3.99 4.92
 5 -9 17 0.77 4.19
 -5 9 -17 -9.49 5.54
 -5 -9 -18 66.51 14.41
 5 9 18 93.93 18.69
 5 -9 18 94.51 18.3
 -5 -9 -19 0.03 2.92
 5 9 19 -3.33 4.76
 -5 -9 -20 27.54 9.44
 5 9 20 14.74 6.77
 5 -9 20 9.58 5.12
 -5 -9 -21 169.23 23.04
 5 -9 21 133.57 21.78
 -5 -9 -22 11.81 6.02
 -5 -9 -23 9.32 5.98
 -5 10 23 35.36 11.08
 -5 10 22 474.11 41.7
 -5 10 21 32.75 11.61
 -5 10 20 -1.02 4.81
 -5 -10 20 2.03 5.33
 -5 10 19 95.78 18.09
 -5 -10 19 114.91 21.27
 -5 10 18 127.94 21.07
 -5 -10 18 145.97 23.79
 -5 10 17 -0.69 4.25
 -5 -10 17 1.14 6.49
 -5 10 16 147.17 22.28
 -5 -10 16 151.41 23.4
 -5 10 15 25.66 8.79
 -5 -10 15 42.97 12.39
 -5 10 14 -0.55 4.79
 -5 -10 14 5.05 5.3
 -5 10 13 -4.71 5.92
 -5 -10 13 -8.58 6.16
 -5 10 12 440.7 37.58
 -5 -10 12 459.66 38.87
 -5 10 11 7.76 5.83
 -5 -10 11 11.95 7.99
 -5 10 10 112.1 18.46
 -5 -10 10 80.8 15.71
 -5 -10 9 11.73 7.31
 -5 10 9 0.52 5.37
 -5 10 8 136.39 20.48
 -5 -10 8 158.21 22.29
 -5 -10 7 47.79 11.91
 -5 10 7 31.14 9.91
 -5 -10 6 16.85 7.31
 -5 10 6 16.29 6.97
 -5 -10 5 1.01 3.84
 -5 10 5 5.91 4.55
 -5 -10 4 77.41 15.02
 -5 10 4 79.23 14.89
 -5 -10 3 102.19 17.29
 -5 -10 3 106.56 16.65
 -5 10 3 99.95 17.07
 -5 -10 2 154.4 20.51
 -5 -10 2 194.93 23.59
 -5 10 2 193.18 23.18
 -5 -10 1 17.28 6.32
 -5 10 1 12.83 6.48
 -5 10 0 496.03 37.69
 -5 -10 0 456.79 35.45
 -5 -10 -1 13.45 6.65
 -5 10 -1 26.5 9.02
 -5 -10 -2 157.29 20.45
 5 10 2 115.52 17.25
 -5 10 -2 134.15 19.13
 -5 -10 -3 78.32 14.53
 5 10 3 70.84 13.81
 -5 10 -3 40.14 10.49
 -5 -10 -4 157.26 20.49
 5 10 4 178.3 21.71
 -5 10 -4 125.45 18.78
 -5 -10 -5 90.91 15.87
 5 10 5 47.44 11.52
 -5 10 -5 77.1 14.49
 -5 -10 -6 141.25 19.85
 5 10 6 113.53 17.77
 -5 10 -6 131.09 19.23
 5 10 7 265.76 27.6
 -5 10 -7 252.41 26.45
 -5 -10 -7 284.44 28.23
 -5 -10 -8 9.03 5.28
 5 10 8 10.34 7.43
 -5 10 -8 22.07 8.79
 -5 -10 -9 67.05 14.31
 5 10 9 40.7 10.91
 -5 10 -9 72.86 14.75
 5 10 10 805.9 50.59
 -5 10 -10 829.15 48.73
 -5 -10 -10 744.59 47.3
 -5 -10 -11 146.81 20.68
 5 10 11 127.17 20.11
 -5 10 -11 121.83 18.22
 -5 10 -12 18.49 7.73
 -5 -10 -12 16.36 7.1
 5 10 12 25.05 9.31
 -5 10 -13 65.27 13.88
 -5 -10 -13 62.64 13.76
 5 10 13 62.88 14.67
 5 10 14 362.22 35.26
 -5 10 -14 377.24 32.58
 -5 -10 -14 406.17 35.3
 -5 -10 -15 115.04 18.69
 -5 10 -15 82.83 15.16
 5 10 15 125.99 21.25
 -5 -10 -16 33.23 10.85
 -5 10 -16 40.41 11.04
 5 10 16 35.35 11.47
 5 10 17 233.29 28.86
 -5 10 -17 210.77 24.42
 -5 -10 -17 212.34 25.82
 5 -10 17 173.92 24.44
 -5 -10 -18 9.24 4.67
 -5 10 -18 3.77 3.72
 5 10 18 20.11 9.48
 5 -10 18 14.54 7
 -5 -10 -19 38.69 11.36
 5 10 19 32.16 11.07
 5 -10 19 37.5 11.55
 -5 -10 -20 465.43 39.28
 -5 -10 -21 28.76 10.18
 -5 -10 -22 6.47 5.76
 -5 11 21 38.44 12.65
 -5 11 20 2.29 3.12
 -5 11 19 36.32 11.95
 -5 11 18 270.79 30.86
 -5 -11 18 240.28 30.65
 -5 11 17 20.2 8.09
 -5 -11 17 22.26 9.58
 -5 11 16 -3.15 3.48
 -5 -11 16 2.91 7.47
 -5 11 15 8.52 3.98
 -5 -11 15 -1.26 5.67
 -5 11 14 367.19 35.15
 -5 -11 14 353.35 35.79
 -5 11 13 52.64 13.41
 -5 -11 13 65.89 15.12
 -5 11 12 42.29 12.62
 -5 -11 12 31.04 10.41
 -5 11 11 32.3 10.33
 -5 -11 11 20.26 8.97
 -5 11 10 145.11 21.3
 -5 -11 10 139.16 21.61
 -5 11 9 29.84 10.14
 -5 -11 9 25.99 9.96
 -5 11 8 445.17 37.66
 -5 -11 8 454.04 38.24
 -5 -11 7 5 4.34
 -5 11 7 0.81 3.58
 -5 -11 6 -2.72 5.04
 -5 11 6 3.78 5.37
 -5 -11 5 6.85 7.34
 -5 11 5 2.36 5.15
 -5 -11 4 982.58 54.66
 -5 11 4 1080.62 59.11
 -5 -11 4 1135.62 60.37
 -5 -11 3 69.36 14.85
 -5 -11 3 49.91 11.79
 -5 11 3 77.5 15.31
 -5 -11 2 59.69 14.22
 -5 -11 2 41.36 10.73
 -5 11 2 45.97 11.67
 -5 -11 1 48.77 11.98
 -5 -11 1 65.23 14.23
 -5 11 1 46.93 11.63
 -5 11 0 238.89 26.65
 -5 -11 0 279.2 27.87
 -5 -11 -1 41.14 10.45
 -5 11 -1 38.98 11.63
 -5 11 -2 387.8 34.09
 -5 -11 -2 380.45 33.35
 -5 -11 -3 7.36 6.05
 -5 11 -3 6.46 6.5
 -5 -11 -4 16.89 7.25
 -5 11 -4 17.49 7.14
 -5 -11 -5 -2.23 4.54
 -5 11 -5 -12.12 6.59
 5 11 6 488.2 38.09
 -5 11 -6 378.95 33.81
 -5 -11 -6 438.14 36.1
 -5 -11 -7 15.24 8.28
 5 11 7 2.25 3.99
 -5 11 -7 14.09 7.26
 -5 -11 -8 36.86 10.73
 5 11 8 20.07 8.09
 -5 -11 -9 66.47 14.28
 5 11 9 41.02 11.49
 -5 11 -9 55.33 12.97
 -5 11 -10 48.24 12.1
 -5 -11 -10 46.18 12.25
 5 11 10 34.81 10.35
 -5 -11 -11 2.2 4.15
 -5 11 -11 13.08 7.35
 5 11 11 6.43 6.38
 -5 -11 -12 28.14 10.36
 -5 11 -12 17.68 8.27
 5 11 12 33.99 11.16
 -5 -11 -13 10.33 5.89
 -5 11 -13 14.31 6.84
 5 11 13 24.3 9.42
 -5 -11 -14 121.76 19.83
 -5 11 -14 107.17 17.75
 5 11 14 109.94 19.71
 -5 -11 -15 0.07 3.8
 -5 11 -15 -2.07 3.65
 5 11 15 -11.17 7.08
 -5 11 -16 95.58 17.05
 5 11 16 119.64 21.31
 -5 -11 -17 10.86 7.89
 -5 11 -17 6.29 6.15
 5 11 17 9.38 6.58
 -5 -11 -18 170.99 24.05
 -5 11 -18 224.18 25.87
 5 -11 18 243.46 29.54
 -5 -11 -19 7 5.35
 -5 12 19 89.02 18
 -5 12 18 155.17 23.63
 -5 12 17 45.65 12.3
 -5 -12 17 74.38 17.52
 -5 12 16 20.51 9.54
 -5 -12 16 34.79 11.75
 -5 12 15 228.65 28.27
 -5 -12 15 228.1 29.11
 -5 12 14 14.74 6.92
 -5 -12 14 40.68 12.08
 -5 12 13 14.61 8.87
 -5 -12 13 7.9 5.16
 -5 12 12 103.37 18.64
 -5 -12 12 129.29 21.26
 -5 -12 11 4.77 4.8
 -5 12 11 -2.78 5.63
 -5 12 10 34.03 11.89
 -5 -12 10 27.89 9.76
 -5 12 9 75.73 15.55
 -5 -12 9 92.79 17.49
 -5 12 8 62.09 14.5
 -5 -12 8 18.23 8.3
 -5 -12 7 94.18 17.53
 -5 12 7 106.59 18.72
 -5 -12 6 39.69 11.75
 -5 12 6 47.42 12.85
 -5 -12 5 129.41 19.98
 -5 -12 5 120.41 19.04
 -5 12 5 119.42 19.75
 -5 -12 4 1.15 4.24
 -5 -12 4 5.89 3.95
 -5 12 4 4.26 4.9
 -5 -12 3 73.29 15.02
 -5 -12 3 91.67 16.47
 -5 12 3 95.56 17.5
 -5 -12 2 13.41 7.02
 -5 -12 2 13.76 7.54
 -5 12 2 24.81 9.16
 -5 -12 1 12.89 7.46
 -5 -12 1 -0.19 6.19
 -5 12 1 1.98 3.97
 -5 12 0 180.78 24.07
 -5 -12 0 222.5 25.59
 -5 -12 -1 12.07 7.14
 -5 12 -1 14.89 7.1
 -5 -12 -2 13.1 8.42
 -5 12 -2 11.32 6.25
 -5 -12 -3 161.86 22.32
 -5 12 -3 158.22 22.22
 -5 12 -4 283.65 29.8
 -5 -12 -4 259.61 28.27
 -5 -12 -5 70.88 14.95
 -5 12 -5 50.59 12.89
 -5 -12 -6 152 21.8
 -5 12 -6 135.01 20.54
 -5 12 -7 443.53 37.47
 -5 -12 -7 385.79 35.04
 -5 12 -8 53.66 13.29
 -5 -12 -8 35.45 10.82
 -5 -12 -9 -0.49 5.02
 -5 12 -9 1.68 7.1
 -5 12 -10 338.07 32.69
 -5 -12 -10 298.47 31.23
 -5 -12 -11 19.57 8.1
 -5 12 -11 18.54 8.18
 -5 -12 -12 33.48 10.63
 -5 12 -12 26.45 9.9
 -5 -12 -13 69.39 15.46
 -5 12 -13 120.88 19.75
 -5 -12 -14 447.44 39
 -5 12 -14 332.4 32.52
 -5 -12 -15 -2.99 6.33
 -5 12 -15 -14.63 7.43
 -5 -12 -16 115.02 20.23
 -5 12 -16 82.45 16.2
 -5 -12 -17 157.86 23.6
 -5 12 -17 154.52 22.23
 -5 12 -18 80.18 15.89
 -5 13 16 64.42 16.04
 -5 13 15 96.39 18.18
 -5 -13 15 84.57 18.06
 -5 13 14 74.29 16.89
 -5 -13 14 31.78 11.56
 -5 -13 13 8.41 6.52
 -5 13 13 11.02 7.56
 -5 -13 12 29.81 11.23
 -5 13 12 23.29 9.56
 -5 13 11 484.6 41.73
 -5 -13 11 532.06 43.83
 -5 13 10 57.24 14.65
 -5 -13 10 50.87 13.5
 -5 13 9 5.72 4.2
 -5 -13 9 8.34 7.22
 -5 13 8 28.14 10.57
 -5 -13 8 50.47 12.97
 -5 13 7 321.58 33.23
 -5 -13 7 414.43 37.31
 -5 -13 6 80.03 16.28
 -5 13 6 84.66 17.13
 -5 -13 5 136.46 20.96
 -5 -13 5 139.8 20.72
 -5 13 5 144.11 22.06
 -5 -13 4 46.42 12.26
 -5 -13 4 38.71 11.22
 -5 13 4 45.67 12.36
 -5 -13 3 -5.03 6.64
 -5 -13 3 9.95 5.79
 -5 13 3 8.55 6.98
 -5 -13 2 108.03 18.65
 -5 -13 2 122.29 19.13
 -5 13 2 148.99 22.52
 -5 13 1 720.62 49.84
 -5 -13 1 766.76 50.46
 -5 -13 1 669.93 46.66
 -5 -13 0 25.67 9.12
 -5 -13 0 8.89 5.79
 -5 13 0 24.63 9.99
 -5 -13 -1 12.99 6.16
 -5 13 -1 24.62 9.33
 -5 -13 -2 43.23 12.1
 -5 13 -2 25.19 9.68
 -5 13 -3 257.69 29.57
 -5 -13 -3 260.48 28.87
 -5 -13 -4 80.38 16.09
 -5 13 -4 92.12 17.6
 -5 -13 -5 4.01 5.8
 -5 13 -5 -2.26 5.22
 -5 -13 -6 7.77 5.67
 -5 13 -6 0.03 5.22
 -5 13 -7 12.58 6.69
 -5 -13 -7 20.84 9.69
 -5 -13 -8 11.93 8.26
 -5 13 -8 4.5 5.81
 -5 13 -9 294.22 31.45
 -5 -13 -9 317.19 32.6
 -5 -13 -10 4.36 5.32
 -5 13 -10 9.5 7.26
 -5 -13 -11 138.83 21.97
 -5 13 -11 142.7 21.54
 -5 -13 -12 3.19 5.27
 -5 13 -12 -3.5 5.4
 -5 -13 -13 76.94 16.31
 -5 13 -13 66.82 14.83
 -5 13 -14 1.84 6.54
 -5 13 -15 105.67 18.82
 -5 13 -16 12.18 8.08
 -5 13 -17 18 8.21
 -5 -14 13 -4.3 6.75
 -5 14 12 66.06 15.98
 5 -14 -12 70.02 15.67
 -5 -14 12 70.83 16.38
 -5 14 11 29.74 10.42
 5 -14 -11 41.41 12.54
 -5 -14 11 37.29 11.99
 -5 14 10 39.53 12.42
 5 -14 -10 47.52 12.75
 -5 -14 10 32.74 11.1
 -5 14 9 37.77 11.62
 5 -14 -9 28.75 9.5
 -5 -14 9 41.38 12.6
 -5 14 8 45.2 13.23
 5 -14 -8 30.17 10.46
 -5 -14 8 53.55 14.76
 -5 14 7 42.68 12.49
 5 -14 -7 48.68 12.68
 -5 -14 7 27.02 9.34
 -5 -14 6 2.12 4.27
 -5 14 6 11.22 7.25
 5 -14 -6 -0.22 2.31
 -5 -14 6 -3.08 5.69
 -5 -14 5 91.42 18.11
 -5 -14 5 80.05 16.27
 -5 14 5 74.81 16.77
 5 -14 -5 68.02 14.33
 -5 -14 4 4.51 4.07
 -5 -14 4 -4 6.47
 -5 14 4 -0.76 4.79
 5 -14 -4 -0.21 3.6
 -5 -14 3 129.33 20.28
 -5 -14 3 190.1 24.55
 -5 14 3 200.22 26.68
 5 -14 -3 109.58 17.9
 -5 -14 2 99.07 18.29
 -5 -14 2 123.43 19.72
 -5 14 2 134.22 21.98
 5 -14 -2 91.83 15.88
 -5 -14 1 35.29 10.9
 -5 -14 1 17.16 7.78
 -5 14 1 23.62 10.4
 5 -14 -1 7.95 4.45
 -5 -14 0 55.3 13.27
 -5 -14 0 24.1 8.74
 -5 14 0 48.25 13.63
 -5 -14 -1 86.57 17.11
 -5 -14 -1 91.07 17.25
 -5 14 -1 96.51 18.72
 -5 -14 -2 19.68 8.03
 -5 14 -2 24.3 10.03
 -5 14 -3 279.21 31.33
 -5 -14 -3 254.02 29.33
 -5 -14 -4 5.31 5.91
 -5 14 -4 4.31 5.19
 -5 -14 -5 14.86 6.25
 -5 14 -5 32.33 11.74
 -5 -14 -6 7.49 4.98
 -5 14 -6 9.31 7.33
 -5 14 -7 420.01 38.72
 -5 -14 -7 450.14 40.01
 -5 -14 -8 48.07 12.58
 -5 14 -8 47.17 13.17
 -5 -14 -9 12.62 7.8
 -5 14 -9 17.51 8.89
 -5 14 -10 29.8 10.62
 -5 14 -11 76.86 16.95
 -5 14 -12 113.53 20.02
 5 -15 -10 19.69 9.11
 -5 -15 10 31.59 11.46
 5 -15 -9 30.09 10.3
 -5 -15 9 28.84 10.84
 5 -15 -8 165.59 23.8
 -5 -15 8 158.07 23.68
 5 -15 -7 92.19 17.45
 -5 -15 7 104.68 19.24
 -5 -15 6 40.61 11.59
 5 -15 -6 47.05 12.53
 -5 -15 6 36.27 11.37
 -5 -15 5 93.98 18.18
 -5 -15 5 75.2 16.01
 5 -15 -5 120.45 19.3
 -5 -15 4 212.69 27.02
 -5 -15 4 212.88 26.77
 -5 15 4 233.06 29.67
 5 -15 -4 197.43 24.69
 -5 -15 3 8.94 5.56
 -5 -15 3 45.98 13.88
 -5 15 3 56.21 14.87
 5 -15 -3 28.11 9.18
 -5 -15 2 -5.89 6.78
 -5 -15 2 12.82 7.51
 -5 15 2 1.34 6.02
 5 -15 -2 -2.42 4.52
 -5 -15 1 184.86 25.1
 -5 -15 1 201.28 26.26
 -5 15 1 236.92 29.96
 -5 -15 0 72.98 15.75
 -5 -15 0 53.75 13.52
 -5 15 0 57.11 14.41
 -5 -15 -1 62.7 14.77
 -5 -15 -1 52.76 13.52
 -5 15 -1 57.02 15.59
 -5 -15 -2 84.37 17.04
 -5 -15 -2 92.62 17.86
 -5 15 -2 110.86 20.28
 -5 -15 -3 44.44 12.66
 -5 15 -3 42.95 12.93
[truncated: 52,873 more chars]
