# Supplementary material for: Short X···N Halogen Bonds With Hexamethylenetetraamine as the Acceptor
Source: Front Chem. 2021 Apr 29;9:623595. doi: 10.3389/fchem.2021.623595 (PMC8116742; doi:10.3389/fchem.2021.623595)
Supplement: Supplementary file 2 [file Data_Sheet_2.ZIP › CIF_MS 623595/[HMTA][I–I]2.cif]

data_HMTA_I-I_2
# start Validation Reply Form
_vrf_PLAT431_HMTA_I-I_2
;
PROBLEM: Short Inter HL..A Contact  I1       ..N1       .       2.49 Ang.  
RESPONSE: Halogen bonding
;
# end Validation Reply Form
_audit_creation_date               2020-10-26
_audit_creation_method
;
Olex2 1.3
(compiled 2020.07.31 svn.rc2a77460 for OlexSys, GUI svn.r6145)
;
_shelx_SHELXL_version_number       '2018/3'
_audit_contact_author_address      ?
_audit_contact_author_email        ?
_audit_contact_author_name         ''
_audit_contact_author_phone        ?
_publ_contact_author_id_orcid      ?
_publ_section_references
;
Dolomanov, O.V., Bourhis, L.J., Gildea, R.J, Howard, J.A.K. & Puschmann, H.
 (2009), J. Appl. Cryst. 42, 339-341.

Sheldrick, G.M. (2008). Acta Cryst. A64, 112-122.

Sheldrick, G.M. (2015). Acta Cryst. C71, 3-8.
;
_chemical_name_common              ?
_chemical_name_systematic
;
 ?
;
_chemical_formula_moiety           'C6 H12 I4 N4'
_chemical_formula_sum              'C6 H12 I4 N4'
_chemical_formula_weight           647.80
_chemical_melting_point            ?
loop_
  _atom_type_symbol
  _atom_type_description
  _atom_type_scat_dispersion_real
  _atom_type_scat_dispersion_imag
  _atom_type_scat_source
 'C' 'C' 0.0033 0.0016 'International Tables Vol C Tables 4.2.6.8 and 6.1.1.4'
 'H' 'H' 0.0000 0.0000 'International Tables Vol C Tables 4.2.6.8 and 6.1.1.4'
 'I' 'I' -0.4742 1.8119 'International Tables Vol C Tables 4.2.6.8 and 6.1.1.4'
 'N' 'N' 0.0061 0.0033 'International Tables Vol C Tables 4.2.6.8 and 6.1.1.4'

_shelx_space_group_comment
;
The symmetry employed for this shelxl refinement is uniquely defined
by the following loop, which should always be used as a source of
symmetry information in preference to the above space-group names.
They are only intended as comments.
;
_space_group_crystal_system        'monoclinic'
_space_group_IT_number             14
_space_group_name_H-M_alt          'P 1 21/c 1'
_space_group_name_Hall             '-P 2ybc'
loop_
  _space_group_symop_operation_xyz
 'x, y, z'
 '-x, y+1/2, -z+1/2'
 '-x, -y, -z'
 'x, -y-1/2, z-1/2'

_cell_length_a                     6.0836(12)
_cell_length_b                     16.606(3)
_cell_length_c                     14.709(3)
_cell_angle_alpha                  90
_cell_angle_beta                   92.12(3)
_cell_angle_gamma                  90
_cell_volume                       1484.9(5)
_cell_formula_units_Z              4
_cell_measurement_reflns_used      3439
_cell_measurement_temperature      170.0(1)
_cell_measurement_theta_max        27.878
_cell_measurement_theta_min        0.407
_shelx_estimated_absorpt_T_max     0.409
_shelx_estimated_absorpt_T_min     0.330
_exptl_absorpt_coefficient_mu      8.371
_exptl_absorpt_correction_T_max    0.7457
_exptl_absorpt_correction_T_min    0.4782
_exptl_absorpt_correction_type     multi-scan
_exptl_absorpt_process_details    
 'SADABS-2012/1 (Bruker,2012) was used for absorption correction. wR2(int) was 0.0953 before and 0.0579 after correction. The Ratio of minimum to maximum transmission is 0.6413. The \l/2 correction factor is 0.0015.'
_exptl_absorpt_special_details     ?
_exptl_crystal_colour              orange
_exptl_crystal_colour_primary      orange
_exptl_crystal_density_diffrn      2.898
_exptl_crystal_density_meas        ?
_exptl_crystal_density_method      ?
_exptl_crystal_description         block
_exptl_crystal_F_000               1152
_exptl_crystal_size_max            0.17
_exptl_crystal_size_mid            0.13
_exptl_crystal_size_min            0.13
_exptl_special_details
;
 ?
;
_exptl_transmission_factor_max     ?
_exptl_transmission_factor_min     ?
_diffrn_reflns_av_R_equivalents    0.0404
_diffrn_reflns_av_unetI/netI       0.0419
_diffrn_reflns_Laue_measured_fraction_full  0.999
_diffrn_reflns_Laue_measured_fraction_max  0.999
_diffrn_reflns_limit_h_max         7
_diffrn_reflns_limit_h_min         -7
_diffrn_reflns_limit_k_max         19
_diffrn_reflns_limit_k_min         -19
_diffrn_reflns_limit_l_max         17
_diffrn_reflns_limit_l_min         -15
_diffrn_reflns_number              9999
_diffrn_reflns_point_group_measured_fraction_full  0.999
_diffrn_reflns_point_group_measured_fraction_max  0.999
_diffrn_reflns_theta_full          25.248
_diffrn_reflns_theta_max           25.248
_diffrn_reflns_theta_min           1.850
_diffrn_ambient_temperature        170.0(1)
_diffrn_detector_area_resol_mean   ?
_diffrn_measured_fraction_theta_full  0.999
_diffrn_measured_fraction_theta_max  0.999
_diffrn_measurement_device_type    'Bruker APEX-II CCD'
_diffrn_measurement_method         '\w scans'
_diffrn_radiation_monochromator    graphite
_diffrn_radiation_type             MoK\a
_diffrn_radiation_wavelength       0.71073
_diffrn_source                     ?
_diffrn_standards_number           0
_reflns_Friedel_coverage           0.000
_reflns_Friedel_fraction_full      .
_reflns_Friedel_fraction_max       .
_reflns_number_gt                  2297
_reflns_number_total               2692
_reflns_special_details
;
 Reflections were merged by SHELXL according to the crystal
 class for the calculation of statistics and refinement.
 
 _reflns_Friedel_fraction is defined as the number of unique
 Friedel pairs measured divided by the number that would be
 possible theoretically, ignoring centric projections and
 systematic absences.
;
_reflns_threshold_expression       'I > 2\s(I)'
_computing_cell_refinement         ?
_computing_data_collection         ?
_computing_data_reduction          ?
_computing_molecular_graphics      'Olex2 1.3 (Dolomanov et al., 2009)'
_computing_publication_material    'Olex2 1.3 (Dolomanov et al., 2009)'
_computing_structure_refinement    'SHELXL 2018/3 (Sheldrick, 2015)'
_computing_structure_solution      'SHELXS  (Sheldrick, 2008)'
_refine_diff_density_max           0.639
_refine_diff_density_min           -0.768
_refine_diff_density_rms           0.154
_refine_ls_extinction_coef         .
_refine_ls_extinction_method       none
_refine_ls_goodness_of_fit_ref     1.044
_refine_ls_hydrogen_treatment      constr
_refine_ls_matrix_type             full
_refine_ls_number_parameters       127
_refine_ls_number_reflns           2692
_refine_ls_number_restraints       0
_refine_ls_R_factor_all            0.0400
_refine_ls_R_factor_gt             0.0305
_refine_ls_restrained_S_all        1.044
_refine_ls_shift/su_max            0.001
_refine_ls_shift/su_mean           0.000
_refine_ls_structure_factor_coef   Fsqd
_refine_ls_weighting_details      
 'w=1/[\s^2^(Fo^2^)+5.4293P] where P=(Fo^2^+2Fc^2^)/3'
_refine_ls_weighting_scheme        calc
_refine_ls_wR_factor_gt            0.0548
_refine_ls_wR_factor_ref           0.0574
_refine_special_details            ?
_olex2_refinement_description
;
1. Fixed Uiso
 At 1.2 times of:
  All C(H,H) groups
2.a Secondary CH2 refined with riding coordinates:
 C1(H1A,H1B), C2(H2A,H2B), C3(H3A,H3B), C4(H4A,H4B), C5(H5A,H5B), C6(H6A,H6B)
;
_atom_sites_solution_hydrogens     geom
_atom_sites_solution_primary       direct
_atom_sites_solution_secondary     ?
loop_
  _atom_site_label
  _atom_site_type_symbol
  _atom_site_fract_x
  _atom_site_fract_y
  _atom_site_fract_z
  _atom_site_U_iso_or_equiv
  _atom_site_adp_type
  _atom_site_occupancy
  _atom_site_site_symmetry_order
  _atom_site_calc_flag
  _atom_site_refinement_flags_posn
  _atom_site_refinement_flags_adp
  _atom_site_refinement_flags_occupancy
  _atom_site_disorder_assembly
  _atom_site_disorder_group
 I1 I 0.28995(6) 0.62169(2) 0.49784(3) 0.02858(11) Uani 1 1 d . . . . .
 I2 I 0.04222(9) 0.61720(3) 0.65309(4) 0.04911(15) Uani 1 1 d . . . . .
 I3 I 0.26479(6) 0.45997(2) 0.11444(3) 0.02809(11) Uani 1 1 d . . . . .
 I4 I 0.03622(7) 0.32857(2) 0.03832(3) 0.03764(13) Uani 1 1 d . . . . .
 N1 N 0.4714(7) 0.6287(3) 0.3494(3) 0.0235(11) Uani 1 1 d . . . . .
 N2 N 0.4533(7) 0.5714(3) 0.1973(3) 0.0259(11) Uani 1 1 d . . . . .
 N3 N 0.5117(8) 0.7152(3) 0.2180(4) 0.0311(12) Uani 1 1 d . . . . .
 N4 N 0.8029(7) 0.6199(3) 0.2615(4) 0.0303(12) Uani 1 1 d . . . . .
 C1 C 0.3676(9) 0.5662(4) 0.2896(4) 0.0280(14) Uani 1 1 d . . . . .
 H1A H 0.398841 0.512171 0.315300 0.034 Uiso 1 1 calc R U . . .
 H1B H 0.206126 0.573979 0.286570 0.034 Uiso 1 1 calc R U . . .
 C2 C 0.4262(10) 0.7093(3) 0.3087(4) 0.0281(14) Uani 1 1 d . . . . .
 H2A H 0.265459 0.718974 0.305427 0.034 Uiso 1 1 calc R U . . .
 H2B H 0.494885 0.751422 0.348021 0.034 Uiso 1 1 calc R U . . .
 C3 C 0.4081(10) 0.6537(4) 0.1604(4) 0.0310(15) Uani 1 1 d . . . . .
 H3A H 0.464375 0.657738 0.098305 0.037 Uiso 1 1 calc R U . . .
 H3B H 0.247243 0.662917 0.156414 0.037 Uiso 1 1 calc R U . . .
 C4 C 0.6968(9) 0.5592(4) 0.2029(4) 0.0285(14) Uani 1 1 d . . . . .
 H4A H 0.730206 0.504832 0.227359 0.034 Uiso 1 1 calc R U . . .
 H4B H 0.755781 0.562644 0.141151 0.034 Uiso 1 1 calc R U . . .
 C5 C 0.7495(10) 0.7000(4) 0.2243(5) 0.0385(16) Uani 1 1 d . . . . .
 H5A H 0.820920 0.741577 0.263549 0.046 Uiso 1 1 calc R U . . .
 H5B H 0.809943 0.704767 0.162933 0.046 Uiso 1 1 calc R U . . .
 C6 C 0.7131(9) 0.6144(4) 0.3538(4) 0.0272(14) Uani 1 1 d . . . . .
 H6A H 0.785605 0.654930 0.394128 0.033 Uiso 1 1 calc R U . . .
 H6B H 0.744228 0.560379 0.379638 0.033 Uiso 1 1 calc R U . . .

loop_
  _atom_site_aniso_label
  _atom_site_aniso_U_11
  _atom_site_aniso_U_22
  _atom_site_aniso_U_33
  _atom_site_aniso_U_23
  _atom_site_aniso_U_13
  _atom_site_aniso_U_12
 I1 0.0302(2) 0.0255(2) 0.0302(3) 0.00084(17) 0.00255(18) 0.00398(16)
 I2 0.0714(4) 0.0330(2) 0.0448(3) 0.0066(2) 0.0285(3) 0.0137(2)
 I3 0.0282(2) 0.0300(2) 0.0261(2) -0.00068(17) 0.00129(17) -0.00345(16)
 I4 0.0528(3) 0.0290(2) 0.0301(3) 0.00191(18) -0.0117(2) -0.00900(19)
 N1 0.020(2) 0.023(2) 0.027(3) 0.001(2) -0.001(2) -0.0003(19)
 N2 0.024(3) 0.028(3) 0.026(3) -0.003(2) -0.003(2) -0.003(2)
 N3 0.036(3) 0.026(3) 0.031(3) 0.002(2) 0.000(3) 0.000(2)
 N4 0.017(2) 0.035(3) 0.039(4) -0.005(2) 0.000(2) -0.004(2)
 C1 0.025(3) 0.036(3) 0.023(4) -0.003(3) 0.003(3) -0.005(3)
 C2 0.032(3) 0.024(3) 0.029(4) -0.002(3) 0.001(3) 0.004(2)
 C3 0.029(3) 0.045(4) 0.019(4) 0.003(3) 0.001(3) 0.002(3)
 C4 0.021(3) 0.037(3) 0.028(4) -0.008(3) 0.003(3) 0.001(3)
 C5 0.044(4) 0.041(4) 0.031(4) 0.001(3) 0.002(3) -0.016(3)
 C6 0.019(3) 0.036(3) 0.027(4) 0.000(3) -0.007(3) 0.000(2)

_geom_special_details
;
 All esds (except the esd in the dihedral angle between two l.s. planes)
 are estimated using the full covariance matrix.  The cell esds are taken
 into account individually in the estimation of esds in distances, angles
 and torsion angles; correlations between esds in cell parameters are only
 used when they are defined by crystal symmetry.  An approximate (isotropic)
 treatment of cell esds is used for estimating esds involving l.s. planes.
;
loop_
  _geom_bond_atom_site_label_1
  _geom_bond_atom_site_label_2
  _geom_bond_distance
  _geom_bond_site_symmetry_2
  _geom_bond_publ_flag
 I1 I2 2.7831(10) . ?
 I1 N1 2.485(5) . ?
 I3 I4 2.7988(7) . ?
 I3 N2 2.474(4) . ?
 N1 C1 1.485(7) . ?
 N1 C2 1.489(7) . ?
 N1 C6 1.489(7) . ?
 N2 C1 1.475(7) . ?
 N2 C3 1.491(7) . ?
 N2 C4 1.494(7) . ?
 N3 C2 1.453(8) . ?
 N3 C3 1.455(8) . ?
 N3 C5 1.468(8) . ?
 N4 C4 1.462(7) . ?
 N4 C5 1.470(8) . ?
 N4 C6 1.484(8) . ?
 C1 H1A 0.9900 . ?
 C1 H1B 0.9900 . ?
 C2 H2A 0.9900 . ?
 C2 H2B 0.9900 . ?
 C3 H3A 0.9900 . ?
 C3 H3B 0.9900 . ?
 C4 H4A 0.9900 . ?
 C4 H4B 0.9900 . ?
 C5 H5A 0.9900 . ?
 C5 H5B 0.9900 . ?
 C6 H6A 0.9900 . ?
 C6 H6B 0.9900 . ?

loop_
  _geom_angle_atom_site_label_1
  _geom_angle_atom_site_label_2
  _geom_angle_atom_site_label_3
  _geom_angle
  _geom_angle_site_symmetry_1
  _geom_angle_site_symmetry_3
  _geom_angle_publ_flag
 N1 I1 I2 173.50(11) . . ?
 N2 I3 I4 174.03(12) . . ?
 C1 N1 I1 107.2(3) . . ?
 C1 N1 C2 108.8(5) . . ?
 C1 N1 C6 108.2(4) . . ?
 C2 N1 I1 108.3(3) . . ?
 C6 N1 I1 115.1(4) . . ?
 C6 N1 C2 109.1(4) . . ?
 C1 N2 I3 103.7(3) . . ?
 C1 N2 C3 108.7(4) . . ?
 C1 N2 C4 109.0(5) . . ?
 C3 N2 I3 115.5(3) . . ?
 C3 N2 C4 108.3(4) . . ?
 C4 N2 I3 111.5(3) . . ?
 C2 N3 C3 109.0(5) . . ?
 C2 N3 C5 108.5(5) . . ?
 C3 N3 C5 108.7(5) . . ?
 C4 N4 C5 108.5(5) . . ?
 C4 N4 C6 109.1(5) . . ?
 C5 N4 C6 108.2(5) . . ?
 N1 C1 H1A 109.6 . . ?
 N1 C1 H1B 109.6 . . ?
 N2 C1 N1 110.3(4) . . ?
 N2 C1 H1A 109.6 . . ?
 N2 C1 H1B 109.6 . . ?
 H1A C1 H1B 108.1 . . ?
 N1 C2 H2A 109.4 . . ?
 N1 C2 H2B 109.4 . . ?
 N3 C2 N1 111.2(4) . . ?
 N3 C2 H2A 109.4 . . ?
 N3 C2 H2B 109.4 . . ?
 H2A C2 H2B 108.0 . . ?
 N2 C3 H3A 109.4 . . ?
 N2 C3 H3B 109.4 . . ?
 N3 C3 N2 111.2(5) . . ?
 N3 C3 H3A 109.4 . . ?
 N3 C3 H3B 109.4 . . ?
 H3A C3 H3B 108.0 . . ?
 N2 C4 H4A 109.5 . . ?
 N2 C4 H4B 109.5 . . ?
 N4 C4 N2 110.7(4) . . ?
 N4 C4 H4A 109.5 . . ?
 N4 C4 H4B 109.5 . . ?
 H4A C4 H4B 108.1 . . ?
 N3 C5 N4 112.4(5) . . ?
 N3 C5 H5A 109.1 . . ?
 N3 C5 H5B 109.1 . . ?
 N4 C5 H5A 109.1 . . ?
 N4 C5 H5B 109.1 . . ?
 H5A C5 H5B 107.8 . . ?
 N1 C6 H6A 109.6 . . ?
 N1 C6 H6B 109.6 . . ?
 N4 C6 N1 110.3(5) . . ?
 N4 C6 H6A 109.6 . . ?
 N4 C6 H6B 109.6 . . ?
 H6A C6 H6B 108.1 . . ?

loop_
  _geom_torsion_atom_site_label_1
  _geom_torsion_atom_site_label_2
  _geom_torsion_atom_site_label_3
  _geom_torsion_atom_site_label_4
  _geom_torsion
  _geom_torsion_site_symmetry_1
  _geom_torsion_site_symmetry_2
  _geom_torsion_site_symmetry_3
  _geom_torsion_site_symmetry_4
  _geom_torsion_publ_flag
 I1 N1 C1 N2 175.0(3) . . . . ?
 I1 N1 C2 N3 -175.1(4) . . . . ?
 I1 N1 C6 N4 179.9(3) . . . . ?
 I3 N2 C1 N1 178.3(3) . . . . ?
 I3 N2 C3 N3 175.3(4) . . . . ?
 I3 N2 C4 N4 -172.9(4) . . . . ?
 C1 N1 C2 N3 -59.0(6) . . . . ?
 C1 N1 C6 N4 60.1(6) . . . . ?
 C1 N2 C3 N3 59.3(6) . . . . ?
 C1 N2 C4 N4 -59.1(6) . . . . ?
 C2 N1 C1 N2 58.2(6) . . . . ?
 C2 N1 C6 N4 -58.1(6) . . . . ?
 C2 N3 C3 N2 -59.8(6) . . . . ?
 C2 N3 C5 N4 59.8(6) . . . . ?
 C3 N2 C1 N1 -58.3(6) . . . . ?
 C3 N2 C4 N4 59.0(6) . . . . ?
 C3 N3 C2 N1 59.7(6) . . . . ?
 C3 N3 C5 N4 -58.6(7) . . . . ?
 C4 N2 C1 N1 59.6(6) . . . . ?
 C4 N2 C3 N3 -58.9(6) . . . . ?
 C4 N4 C5 N3 58.9(7) . . . . ?
 C4 N4 C6 N1 -60.0(6) . . . . ?
 C5 N3 C2 N1 -58.6(6) . . . . ?
 C5 N3 C3 N2 58.3(6) . . . . ?
 C5 N4 C4 N2 -58.7(6) . . . . ?
 C5 N4 C6 N1 58.0(6) . . . . ?
 C6 N1 C1 N2 -60.3(6) . . . . ?
 C6 N1 C2 N3 58.9(6) . . . . ?
 C6 N4 C4 N2 59.0(6) . . . . ?
 C6 N4 C5 N3 -59.4(6) . . . . ?

loop_
  _diffrn_refln_index_h
  _diffrn_refln_index_k
  _diffrn_refln_index_l
  _diffrn_refln_intensity_net
  _diffrn_refln_intensity_u
 -1 0 0 1051.79 46.9
 1 0 0 1054.69 69.79
 1 0 0 1110.99 64.69
 -2 0 0 54.59 4.2
 2 0 0 58.29 4.3
 2 0 0 53.49 3.9
 -3 0 0 2661.43 126.19
 -3 0 0 2788.22 136.39
 3 0 0 2736.03 137.19
 -4 0 0 2819.22 116.99
 -4 0 0 2885.31 136.59
 4 0 0 2885.31 131.19
 -5 0 0 225.78 13.2
 5 0 0 234.48 12.2
 5 0 0 217.58 13.4
 -6 0 0 102.19 10.1
 6 0 0 85.29 7.5
 -7 0 0 228.88 16.5
 -8 0 0 10 9
 -8 1 0 4.3 8.4
 -7 1 0 1.2 6.9
 6 -1 0 86.49 7.3
 -6 1 0 107.19 10.2
 5 -1 0 9.1 3.6
 5 -1 0 10.2 4.1
 -5 1 0 8.3 4.9
 4 -1 0 14.8 3.6
 -4 1 0 21.7 4.9
 -4 1 0 22.2 4.9
 3 -1 0 0.6 2.9
 3 -1 0 -0.7 2.4
 -3 1 0 -1.8 2.6
 2 -1 0 343.57 16.7
 -2 1 0 353.66 15
 1 -1 0 88.79 6
 -1 1 0 82.69 4.9
 -1 -1 0 78.19 4
 -1 -1 0 69.79 4.2
 -1 -1 0 75.89 3.6
 -1 -1 0 92.99 3.9
 1 1 0 75.19 5
 1 1 0 85.99 4.3
 1 1 0 83.59 4.1
 -2 -1 0 331.77 16.1
 -2 -1 0 340.67 16.1
 -2 -1 0 365.16 19
 2 1 0 367.06 16.4
 2 1 0 358.56 14.4
 -3 -1 0 3 2.6
 -3 -1 0 4.5 2.6
 3 1 0 0.6 1.8
 3 1 0 3.8 2.2
 -4 -1 0 18.7 4.3
 -4 -1 0 20.1 4.3
 4 1 0 19.4 3.7
 4 1 0 15.5 3.6
 -5 -1 0 11.2 3.4
 -5 -1 0 9.9 5.3
 5 1 0 16.1 4
 -6 -1 0 93.79 9.7
 6 1 0 99.89 7.8
 -7 -1 0 4.7 6.5
 -8 -1 0 0 8.3
 -8 2 0 9.5 9.2
 -7 2 0 51.29 9.4
 6 -2 0 76.29 6.9
 -6 2 0 70.59 9
 5 -2 0 73.49 6.8
 -5 2 0 87.49 8.5
 4 -2 0 111.29 7.3
 -4 2 0 107.19 7.8
 -3 2 0 7.7 3.4
 2 -2 0 1893.41 80.59
 -2 2 0 1830.62 73.29
 1 -2 0 269.57 21.9
 -1 2 0 262.67 11
 0 2 0 108.49 7.5
 -1 -2 0 253.67 13
 -1 -2 0 242.38 12.1
 -1 -2 0 260.67 13.4
 -1 -2 0 255.17 13.1
 1 2 0 242.58 12.2
 1 2 0 245.58 11.4
 1 2 0 258.87 10
 1 2 0 252.37 14.6
 -2 -2 0 1809.52 87.99
 -2 -2 0 1842.02 85.29
 -2 -2 0 1849.91 79.99
 -2 -2 0 1925.01 78.49
 2 2 0 1852.51 83.89
 2 2 0 1891.11 76.19
 -3 -2 0 13.4 2.9
 -3 -2 0 10.7 2.3
 -3 -2 0 11.6 3.3
 -3 -2 0 11.9 3.3
 3 2 0 15.5 4
 3 2 0 14.3 3.1
 -4 -2 0 115.79 8.8
 -4 -2 0 134.99 7
 -4 -2 0 121.39 8.1
 4 2 0 121.49 7.4
 4 2 0 112.59 8.7
 -5 -2 0 88.79 8.5
 -5 -2 0 86.29 5.9
 5 2 0 77.89 6.6
 -6 -2 0 81.49 8.9
 6 2 0 80.69 7.5
 -7 -2 0 28.1 7.9
 7 2 0 27.6 5.5
 -8 -2 0 26 9.6
 -8 3 0 2.9 8.9
 -7 3 0 72.79 10.7
 -6 3 0 4.7 5.7
 -5 3 0 31.9 6.4
 -4 3 0 231.88 12.4
 3 -3 0 516.95 24.2
 -3 3 0 464.35 25.3
 -2 3 0 5.9 2.5
 1 -3 0 48.5 4
 0 -3 0 0 0.9
 0 3 0 3.1 0.9
 -1 -3 0 39.4 3.1
 -1 -3 0 36.3 3.2
 -1 -3 0 35 3.4
 -1 -3 0 39.8 2.4
 1 3 0 39.2 2.3
 1 3 0 40.4 3.6
 1 3 0 44.6 3.5
 1 3 0 34.4 3.3
 -2 -3 0 9.2 1.8
 -2 -3 0 8.3 2.7
 -2 -3 0 7.1 2.1
 -2 -3 0 10.8 2.6
 2 3 0 6.5 2.5
 2 3 0 4.2 2.1
 -3 -3 0 484.15 22.2
 -3 -3 0 459.45 19.3
 -3 -3 0 524.05 24.8
 -3 -3 0 485.35 22.9
 3 3 0 497.05 21.6
 3 3 0 485.65 24.7
 -4 -3 0 203.58 11
 -4 -3 0 215.98 10.1
 -4 -3 0 240.58 11.6
 4 3 0 223.78 10.8
 -5 -3 0 13.3 5
 -5 -3 0 9 3.2
 5 3 0 5.7 3.8
 -6 -3 0 6.5 6.1
 6 3 0 6.6 4.5
 -7 -3 0 70.09 9.9
 7 3 0 77.49 8.3
 -8 -3 0 2.2 9.9
 -7 4 0 19.2 8
 -6 4 0 43.6 8.3
 5 -4 0 24.7 4.6
 -5 4 0 32.5 6.4
 4 -4 0 163.78 10.6
 3 -4 0 1034.8 48.4
 -3 4 0 1018.3 49.3
 2 -4 0 417.16 22.9
 -2 4 0 418.26 20.8
 1 -4 0 1197.88 59.39
 -1 4 0 1232.18 71.09
 -1 -4 0 1222.18 53.59
 -1 -4 0 1225.78 54.89
 -1 -4 0 1219.28 57.69
 1 4 0 1261.77 66.09
 1 4 0 1243.88 76.19
 -2 -4 0 392.76 21.7
 -2 -4 0 405.76 17.2
 -2 -4 0 408.56 21
 -2 -4 0 403.86 19.1
 2 4 0 408.06 18.3
 2 4 0 371.06 15.4
 2 4 0 417.96 19.6
 -3 -4 0 964.3 43.6
 -3 -4 0 1045.9 43.9
 -3 -4 0 1025.3 37.9
 -3 -4 0 995.4 40.8
 3 4 0 1009.4 40.6
 3 4 0 1042 37.8
 -4 -4 0 135.99 9
 -4 -4 0 131.39 8.2
 -4 -4 0 152.08 7.8
 -4 -4 0 151.08 8.8
 4 4 0 142.99 8.5
 -5 -4 0 29.3 5.6
 -5 -4 0 26.9 4.1
 5 4 0 31.2 5.4
 -6 -4 0 45.4 7.8
 6 4 0 48.5 6.8
 -7 -4 0 23.6 8.9
 7 4 0 17.6 6.2
 -7 5 0 38.1 9.4
 -6 5 0 304.07 18.4
 -5 5 0 148.29 11.5
 4 -5 0 283.87 14.6
 3 -5 0 1132.89 45
 -3 5 0 1003 45.9
 2 -5 0 275.37 19.7
 -2 5 0 265.67 14.2
 1 -5 0 2283.57 107.39
 -1 5 0 2272.47 134.69
 0 -5 0 -2 1.3
 0 5 0 3 1.5
 -1 -5 0 2259.07 104.89
 -1 -5 0 2316.37 109.39
 -1 -5 0 2165.28 91.09
 1 5 0 2322.67 127.89
 1 5 0 2259.67 97.69
 -2 -5 0 249.08 12.4
 -2 -5 0 231.88 13.3
 -2 -5 0 233.88 14.5
 -2 -5 0 273.57 12.4
 2 5 0 267.17 14.5
 2 5 0 262.27 12.7
 2 5 0 242.98 12
 2 5 0 239.88 15.6
 -3 -5 0 1143.59 49.4
 -3 -5 0 1126.09 50.19
 -3 -5 0 1036.5 45.4
 -3 -5 0 1075.39 47.9
 3 5 0 1123.39 46.5
 3 5 0 1081.09 54.69
 -4 -5 0 218.88 12.9
 -4 -5 0 232.38 11.3
 -4 -5 0 228.18 13.2
 -4 -5 0 212.58 12.3
 4 5 0 228.18 13.1
 -5 -5 0 153.78 9
 -5 -5 0 159.08 10.4
 5 5 0 134.59 9.4
 -6 -5 0 315.47 16.8
 6 5 0 291.47 17.1
 -7 -5 0 64.29 10.6
 7 5 0 51.49 7.2
 -7 6 0 -1.1 5.3
 -6 6 0 8.2 6.4
 -5 6 0 44.5 7.5
 4 -6 0 32.1 5
 3 -6 0 73.99 6.4
 -3 6 0 75.49 7.5
 2 -6 0 275.87 14.1
 -2 6 0 299.77 21.4
 1 -6 0 558.24 33.7
 -1 6 0 533.95 38.2
 0 -6 0 172.58 12.2
 0 6 0 187.18 9.7
 -1 -6 0 576.54 29.3
 -1 -6 0 574.84 23.4
 -1 -6 0 536.95 24.7
 1 6 0 573.14 32
 1 6 0 528.75 26
 -2 -6 0 287.37 13.6
 -2 -6 0 262.97 14.1
 -2 -6 0 277.57 14.2
 2 6 0 292.57 13.1
 2 6 0 273.97 13.1
 2 6 0 288.57 13.6
 -3 -6 0 72.49 7.5
 -3 -6 0 73.39 5.6
 -3 -6 0 84.49 6.2
 -3 -6 0 74.29 6.2
 -3 -6 0 76.19 4.9
 3 6 0 76.89 6.5
 3 6 0 67.79 6.7
 -4 -6 0 16.9 4
 -4 -6 0 25 4.3
 -4 -6 0 18.5 3.9
 -4 -6 0 22.4 5.9
 4 6 0 24.1 4.6
 -5 -6 0 34.3 6
 -5 -6 0 41.4 5.6
 -5 -6 0 29.7 5.9
 5 6 0 30.1 5.4
 -6 -6 0 0.8 5.6
 6 6 0 6.9 5.4
 -7 -6 0 5.1 7.5
 -7 7 0 7.6 8.3
 -6 7 0 21.8 7.7
 -5 7 0 985.6 39.2
 4 -7 0 1502.55 87.69
 3 -7 0 86.49 7.2
 2 -7 0 50.89 4.9
 -2 7 0 37 4.5
 1 -7 0 3337.87 160.08
 -1 7 0 3285.97 178.38
 0 -7 0 -3 1.6
 0 7 0 0.2 1.9
 -1 -7 0 3341.07 164.78
 -1 -7 0 3454.85 161.78
 1 7 0 3373.66 160.38
 1 7 0 3315.67 173.98
 -2 -7 0 35.9 4.6
 -2 -7 0 38.8 3.2
 -2 -7 0 40.3 5.5
 2 7 0 37 2.8
 2 7 0 44.2 4.5
 -3 -7 0 118.59 6.4
 -3 -7 0 106.39 7.8
 -3 -7 0 121.89 6.9
 -3 -7 0 106.89 8.5
 -4 -7 0 1562.24 71.89
 -4 -7 0 1547.95 84.19
 -4 -7 0 1536.85 67.29
 4 7 0 1488.55 73.89
 -5 -7 0 1035.5 46.8
 -5 -7 0 1039 46.9
 -5 -7 0 1004.4 60.39
 -6 -7 0 13.4 5.7
 -7 -7 0 -2.1 5.3
 -7 8 0 17.8 9.2
 -6 8 0 11.5 6.9
 -5 8 0 119.79 11.1
 4 -8 0 12.8 5.4
 3 -8 0 89.19 7.4
 2 -8 0 47.8 5.1
 -2 8 0 55.39 5.3
 1 -8 0 -0.7 2.2
 -1 8 0 8 2.6
 0 -8 0 376.36 22.3
 0 8 0 382.46 23.2
 -1 -8 0 7.2 1.4
 -1 -8 0 5 3.5
 -1 -8 0 1.9 2.7
 1 8 0 7.4 3.2
 -2 -8 0 43.5 3.4
 -2 -8 0 58.49 5.6
 -2 -8 0 62.29 6.1
 2 8 0 49.5 5
 2 8 0 48.1 3.5
 -3 -8 0 80.49 5.8
 -3 -8 0 83.29 7.5
 -3 -8 0 76.09 5.6
 3 8 0 95.69 7.2
 -4 -8 0 10.4 6.1
 -4 -8 0 11.9 3.4
 -5 -8 0 113.59 10.4
 -5 -8 0 113.99 8.8
 -5 -8 0 99.29 8
 -6 -8 0 1.8 4.9
 -7 9 0 63.49 12.2
 -6 9 0 8.8 7.2
 -5 9 0 -0.2 5.4
 4 -9 0 168.38 11.2
 3 -9 0 216.28 12.3
 2 -9 0 23.1 4.1
 -2 9 0 25.1 4.2
 1 -9 0 0.7 2.2
 -1 9 0 1.9 2.4
 0 -9 0 3.6 2.1
 0 9 0 4.2 2.1
 -1 -9 0 1.5 2.7
 -1 -9 0 0.1 1.3
 -1 -9 0 4.3 3.4
 1 9 0 3.4 2.5
 1 9 0 0.1 3.6
 -2 -9 0 16.5 4.1
 -2 -9 0 19.1 4.5
 -2 -9 0 25.4 2.4
 2 9 0 26.5 2.8
 2 9 0 19.6 4.1
 -3 -9 0 184.28 10.6
 -3 -9 0 203.48 12.5
 -3 -9 0 226.68 9.9
 3 9 0 221.68 12
 -4 -9 0 137.29 11.1
 -4 -9 0 146.89 10.1
 -4 -9 0 146.49 9.7
 -5 -9 0 4.7 6.5
 -5 -9 0 2.1 4.3
 -6 -9 0 1 7.1
 -6 -9 0 3.8 4.3
 -7 10 0 7.4 9.7
 -6 10 0 20.4 6.5
 -5 10 0 8.9 6.1
 4 -10 0 25.4 6.4
 3 -10 0 1.7 3.9
 2 -10 0 184.98 13.9
 -2 10 0 164.38 13.5
 -1 10 0 30.7 4.1
 0 -10 0 53.99 4.4
 0 10 0 52.49 4.7
 -1 -10 0 51.09 4.1
 -1 -10 0 46.3 5.9
 -1 -10 0 51.79 5.7
 1 10 0 39.1 5.2
 1 10 0 44.5 4.5
 -2 -10 0 200.68 12
 -2 -10 0 206.48 10.4
 2 10 0 211.58 14.1
 2 10 0 181.58 10.7
 -3 -10 0 4.5 5.7
 -3 -10 0 1.9 2.1
 -3 -10 0 2.6 2.6
 3 10 0 -3.6 3.7
 -4 -10 0 32 4.6
 -4 -10 0 35.3 4.2
 -5 -10 0 -1.7 6.7
 -5 -10 0 16.5 5.1
 -6 -10 0 16.2 8.9
 -6 11 0 -1.5 5.2
 -5 11 0 80.69 10.4
 4 -11 0 494.25 36.8
 3 -11 0 70.79 7.5
 -2 11 0 34.4 5.6
 1 -11 0 154.58 9.6
 -1 11 0 169.08 11.9
 0 11 0 5.6 3.6
 0 11 0 2.7 2.3
 -1 -11 0 174.58 12.6
 -1 -11 0 174.08 12.7
 1 11 0 165.88 9
 1 11 0 191.18 10.7
 -2 -11 0 42.2 3.2
 2 11 0 38.8 5.7
 2 11 0 36.5 2.7
 -3 -11 0 83.89 6.3
 -3 -11 0 97.19 9.5
 -3 -11 0 79.19 5.7
 3 11 0 79.89 7.8
 -4 -11 0 515.65 27.8
 -4 -11 0 580.24 33.4
 -5 -11 0 103.49 11.7
 -6 -11 0 -5.6 8.9
 -6 12 0 67.09 11.8
 -5 12 0 353.36 21.4
 4 -12 0 293.77 17.1
 3 -12 0 60.29 7.3
 2 -12 0 1149.78 48.6
 1 -12 0 108.99 9.9
 -1 12 0 122.39 9
 0 -12 0 1606.44 93.19
 0 12 0 1686.33 73.19
 0 12 0 1612.04 103.39
 -1 -12 0 145.29 10.5
 -1 -12 0 116.89 9.4
 1 12 0 115.29 7.7
 1 12 0 132.99 12.2
 -2 -12 0 1245.08 67.89
 -2 -12 0 1278.17 75.49
 2 12 0 1154.98 92.69
 -3 -12 0 68.59 8.9
 -3 -12 0 75.09 4.5
 -3 -12 0 73.99 4.4
 3 12 0 70.49 8.3
 -4 -12 0 242.18 12.5
 -4 -12 0 283.77 17.6
 -5 -12 0 343.77 21.6
 -6 -12 0 66.59 11.8
 -6 13 0 8.5 9.1
 -5 13 0 74.59 10.6
 4 -13 0 140.19 12.3
 3 -13 0 109.89 10.9
 2 -13 0 7.1 4.7
 1 -13 0 121.19 8.2
 -1 13 0 125.69 9.1
 0 -13 0 0.6 2.8
 0 13 0 0.6 4.1
 0 13 0 7.5 4.8
 -1 -13 0 131.39 10.7
 -1 -13 0 135.19 11.3
 1 13 0 120.69 9.5
 1 13 0 130.89 8.3
 -2 -13 0 20.9 6.3
 -2 -13 0 21.2 2.4
 2 13 0 18.5 2
 2 13 0 20 5.7
 -3 -13 0 83.59 10
 -3 -13 0 99.09 5.8
 3 13 0 78.09 8.6
 -4 -13 0 116.69 12.1
 -5 -13 0 59.39 11.5
 -6 -13 0 16.6 11.6
 -6 14 0 29.4 10.4
 -5 14 0 0.1 7.3
 4 -14 0 363.16 22.2
 3 -14 0 321.77 22.7
 2 -14 0 8.5 4.8
 1 -14 0 534.15 40.1
 -1 14 0 498.25 26.6
 0 -14 0 1274.27 110.99
 0 14 0 1319.87 69.09
 0 14 0 1318.37 82.09
 -1 -14 0 517.45 41.2
 -1 -14 0 560.04 32.9
 1 14 0 528.15 30.1
 1 14 0 586.14 27.4
 -2 -14 0 6.7 1.5
 -2 -14 0 2.2 5.4
 2 14 0 8.7 1.5
 2 14 0 6.3 5.8
 -3 -14 0 314.47 18.9
 3 14 0 328.87 18.4
 -4 -14 0 405.66 23.8
 -5 -14 0 3.8 9.7
 -6 -14 0 27.6 13
 -5 15 0 -1.6 7.4
 4 -15 0 52.99 9.2
 3 -15 0 -4.6 5.7
 2 -15 0 4.5 4
 1 -15 0 7.6 4.2
 -1 15 0 12 5.7
 -1 15 0 10.2 6.7
 0 -15 0 2.6 3.2
 0 15 0 3 5.4
 0 15 0 -0.6 4.4
 -1 -15 0 14 3.1
 1 15 0 22.2 4.7
 1 15 0 23.8 7
 -2 -15 0 -4 5.5
 2 15 0 4.4 4.9
 2 15 0 0.9 0.9
 -3 -15 0 0.3 6.5
 3 15 0 -2.8 5.2
 -4 -15 0 58.29 10.8
 -5 -15 0 -6 8.7
 -5 16 0 57.19 11.1
 4 -16 0 -1.6 6.9
 3 -16 0 63.29 8.9
 2 -16 0 6.7 5.2
 1 -16 0 11.4 4.2
 -1 16 0 8.2 6
 0 -16 0 240.58 17.9
 0 16 0 237.48 15
 0 16 0 211.78 14.1
 -1 -16 0 10.9 8
 -1 -16 0 23.8 3.4
 1 16 0 25 6.6
 -2 -16 0 4.8 6
 2 16 0 6 6.5
 -3 -16 0 53.29 11.5
 3 16 0 73.39 9.6
 -4 -16 0 0.2 7.5
 -5 -16 0 82.99 14.5
 -5 17 0 79.39 12.3
 -4 17 0 90.59 11
 3 -17 0 52.79 8.8
 2 -17 0 14.3 6
 -2 17 0 6.5 6.1
 1 -17 0 267.47 21.5
 -1 17 0 268.37 19.5
 0 -17 0 7.8 6.4
 0 -17 0 -1.4 3.6
 0 17 0 -0.8 7.1
 -1 -17 0 212.38 17.4
 1 17 0 256.67 16.8
 -2 -17 0 6.6 7.2
 2 17 0 11.9 6.6
 -3 -17 0 45.6 10.3
 3 17 0 52.29 9.4
 -4 -17 0 69.39 12.2
 -5 -17 0 32.3 11.5
 -4 18 0 59.29 11.4
 -4 18 0 57.99 12.1
 3 -18 0 139.79 13.5
 -3 18 0 162.88 13.9
 2 -18 0 135.09 11
 -2 18 0 110.49 12.9
 1 -18 0 184.28 15.4
 -1 18 0 179.58 14.4
 0 -18 0 371.76 23.2
 0 18 0 297.17 26.5
 -1 -18 0 186.58 15.4
 1 18 0 169.08 16.9
 2 18 0 72.69 10.4
 -3 -18 0 121.89 14.6
 3 18 0 154.08 14.3
 -4 -18 0 78.79 13.4
 -4 19 0 30.7 9.6
 -4 19 0 39.6 9.9
 -3 19 0 163.58 15.9
 -3 19 0 192.38 14.1
 2 -19 0 23.3 6.6
 -2 19 0 17.9 8.3
 -1 19 0 309.57 25.4
 0 -19 0 -0.9 7.3
 0 19 0 -5.7 6.4
 -1 -19 0 293.67 22.8
 1 19 0 332.87 24.6
 -2 -19 0 23.8 9.4
 2 19 0 42.2 9.4
 -3 -19 0 161.18 16.3
 3 19 0 131.69 15.4
 -4 -19 0 27 11.3
 -3 20 0 63.89 9.9
 -3 20 0 85.89 13.8
 -2 20 0 35.8 10
 -2 20 0 29.8 6.4
 -1 20 0 45.9 10
 0 -20 0 335.37 25.2
 0 20 0 292.07 21.8
 -1 -20 0 57.99 11.1
 1 20 0 66.39 11
 -2 -20 0 23.1 9.9
 2 20 0 21 9.1
 3 20 0 36 10.7
 -2 21 0 -2.5 8.7
 1 -21 0 24.3 9.9
 -1 21 0 12.3 9.1
 0 -21 0 4.4 8.2
 0 21 0 4.2 8.4
 -1 -21 0 17 9.5
 1 21 0 10.5 8.5
 -2 -21 0 2.5 9.5
 2 21 0 10.7 11
 2 21 -1 62.39 12.1
 -2 -21 1 73.59 14.1
 1 21 -1 6.3 8.2
 -1 -21 1 4.7 8.3
 0 21 -1 69.59 11.7
 0 -21 1 75.19 11.5
 -1 21 -1 51.89 11.8
 1 -21 1 48.1 10
 -2 21 -1 199.58 19.4
 3 20 -1 6.6 9.4
 -3 -20 1 1.9 11.2
 2 20 -1 48.1 10.7
 -2 -20 1 59.89 11.6
 1 20 -1 69.09 11
 -1 -20 1 80.99 11.8
 0 20 -1 0.1 7.2
 0 -20 1 6.4 7.1
 -1 20 -1 48.4 10.2
 1 -20 1 27.8 8.7
 -2 20 -1 160.68 15.7
 -3 20 -1 67.09 13.1
 3 -20 1 39.5 9
 4 19 -1 0.7 9.2
 3 19 -1 12.1 8.5
 -3 -19 1 10.5 9.5
 2 19 -1 9.1 7.7
 -2 -19 1 11.8 8.4
 1 19 -1 6.2 7
 -1 -19 1 7.9 8.9
 0 19 -1 16.5 7.7
 0 -19 1 12.5 7.1
 -1 19 -1 7.1 7.7
 1 -19 1 7.6 4.6
 1 -19 1 8.2 6.9
 -2 19 -1 14.4 8.3
 2 -19 1 26.6 6.6
 3 -19 1 -5.4 6.5
 4 -19 1 0.4 8.2
 4 18 -1 141.89 15.2
 3 18 -1 21.4 8.2
 -3 -18 1 24.8 9.5
 2 18 -1 86.59 10.8
 -2 -18 1 80.39 11.1
 1 18 -1 5.7 6.2
 -1 -18 1 12.8 8
 0 18 -1 8.3 6.4
 0 -18 1 2.6 6.2
 0 -18 1 -1.7 3
 -1 18 -1 159.88 13.8
 1 -18 1 113.69 10.4
 2 -18 1 133.19 11
 3 -18 1 27 8.8
 4 -18 1 32.3 9.6
 -5 -17 1 10 9.8
 4 17 -1 67.89 10.4
 3 17 -1 17.3 7.3
 -3 -17 1 16.4 8.6
 2 17 -1 167.48 14.7
 -2 -17 1 167.58 16
 1 17 -1 -4.2 5.7
 -1 -17 1 5.2 7.6
 0 17 -1 142.99 12.4
 0 -17 1 136.99 12.3
 0 -17 1 143.29 12.2
 -1 17 -1 152.58 13
 1 -17 1 145.99 15.3
 2 -17 1 255.37 15
 3 -17 1 15.2 6.4
 4 -17 1 9.1 8
 -5 17 -1 123.79 15.6
 -5 -16 1 102.59 14.3
 4 16 -1 15.6 7.2
 3 16 -1 67.79 9.4
 -3 -16 1 56.29 10.3
 2 16 -1 1.4 5.3
 -2 -16 1 1.4 5.9
 1 16 -1 63.29 8.5
 -1 -16 1 62.19 8.7
 -1 -16 1 49.3 5.3
 0 16 -1 327.07 22
 0 16 -1 340.57 24.7
 0 -16 1 317.67 23.7
 0 -16 1 328.67 31.8
 1 -16 1 453.25 34.7
 2 -16 1 57.79 7.7
 3 -16 1 41 8.8
 4 -16 1 355.86 21.7
 -5 -15 1 15.6 9.1
 4 15 -1 233.48 15.7
 3 15 -1 39.1 7.6
 -3 -15 1 33.9 8.6
 2 15 -1 1.5 2.2
 2 15 -1 1.3 6.1
 -2 -15 1 3.7 5.8
 -2 -15 1 -0.8 2.3
 1 15 -1 284.37 19.1
 1 15 -1 311.17 23.9
 -1 -15 1 288.27 20.2
 -1 -15 1 307.47 24.6
 0 15 -1 800.22 36.4
 0 15 -1 831.52 39.8
 0 -15 1 754.02 41.3
 0 -15 1 824.52 69.19
 1 -15 1 0.4 4.3
 2 -15 1 30.4 5.9
 3 -15 1 280.17 20
 4 -15 1 17.6 8.7
 5 -15 1 73.39 11.7
 -6 -14 1 48.4 13.6
 -5 -14 1 26 9
 4 14 -1 68.49 9.8
 3 14 -1 242.38 16.3
 -3 -14 1 229.28 16.1
 2 14 -1 113.89 7.7
 2 14 -1 118.39 10.1
 -2 -14 1 107.09 7.1
 -2 -14 1 119.29 10.7
 1 14 -1 176.38 15.7
 1 14 -1 163.58 12.9
 -1 -14 1 135.09 12.3
 -1 -14 1 171.28 13.2
 0 14 -1 49.5 7
 0 -14 1 50.49 5.6
 -1 14 -1 699.43 42.2
 1 -14 1 707.43 38.1
 2 -14 1 26.3 5.3
 3 -14 1 65.79 8.2
 4 -14 1 129.49 14.1
 5 -14 1 20.6 8.8
 -6 14 -1 135.59 17.5
 -6 -13 1 102.99 13.9
 -5 -13 1 9 7.5
 4 13 -1 25.3 6.3
 3 13 -1 707.93 52.09
 3 13 -1 716.63 35.2
 -3 -13 1 671.53 42.5
 -3 -13 1 711.83 38
 2 13 -1 207.48 16
 2 13 -1 211.08 12.9
 -2 -13 1 227.98 18.5
 -2 -13 1 225.48 14.7
 1 13 -1 15.7 5.8
 -1 -13 1 9.3 4.7
 -1 -13 1 9.6 2.9
 0 13 -1 264.67 13.7
 0 -13 1 279.37 24.9
 -1 13 -1 123.19 9.3
 1 -13 1 142.59 9.7
 2 -13 1 9.8 4.2
 3 -13 1 11 4.8
 4 -13 1 6.7 5.8
 5 -13 1 1.8 6.9
 -6 13 -1 5.1 8.9
 -6 -12 1 -6 7.9
 -5 -12 1 37.5 8.8
 4 12 -1 6.4 6.1
 -4 -12 1 11.7 3.8
 -4 -12 1 6.6 6
 3 12 -1 26.1 5.7
 3 12 -1 17.1 2.7
 -3 -12 1 9.2 5.7
 -3 -12 1 18.1 3.3
 2 12 -1 19 5.3
 2 12 -1 16.2 3.2
 -2 -12 1 18.4 2.8
 1 12 -1 8.5 4
 1 12 -1 16.3 4.6
 -1 -12 1 13.6 3
 -1 -12 1 8.2 4.2
 0 12 -1 231.58 13.1
 0 -12 1 219.28 19.1
 -1 12 -1 198.28 12.6
 1 -12 1 198.88 10.6
 2 -12 1 135.19 10.5
 3 -12 1 58.19 7.2
 4 -12 1 103.39 10.4
 5 -12 1 87.29 11
 -6 12 -1 12.2 9.3
 -6 -11 1 101.19 13.4
 -5 -11 1 14.3 7.8
 -5 -11 1 29.3 5.8
 -4 -11 1 -1.2 5
 -4 -11 1 1.3 3.9
 3 11 -1 555.34 25
 3 11 -1 541.85 37.6
 -3 -11 1 546.45 22.7
 -3 -11 1 555.44 33.3
 2 11 -1 595.64 33.9
 2 11 -1 580.14 23.7
 -2 -11 1 609.64 35.7
 -2 -11 1 580.44 39
 1 11 -1 28.1 5
 1 11 -1 32.7 4.9
 -1 -11 1 24 3.3
 -1 -11 1 28.8 5
 0 11 -1 254.87 12.5
 0 -11 1 220.08 16.5
 -1 11 -1 551.44 41.6
 1 -11 1 525.15 30.3
 2 -11 1 100.99 8.2
 3 -11 1 11.8 4.7
 4 -11 1 5.3 5.2
 5 -11 1 5.7 6.5
 -6 11 -1 -2.9 7.5
 -6 -10 1 85.99 11.6
 -5 -10 1 40.5 7.9
 -5 -10 1 41.3 6.3
 -4 -10 1 14.5 4
 -4 -10 1 12.2 4.2
 -4 -10 1 10.6 6.4
 3 10 -1 929.11 61.39
 3 10 -1 882.31 58.79
 -3 -10 1 955.4 52.29
 -3 -10 1 937.11 40.8
 2 10 -1 185.08 13.5
 2 10 -1 204.78 11
 -2 -10 1 200.58 10.6
 -2 -10 1 176.58 12.6
 1 10 -1 316.57 15
 1 10 -1 341.97 17.3
 -1 -10 1 343.87 18.6
 -1 -10 1 327.07 24.5
 0 10 -1 318.67 14.2
 0 -10 1 268.77 20.9
 -1 10 -1 1381.66 86.99
 1 -10 1 1449.46 119.59
 -2 10 -1 240.38 18
 2 -10 1 259.87 15.1
 3 -10 1 241.38 20.3
 4 -10 1 116.19 10.1
 5 -10 1 11.1 5.2
 -6 10 -1 448.96 27.5
 -7 10 -1 1.3 9.1
 -6 -9 1 4 4.9
 -6 -9 1 7.3 7.2
 -5 -9 1 20.2 6
 -4 -9 1 1305.77 62.59
 -4 -9 1 1313.07 68.79
 -4 -9 1 1349.27 72.39
 3 9 -1 1209.08 69.89
 3 9 -1 1092.29 52.49
 -3 -9 1 1206.98 47.4
 2 9 -1 60.49 4.3
 2 9 -1 66.49 6.1
 -2 -9 1 74.09 6.6
 -2 -9 1 72.69 4.7
 1 9 -1 1653.73 78.79
 1 9 -1 1887.11 76.09
 -1 -9 1 1876.41 91.09
 0 9 -1 4951.2 300.87
 0 -9 1 5011.3 237.28
 -1 9 -1 38.7 4.6
 1 -9 1 45.1 4.5
 -2 9 -1 32.2 4.9
 2 -9 1 46.4 5
 3 -9 1 814.12 34.7
 4 -9 1 216.88 13.5
 5 -9 1 296.07 18.5
 -6 9 -1 49.5 9.7
 -7 9 -1 79.59 12.5
 -6 -8 1 27.4 7.6
 -6 -8 1 42.7 7.5
 -5 -8 1 240.08 16.1
 -5 -8 1 236.08 18.7
 -5 -8 1 237.78 15.1
 -4 -8 1 7.4 4.1
 -4 -8 1 1 4.3
 -4 -8 1 4.3 3.6
 3 8 -1 24.9 3.2
 3 8 -1 19.8 4.6
 -3 -8 1 20.7 3.7
 -3 -8 1 25.9 4.8
 2 8 -1 379.16 15.8
 2 8 -1 379.36 24.2
 -2 -8 1 371.16 14.5
 -2 -8 1 396.86 17.7
 -2 -8 1 343.17 18.3
 1 8 -1 449.26 26.5
 -1 -8 1 522.25 22.3
 -1 -8 1 493.95 24.7
 0 8 -1 348.37 19.1
 0 -8 1 321.07 24
 -1 8 -1 44.5 4.5
 1 -8 1 51.69 5.1
 -2 8 -1 117.09 7.6
 2 -8 1 129.99 8.9
 3 -8 1 29.8 5.2
 4 -8 1 335.77 19.5
 5 -8 1 26.9 6.7
 -6 8 -1 35.3 8.9
 -7 8 -1 -1.8 8.6
 -7 -7 1 6.5 6.2
 -6 -7 1 1.5 4.5
 -5 -7 1 98.09 9.5
 -5 -7 1 75.19 8
 -4 -7 1 84.79 7.2
 -4 -7 1 79.49 7.7
 -4 -7 1 96.69 7.5
 3 7 -1 121.59 7.5
 3 7 -1 107.29 6.3
 -3 -7 1 98.39 8
 -3 -7 1 116.39 7.1
 2 7 -1 247.08 12.2
 2 7 -1 209.28 10.3
 2 7 -1 224.78 13.4
 -2 -7 1 230.88 9.9
 -2 -7 1 222.58 11.6
 -2 -7 1 215.08 11.6
 1 7 -1 1 2.7
 -1 -7 1 2.6 1.6
 0 7 -1 480.35 21.8
 0 -7 1 438.26 21
 -1 7 -1 211.38 12
 1 -7 1 214.68 12.8
 -2 7 -1 420.76 34.3
 2 -7 1 462.65 23.5
 3 -7 1 -1.8 3.3
 4 -7 1 18.7 5.3
 5 -7 1 301.87 20.8
 -6 7 -1 6.7 6.8
 -7 7 -1 16.6 8.8
 -7 -6 1 90.79 11.7
 -6 -6 1 103.49 10.3
 -5 -6 1 55.19 6.9
 -5 -6 1 49.3 6.8
 -4 -6 1 365.26 19.7
 -4 -6 1 373.96 16.5
 -4 -6 1 400.56 18.5
 3 6 -1 3.5 2.5
 3 6 -1 -2.4 3.4
 3 6 -1 1.5 2.4
 -3 -6 1 4.1 3.2
 -3 -6 1 1.8 2.7
 -3 -6 1 3 3.3
 2 6 -1 1456.45 82.59
 2 6 -1 1444.16 79.99
 2 6 -1 1366.16 63.79
 -2 -6 1 1379.06 90.09
 -2 -6 1 1401.36 60.49
 -2 -6 1 1417.46 76.19
 1 6 -1 139.89 8.4
 -1 -6 1 138.89 7.9
 -1 -6 1 122.49 6.3
 0 6 -1 60.59 4.2
 0 -6 1 54.19 4.4
 -1 6 -1 468.05 23.4
 1 -6 1 462.45 21.9
 -2 6 -1 824.72 36.3
 2 -6 1 841.62 34.7
 -3 6 -1 96.59 8
 3 -6 1 106.79 7.7
 4 -6 1 16.5 4.8
 5 -6 1 1 5.5
 -6 6 -1 -3.7 6.3
 -7 6 -1 29.4 9.6
 -7 -5 1 70.99 10
 -6 -5 1 3.8 5.2
 5 5 -1 5 3.8
 -5 -5 1 3 3.7
 -5 -5 1 0.1 3.4
 4 5 -1 1106.19 51.89
 -4 -5 1 1153.98 48.3
 -4 -5 1 1220.98 45.3
 -4 -5 1 1067.19 48.7
 3 5 -1 1263.67 59.19
 3 5 -1 1148.99 52.69
 -3 -5 1 1149.69 47.8
 -3 -5 1 1135.49 46.5
 -3 -5 1 1194.38 52.09
 2 5 -1 95.09 5.6
 2 5 -1 99.09 5
 2 5 -1 97.79 16.2
 -2 -5 1 89.29 5.5
 -2 -5 1 72.69 6.7
 1 5 -1 1539.05 83.39
 1 5 -1 1580.14 98.69
 -1 -5 1 1524.75 71.29
 -1 -5 1 1526.45 63.89
 0 5 -1 4971.6 287.17
 -1 5 -1 109.59 5.9
 1 -5 1 109.79 6.3
 -2 5 -1 144.29 10.1
 2 -5 1 138.09 7.9
 -3 5 -1 530.45 39.9
 3 -5 1 535.75 35.1
 4 -5 1 118.99 8.5
 5 -5 1 344.37 18.1
 -6 5 -1 55.19 9.5
 -7 5 -1 35.3 9.7
 -8 -4 1 0.8 7.9
 -7 -4 1 154.48 13.5
 6 4 -1 16 4.9
 -6 -4 1 16.3 6.9
 5 4 -1 15.9 4.3
 -5 -4 1 15.9 3.5
 -5 -4 1 7.9 4.1
 4 4 -1 195.18 12.1
 -4 -4 1 216.48 11.5
 -4 -4 1 229.08 11.4
 -4 -4 1 232.18 11.5
 -4 -4 1 222.88 10.6
 3 4 -1 738.53 35.9
 3 4 -1 737.13 36.2
 -3 -4 1 744.23 32.2
 -3 -4 1 768.22 32.3
 -3 -4 1 740.53 44.8
 -3 -4 1 771.92 34.2
 -3 -4 1 755.92 31.2
 2 4 -1 1 2.1
 2 4 -1 2.5 2.7
 2 4 -1 0 1.8
 -2 -4 1 0.6 2.4
 -2 -4 1 0.7 2.1
 1 4 -1 474.15 25.5
 1 4 -1 502.05 25.5
 -1 -4 1 481.35 28.4
 -1 -4 1 450.45 26.3
 0 4 -1 293.57 14.8
 0 -4 1 289.87 15.7
 -1 4 -1 166.18 11.5
 1 -4 1 156.88 11.6
 -2 4 -1 914.61 48.8
 2 -4 1 883.01 41.7
 -3 4 -1 784.92 53.19
 3 -4 1 822.32 39.1
 4 -4 1 49.3 6
 5 -4 1 9.1 5.5
 -6 4 -1 307.67 18.6
 -7 4 -1 48.4 9.9
 -8 -3 1 3.4 8.2
 -7 -3 1 17.2 7.3
 6 3 -1 72.39 6.9
 -6 -3 1 60.79 8
 5 3 -1 101.99 7.2
 -5 -3 1 86.89 5.9
 -5 -3 1 104.79 8.5
 4 3 -1 305.87 15.3
 -4 -3 1 308.67 14
 -4 -3 1 298.57 14.1
 -4 -3 1 307.17 14.9
 -4 -3 1 292.47 13.3
 3 3 -1 77.49 5.3
 3 3 -1 81.59 6.5
 -3 -3 1 69.79 5.4
 -3 -3 1 71.79 5.6
 -3 -3 1 85.99 5.9
 2 3 -1 1888.51 100.09
 2 3 -1 1857.81 77.49
 2 3 -1 1934.91 101.19
 2 3 -1 1856.01 78.89
 -2 -3 1 1843.62 76.79
 -2 -3 1 1858.01 86.39
 -2 -3 1 1964.3 77.79
 1 3 -1 49 3.6
 1 3 -1 43.8 3.3
 -1 -3 1 53.79 3.4
 -1 -3 1 45.2 3.8
 0 3 -1 515.05 30.7
 0 -3 1 496.05 33.2
 -1 3 -1 2564.64 103.79
 1 -3 1 2594.34 147.89
 -2 3 -1 3125.49 143.59
 2 -3 1 3211.58 148.09
 -3 3 -1 178.78 12.5
 3 -3 1 205.48 10.6
 4 -3 1 11.7 4.1
 -5 3 -1 752.42 30.2
 5 -3 1 721.13 52.39
 -6 3 -1 42.7 8.2
 -7 3 -1 117.49 12.8
 -8 3 -1 0.2 9.5
 -8 -2 1 73.79 12.3
 -7 -2 1 18.2 9.2
 6 2 -1 4.8 3.9
 -6 -2 1 5.1 6.2
 5 2 -1 544.35 33.4
 -5 -2 1 493.45 28.5
 -5 -2 1 558.04 26.6
 4 2 -1 709.83 35.9
 -4 -2 1 720.03 31.8
 -4 -2 1 719.63 38
 -4 -2 1 702.93 30.2
 3 2 -1 766.82 35.7
 -3 -2 1 766.12 30.3
 -3 -2 1 779.52 33.8
 -3 -2 1 730.63 34.1
 -3 -2 1 797.22 30
 2 2 -1 246.68 12.8
 2 2 -1 225.68 12.4
 -2 -2 1 249.88 13.3
 -2 -2 1 241.58 13.1
 -2 -2 1 220.28 10.2
 -2 -2 1 248.78 12.8
 1 2 -1 88.59 3.9
 1 2 -1 83.59 4.3
 1 2 -1 96.99 5
 -1 -2 1 91.39 5.2
 -1 -2 1 82.29 4.4
 0 2 -1 279.87 13.5
 0 -2 1 281.47 17.8
 0 -2 1 271.67 16.3
 -2 2 -1 317.07 14.4
 2 -2 1 324.47 22
 -3 2 -1 176.38 9.6
 3 -2 1 195.08 10.2
 4 -2 1 2289.77 95.69
 -5 2 -1 590.04 26.7
 5 -2 1 517.35 36.5
 -6 2 -1 46.5 7.9
 -7 2 -1 52.49 9.5
 -8 2 -1 129.29 16.4
 -8 -1 1 26.8 10.3
 -7 -1 1 68.49 10
 6 1 -1 151.78 10.2
 -6 -1 1 133.89 11.3
 5 1 -1 147.59 8.5
 -5 -1 1 158.58 7.7
 4 1 -1 5 2.6
 -4 -1 1 9.7 3.7
 -4 -1 1 5.8 3.4
 -4 -1 1 5 2
 3 1 -1 393.16 18.8
 -3 -1 1 399.06 18.9
 -3 -1 1 404.26 19.8
 -3 -1 1 424.06 19
 2 1 -1 345.47 16.5
 2 1 -1 323.97 15.3
 -2 -1 1 322.57 15.6
 -2 -1 1 327.87 16.9
 -2 -1 1 329.27 14.9
 1 1 -1 370.16 16.9
 1 1 -1 350.96 15.4
 -1 -1 1 382.86 19.4
 -1 -1 1 360.46 19.1
 0 1 -1 -0.1 0.5
 0 -1 1 -0.2 0.6
 -1 1 -1 67.89 3.6
 1 -1 1 57.59 3.5
 -2 1 -1 302.47 18.4
 2 -1 1 302.17 15.2
 -3 1 -1 69.59 5.6
 3 -1 1 64.99 5.4
 -4 1 -1 142.09 9.3
 4 -1 1 135.69 8.6
 4 -1 1 150.88 9.6
 -5 1 -1 11.9 5.1
 5 -1 1 -2.6 4.1
 -6 1 -1 6 5.5
 6 -1 1 0.3 4
 -7 1 -1 17 7.5
 -8 1 -1 14.1 9.3
 -8 0 1 6.5 8.7
 -7 0 1 0.2 6.2
 6 0 -1 3.3 3.2
 -6 0 1 0.8 4.9
 5 0 -1 2.9 2.9
 -5 0 1 1.9 2.1
 -5 0 1 3.9 5.3
 4 0 -1 1.3 2.5
 -4 0 1 -0.6 3.2
 -4 0 1 2 3.3
 3 0 -1 0 1.8
 3 0 -1 0.2 2.1
 -3 0 1 1.7 2.6
 -3 0 1 1.3 2.3
 2 0 -1 -1 1.3
 2 0 -1 -2.9 1.6
 -2 0 1 2.8 2.2
 -2 0 1 0.6 2.1
 1 0 -1 1.9 1.3
 1 0 -1 1.8 0.8
 -1 0 1 2.4 0.8
 -1 0 1 2.9 0.5
 -1 0 -1 2.1 1.3
 1 0 1 -0.6 1
 1 0 1 0.2 1.2
 -2 0 -1 0.5 1.8
 2 0 1 1 1.8
 2 0 1 -0.8 1.9
 -3 0 -1 2.8 2.6
 3 0 1 2.9 3
 3 0 1 2.6 2.5
 -4 0 -1 2.7 3.5
 -4 0 -1 1.4 3.2
 4 0 1 -1 2.8
 -5 0 -1 -6.2 5.2
 5 0 1 1.9 3.5
 5 0 1 0.9 3.7
 -6 0 -1 0.6 5.2
 6 0 1 -1.1 3.9
 -7 0 -1 2.6 7
 7 0 1 3.9 4.2
 -8 0 -1 4.9 10.2
 -8 1 1 61.79 12
 -7 1 1 75.69 10.6
 6 -1 -1 180.78 12.7
 -6 1 1 205.68 14.1
 5 -1 -1 145.99 9.9
 5 -1 -1 155.58 9.4
 -5 1 1 170.08 11
 4 -1 -1 10.9 3
 -4 1 1 6.2 3.9
 3 -1 -1 421.16 18.8
 -3 1 1 409.26 19
 -3 1 1 416.76 16.6
 -2 1 1 315.67 14.2
 -2 1 1 312.37 12.7
 1 -1 -1 380.86 19.1
 -1 1 1 361.96 18.3
 0 -1 -1 -0.3 0.5
 0 -1 -1 -0.7 0.5
 0 -1 -1 -0.3 0.5
 0 1 1 -0.1 0.4
 -1 -1 -1 60.29 4.3
 -1 -1 -1 59.59 4.1
 -1 -1 -1 71.49 3.6
 1 1 1 63.99 3.6
 1 1 1 67.19 3.5
 1 1 1 69.09 4.6
 -2 -1 -1 322.57 17
 2 1 1 295.97 14.8
 2 1 1 321.47 15.4
 2 1 1 331.67 16
 -3 -1 -1 66.99 5.2
 3 1 1 81.79 5.9
 3 1 1 79.09 5.9
 3 1 1 72.89 5.9
 -4 -1 -1 148.29 9.2
 -4 -1 -1 161.48 9.4
 4 1 1 160.38 9.4
 4 1 1 134.49 9
 4 1 1 144.09 8.6
 -5 -1 -1 0.9 4.2
 5 1 1 10.5 4.2
 5 1 1 2.4 3.7
 -6 -1 -1 3 5.7
 6 1 1 1.3 3.6
 -7 -1 -1 29.9 8
 7 1 1 25.6 6.1
 -8 -1 -1 20.1 11.3
 -8 2 1 69.29 12.4
 -7 2 1 16.1 7.5
 6 -2 -1 4 3.6
 6 -2 -1 8.6 3.4
 -6 2 1 16.2 6.4
 5 -2 -1 500.55 25
 5 -2 -1 497.75 28.9
 -5 2 1 523.85 22.7
 4 -2 -1 637.24 31.7
 -4 2 1 688.73 33.7
 -3 2 1 734.93 32.6
 -3 2 1 758.12 39.7
 -2 2 1 252.97 10.9
 -2 2 1 234.48 12.2
 -1 2 1 88.19 6.2
 -1 2 1 80.69 4.4
 0 -2 -1 254.77 18
 0 -2 -1 247.38 13.6
 0 -2 -1 228.48 13
 0 2 1 266.37 14.3
 0 2 1 239.08 11.5
 0 2 1 205.78 16.4
 1 2 1 9999 419.46
 -2 -2 -1 354.56 24
 -2 -2 -1 352.56 17.8
 2 2 1 355.66 20.5
 2 2 1 337.47 17.5
 2 2 1 346.87 15.9
 2 2 1 333.97 15.3
 -3 -2 -1 183.88 9.2
 -3 -2 -1 207.68 10.2
 3 2 1 199.88 12.6
 3 2 1 191.98 10
 3 2 1 198.68 12.1
 -4 -2 -1 2325.67 99.09
 -4 -2 -1 2353.06 93.49
 4 2 1 2145.79 105.29
 4 2 1 2230.98 95.29
 4 2 1 2177.88 109.29
 -5 -2 -1 556.24 39.4
 -5 -2 -1 559.94 25.9
 5 2 1 563.34 26.2
 -6 -2 -1 62.89 8.2
 6 2 1 79.39 7.4
 -7 -2 -1 31.1 8.1
 7 2 1 25 6.8
 -8 -2 -1 110.99 14.7
 -8 3 1 11.2 10.9
 -7 3 1 17 9.5
 6 -3 -1 49.2 5.3
 -6 3 1 69.09 8.7
 5 -3 -1 106.89 7.6
 -5 3 1 101.59 9.4
 -4 3 1 281.07 14.3
 -3 3 1 69.89 9.4
 -3 3 1 85.79 6.5
 2 -3 -1 1927.11 83.99
 -2 3 1 1902.41 78.99
 -2 3 1 1920.91 95.39
 1 -3 -1 48.1 3.9
 -1 3 1 44.2 3.4
 0 -3 -1 521.65 26.5
 0 -3 -1 479.95 31.1
 0 3 1 497.05 30.5
 0 3 1 498.15 33.4
 -1 -3 -1 2496.35 152.18
 -1 -3 -1 2499.45 164.58
 -1 -3 -1 2688.93 113.99
 1 3 1 2544.65 111.49
 1 3 1 2537.25 127.99
 -2 -3 -1 3278.87 189.38
 -2 -3 -1 3227.98 155.28
 -2 -3 -1 3227.48 156.18
 -2 -3 -1 3345.57 149.39
 -2 -3 -1 3195.18 149.29
 2 3 1 3281.57 133.69
 2 3 1 3176.08 156.98
 -3 -3 -1 190.38 9.1
 -3 -3 -1 201.48 9.1
 -3 -3 -1 186.18 8.8
 -3 -3 -1 190.28 10.2
 3 3 1 188.58 9.3
 3 3 1 184.58 10
 -4 -3 -1 19.8 4.3
 -4 -3 -1 24.9 4
 4 3 1 23.9 4.5
 4 3 1 15.7 4.5
 -5 -3 -1 706.13 32
 -5 -3 -1 714.43 31.4
 5 3 1 696.23 29.3
 6 3 1 27.2 6.3
 -7 -3 -1 121.69 12
 7 3 1 125.79 11.9
 -8 -3 -1 -3.1 7.6
 -8 4 1 3.7 9
 -7 4 1 121.59 13.6
 -6 4 1 21 6.9
 5 -4 -1 10.9 3.7
 -5 4 1 13.1 5.5
 -4 4 1 270.67 14.2
 -3 4 1 726.53 33
 -3 4 1 721.63 35.8
 2 -4 -1 7.7 5.5
 -2 4 1 2.4 4.5
 1 -4 -1 482.65 29.4
 -1 4 1 469.75 21.4
 0 -4 -1 292.57 14
 0 -4 -1 278.97 17.9
 0 4 1 279.67 14.1
 0 4 1 270.17 14.6
 -1 -4 -1 171.18 10.3
 -1 -4 -1 179.68 7.8
 -1 -4 -1 181.98 10.7
 -1 -4 -1 182.38 9
 -1 -4 -1 182.08 11.9
 1 4 1 188.88 8.1
 1 4 1 166.08 9.4
 -2 -4 -1 886.61 42.9
 -2 -4 -1 927.71 42.5
 -2 -4 -1 833.32 44.1
 -2 -4 -1 864.71 55.59
 -2 -4 -1 872.21 44.6
 -2 -4 -1 857.31 48.7
 2 4 1 900.21 43.2
 2 4 1 876.11 41.3
 -3 -4 -1 817.62 32.6
 -3 -4 -1 835.52 33.1
 -3 -4 -1 775.62 37.8
 -3 -4 -1 786.12 34.6
 3 4 1 806.92 35.3
 3 4 1 794.42 33.3
 -4 -4 -1 56.19 6
 -4 -4 -1 59.09 5.3
 -4 -4 -1 49 4.8
 -4 -4 -1 50.59 5.1
 4 4 1 44.7 5.5
 -5 -4 -1 12.8 4.8
 -5 -4 -1 7.9 3.9
 5 4 1 20.1 5.2
 -6 -4 -1 261.57 15.4
 6 4 1 277.97 15.9
 -7 -4 -1 26.2 8.3
 7 4 1 40.7 6.9
 -7 5 1 43.6 10.1
 -6 5 1 5.5 6.1
 -5 5 1 1.1 4.7
 -4 5 1 1172.58 46.7
 3 -5 -1 1225.38 56.69
 -3 5 1 1189.68 50.29
 -3 5 1 1184.48 51.29
 2 -5 -1 103.59 6.5
 -2 5 1 95.49 6.4
 1 -5 -1 1537.95 89.19
 -1 5 1 1521.05 98.59
 0 5 1 4980.8 309.37
 -1 -5 -1 125.69 7.7
 -1 -5 -1 120.99 5.8
 -1 -5 -1 128.19 6.8
 -1 -5 -1 130.99 7.8
 1 5 1 130.79 9.2
 1 5 1 148.09 7.6
 -2 -5 -1 152.48 8
 -2 -5 -1 153.18 7.9
 -2 -5 -1 147.29 9.7
 -2 -5 -1 159.08 8.8
 -2 -5 -1 123.39 7.9
 -2 -5 -1 131.99 7.3
 2 5 1 142.69 8.6
 -3 -5 -1 535.95 24.8
 -3 -5 -1 586.04 24.5
 -3 -5 -1 519.85 21.1
 -3 -5 -1 570.84 34.7
 3 5 1 562.84 29.3
 3 5 1 579.04 27.3
 -4 -5 -1 124.59 7.9
 -4 -5 -1 132.79 7.7
 -4 -5 -1 117.79 9.1
 -4 -5 -1 130.99 7.7
 4 5 1 107.59 8
 -5 -5 -1 329.07 17.1
 -5 -5 -1 291.87 23.2
 5 5 1 344.17 16.2
 -6 -5 -1 39 7.5
 6 5 1 40.9 6.7
 7 5 1 42 7.3
 -7 6 1 101.59 11.3
 -6 6 1 131.99 12.3
 -5 6 1 55.29 7.6
 -4 6 1 374.26 18.3
 3 -6 -1 0.9 2.6
 -3 6 1 5.9 3.5
 2 -6 -1 1379.76 60.89
 -2 6 1 1449.95 63.39
 1 -6 -1 140.79 8
 -1 6 1 137.09 8.7
 0 -6 -1 53.19 4.9
 0 -6 -1 55.09 4.4
 0 6 1 61.39 4.6
 0 6 1 62.79 4.3
 -1 -6 -1 451.85 22.1
 -1 -6 -1 424.36 19.5
 1 6 1 456.55 29.9
 1 6 1 453.95 23.6
 -2 -6 -1 834.92 34
 -2 -6 -1 835.32 52.19
 -2 -6 -1 881.11 62.79
 -2 -6 -1 865.11 35.2
 -2 -6 -1 913.21 43.1
 2 6 1 831.42 38.1
 2 6 1 854.61 42.1
 -3 -6 -1 118.09 7.4
 -3 -6 -1 121.69 6.3
 -3 -6 -1 109.59 8
 -3 -6 -1 120.49 8.5
 -3 -6 -1 112.89 6.5
 3 6 1 105.89 8.2
 3 6 1 125.79 8.2
 -4 -6 -1 31.6 6.2
 -4 -6 -1 25.1 4.2
 -4 -6 -1 32.9 4.3
 -4 -6 -1 30.5 3.9
 4 6 1 28.9 5
 -5 -6 -1 9.6 3.8
 -5 -6 -1 11 4.9
 -5 -6 -1 5.4 5.1
 5 6 1 -0.3 3.8
 -6 -6 -1 2.2 5.4
 6 6 1 2.1 4.6
 -7 -6 -1 18.8 7.8
 7 6 1 -1.7 6.1
 -7 7 1 5.9 7.8
 -6 7 1 0.4 6.3
 -5 7 1 99.79 10
 -4 7 1 70.99 7.7
 3 -7 -1 101.19 8.5
 2 -7 -1 203.48 13.3
 -2 7 1 236.28 13.1
 1 -7 -1 8.6 2.6
 -1 7 1 4.3 2.1
 0 -7 -1 470.25 24.7
 0 -7 -1 476.05 27.5
 0 7 1 461.75 22.4
 0 7 1 455.75 20.9
 -1 -7 -1 218.38 14.5
 -1 -7 -1 206.08 12.6
 1 7 1 220.48 10.9
 1 7 1 222.28 11.5
 -2 -7 -1 446.16 17.9
 -2 -7 -1 436.06 19.8
 -2 -7 -1 473.25 33.1
 -2 -7 -1 441.36 20.8
 -2 -7 -1 453.85 22.5
 2 7 1 450.35 26.1
 2 7 1 445.56 22.4
 -3 -7 -1 2.1 3.5
 -3 -7 -1 8.5 3.6
 -3 -7 -1 17.1 5
 -3 -7 -1 2 2.8
 -3 -7 -1 6.8 2
 3 7 1 2.8 3.9
 -4 -7 -1 11 3.5
 -4 -7 -1 8.3 5.7
 -4 -7 -1 8.6 4
 -4 -7 -1 11.5 3.4
 4 7 1 6.2 5
 -5 -7 -1 247.58 12.9
 -5 -7 -1 245.88 16.6
 -5 -7 -1 236.68 14.9
 5 7 1 241.38 13.9
 -6 -7 -1 21.2 6
 6 7 1 11.7 5.5
 -7 8 1 21.4 8.8
 -6 8 1 39.1 8.6
 -5 8 1 288.57 17.2
 -4 8 1 5 4.6
 3 -8 -1 19.2 4.7
 2 -8 -1 388.46 16.7
 -2 8 1 393.46 18
 1 -8 -1 485.35 23.4
 -1 8 1 474.25 27.6
 0 -8 -1 353.16 27.8
 0 -8 -1 328.47 26.2
 0 8 1 319.77 16.4
 0 8 1 358.26 24.5
 -1 -8 -1 54.69 3.8
 -1 -8 -1 50.89 5.1
 1 8 1 58.79 3.7
 -2 -8 -1 135.19 8.1
 -2 -8 -1 118.89 5.3
 -2 -8 -1 116.79 10
 -2 -8 -1 130.49 8.9
 2 8 1 100.99 7.6
 -3 -8 -1 37.8 5.9
 -3 -8 -1 42.1 3.6
 -3 -8 -1 38.1 3.4
 -3 -8 -1 46 6.2
 -3 -8 -1 37.4 5.4
 3 8 1 50.79 5.8
 -4 -8 -1 323.07 17.7
 -4 -8 -1 329.57 17.8
 -4 -8 -1 304.87 22.6
 4 8 1 330.17 18.3
 -5 -8 -1 30.8 5.3
 -5 -8 -1 33.7 7.7
 5 8 1 34.3 6.3
 -6 -8 -1 23.6 6
 -7 9 1 87.69 13.1
 -6 9 1 6.1 6.9
 -5 9 1 21.3 6.7
 -4 9 1 1355.66 62.39
 3 -9 -1 1239.78 54.69
 2 -9 -1 58.79 5.6
 -2 9 1 56.99 5.7
 1 -9 -1 1924.11 98.69
 -1 9 1 1957.3 103.59
 0 -9 -1 4924.61 246.08
 0 9 1 4890.81 350.16
 -1 -9 -1 43.4 2.9
 -1 -9 -1 47 5.1
 1 9 1 42.6 3.1
 1 9 1 44.9 5.4
 -2 -9 -1 42.3 2.3
 -2 -9 -1 38.2 5.7
 -2 -9 -1 41.6 2.2
 -2 -9 -1 38.3 5.8
 2 9 1 49.1 5.5
 -3 -9 -1 815.82 38.4
 -3 -9 -1 852.11 42.3
 -3 -9 -1 879.81 57.59
 -3 -9 -1 832.02 42.2
 -4 -9 -1 251.27 13.9
 -4 -9 -1 218.68 14.8
 -4 -9 -1 251.37 14.2
 -5 -9 -1 365.46 20.8
 -5 -9 -1 386.36 22.1
 -7 10 1 14.7 9.6
 -6 10 1 105.99 12.3
 -5 10 1 43 8.3
 -4 10 1 12.5 5.5
 3 -10 -1 965.6 39.8
 2 -10 -1 178.78 11.5
 -2 10 1 163.68 10.8
 1 -10 -1 342.77 27.1
 -1 10 1 369.86 19.7
 0 -10 -1 267.07 22
 0 -10 -1 238.08 15.1
 0 10 1 258.07 14.6
 0 10 1 255.27 13.8
 -1 -10 -1 1444.66 81.09
 -1 -10 -1 1400.36 67.39
 1 10 1 1388.96 59.79
 1 10 1 1395.56 70.49
 -2 -10 -1 254.27 18.5
 2 10 1 275.17 13.5
 -3 -10 -1 239.58 14.2
 -3 -10 -1 236.78 14.5
 -3 -10 -1 239.98 10.7
 -3 -10 -1 250.57 15.7
 3 10 1 260.67 14.3
 -4 -10 -1 130.89 8.8
 -4 -10 -1 134.09 12
 -4 -10 -1 141.09 9.5
 -5 -10 -1 14.3 4.2
 -5 -10 -1 12.2 6.5
 -6 -10 -1 388.26 26.3
 -6 11 1 120.29 13.4
 -5 11 1 32.2 8.2
 -4 11 1 4.8 5
 3 -11 -1 611.64 27.6
 2 -11 -1 616.24 48.6
 -2 11 1 568.34 39.9
 1 -11 -1 22 3.9
 -1 11 1 16.6 3.4
 0 -11 -1 229.58 14.6
 0 11 1 230.98 12.5
 0 11 1 240.18 12.6
 -1 -11 -1 532.45 36.3
 1 11 1 526.25 31.6
 1 11 1 528.25 22.8
 -2 -11 -1 58.29 7.6
 -3 -11 -1 13.5 5.4
 -3 -11 -1 7.9 1
 -3 -11 -1 9.4 1
 3 11 1 13.4 4.9
 -4 -11 -1 4.5 2.7
 -4 -11 -1 9.2 6.1
 -5 -11 -1 12.7 6.7
 -6 -11 -1 -4.4 9.1
 -6 12 1 -0.2 8.3
 -5 12 1 33.3 8.4
 -4 12 1 6.7 5.4
 3 -12 -1 16.7 5.5
 2 -12 -1 27.8 5.6
 1 -12 -1 15.6 3.7
 -1 12 1 16.3 3.6
 -1 12 1 18.7 5.2
 0 -12 -1 212.58 17.1
 0 12 1 218.38 15.4
 0 12 1 223.68 12.2
 -1 -12 -1 201.38 14.4
 -1 -12 -1 188.88 13
 1 12 1 206.08 12.9
 1 12 1 203.78 11.1
 -2 -12 -1 133.19 11.1
 2 12 1 127.69 9.8
 -3 -12 -1 55.79 8.3
 3 12 1 49.4 7.5
 -4 -12 -1 108.69 11.4
 -4 -12 -1 132.89 12.1
 -5 -12 -1 73.09 11.1
 -6 -12 -1 3.6 8.6
 -6 13 1 152.98 15.7
 -5 13 1 6.3 7.1
 -4 13 1 26 6.8
 3 -13 -1 799.32 36.6
 2 -13 -1 217.68 16.5
 1 -13 -1 9.8 3.1
 -1 13 1 8.3 4.5
 0 -13 -1 262.17 21
 0 13 1 253.47 18.5
 0 13 1 275.27 19.1
 -1 -13 -1 137.29 9.4
 -1 -13 -1 139.29 12.1
 1 13 1 129.99 9.4
 1 13 1 120.29 9.6
 -2 -13 -1 17.1 6.2
 2 13 1 -0.9 4.2
 -3 -13 -1 2 6.1
 3 13 1 2.3 4.8
 -4 -13 -1 1.7 6.4
 -4 -13 -1 -3.2 6.4
 -5 -13 -1 19.2 8.6
 -6 -13 -1 4.1 10.9
 -6 14 1 36.1 10.6
 -5 14 1 41.5 9.3
 -4 14 1 58.19 8.6
 3 -14 -1 220.18 14
 2 -14 -1 121.39 9.7
 -2 14 1 107.89 9.6
 1 -14 -1 178.38 13.8
 -1 14 1 164.68 11
 -1 14 1 171.98 11.7
 0 -14 -1 54.79 5.2
 0 14 1 53.49 7.2
 0 14 1 39.4 5.5
 -1 -14 -1 677.13 38.7
 1 14 1 695.93 41.9
 1 14 1 740.33 45.6
 -2 -14 -1 23.7 7.6
 2 14 1 19.8 5.9
 -3 -14 -1 45.5 9
 -4 -14 -1 136.19 14.3
 -4 -14 -1 96.39 12.1
 -5 -14 -1 14.3 8.9
 -6 -14 -1 125.19 17.5
 -5 15 1 7.9 7.5
 -4 15 1 313.47 20.2
 3 -15 -1 40 7.5
 2 -15 -1 3.3 4.1
 -2 15 1 0.5 4.9
 1 -15 -1 299.27 19.4
 -1 15 1 305.77 22.7
 -1 15 1 311.37 22.1
 0 -15 -1 852.11 64.19
 0 15 1 801.82 56.99
 0 15 1 823.22 38.9
 -1 -15 -1 -5.1 7.2
 1 15 1 -0.1 1.7
 1 15 1 3.5 2.5
 1 15 1 -0.5 5.2
 -2 -15 -1 20 6.9
 2 15 1 20 7.3
 -3 -15 -1 324.37 20.7
 3 15 1 314.57 18.5
 -4 -15 -1 30.6 9.9
 -4 -15 -1 27.4 9.2
 -5 -15 -1 61.79 12.2
 -5 16 1 116.49 13.2
 -5 16 1 100.79 10.8
 -4 16 1 19.3 7.1
 -4 16 1 11.5 7.6
 -3 16 1 57.99 7.8
 2 -16 -1 -5.6 4.3
 -2 16 1 1.1 5
 1 -16 -1 58.39 6.7
 -1 16 1 47.5 7.6
 -1 16 1 66.59 8.7
 0 -16 -1 340.47 24.2
 0 16 1 341.17 25.4
 0 16 1 320.17 20.5
 -1 -16 -1 385.16 26.3
 1 16 1 410.46 23.8
 1 16 1 448.76 28.2
 -2 -16 -1 59.59 10.6
 2 16 1 52.39 8.5
 -3 -16 -1 37.1 9.9
 3 16 1 34.5 9.1
 -4 -16 -1 401.56 30.1
 -4 -16 -1 359.96 31.8
 -5 -16 -1 150.88 17.9
 -5 17 1 17.6 7.5
 -5 17 1 18.5 8.7
 -4 17 1 84.69 10.7
 -4 17 1 79.59 10.8
 -3 17 1 15.7 7.5
 -3 17 1 12.2 6.6
 -2 17 1 180.88 14.5
 1 -17 -1 3.6 4.3
 -1 17 1 -0.6 5.8
 0 17 1 143.69 12.4
 0 17 1 133.29 9.6
 -1 -17 -1 150.28 13.8
 1 17 1 169.08 14.2
 -2 -17 -1 303.27 25.1
 2 17 1 309.37 18.6
 -3 -17 -1 17.1 9.1
 3 17 1 8.1 8.2
 -4 -17 -1 -3.3 9.3
 -4 -17 -1 9.7 10
 -5 -17 -1 96.19 15.3
 -4 18 1 192.48 15.5
 -4 18 1 191.68 15.6
 -3 18 1 38.1 7.9
 -3 18 1 21.6 9.2
 -2 18 1 73.79 9
 -2 18 1 105.29 11.4
 -1 18 1 1 3.8
 -1 18 1 4.1 6.2
 0 18 1 5.7 6.2
 -1 -18 -1 123.99 14.5
 1 18 1 153.78 12.8
 -2 -18 -1 118.69 13.4
 -3 -18 -1 29 10.2
 3 18 1 37.4 9
 -4 -18 -1 16.9 9.9
 -4 -18 -1 29.1 13.2
 -4 19 1 -0.1 9.3
 -4 19 1 -7 8.8
 -3 19 1 9.6 7.6
 -3 19 1 0.5 7.5
 -2 19 1 17.2 6.4
 -2 19 1 16.5 9.4
 -1 19 1 9.1 4.4
 -1 19 1 0.8 6.7
 0 -19 -1 3.6 9
 0 19 1 9.9 7.1
 -1 -19 -1 10.8 8.3
 1 19 1 5.4 7.1
 -2 -19 -1 23.1 9.1
 2 19 1 14.5 9.6
 -3 -19 -1 12.6 9.7
 3 19 1 -0.8 7.9
 -4 -19 -1 15.2 10.8
 -3 20 1 10 8.8
 -3 20 1 -0.9 6.1
 -2 20 1 59.69 8.1
 -2 20 1 61.39 11.2
 -1 20 1 80.79 11.9
 0 -20 -1 -7 7.8
 0 20 1 20.2 10
 -1 -20 -1 43.1 11.4
 1 20 1 34 10.6
 -2 -20 -1 85.69 13.7
 2 20 1 123.59 13.7
 -3 -20 -1 42.8 12.3
 3 20 1 57.69 11.4
 -2 21 1 86.09 12.8
 -1 21 1 13.3 9.3
 0 -21 -1 59.09 12.3
 0 21 1 76.99 12.1
 -1 -21 -1 50.49 11.9
 1 21 1 55.69 11.2
 -2 -21 -1 163.78 16.9
 2 21 1 142.19 17.4
 2 21 -2 20.8 9.9
 -2 -21 2 28.2 10.5
 1 21 -2 7.8 8.7
 -1 -21 2 11.8 8.7
 0 21 -2 95.29 13.1
 0 -21 2 100.29 13.2
 -1 21 -2 3.3 11.3
 1 -21 2 4.5 6.8
 -2 21 -2 3.6 9.5
 3 20 -2 191.08 17.3
 2 20 -2 10.4 10.1
 -2 -20 2 4.3 9.9
 1 20 -2 13.9 8
 -1 -20 2 9.4 8
 0 20 -2 144.09 14.6
 0 -20 2 158.08 15.7
 -1 20 -2 4.8 8.4
 1 -20 2 37.9 9.7
 2 -20 2 29.6 7.6
 3 -20 2 3.5 7
 3 19 -2 222.98 18
 2 19 -2 15 8.2
 -2 -19 2 8.7 7.9
 1 19 -2 18.7 7.8
 -1 -19 2 29.2 8
 0 -19 2 90.49 12.5
 -1 19 -2 101.89 12.9
 1 -19 2 94.59 10.4
 1 -19 2 73.09 13.5
 2 -19 2 192.28 18.9
 3 -19 2 108.99 11.9
 4 -19 2 29.4 9.6
 4 18 -2 78.29 11.6
 3 18 -2 110.29 13
 -3 -18 2 106.99 13
 -2 -18 2 30.4 8.6
 1 18 -2 18 8.6
 -1 -18 2 36.3 8.1
 0 -18 2 52.89 6.5
 0 -18 2 64.79 9.7
 1 -18 2 33.2 6.7
 1 -18 2 23.6 7.9
 2 -18 2 5.1 6.7
 3 -18 2 3.7 7.8
 4 -18 2 2.1 9.6
 -5 -17 2 35.2 11.7
 4 17 -2 5.5 7.7
 3 17 -2 34.5 8.1
 -3 -17 2 30.2 8.7
 2 17 -2 61.89 9.1
 -2 -17 2 42.3 8.8
 1 17 -2 26.5 7.4
 -1 -17 2 24.3 4.5
 -1 -17 2 20.9 6.8
 0 -17 2 151.48 12.5
 0 -17 2 127.69 11.4
 1 -17 2 43.3 7.6
 1 -17 2 55.59 7.3
 2 -17 2 88.29 10.3
 3 -17 2 5.1 5.9
 4 -17 2 137.59 13.6
 5 -17 2 1.6 6.1
 -5 -16 2 67.89 12.6
 4 16 -2 23.7 8.7
 3 16 -2 193.98 14.6
 -3 -16 2 261.37 21.5
 2 16 -2 19.4 6.8
 -2 -16 2 26.1 7.3
 1 16 -2 126.99 11.4
 -1 -16 2 128.99 12
 -1 -16 2 149.88 14.8
 0 16 -2 36.6 8.2
 0 -16 2 45.5 6.2
 0 -16 2 59.89 7.9
 1 -16 2 6.6 4.3
 2 -16 2 251.57 22.4
 3 -16 2 31 8.3
 4 -16 2 -0.3 7
 5 -16 2 35.6 11.7
 -5 -15 2 51.79 12.4
 4 15 -2 2.8 7.4
 3 15 -2 230.28 15.3
 -3 -15 2 258.67 23.5
 2 15 -2 604.54 47
 2 15 -2 633.24 36.3
 -2 -15 2 516.75 42.4
 -2 -15 2 580.94 47.5
 1 15 -2 -4.8 4.9
 1 15 -2 -4.1 4.8
 -1 -15 2 0.9 3
 -1 -15 2 1.5 4.9
 0 15 -2 -0.2 4.9
 0 -15 2 6.4 3.9
 0 -15 2 7.5 4.9
 1 -15 2 443.46 29.7
 2 -15 2 10.8 4.9
 3 -15 2 89.59 10.1
 4 -15 2 9.8 6.5
 5 -15 2 -0.4 7.9
 -6 -14 2 1.9 9.2
 -5 -14 2 83.69 12.1
 4 14 -2 217.98 16
 3 14 -2 -1.1 6
 -3 -14 2 -0.6 5.5
 -3 -14 2 1.7 2.5
 2 14 -2 16.9 4.3
 2 14 -2 15.5 5.6
 -2 -14 2 21.1 3.9
 -2 -14 2 21 6
 1 14 -2 460.25 25.6
 1 14 -2 441.36 40.7
 -1 -14 2 445.36 32.3
 -1 -14 2 437.66 38.8
 0 14 -2 305.47 16.7
 0 -14 2 317.87 18.4
 0 -14 2 357.96 23
 1 -14 2 191.28 12.2
 2 -14 2 6.9 4.3
 3 -14 2 144.79 13.7
 4 -14 2 9.6 6.5
 5 -14 2 190.68 18.4
 -6 14 -2 -3.4 8.9
 -6 -13 2 -5.1 8
 -5 -13 2 19.1 8
 4 13 -2 124.59 10.5
 -4 -13 2 107.49 7.8
 3 13 -2 14.1 3.3
 3 13 -2 10.9 5.2
 -3 -13 2 12.1 3.4
 2 13 -2 37.2 6.3
 2 13 -2 41.9 5.2
 -2 -13 2 38.7 4.3
 -2 -13 2 26.7 6.4
 1 13 -2 -1.6 4.7
 1 13 -2 -3.4 4.9
 -1 -13 2 2.9 2.3
 -1 -13 2 -0.6 3.9
 0 13 -2 45.2 7
 0 -13 2 45.1 6.5
 0 -13 2 47.5 4.9
 -1 13 -2 397.06 19.3
 1 -13 2 491.75 29.2
 2 -13 2 87.99 8.8
 3 -13 2 12.1 5.5
 4 -13 2 157.48 12.9
 5 -13 2 37.6 9.2
 6 -13 2 -4.2 8.7
 -6 -12 2 17.7 8.3
 -5 -12 2 15.6 7.2
 4 12 -2 88.89 9.1
 -4 -12 2 104.49 8.3
 3 12 -2 80.89 5.8
 3 12 -2 101.59 8.8
 -3 -12 2 82.79 7.1
 2 12 -2 828.22 48.9
 2 12 -2 867.61 35.7
 -2 -12 2 826.12 43.7
 -2 -12 2 840.32 35.4
 1 12 -2 30.8 5.9
 -1 -12 2 19.5 4.6
 -1 -12 2 17.3 3.1
 0 12 -2 19.9 4.6
 0 -12 2 17.8 4.2
 -1 12 -2 1795.42 87.19
 1 -12 2 1750.12 140.39
 2 -12 2 1201.78 50.89
 3 -12 2 183.78 13.4
 4 -12 2 89.99 9.5
 5 -12 2 429.56 24
 6 -12 2 6.7 8.7
 -6 -11 2 90.89 12
 -5 -11 2 7.6 6.3
 -5 -11 2 2.7 5.1
 4 11 -2 46.5 6.8
 -4 -11 2 58.49 6.7
 3 11 -2 429.66 22.7
 3 11 -2 399.86 22.3
 -3 -11 2 438.16 19.3
 2 11 -2 949.4 66.29
 2 11 -2 995.4 62.29
 -2 -11 2 964.1 42.1
 -2 -11 2 969.1 62.09
 1 11 -2 38.8 6.2
 -1 -11 2 51.59 6.2
 -1 -11 2 45.8 4.8
 0 11 -2 129.89 9.2
 0 -11 2 130.59 10.8
 0 -11 2 150.28 10.4
 -1 11 -2 1960.9 87.09
 1 -11 2 2011.6 167.98
 2 -11 2 293.77 17.2
 3 -11 2 7.8 4.7
 4 -11 2 124.29 11.7
 5 -11 2 124.99 11.9
 6 -11 2 6.6 8.1
 -6 -10 2 7 7.9
 -5 -10 2 128.19 12.5
 -5 -10 2 132.39 10.5
 4 10 -2 17.5 5.2
 -4 -10 2 23.2 5.6
 3 10 -2 145.59 9.8
 3 10 -2 142.39 9.2
 -3 -10 2 150.18 9.1
 2 10 -2 0.8 3.4
 2 10 -2 6.1 3
 -2 -10 2 7.5 4.1
 -2 -10 2 6.1 3.1
 1 10 -2 508.15 25.1
 -1 -10 2 526.85 26.1
 -1 -10 2 562.54 26.5
 0 10 -2 46.5 5.3
 0 -10 2 44 4.6
 0 -10 2 38.5 5.1
 -1 10 -2 63.69 6.1
 1 -10 2 79.99 6.6
 2 -10 2 179.18 16.8
 3 -10 2 253.47 16.9
 4 -10 2 15.8 5.7
 5 -10 2 -5.3 5.8
 6 -10 2 33.3 7.4
 -7 10 -2 48 11.8
 -6 -9 2 52.69 8.5
 -6 -9 2 55.39 9.9
 -5 -9 2 8.8 6.6
 -5 -9 2 11.7 5.3
 -4 -9 2 410.76 21
 -4 -9 2 447.76 28
 3 9 -2 16.2 4
 3 9 -2 17.9 3.4
 2 9 -2 705.23 38.8
 2 9 -2 702.63 46.6
 -2 -9 2 678.33 27
 -2 -9 2 701.63 31.1
 -2 -9 2 682.73 35.9
 -1 -9 2 3.3 3.9
 -1 -9 2 5.4 2.7
 0 9 -2 130.29 8.4
 0 -9 2 127.59 12.5
 0 -9 2 116.59 9.2
 -1 9 -2 538.35 32.7
 1 -9 2 509.75 36.4
 -2 9 -2 231.78 12.6
 2 -9 2 258.37 16
 3 -9 2 2.2 2.9
 4 -9 2 32.5 6.4
 5 -9 2 44 8.2
 6 -9 2 9.2 5.5
 -7 9 -2 -0.8 8.6
 -6 -8 2 38.9 8.1
 -6 -8 2 40.4 7.9
 -5 -8 2 255.07 16.5
 -5 -8 2 264.97 15.5
 -4 -8 2 43.7 5.9
 -4 -8 2 42.2 6.2
 3 8 -2 264.47 15
 3 8 -2 273.87 13.1
 -3 -8 2 291.47 18.4
 -3 -8 2 308.37 14.9
 2 8 -2 638.34 42.1
 2 8 -2 688.83 33.9
 2 8 -2 686.33 27.8
 -2 -8 2 715.23 30.5
 -2 -8 2 634.54 31.5
 -2 -8 2 714.83 29.3
 1 8 -2 1200.58 61.99
 -1 -8 2 1299.47 71.49
 -1 -8 2 1329.87 54.89
 0 8 -2 25.3 4.3
 0 -8 2 16.1 2.9
 -1 8 -2 778.82 44.3
 1 -8 2 819.02 39.8
 -2 8 -2 1724.73 77.69
 2 -8 2 1730.33 132.89
 3 -8 2 40.9 5.9
 4 -8 2 -3.5 4.4
 5 -8 2 117.09 10.9
 6 -8 2 22.6 7.7
 -7 8 -2 41 11
 -7 -7 2 -2 5.7
 -6 -7 2 1.5 6.3
 -5 -7 2 106.49 9.3
 -5 -7 2 107.39 9.3
 -4 -7 2 35.6 5.2
 -4 -7 2 50.99 6.7
 -4 -7 2 39.2 6
 3 7 -2 905.21 40.1
 3 7 -2 957.2 47.2
 -3 -7 2 940.01 55.39
 -3 -7 2 1009.2 45.4
 2 7 -2 65.09 6.4
 2 7 -2 57.99 5
 -2 -7 2 53.59 5.2
 -2 -7 2 52.09 5.2
 1 7 -2 6.3 3.6
 -1 -7 2 11.2 3.2
 -1 -7 2 13.6 2.9
 0 7 -2 3073.09 146.89
 0 -7 2 3057.09 144.49
 0 -7 2 3045.9 140.69
 -1 7 -2 3658.93 220.58
 1 -7 2 3558.84 146.59
 -2 7 -2 2.3 3.1
 2 -7 2 0.6 3
 3 -7 2 217.18 16.2
 4 -7 2 1569.24 83.99
 5 -7 2 98.29 9.8
 6 -7 2 113.09 13
 -7 7 -2 64.09 11.8
 -7 -6 2 7 6.6
 -6 -6 2 30.1 6.6
 -5 -6 2 49.8 6.9
 -4 -6 2 98.49 7.5
 -4 -6 2 87.19 7.8
 -4 -6 2 98.99 7.8
 3 6 -2 200.18 11.8
 3 6 -2 224.08 10
 3 6 -2 205.88 10.1
 -3 -6 2 226.38 11.6
 -3 -6 2 200.88 10.5
 2 6 -2 691.23 28.8
 2 6 -2 679.13 30.3
 2 6 -2 696.33 37.1
 -2 -6 2 707.23 35.6
 -2 -6 2 659.33 32.9
 1 6 -2 795.62 43.7
 1 6 -2 744.43 36.8
 -1 -6 2 809.22 32.4
 -1 -6 2 822.82 33.8
 0 6 -2 967.8 43.3
 0 -6 2 930.11 51.79
 0 -6 2 919.31 55.49
 -1 6 -2 374.46 16.1
 1 -6 2 398.26 26.1
 -2 6 -2 513.45 30
 2 -6 2 533.65 25.4
 3 -6 2 103.29 8.7
 4 -6 2 9 4.9
 5 -6 2 3.3 5.2
 6 -6 2 -5.3 4.5
 -7 6 -2 -5.4 7.8
 -7 -5 2 57.49 9.6
 -6 -5 2 0.5 6
 -5 -5 2 6 4.1
 -5 -5 2 10.3 4.6
 -4 -5 2 176.38 10.4
 -4 -5 2 182.48 10.2
 -4 -5 2 168.48 10.1
 3 5 -2 937.81 40
 3 5 -2 968.8 38.1
 3 5 -2 950.8 45.9
 -3 -5 2 945.01 44
 -3 -5 2 934.31 38.2
 2 5 -2 18.3 3
 2 5 -2 24.2 3.7
 2 5 -2 11.8 2.8
 -2 -5 2 15.8 2.9
 -2 -5 2 21.8 3.2
 1 5 -2 238.58 13.5
 1 5 -2 241.38 12.5
 -1 -5 2 241.78 11
 -1 -5 2 255.87 12.5
 0 5 -2 945.91 48.5
 0 -5 2 990.1 57.39
 0 -5 2 930.81 49.6
 -1 5 -2 353.76 24.9
 1 -5 2 361.76 17.1
 -2 5 -2 1892.91 167.58
 2 -5 2 1911.21 94.19
 -3 5 -2 238.28 12.7
 3 -5 2 274.07 13.4
 4 -5 2 96.89 8.1
 5 -5 2 75.49 8.7
 -6 5 -2 639.64 32
 -7 5 -2 -2.4 7.1
 -7 -4 2 256.77 17.8
 -6 -4 2 133.59 11.4
 -5 -4 2 121.99 9.3
 -4 -4 2 454.55 18.9
 -4 -4 2 440.56 21.7
 -4 -4 2 384.56 19
 3 4 -2 2118.29 111.79
 3 4 -2 1997.3 83.39
 -3 -4 2 2046.9 84.79
 -3 -4 2 1968 92.39
 -3 -4 2 2041.2 90.99
 2 4 -2 27.1 4.8
 2 4 -2 25.5 3
 -2 -4 2 30.8 3.6
 -2 -4 2 33.1 3.4
 1 4 -2 167.88 8
 1 4 -2 155.18 10.4
 -1 -4 2 159.18 8.7
 0 4 -2 893.81 47.5
 0 -4 2 936.61 43.2
 0 -4 2 893.61 64.59
 -1 4 -2 23.6 3.3
 1 -4 2 28.7 3.3
 -2 4 -2 963 41
 2 -4 2 1028.7 44.1
 -3 4 -2 42.7 5.2
 3 -4 2 51.59 5.4
 4 -4 2 7.1 3
 5 -4 2 230.78 14.3
 -6 4 -2 66.59 9.9
 -7 4 -2 13.1 8.4
 -8 -3 2 101.19 13.4
 -7 -3 2 27.9 8.4
 -6 -3 2 244.28 16.2
 5 3 -2 74.59 6
 -5 -3 2 70.19 7.3
 4 3 -2 331.17 14.9
 -4 -3 2 336.67 15.5
 -4 -3 2 358.76 17.1
 -4 -3 2 335.37 16.6
 3 3 -2 607.24 27.1
 -3 -3 2 617.94 28.7
 -3 -3 2 616.84 27.6
 -3 -3 2 612.44 26.2
 2 3 -2 2542.05 111.09
 2 3 -2 2459.45 107.59
 -2 -3 2 2563.64 117.89
 -2 -3 2 2585.94 116.09
 1 3 -2 49.1 3.9
 1 3 -2 50.09 3.8
 -1 -3 2 47.6 3.9
 0 3 -2 1.1 1.2
 0 3 -2 -0.6 2.1
 0 -3 2 2.6 1.5
 0 -3 2 1.9 1.2
 -1 3 -2 2152.58 124.29
 1 -3 2 2139.29 106.59
 -2 3 -2 943.71 36.4
 2 -3 2 906.81 44.1
 -3 3 -2 113.59 7.5
 3 -3 2 123.19 7.6
 4 -3 2 15.5 4.4
 5 -3 2 81.19 8.7
 -6 3 -2 9.4 6.6
 -7 3 -2 10.1 8.8
 -8 -2 2 38.7 12.2
 -7 -2 2 24.1 9.3
 6 2 -2 95.99 7.2
 -6 -2 2 130.89 11.2
 5 2 -2 62.59 5.4
 -5 -2 2 87.49 8.5
 4 2 -2 4.2 2.3
 -4 -2 2 5 3.3
 -4 -2 2 11.2 3.7
 3 2 -2 1077.79 42.5
 3 2 -2 1082.79 53.39
 -3 -2 2 1153.58 55.19
 -3 -2 2 1127.09 48.4
 2 2 -2 507.65 24.1
 2 2 -2 485.15 23.8
 -2 -2 2 494.35 20.3
 -2 -2 2 495.05 19.8
 1 2 -2 77.59 5
 -1 -2 2 83.99 5.1
 0 2 -2 112.49 8.3
 0 2 -2 118.29 6.8
 0 -2 2 115.89 6.4
 -1 2 -2 2313.17 94.39
 1 -2 2 2171.98 131.49
 -2 2 -2 57.09 6.3
 2 -2 2 89.89 19
 -3 2 -2 141.89 8.6
 3 -2 2 143.79 8.4
 4 -2 2 7.1 3.9
 5 -2 2 229.28 13.2
 -6 2 -2 23.7 7.2
 -7 2 -2 54.19 9.9
 7 -2 2 71.19 8.5
 -8 2 -2 0.1 9.1
 -8 -1 2 6.3 11
 -7 -1 2 5.6 6.9
 6 1 -2 255.07 12.3
 -6 -1 2 297.17 16.8
 5 1 -2 86.09 5.9
 -5 -1 2 105.39 8.8
 4 1 -2 17.8 2.8
 -4 -1 2 18 2
 -4 -1 2 14.1 4
 -4 -1 2 16.4 4.7
 3 1 -2 1104.59 49.8
 -3 -1 2 1128.59 51.49
 -3 -1 2 1168.68 52.79
 -3 -1 2 1102.79 55.89
 2 1 -2 971.8 50.99
 -2 -1 2 1041.1 53.59
 -2 -1 2 1036 45.6
 -2 -1 2 1027.7 54.39
 1 1 -2 88.09 4.7
 -1 -1 2 86.29 4.7
 0 1 -2 13.2 2.4
 0 -1 2 12.7 2.4
 -1 1 -2 680.03 31.7
 1 -1 2 675.13 33.6
 1 -1 2 733.43 39.3
 -2 1 -2 54.09 4.3
 2 -1 2 45.6 4
 -3 1 -2 1129.49 40.8
 3 -1 2 1168.78 55.99
 4 -1 2 51.39 5.8
 4 -1 2 47.2 5.4
 4 -1 2 40 4.9
 5 -1 2 26.9 6.3
 -6 1 -2 199.68 14.1
 7 -1 2 21 6.2
 -8 1 -2 1.7 11
 -8 0 2 46.2 11.2
 -7 0 2 54.59 9.7
 6 0 -2 6.3 3.3
 -6 0 2 7.5 5.6
 5 0 -2 209.98 9.9
 -5 0 2 205.48 12.9
 -5 0 2 207.88 13
 4 0 -2 1840.92 87.79
 -4 0 2 1803.92 78.69
 -4 0 2 1721.13 97.49
 3 0 -2 794.42 36.5
 -3 0 2 828.72 33.7
 -3 0 2 792.32 31.6
 -3 0 2 766.52 42.2
 2 0 -2 2.4 2.1
 2 0 -2 2.1 1.1
 -2 0 2 1.5 2.1
 1 0 -2 4741.03 203.88
 -1 0 2 4782.22 229.18
 0 0 -2 781.62 37.5
 0 0 2 785.62 43.2
 -1 0 -2 512.35 22.9
 -1 0 -2 475.85 23
 1 0 2 483.85 22.1
 1 0 2 490.85 22.7
 -2 0 -2 767.72 32.1
 2 0 2 790.72 41.1
 2 0 2 819.42 36.9
 -3 0 -2 1404.16 53.69
 3 0 2 1421.86 63.99
 3 0 2 1446.06 57.89
 3 0 2 1482.95 63.09
 -4 0 -2 51.39 5.8
 4 0 2 38.1 5.1
 4 0 2 41.6 4.9
 4 0 2 47.4 5.4
 -5 0 -2 1606.84 69.19
 -6 0 -2 2.7 5.5
 6 0 2 12.8 5.5
 -7 0 -2 172.88 14.2
 7 0 2 149.69 11.7
 -8 0 -2 81.39 12.8
 -8 1 2 16.8 9.7
 -7 1 2 -6.9 6.7
 6 -1 -2 243.78 14
 -6 1 2 250.77 19.2
 5 -1 -2 100.79 6.1
 -5 1 2 89.29 5.4
 4 -1 -2 23.6 2.7
 4 -1 -2 15.4 3
 -4 1 2 26.8 4.8
 3 -1 -2 1119.49 47.1
 3 -1 -2 1105.29 46.1
 -3 1 2 1117.39 49.1
 -3 1 2 1104.59 51.39
 2 -1 -2 1009.9 47.5
 2 -1 -2 1008 45.7
 2 -1 -2 1092.49 61.49
 -2 1 2 1028 42.3
 1 -1 -2 86.69 3.8
 1 -1 -2 83.99 5
 -1 1 2 90.99 4.7
 0 -1 -2 13 1.8
 0 -1 -2 14.2 2.1
 0 1 2 13.8 2
 0 1 2 10.4 1.6
 -1 -1 -2 730.43 35.2
 -1 -1 -2 729.43 33.7
 1 1 2 693.53 42.1
 1 1 2 681.83 33.3
 -2 -1 -2 52.39 3.7
 2 1 2 51.69 3.8
 2 1 2 46.2 4.3
 2 1 2 44 4.1
 -3 -1 -2 1143.19 47.5
 3 1 2 1061.59 47.1
 3 1 2 1112.69 49.5
 3 1 2 1097.59 53.69
 -4 -1 -2 43.3 5.6
 4 1 2 52.39 6
 4 1 2 52.09 5.7
 4 1 2 52.09 5.6
 -5 -1 -2 35.7 6.1
 5 1 2 27.2 5.5
 -6 -1 -2 153.78 14.4
 6 1 2 163.68 11.3
 -7 -1 -2 31.2 8.3
 7 1 2 25.5 6.8
 -8 -1 -2 -6.7 7.9
 -8 2 2 36.1 11
 -7 2 2 52.09 9.5
 6 -2 -2 97.89 6.4
 -6 2 2 115.19 10.8
 5 -2 -2 71.79 5.7
 5 -2 -2 62.19 4.6
 -5 2 2 65.19 7.6
 4 -2 -2 4.7 1.9
 4 -2 -2 8.3 2.7
 -4 2 2 2.2 2.5
 3 -2 -2 1151.68 60.09
 -3 2 2 1121.89 46
 -3 2 2 1129.59 47
 -2 2 2 498.35 25.4
 -2 2 2 498.45 22.2
 1 -2 -2 73.49 4.4
 1 -2 -2 78.39 4.7
 -1 2 2 74.39 4.4
 -1 2 2 78.09 5
 0 -2 -2 113.49 8
 0 -2 -2 125.29 6.1
 0 -2 -2 117.69 6.3
 0 2 2 119.89 6.3
 0 2 2 117.49 7.4
 -1 -2 -2 2284.67 142.79
 -1 -2 -2 2160.18 100.89
 1 2 2 2212.28 92.59
 1 2 2 2228.48 141.09
 -2 -2 -2 79.69 5.6
 -2 -2 -2 76.49 4.4
 -2 -2 -2 58.69 4.6
 2 2 2 61.29 4.1
 2 2 2 73.09 5.3
 2 2 2 66.09 4.8
 -3 -2 -2 141.09 8
 3 2 2 147.59 8.7
 3 2 2 138.69 11
 3 2 2 142.49 8
 -4 -2 -2 9.6 3.8
 -4 -2 -2 2.5 2.9
 4 2 2 1.5 4.1
 4 2 2 4.7 3.1
 4 2 2 5 3.9
 -5 -2 -2 231.58 13.2
 5 2 2 254.87 13.1
 -6 -2 -2 40 6.9
 6 2 2 25.7 5.8
 -7 -2 -2 53.09 9.6
 7 2 2 68.79 8.9
 -8 -2 -2 2.7 7.6
 -8 3 2 83.59 13.4
 -7 3 2 38.7 9.2
 6 -3 -2 225.18 12.2
 -6 3 2 265.77 19.2
 5 -3 -2 71.99 5.6
 5 -3 -2 57.99 4.6
 -5 3 2 55.89 7.2
 4 -3 -2 351.86 17.6
 -4 3 2 356.46 16.3
 -3 3 2 619.44 25.9
 -3 3 2 574.04 26.1
 -2 3 2 2563.64 118.69
 -2 3 2 2469.85 145.89
 1 -3 -2 48.2 3.4
 -1 3 2 40.9 2.9
 -1 3 2 51.19 3.6
 -1 3 2 51.59 3.4
 0 -3 -2 2.6 1.8
 0 -3 -2 1.8 1
 0 -3 -2 1.6 1.9
 0 3 2 2.4 1.1
 0 3 2 2.5 1.7
 -1 -3 -2 2160.88 114.49
 -1 -3 -2 2163.98 98.09
 -1 -3 -2 2149.48 127.29
 1 3 2 2186.98 95.79
 -2 -3 -2 947.31 44.4
 -2 -3 -2 923.21 58.79
 -2 -3 -2 943.21 39.2
 2 3 2 956.5 45.1
 2 3 2 932.61 57.79
 2 3 2 911.01 39.9
 2 3 2 902.91 41.4
 -3 -3 -2 121.59 7.2
 -3 -3 -2 119.59 9.6
 3 3 2 108.19 7.8
 3 3 2 104.49 7.5
 3 3 2 119.59 8.1
 -4 -3 -2 5.6 3.6
 -4 -3 -2 5.5 3.2
 -4 -3 -2 10.7 3.8
 4 3 2 5.7 3.2
 4 3 2 13.8 4
 4 3 2 4.5 3.3
 -5 -3 -2 83.69 8
 -5 -3 -2 69.79 7.1
 5 3 2 91.39 8.2
 -6 -3 -2 6.2 5.3
 6 3 2 5.6 5.2
 -7 -3 -2 8.3 7.7
 7 3 2 -1.9 6.1
 -7 4 2 249.48 22
 -6 4 2 125.39 12
 5 -4 -2 123.49 9.1
 -5 4 2 113.99 9.7
 -4 4 2 468.65 22.7
 -3 4 2 2005.6 80.89
 -3 4 2 2046.3 88.39
 -2 4 2 20.5 3.8
 -2 4 2 16.4 3
 -1 4 2 163.18 8.8
 -1 4 2 169.88 9.4
 -1 4 2 131.89 8.9
 0 -4 -2 881.81 49
 0 -4 -2 901.61 49.99
 0 4 2 886.61 47
 0 4 2 898.71 56.89
 0 4 2 935.41 59.29
 0 4 2 889.71 60.79
 -1 -4 -2 28.8 3.2
 -1 -4 -2 29.5 3.3
 -1 -4 -2 30.1 3.6
 -1 -4 -2 29.2 1.6
 1 4 2 39 4.1
 -2 -4 -2 1014.3 44.9
 -2 -4 -2 1011.4 57.29
 -2 -4 -2 1051.59 41.6
 -2 -4 -2 1034.8 54.29
 2 4 2 1022.7 42
 -3 -4 -2 60.59 5.8
 -3 -4 -2 45.8 4.9
 -3 -4 -2 42.3 4
 -3 -4 -2 54.89 4.3
 3 4 2 51.59 5.3
 3 4 2 59.39 5.4
 -4 -4 -2 11.8 3.9
 -4 -4 -2 5.9 3.3
 -4 -4 -2 9.6 3.6
 4 4 2 10.1 3.7
 -5 -4 -2 217.78 12.6
 -5 -4 -2 213.98 12
 5 4 2 208.48 12.4
 -6 -4 -2 55.39 7.5
 6 4 2 70.29 36.2
 -7 -4 -2 16.1 8.2
 7 4 2 3.7 6.4
 -7 5 2 28.5 9.6
 -6 5 2 -7.7 6.3
 5 -5 -2 -0.2 3.2
 -5 5 2 -5.1 3.2
 -4 5 2 177.58 10.7
 -3 5 2 885.01 35.4
 -3 5 2 1007.9 45.6
 -2 5 2 18.5 4.4
 -2 5 2 27.4 3.8
 -1 5 2 248.78 13.7
 -1 5 2 241.88 11.7
 -1 5 2 247.08 13.4
 0 -5 -2 883.11 45.5
 0 -5 -2 910.41 41.2
 0 5 2 952.5 64.89
 0 5 2 835.22 51.89
 0 5 2 892.11 41.9
 -1 -5 -2 324.87 16.6
 -1 -5 -2 332.97 20.9
 1 5 2 326.47 17.4
 1 5 2 352.76 18.8
 -2 -5 -2 1811.12 85.49
 -2 -5 -2 1931.81 116.79
 -2 -5 -2 1845.62 106.59
 -2 -5 -2 1840.42 84.39
 -2 -5 -2 1957.2 81.89
 2 5 2 1967.7 86.29
 -3 -5 -2 285.57 11.9
 -3 -5 -2 275.57 17.8
 -3 -5 -2 281.97 16.7
 -3 -5 -2 246.18 15.3
 -3 -5 -2 262.17 13.3
 3 5 2 276.27 15.7
 -4 -5 -2 95.19 6.9
 -4 -5 -2 99.29 7.3
 -4 -5 -2 108.49 6.8
 -4 -5 -2 90.69 8.3
 4 5 2 108.69 8
 -5 -5 -2 107.49 9.1
 -5 -5 -2 91.49 8
 5 5 2 109.79 8.8
 -6 -5 -2 555.74 26.6
 6 5 2 535.45 25.2
 -7 -5 -2 -1.3 6.6
 7 5 2 6.1 5.6
 -7 6 2 8.2 8.1
 -6 6 2 29.8 7.6
 -5 6 2 41.9 7.2
 -4 6 2 90.89 8.1
 -3 6 2 205.68 11.1
 -3 6 2 218.88 11.6
 -2 6 2 653.53 33.5
 -2 6 2 665.43 34.9
 -1 6 2 776.82 42.9
 -1 6 2 819.62 48.5
 -1 6 2 820.72 47.4
 0 -6 -2 914.31 49.7
 0 6 2 896.01 66.69
 0 6 2 965.6 57.69
 0 6 2 1000.6 55.39
 -1 -6 -2 357.76 17.7
 -1 -6 -2 348.27 15.1
 1 6 2 374.76 23.8
 1 6 2 357.96 16.3
 -2 -6 -2 531.25 29.5
 -2 -6 -2 520.35 32.4
 -2 -6 -2 493.15 24.6
 -2 -6 -2 535.05 25.3
 -2 -6 -2 529.55 32.8
 -2 -6 -2 549.45 23.8
 2 6 2 503.15 28.8
 -3 -6 -2 115.69 6.6
 -3 -6 -2 109.69 7.7
 -3 -6 -2 114.09 6.2
 -3 -6 -2 117.19 8.7
 -3 -6 -2 123.79 8.9
 3 6 2 119.79 8.3
 -4 -6 -2 15.5 4.9
 -4 -6 -2 12.4 4.7
 -4 -6 -2 20.6 3.4
 -4 -6 -2 17.7 3.5
 4 6 2 25.4 5.6
 -5 -6 -2 5.1 4.1
 -5 -6 -2 5.9 4
 5 6 2 10.5 4.7
 -6 -6 -2 0.3 4.3
 6 6 2 -0.8 5.9
 -7 -6 -2 -7.3 6.4
 7 6 2 5.4 5.7
 -7 7 2 1 7.8
 -6 7 2 13.6 6.9
 -5 7 2 101.99 10.3
 -4 7 2 42.3 6.3
 -3 7 2 1019.1 40.7
 -2 7 2 54.59 5.2
 -2 7 2 63.69 5.4
 -1 7 2 17 2.7
 -1 7 2 12.8 2.9
 0 -7 -2 3143.59 147.29
 0 7 2 3025.2 167.98
 0 7 2 3032.3 158.28
 -1 -7 -2 3751.62 201.98
 -1 -7 -2 3656.83 195.18
 1 7 2 3759.42 152.08
 -2 -7 -2 -1.6 4.1
 -2 -7 -2 -4.1 3.1
 -2 -7 -2 0.1 0.7
 -2 -7 -2 -2.9 2.7
 -2 -7 -2 3.8 3
 2 7 2 -1.5 3
 -3 -7 -2 201.18 12.4
 -3 -7 -2 207.08 12.9
 -3 -7 -2 200.28 12.3
 -3 -7 -2 205.38 10.3
 -3 -7 -2 224.48 13.1
 3 7 2 209.18 11.6
 -4 -7 -2 1642.74 66.09
 -4 -7 -2 1618.94 87.39
 -4 -7 -2 1756.52 82.99
 4 7 2 1642.84 78.49
 -5 -7 -2 126.69 8.5
 -5 -7 -2 115.99 8.9
 5 7 2 106.79 9.8
 -6 -7 -2 102.19 9.2
 6 7 2 113.69 10.9
 7 7 2 38.4 8.9
 -7 8 2 118.09 14.1
 -6 8 2 22.7 7.7
 -5 8 2 302.77 17.6
 -4 8 2 42.7 6.6
 -3 8 2 315.27 17.2
 -2 8 2 676.13 36.4
 -2 8 2 686.23 29.1
 1 -8 -2 1273.37 57.89
 -1 8 2 1294.07 69.79
 -1 8 2 1333.57 75.19
 0 -8 -2 13.8 3.5
 0 8 2 12.4 3.4
 0 8 2 9.8 1.8
 -1 -8 -2 709.73 43.8
 1 8 2 717.13 45.9
 -2 -8 -2 1799.72 73.99
 -2 -8 -2 1736.83 112.69
 -2 -8 -2 1678.13 115.39
 2 8 2 1750.32 71.79
 2 8 2 1673.53 68.69
 -3 -8 -2 71.89 8
 -3 -8 -2 52.99 3.3
 -3 -8 -2 43.1 6.1
 -3 -8 -2 46.6 6.7
 -3 -8 -2 56.39 4.2
 3 8 2 63.69 6.7
 -4 -8 -2 3.8 2.6
 -4 -8 -2 -0.1 2.4
 -4 -8 -2 -0.8 4.9
 4 8 2 -2.9 4.1
 -5 -8 -2 121.29 11.5
 -5 -8 -2 137.99 9.6
 5 8 2 133.29 10.6
 -6 -8 -2 22.6 5.6
 6 8 2 24.9 6.7
 7 8 2 16.4 7
 -7 9 2 45.7 11.2
 -6 9 2 38.9 9
 -5 9 2 7.6 5.9
 -4 9 2 414.96 22
 -3 9 2 13.5 4.4
 -2 9 2 727.53 37.1
 1 -9 -2 1.3 2.8
 -1 9 2 5.6 3.6
 -1 9 2 2.3 2.5
 0 -9 -2 111.69 7.7
 0 9 2 133.99 8.2
 0 9 2 109.59 7.7
 0 9 2 120.99 6.7
 -1 -9 -2 542.85 27.6
 1 9 2 576.34 28.7
 -2 -9 -2 261.17 15.4
 2 9 2 223.68 12.1
 -3 -9 -2 3.8 4.8
 -3 -9 -2 -1.4 4
 -3 -9 -2 2.1 1.3
 -3 -9 -2 3.9 1.7
 3 9 2 6.3 4.1
 -4 -9 -2 26.6 4
 -4 -9 -2 31.2 3.6
 -4 -9 -2 31.8 7.8
 4 9 2 22.7 5.5
 -5 -9 -2 46.1 5.3
 -5 -9 -2 29.9 8.4
 5 9 2 39.4 7
 6 9 2 -0.2 5.6
 -7 10 2 19 10.3
 -6 10 2 18.1 7.9
 -5 10 2 112.59 11.2
 -4 10 2 10.9 6.4
 -3 10 2 173.88 11.1
 -2 10 2 2.9 3
 1 -10 -2 588.54 38.1
 1 -10 -2 600.74 46.3
 -1 10 2 552.14 26.1
 -1 10 2 554.84 27.6
 0 -10 -2 46.8 5.8
 0 10 2 30.4 5.3
 0 10 2 48.4 3.4
 0 10 2 35.9 3.3
 -1 -10 -2 64.79 6.5
 1 10 2 62.59 6.7
 -2 -10 -2 165.48 11.7
 2 10 2 192.18 11.6
 -3 -10 -2 273.87 15.5
 -3 -10 -2 200.78 13.8
 -4 -10 -2 13.6 2.7
 -4 -10 -2 9.6 3.1
 -4 -10 -2 0.7 6.7
 -4 -10 -2 24.4 6.8
 -5 -10 -2 16.9 8.1
 -6 -10 -2 30.1 8.8
 -6 11 2 104.99 12.9
 -5 11 2 11.2 6.6
 -4 11 2 53.79 8.3
 -3 11 2 407.06 19.9
 -2 11 2 932.41 54.29
 -2 11 2 993.6 40.8
 -2 11 2 987.3 56.79
 1 -11 -2 59.09 6
 1 -11 -2 49.1 4.7
 -1 11 2 41 5.6
 -1 11 2 50.89 5.9
 0 11 2 132.69 9.9
 0 11 2 155.88 8.6
 0 11 2 141.79 7.9
 1 11 2 1301.07 54.69
 -2 -11 -2 293.77 16.4
 2 11 2 305.57 16.4
 -3 -11 -2 6 5.6
 -3 -11 -2 2.5 5
 -4 -11 -2 130.99 12
 -4 -11 -2 113.89 5.4
 -4 -11 -2 105.89 11.1
 -5 -11 -2 120.19 12.6
 -6 -11 -2 3.1 9.3
 -6 12 2 20.2 8.7
 -5 12 2 8.7 6.6
 -4 12 2 106.59 10.2
 -3 12 2 103.69 9.2
 -2 12 2 893.41 53.09
 -2 12 2 862.81 47.5
 -1 12 2 17 3.5
 -1 12 2 18.1 4.5
 0 12 2 8 2.2
 0 12 2 14.1 4.5
 1 12 2 1770.12 69.79
 1 12 2 1502.05 68.39
 -2 -12 -2 1102.69 66.49
 2 12 2 1108.79 48.6
 -3 -12 -2 184.78 13.5
 -3 -12 -2 188.58 14.7
 -4 -12 -2 76.89 10.3
 -4 -12 -2 81.59 10.6
 -5 -12 -2 459.35 30.3
 -6 -12 -2 0.6 8.9
 -6 13 2 12.3 8.7
 -5 13 2 17.8 5.9
 -5 13 2 15.6 7.5
 -4 13 2 147.99 12.2
 -4 13 2 148.49 10.6
 -3 13 2 9.7 4.7
 -3 13 2 10.8 5.8
 -2 13 2 34.7 5.2
 -2 13 2 46.4 6.7
 -1 13 2 0.6 4.1
 -1 13 2 0.6 2.6
 -1 13 2 1.6 2.9
 0 13 2 55.89 7.3
 0 13 2 51.89 4.2
 0 13 2 41.4 5.4
 1 13 2 435.06 19.1
 1 13 2 362.86 18.1
 1 13 2 402.16 19
 -2 -13 -2 67.19 9.2
 2 13 2 86.89 8.8
 -3 -13 -2 27.4 7.3
 -3 -13 -2 6.2 6.1
 -4 -13 -2 150.58 13.9
 -4 -13 -2 146.39 13.5
 -5 -13 -2 29.7 9.7
 -6 -13 -2 9.5 11.2
 -6 14 2 10.8 10.8
 -5 14 2 81.69 9.3
 -5 14 2 85.79 11.5
 -4 14 2 256.57 17.9
 -4 14 2 230.08 15
 -3 14 2 -6.3 4.4
 -3 14 2 -0.7 4.5
 -2 14 2 13.1 4.8
 -2 14 2 18.9 6.2
 -1 14 2 419.36 29.3
 -1 14 2 458.15 28.9
 -1 14 2 450.15 23.8
 0 14 2 347.17 20.5
 0 14 2 308.47 16.4
 0 14 2 328.67 20
 1 14 2 157.18 11.5
 1 14 2 135.39 6
 -2 -14 -2 5.2 6.2
 2 14 2 3 5.2
 -3 -14 -2 118.19 12.3
 -3 -14 -2 117.49 12.3
 3 14 2 143.79 12.2
 -4 -14 -2 8.4 8.1
 -4 -14 -2 5.6 7.5
 -5 -14 -2 133.79 15
 -6 -14 -2 26 13.4
 -5 15 2 50.79 7.8
 -5 15 2 45.8 9.6
 -4 15 2 14.8 6.4
 -4 15 2 14.7 6.1
 -3 15 2 245.98 17
 -3 15 2 262.87 17.4
 -2 15 2 627.74 41.5
 -2 15 2 684.63 33
 -1 15 2 -1.1 3.3
 -1 15 2 -2.4 4.7
 -1 15 2 -2.3 4.1
 0 15 2 -0.7 5
 0 15 2 -3.1 3.8
 -1 -15 -2 456.35 26.8
 1 15 2 434.96 24
 -2 -15 -2 15 6.9
 2 15 2 2.6 5.4
 -3 -15 -2 139.49 14.4
 3 15 2 97.79 10.7
 -4 -15 -2 9.5 8
 -4 -15 -2 8.5 8.5
 -5 -15 -2 -0.5 9.3
 -5 16 2 82.99 13.1
 -4 16 2 22.1 8
 -3 16 2 242.68 15.7
 -3 16 2 251.27 15.4
 -2 16 2 20.9 5.1
 -2 16 2 10 6.1
 -1 16 2 158.88 11
 -1 16 2 149.19 13.8
 -1 16 2 162.78 10.9
 0 16 2 41.2 4.2
 0 16 2 48.2 5
 0 16 2 47.7 8
 -1 -16 -2 -1.2 6.3
 1 16 2 17.4 6.8
 -2 -16 -2 236.38 22.6
 2 16 2 217.98 15.1
 -3 -16 -2 34.9 9.8
 3 16 2 41.7 9.6
 -4 -16 -2 -0.6 7.6
 -4 -16 -2 5.5 8.9
 -5 -16 -2 47.4 12.6
 -5 17 2 21.6 9.3
 -4 17 2 6.5 6.4
 -4 17 2 -1.9 6.4
 -3 17 2 29.4 6.8
 -3 17 2 35.9 9.1
 -2 17 2 58.09 8.8
 -2 17 2 42.1 6.8
 -1 17 2 10.2 4
 0 17 2 127.39 7.6
 0 17 2 124.59 11.6
 -1 -17 -2 35.8 9.3
 -2 -17 -2 104.29 12.6
 2 17 2 108.89 12.6
 -3 -17 -2 0.7 8.4
 3 17 2 5 8.8
 -4 -17 -2 95.39 15
 -4 -17 -2 116.49 14.9
 -4 18 2 63.79 9.9
 -4 18 2 64.39 10.7
 -3 18 2 134.19 12.7
 -3 18 2 109.79 11.9
 -2 18 2 33.4 8.2
 -2 18 2 27.5 5.8
 -1 18 2 32.1 5.3
 -1 18 2 31.8 7.8
 0 18 2 71.59 9.7
 -1 -18 -2 16 10.6
 1 18 2 20.2 7.3
 -2 -18 -2 -4.2 7.8
 2 18 2 6.8 7.6
 -3 -18 -2 5.8 8.9
 3 18 2 -6.3 7.1
 -4 -18 -2 -6.5 9.3
 -4 -18 -2 3.4 10.4
 -4 19 2 20.2 8.3
 -3 19 2 228.58 20.2
 -3 19 2 238.98 16.2
 -2 19 2 7.1 7.1
 -2 19 2 18.1 6.3
 -1 19 2 20.8 7.7
 0 19 2 74.69 10.7
 -1 -19 -2 100.19 13.5
 1 19 2 112.09 12.4
 -2 -19 -2 155.18 16.6
 2 19 2 186.98 16.6
 -3 -19 -2 69.19 12.9
 -3 -19 -2 89.79 14.1
 -3 20 2 168.68 16.2
 -3 20 2 201.88 20.6
 -2 20 2 2 9.6
 -1 20 2 15.4 10
 0 -20 -2 120.19 14.3
 0 20 2 130.99 13.7
 -1 -20 -2 19.3 9.7
 1 20 2 1.1 9.8
 -2 -20 -2 52.39 12.3
 2 20 2 45.9 10.8
 -3 -20 -2 3.6 10.3
 -3 -20 -2 14.4 11.3
 -2 21 2 26.7 10
 -1 21 2 3.9 8.6
 0 -21 -2 69.99 14
 0 21 2 53.59 10.9
 -1 -21 -2 5.7 9.2
 1 21 2 -4.3 8.6
 -2 -21 -2 15.8 10.9
 2 21 -3 160.28 16.1
 -2 -21 3 119.89 17.4
 1 21 -3 71.89 12.3
 -1 -21 3 63.39 11
 0 21 -3 34.6 10.4
 0 -21 3 27.9 8.1
 -1 21 -3 218.38 22
 3 20 -3 94.49 13.3
 2 20 -3 154.98 15.7
 -2 -20 3 154.68 15.7
 1 20 -3 2.3 7.9
 -1 -20 3 11.9 7.4
 0 20 -3 9.6 8.5
 0 -20 3 2.5 7.8
 -1 20 -3 70.49 12.1
 1 -20 3 85.99 11.2
 2 -20 3 43.2 8.3
 3 -20 3 45.4 11.1
 3 19 -3 1 8
 2 19 -3 2.7 7.9
 -2 -19 3 11.7 7.9
 1 19 -3 6.2 7.5
 -1 -19 3 -1.1 6
 0 19 -3 5.1 7.7
 0 -19 3 19.1 7.8
 1 -19 3 5.2 6.3
 1 -19 3 2.7 6.5
 2 -19 3 4.1 7.3
 3 -19 3 14 7.5
 4 18 -3 138.29 15.4
 3 18 -3 139.99 14.6
 2 18 -3 208.98 17.5
 -2 -18 3 244.48 19.1
 1 18 -3 74.59 10.5
 -1 -18 3 83.79 10.9
 0 18 -3 18.3 7.5
 0 -18 3 15.9 5.3
 0 -18 3 17.3 6.2
 1 -18 3 357.46 24.8
 1 -18 3 313.57 26.7
 2 -18 3 5.7 7.2
 3 -18 3 123.09 12.4
 4 -18 3 7.8 8.2
 4 17 -3 7.7 8.1
 3 17 -3 69.49 9.7
 2 17 -3 509.35 29.1
 -2 -17 3 407.56 38.7
 1 17 -3 223.08 16.1
 -1 -17 3 247.08 20.7
 -1 -17 3 210.68 13.2
 0 -17 3 82.49 8.3
 0 -17 3 84.79 47
 1 -17 3 349.07 32.8
 1 -17 3 397.16 25.2
 2 -17 3 250.47 18.5
 3 -17 3 2.9 6
 4 -17 3 7.2 7.3
 5 -17 3 170.68 97.09
 -5 -16 3 -2.9 8.8
 4 16 -3 14.6 7.5
 3 16 -3 19.9 8.1
 2 16 -3 3.2 5.7
 -2 -16 3 5.4 4.1
 -2 -16 3 -6 5.7
 1 16 -3 91.29 10.7
 -1 -16 3 77.29 7.4
 -1 -16 3 71.79 9.4
 0 -16 3 240.78 22.1
 0 -16 3 299.37 28.5
 1 -16 3 107.29 9.9
 1 -16 3 129.19 13.9
 2 -16 3 5.1 6.3
 3 -16 3 115.49 13.4
 4 -16 3 98.69 11.5
 5 -16 3 4.4 8.2
 -5 -15 3 33.1 12.4
 4 15 -3 69.49 10.1
 3 15 -3 52.59 8
 2 15 -3 65.09 6.8
 2 15 -3 57.19 8.3
 -2 -15 3 63.79 8.6
 -2 -15 3 53.49 5.8
 1 15 -3 313.07 26
 1 15 -3 291.77 18.4
 -1 -15 3 301.57 17.4
 -1 -15 3 273.97 18.9
 0 -15 3 51.19 7.4
 0 -15 3 64.69 7.6
 1 -15 3 2 4.9
 1 -15 3 2.7 4
 2 -15 3 34.7 6.5
 3 -15 3 104.99 12.4
 4 -15 3 10.8 6.7
 5 -15 3 42 10.1
 -6 -14 3 17.1 10.6
 -5 -14 3 6 8
 4 14 -3 10.4 6.7
 3 14 -3 253.57 18.7
 -3 -14 3 201.38 14.3
 2 14 -3 8.6 5.3
 2 14 -3 29.1 7.2
 -2 -14 3 13.5 5.6
 -2 -14 3 20.6 4.3
 1 14 -3 73.99 9.3
 -1 -14 3 70.99 8.5
 0 14 -3 4.6 5.6
 0 -14 3 8.7 4.7
 0 -14 3 8.2 4.2
 1 -14 3 3.5 3.7
 2 -14 3 383.66 29
 3 -14 3 299.57 24.1
 4 -14 3 1.4 5.8
 5 -14 3 44.8 10
 6 -14 3 152.98 16.5
 -6 -13 3 4.3 8.7
 -5 -13 3 261.07 19.3
 4 13 -3 65.19 8.5
 -4 -13 3 54.19 6.9
 3 13 -3 266.47 15.5
 3 13 -3 278.77 19.8
 -3 -13 3 306.67 19.7
 2 13 -3 742.63 29.5
 2 13 -3 737.63 36.7
 -2 -13 3 774.62 40.8
 -2 -13 3 709.93 39.7
 1 13 -3 785.72 39.1
 -1 -13 3 907.41 41.8
 -1 -13 3 887.91 64.79
 0 13 -3 66.59 8.4
 0 -13 3 58.49 6.8
 0 -13 3 68.29 6.1
 1 -13 3 3.6 3.4
 2 -13 3 1007.3 48
 3 -13 3 37.2 6.8
 4 -13 3 96.09 10.5
 5 -13 3 16.3 7.9
 6 -13 3 46.1 9.3
 -6 -12 3 7.2 9.4
 -5 -12 3 4 8.2
 4 12 -3 0.3 4.1
 4 12 -3 -2.5 2.5
 -4 -12 3 -0.1 4.7
 3 12 -3 22.1 5.7
 3 12 -3 38.9 4.9
 -3 -12 3 30.2 5.3
 2 12 -3 22.1 6.2
 2 12 -3 35.3 5.6
 -2 -12 3 28.6 4.6
 1 12 -3 20.3 6.1
 -1 -12 3 15.7 4.5
 -1 -12 3 13.9 3.4
 0 12 -3 50.99 6.9
 0 -12 3 52.69 6
 0 -12 3 58.59 5.5
 1 -12 3 161.78 11.1
 2 -12 3 -0.8 4
 3 -12 3 -5 4.4
 4 -12 3 45.4 7.8
 5 -12 3 -0.9 6.5
 6 -12 3 5.6 8.6
 -6 -11 3 33.7 8.7
 -5 -11 3 86.69 10.2
 -5 -11 3 76.99 9.9
 4 11 -3 169.18 10.3
 4 11 -3 176.98 11.7
 -4 -11 3 199.88 12.3
 3 11 -3 967.6 58.39
 3 11 -3 942.61 52.19
 -3 -11 3 948.81 41.1
 2 11 -3 25.7 5
 2 11 -3 24.1 5.1
 -2 -11 3 24.9 3.9
 -2 -11 3 24.2 5.2
 1 11 -3 90.49 8.7
 -1 -11 3 97.99 8.4
 -1 -11 3 111.49 8.4
 0 11 -3 715.03 40.2
 0 -11 3 728.73 33.4
 0 -11 3 657.83 55.89
 -1 11 -3 274.17 19.4
 1 -11 3 280.47 13.8
 2 -11 3 387.36 18.4
 3 -11 3 2 4.5
 4 -11 3 148.19 12.7
 5 -11 3 12.6 7.1
 6 -11 3 56.29 11.6
 -6 -10 3 115.19 11.2
 -6 -10 3 92.39 11.1
 -5 -10 3 126.09 12
 -5 -10 3 95.89 11
 4 10 -3 36.2 5
 4 10 -3 22.8 5.4
 -4 -10 3 30.9 5.9
 3 10 -3 419.16 20
 3 10 -3 373.36 22.1
 -3 -10 3 415.46 23.3
 2 10 -3 29.6 5.3
 2 10 -3 35 5.1
 -2 -10 3 37 5
 -2 -10 3 25.9 5
 1 10 -3 159.18 13
 -1 -10 3 211.98 15.6
 -1 -10 3 185.08 14.1
 0 10 -3 3.1 3.4
 0 -10 3 0.7 2.9
 0 -10 3 3.2 2.6
 -1 10 -3 3.7 2.6
 1 -10 3 8.4 3.3
 2 -10 3 1401.46 104.19
 3 -10 3 1024.3 75.69
 4 -10 3 7.1 5.6
 5 -10 3 225.08 22.3
 6 -10 3 287.67 20.9
 -7 10 -3 -4.4 9.5
 -6 -9 3 26.6 8.1
 -6 -9 3 15.7 6.2
 -5 -9 3 35.8 6.4
 -5 -9 3 28.5 7.3
 4 9 -3 169.68 10.9
 4 9 -3 187.08 12.9
 -4 -9 3 174.88 11.7
 3 9 -3 36.4 5.2
 3 9 -3 37.6 4.9
 -3 -9 3 32.4 5.5
 2 9 -3 39 5.4
 -2 -9 3 44.1 5.5
 -2 -9 3 42.2 5.2
 1 9 -3 82.89 7.7
 -1 -9 3 84.69 6.4
 -1 -9 3 101.49 7.2
 0 9 -3 3.8 3.2
 0 -9 3 5.4 2.4
 -1 9 -3 241.48 15.5
 1 -9 3 263.57 19.7
 2 -9 3 140.39 8.9
 3 -9 3 70.89 7.7
 4 -9 3 133.19 10.7
 5 -9 3 244.48 16.4
 6 -9 3 7.4 7.3
 -7 9 -3 4.4 9.9
 -7 -8 3 20.4 9
 -6 -8 3 290.47 19
 -6 -8 3 252.07 16.1
 -5 -8 3 9.6 5.8
 -5 -8 3 13.7 6.3
 4 8 -3 136.09 10.2
 4 8 -3 115.99 8.5
 -4 -8 3 107.79 9
 3 8 -3 108.29 7.5
 -3 -8 3 120.09 8.4
 -3 -8 3 90.79 9.1
 2 8 -3 412.96 21.2
 2 8 -3 373.96 19.2
 -2 -8 3 417.86 17.6
 1 8 -3 424.36 20.9
 -1 -8 3 367.26 27.1
 -1 -8 3 429.26 22.2
 0 8 -3 505.35 20.1
 0 -8 3 493.65 25.3
 0 -8 3 468.45 35
 -1 8 -3 1.4 2.9
 1 -8 3 0.8 2.6
 -2 8 -3 16.9 3.8
 2 -8 3 9.4 4
 3 -8 3 1018.9 38.7
 4 -8 3 225.18 15.3
 5 -8 3 2 5.6
 6 -8 3 17 7.8
 -7 8 -3 76.49 13.3
 -7 -7 3 9.3 8.6
 -6 -7 3 5.3 5.8
 -6 -7 3 7.7 7.2
 -5 -7 3 14.1 5.1
 -5 -7 3 9.7 5.3
 4 7 -3 4.3 3.6
 -4 -7 3 3.1 3.6
 -4 -7 3 1 3.2
 -4 -7 3 1.8 4.2
 3 7 -3 7.7 2.8
 3 7 -3 6.9 2.9
 -3 -7 3 3.8 4.1
 -3 -7 3 5.7 3.8
 2 7 -3 509.75 25.8
 2 7 -3 515.75 24.8
 -2 -7 3 510.85 25.7
 1 7 -3 240.78 12.4
 1 7 -3 235.68 15
 -1 -7 3 207.78 14.4
 -1 -7 3 221.48 16.6
 0 7 -3 57.79 5.6
 0 -7 3 72.89 4.8
 0 -7 3 64.19 5.3
 -1 7 -3 318.97 16.7
 1 -7 3 365.06 27.9
 -2 7 -3 492.45 36.3
 2 -7 3 501.55 24.8
 3 -7 3 54.89 7.3
 4 -7 3 38.5 6.7
 5 -7 3 38.9 7.4
 6 -7 3 1.8 6.5
 -7 7 -3 24.1 10.1
 -7 -6 3 -0.5 7
 -6 -6 3 862.51 43.1
 -5 -6 3 68.49 7.3
 -5 -6 3 56.99 7.5
 4 6 -3 364.76 18.4
 -4 -6 3 399.56 20.2
 -4 -6 3 430.66 22.3
 -4 -6 3 414.06 24.2
 3 6 -3 1524.05 69.29
 3 6 -3 1474.15 59.09
 3 6 -3 1528.05 75.79
 -3 -6 3 1648.14 63.39
 -3 -6 3 1519.55 70.59
 2 6 -3 2737.03 134.99
 2 6 -3 2827.82 131.99
 -2 -6 3 2825.52 119.99
 1 6 -3 712.63 35.5
 1 6 -3 757.92 38.9
 -1 -6 3 779.72 34.9
 0 6 -3 865.01 40.5
 0 -6 3 909.51 53.99
 0 -6 3 896.61 43.8
 -1 6 -3 2942.11 162.68
 1 -6 3 2851.31 185.68
 -2 6 -3 82.89 6.3
 2 -6 3 71.29 6.3
 3 -6 3 2005.1 135.09
 4 -6 3 53.39 7.1
 5 -6 3 121.89 10.8
 6 -6 3 88.79 10.7
 -7 6 -3 78.09 12.4
 -7 -5 3 54.89 9.9
 -6 -5 3 7 5.7
 -5 -5 3 4.1 4.2
 -5 -5 3 -2 3.9
 4 5 -3 87.89 7.1
 -4 -5 3 92.59 6.7
 -4 -5 3 110.09 8
 -4 -5 3 81.49 7.1
 3 5 -3 69.29 5.7
 3 5 -3 83.19 7.1
 3 5 -3 68.09 4.9
 -3 -5 3 56.99 5.2
 2 5 -3 232.48 11.6
 2 5 -3 213.88 12.7
 -2 -5 3 212.68 12.3
 1 5 -3 16 4.1
 1 5 -3 7.3 2.4
 -1 -5 3 11 2.6
 0 5 -3 8.1 3.2
 0 -5 3 9.1 3
 -1 5 -3 636.04 30.7
 1 -5 3 639.24 41.6
 -2 5 -3 421.96 18.9
 2 -5 3 462.55 28.1
 -3 5 -3 41.1 5
 3 -5 3 40.1 5.5
 4 -5 3 57.99 6.9
 5 -5 3 305.87 17.7
 6 -5 3 16.3 7.2
 -7 5 -3 28.6 9.6
 -7 -4 3 19.2 7.6
 -6 -4 3 3.3 6.3
 -5 -4 3 24.7 6.1
 4 4 -3 383.86 27.4
 -4 -4 3 366.76 17.6
 -4 -4 3 441.46 18.1
 3 4 -3 -1 2.3
 3 4 -3 -0.6 2.1
 3 4 -3 2 3.2
 -3 -4 3 0.8 2.5
 -3 -4 3 4.4 5.1
 2 4 -3 541.15 29.1
 2 4 -3 588.04 32.6
 -2 -4 3 596.94 25.5
 -2 -4 3 560.34 25.5
 1 4 -3 4.3 2.1
 1 4 -3 1.3 2.6
 -1 -4 3 -3.8 2.5
 0 4 -3 32.8 3.8
 0 4 -3 31.1 2.7
 0 -4 3 30.8 3.6
 -1 4 -3 1412.46 70.09
 1 -4 3 1399.16 96.99
 -2 4 -3 1485.45 71.89
 2 -4 3 1430.06 74.79
 -3 4 -3 13.7 4
 3 -4 3 11.2 3.8
 4 -4 3 115.89 8.9
 5 -4 3 334.07 17.6
 6 -4 3 124.59 11.9
 -7 4 -3 7.7 8.1
 -8 -3 3 -0.6 10.6
 -7 -3 3 29.3 8.5
 -6 -3 3 35 8.1
 -5 -3 3 47.7 6.7
 -4 -3 3 155.48 8.6
 -4 -3 3 151.18 9.8
 -4 -3 3 161.08 9.9
 3 3 -3 878.41 34
 -3 -3 3 873.61 40
 -3 -3 3 830.52 43.1
 -3 -3 3 815.32 42.8
 2 3 -3 1983.9 79.49
 -2 -3 3 2057.99 91.09
 -2 -3 3 2016.2 95.69
 1 3 -3 1044.3 47.4
 -1 -3 3 1001.5 46.4
 0 3 -3 1422.36 61.09
 0 3 -3 1452.45 97.79
 0 -3 3 1476.75 67.19
 -1 3 -3 2866.21 170.48
 1 -3 3 2910.51 124.89
 -2 3 -3 666.13 32.5
 2 -3 3 637.54 32.2
 -3 3 -3 126.79 8.1
 3 -3 3 103.49 7.5
 4 -3 3 93.49 7.9
 5 -3 3 107.79 9.4
 5 -3 3 105.29 8.9
 6 -3 3 144.29 12.5
 -7 3 -3 103.19 12.4
 -8 -2 3 7.3 9.3
 -7 -2 3 -2.9 7.1
 -6 -2 3 71.89 9.3
 -5 -2 3 20.9 5.6
 -4 -2 3 34.9 5
 3 2 -3 1018.4 42.5
 -3 -2 3 1115.89 51.09
 -3 -2 3 1043.3 50.19
 2 2 -3 673.53 32.6
 2 2 -3 630.34 29.5
 -2 -2 3 698.33 26.7
 -2 -2 3 687.73 36.6
 1 2 -3 15 5.3
 -1 -2 3 10.3 4.1
 0 2 -3 2453.65 131.49
 0 -2 3 2453.25 125.69
 -1 2 -3 1830.92 87.69
 1 -2 3 1946.51 89.79
 -2 2 -3 102.59 6.4
 2 -2 3 91.59 6
 2 -2 3 94.29 6.4
 -3 2 -3 16.9 3.8
 3 -2 3 10.4 3.4
 4 -2 3 701.23 30.9
 4 -2 3 758.52 31.9
 5 -2 3 11 5.8
 5 -2 3 13.7 4.2
 -6 2 -3 116.59 11.2
 -7 2 -3 27.4 8.6
 7 -2 3 23.2 7
 -8 -1 3 14 9.5
 -7 -1 3 190.88 16.1
 -6 -1 3 4.5 6
 -5 -1 3 1019.6 50.49
 -4 -1 3 1.7 3.4
 3 1 -3 387.76 19.3
 -3 -1 3 402.86 18.4
 -3 -1 3 406.86 18.2
 2 1 -3 3426.56 154.28
 -2 -1 3 3383.56 145.29
 -2 -1 3 3426.66 145.79
 1 1 -3 5336.77 245.28
 -1 -1 3 5423.76 259.67
 0 1 -3 37.2 3.5
 0 -1 3 45.6 4.7
 -1 1 -3 129.99 6.6
 -1 1 -3 120.69 6
 1 -1 3 108.49 7.1
 -2 1 -3 3255.87 136.29
 2 -1 3 3164.78 149.59
 2 -1 3 3265.57 201.68
 -3 1 -3 362.46 17.1
 3 -1 3 420.66 18.2
 3 -1 3 413.26 18.6
 4 -1 3 290.17 19.5
 4 -1 3 300.77 17
 4 -1 3 291.77 15.4
 5 -1 3 9 4.8
 -6 1 -3 112.49 11
 -7 1 -3 31.6 9
 7 -1 3 16.5 5.9
 -8 0 3 -6.6 10.8
 -7 0 3 7.7 8.4
 -6 0 3 -0.3 5.2
 -5 0 3 0.6 3.2
 4 0 -3 2.1 1.5
 -4 0 3 4.7 3.5
 3 0 -3 0.3 2.6
 -3 0 3 -3.7 2.7
 2 0 -3 3.3 2.3
 -2 0 3 1.3 2.3
 -2 0 3 2.7 1
 1 0 -3 -0.2 2
 -1 0 3 3.4 2.3
 0 0 -3 4 2.5
 0 0 3 0.7 2.5
 -1 0 -3 3.5 1.4
 -1 0 -3 1.5 1.9
 1 0 3 0.3 1.8
 -2 0 -3 -1.7 3.8
 2 0 3 1.4 1.9
 -3 0 -3 6.5 3
 3 0 3 -0.7 2
 3 0 3 0.7 2.9
 3 0 3 0.5 3.1
 -4 0 -3 -1.8 3.5
 4 0 3 2.6 4
 4 0 3 7.1 3.5
 4 0 3 0.1 3.1
 5 0 3 2.6 4.1
 -6 0 -3 -4 5.3
 6 0 3 2.5 5.3
 -7 0 -3 6.4 7.3
 7 0 3 0.9 5
 -8 1 3 24.5 10.2
 -7 1 3 182.68 15.3
 6 -1 -3 7.7 2.3
 -6 1 3 8.6 5.9
 5 -1 -3 968.6 37.9
 -5 1 3 980.2 48.1
 4 -1 -3 4.1 1.6
 -4 1 3 7.9 3.7
 -3 1 3 413.26 18.4
 -3 1 3 367.56 24.7
 2 -1 -3 3423.86 151.68
 -2 1 3 3459.25 172.78
 1 -1 -3 5184.28 236.08
 -1 1 3 5094.09 257.87
 0 -1 -3 46.9 3.6
 0 1 3 47.4 4
 0 1 3 49.9 3.9
 -1 -1 -3 123.39 8.1
 1 1 3 124.49 6.6
 1 1 3 127.69 6.8
 -2 -1 -3 3272.57 127.59
 -2 -1 -3 3269.17 175.68
 2 1 3 3232.28 134.09
 2 1 3 3315.07 153.08
 2 1 3 3274.17 156.48
 -3 -1 -3 379.06 17.1
 3 1 3 398.76 24.6
 3 1 3 381.26 18
 3 1 3 400.06 17.3
 -4 -1 -3 290.77 14.6
 4 1 3 321.37 15.2
 4 1 3 284.67 14
 4 1 3 335.47 17.4
 5 1 3 22.6 5.2
 -6 -1 -3 114.89 10.7
 6 1 3 119.09 9.9
 7 1 3 25.3 6.7
 -8 2 3 21.6 10.3
 -7 2 3 7 7.4
 -6 2 3 94.19 10.4
 5 -2 -3 20.6 2.7
 -5 2 3 14.3 5.6
 3 -2 -3 1068.49 70.69
 -3 2 3 1069.19 39.4
 -3 2 3 1008.6 49.3
 -3 2 3 1030.8 42.2
 2 -2 -3 628.74 26.3
 -2 2 3 635.84 30.7
 1 -2 -3 11.1 2.3
 1 -2 -3 11.8 1.7
 1 -2 -3 11.2 1.4
 -1 2 3 14.2 1.4
 -1 2 3 10.4 2.3
 0 -2 -3 2609.04 116.99
 0 -2 -3 2595.64 142.89
 0 2 3 2519.15 111.89
 0 2 3 2533.75 127.59
 -1 -2 -3 1853.91 96.59
 -1 -2 -3 1928.11 127.99
 1 2 3 1846.42 87.89
 1 2 3 1880.11 95.69
 -2 -2 -3 102.79 5.4
 -2 -2 -3 96.39 6.2
 2 2 3 96.19 6.5
 2 2 3 99.19 5.9
 -3 -2 -3 4.9 2.4
 3 2 3 0.1 2.7
 3 2 3 4.1 2.5
 3 2 3 -1.8 2.8
 -4 -2 -3 701.13 28.5
 4 2 3 769.72 37.3
 4 2 3 729.33 37.1
 4 2 3 704.73 34.9
 -5 -2 -3 16.8 5.5
 5 2 3 15.6 4.7
 -6 -2 -3 108.29 10.9
 6 2 3 118.49 9.9
 -7 -2 -3 27.2 7.8
 7 2 3 29.6 7.9
 -8 3 3 4.1 9.5
 -7 3 3 -0.5 7.1
 -6 3 3 19.8 6.9
 5 -3 -3 41.5 3.6
 5 -3 -3 39.2 4.1
 -5 3 3 29.4 1.4
 -5 3 3 34.8 5.6
 4 -3 -3 162.28 11
 4 -3 -3 169.08 10.3
 -4 3 3 175.78 10.8
 -3 3 3 844.42 32.6
 -3 3 3 891.31 36.7
 -3 3 3 855.51 46.3
 2 -3 -3 1948.31 96.49
 -2 3 3 1948.31 80.59
 -2 3 3 1955.9 84.79
 1 -3 -3 985.4 49
 1 -3 -3 976.2 64.39
 1 -3 -3 943.01 43.6
 -1 3 3 1010 64.69
 -1 3 3 984.2 43.6
 0 -3 -3 1392.76 60.39
 0 -3 -3 1419.76 86.89
 0 -3 -3 1434.66 94.19
 0 3 3 1475.55 82.39
 0 3 3 1409.36 79.49
 -1 -3 -3 2987.9 136.69
 1 3 3 2852.71 147.89
 1 3 3 3060.49 147.19
 1 3 3 2942.31 124.49
 -2 -3 -3 641.44 32.4
 -2 -3 -3 654.03 30.1
 -2 -3 -3 645.44 28.5
 2 3 3 711.03 33.4
 2 3 3 621.24 36.8
 -3 -3 -3 119.39 6.7
 3 3 3 109.69 7.4
 3 3 3 112.59 7.4
 3 3 3 102.89 7.8
 -4 -3 -3 115.49 7.7
 4 3 3 124.79 8.1
 4 3 3 111.79 9.1
 4 3 3 129.29 8.8
 -5 -3 -3 154.18 10.5
 5 3 3 125.79 9.6
 -6 -3 -3 131.29 12.3
 6 3 3 96.39 10.1
 -7 -3 -3 115.49 12.7
 7 3 3 125.69 12.1
 -7 4 3 6.3 7.9
 -6 4 3 3.1 5.9
 5 -4 -3 14.7 3.3
 5 -4 -3 21.7 2.5
 -5 4 3 24.6 6
 -4 4 3 400.66 18.3
 -3 4 3 3.1 3.1
 -3 4 3 7.2 3.7
 -3 4 3 6.3 1.7
 2 -4 -3 572.94 36.2
 -2 4 3 548.35 30.6
 -2 4 3 543.35 23.3
 -2 4 3 567.24 28.4
 1 -4 -3 0.2 1.4
 1 -4 -3 0.4 1.8
 -1 4 3 0.5 1.4
 -1 4 3 3.7 1.8
 0 -4 -3 30.7 3.2
 0 -4 -3 29.4 2.5
 0 -4 -3 25.7 3.2
 0 4 3 29.6 3
 0 4 3 31.8 2.8
 0 4 3 29.7 3.4
 -1 -4 -3 1429.26 72.39
 -1 -4 -3 1429.86 76.99
 -1 -4 -3 1406.56 82.09
 1 4 3 1451.65 65.09
 1 4 3 1403.26 79.69
 -2 -4 -3 1489.15 67.29
 -2 -4 -3 1474.25 69.19
 -2 -4 -3 1524.95 102.99
 -2 -4 -3 1533.75 78.49
 2 4 3 1601.44 85.89
 2 4 3 1500.35 73.09
 -3 -4 -3 18.4 4.3
 -3 -4 -3 20.6 3.2
 -3 -4 -3 14.4 3.9
 -3 -4 -3 15.1 4.7
 3 4 3 15.4 2.8
 3 4 3 18.6 3.9
 3 4 3 20.5 4.3
 -4 -4 -3 103.59 7.9
 -4 -4 -3 111.79 8.4
 -4 -4 -3 108.99 9.3
 4 4 3 117.79 8.5
 -5 -4 -3 348.47 19
 5 4 3 332.07 17
 -6 -4 -3 154.98 12.1
 6 4 3 147.09 11.2
 -7 -4 -3 16.6 7.8
 7 4 3 17.8 6.5
 -7 5 3 41 8.3
 -6 5 3 7.5 6.4
 5 -5 -3 -0.1 2.5
 -5 5 3 0.3 4.4
 -4 5 3 99.39 8.1
 -3 5 3 70.69 6.4
 -3 5 3 78.49 6.9
 -3 5 3 72.39 4.4
 -2 5 3 243.28 12.4
 -2 5 3 236.88 11.9
 -2 5 3 223.08 12.1
 1 -5 -3 7.8 2.1
 -1 5 3 8 2.2
 -1 5 3 8.4 2.2
 -1 5 3 7.3 2.1
 0 -5 -3 12.7 1.8
 0 -5 -3 16.9 2.8
 0 -5 -3 20 3.2
 0 5 3 19 3.2
 0 5 3 19.7 3.4
 0 5 3 15.7 2.1
 -1 -5 -3 614.54 39.3
 -1 -5 -3 612.24 31.6
 -1 -5 -3 615.14 41.7
 -1 -5 -3 628.24 35.1
 1 5 3 638.24 30.7
 1 5 3 610.04 29.2
 -2 -5 -3 438.06 19.3
 -2 -5 -3 464.75 31.4
 -2 -5 -3 458.95 18.6
 -2 -5 -3 489.45 24.4
 2 5 3 428.56 20
 2 5 3 470.95 28.8
 -3 -5 -3 41.1 4.2
 -3 -5 -3 38.3 5.3
 -3 -5 -3 39.2 5.4
 -3 -5 -3 42.8 5.8
 3 5 3 30.2 5.2
 -4 -5 -3 54.79 5.4
 -4 -5 -3 66.69 7
 -4 -5 -3 71.19 6.3
 4 5 3 64.69 7.2
 -5 -5 -3 308.67 15.8
 -5 -5 -3 285.87 17.8
 5 5 3 341.57 16.8
 -6 -5 -3 11.6 5
 6 5 3 1.6 5.3
 -7 -5 -3 31.3 8
 7 5 3 33.3 7.9
 -7 6 3 1.8 7.9
 -6 6 3 769.82 40
 -5 6 3 47.1 7.4
 -4 6 3 414.66 18.8
 -3 6 3 1598.44 73.29
 -3 6 3 1629.64 74.79
 -3 6 3 1469.55 80.89
 -2 6 3 2729.43 135.79
 -2 6 3 2702.73 130.79
 -2 6 3 2698.03 131.09
 1 -6 -3 797.42 47.1
 -1 6 3 758.42 33.2
 -1 6 3 765.02 32
 -1 6 3 776.62 40.2
 0 -6 -3 889.51 50.39
 0 -6 -3 913.11 46.7
 0 6 3 870.91 51.69
 0 6 3 871.91 50.29
 0 6 3 920.81 59.39
 0 6 3 840.42 52.59
 -1 -6 -3 3017.3 151.98
 -1 -6 -3 2720.83 177.28
 -1 -6 -3 2716.33 138.69
 1 6 3 2758.82 135.19
 1 6 3 2893.91 119.49
 -2 -6 -3 79.29 5.4
 -2 -6 -3 96.69 7.5
 -2 -6 -3 82.19 3.9
 -2 -6 -3 75.29 6.5
 2 6 3 70.49 6.2
 -3 -6 -3 2008.4 87.19
 -3 -6 -3 2101.99 83.29
 -3 -6 -3 2034.9 135.39
 -3 -6 -3 2030.5 96.99
 -3 -6 -3 2116.59 100.79
 3 6 3 2117.59 102.69
 -4 -6 -3 38.7 6.4
 -4 -6 -3 44.8 4.6
 -4 -6 -3 40.4 4.6
 -5 -6 -3 117.59 9.4
 -5 -6 -3 115.79 11.2
 5 6 3 146.59 11
 -6 -6 -3 85.49 9.2
 6 6 3 91.69 9.9
 7 6 3 95.69 11
 -7 7 3 -1.2 7.5
 -6 7 3 0.9 6.8
 -5 7 3 23.4 6.2
 -5 7 3 16.5 3.1
 -4 7 3 -2.8 3.9
 -3 7 3 7.6 3.8
 -3 7 3 3.8 2.4
 -2 7 3 530.65 24.5
 -2 7 3 494.55 29.1
 -2 7 3 519.55 34.9
 1 -7 -3 238.28 10.8
 -1 7 3 234.58 12.9
 -1 7 3 213.98 14.3
 -1 7 3 204.88 12.8
 0 -7 -3 60.49 5.1
 0 -7 -3 52.99 4.7
 0 7 3 60.99 4.7
 0 7 3 66.79 5.3
 0 7 3 69.89 4.1
 -1 -7 -3 333.27 21.7
 -1 -7 -3 300.67 18.5
 1 7 3 348.17 17.1
 1 7 3 340.47 15.3
 -2 -7 -3 477.15 22.9
 -2 -7 -3 528.15 22.6
 -2 -7 -3 507.95 25.4
 2 7 3 446.86 22.9
 -3 -7 -3 95.19 8.3
 -3 -7 -3 85.59 8.1
 -3 -7 -3 88.29 7.3
 -3 -7 -3 86.09 5.7
 -3 -7 -3 80.69 5.4
 3 7 3 83.99 7.5
 -4 -7 -3 42.9 4.8
 -4 -7 -3 54.09 7.4
 -4 -7 -3 43.8 4.5
 4 7 3 43.2 7
 -5 -7 -3 24.8 4.8
 5 7 3 32.7 6.4
 -6 -7 -3 2.9 3.9
 6 7 3 1.4 5.5
 7 7 3 39.7 9.1
 -7 8 3 4.6 8.3
 -6 8 3 278.97 18.3
 -5 8 3 5.8 3.2
 -5 8 3 11.1 5.9
 -4 8 3 117.59 7.8
 -4 8 3 122.79 9.7
 -3 8 3 144.09 9.3
 -3 8 3 136.39 9.5
 -2 8 3 393.86 24.2
 -2 8 3 447.66 19.6
 -2 8 3 456.25 19.9
 1 -8 -3 379.66 24.2
 -1 8 3 398.06 23.8
 -1 8 3 420.46 19.4
 -1 8 3 424.86 25.2
 0 -8 -3 509.25 33.7
 0 8 3 466.85 31.1
 0 8 3 518.55 32.6
 0 8 3 512.95 29.4
 -1 -8 -3 -0.7 2.8
 -1 -8 -3 1.5 2.8
 1 8 3 4.4 3.2
 1 8 3 1.1 3.2
 -2 -8 -3 3.1 4.2
 -2 -8 -3 10 4.1
 -2 -8 -3 0.3 3
 2 8 3 2 3.6
 -3 -8 -3 1053.89 49.6
 -3 -8 -3 1098.09 52.39
 -3 -8 -3 1140.89 63.79
 -3 -8 -3 1089.99 51.49
 3 8 3 1109.29 52.59
 -4 -8 -3 227.28 14.9
 -4 -8 -3 248.28 12.9
 -4 -8 -3 277.97 17.5
 -4 -8 -3 242.08 15.1
 4 8 3 227.88 14.4
 -5 -8 -3 12.1 4.3
 -5 -8 -3 7.3 5.9
 5 8 3 7 5.3
 6 8 3 27.9 7.3
 7 8 3 88.59 11.2
 -7 9 3 8 9
 -6 9 3 9.8 7.5
 -5 9 3 36.9 7.4
 -5 9 3 37.9 4.6
 -4 9 3 183.68 11.3
 -4 9 3 185.58 12.4
 -3 9 3 24.3 4.9
 2 -9 -3 51.89 4.6
 -2 9 3 39.4 4.7
 -2 9 3 50.79 5.3
 -2 9 3 51.09 5.6
 1 -9 -3 92.39 6.5
 -1 9 3 106.69 7.7
 -1 9 3 92.99 5.9
 -1 9 3 83.09 5.7
 0 -9 -3 5.8 2.9
 0 9 3 4.9 1.7
 0 9 3 4.5 1.8
 -1 -9 -3 257.37 19.3
 1 9 3 266.67 13.5
 -2 -9 -3 182.98 13.2
 -2 -9 -3 164.18 11.2
 2 9 3 147.09 11.1
 -3 -9 -3 74.09 8.5
 -3 -9 -3 61.79 7.9
 3 9 3 79.99 7.8
 -4 -9 -3 115.59 11.1
 -4 -9 -3 99.39 6.5
 -4 -9 -3 120.79 11
 -4 -9 -3 103.59 7.1
 4 9 3 91.29 8.9
 -5 -9 -3 272.77 20.4
 -5 -9 -3 318.87 20.4
 5 9 3 323.17 17.6
 6 9 3 8.9 6.5
 7 9 3 3.4 8.4
 -7 10 3 0.9 8.7
 -6 10 3 89.49 11.7
 -5 10 3 117.79 8
 -5 10 3 132.09 11.7
 -4 10 3 35.9 5.1
 -4 10 3 27.7 6.2
 -3 10 3 401.26 19.3
 -3 10 3 471.55 20.8
 2 -10 -3 41.2 4.7
 -2 10 3 36.1 5.2
 -2 10 3 41.2 4.9
 -2 10 3 40.2 4.9
 1 -10 -3 192.68 14.8
 -1 10 3 198.88 12.5
 -1 10 3 178.78 11.1
 -1 10 3 215.88 13.8
 0 -10 -3 1.1 3
 0 10 3 3.9 1.8
 0 10 3 5 4
 1 10 3 13.6 4
 -2 -10 -3 1569.94 86.49
 2 10 3 1506.75 88.79
 -3 -10 -3 995.7 42.9
 -3 -10 -3 1124.29 58.89
 3 10 3 935.71 42.4
 -4 -10 -3 6.1 6.4
 -4 -10 -3 5.4 2.2
 -4 -10 -3 6.1 5.6
 4 10 3 1.5 4.8
 -5 -10 -3 207.68 15.7
 5 10 3 223.78 15
 6 10 3 287.17 18.2
 -6 11 3 19.4 8.9
 -5 11 3 76.69 10.7
 -5 11 3 88.89 7.9
 -4 11 3 176.38 10.7
 -4 11 3 196.98 13.5
 -3 11 3 1074.29 44.2
 -3 11 3 1006.3 50.59
 -2 11 3 19.7 4.4
 -2 11 3 29.1 5.3
 -2 11 3 29.8 4.5
 1 -11 -3 82.19 7.1
 -1 11 3 93.49 7.5
 -1 11 3 107.29 6.5
 -1 11 3 103.69 7
 0 11 3 665.23 36.5
 0 11 3 702.63 39.9
 0 11 3 669.63 29.5
 1 11 3 262.37 13.8
 -2 -11 -3 360.46 21.1
 2 11 3 370.06 17.5
 -3 -11 -3 8 5.6
 -3 -11 -3 14.9 6.3
 -4 -11 -3 133.09 13.3
 -4 -11 -3 114.59 11.8
 -5 -11 -3 15.3 7.7
 -6 12 3 4.2 7.6
 -5 12 3 9.7 4.5
 -5 12 3 3 4.4
 -4 12 3 2.5 4.5
 -4 12 3 0.6 5.1
 -3 12 3 23.6 6.6
 -3 12 3 34.5 5.7
 2 -12 -3 20.4 4.9
 -2 12 3 24.1 5.4
 -2 12 3 16.3 4
 -1 12 3 26.8 5.1
 -1 12 3 19.1 3.6
 -1 12 3 14.4 3.7
 0 12 3 47.5 3.7
 0 12 3 58.59 6.6
 0 12 3 53.49 4.2
 1 12 3 153.18 11
 -2 -12 -3 0.6 5.8
 2 12 3 -2.2 4.2
 -3 -12 -3 -3.5 5.5
 -3 -12 -3 2.2 6.6
 -4 -12 -3 70.69 10.4
 -4 -12 -3 58.59 9.5
 -5 -12 -3 6.2 7.5
 -6 -12 -3 22 9.7
 -6 13 3 2.3 8.2
 -5 13 3 235.18 16
 -5 13 3 271.97 17.4
 -4 13 3 56.39 8.8
 -4 13 3 45.8 6.9
 -3 13 3 287.67 15.9
 -3 13 3 309.67 15.6
 -2 13 3 708.73 36.1
 -2 13 3 703.83 32.2
 -1 13 3 832.02 43.5
 -1 13 3 871.01 55.79
 -1 13 3 873.51 45.4
 0 13 3 39.3 6.3
 0 13 3 63.09 4.7
 0 13 3 51.49 4.2
 1 13 3 -3.1 4.2
 -2 -13 -3 1020.8 50.39
 2 13 3 1139.29 53.69
 -3 -13 -3 33.3 8.2
 -3 -13 -3 51.29 8.8
 -4 -13 -3 94.89 13.2
 -4 -13 -3 135.19 14.1
 -5 -13 -3 12.3 10.7
 -6 -13 -3 56.29 14.1
 -6 14 3 38.1 10.9
 -5 14 3 20.3 7.6
 -5 14 3 17.8 6
 -4 14 3 -1.1 5.3
 -4 14 3 -0.5 5
 -3 14 3 181.28 12.4
 -2 14 3 25.1 4.8
 -1 14 3 85.09 6.6
 -1 14 3 83.29 8.1
 -1 14 3 107.39 9.9
 0 14 3 8.4 2.3
 0 14 3 4.3 4.7
 0 14 3 7.2 2.8
 1 14 3 2.8 4.6
 -2 -14 -3 398.36 22.8
 2 14 3 413.76 27.6
 -3 -14 -3 291.77 21.9
 -3 -14 -3 333.77 20.7
 -4 -14 -3 16.2 8.6
 -4 -14 -3 8.3 7.7
 -5 -14 -3 74.69 13.6
 -6 -14 -3 198.38 75.09
 -5 15 3 63.49 11.1
 -4 15 3 67.39 9.9
 -4 15 3 67.29 8.2
 -3 15 3 65.49 8
 -3 15 3 56.39 8.5
 -2 15 3 52.09 6.3
 -2 15 3 66.99 8.1
 -1 15 3 296.27 17.2
 -1 15 3 292.97 15.9
 -1 15 3 335.27 17.8
 0 15 3 79.19 5.6
 0 15 3 89.79 9.1
 0 15 3 77.69 6.7
 1 15 3 6.5 5.1
 -2 -15 -3 47.4 9.5
 2 15 3 52.89 8.7
 -3 -15 -3 135.89 14.1
 -3 -15 -3 137.49 14.4
 -4 -15 -3 2.2 8
 -4 -15 -3 9.8 8.5
 -5 -15 -3 42.9 11.5
 -5 16 3 10.9 7.3
 -4 16 3 55.69 8.7
 -4 16 3 36.9 8
 -3 16 3 40 7.1
 -3 16 3 33.5 8.1
 -2 16 3 9.8 4.2
 -2 16 3 7.9 5.7
 -1 16 3 77.89 6.5
 -1 16 3 71.99 9.3
 0 16 3 269.87 15.6
 0 16 3 275.37 19
 1 16 3 140.19 11.7
 -2 -16 -3 8.8 7.9
 2 16 3 20.3 6.8
 -3 -16 -3 127.79 14
 -3 -16 -3 104.59 12.9
 -4 -16 -3 89.69 13.6
 -4 -16 -3 112.69 15.1
 -5 -16 -3 4.6 10.2
 -5 17 3 48.1 10.6
 -4 17 3 7.7 6.7
 -4 17 3 21.8 8.2
 -3 17 3 49.99 8.6
 -2 17 3 524.55 25.1
 -2 17 3 449.76 28.2
 -1 17 3 219.48 16.1
 -1 17 3 238.88 14.7
 0 17 3 84.19 6
 0 17 3 88.39 9.9
 -1 -17 -3 404.96 31.3
 1 17 3 358.46 21.7
 -2 -17 -3 242.78 18.6
 2 17 3 278.87 18.8
 -3 -17 -3 5.8 9.2
 -3 -17 -3 5.6 8
 -4 -17 -3 -7.1 8.9
 -4 -17 -3 8 12.3
 -4 18 3 118.39 12.2
 -4 18 3 121.49 12.5
 -3 18 3 119.29 12.3
 -3 18 3 133.39 11.3
 -2 18 3 254.57 18.2
 -2 18 3 273.27 21.6
 -1 18 3 70.39 6.9
 -1 18 3 78.39 10
 0 18 3 26.9 7.6
 -1 -18 -3 378.06 28.8
 1 18 3 383.56 21.5
 -2 -18 -3 23.2 9.7
 2 18 3 16.6 7.6
 -3 -18 -3 116.29 15
 -3 -18 -3 124.89 14.7
 -4 -18 -3 2.1 9.4
 -4 -18 -3 5.1 10.8
 -4 19 3 14.9 7.6
 -3 19 3 19.4 7.7
 -3 19 3 20.1 9.8
 -2 19 3 7.2 5.2
 -2 19 3 3.8 8.8
 -1 19 3 12.6 7.1
 0 19 3 17.3 7.9
 -1 -19 -3 8.1 9.5
 1 19 3 4.9 7.3
 -2 -19 -3 3.2 9
 2 19 3 4.8 9.1
 -3 -19 -3 14.3 9.8
 -3 -19 -3 10.3 13.1
 -3 20 3 92.79 13.8
 -2 20 3 154.38 16
 -1 20 3 19.5 8.6
 0 20 3 -4.3 7.8
 -1 -20 -3 109.39 14.4
 1 20 3 104.39 14.1
 -2 -20 -3 65.89 13.2
 2 20 3 48.4 10.5
 -2 21 3 287.57 79.29
 -1 21 3 43.7 10.8
 0 -21 -3 10.1 10.1
 0 21 3 17.4 9.5
 -1 -21 -3 145.29 18.2
 1 21 3 159.38 16
 1 21 -4 85.99 13.4
 -1 -21 4 80.59 12.5
 0 21 -4 4.2 9.6
 0 -21 4 10.7 8.2
 2 20 -4 32.8 11.2
 1 20 -4 7.7 8.9
 -1 -20 4 -2 8
 0 20 -4 142.49 15
 0 -20 4 109.49 12.5
 2 -20 4 44.2 9.1
 3 -20 4 24.7 8.4
 3 19 -4 -4.6 7.6
 2 19 -4 17.6 8.1
 1 19 -4 68.49 11
 -1 -19 4 65.49 9.3
 0 -19 4 98.89 11.4
 1 -19 4 140.39 12.7
 1 -19 4 132.49 16.4
 2 -19 4 339.87 32
 3 -19 4 107.59 13.3
 4 18 -4 5.3 9.7
 3 18 -4 8.2 8.6
 2 18 -4 14 7.4
 1 18 -4 5.9 7.3
 -1 -18 4 5.3 7.4
 0 -18 4 28.4 6.5
 0 -18 4 19.2 6.8
 1 -18 4 1 5.1
 1 -18 4 -2.7 5.4
 2 -18 4 22.8 7.3
 3 -18 4 13 7.7
 4 -18 4 -0.1 9.8
 4 17 -4 4.8 7.4
 3 17 -4 2.6 7.7
 2 17 -4 11.1 8.6
 1 17 -4 75.59 10.3
 -1 -17 4 51.79 8
 -1 -17 4 65.29 7.4
 0 -17 4 47.1 6.7
 0 -17 4 47.6 7.7
 1 -17 4 1.3 5.1
 1 -17 4 -1 4.9
 2 -17 4 8.4 4.4
 2 -17 4 0.3 5.3
 3 -17 4 110.29 11.5
 4 -17 4 38.6 9.4
 5 16 -4 114.29 12.7
 -5 -16 4 104.19 16
 4 16 -4 10 6.9
 3 16 -4 15.9 7.9
 2 16 -4 571.64 43.8
 -2 -16 4 572.34 39.4
 -1 -16 4 129.99 10
 -1 -16 4 133.39 11.4
 0 -16 4 178.08 15.7
 0 -16 4 171.98 15.4
 1 -16 4 24.9 6.5
 1 -16 4 15.1 5.2
 2 -16 4 304.97 25.3
 2 -16 4 316.57 25
 3 -16 4 31.5 9.2
 4 -16 4 91.89 11.6
 5 -16 4 2.1 8.6
 5 15 -4 3.8 7
 -5 -15 4 8 10.6
 4 15 -4 48.9 8.3
 3 15 -4 146.79 11.8
 -3 -15 4 128.19 10.2
 2 15 -4 66.49 9.1
 2 15 -4 40.3 6.5
 -2 -15 4 49.5 6.2
 1 15 -4 754.32 43
 -1 -15 4 795.92 61.49
 -1 -15 4 773.72 40.1
 0 -15 4 180.28 15
 0 -15 4 184.18 17.2
 1 -15 4 21 4.5
 1 -15 4 11.4 4.6
 2 -15 4 259.87 23.5
 3 -15 4 647.04 54.29
 4 -15 4 7 7.3
 5 -15 4 1.5 8.1
 -6 -14 4 15.7 11.5
 -5 -14 4 8.6 8.1
 4 14 -4 41.6 8.5
 3 14 -4 -4.2 4.8
 -3 -14 4 3.3 4.2
 2 14 -4 74.69 8.8
 2 14 -4 91.39 9.2
 -2 -14 4 99.49 10.7
 1 14 -4 17.6 6.7
 -1 -14 4 25 6.3
 -1 -14 4 15.7 4.3
 0 -14 4 104.29 8.7
 0 -14 4 95.59 8
 1 -14 4 3.5 3.9
 1 -14 4 3.7 4
 2 -14 4 15.7 5.6
 3 -14 4 10.8 6.3
 4 -14 4 106.59 11.8
 5 -14 4 22.6 9
 -6 -13 4 -1.5 9.8
 -5 -13 4 3.4 8.7
 4 13 -4 38.3 7.5
 -4 -13 4 22 6.3
 3 13 -4 71.09 7.6
 -3 -13 4 69.09 7.8
 2 13 -4 168.78 11.9
 2 13 -4 160.88 15.6
 -2 -13 4 171.28 10.4
 1 13 -4 1.7 6.7
 -1 -13 4 2.1 4.7
 -1 -13 4 1.4 3.3
 0 13 -4 100.59 10.4
 0 -13 4 84.89 7.3
 0 -13 4 85.09 7.6
 1 -13 4 429.46 24.1
 1 -13 4 464.05 25.7
 2 -13 4 69.79 7.8
 3 -13 4 21.8 6.3
 4 -13 4 178.38 14.5
 5 -13 4 58.79 8.7
 6 -13 4 17.4 9.4
 -6 -12 4 7.7 8
 -5 -12 4 84.69 12.2
 -5 -12 4 115.49 11.3
 4 12 -4 485.75 21.9
 -4 -12 4 436.26 25.5
 3 12 -4 289.47 15.1
 3 12 -4 235.48 16
 -3 -12 4 299.07 16.8
 2 12 -4 652.03 46.4
 -2 -12 4 692.83 42.4
 1 12 -4 438.86 23.6
 -1 -12 4 475.75 21.3
 -1 -12 4 451.35 39.3
 0 12 -4 308.77 19.4
 0 -12 4 317.07 17.2
 0 -12 4 292.17 21.8
 1 -12 4 374.36 22
 1 -12 4 385.46 27
 2 -12 4 9.8 4.7
 3 -12 4 48.3 7.6
 4 -12 4 7.4 5.9
 5 -12 4 15.9 7.5
 6 -12 4 155.78 16.8
 -6 -11 4 147.99 14.5
 -5 -11 4 6.2 5.4
 -5 -11 4 10 7.7
 4 11 -4 78.89 7.9
 -4 -11 4 82.79 9.3
 3 11 -4 353.36 25.8
 3 11 -4 323.37 21.6
 -3 -11 4 322.77 17.8
 2 11 -4 232.58 15.2
 -2 -11 4 231.28 12.6
 1 11 -4 433.26 24
 -1 -11 4 477.25 35.1
 -1 -11 4 467.65 37
 0 11 -4 0.7 4.1
 0 -11 4 0.9 3
 0 -11 4 5.1 3.3
 1 -11 4 285.17 18.7
 1 -11 4 297.47 26.3
 2 -11 4 43.8 6.3
 3 -11 4 273.37 18.6
 4 -11 4 112.19 10.8
 5 -11 4 76.79 10.4
 6 -11 4 61.59 11.1
 -6 -10 4 88.39 10.5
 -6 -10 4 91.69 11.3
 -5 -10 4 149.69 12.3
 -5 -10 4 139.59 12.4
 4 10 -4 8.3 4.7
 -4 -10 4 6.1 5.4
 3 10 -4 -2.7 4.3
 3 10 -4 -0.5 4
 -3 -10 4 -2.5 3.8
 2 10 -4 779.92 42.6
 -2 -10 4 780.42 42.5
 1 10 -4 322.07 20.5
 -1 -10 4 357.06 16
 -1 -10 4 367.16 23
 0 10 -4 169.88 11.1
 0 -10 4 145.39 11.8
 0 -10 4 178.38 10.1
 -1 10 -4 63.59 6.8
 1 -10 4 59.09 6.1
 1 -10 4 48.5 4.9
 2 -10 4 546.15 26.4
 3 -10 4 21.2 5.7
 4 -10 4 172.18 12.8
 5 -10 4 29.2 7.8
 6 -10 4 62.19 10.8
 -6 -9 4 91.09 11
 -6 -9 4 127.19 12.4
 -5 -9 4 70.29 9.2
 -5 -9 4 53.79 8.2
 4 9 -4 128.19 8.7
 -4 -9 4 127.19 10.4
 3 9 -4 391.06 18.1
 3 9 -4 372.06 18.1
 -3 -9 4 396.86 18.3
 2 9 -4 216.08 14.4
 2 9 -4 182.18 12.7
 -2 -9 4 202.88 12
 1 9 -4 782.12 34.9
 -1 -9 4 771.12 34
 -1 -9 4 754.12 62.29
 0 9 -4 14.9 4.4
 0 -9 4 14.1 3.1
 0 -9 4 19.4 4
 -1 9 -4 599.14 35.7
 1 -9 4 636.54 30.8
 1 -9 4 667.83 44.6
 2 -9 4 10.6 4.3
 3 -9 4 499.85 27.3
 4 -9 4 152.58 11.7
 5 -9 4 99.49 10.7
 6 -9 4 33.6 8.9
 7 -9 4 8 9.5
 -7 -8 4 37.3 9.2
 -6 -8 4 91.99 11
 -6 -8 4 76.19 9.5
 -5 -8 4 633.34 37.2
 -5 -8 4 618.74 42.9
 4 8 -4 69.79 6.3
 -4 -8 4 58.29 7.7
 3 8 -4 52.49 5.4
 3 8 -4 43.5 5.8
 -3 -8 4 49.8 6.3
 2 8 -4 3393.56 135.79
 2 8 -4 3320.37 211.98
 -2 -8 4 3340.57 160.98
 1 8 -4 1595.54 66.29
 -1 -8 4 1783.42 77.39
 0 8 -4 28.7 5.4
 0 -8 4 28.3 4.5
 0 -8 4 30 4.6
 -1 8 -4 92.49 7.6
 1 -8 4 103.99 8.1
 1 -8 4 113.19 7.9
 2 -8 4 1361.26 94.49
 3 -8 4 123.49 9.6
 4 -8 4 427.76 20.6
 5 -8 4 28.7 6.1
 6 -8 4 5 6.6
 7 -8 4 122.49 15.5
 -7 -7 4 25.3 8.4
 -6 -7 4 9.5 5.4
 -6 -7 4 6.4 7.4
 -5 -7 4 62.29 7.9
 -5 -7 4 72.69 8.7
 4 7 -4 -1.3 2.8
 -4 -7 4 7.6 4.9
 -4 -7 4 3.2 3.6
 3 7 -4 -2.7 2.9
 3 7 -4 1.4 2.3
 -3 -7 4 2.4 3.6
 -3 -7 4 1.3 4.2
 2 7 -4 35.8 5.7
 2 7 -4 28.2 4.6
 -2 -7 4 40.1 5.5
 1 7 -4 47.4 4.9
 1 7 -4 54.29 6.7
 0 7 -4 260.67 13.7
 0 -7 4 234.78 12.5
 0 -7 4 250.07 14.4
 -1 7 -4 11.1 3.8
 1 -7 4 -0.8 3
 -2 7 -4 48.5 5.9
 2 -7 4 48.5 5.2
 3 -7 4 107.59 8.8
 4 -7 4 279.07 15.6
 5 -7 4 16.4 6.3
 6 -7 4 23.4 7.8
 7 -7 4 78.79 12.9
 -7 -6 4 24.7 8.3
 -6 -6 4 55.49 9.5
 -5 -6 4 187.38 12.7
 -5 -6 4 218.68 13.7
 -4 -6 4 202.78 14.3
 -4 -6 4 161.08 11.2
 -4 -6 4 160.18 10.2
 3 6 -4 387.56 26.1
 3 6 -4 402.16 19.5
 -3 -6 4 393.86 20.6
 -3 -6 4 431.56 18.1
 2 6 -4 933.81 38.9
 2 6 -4 893.91 45.4
 -2 -6 4 897.01 44.2
 1 6 -4 831.32 38.3
 1 6 -4 745.33 36.9
 -1 -6 4 721.13 34
 0 6 -4 181.78 10.3
 0 -6 4 162.28 9.8
 -1 6 -4 313.37 17.9
 1 -6 4 333.87 24.8
 1 -6 4 330.77 16.7
 -2 6 -4 43.2 5.5
 2 -6 4 61.89 5.4
 3 -6 4 5.7 3.1
 4 -6 4 21.1 5.7
 5 -6 4 33.9 7.1
 6 -6 4 2.9 4.8
 -7 6 -4 36.9 10.1
 -7 -5 4 16.1 7.9
 -6 -5 4 27.9 7.4
 -5 -5 4 89.59 8.9
 -5 -5 4 103.29 8.1
 -4 -5 4 20.8 4.8
 -4 -5 4 14.4 3.8
 3 5 -4 121.89 6.3
 3 5 -4 99.39 8.1
 3 5 -4 117.49 7.7
 -3 -5 4 116.39 8.2
 -3 -5 4 119.19 8.6
 2 5 -4 177.68 11.4
 2 5 -4 150.68 9.1
 -2 -5 4 167.38 9.8
 1 5 -4 153.98 7.5
 1 5 -4 127.29 9
 -1 -5 4 151.38 9.3
 0 5 -4 382.56 16.3
 0 5 -4 364.66 18.4
 0 -5 4 397.46 19.5
 -1 5 -4 1992.6 132.79
 1 -5 4 2117.29 98.99
 -2 5 -4 1201.98 101.49
 2 -5 4 1162.98 63.39
 3 -5 4 255.87 13.4
 4 -5 4 24 5.6
 5 -5 4 521.55 23.4
 5 -5 4 539.05 24.4
 6 -5 4 84.19 10.6
 -7 5 -4 13 8.4
 -7 -4 4 114.89 12.8
 -6 -4 4 24.2 6.9
 -5 -4 4 433.96 25.5
 -5 -4 4 527.05 24.8
 -4 -4 4 46.7 6.2
 -4 -4 4 59.19 5.2
 3 4 -4 74.69 4.5
 3 4 -4 70.69 6
 -3 -4 4 69.59 6.8
 -3 -4 4 86.49 5.5
 2 4 -4 2771.92 131.29
 -2 -4 4 2733.03 159.88
 1 4 -4 886.31 42.2
 -1 -4 4 968.1 50.19
 0 4 -4 607.84 33.5
 0 4 -4 627.84 41.6
 0 -4 4 650.43 34.5
 -1 4 -4 10.7 4.9
 1 -4 4 4.4 3.5
 -2 4 -4 2092.99 83.69
 2 -4 4 2031.9 115.99
 -3 4 -4 164.88 9.9
 3 -4 4 164.78 10
 4 -4 4 309.47 15.5
 4 -4 4 312.57 16.4
 5 -4 4 95.99 13.1
 5 -4 4 97.99 9.6
 6 -4 4 32.6 8
 -7 4 -4 63.39 10.9
 -7 -3 4 -0.3 7
 -6 -3 4 370.86 21.4
 -5 -3 4 41.6 6.8
 -4 -3 4 323.67 15.6
 -4 -3 4 314.67 16.3
 3 3 -4 689.43 33.8
 3 3 -4 725.13 43.7
 -3 -3 4 716.33 31.1
 -3 -3 4 704.53 33
 2 3 -4 263.57 12.5
 -2 -3 4 289.97 13.2
 1 3 -4 2460.45 111.49
 -1 -3 4 2535.65 122.29
 0 3 -4 401.36 20.5
 0 -3 4 449.06 31.5
 -1 3 -4 866.11 53.89
 1 -3 4 930.11 42.2
 -2 3 -4 596.14 42.7
 2 -3 4 569.74 28
 2 -3 4 608.24 32.4
 -3 3 -4 1564.44 104.69
 3 -3 4 1654.93 79.49
 3 -3 4 1643.94 67.09
 4 -3 4 56.59 4.9
 4 -3 4 49.99 5.9
 5 -3 4 98.19 7.7
 5 -3 4 88.99 9
 6 -3 4 146.29 12.5
 -7 3 -4 87.89 12.1
 -7 -2 4 52.09 9.8
 -6 -2 4 14.9 7.6
 -5 -2 4 6.1 4.9
 -4 -2 4 547.85 26.1
 3 2 -4 444.76 23.6
 -3 -2 4 498.55 22.7
 -3 -2 4 480.75 20.7
 -3 -2 4 494.25 24.2
 2 2 -4 43.2 4.5
 -2 -2 4 33.4 4.5
 1 2 -4 40.4 4.6
 -1 -2 4 26.5 4.1
 0 2 -4 1675.33 96.09
 0 -2 4 1608.24 69.89
 -1 2 -4 165.18 9.2
 1 -2 4 179.18 10.2
 -2 2 -4 385.56 31
 2 -2 4 366.46 19.5
 2 -2 4 404.36 23.5
 -3 2 -4 12.2 3.2
 3 -2 4 10.1 2.3
 3 -2 4 15.8 5.3
 4 -2 4 288.87 12.8
 4 -2 4 290.37 14.4
 5 -2 4 71.09 8.1
 5 -2 4 55.79 6.4
 6 -2 4 114.79 11.1
 -7 2 -4 -4 7.2
 -8 -1 4 -2.8 9
 -7 -1 4 25.6 8.5
 -6 -1 4 243.38 16.2
 -5 -1 4 1.9 4.7
 -4 -1 4 257.57 15.2
 3 1 -4 211.68 11
 -3 -1 4 201.78 10.1
 -3 -1 4 185.28 11.8
 2 1 -4 0.5 2.5
 -2 -1 4 2 2.8
 1 1 -4 2614.94 101.09
 -1 -1 4 2571.54 139.09
 0 1 -4 1802.42 99.59
 0 -1 4 1865.81 100.89
 -1 1 -4 248.08 18.8
 1 -1 4 277.77 12.5
 -2 1 -4 2169.88 91.69
 2 -1 4 2103.49 87.09
 -3 1 -4 2328.37 86.99
 3 -1 4 2237.78 108.99
 3 -1 4 2289.77 95.49
 4 -1 4 78.89 5.9
 4 -1 4 66.49 6.6
 5 -1 4 42.8 6.6
 5 -1 4 42.1 5.9
 6 -1 4 237.28 18.2
 -7 1 -4 15.4 9.7
 7 -1 4 30.2 8.3
 -8 0 4 46.6 11.6
 -7 0 4 11.4 7.5
 -6 0 4 118.19 11.5
 -5 0 4 12.3 5.3
 -4 0 4 28.4 5.1
 3 0 -4 -0.7 2.5
 -3 0 4 -3.3 2.8
 2 0 -4 100.49 17.3
 -2 0 4 102.59 5
 -2 0 4 116.59 7
 1 0 -4 2.4 2.5
 -1 0 4 0.5 2.7
 0 0 -4 8.8 3.2
 0 0 4 -0.3 2.1
 -1 0 -4 356.56 25.1
 1 0 4 343.97 19.8
 -3 0 -4 113.79 7.5
 3 0 4 124.39 7.8
 3 0 4 101.19 6.4
 3 0 4 104.49 7.9
 4 0 4 154.38 9.6
 4 0 4 162.58 11.8
 5 0 4 130.19 9.8
 -6 0 -4 46.7 8
 -7 0 -4 -7.7 6.7
 7 0 4 6.8 6.9
 -8 1 4 23.9 10.3
 -7 1 4 13 7.8
 -6 1 4 365.46 20.2
 -5 1 4 1.3 4.8
 -4 1 4 210.18 11.7
 3 -1 -4 210.08 13
 -3 1 4 185.48 14.8
 2 -1 -4 4.5 2.7
 -2 1 4 5.9 3.3
 1 -1 -4 2613.24 108.19
 -1 1 4 2661.73 106.99
 0 -1 -4 1824.52 84.09
 0 1 4 1883.31 109.09
 -1 -1 -4 255.67 22.2
 1 1 4 276.57 13.7
 -2 -1 -4 2195.78 104.79
 -2 -1 -4 2110.39 85.79
 2 1 4 2110.69 94.09
 2 1 4 2207.48 101.79
 -3 -1 -4 2172.78 95.89
 3 1 4 2314.07 102.29
 3 1 4 2287.57 99.89
 3 1 4 2328.87 99.09
 -4 -1 -4 80.89 7.1
 4 1 4 72.69 6.2
 4 1 4 71.59 6.7
 5 1 4 44.7 6.1
 -6 -1 -4 204.88 14.6
 6 1 4 252.07 15
 -7 -1 -4 44 9.4
 7 1 4 28.3 8.2
 -7 2 4 49.6 9.7
 -6 2 4 28.8 7.6
 -5 2 4 8.6 5.2
 -4 2 4 470.45 20.7
 3 -2 -4 472.35 21.2
 -3 2 4 468.95 22.4
 2 -2 -4 32.9 4
 -2 2 4 38.1 4.4
 1 -2 -4 34.9 2.9
 1 -2 -4 34 3.5
 -1 2 4 34.5 3.7
 0 -2 -4 1679.73 79.19
 0 2 4 1608.54 104.49
 0 2 4 1744.33 93.69
 -1 -2 -4 183.28 14.7
 1 2 4 183.48 9.3
 1 2 4 184.38 10.1
 -2 -2 -4 383.66 17.5
 -2 -2 -4 394.66 20.3
 2 2 4 386.96 18.3
 2 2 4 410.16 17.7
 -3 -2 -4 11 4
 3 2 4 10.8 3.6
 3 2 4 17.2 4.1
 -4 -2 -4 295.07 18.2
 4 2 4 301.57 16.1
 4 2 4 317.27 16.6
 5 2 4 84.19 7.7
 5 2 4 84.19 8.2
 -6 -2 -4 133.19 11.4
 6 2 4 143.59 11.4
 -7 -2 -4 -4.7 6.4
 7 2 4 -3.7 6.9
 -7 3 4 1.1 7.5
 -6 3 4 393.26 21.8
 -5 3 4 52.09 7.5
 -4 3 4 326.87 16.2
 -3 3 4 680.53 29.2
 -3 3 4 693.43 45.8
 2 -3 -4 257.97 12.1
 2 -3 -4 266.77 15.6
 -2 3 4 267.07 14.5
 1 -3 -4 2570.84 123.49
 1 -3 -4 2454.75 122.49
 -1 3 4 2603.44 125.09
 -1 3 4 2578.34 143.49
 0 -3 -4 430.86 20.5
 0 -3 -4 469.65 32.8
 0 3 4 424.66 23.5
 0 3 4 416.86 20.6
 0 3 4 425.76 27.1
 -1 -3 -4 942.81 44.6
 -1 -3 -4 884.61 50.49
 1 3 4 914.91 43.9
 1 3 4 911.21 58.29
 -2 -3 -4 593.84 29.9
 -2 -3 -4 580.24 27.8
 2 3 4 568.14 26.4
 2 3 4 595.54 30.8
 -3 -3 -4 1671.73 67.99
 -3 -3 -4 1620.24 79.39
 3 3 4 1558.14 73.79
 3 3 4 1611.34 71.99
 -4 -3 -4 47.2 5.4
 4 3 4 50.49 5.1
 4 3 4 43.7 6.4
 -5 -3 -4 111.89 8.7
 5 3 4 95.79 8.9
 -6 -3 -4 173.08 13.2
 6 3 4 129.09 11.9
 -7 -3 -4 58.69 10.1
 7 3 4 73.69 10.5
 -7 4 4 122.19 13.6
 -6 4 4 36.3 8.3
 -5 4 4 459.25 24.9
 4 -4 -4 58.59 4.5
 -4 4 4 61.99 2.9
 -4 4 4 58.29 6.7
 -3 4 4 66.09 3.9
 -3 4 4 78.29 6.5
 -3 4 4 80.19 6.7
 2 -4 -4 2711.43 126.69
 -2 4 4 2662.73 111.49
 -2 4 4 2770.02 155.88
 1 -4 -4 935.21 42.7
 1 -4 -4 863.71 41.4
 -1 4 4 936.21 57.39
 -1 4 4 887.81 49.1
 0 -4 -4 632.74 26.4
 0 -4 -4 586.04 38.5
 0 -4 -4 639.34 25.5
 0 4 4 602.54 30.8
 0 4 4 596.74 26.2
 -1 -4 -4 10.6 2.9
 -1 -4 -4 7.1 1.9
 -1 -4 -4 7.3 2.9
 1 4 4 8 2
 1 4 4 2.4 2.7
 -2 -4 -4 2173.88 105.99
 -2 -4 -4 2098.69 93.19
 -2 -4 -4 2180.68 139.79
 2 4 4 2061.09 91.79
 2 4 4 2146.39 108.59
 2 4 4 2155.08 124.29
 -3 -4 -4 163.78 8.8
 -3 -4 -4 161.68 9.6
 3 4 4 159.78 8.6
 3 4 4 176.48 10
 3 4 4 150.38 10.3
 -4 -4 -4 325.67 15
 4 4 4 347.07 16.8
 4 4 4 361.76 17.1
 -5 -4 -4 103.89 8.8
 5 4 4 105.69 9.4
 -6 -4 -4 45.2 8
 6 4 4 40.4 7.7
 -7 -4 -4 52.99 10
 7 4 4 39.4 9.1
 -7 5 4 4.1 7.8
 -6 5 4 22.3 7.4
 5 -5 -4 95.69 7.9
 -5 5 4 89.09 9.5
 4 -5 -4 9.2 0.9
 -4 5 4 12.6 1.8
 3 -5 -4 115.19 7.8
 -3 5 4 107.89 8
 -3 5 4 102.79 5.8
 -3 5 4 130.39 8.2
 2 -5 -4 172.78 14.3
 -2 5 4 159.38 8.9
 -2 5 4 171.68 9
 -2 5 4 177.78 7.8
 1 -5 -4 148.79 8.1
 1 -5 -4 140.19 8.8
 1 -5 -4 128.09 7.2
 -1 5 4 140.39 7.1
 -1 5 4 129.89 6.8
 0 -5 -4 352.06 20.4
 0 -5 -4 386.56 23.6
 0 -5 -4 361.16 18.8
 0 5 4 379.16 18.9
 0 5 4 369.66 23
 -1 -5 -4 2058.99 124.79
 -1 -5 -4 2030.4 81.89
 -1 -5 -4 2136.39 134.19
 1 5 4 2007 109.09
 1 5 4 2038.3 87.79
 -2 -5 -4 1411.56 69.79
 -2 -5 -4 1283.57 74.29
 -2 -5 -4 1316.07 57.29
 -2 -5 -4 1249.28 53.39
 2 5 4 1304.17 62.19
 2 5 4 1287.67 77.09
 -3 -5 -4 237.28 12.8
 -3 -5 -4 281.77 13.5
 -3 -5 -4 285.77 18.1
 -3 -5 -4 258.27 13.9
 3 5 4 288.77 13.5
 3 5 4 311.37 14.2
 -4 -5 -4 17.6 4.2
 -4 -5 -4 19.3 3.6
 4 5 4 11.3 5.2
 -5 -5 -4 523.85 26.2
 -5 -5 -4 594.94 28
 5 5 4 605.24 27.7
 -6 -5 -4 62.49 8.4
 6 5 4 66.19 8.6
 -7 -5 -4 25.3 7.9
 7 5 4 25.4 8.5
 -7 6 4 17.3 9.2
 -6 6 4 35.5 8.2
 5 -6 -4 205.78 15
 5 -6 -4 178.48 8.5
 -5 6 4 209.38 14.4
 -5 6 4 209.08 9
 4 -6 -4 182.68 11.3
 -4 6 4 180.88 11.5
 -4 6 4 167.88 9.9
 3 -6 -4 403.76 28.4
 -3 6 4 433.26 20.4
 -3 6 4 424.56 19.6
 2 -6 -4 851.91 64.39
 -2 6 4 877.01 41.6
 -2 6 4 840.92 47.8
 -2 6 4 812.02 47.9
 1 -6 -4 761.32 50.29
 -1 6 4 812.42 34.2
 -1 6 4 761.52 33.9
 -1 6 4 745.93 38
 0 -6 -4 166.18 10.1
 0 -6 -4 161.48 13.1
 0 -6 -4 168.58 9.5
 0 6 4 152.58 8.9
 0 6 4 171.18 8.5
 0 6 4 172.68 9.2
 -1 -6 -4 345.87 20.2
 -1 -6 -4 276.57 14
 -1 -6 -4 304.97 20.3
 1 6 4 323.47 17.3
 1 6 4 325.07 16.3
 -2 -6 -4 58.89 6.5
 -2 -6 -4 52.59 5.6
 -2 -6 -4 62.19 3.8
 -2 -6 -4 70.79 6.7
 2 6 4 61.19 3.9
 2 6 4 51.09 5.7
 -3 -6 -4 2.2 2
 -3 -6 -4 3.4 5
 -3 -6 -4 6.1 4.2
 -3 -6 -4 -1.4 3.4
 3 6 4 12 4.3
 -4 -6 -4 20.1 4.2
 -4 -6 -4 23.6 4.1
 4 6 4 12.3 5.9
 -5 -6 -4 29.5 5.1
 -5 -6 -4 23.5 5.9
 5 6 4 23.5 6.7
 -6 -6 -4 11.5 5.2
 6 6 4 12.2 7.2
 7 6 4 12.6 7.2
 -7 7 4 9.4 8.5
 -6 7 4 10.7 7.4
 -5 7 4 54.79 4.2
 -5 7 4 70.49 8.8
 4 -7 -4 2 1.8
 -4 7 4 3.9 2.4
 -4 7 4 2.7 4
 3 -7 -4 1.3 2
 -3 7 4 2.6 3.3
 -3 7 4 3 2.3
 2 -7 -4 29.6 3.3
 -2 7 4 24.3 3.9
 -2 7 4 22.8 3.6
 -2 7 4 31.9 4.2
 1 -7 -4 58.79 4.9
 -1 7 4 66.19 5.5
 -1 7 4 61.49 5.3
 -1 7 4 60.29 4.9
 0 -7 -4 251.67 14
 0 -7 -4 259.37 14.4
 0 7 4 228.08 14.1
 0 7 4 258.97 15.4
 0 7 4 252.87 16.3
 0 7 4 236.78 11.9
 -1 -7 -4 3.6 3
 -1 -7 -4 2.7 3.1
 -1 -7 -4 0.4 2.6
 1 7 4 1.5 0.7
 1 7 4 2.4 3
 1 7 4 2.7 0.7
 -2 -7 -4 50.89 2.8
 -2 -7 -4 46.9 5.8
 -2 -7 -4 55.29 5.7
 -2 -7 -4 45.5 5.8
 -2 -7 -4 44.8 2.6
 2 7 4 62.19 5.9
 -3 -7 -4 152.98 10.7
 -3 -7 -4 131.99 10.6
 -3 -7 -4 131.59 7.5
 -3 -7 -4 135.29 9.3
 3 7 4 120.59 9.3
 -4 -7 -4 317.37 16.9
 -4 -7 -4 278.87 17.1
 -4 -7 -4 289.27 15.5
 -4 -7 -4 292.57 17.4
 4 7 4 290.27 16.7
 -5 -7 -4 28.6 4.7
 5 7 4 22.9 6
 -6 -7 -4 13.2 5.2
 6 7 4 16.9 7.9
 7 7 4 72.59 10.7
 -7 8 4 41.2 10.3
 -6 8 4 87.89 11.1
 -5 8 4 558.94 27.9
 -5 8 4 568.04 24.2
 4 -8 -4 77.89 6.5
 -4 8 4 76.59 5.4
 -4 8 4 74.99 8
 3 -8 -4 47.9 4
 -3 8 4 52.19 4.6
 -3 8 4 41.7 5.6
 2 -8 -4 3324.57 158.58
 -2 8 4 3474.45 153.28
 -2 8 4 3305.17 136.69
 -2 8 4 3306.57 173.58
 1 -8 -4 1649.73 102.69
 -1 8 4 1603.44 100.69
 -1 8 4 1636.74 85.89
 -1 8 4 1704.93 80.89
 0 -8 -4 16.9 3.7
 0 -8 -4 18.2 3.6
 0 8 4 14.8 3.6
 0 8 4 23.3 2.5
 0 8 4 22.2 2.6
 -1 -8 -4 107.09 8.4
 -1 -8 -4 100.39 7.3
 -1 -8 -4 107.49 8.4
 1 8 4 100.89 7.3
 -2 -8 -4 1400.46 83.79
 -2 -8 -4 1392.56 73.39
 -2 -8 -4 1288.97 69.09
 2 8 4 1252.67 70.39
 -3 -8 -4 115.49 9.9
 -3 -8 -4 125.19 10.2
 -3 -8 -4 115.39 7
 -3 -8 -4 117.29 6.1
 3 8 4 139.09 10
 -4 -8 -4 462.35 30.6
 -4 -8 -4 457.75 27.2
 -4 -8 -4 479.75 24.7
 -4 -8 -4 444.76 24.7
 4 8 4 435.56 21.5
 -5 -8 -4 22.8 4.6
 6 8 4 10.8 7.9
 7 8 4 112.69 13.5
 -7 9 4 13.9 8.9
 -6 9 4 141.39 13.6
 -5 9 4 54.49 9
 -5 9 4 62.29 5.6
 4 -9 -4 124.09 8.1
 -4 9 4 126.99 10.2
 -4 9 4 133.09 7.8
 3 -9 -4 355.36 27.9
 -3 9 4 379.06 17.5
 -3 9 4 390.16 21.5
 2 -9 -4 154.78 12.4
 -2 9 4 205.98 11.8
 -2 9 4 164.98 9.8
 -2 9 4 201.58 11.3
 1 -9 -4 754.32 39.4
 -1 9 4 689.13 44
 -1 9 4 769.72 43.5
 -1 9 4 767.82 39
 0 -9 -4 11.9 3.6
 0 9 4 12.9 2.1
 0 9 4 10.4 2
 0 9 4 20.1 4.1
 -1 -9 -4 592.34 36.9
 -1 -9 -4 617.34 41.8
 1 9 4 680.73 31.1
 1 9 4 595.04 36.2
 -2 -9 -4 3.2 5
 -2 -9 -4 4.6 4.2
 2 9 4 2 4
 -3 -9 -4 592.74 29.6
 -3 -9 -4 614.14 32.6
 3 9 4 594.64 34
 -4 -9 -4 145.29 8.9
 -4 -9 -4 109.39 11.4
 -4 -9 -4 144.69 9.1
 -4 -9 -4 138.49 11.8
 4 9 4 130.89 10.8
 -5 -9 -4 98.69 11.3
 5 9 4 67.89 9.8
 6 9 4 16.6 7.2
 7 9 4 41.9 9.7
 -7 10 4 13.9 8.8
 -6 10 4 102.39 12.4
 -5 10 4 144.29 14.7
 -5 10 4 128.99 8.3
 4 -10 -4 5.1 3.3
 -4 10 4 7.6 4
 -4 10 4 9.6 5.1
 3 -10 -4 -2.3 2.7
 -3 10 4 1.9 3.6
 -3 10 4 -1.3 3.2
 2 -10 -4 723.63 44.8
 -2 10 4 798.42 35.3
 -2 10 4 780.72 36.8
 -2 10 4 806.92 35.9
 1 -10 -4 324.77 21.7
 -1 10 4 312.97 17.7
 -1 10 4 326.67 16.2
 -1 10 4 338.77 15.7
 0 -10 -4 172.58 10.2
 0 10 4 179.38 10.1
 0 10 4 147.09 8.4
 0 10 4 170.78 8.2
 1 10 4 57.19 6.7
 -2 -10 -4 497.65 27.9
 -2 -10 -4 558.84 30.4
 2 10 4 485.55 32.6
 -3 -10 -4 25.5 7.1
 -3 -10 -4 28.5 6.8
 3 10 4 21.5 5.8
 -4 -10 -4 180.58 14.2
 -4 -10 -4 187.88 10.5
 -4 -10 -4 195.28 14.9
 4 10 4 236.48 14.3
 -5 -10 -4 49.8 10.5
 6 10 4 84.39 11.2
 -6 11 4 114.09 12.9
 -5 11 4 5.3 6.2
 -5 11 4 5.2 4.1
 -4 11 4 69.29 8.3
 -4 11 4 75.89 6.9
 3 -11 -4 354.66 23.8
 -3 11 4 315.77 18.4
 -3 11 4 387.86 17.6
 2 -11 -4 202.68 14.3
 -2 11 4 193.98 12.2
 -2 11 4 222.58 11.7
 -2 11 4 222.38 11.7
 1 -11 -4 502.15 36.6
 -1 11 4 451.95 22.6
 -1 11 4 454.65 28.8
 -1 11 4 530.05 32.3
 0 11 4 1.9 4.2
 0 11 4 0.7 1.7
 0 11 4 4.7 2
 1 11 4 287.57 14.4
 -2 -11 -4 35.2 6.8
 -2 -11 -4 48.5 7
 -3 -11 -4 284.07 17.4
 -3 -11 -4 265.07 17.5
 3 11 4 294.57 17.3
 -4 -11 -4 112.29 13.9
 -4 -11 -4 113.49 11.9
 4 11 4 126.79 11.2
 5 11 4 56.59 9.2
 6 11 4 58.59 10
 -6 12 4 1.6 7.7
 -5 12 4 76.49 8.6
 -4 12 4 428.76 21
 -4 12 4 417.66 22.3
 3 -12 -4 249.38 18.1
 -3 12 4 257.67 13.8
 -3 12 4 266.97 15.1
 2 -12 -4 652.33 42.7
 -2 12 4 664.33 29.3
 -2 12 4 633.74 30
 -1 12 4 465.85 31.9
 -1 12 4 449.95 19.7
 -1 12 4 447.16 19
 0 12 4 292.67 17.5
 0 12 4 316.97 16.2
 0 12 4 313.37 16.3
 1 12 4 363.76 25.7
 -2 -12 -4 10.5 6.1
 -2 -12 -4 -2 4.7
 -3 -12 -4 51.29 9
 -4 -12 -4 5 7.3
 -4 -12 -4 -3.3 7.5
 -5 -12 -4 6.5 7.6
 -6 13 4 9.4 8.4
 -5 13 4 14.1 8.6
 -4 13 4 31.7 6.7
 -4 13 4 25 5.7
 -3 13 4 88.39 8.3
 -3 13 4 94.19 9.1
 -2 13 4 188.68 12.6
 -2 13 4 169.68 10.4
 -1 13 4 -0.8 2.9
 -1 13 4 2.3 3.5
 -1 13 4 -1.8 3.8
 0 13 4 77.49 8.3
 0 13 4 103.79 6.7
 0 13 4 95.39 6.3
 1 13 4 411.46 19.5
 -2 -13 -4 79.79 10
 -2 -13 -4 69.69 9.9
 -3 -13 -4 26.2 7.7
 -3 -13 -4 20.7 7.7
 -4 -13 -4 178.28 16.1
 -4 -13 -4 188.58 16.5
 -5 -13 -4 88.59 12.6
 -6 -13 -4 -2.3 11.1
 -6 14 4 30.1 10
 -5 14 4 30.8 8.5
 -4 14 4 45.5 7.7
 -4 14 4 38.2 6.8
 -3 14 4 4.8 5
 -3 14 4 10.9 5.6
 -2 14 4 104.39 8.3
 -2 14 4 80.69 8.4
 -1 14 4 13.8 3.8
 -1 14 4 11.6 4.2
 -1 14 4 17.9 5.4
 0 14 4 106.29 9.7
 0 14 4 102.69 6.7
 0 14 4 92.59 6.1
 1 14 4 10.8 5.2
 -2 -14 -4 13.7 7.6
 -2 -14 -4 11.8 6.6
 -3 -14 -4 9.3 7.1
 -3 -14 -4 -4.6 7.3
 -4 -14 -4 142.49 16.2
 -4 -14 -4 121.09 14.9
 -5 -14 -4 15.5 9.3
 -5 15 4 0.5 7.5
 -4 15 4 47.9 8.2
 -4 15 4 50.19 7.5
 -3 15 4 155.58 12
 -3 15 4 157.98 11.5
 -2 15 4 41.9 6.3
 -1 15 4 733.63 38.3
 -1 15 4 761.62 42.4
 -1 15 4 727.63 43.8
 0 15 4 197.08 12.5
 0 15 4 190.98 11.9
 0 15 4 186.98 13.2
 1 15 4 16.4 5.9
 -2 -15 -4 358.56 23.1
 -2 -15 -4 328.87 20.1
 2 15 4 322.87 19.7
 -3 -15 -4 702.73 35
 -3 -15 -4 643.54 37.3
 -4 -15 -4 7.3 8.7
 -4 -15 -4 12.3 10.9
 -5 -15 -4 18 10.4
 -5 16 4 116.49 13.4
 -4 16 4 19.3 8.2
 -4 16 4 21.5 6.4
 -3 16 4 15.5 5.6
 -3 16 4 8.7 5.7
 -2 16 4 624.94 38.8
 -2 16 4 615.74 35.6
 -1 16 4 116.39 8
 -1 16 4 142.09 11.6
 0 16 4 197.58 12.3
 0 16 4 191.08 14.5
 1 16 4 29.4 7.4
 -2 -16 -4 376.66 26.2
 2 16 4 342.07 27.2
 -3 -16 -4 43.1 10.4
 -3 -16 -4 37.7 9.8
 -4 -16 -4 78.79 13.4
 -4 -16 -4 104.39 13.8
 -5 -16 -4 31.3 11.8
 -5 17 4 53.39 12.3
 -4 17 4 13.8 6.6
 -4 17 4 21.8 7.4
 -3 17 4 4.5 5.7
 -3 17 4 5.8 5.4
 -2 17 4 12.8 5.2
 -2 17 4 11.7 7.6
 -1 17 4 71.39 6.8
 -1 17 4 68.09 9.1
 0 17 4 54.59 8.8
 1 17 4 8.5 6.5
 -2 -17 -4 13.7 9.2
 2 17 4 1.5 6.4
 -3 -17 -4 101.29 15.3
 -3 -17 -4 74.69 12.3
 -4 -17 -4 40.3 11.4
 -4 -17 -4 6.7 9.9
 -4 18 4 11.9 7.2
 -4 18 4 0.6 6.2
 -3 18 4 11 6.8
 -3 18 4 -1.8 4.9
 -2 18 4 31.5 6.2
 -1 18 4 2.7 2.7
 -1 18 4 1.7 7.4
 0 18 4 28.9 8.1
 -1 -18 -4 3.8 8.8
 1 18 4 12 8.8
 -2 -18 -4 29.2 10.6
 -2 -18 -4 23.2 9.2
 2 18 4 20.1 8.2
 -3 -18 -4 4 9.3
 -3 -18 -4 12.9 8.6
 -4 -18 -4 9.9 12.3
 -4 -18 -4 -6.7 10.2
 -3 19 4 16.5 7
 -3 19 4 6.3 7.4
 -2 19 4 8.4 7.4
 -1 19 4 67.29 10.4
 0 19 4 90.19 11.5
 -1 -19 -4 177.68 17.9
 1 19 4 162.18 14.8
 -2 -19 -4 351.06 26.8
 -2 -19 -4 354.66 28.9
 -3 -19 -4 88.79 15.1
 -3 -19 -4 111.39 15.2
 -2 20 4 38.3 9.5
 -1 20 4 1.2 7.6
 0 20 4 124.29 14.2
 -1 -20 -4 -3.2 9
 1 20 4 0.2 9.3
 -2 -20 -4 32.6 11.6
 -2 -20 -4 44.8 11.9
 -1 21 4 72.19 12.2
 0 21 4 17.1 9.8
 -1 -21 -4 21.5 11.8
 1 21 4 20.1 9.2
 1 21 -5 19.5 10.8
 2 20 -5 -7.5 10
 1 20 -5 151.08 15.6
 0 -20 5 4.9 5.7
 1 -20 5 73.59 10.6
 2 -20 5 43.9 8.9
 3 19 -5 5 9.6
 2 19 -5 24.7 9
 1 19 -5 4.1 8
 -1 -19 5 3.2 6
 0 -19 5 12.7 6.8
 0 -19 5 9.4 6.4
 1 -19 5 1.4 6.9
 2 -19 5 6.4 6.7
 3 -19 5 15.6 10.2
 4 18 -5 42.8 10.5
 3 18 -5 108.59 13.3
 2 18 -5 11.4 7.5
 -1 -18 5 299.77 25.1
 -1 -18 5 342.77 30.8
 0 -18 5 8.3 6
 0 -18 5 17.4 6.5
 1 -18 5 230.28 20.7
 1 -18 5 242.18 20.5
 2 -18 5 38.8 9.5
 3 -18 5 77.19 11
 4 -18 5 173.68 16.4
 4 17 -5 86.49 12.5
 3 17 -5 18.3 7.4
 2 17 -5 166.88 14.8
 -1 -17 5 122.89 11.6
 -1 -17 5 134.69 12.4
 0 -17 5 11.5 5.6
 0 -17 5 23.1 5.8
 1 -17 5 12.9 5
 1 -17 5 14.2 6.8
 2 -17 5 1.3 7.3
 3 -17 5 96.99 12
 4 -17 5 83.19 13.3
 5 16 -5 5.2 8.6
 4 16 -5 5.5 6.7
 3 16 -5 24 7
 2 16 -5 -4.7 6
 -2 -16 5 11.1 5.1
 -1 -16 5 66.29 37
 -1 -16 5 46.1 6.9
 0 -16 5 2.4 4.2
 0 -16 5 -1.2 4.8
 1 -16 5 0 4.6
 1 -16 5 3.6 4.3
 2 -16 5 59.39 8.5
 2 -16 5 57.19 6.6
 3 -16 5 43.4 8.8
 4 -16 5 1.6 7.4
 5 -16 5 -1.6 8.8
 5 15 -5 2.8 8.3
 4 15 -5 9.3 6.3
 3 15 -5 133.09 12
 -3 -15 5 112.99 9.4
 2 15 -5 79.19 9.3
 -2 -15 5 107.59 9.1
 -1 -15 5 2.6 4.6
 -1 -15 5 -4.7 5
 0 -15 5 -0.7 4
 0 -15 5 -1.3 3.7
 1 -15 5 23.5 6.6
 1 -15 5 36.8 5.8
 2 -15 5 16.7 7.2
 2 -15 5 16.3 4
 3 -15 5 4.8 6.1
 4 -15 5 41.2 9.8
 5 -15 5 0.1 7.7
 5 14 -5 9.2 6.3
 4 14 -5 156.28 12.5
 -4 -14 5 165.48 12.3
 3 14 -5 41.8 7.2
 -3 -14 5 51.59 7.6
 -2 -14 5 9.9 4.2
 -1 -14 5 662.53 47.1
 -1 -14 5 747.73 37.1
 0 -14 5 447.96 31
 0 -14 5 422.36 30.1
 1 -14 5 39.6 5.1
 1 -14 5 28.4 5.8
 2 -14 5 214.98 15.7
 2 -14 5 196.58 13.4
 3 -14 5 143.49 12.5
 4 -14 5 -3.1 6.2
 5 -14 5 14.6 8.5
 -6 -13 5 75.99 12.3
 5 13 -5 150.28 12.8
 4 13 -5 53.59 8.3
 3 13 -5 3.7 4.6
 -3 -13 5 8.5 4.8
 2 13 -5 655.33 48.8
 -2 -13 5 744.23 51.79
 -1 -13 5 5.8 4.1
 -1 -13 5 5.9 4
 0 -13 5 938.41 40.9
 0 -13 5 887.41 77.59
 1 -13 5 31.2 5.7
 1 -13 5 33.1 4.6
 2 -13 5 239.38 21
 2 -13 5 217.88 18.3
 3 -13 5 406.16 29.5
 4 -13 5 370.36 24.1
 5 -13 5 74.09 13.5
 6 -13 5 0.3 9.1
 -6 -12 5 -5.4 8.7
 5 12 -5 39 7.7
 -5 -12 5 46.8 10.1
 -5 -12 5 40.5 9.5
 4 12 -5 62.59 8.2
 -4 -12 5 41.8 8.3
 3 12 -5 13.5 4.8
 -3 -12 5 7.4 5.9
 2 12 -5 26 7.8
 -2 -12 5 10.7 4.3
 1 12 -5 44 8.3
 -1 -12 5 31.9 5.3
 0 -12 5 26.9 5.3
 0 -12 5 25.4 4.7
 1 -12 5 1.6 3
 1 -12 5 3.2 4.2
 2 -12 5 4.3 2.8
 2 -12 5 5.3 4.4
 3 -12 5 6.3 5.5
 4 -12 5 -4.3 6.1
 5 -12 5 8.7 7.9
 6 -12 5 23.6 9.9
 -6 -11 5 34.3 9.8
 -5 -11 5 2 7.1
 -5 -11 5 8.9 7.2
 4 11 -5 280.07 15.1
 -4 -11 5 300.77 18.6
 3 11 -5 81.79 9
 3 11 -5 84.79 8.9
 2 11 -5 312.97 17.2
 -2 -11 5 292.27 21.6
 1 11 -5 120.49 11.1
 -1 -11 5 116.69 9.1
 0 11 -5 966.2 43.5
 0 -11 5 973.4 75.99
 0 -11 5 962.4 47.4
 1 -11 5 44.5 4.3
 1 -11 5 42.3 6.2
 2 -11 5 305.77 19.2
 2 -11 5 290.07 21.9
 3 -11 5 146.29 11.6
 4 -11 5 54.89 9.1
 5 -11 5 206.48 15.9
 6 -11 5 49.1 10.8
 -6 -10 5 104.69 12
 -6 -10 5 107.99 12.1
 -5 -10 5 15.6 8.7
 -5 -10 5 5.4 7.3
 4 10 -5 312.07 21.1
 -4 -10 5 352.16 22
 3 10 -5 209.18 12.3
 3 10 -5 202.58 12.7
 -3 -10 5 224.18 13.3
 2 10 -5 88.49 9.6
 -2 -10 5 114.89 15
 1 10 -5 1589.74 66.09
 -1 -10 5 1522.25 97.79
 0 10 -5 1636.04 66.69
 0 -10 5 1637.34 126.39
 0 -10 5 1592.14 132.69
 1 -10 5 634.74 29
 1 -10 5 637.34 52.99
 2 -10 5 795.52 60.49
 3 -10 5 382.86 25
 4 -10 5 53.29 8.3
 5 -10 5 32.1 8.3
 6 -10 5 43.4 10.4
 -6 -9 5 11.5 7.1
 -6 -9 5 21.4 7.2
 -5 -9 5 57.49 8.7
 -5 -9 5 45.8 8.2
 4 9 -5 22.7 4.8
 -4 -9 5 29.2 6.5
 3 9 -5 214.38 12.5
 3 9 -5 205.78 11.1
 -3 -9 5 200.38 14.8
 2 9 -5 18.4 5.9
 2 9 -5 10.2 4.1
 1 9 -5 4 5
 -1 -9 5 10.1 4.1
 0 9 -5 270.47 16.5
 0 -9 5 281.37 13.8
 0 -9 5 235.98 16.9
 -1 9 -5 129.29 10.2
 1 -9 5 146.09 9.6
 1 -9 5 122.89 10.1
 2 -9 5 0.7 4
 3 -9 5 4.1 3.8
 4 -9 5 7.2 5.6
 5 -9 5 20.7 7.1
 6 -9 5 1 7.7
 -7 -8 5 39.5 9.7
 -6 -8 5 -4.1 5.8
 -6 -8 5 -1.2 5.4
 -5 -8 5 273.07 17.5
 -5 -8 5 328.67 19
 4 8 -5 65.79 6
 -4 -8 5 48.1 7.2
 3 8 -5 55.59 5.5
 3 8 -5 53.99 6.6
 -3 -8 5 51.39 6.8
 -3 -8 5 58.19 6.1
 2 8 -5 415.16 23
 2 8 -5 381.66 20.6
 -2 -8 5 421.56 18.8
 1 8 -5 1857.81 97.69
 1 8 -5 1738.93 79.59
 -1 -8 5 1862.31 128.89
 0 8 -5 317.17 16.8
 0 -8 5 344.97 19.4
 -1 8 -5 2.2 3.9
 1 -8 5 -3.1 3.1
 1 -8 5 4.1 1.7
 2 -8 5 1098.99 75.69
 3 -8 5 794.72 40
 4 -8 5 -1 4.7
 5 -8 5 -3.7 5.5
 6 -8 5 160.68 14.6
 7 -8 5 38.2 11.4
 -7 -7 5 5 7.5
 -6 -7 5 3 6.2
 -6 -7 5 1.9 4.8
 -5 -7 5 241.18 15.2
 -5 -7 5 246.28 14.2
 4 7 -5 27.7 4.1
 -4 -7 5 19.1 4.6
 -4 -7 5 35.3 6.9
 3 7 -5 1.6 3.4
 3 7 -5 8.4 3.1
 -3 -7 5 5.3 3.2
 -3 -7 5 1 3.8
 2 7 -5 191.08 13.4
 2 7 -5 180.08 14.3
 -2 -7 5 213.48 12.1
 1 7 -5 97.89 9.4
 1 7 -5 136.09 8.1
 -1 -7 5 125.19 8.7
 0 7 -5 153.88 10.5
 0 -7 5 169.58 9.7
 -1 7 -5 9.3 4.1
 1 -7 5 1.7 1.4
 1 -7 5 0.7 3.1
 2 -7 5 5.2 3
 3 -7 5 49.3 7.3
 4 -7 5 162.78 12.7
 5 -7 5 8.6 6
 6 -7 5 9.3 5.6
 7 -7 5 19.6 9.8
 -7 -6 5 34.6 10.8
 -6 -6 5 127.19 13.1
 -5 -6 5 421.86 24.9
 -5 -6 5 418.36 25
 4 6 -5 335.87 14.5
 -4 -6 5 363.56 17.6
 -4 -6 5 329.47 20.6
 3 6 -5 386.46 17.6
 3 6 -5 349.57 22
 -3 -6 5 368.16 18.1
 -3 -6 5 381.96 20.1
 2 6 -5 228.08 11.7
 2 6 -5 221.08 12.6
 -2 -6 5 224.98 13.3
 1 6 -5 5491.45 229.18
 1 6 -5 5278.97 225.28
 -1 -6 5 5390.36 233.68
 0 6 -5 154.98 10.6
 0 6 -5 175.88 8.4
 0 -6 5 185.48 12.2
 -1 6 -5 109.89 8.2
 1 -6 5 107.09 7.5
 -2 6 -5 1190.78 65.69
 2 -6 5 1330.77 57.29
 3 -6 5 1453.85 58.89
 4 -6 5 454.05 22.4
 4 -6 5 466.25 26.2
 5 -6 5 54.09 8.3
 6 -6 5 293.47 20.3
 7 -6 5 -7.5 7.7
 -7 -5 5 14.6 9.7
 -6 -5 5 19.3 6.9
 -5 -5 5 184.38 10.9
 -5 -5 5 224.68 14.4
 -4 -5 5 5.4 3.3
 -4 -5 5 8.9 5
 -4 -5 5 6.3 3.4
 3 5 -5 159.58 9.2
 3 5 -5 152.68 9.7
 -3 -5 5 153.88 10.2
 -3 -5 5 161.58 10.9
 2 5 -5 40.9 5.6
 -2 -5 5 45.5 6
 1 5 -5 24.9 5.4
 1 5 -5 22.8 3.4
 -1 -5 5 27.9 5.1
 0 5 -5 496.25 24.9
 0 5 -5 526.15 36.9
 0 -5 5 514.95 25.1
 -1 5 -5 177.48 10.9
 1 -5 5 154.68 10
 -2 5 -5 54.79 6.1
 2 -5 5 57.79 6
 3 -5 5 75.69 7.4
 3 -5 5 60.69 3.6
 4 -5 5 52.49 4.4
 4 -5 5 69.59 7.9
 5 -5 5 32.5 7.4
 6 -5 5 -0.1 6.2
 7 -5 5 -5.4 7.4
 -7 -4 5 37.2 9.4
 -6 -4 5 4.3 5.6
 -5 -4 5 84.09 9.3
 -5 -4 5 117.69 7.6
 -4 -4 5 75.99 5.8
 -4 -4 5 89.89 6.5
 -4 -4 5 98.99 8.6
 3 4 -5 725.43 34.2
 3 4 -5 760.32 44.3
 -3 -4 5 725.03 34.8
 -3 -4 5 778.52 32.7
 2 4 -5 133.49 10.3
 -2 -4 5 154.28 9.9
 1 4 -5 26.3 5
 -1 -4 5 23.4 4.9
 0 4 -5 1590.84 86.69
 0 4 -5 1742.93 120.79
 0 -4 5 1720.53 76.19
 -1 4 -5 2189.68 90.19
 1 -4 5 2238.98 99.39
 -2 4 -5 231.28 16.8
 2 -4 5 256.57 12.6
 3 -4 5 110.89 7
 3 -4 5 126.59 9.1
 4 -4 5 327.07 18.1
 4 -4 5 326.97 18.1
 5 -4 5 297.97 20.5
 5 -4 5 299.77 16.7
 6 -4 5 17.2 7
 7 -4 5 -2 7.8
 -7 -3 5 5.3 7.4
 -6 -3 5 0.5 7.2
 -5 -3 5 571.14 26.9
 -4 -3 5 1005.4 46
 -4 -3 5 975.4 40.8
 3 3 -5 64.69 3.7
 3 3 -5 75.69 6.6
 -3 -3 5 67.39 6.9
 -3 -3 5 68.59 4.5
 2 3 -5 390.36 18.1
 -2 -3 5 407.66 18.3
 1 3 -5 737.83 40.1
 -1 -3 5 764.92 37
 0 3 -5 70.09 6.6
 0 -3 5 75.79 6.2
 -1 3 -5 35.7 4.4
 1 -3 5 41 5.1
 -2 3 -5 119.89 11.8
 2 -3 5 121.89 7.7
 -3 3 -5 117.59 9.4
 3 -3 5 108.69 6.7
 3 -3 5 143.39 9.1
 4 -3 5 170.28 10.4
 4 -3 5 202.78 11.6
 5 -3 5 61.29 6
 6 -3 5 120.19 12
 -7 -2 5 8.6 7.7
 -6 -2 5 70.99 9.5
 -5 -2 5 -1.3 4.9
 -4 -2 5 549.35 26
 -4 -2 5 574.64 23.4
 3 2 -5 1.6 3
 3 2 -5 1.6 1.1
 -3 -2 5 3.8 4
 -3 -2 5 -0.4 1.6
 2 2 -5 187.38 10.4
 -2 -2 5 190.58 10.3
 1 2 -5 1188.68 45
 -1 -2 5 1181.58 55.29
 0 2 -5 91.19 7.3
 0 -2 5 95.99 6.8
 -1 2 -5 196.98 15.3
 1 -2 5 247.58 13.7
 -2 2 -5 17.5 3.4
 2 -2 5 22.4 5.3
 -3 2 -5 -2 3.7
 3 -2 5 2.4 3.3
 3 -2 5 1.9 1.7
 4 -2 5 356.16 17
 4 -2 5 333.27 17
 5 -2 5 26.7 6
 5 -2 5 25.4 9.6
 6 -2 5 6.2 5.7
 -7 2 -5 27.5 10.6
 -7 -1 5 7.9 7.1
 -6 -1 5 333.87 20.4
 -5 -1 5 292.87 18.6
 -4 -1 5 11.1 4.4
 3 1 -5 50.09 5.6
 -3 -1 5 47.5 2.9
 -3 -1 5 58.39 5.9
 -3 -1 5 45.3 2.9
 2 1 -5 3297.27 148.89
 -2 -1 5 3395.06 180.68
 1 1 -5 21.3 4.1
 -1 -1 5 21.3 4.2
 0 1 -5 1813.62 104.29
 0 -1 5 1862.31 96.29
 -1 1 -5 174.08 14
 1 -1 5 210.78 10.9
 -2 1 -5 786.22 37.8
 2 -1 5 806.72 38
 -3 1 -5 1201.78 49.99
 3 -1 5 1155.88 46.2
 4 -1 5 954.5 64.19
 4 -1 5 944.81 43.3
 5 -1 5 135.39 10
 5 -1 5 111.09 9
 6 -1 5 -2.6 5.2
 -7 1 -5 274.37 21
 -7 0 5 0.9 7.3
 -6 0 5 -2.4 6
 -5 0 5 6.1 5.2
 -4 0 5 0.7 3.9
 3 0 -5 -0.3 2.7
 -3 0 5 -1.1 3
 2 0 -5 2.7 2.9
 -2 0 5 -1.4 3
 1 0 -5 -3.9 2.8
 -1 0 5 0.2 3
 0 0 -5 2.1 3.1
 0 0 5 1.2 3.3
 -1 0 -5 0.3 2.8
 1 0 5 4.9 3.2
 -2 0 -5 5 2.2
 -2 0 -5 2.1 2.9
 2 0 5 3.8 2.6
 -3 0 -5 2 3.4
 3 0 5 0.1 3.3
 3 0 5 2.8 3.1
 4 0 5 -3 3.4
 4 0 5 -2.4 3.2
 5 0 5 0.5 3.7
 5 0 5 -0.8 4
 6 0 5 6.6 5.4
 -7 0 -5 1.6 9.4
 7 0 5 -3.6 7.2
 -7 1 5 18.1 8
 -6 1 5 347.37 19.6
 -5 1 5 383.26 19.7
 -4 1 5 18.1 4.9
 3 -1 -5 66.69 6.2
 -3 1 5 45.1 5.6
 2 -1 -5 3449.55 143.79
 2 -1 -5 3285.57 147.59
 -2 1 5 3395.36 182.48
 1 -1 -5 11 3.1
 -1 1 5 17.3 3.7
 0 -1 -5 1680.53 74.09
 0 1 5 1807.22 89.59
 -1 -1 -5 166.18 13.1
 1 1 5 183.48 9.2
 -2 -1 -5 767.92 33.3
 -2 -1 -5 771.82 43.1
 2 1 5 757.12 35.6
 2 1 5 810.82 41.6
 -3 -1 -5 1094.29 50.09
 3 1 5 1117.19 62.29
 3 1 5 1123.29 52.59
 -4 -1 -5 964.4 49
 4 1 5 933.61 38.6
 5 1 5 141.99 10.1
 6 1 5 -0.5 6.3
 6 1 5 9.9 5.8
 -7 -1 -5 198.78 18.6
 7 1 5 174.28 14.6
 -7 2 5 17 8.4
 -6 2 5 70.79 9.8
 -5 2 5 -2 5
 -4 2 5 569.04 25.8
 3 -2 -5 5 3.3
 -3 2 5 3.7 2.4
 2 -2 -5 186.38 8.8
 2 -2 -5 169.88 9.3
 -2 2 5 175.48 12.3
 1 -2 -5 1145.39 50.39
 -1 2 5 1146.99 59.09
 -1 2 5 1202.78 63.99
 0 -2 -5 89.99 6.2
 0 2 5 100.29 6.7
 0 2 5 97.19 6.5
 -1 -2 -5 185.08 9.5
 1 2 5 200.88 11.2
 1 2 5 204.88 10.8
 -2 -2 -5 16.4 5.5
 -2 -2 -5 9 5.4
 2 2 5 17 2.9
 2 2 5 18.1 4.4
 -3 -2 -5 5.3 3
 -3 -2 -5 -0.9 3.1
 3 2 5 -0.9 3.2
 3 2 5 4.2 3.1
 -4 -2 -5 292.27 17.4
 4 2 5 327.87 16.3
 5 2 5 25.3 5.1
 -6 -2 -5 2.4 6.4
 6 2 5 15.9 6.2
 -7 -2 -5 37.4 9.8
 7 2 5 5.2 8.1
 -7 3 5 -4.9 7.3
 -6 3 5 9.8 6.6
 -5 3 5 521.15 25.1
 -4 3 5 951.1 37.7
 3 -3 -5 55.49 5.7
 -3 3 5 69.79 6.3
 2 -3 -5 427.76 18.5
 2 -3 -5 439.56 21.1
 -2 3 5 406.66 18.4
 1 -3 -5 771.22 51.69
 1 -3 -5 742.63 71.29
 1 -3 -5 798.02 40.4
 -1 3 5 764.42 37.6
 -1 3 5 769.52 33.6
 0 -3 -5 87.59 5.7
 0 -3 -5 84.99 7.9
 0 3 5 86.49 6.5
 0 3 5 83.39 5.6
 -1 -3 -5 29.1 3.7
 1 3 5 28.9 3.6
 1 3 5 29.6 4
 -2 -3 -5 133.89 8.1
 -2 -3 -5 106.79 8.5
 2 3 5 114.59 8
 2 3 5 121.59 7.1
 -3 -3 -5 120.09 7.6
 -3 -3 -5 115.39 7.4
 3 3 5 100.49 6.7
 3 3 5 96.39 8
 -4 -3 -5 198.68 11.2
 4 3 5 182.28 12.3
 5 3 5 90.29 8.9
 5 3 5 84.99 8.7
 -6 -3 -5 119.39 10.8
 6 3 5 132.09 11.8
 -7 -3 -5 34.4 8.4
 7 3 5 41.9 9.6
 -7 4 5 16.9 8.4
 -6 4 5 11.7 6.5
 -5 4 5 113.29 10.5
 -4 4 5 84.59 8.1
 -3 4 5 710.33 35.6
 2 -4 -5 139.79 8.4
 2 -4 -5 147.89 10.4
 -2 4 5 161.78 8.7
 1 -4 -5 31.8 3.7
 1 -4 -5 30.1 3.2
 1 -4 -5 31 3.1
 -1 4 5 24.9 3
 -1 4 5 32 3.8
 0 -4 -5 1650.23 85.59
 0 -4 -5 1635.14 76.19
 0 -4 -5 1703.93 82.09
 0 4 5 1644.94 69.49
 0 4 5 1694.03 90.79
 -1 -4 -5 2185.68 124.19
 -1 -4 -5 2221.78 138.29
 1 4 5 2135.59 96.19
 1 4 5 2095.39 96.99
 1 4 5 2293.97 126.79
 -2 -4 -5 231.68 12.8
 -2 -4 -5 239.68 12
 2 4 5 240.18 13
 2 4 5 233.68 12
 -3 -4 -5 140.49 9.5
 -3 -4 -5 124.29 7.3
 3 4 5 128.59 7.4
 3 4 5 112.59 8.6
 -4 -4 -5 321.47 19.3
 4 4 5 362.66 18.1
 4 4 5 321.67 17
 5 4 5 294.17 17.1
 5 4 5 360.76 18.5
 -6 -4 -5 22 5.9
 6 4 5 22.5 6.7
 -7 -4 -5 -2.5 7.1
 7 4 5 -2 6.3
 -7 5 5 23.7 9.4
 -6 5 5 8.1 6.4
 -5 5 5 153.38 12.1
 -4 5 5 4.6 4.6
 -3 5 5 181.88 10.6
 2 -5 -5 44.9 4.9
 -2 5 5 47.8 4.9
 1 -5 -5 27.4 3.3
 1 -5 -5 24 3
 1 -5 -5 24.3 3.4
 -1 5 5 22 3
 -1 5 5 19.5 3.6
 0 -5 -5 532.95 27.3
 0 -5 -5 516.65 21.6
 0 -5 -5 522.65 31.7
 0 5 5 515.15 29.8
 0 5 5 545.25 23.7
 -1 -5 -5 153.98 8.6
 -1 -5 -5 143.29 8.7
 -1 -5 -5 146.59 8.8
 1 5 5 166.68 9.3
 1 5 5 140.79 8
 -2 -5 -5 52.89 6.2
 -2 -5 -5 55.69 6
 -2 -5 -5 53.19 5.1
 -2 -5 -5 49.4 5.5
 2 5 5 66.89 4.1
 -3 -5 -5 55.09 4.8
 -3 -5 -5 58.49 7
 -3 -5 -5 50.99 6.5
 3 5 5 49.3 4.4
 3 5 5 64.39 6.6
 -4 -5 -5 68.19 6.4
 4 5 5 68.49 5.8
 4 5 5 71.69 7.8
 -5 -5 -5 57.79 7
 5 5 5 63.59 9.1
 -6 -5 -5 10.7 5.9
 6 5 5 0 5.3
 7 5 5 15.1 7.4
 -7 6 5 35.9 10.3
 -6 6 5 117.89 12.1
 -5 6 5 476.95 24
 -4 6 5 333.17 16.5
 -4 6 5 352.16 17.2
 -3 6 5 370.76 16.8
 -3 6 5 407.56 20.5
 2 -6 -5 201.78 12
 -2 6 5 219.38 12.9
 -2 6 5 198.28 11.5
 -2 6 5 202.88 12.8
 1 -6 -5 5149.58 231.98
 1 -6 -5 5269.37 284.67
 1 -6 -5 5263.57 304.67
 -1 6 5 5304.17 304.17
 0 -6 -5 160.38 11.9
 0 -6 -5 142.89 8.9
 0 -6 -5 149.69 9.9
 0 6 5 162.98 10.8
 0 6 5 151.68 8.6
 -1 -6 -5 118.59 7.8
 -1 -6 -5 112.69 8.8
 -1 -6 -5 135.69 7.2
 1 6 5 123.69 8.3
 1 6 5 120.29 6.3
 -2 -6 -5 1180.38 51.09
 -2 -6 -5 1201.48 95.69
 -2 -6 -5 1326.07 77.09
 2 6 5 1240.08 63.99
 2 6 5 1251.47 61.69
 -3 -6 -5 1602.44 65.29
 -3 -6 -5 1473.15 86.39
 -3 -6 -5 1498.75 79.89
 3 6 5 1506.95 70.89
 3 6 5 1580.44 81.89
 -4 -6 -5 465.45 22
 -4 -6 -5 497.55 33.9
 -4 -6 -5 464.75 21
 4 6 5 506.95 25.9
 -5 -6 -5 83.49 7.4
 5 6 5 77.69 9.1
 -6 -6 -5 300.47 19.4
 6 6 5 271.17 17.3
 7 6 5 2.2 7.2
 -7 7 5 10.3 8.4
 -6 7 5 7.7 6.7
 5 -7 -5 223.38 13.7
 -5 7 5 187.08 11.4
 -5 7 5 254.77 15.4
 -4 7 5 30.2 3.4
 -4 7 5 39.1 5.6
 3 -7 -5 3.5 1.6
 -3 7 5 3.1 2.4
 -3 7 5 5.5 3.5
 2 -7 -5 219.68 17.9
 -2 7 5 220.68 12.5
 -2 7 5 225.48 11.1
 -2 7 5 222.78 11.2
 1 -7 -5 132.29 9.4
 1 -7 -5 133.29 7.9
 -1 7 5 126.49 7.2
 -1 7 5 133.49 7.3
 -1 7 5 116.79 7.1
 0 -7 -5 154.28 11.8
 0 -7 -5 153.38 10.7
 0 -7 -5 162.98 9.6
 0 -7 -5 180.18 11.5
 0 7 5 173.48 8.8
 0 7 5 177.58 9
 -1 -7 -5 4 3.6
 -1 -7 -5 0 2.9
 -1 -7 -5 1.5 1.3
 1 7 5 0.7 2.9
 1 7 5 2.9 1.5
 -2 -7 -5 2.7 1.5
 -2 -7 -5 3.6 3.5
 -2 -7 -5 3.3 3.8
 2 7 5 2.7 1.2
 2 7 5 3 3.4
 -3 -7 -5 46.6 4.2
 -3 -7 -5 40.3 6.8
 -3 -7 -5 31.8 7
 -4 -7 -5 162.08 9.3
 -4 -7 -5 173.98 12.1
 -4 -7 -5 175.48 12.5
 4 7 5 149.99 11.2
 -5 -7 -5 11.9 3.9
 5 7 5 11.1 6.7
 6 7 5 7.7 6.6
 7 7 5 9.1 9.3
 -7 8 5 54.39 11.2
 -6 8 5 0.4 6.3
 -5 8 5 174.98 11.5
 4 -8 -5 53.99 3.9
 -4 8 5 58.99 7.5
 -4 8 5 58.99 4.8
 3 -8 -5 52.39 4.3
 -3 8 5 45.2 4.4
 -3 8 5 53.69 6.1
 2 -8 -5 383.46 27.2
 -2 8 5 404.66 19.8
 -2 8 5 418.16 20
 -2 8 5 408.36 21.6
 1 -8 -5 1769.02 110.19
 -1 8 5 1735.13 91.99
 -1 8 5 1757.22 109.89
 -1 8 5 1835.92 94.29
 0 -8 -5 325.37 18.1
 0 -8 -5 278.27 19.2
 0 8 5 366.26 16.6
 0 8 5 367.76 18.3
 0 8 5 338.27 22.1
 -1 -8 -5 1.9 3.2
 -1 -8 -5 1.6 3.2
 1 8 5 1.9 1.3
 1 8 5 2 1
 1 8 5 -1 2.9
 -2 -8 -5 1244.98 48.1
 2 8 5 1156.78 49.8
 -3 -8 -5 837.82 41.4
 -3 -8 -5 842.42 55.39
 -3 -8 -5 862.61 43.1
 -3 -8 -5 798.02 52.49
 3 8 5 829.52 37.3
 -4 -8 -5 4.4 2.5
 -4 -8 -5 -5.4 5.7
 -4 -8 -5 1.8 2.9
 -4 -8 -5 3 5.5
 4 8 5 4.8 5.8
 5 8 5 7.4 5.7
 6 8 5 149.19 13.3
 7 8 5 36.7 9.4
 -7 9 5 17.4 9.6
 -6 9 5 20.5 8.1
 -5 9 5 85.09 9.9
 4 -9 -5 11.2 2.5
 -4 9 5 14.6 5.4
 -4 9 5 14.5 3.2
 3 -9 -5 170.18 14.7
 -3 9 5 174.38 11
 -3 9 5 197.18 10.6
 2 -9 -5 12.1 2.8
 -2 9 5 14.8 3.7
 -2 9 5 16 3.7
 -2 9 5 9 3.1
 1 -9 -5 4.9 2.9
 -1 9 5 0.4 3.9
 -1 9 5 6.7 3
 0 -9 -5 263.67 18.3
 0 -9 -5 252.27 15.7
 0 9 5 277.07 15.3
 0 9 5 259.37 17.8
 0 9 5 255.47 13.3
 -1 -9 -5 152.68 10.3
 1 9 5 131.49 8.9
 1 9 5 142.09 5.4
 1 9 5 110.59 5.3
 -2 -9 -5 4.8 4.1
 2 9 5 2.4 3.8
 -3 -9 -5 8.7 5.5
 -3 -9 -5 8.9 7.2
 3 9 5 14.8 5.5
 -4 -9 -5 4 6.8
 -4 -9 -5 20.3 6.9
 -4 -9 -5 8.5 2.5
 4 9 5 8.6 5.6
 5 9 5 14.3 6.6
 6 9 5 18.8 7.7
 -6 10 5 107.69 12.7
 -5 10 5 0.6 5.4
 -4 10 5 344.97 18
 -4 10 5 315.27 16.2
 3 -10 -5 223.48 12.8
 -3 10 5 196.58 13.4
 -3 10 5 218.48 11.4
 2 -10 -5 81.19 6.5
 -2 10 5 100.29 7.1
 -2 10 5 89.89 7.6
 -2 10 5 99.89 7.2
 1 -10 -5 1523.15 95.69
 -1 10 5 1633.44 92.69
 -1 10 5 1558.34 65.59
 -1 10 5 1586.74 75.29
 0 -10 -5 1433.76 96.49
 0 10 5 1550.34 97.29
 0 10 5 1608.94 84.49
 0 10 5 1637.44 98.39
 -1 -10 -5 728.43 43.3
 1 10 5 685.83 47.4
 -2 -10 -5 783.32 40.8
 2 10 5 757.12 32.9
 -3 -10 -5 470.15 24.4
 -3 -10 -5 414.66 26.4
 3 10 5 423.96 20.7
 -4 -10 -5 80.89 10.7
 -4 -10 -5 72.59 9.7
 4 10 5 63.29 8.8
 -5 -10 -5 39.8 8.9
 6 10 5 56.39 9.9
 -6 11 5 35.8 9.1
 -5 11 5 2 5.8
 -4 11 5 275.87 13.6
 -4 11 5 268.97 15.8
 3 -11 -5 88.69 6.8
 -3 11 5 104.99 9.2
 -3 11 5 95.09 7.7
 2 -11 -5 267.07 18.6
 -2 11 5 283.37 13.2
 -2 11 5 251.37 16.8
 -2 11 5 256.27 13.7
 1 -11 -5 107.69 9.5
 -1 11 5 112.39 7
 -1 11 5 94.79 6.8
 -1 11 5 128.39 9.2
 0 11 5 1025.7 57.99
 0 11 5 1002.6 62.09
 0 11 5 997.6 52.09
 -1 -11 -5 37.7 7.2
 -2 -11 -5 315.77 18.1
 2 11 5 289.47 15.4
 -3 -11 -5 127.09 14
 -3 -11 -5 125.09 12.6
 3 11 5 170.18 13
 -4 -11 -5 44.3 9.9
 4 11 5 59.79 9.8
 -5 -11 -5 235.08 20
 5 11 5 238.98 16.9
 6 11 5 54.49 11.4
 -6 12 5 2.9 7.8
 -5 12 5 35.2 8.2
 -4 12 5 40.4 7.1
 -4 12 5 38.8 5.8
 3 -12 -5 8.6 4.3
 -3 12 5 12.5 5.4
 -3 12 5 4.4 4.1
 2 -12 -5 10.6 4.9
 -2 12 5 15.3 4.3
 -2 12 5 5 4.1
 -1 12 5 21.1 5
 -1 12 5 25.6 4
 0 12 5 26.3 3.3
 0 12 5 24.4 5.7
 0 12 5 29.8 3.4
 1 12 5 2.1 4.4
 -2 -12 -5 7.7 6.1
 -2 -12 -5 1.9 5
 -3 -12 -5 14.5 7.5
 -3 -12 -5 3 5.8
 3 12 5 -3.1 6
 -4 -12 -5 -3 8.5
 -4 -12 -5 5.3 8.8
 4 12 5 2.8 6.3
 -5 -12 -5 -6.5 7.9
 5 12 5 -2.6 6.6
 6 12 5 0.1 7.6
 -6 13 5 95.39 12.8
 -5 13 5 152.98 13.7
 -4 13 5 66.89 7.6
 -4 13 5 69.69 9.4
 -3 13 5 0.3 4.9
 -3 13 5 18 5.4
 -2 13 5 715.23 34
 -2 13 5 701.43 35.3
 -1 13 5 5.8 3.2
 -1 13 5 11.1 4.8
 -1 13 5 4 3.2
 0 13 5 969.8 51.89
 0 13 5 907.31 60.19
 0 13 5 949.9 64.89
 1 13 5 46.7 7.1
 -2 -13 -5 212.08 16.1
 -2 -13 -5 248.48 16.4
 -3 -13 -5 446.26 27.2
 -3 -13 -5 406.16 24
 -4 -13 -5 356.56 24
 -4 -13 -5 370.16 23
 4 13 5 361.86 21.8
 -5 -13 -5 75.89 13.5
 -5 -13 -5 102.69 13.3
 -6 14 5 49.3 10.7
 -5 14 5 7.4 6.8
 -4 14 5 162.98 12.9
 -4 14 5 189.08 11.8
 -3 14 5 26.9 14.3
 -3 14 5 30.4 6.1
 -2 14 5 8.9 3.9
 -2 14 5 10.1 4.7
 -1 14 5 692.03 35.1
 -1 14 5 717.53 36.1
 -1 14 5 712.83 40.1
 0 14 5 482.85 23.9
 0 14 5 471.35 26.8
 0 14 5 455.65 29.4
 1 14 5 41.4 7.3
 -2 -14 -5 244.08 17.1
 -2 -14 -5 198.88 15.1
 -3 -14 -5 220.18 18.1
 -3 -14 -5 218.18 16.6
 -4 -14 -5 5.9 8.2
 -4 -14 -5 9.9 9.7
 -5 -14 -5 3.4 10.4
 -5 -14 -5 24 10.1
 -5 15 5 6.9 6.9
 -4 15 5 7.3 6.1
 -4 15 5 15 6.3
 -3 15 5 107.69 10.4
 -3 15 5 120.69 10.7
 -2 15 5 124.79 9.4
 -2 15 5 111.89 10.4
 -1 15 5 -0.1 3.4
 -1 15 5 9.3 5.4
 -1 15 5 -1.9 3.5
 0 15 5 10.5 6.8
 0 15 5 6.4 2.4
 0 15 5 5.3 2.6
 1 15 5 49.8 7.9
 -2 -15 -5 27 8.9
 -2 -15 -5 22.9 7.8
 -3 -15 -5 10 8.5
 -3 -15 -5 -1 7.1
 -4 -15 -5 22.6 11.2
 -4 -15 -5 46.4 12
 -5 -15 -5 13.1 11.4
 -5 -15 -5 -4.6 9.2
 -5 16 5 15.3 9.7
 -4 16 5 10.7 6.6
 -4 16 5 8.6 5.4
 -3 16 5 21.1 6.1
 -3 16 5 26.8 6.5
 -2 16 5 9.5 4.9
 -2 16 5 -0.5 5.2
 -1 16 5 41.5 7.5
 -1 16 5 47.9 5.7
 0 16 5 10.3 7.2
 1 16 5 -5.3 5.7
 -2 -16 -5 57.59 11.3
 -2 -16 -5 58.39 10.6
 -3 -16 -5 76.19 11.8
 -3 -16 -5 70.79 12.3
 -4 -16 -5 10 9.4
 -4 -16 -5 -0.2 10
 -4 17 5 74.29 10.2
 -4 17 5 97.29 11.7
 -3 17 5 13.1 5.6
 -3 17 5 16.6 7.8
 -2 17 5 163.88 10.9
 -2 17 5 133.89 13.7
 -1 17 5 136.09 9.5
 -1 17 5 127.49 12.4
 0 17 5 11.6 6.9
 1 17 5 22.7 7.5
 -2 -17 -5 12.2 9.4
 -2 -17 -5 -4.5 7.5
 -3 -17 -5 114.09 14.7
 -3 -17 -5 119.99 14.3
 -4 -17 -5 61.99 14.2
 -4 -17 -5 86.69 14.2
 -4 18 5 46.7 9.7
 -4 18 5 30.4 9.6
 -3 18 5 99.59 12.1
 -3 18 5 101.49 10.1
 -2 18 5 4 3.9
 -2 18 5 1.3 6.1
 -1 18 5 390.76 25.5
 0 18 5 -1.6 6.8
 1 18 5 272.57 19.1
 -2 -18 -5 26.4 10.1
 -2 -18 -5 30.6 11.2
 -3 -18 -5 107.69 14.2
 -3 -18 -5 77.19 14
 -3 19 5 6.7 7.5
 -3 19 5 -0.7 6
 -2 19 5 7.6 7.1
 -1 19 5 -4.4 7.3
 0 19 5 15.8 8.4
 1 19 5 -1.7 7.1
 -2 -19 -5 -0.1 10.1
 -2 -19 -5 18.4 9.9
 -3 -19 -5 10.2 11
 -3 -19 -5 6.9 11.6
 -2 20 5 1.8 8.2
 -1 20 5 149.59 15
 0 20 5 7.5 8.4
 1 20 5 31.2 10.2
 -2 -20 -5 33.3 12.8
 -2 -20 -5 46.1 12.5
 -1 21 5 36.9 12.2
 0 21 5 22.8 9.7
 -1 -21 -5 22.1 11.8
 2 20 -6 -0.2 8.4
 1 20 -6 33.9 10.7
 1 -20 6 11.5 6.7
 2 -20 6 21 8.4
 3 19 -6 88.89 12.7
 2 19 -6 -1.9 7.9
 0 -19 6 321.17 21.5
 1 -19 6 31.3 8.7
 2 -19 6 0.9 6.5
 3 -19 6 70.79 11.6
 3 18 -6 26.9 8.9
 2 18 -6 10.9 7.6
 -1 -18 6 46.1 8
 0 -18 6 79.29 9.3
 0 -18 6 85.49 9.5
 1 -18 6 7 6
 2 -18 6 12.7 6.8
 3 -18 6 13.2 8.1
 4 17 -6 8.9 7.3
 3 17 -6 -5.3 7.5
 2 17 -6 197.28 15.2
 -2 -17 6 190.68 17.7
 -1 -17 6 11.5 5.5
 0 -17 6 -0.3 5.3
 0 -17 6 2.7 5.2
 1 -17 6 64.69 8.9
 1 -17 6 65.09 7.3
 2 -17 6 150.18 12.4
 3 -17 6 18.1 7.8
 4 -17 6 6.1 8.3
 5 16 -6 22.6 10.1
 4 16 -6 32.7 9.5
 3 16 -6 16.8 8.3
 -2 -16 6 36.2 7.4
 -1 -16 6 42.2 6.7
 0 -16 6 378.06 31.9
 0 -16 6 358.56 31.8
 1 -16 6 7 3.9
 1 -16 6 12.5 5.8
 2 -16 6 52.69 9.7
 3 -16 6 117.09 14.1
 4 -16 6 74.59 11.4
 5 15 -6 68.19 12.9
 4 15 -6 139.79 14
 3 15 -6 -3.2 5.3
 -3 -15 6 4.5 5.1
 -2 -15 6 209.98 16.7
 -1 -15 6 677.83 36.4
 0 -15 6 14.4 4.7
 0 -15 6 20.9 6.6
 1 -15 6 23 5.9
 1 -15 6 21.4 4.6
 2 -15 6 135.59 14.4
 3 -15 6 79.19 10.4
 4 -15 6 79.19 11.5
 5 -15 6 -7.7 8.4
 5 14 -6 17.8 8.1
 4 14 -6 11.7 6.1
 -4 -14 6 15.9 7.6
 3 14 -6 360.16 31.3
 -3 -14 6 385.36 27.2
 -2 -14 6 123.69 10.5
 -1 -14 6 0.1 5.4
 0 -14 6 33.8 5.5
 0 -14 6 22.7 4.9
 1 -14 6 217.48 21.9
 1 -14 6 236.78 19
 2 -14 6 4.9 5.5
 2 -14 6 5.4 2.9
 3 -14 6 75.49 10.1
 4 -14 6 0.6 7.4
 5 -14 6 -2.8 8.3
 5 13 -6 19.8 6.6
 4 13 -6 7.3 6.5
 -4 -13 6 2.5 7.3
 3 13 -6 69.79 8.7
 -3 -13 6 66.19 8.9
 -2 -13 6 143.89 11.5
 -1 -13 6 -2.3 4
 0 -13 6 310.77 16.5
 1 -13 6 459.95 37.8
 1 -13 6 421.76 20.1
 2 -13 6 76.39 7.4
 2 -13 6 93.49 9.3
 3 -13 6 48 8.4
 4 -13 6 228.48 18.8
 5 -13 6 8.5 6.6
 5 12 -6 587.94 31.7
 -5 -12 6 583.34 37.5
 4 12 -6 68.79 8.5
 3 12 -6 222.08 13.4
 -3 -12 6 203.68 14.8
 -2 -12 6 7.1 5.6
 -1 -12 6 253.97 21
 0 -12 6 367.96 20
 1 -12 6 591.54 38.9
 1 -12 6 581.14 42.7
 2 -12 6 7.6 2.4
 2 -12 6 9.9 5.1
 3 -12 6 61.19 8.6
 3 -12 6 41.8 3.9
 4 -12 6 208.08 17.1
 5 -12 6 68.29 11.5
 6 -12 6 -5.7 8.6
 -6 -11 6 8.5 7.9
 5 11 -6 121.69 10.3
 -5 -11 6 88.69 11.2
 4 11 -6 123.89 10
 -4 -11 6 118.89 12.7
 3 11 -6 44.8 6.7
 -3 -11 6 56.59 7.9
 -2 -11 6 8.9 5.1
 -1 -11 6 392.26 22.2
 0 -11 6 77.49 8.1
 1 -11 6 608.94 41.3
 1 -11 6 603.64 48.9
 2 -11 6 4.2 1.9
 2 -11 6 7.2 4.8
 3 -11 6 -3.4 5.6
 3 -11 6 1.1 1.6
 4 -11 6 402.96 27.5
 5 -11 6 55.89 10.5
 6 -11 6 12.4 9.6
 -6 -10 6 56.79 10.4
 5 10 -6 1 4.4
 -5 -10 6 -3.8 6.3
 -5 -10 6 10.5 10.2
 4 10 -6 90.69 8.2
 -4 -10 6 91.29 11.3
 3 10 -6 20.2 5.1
 -3 -10 6 33.2 7.3
 2 10 -6 47.5 8.3
 -2 -10 6 43.6 5.9
 1 10 -6 325.47 19.3
 -1 -10 6 347.57 19.3
 0 -10 6 176.48 11.4
 1 -10 6 43.5 5.7
 2 -10 6 0.8 3.3
 2 -10 6 -0.1 1.7
 3 -10 6 317.57 17.4
 4 -10 6 24.6 5.9
 5 -10 6 25.1 8
 6 -10 6 4.5 8.3
 -6 -9 6 11.2 7.6
 -5 -9 6 89.69 29.3
 -5 -9 6 83.79 9.9
 4 9 -6 14.3 4.7
 -4 -9 6 9.6 5.9
 -3 -9 6 98.49 9.6
 2 9 -6 63.69 6.7
 2 9 -6 51.29 8
 -2 -9 6 66.09 7.5
 1 9 -6 340.87 18.6
 1 9 -6 342.97 19.2
 -1 -9 6 345.37 17.1
 0 9 -6 219.28 13.8
 0 -9 6 211.48 14.3
 1 -9 6 470.35 23.3
 2 -9 6 169.48 11.9
 3 -9 6 6.3 4.3
 4 -9 6 337.77 22.9
 5 -9 6 11 7
 6 -9 6 83.69 12
 -7 -8 6 0.4 9.2
 -6 -8 6 88.09 12.1
 -5 -8 6 325.67 19.1
 -5 -8 6 309.97 22
 4 8 -6 22.7 4.5
 -4 -8 6 32.5 7
 -3 -8 6 4.4 3.6
 -3 -8 6 10.1 5.1
 2 8 -6 382.36 21.7
 2 8 -6 343.07 18.6
 -2 -8 6 370.06 18.2
 1 8 -6 105.79 10.5
 1 8 -6 130.39 7.8
 -1 -8 6 120.29 10.6
 0 8 -6 1475.75 66.99
 0 -8 6 1676.03 107.19
 1 -8 6 3.4 4
 2 -8 6 1.7 3.2
 3 -8 6 1173.38 47.4
 4 -8 6 376.86 22.8
 5 -8 6 60.49 9.4
 6 -8 6 8.6 7.8
 7 -8 6 136.19 16.1
 -7 -7 6 115.79 14
 -6 -7 6 63.29 9.9
 -5 -7 6 6.1 4.6
 -5 -7 6 2.8 5.1
 4 7 -6 770.62 37.7
 -4 -7 6 806.72 37.5
 -4 -7 6 708.13 41.9
 -3 -7 6 49.3 7.8
 2 7 -6 650.03 38.3
 2 7 -6 553.74 26.5
 -2 -7 6 633.44 29.6
 1 7 -6 9.1 3.3
 1 7 -6 17.6 5.7
 -1 -7 6 5.9 4.3
 0 7 -6 98.79 8.9
 0 -7 6 93.59 7.8
 -1 7 -6 609.34 32.8
 1 -7 6 583.84 27.9
 2 -7 6 1167.48 49.1
 3 -7 6 55.59 7.5
 4 -7 6 20.5 2.6
 4 -7 6 20.3 6.2
 5 -7 6 102.69 11.1
 6 -7 6 34.1 8.9
 7 -7 6 2.2 9
 -7 -6 6 7.4 8.2
 -6 -6 6 36.5 9.7
 -5 -6 6 43 5.9
 -5 -6 6 61.39 9.3
 4 6 -6 49.6 4.6
 -4 -6 6 53.19 5.7
 -4 -6 6 60.19 7.7
 -3 -6 6 55.99 7.3
 2 6 -6 92.89 7.8
 2 6 -6 79.79 8.3
 -2 -6 6 99.59 8.6
 1 6 -6 25.3 6
 -1 -6 6 13.1 4.8
 0 6 -6 27.2 3.1
 0 6 -6 18.5 5.4
 -1 6 -6 49.6 5.7
 1 -6 6 51.39 5.7
 2 -6 6 47.4 6.1
 3 -6 6 197.08 12.4
 4 -6 6 282.07 17.3
 4 -6 6 309.17 18.4
 5 -6 6 38.4 8
 6 -6 6 49.4 9.4
 7 -6 6 50.49 11.2
 -7 -5 6 81.79 12.3
 -6 -5 6 51.19 10.2
 -5 -5 6 10.9 3.6
 -5 -5 6 6.8 5.8
 4 5 -6 1093.39 52.39
 -4 -5 6 1037.5 43.5
 -4 -5 6 1049.3 53.29
 -3 -5 6 489.45 27.8
 -3 -5 6 450.15 26
 2 5 -6 3.4 4.3
 -2 -5 6 5.1 4.3
 1 5 -6 888.51 35.8
 -1 -5 6 870.91 40.5
 0 5 -6 2581.94 107.79
 0 5 -6 2665.33 117.59
 0 -5 6 2591.34 175.58
 -1 5 -6 82.79 7.4
 1 -5 6 95.69 7.8
 -2 5 -6 4.7 3.1
 2 -5 6 4.6 2.8
 3 -5 6 196.38 12.1
 4 -5 6 211.28 13.5
 4 -5 6 220.38 15.7
 5 -5 6 -5.4 5.3
 6 -5 6 11.2 7.2
 7 -5 6 0.6 8.3
 -7 -4 6 22.1 9.2
 -6 -4 6 57.59 10
 -5 -4 6 71.29 9
 -5 -4 6 75.49 6.3
 -4 -4 6 281.77 16.8
 -4 -4 6 284.37 13.2
 -4 -4 6 245.58 13.2
 3 4 -6 315.17 16.8
 -3 -4 6 291.77 14.9
 -3 -4 6 260.07 14.5
 2 4 -6 94.29 8.3
 -2 -4 6 87.79 8
 1 4 -6 493.05 22
 -1 -4 6 505.15 22.7
 0 4 -6 3268.17 197.18
 0 -4 6 3358.46 159.08
 -1 4 -6 8.5 3
 1 -4 6 8.9 4.2
 -2 4 -6 44.5 6
 2 -4 6 46 5.3
 3 -4 6 947.01 40.6
 4 -4 6 260.27 14.7
 4 -4 6 233.68 17.3
 5 -4 6 424.96 21
 6 -4 6 10.9 6.7
 7 -4 6 100.49 12.9
 -7 -3 6 15.8 8.1
 -6 -3 6 5.4 6.4
 -5 -3 6 399.76 20.5
 -4 -3 6 122.59 7.1
 -4 -3 6 131.39 10.6
 -4 -3 6 118.89 6.8
 3 3 -6 16.1 4.8
 -3 -3 6 26.4 5.3
 -3 -3 6 21.8 3.1
 2 3 -6 353.26 21.9
 -2 -3 6 390.26 17.4
 1 3 -6 1734.13 64.99
 -1 -3 6 1804.42 82.99
 0 3 -6 87.69 7.7
 0 -3 6 64.59 7
 -1 3 -6 382.86 19.6
 1 -3 6 370.66 19.9
 -2 3 -6 411.26 34.9
 2 -3 6 385.66 19.4
 3 -3 6 58.39 6.7
 4 -3 6 515.75 24.9
 5 -3 6 26 6.7
 6 -3 6 160.28 13.4
 7 -3 6 18.9 9.2
 -7 -2 6 21.2 8.8
 -6 -2 6 19.2 7.3
 -5 -2 6 121.89 11.2
 -4 -2 6 309.27 14.7
 -4 -2 6 316.07 21.3
 3 2 -6 98.09 8
 -3 -2 6 94.19 6.2
 -3 -2 6 100.99 8.2
 2 2 -6 30 4.9
 -2 -2 6 23.2 4.5
 1 2 -6 596.44 29.4
 -1 -2 6 623.74 39.2
 0 2 -6 69.39 6.8
 0 -2 6 54.99 5.9
 -1 2 -6 718.03 29.8
 1 -2 6 728.83 38.5
 -2 2 -6 92.79 7.5
 2 -2 6 101.19 8.1
 -3 2 -6 134.79 9.9
 3 -2 6 148.99 9.6
 4 -2 6 140.29 10.3
 5 -2 6 197.38 14.1
 6 -2 6 14.8 6.4
 7 -2 6 11.8 8
 -7 -1 6 9.2 8.1
 -6 -1 6 9.2 6.3
 -5 -1 6 330.67 18.6
 -4 -1 6 263.17 14.7
 -3 -1 6 187.88 9.8
 -3 -1 6 165.48 10.6
 -3 -1 6 186.48 9.4
 2 1 -6 543.55 25.7
 -2 -1 6 559.94 26.4
 1 1 -6 4142.99 166.98
 -1 -1 6 4265.77 205.88
 0 1 -6 581.74 29.8
 0 -1 6 527.45 23.2
 -1 1 -6 48.2 5.4
 1 -1 6 44.8 5.7
 -2 1 -6 1150.78 59.99
 -2 1 -6 1035.7 82.99
 2 -1 6 1221.78 55.79
 -3 1 -6 549.74 26.9
 3 -1 6 510.85 22.3
 4 -1 6 40.5 6.8
 5 -1 6 6.2 4.9
 6 -1 6 84.89 9.8
 -7 0 6 252.47 19.3
 -6 0 6 119.29 11.9
 -5 0 6 369.96 19.5
 -4 0 6 10.9 4.7
 -3 0 6 2937.31 125.49
 2 0 -6 736.03 32.4
 -2 0 6 756.42 34.1
 1 0 -6 384.56 22.7
 -1 0 6 388.46 19.8
 0 0 -6 2554.04 131.29
 0 0 6 2462.95 111.19
 -1 0 -6 1760.32 70.39
 1 0 6 1810.82 78.09
 -2 0 -6 51.09 11.4
 -2 0 -6 43.3 5.9
 2 0 6 52.69 14.4
 -3 0 -6 54.99 6.1
 3 0 6 41.4 5.3
 4 0 6 65.99 6.8
 5 0 6 26.7 6.5
 6 0 6 88.29 9.6
 -7 0 -6 28.3 9.1
 7 0 6 20.5 7.5
 -7 1 6 -0.2 7.3
 -6 1 6 8.2 6.3
 -5 1 6 373.76 20
 -4 1 6 271.67 14.8
 -3 1 6 169.08 10.3
 2 -1 -6 528.85 25
 -2 1 6 526.25 30
 -2 1 6 545.85 30.2
 1 -1 -6 4048.19 177.48
 -1 1 6 3917.61 197.08
 0 -1 -6 538.35 31.5
 0 1 6 571.64 25.6
 -1 -1 -6 38.1 4.7
 1 1 6 44.5 5.4
 -2 -1 -6 1159.98 68.29
 -2 -1 -6 1158.18 78.29
 2 1 6 1109.49 50.59
 2 1 6 1111.29 48.2
 -3 -1 -6 539.05 27.1
 3 1 6 554.24 24
 4 1 6 35.1 5.4
 5 1 6 -0.5 4.2
 6 1 6 73.09 9.7
 -7 -1 -6 -3 8.9
 7 1 6 -6.2 6.2
 -7 2 6 -0.1 7.8
 -6 2 6 18.2 7
 -5 2 6 148.19 12.2
 -4 2 6 332.07 17.3
 -3 2 6 107.69 8.6
 2 -2 -6 28.7 2.7
 2 -2 -6 23.5 4.1
 -2 2 6 28.5 2
 -2 2 6 28.4 4.5
 1 -2 -6 639.24 26.5
 -1 2 6 628.04 36.9
 -1 2 6 639.74 39.2
 0 -2 -6 66.09 5.6
 0 2 6 65.29 5.8
 0 2 6 67.69 4.9
 -1 -2 -6 691.23 46.1
 1 2 6 691.43 34.3
 1 2 6 697.23 35
 -2 -2 -6 91.99 7.2
 2 2 6 78.79 5.9
 2 2 6 77.29 6.8
 -3 -2 -6 156.68 9.2
 -3 -2 -6 140.89 9.3
 3 2 6 151.88 11.8
 -4 -2 -6 112.49 9.1
 4 2 6 118.09 8.4
 5 2 6 187.68 12.5
 6 2 6 13.5 7.3
 6 2 6 10.2 6.9
 -7 -2 -6 17.3 9.4
 7 2 6 8.8 6.8
 -7 3 6 7.5 8
 -6 3 6 9.9 6.6
 -5 3 6 385.96 22.6
 -4 3 6 152.38 11
 -3 3 6 16.8 4.4
 2 -3 -6 383.36 16.5
 2 -3 -6 356.16 16.2
 -2 3 6 403.26 19.2
 -2 3 6 373.06 20.2
 1 -3 -6 1774.22 79.39
 -1 3 6 1871.51 74.59
 0 -3 -6 82.69 6.1
 0 3 6 86.79 6.2
 0 3 6 109.19 7.4
 -1 -3 -6 384.46 25.6
 1 3 6 375.46 17.1
 1 3 6 344.67 16
 -2 -3 -6 341.27 28.1
 2 3 6 380.36 19.4
 2 3 6 351.36 17
 -3 -3 -6 60.49 6.5
 -3 -3 -6 59.99 5.9
 3 3 6 58.99 5.2
 -4 -3 -6 502.45 24.5
 4 3 6 532.65 28.4
 5 3 6 13.1 5.7
 5 3 6 17.6 5.4
 -6 -3 -6 151.78 11.9
 6 3 6 138.69 12.3
 -7 -3 -6 40.4 8.6
 7 3 6 27.2 9.6
 -7 4 6 32.8 10
 -6 4 6 22.5 6.2
 -5 4 6 53.29 8.1
 -4 4 6 284.17 15.6
 -3 4 6 293.17 17
 2 -4 -6 83.69 6.6
 2 -4 -6 94.39 5.4
 -2 4 6 100.59 7.9
 1 -4 -6 450.25 26
 1 -4 -6 510.45 21.7
 1 -4 -6 480.05 24.5
 -1 4 6 445.06 26.6
 -1 4 6 493.15 24.9
 0 -4 -6 3375.56 238.58
 0 -4 -6 3354.56 184.58
 0 4 6 3442.76 180.28
 0 4 6 3320.97 181.28
 0 4 6 3563.34 206.58
 -1 -4 -6 9.4 3.1
 1 4 6 13.4 3.2
 -2 -4 -6 37.8 4.6
 2 4 6 41.4 5.8
 2 4 6 39 3.9
 -3 -4 -6 936.61 48.9
 -3 -4 -6 923.81 52.49
 3 4 6 930.21 41.1
 -4 -4 -6 291.07 14.6
 4 4 6 272.47 15.1
 4 4 6 281.87 15.3
 5 4 6 476.15 22.5
 5 4 6 460.45 24.1
 -6 -4 -6 -2.8 5.9
 6 4 6 17.3 6.5
 7 4 6 65.89 11.7
 -7 5 6 102.99 13.5
 -6 5 6 48.6 9
 -5 5 6 3.8 5.5
 -4 5 6 1020.9 46.6
 -3 5 6 518.05 24.9
 2 -5 -6 7.5 3.3
 2 -5 -6 4.9 2.3
 -2 5 6 5.1 3.1
 1 -5 -6 918.81 37.2
 1 -5 -6 881.71 38.1
 1 -5 -6 958.2 63.89
 -1 5 6 910.91 54.19
 -1 5 6 946.01 37.9
 0 -5 -6 2646.54 147.39
 0 -5 -6 2617.04 171.78
 0 -5 -6 2697.23 116.39
 0 5 6 2649.33 146.39
 0 5 6 2549.54 138.49
 -1 -5 -6 93.29 7.1
 -1 -5 -6 90.59 6.2
 -1 -5 -6 86.89 7.5
 1 5 6 80.69 6
 1 5 6 104.29 7
 -2 -5 -6 0 3.2
 -2 -5 -6 2.8 2.6
 2 5 6 3.4 1.9
 2 5 6 0.1 3.4
 2 5 6 1.3 3.3
 -3 -5 -6 253.07 12.9
 -3 -5 -6 248.18 16.9
 3 5 6 202.68 12.5
 3 5 6 229.28 13.1
 -4 -5 -6 216.68 15.3
 -4 -5 -6 248.48 15.8
 4 5 6 281.97 15
 4 5 6 223.78 13.3
 5 5 6 7.2 4.7
 5 5 6 19.5 7.2
 -6 -5 -6 2 5.5
 6 5 6 20.3 6.9
 7 5 6 -1.1 6.8
 -7 6 6 2.4 8.6
 -6 6 6 24.9 8
 -5 6 6 40.5 7.9
 -4 6 6 55.49 7.7
 3 -6 -6 51.39 3.7
 -3 6 6 40.8 5.9
 2 -6 -6 81.09 6.7
 2 -6 -6 81.89 6.7
 1 -6 -6 12.2 3.1
 1 -6 -6 9.1 3.2
 1 -6 -6 6 3.3
 -1 6 6 6.5 2.6
 -1 6 6 6 3.4
 0 -6 -6 31.8 4.8
 0 -6 -6 22.2 3.3
 0 -6 -6 30.9 4.5
 0 6 6 32.6 4.1
 -1 -6 -6 47.3 4
 -1 -6 -6 60.79 5.9
 1 6 6 45.6 4.5
 1 6 6 60.89 5.8
 -2 -6 -6 57.79 4.4
 -2 -6 -6 63.39 6.7
 2 6 6 42.8 5.8
 2 6 6 51.19 3.9
 -3 -6 -6 197.18 12.5
 -3 -6 -6 204.58 14.8
 3 6 6 196.18 12.4
 3 6 6 207.98 14.4
 -4 -6 -6 295.27 18.9
 -4 -6 -6 289.07 17
 4 6 6 340.67 19.5
 4 6 6 319.07 19.5
 -5 -6 -6 37 5.9
 5 6 6 39.7 7.7
 -6 -6 -6 42.2 6.9
 6 6 6 48.6 8.7
 7 6 6 46.6 10.1
 -7 7 6 114.79 14.3
 -6 7 6 58.99 8.7
 -5 7 6 1.2 5.8
 4 -7 -6 738.93 45.7
 -4 7 6 730.53 32.9
 -3 7 6 48.9 6.2
 2 -7 -6 648.64 44.4
 -2 7 6 616.54 28.3
 -2 7 6 576.24 38.2
 1 -7 -6 20.5 3.6
 1 -7 -6 13.6 3.7
 1 -7 -6 9.9 2.9
 -1 7 6 13.3 3.6
 -1 7 6 16.8 3.3
 0 -7 -6 100.79 6.6
 0 -7 -6 123.89 9.4
 0 -7 -6 113.29 7.8
 0 7 6 125.49 7.1
 0 7 6 111.09 7.8
 -1 -7 -6 631.04 30.4
 -1 -7 -6 649.93 43.8
 -1 -7 -6 646.84 30.8
 1 7 6 609.84 29.1
 1 7 6 639.14 36.4
 -2 -7 -6 1140.29 73.39
 -2 -7 -6 1277.77 69.19
 2 7 6 1237.38 53.09
 2 7 6 1188.18 61.29
 -3 -7 -6 44.6 4.9
 -3 -7 -6 43.9 7.5
 3 7 6 51.39 3.8
 3 7 6 53.79 7
 -4 -7 -6 26.7 4.6
 -4 -7 -6 32.9 7.1
 4 7 6 14.7 6
 -5 -7 -6 120.79 9.5
 5 7 6 124.59 11.6
 6 7 6 32.2 8.3
 7 7 6 -4.3 7.8
 -7 8 6 10.7 9
 -6 8 6 61.99 10.4
 -5 8 6 310.07 18.2
 -4 8 6 15.6 5.6
 -3 8 6 7.5 4.2
 -3 8 6 7.5 2.9
 2 -8 -6 354.76 20.2
 -2 8 6 377.86 21.9
 -2 8 6 412.96 20.8
 -2 8 6 329.67 20.2
 1 -8 -6 128.59 7.7
 1 -8 -6 117.79 8.1
 -1 8 6 106.89 7.2
 -1 8 6 126.19 7.7
 0 -8 -6 1505.65 90.39
 0 -8 -6 1626.84 74.39
 0 -8 -6 1512.45 130.29
 0 8 6 1589.84 76.99
 0 8 6 1479.75 91.09
 -1 -8 -6 5.1 1.7
 -1 -8 -6 8.5 4.9
 1 8 6 -1.1 3.4
 1 8 6 1.6 1.8
 -2 -8 -6 23.2 7
 -2 -8 -6 16.7 2.3
 2 8 6 22.5 5.2
 2 8 6 14.6 1.7
 -3 -8 -6 1193.88 63.19
 -3 -8 -6 1127.09 59.79
 -3 -8 -6 1091.29 74.69
 3 8 6 1107.49 50.79
 -4 -8 -6 438.46 29.3
 -4 -8 -6 485.15 27.8
 4 8 6 463.05 22.4
 -5 -8 -6 16.4 3.5
 6 8 6 14.5 7.8
 -7 9 6 5 8.7
 -6 9 6 7.7 7.6
 -5 9 6 67.59 9.5
 -4 9 6 12.5 5.4
 -4 9 6 9.8 3
 3 -9 -6 88.09 8.7
 -3 9 6 83.39 8
 -3 9 6 100.79 6.9
 2 -9 -6 50.39 6.8
 -2 9 6 57.19 6.4
 -2 9 6 67.69 7
 -2 9 6 68.19 5.8
 1 -9 -6 323.07 17.3
 -1 9 6 320.47 14.6
 -1 9 6 329.67 20.4
 -1 9 6 282.67 14.1
 0 -9 -6 242.58 17.8
 0 9 6 237.48 13.7
 0 9 6 238.18 14.4
 0 9 6 260.07 18.8
 -1 -9 -6 495.75 29.4
 1 9 6 446.96 20
 1 9 6 476.05 27.8
 1 9 6 476.95 25.6
 -2 -9 -6 131.09 10.3
 2 9 6 129.69 9.9
 -3 -9 -6 2.8 0.7
 -3 -9 -6 -1.6 7.3
 -3 -9 -6 7.2 5.7
 3 9 6 2.1 4.8
 -4 -9 -6 323.37 21.9
 -4 -9 -6 304.47 23.4
 -4 -9 -6 319.17 22.8
 4 9 6 311.37 19.6
 5 9 6 6.3 6.3
 6 9 6 108.49 12.6
 -6 10 6 41.1 9.7
 -5 10 6 7 6.4
 -4 10 6 113.99 7.7
 -4 10 6 104.19 11
 3 -10 -6 20.1 3.7
 -3 10 6 13.4 4
 -3 10 6 24.5 6
 2 -10 -6 44.8 5.5
 -2 10 6 43.5 5.3
 -2 10 6 37.1 5.3
 -2 10 6 47.3 5.3
 1 -10 -6 321.37 24.1
 -1 10 6 307.97 18.7
 -1 10 6 329.07 16.4
 -1 10 6 303.97 18.2
 0 -10 -6 250.17 15
 0 10 6 212.88 14.5
 0 10 6 211.48 13.9
 -1 -10 -6 50.89 6.8
 1 10 6 48.8 6.5
 1 10 6 43.6 2.5
 1 10 6 46.6 2.6
 -2 -10 -6 4.8 4.8
 2 10 6 -1.6 4.2
 -3 -10 -6 359.96 23.7
 -3 -10 -6 319.47 21.1
 3 10 6 334.27 18.3
 -4 -10 -6 32.3 10.5
 -4 -10 -6 20.4 8.8
 4 10 6 30.5 7.4
 5 10 6 33.8 8.4
 6 10 6 11.9 7.8
 -6 11 6 -8.1 7.7
 -5 11 6 99.19 11.5
 -4 11 6 103.09 8.7
 -4 11 6 104.09 10.2
 3 -11 -6 33.5 5
 -3 11 6 36.2 6.1
 -3 11 6 43.2 5.7
 2 -11 -6 11.6 4.1
 -2 11 6 3 4
 -2 11 6 12.6 4.4
 1 -11 -6 284.47 26.9
 -1 11 6 332.77 19.9
 -1 11 6 297.07 15.3
 -1 11 6 277.17 14.9
 0 -11 -6 84.49 8.2
 0 11 6 68.79 5.9
 0 11 6 82.79 5.5
 -1 -11 -6 592.94 32.1
 1 11 6 543.75 25
 -2 -11 -6 2.6 4.7
 2 11 6 -1.8 4.3
 -3 -11 -6 -2 6.5
 -3 -11 -6 5.9 5.7
 3 11 6 0.7 5
 -4 -11 -6 326.17 23.8
 -4 -11 -6 353.16 22.7
 4 11 6 401.56 24.5
 -5 -11 -6 103.39 13.8
 5 11 6 98.19 11.7
 6 11 6 18.1 10.5
 -6 12 6 -1.4 7.7
 -5 12 6 544.65 31.5
 -4 12 6 100.09 10.1
 -4 12 6 100.99 10.2
 -3 12 6 220.58 12.6
 -3 12 6 237.68 14.1
 2 -12 -6 11.2 4.7
 -2 12 6 12.6 3.9
 -2 12 6 9.3 4.1
 -1 12 6 273.57 15.9
 -1 12 6 239.78 14.5
 -1 12 6 253.77 14.6
 0 12 6 359.76 21.9
 0 12 6 322.77 23.3
 0 12 6 356.86 18.2
 -1 -12 -6 619.34 34.6
 -2 -12 -6 8.5 5.7
 2 12 6 3.4 4.9
 -3 -12 -6 60.99 9.1
 -3 -12 -6 41.3 9.3
 3 12 6 53.79 8.2
 -4 -12 -6 278.97 20.6
 -4 -12 -6 254.07 18.3
 4 12 6 226.38 18
 -5 -12 -6 81.89 12
 -5 -12 -6 58.19 14.3
 5 12 6 63.79 10.6
 6 12 6 5.3 8.1
 -6 13 6 16.7 9.1
 -5 13 6 12.5 7.5
 -4 13 6 4 4.7
 -4 13 6 3.2 5.6
 -3 13 6 66.79 7.7
 -3 13 6 62.49 7.6
 -2 13 6 137.49 9.9
 -2 13 6 173.68 11.4
 -1 13 6 7.5 4.7
 -1 13 6 1.1 3.4
 -1 13 6 3.4 3.3
 0 13 6 293.37 16
 0 13 6 300.07 17.8
 0 13 6 260.17 15.1
 -1 -13 -6 551.04 32.4
 -2 -13 -6 82.19 9.9
 -3 -13 -6 39.8 11.4
 3 13 6 46 8.5
 -4 -13 -6 213.28 18.9
 4 13 6 233.28 16.6
 -5 -13 -6 6.1 8.6
 -5 -13 -6 15.6 11
 5 13 6 17.4 8.6
 -5 14 6 30.4 10
 -4 14 6 9.3 5.4
 -4 14 6 1 5.5
 -3 14 6 358.66 19.7
 -3 14 6 364.26 31.6
 -2 14 6 131.89 9.7
 -2 14 6 110.59 10.2
 -1 14 6 6.7 5.9
 -1 14 6 1.4 3.3
 -1 14 6 1.6 3.2
 0 14 6 49.99 5.3
 0 14 6 39.8 3.9
 0 14 6 36 6.9
 -1 -14 -6 290.77 17.9
 -2 -14 -6 16 7
 -2 -14 -6 2.6 7
 -3 -14 -6 70.99 11.6
 -3 -14 -6 75.59 12.4
 -4 -14 -6 10.1 8.8
 -4 -14 -6 11.4 10.3
 -5 -14 -6 -6.6 10.8
 -5 -14 -6 -2 9.6
 -5 15 6 96.79 12.1
 -4 15 6 94.19 9.7
 -3 15 6 9.5 6.4
 -3 15 6 11.8 6.4
 -2 15 6 193.88 11.8
 -2 15 6 155.38 12.8
 -1 15 6 704.73 37.6
 -1 15 6 699.73 40
 0 15 6 22 7.7
 0 15 6 25.6 3.4
 -1 -15 -6 36 8.2
 -2 -15 -6 207.18 17.3
 -2 -15 -6 210.78 17
 -3 -15 -6 38.8 11.2
 -4 -15 -6 100.59 14.7
 -4 -15 -6 100.09 16.8
 -5 -15 -6 18.5 15.3
 -5 -15 -6 -4.8 10.1
 -5 16 6 26.8 9.5
 -4 16 6 18.1 7.3
 -4 16 6 19.7 6.4
 -3 16 6 11.1 7.2
 -3 16 6 27.3 7.2
 -2 16 6 49.8 9.2
 -2 16 6 51.19 7
 -1 16 6 44 5.6
 -1 16 6 63.59 9.6
 0 16 6 398.86 24.3
 -1 -16 -6 11.5 8.6
 -2 -16 -6 8.3 8.9
 -3 -16 -6 155.08 16.8
 -3 -16 -6 164.68 16
 -4 -16 -6 90.39 14.9
 -4 -16 -6 58.49 13.9
 -4 17 6 16 7.8
 -4 17 6 15.8 7.3
 -3 17 6 1.4 5.1
 -3 17 6 5 6.6
 -2 17 6 148.99 13.8
 -2 17 6 201.18 12.9
 -1 17 6 19 4.3
 0 17 6 -3.6 7.8
 -1 -17 -6 72.49 12.6
 -2 -17 -6 128.89 15.8
 -2 -17 -6 161.68 15.4
 -3 -17 -6 19.1 9.2
 -3 -17 -6 -0.1 12.1
 -4 -17 -6 -5.5 11.7
 -4 -17 -6 4.3 9.5
 -4 18 6 28 8.3
 -3 18 6 50.79 8.5
 -3 18 6 33.5 9.6
 -2 18 6 7.1 4
 -2 18 6 3.9 6.6
 -1 18 6 58.59 9.9
 0 18 6 96.29 11.8
 -1 -18 -6 22.5 10.3
 -2 -18 -6 1.6 8.2
 -2 -18 -6 5.2 9.7
 -3 -18 -6 4.5 10.5
 -3 -18 -6 10.7 10.1
 -3 19 6 87.49 11.4
 -2 19 6 0.3 7.1
 -1 19 6 238.68 18.5
 0 19 6 360.76 21.9
 -1 -19 -6 21.4 9.8
 -2 -19 -6 5 8.8
 -2 -19 -6 -0.5 10.4
 -2 20 6 14.6 10.2
 -1 20 6 21.5 9
 0 20 6 178.48 17.7
 -1 -20 -6 -4.8 9.1
 -1 -20 -6 3.3 10.5
 -2 -20 -6 26.1 11.2
 1 -20 7 24.4 8.2
 2 19 -7 7.5 10.6
 0 -19 7 4.4 6.1
 1 -19 7 10.9 7.2
 2 -19 7 3.8 7.3
 3 18 -7 20 8.4
 2 18 -7 -4.2 7
 -1 -18 7 -2.1 4.9
 0 -18 7 188.78 19.6
 1 -18 7 168.88 14.5
 2 -18 7 30.5 8.5
 3 -18 7 17 8.7
 4 17 -7 61.09 10.3
 3 17 -7 166.18 16.4
 -2 -17 7 8.1 6.6
 -1 -17 7 -0.3 4.9
 0 -17 7 309.97 23.7
 1 -17 7 92.09 12
 2 -17 7 -6.3 6.5
 3 -17 7 51.59 10.2
 4 -17 7 72.19 12.8
 4 16 -7 30.8 8.6
 3 16 -7 45.8 9.3
 -3 -16 7 45.3 8.1
 -2 -16 7 262.37 27.4
 -1 -16 7 41.2 8.8
 0 -16 7 27.2 7
 1 -16 7 325.87 23.1
 2 -16 7 336.87 30.2
 3 -16 7 10.7 7.4
 4 -16 7 3.1 8
 4 15 -7 47.5 9.8
 3 15 -7 171.38 14
 -3 -15 7 169.48 13.9
 -2 -15 7 0.5 5
 -1 -15 7 130.29 11.1
 0 -15 7 77.59 9.3
 1 -15 7 9.5 5.9
 2 -15 7 197.88 15.8
 3 -15 7 98.89 11.8
 4 -15 7 4.4 7.3
 5 -15 7 35.8 11.9
 5 14 -7 46.9 8.2
 4 14 -7 304.47 19.8
 -4 -14 7 317.87 24.7
 3 14 -7 5.9 5.7
 -3 -14 7 16.7 6.6
 -2 -14 7 4.4 5.4
 -1 -14 7 238.98 15.1
 0 -14 7 76.29 8.7
 1 -14 7 188.78 15.3
 2 -14 7 8.1 5.9
 3 -14 7 90.69 11.2
 4 -14 7 21 8.2
 5 -14 7 11.9 9.5
 5 13 -7 34.6 8.2
 -5 -13 7 36.1 9.4
 4 13 -7 123.59 11.4
 -4 -13 7 130.89 13.4
 3 13 -7 76.89 8.5
 -3 -13 7 84.59 10.7
 -2 -13 7 0.1 4.8
 -1 -13 7 354.96 31.2
 0 -13 7 361.46 20.5
 1 -13 7 37.9 7
 2 -13 7 -4.5 5.2
 3 -13 7 284.37 24.6
 4 -13 7 1.2 7.3
 5 -13 7 173.08 16.2
 5 12 -7 11.1 7.4
 -5 -12 7 -4.7 7.4
 4 12 -7 26.2 6.9
 -4 -12 7 20.4 8.1
 -3 -12 7 12.9 6.5
 -2 -12 7 76.89 8.8
 -1 -12 7 3.4 4.8
 0 -12 7 38.6 6.9
 1 -12 7 164.88 13.8
 2 -12 7 61.29 8.3
 3 -12 7 12.1 6.6
 4 -12 7 11.3 7.6
 5 -12 7 -3.1 7.9
 -6 -11 7 15.8 8.8
 5 11 -7 46.4 7.4
 -5 -11 7 33.8 10.4
 4 11 -7 110.19 9.7
 -4 -11 7 108.09 11.6
 -3 -11 7 4.8 5.5
 -2 -11 7 15.6 5.8
 -1 -11 7 236.98 16
 0 -11 7 48.3 7
 1 -11 7 370.76 19.2
 2 -11 7 46.4 7.4
 3 -11 7 17.6 7
 4 -11 7 117.39 12.3
 5 -11 7 318.87 29
 6 -11 7 10 9.2
 -6 -10 7 19.6 10.1
 5 10 -7 94.89 8.9
 -5 -10 7 103.99 11.9
 4 10 -7 896.01 40
 -4 -10 7 894.21 42.7
 -3 -10 7 20.7 6.5
 -2 -10 7 14.6 4.5
 -1 -10 7 1029.8 53.99
 0 -10 7 429.46 20.6
 1 -10 7 176.18 13.4
 2 -10 7 1.9 4.6
 3 -10 7 301.17 24.3
 4 -10 7 12 7.1
 5 -10 7 15.1 8.4
 6 -10 7 11.8 9.1
 -6 -9 7 53.99 12.3
 5 9 -7 32.2 5.6
 -5 -9 7 20.3 6.7
 -5 -9 7 31.6 8.8
 4 9 -7 436.76 23.2
 -4 -9 7 416.66 30
 -3 -9 7 1556.74 79.49
 -2 -9 7 60.99 7.9
 1 9 -7 5.3 3.2
 -1 -9 7 8.7 4.1
 0 -9 7 1221.38 54.79
 1 -9 7 132.79 10.4
 2 -9 7 360.86 18.4
 3 -9 7 44.6 7.6
 4 -9 7 15.7 7
 5 -9 7 145.09 14
 6 -9 7 131.99 16.8
 -7 -8 7 5.7 8.8
 -6 -8 7 83.49 12.1
 -5 -8 7 45.2 7.8
 -5 -8 7 41.5 7.3
 4 8 -7 19.6 4.8
 -4 -8 7 16.9 6.7
 -3 -8 7 44.8 7.6
 2 8 -7 811.52 42.8
 -2 -8 7 735.53 32
 1 8 -7 99.99 7.2
 -1 -8 7 111.99 9.4
 0 -8 7 26.5 5.8
 1 -8 7 194.98 12.2
 2 -8 7 511.75 34.3
 3 -8 7 4.4 5.2
 4 -8 7 51.49 8.9
 5 -8 7 42.2 9
 6 -8 7 42.5 10.3
 -7 -7 7 10.4 8.5
 -6 -7 7 8.2 8.8
 -5 -7 7 31 5.6
 4 7 -7 9.8 3.9
 -4 -7 7 10.8 6
 -4 -7 7 16.3 5.3
 -3 -7 7 359.86 21
 2 7 -7 10.1 3.8
 -2 -7 7 16.7 5.5
 1 7 -7 -0.2 5.1
 1 7 -7 -0.9 2.3
 -1 -7 7 -0.8 4.3
 0 7 -7 434.46 21.7
 0 7 -7 344.17 21
 0 -7 7 452.85 21.6
 1 -7 7 71.49 7.3
 2 -7 7 46.4 6.2
 3 -7 7 39.4 7.1
 4 -7 7 60.79 9.1
 5 -7 7 8.3 7.7
 6 -7 7 6.2 7.7
 7 -7 7 6.5 9.4
 -7 -6 7 17.8 9.7
 -6 -6 7 16 9.3
 -5 -6 7 104.79 11.2
 -5 -6 7 97.49 10.4
 4 6 -7 29.3 4.1
 -4 -6 7 36.6 5.6
 -4 -6 7 42 7.5
 -3 -6 7 4.2 5.1
 2 6 -7 146.49 11.7
 2 6 -7 176.88 9.7
 -2 -6 7 139.09 10.9
 1 6 -7 316.67 17.6
 1 6 -7 336.17 23.8
 -1 -6 7 381.66 18.2
 0 6 -7 750.72 49.5
 0 6 -7 731.53 31.8
 0 -6 7 762.72 34.4
 -1 6 -7 484.15 26.7
 1 -6 7 574.34 27
 2 -6 7 342.87 21.1
 3 -6 7 13.2 5.4
 4 -6 7 697.03 46.2
 5 -6 7 1.5 6.5
 6 -6 7 152.58 14.6
 7 -6 7 63.19 12.1
 -7 -5 7 132.59 15.4
 -6 -5 7 46.1 10.6
 -5 -5 7 23.8 6.9
 -5 -5 7 14.3 3.9
 4 5 -7 471.05 22.3
 -4 -5 7 476.05 20.4
 -4 -5 7 461.65 25.9
 -3 -5 7 1495.85 77.19
 2 5 -7 43.6 7.2
 -2 -5 7 59.09 7.2
 1 5 -7 36.6 6.7
 -1 -5 7 58.89 6.6
 0 5 -7 1348.57 77.49
 0 5 -7 1345.97 63.39
 0 -5 7 1372.66 61.29
 -1 5 -7 98.19 8.6
 1 -5 7 86.79 8.5
 2 -5 7 251.57 15.2
 3 -5 7 0.3 4.3
 4 -5 7 3.9 5.5
 5 -5 7 174.68 13.2
 6 -5 7 62.19 11.5
 7 -5 7 7.7 10.8
 -7 -4 7 -4.1 10.4
 -6 -4 7 55.99 9.8
 -5 -4 7 12.2 6.3
 -5 -4 7 20.9 3.8
 4 4 -7 434.26 21.2
 -4 -4 7 450.55 21.8
 -4 -4 7 403.96 25.8
 -3 -4 7 131.09 10.1
 2 4 -7 6 4.4
 -2 -4 7 10.3 4.6
 1 4 -7 651.83 32.7
 -1 -4 7 638.44 38.9
 0 4 -7 1765.12 85.79
 0 -4 7 1899.51 80.89
 -1 4 -7 71.29 7.3
 1 -4 7 65.59 7.5
 2 -4 7 4.7 4.1
 3 -4 7 384.76 20.4
 4 -4 7 368.76 19.1
 5 -4 7 35.6 8
 6 -4 7 16.8 7.6
 7 -4 7 17.5 9.7
 -7 -3 7 43.8 10.7
 -6 -3 7 2.2 6.4
 -5 -3 7 513.95 28.7
 -4 -3 7 39.4 4
 -4 -3 7 46 4.2
 -4 -3 7 55.29 7.9
 -3 -3 7 640.34 27.5
 2 3 -7 22.3 5.3
 -2 -3 7 35.7 5.2
 1 3 -7 276.87 14.8
 -1 -3 7 262.97 14.6
 0 3 -7 1576.04 62.39
 0 -3 7 1653.73 70.39
 -1 3 -7 968.2 43.9
 1 -3 7 1042 53.59
 -2 3 -7 14.2 4
 2 -3 7 16.5 4.9
 3 -3 7 93.99 8.4
 4 -3 7 686.23 32.8
 5 -3 7 56.89 8.7
 6 -3 7 14.8 8.2
 7 -3 7 14.8 8.5
 -7 -2 7 89.49 13
 -6 -2 7 113.39 12.1
 -5 -2 7 37.1 7.5
 -4 -2 7 464.55 21.8
 -4 -2 7 453.55 21.6
 -3 -2 7 252.97 14.1
 2 2 -7 887.51 48.4
 -2 -2 7 1025.2 58.49
 1 2 -7 34 5.8
 0 2 -7 259.47 15.1
 0 -2 7 262.27 14.4
 -1 2 -7 3950.7 302.17
 1 -2 7 4266.77 202.78
 -2 2 -7 988.3 50.29
 2 -2 7 1002.1 44.3
 3 -2 7 9.1 4.2
 4 -2 7 331.27 17.2
 5 -2 7 332.77 20.1
 6 -2 7 4.3 6.2
 7 -2 7 -6.7 7.9
 -7 -1 7 -4.5 8
 -6 -1 7 7.6 8.2
 -5 -1 7 1 5.5
 -4 -1 7 265.17 15.7
 -3 -1 7 1.4 1.6
 -3 -1 7 3.3 4.2
 2 1 -7 31.1 5.4
 -2 -1 7 30.6 5.2
 1 1 -7 849.91 40.2
 -1 -1 7 904.61 53.49
 0 1 -7 1092.59 57.19
 0 -1 7 1102.59 57.79
 -1 1 -7 106.79 8.2
 1 -1 7 87.39 8.2
 -2 1 -7 79.39 4.9
 -2 1 -7 74.19 7.2
 2 -1 7 70.29 7
 3 -1 7 1131.79 51.49
 4 -1 7 21.2 5.4
 5 -1 7 221.18 14.1
 6 -1 7 99.69 11.7
 7 -1 7 196.08 16.5
 -7 0 7 0.5 8.2
 -6 0 7 -1.6 5.8
 -5 0 7 8.6 5.9
 -4 0 7 1.7 4.4
 3 0 -7 1.8 1.2
 -3 0 7 5 4.1
 -3 0 7 -0.2 1.1
 2 0 -7 0.6 3.2
 -2 0 7 -0.9 3.4
 1 0 -7 0.7 3.4
 -1 0 7 0 2.6
 0 0 -7 1.2 3.6
 0 0 7 2.6 4.2
 -1 0 -7 1.9 3.4
 1 0 7 4.4 3
 -2 0 -7 -1.7 3.9
 -2 0 -7 1.2 2.1
 2 0 7 1.2 3.4
 -3 0 -7 -0.7 4
 3 0 7 7.3 4.4
 4 0 7 -1.7 3.8
 5 0 7 -1.4 4.5
 6 0 7 -2.4 5.3
 7 0 7 -4.3 9.3
 7 0 7 0 6.9
 -7 1 7 4 8.3
 -6 1 7 2.8 6.1
 -5 1 7 5.6 5.3
 -4 1 7 342.57 21
 -3 1 7 1.6 4.1
 2 -1 -7 31.1 5.1
 -2 1 7 38.9 5.6
 -2 1 7 28.8 2.5
 1 -1 -7 872.91 35.5
 -1 1 7 954.8 36.9
 0 -1 -7 1090.59 77.19
 0 1 7 1076.09 49.99
 -1 -1 -7 85.19 7
 1 1 7 97.09 7.9
 -2 -1 -7 76.79 6.8
 -2 -1 -7 80.99 8.6
 2 1 7 87.39 7.2
 2 1 7 75.69 6.3
 -3 -1 -7 1158.68 53.49
 -3 -1 -7 1208.08 62.59
 3 1 7 1131.29 50.29
 4 1 7 10.4 4.4
 5 1 7 211.18 13.3
 6 1 7 74.29 9.8
 -7 -1 -7 146.69 14
 7 1 7 153.58 15.1
 -7 2 7 112.49 13.8
 -6 2 7 132.29 12.9
 -5 2 7 61.59 8.6
 -4 2 7 426.66 22.7
 -3 2 7 245.98 14.5
 2 -2 -7 1007.4 36.8
 2 -2 -7 1032.8 47.5
 -2 2 7 1025 46.5
 1 -2 -7 39.3 5
 -1 2 7 41.3 5.5
 -1 2 7 52.29 4.9
 0 -2 -7 230.18 14.1
 0 2 7 223.98 11.9
 0 2 7 234.18 12.6
 -1 -2 -7 3833.22 246.18
 1 2 7 3702.43 171.98
 1 2 7 3954 202.38
 -2 -2 -7 881.91 89.89
 2 2 7 937.11 42.5
 2 2 7 871.11 50.29
 -3 -2 -7 4.7 3.8
 -3 -2 -7 3.4 3.6
 4 2 7 301.57 16.9
 5 2 7 320.97 19.5
 6 2 7 -5.3 5.5
 6 2 7 3.3 6.5
 -7 -2 -7 6.3 7.7
 7 2 7 11.8 7.9
 -7 3 7 54.69 9.8
 -6 3 7 -0.6 6.5
 -5 3 7 540.95 26.6
 -4 3 7 52.69 7.4
 -3 3 7 701.93 38.6
 2 -3 -7 29.6 3.3
 2 -3 -7 23.8 4.6
 -2 3 7 36.3 2.8
 -2 3 7 29.7 4.7
 1 -3 -7 260.07 12.9
 -1 3 7 295.87 21.7
 -1 3 7 277.07 19.2
 0 -3 -7 1635.74 78.79
 0 3 7 1654.13 75.49
 0 3 7 1551.84 72.69
 -1 -3 -7 1095.39 74.69
 1 3 7 1026.7 57.29
 1 3 7 941.81 45.4
 -2 -3 -7 21.3 4.1
 2 3 7 29.3 5
 -3 -3 -7 112.09 10.8
 -3 -3 -7 107.79 8.3
 3 3 7 102.79 7.1
 -4 -3 -7 685.33 57.29
 4 3 7 681.13 36.2
 5 3 7 81.79 7.7
 6 3 7 5.6 6.1
 6 3 7 4.3 5.3
 -7 -3 -7 23.3 9.6
 7 3 7 20.2 8.3
 -7 4 7 6.5 9
 -6 4 7 31.6 8.4
 -5 4 7 27.8 7.1
 -4 4 7 463.85 25.5
 -3 4 7 120.19 9.2
 2 -4 -7 13.3 2.9
 2 -4 -7 15.1 3.9
 -2 4 7 11.5 3.8
 -2 4 7 7.4 1.9
 1 -4 -7 655.73 43.5
 1 -4 -7 701.23 33.2
 -1 4 7 661.43 25.3
 -1 4 7 658.63 40.2
 0 -4 -7 1815.22 82.39
 0 4 7 1760.32 107.99
 0 4 7 1729.13 102.99
 -1 -4 -7 64.69 5.7
 1 4 7 73.99 6.4
 1 4 7 54.39 6
 -2 -4 -7 6 2.9
 2 4 7 -0.1 3.6
 2 4 7 3.8 2.4
 -3 -4 -7 358.26 17.3
 -3 -4 -7 357.26 19.8
 3 4 7 361.16 22.5
 -4 -4 -7 355.36 19
 -4 -4 -7 355.46 17.2
 4 4 7 323.27 21.8
 5 4 7 107.09 11.1
 5 4 7 79.29 8.1
 6 4 7 14.1 8
 7 4 7 17.7 8.2
 -7 5 7 96.39 13.7
 -6 5 7 28.2 8.1
 -5 5 7 15.6 5
 -4 5 7 474.25 22.6
 -3 5 7 1383.86 52.69
 2 -5 -7 49.7 4.5
 2 -5 -7 43.9 5.8
 -2 5 7 57.49 6
 1 -5 -7 56.59 5.1
 1 -5 -7 54.29 5
 -1 5 7 54.79 4.2
 -1 5 7 67.09 6.5
 0 -5 -7 1308.87 105.49
 0 -5 -7 1266.37 57.79
 0 -5 -7 1304.37 57.79
 0 5 7 1338.07 54.49
 0 5 7 1291.77 60.89
 -1 -5 -7 87.99 6.3
 1 5 7 83.79 6.8
 1 5 7 96.29 7.4
 1 5 7 77.49 6.8
 -2 -5 -7 204.88 17
 2 5 7 216.48 12.8
 2 5 7 218.98 12
 -3 -5 -7 1 3.8
 -3 -5 -7 8.4 5.4
 3 5 7 2.4 3.9
 3 5 7 2.8 2.7
 -4 -5 -7 4.5 5
 -4 -5 -7 12.6 5.2
 4 5 7 2.2 5.2
 4 5 7 4.6 3.7
 5 5 7 174.58 12.5
 5 5 7 164.18 12.9
 -6 -5 -7 70.09 8.8
 6 5 7 54.79 10.4
 7 5 7 4.3 9.9
 -7 6 7 7 8.7
 -6 6 7 21.1 8.1
 -5 6 7 129.39 11.6
 -4 6 7 38.4 6.8
 -3 6 7 7.1 4.5
 2 -6 -7 158.78 13
 2 -6 -7 161.88 8.6
 2 -6 -7 161.28 10.2
 -2 6 7 157.88 9.7
 1 -6 -7 310.97 15
 1 -6 -7 349.07 31.1
 1 -6 -7 337.07 18.4
 -1 6 7 332.97 18.6
 -1 6 7 333.17 16.1
 0 -6 -7 703.83 37.2
 0 -6 -7 664.53 40.5
 0 -6 -7 753.82 54.19
 0 6 7 805.72 38.6
 0 6 7 768.12 32.9
 -1 -6 -7 572.04 35.8
 -1 -6 -7 571.04 43.1
 -1 -6 -7 521.45 30
 1 6 7 528.75 24.5
 1 6 7 607.14 28.1
 -2 -6 -7 332.57 25.3
 -2 -6 -7 300.87 16.3
 2 6 7 331.27 21.3
 2 6 7 350.46 17.3
 -3 -6 -7 6.4 4.7
 -3 -6 -7 12.3 4.1
 3 6 7 10.9 4.8
 -4 -6 -7 625.24 37.5
 -4 -6 -7 711.83 45.9
 4 6 7 664.63 31
 4 6 7 732.53 41.5
 5 6 7 7.6 4.2
 5 6 7 0.5 5.8
 6 6 7 95.59 12.3
 7 6 7 59.79 11.1
 -7 7 7 12 6.9
 -6 7 7 1.8 6.8
 -5 7 7 40.1 7.8
 -4 7 7 14.1 5.4
 3 -7 -7 345.47 26.7
 -3 7 7 362.46 17.6
 2 -7 -7 15.9 3.3
 2 -7 -7 16.3 4.4
 -2 7 7 20.1 4.8
 1 -7 -7 2.2 2.7
 1 -7 -7 1.2 2.8
 1 -7 -7 1.1 2.9
 -1 7 7 4.2 2.7
 -1 7 7 3.4 3.6
 0 -7 -7 421.86 23.1
 0 -7 -7 400.76 23.9
 0 -7 -7 480.85 25.4
 0 7 7 437.86 22.5
 0 7 7 426.46 23
 -1 -7 -7 70.89 5.1
 -1 -7 -7 89.19 7.8
 1 7 7 66.39 5.9
 1 7 7 88.09 7.4
 -2 -7 -7 53.89 7
 -2 -7 -7 52.39 4.5
 2 7 7 56.49 4.4
 2 7 7 48.8 6.5
 -3 -7 -7 48 5.5
 -3 -7 -7 40.3 7.5
 3 7 7 58.59 4.8
 3 7 7 59.09 7.4
 -4 -7 -7 45.7 5.3
 4 7 7 51.89 4.7
 -5 -7 -7 13.8 4.2
 5 7 7 12.5 6.6
 6 7 7 -1.3 7.9
 -7 8 7 1.9 8.6
 -6 8 7 84.39 11.7
 -5 8 7 40.8 8.2
 4 -8 -7 17.3 2.1
 -4 8 7 17 6
 3 -8 -7 76.39 6.3
 -3 8 7 68.49 7.7
 2 -8 -7 761.02 35.7
 -2 8 7 763.72 29.9
 -2 8 7 690.73 35.1
 1 -8 -7 96.09 7.1
 1 -8 -7 118.99 7.5
 1 -8 -7 103.69 8.2
 -1 8 7 110.59 7.2
 -1 8 7 108.99 7.4
 0 -8 -7 23.4 4.9
 0 -8 -7 30 3.6
 0 -8 -7 22.4 5.2
 0 8 7 21.2 4.1
 0 8 7 25.7 4.4
 -1 -8 -7 196.48 13.7
 -1 -8 -7 233.48 13
 1 8 7 199.18 12
 1 8 7 203.18 13.9
 -2 -8 -7 481.15 28.1
 -2 -8 -7 547.65 36.1
 2 8 7 533.45 32.7
 2 8 7 565.64 24.9
 -3 -8 -7 2.3 5
 -3 -8 -7 0.8 5.7
 -3 -8 -7 -1.1 2.6
 3 8 7 -6.3 4.6
 3 8 7 2.3 1.9
 -4 -8 -7 46.3 5.4
 -4 -8 -7 43.4 8.8
 4 8 7 50.79 8
 5 8 7 59.79 9.3
 6 8 7 7.3 8.9
 -6 9 7 66.19 11.1
 -5 9 7 31.8 7.7
 4 -9 -7 412.06 29
 -4 9 7 377.36 19.9
 3 -9 -7 1511.55 110.29
 -3 9 7 1592.24 67.69
 2 -9 -7 57.69 5.5
 -2 9 7 65.49 6.5
 1 -9 -7 9.3 4.9
 1 -9 -7 3.7 3
 -1 9 7 8.1 3
 -1 9 7 1.8 3.3
 0 -9 -7 1184.48 96.39
 0 -9 -7 1264.17 75.39
 0 9 7 1127.49 54.39
 0 9 7 1300.07 60.69
 -1 -9 -7 189.58 13.4
 -1 -9 -7 154.48 10.1
 1 9 7 145.89 10.3
 1 9 7 156.48 7.9
 -2 -9 -7 302.47 18
 -2 -9 -7 357.16 20.1
 2 9 7 366.66 18.4
 2 9 7 368.36 17.2
 -3 -9 -7 60.29 4.4
 -3 -9 -7 64.09 4.2
 -3 -9 -7 53.19 9.4
 -3 -9 -7 50.39 8.1
 3 9 7 46 7.4
 -4 -9 -7 25 8.4
 4 9 7 16.1 6.5
 5 9 7 133.39 12.6
 6 9 7 125.49 13.6
 -6 10 7 33.3 9.8
 -5 10 7 68.99 10
 4 -10 -7 846.82 60.79
 -4 10 7 849.72 40.3
 -3 10 7 14.5 5.3
 2 -10 -7 4.5 3.6
 -2 10 7 9.7 3.8
 1 -10 -7 1043.9 74.79
 -1 10 7 989.1 49.2
 -1 10 7 1075.39 59.79
 0 -10 -7 390.46 25.6
 0 10 7 386.66 21.5
 0 10 7 438.46 22.2
 0 10 7 414.16 22.2
 -1 -10 -7 172.78 13.9
 1 10 7 193.88 14.5
 1 10 7 182.88 10.8
 1 10 7 192.28 9.4
 -2 -10 -7 6.6 5.2
 2 10 7 9.2 5.1
 -3 -10 -7 292.07 17.6
 -3 -10 -7 298.37 20.3
 3 10 7 284.87 17.4
 -4 -10 -7 26.2 9.2
 -4 -10 -7 2.2 7.6
 4 10 7 0.6 5.9
 -5 -10 -7 46.6 11.5
 5 10 7 35.1 8.9
 6 10 7 2.7 8.1
 -6 11 7 0.2 7.8
 -5 11 7 24.5 7.9
 -4 11 7 107.39 10.5
 -3 11 7 2 5.7
 -2 11 7 32.6 5.2
 1 -11 -7 241.38 16
 -1 11 7 245.48 15.2
 -1 11 7 208.68 11.6
 0 -11 -7 31.3 6.7
 0 11 7 55.39 5.1
 0 11 7 44.3 4.1
 -1 -11 -7 357.66 25.6
 1 11 7 362.26 17.6
 1 11 7 356.16 20.6
 1 11 7 380.06 17.3
 -2 -11 -7 28.4 7.8
 2 11 7 40.7 7.6
 -3 -11 -7 31.3 8.6
 -3 -11 -7 28.8 9
 3 11 7 39.9 7.4
 -4 -11 -7 134.79 16.2
 -4 -11 -7 122.89 13.1
 4 11 7 153.18 13.2
 -5 -11 -7 318.87 22.9
 5 11 7 334.37 20.9
 6 11 7 1.2 8.1
 -6 12 7 -1 7.8
 -5 12 7 6.3 7.2
 -4 12 7 25.6 7.9
 -3 12 7 11.7 5
 -3 12 7 13.7 4.3
 2 -12 -7 56.09 6.1
 -2 12 7 52.99 6.7
 -2 12 7 67.09 7.4
 1 -12 -7 -3.8 5
 -1 12 7 0.2 3.4
 -1 12 7 0.5 3.2
 0 -12 -7 42.4 6.9
 0 12 7 46.1 4.6
 0 12 7 35.6 4
 -1 -12 -7 136.79 12
 -2 -12 -7 49.4 8.4
 2 12 7 53.49 8
 -3 -12 -7 2.9 6.3
 -3 -12 -7 6.4 8.1
 3 12 7 -1.6 5.6
 -4 -12 -7 5.5 7.9
 -4 -12 -7 7.6 9.2
 -5 -12 -7 18.5 11.4
 5 12 7 17.9 8.6
 -6 13 7 -4.4 7.9
 -5 13 7 32.7 8.7
 -4 13 7 121.79 9.7
 -4 13 7 128.89 12.1
 -3 13 7 56.09 7.6
 -3 13 7 58.59 7.4
 -2 13 7 0.9 4.4
 -2 13 7 -2 3.8
 -1 13 7 396.36 22.7
 -1 13 7 382.86 22.7
 0 -13 -7 417.76 22.6
 0 13 7 386.16 26.7
 0 13 7 401.16 25.3
 -1 -13 -7 34.1 7.6
 -2 -13 -7 -6.4 6.1
 2 13 7 1.2 5.3
 -3 -13 -7 320.37 25.1
 -3 -13 -7 304.57 26.8
 3 13 7 319.67 25.5
 -4 -13 -7 1.3 7.8
 -4 -13 -7 4.8 9.7
 4 13 7 8.8 5.6
 -5 -13 -7 167.48 16.2
 -5 -13 -7 152.28 18
 5 13 7 126.59 14.2
 -5 14 7 50.19 11
 -4 14 7 264.07 18.1
 -4 14 7 279.97 18.4
 -3 14 7 5.7 5.8
 -3 14 7 9.5 6.4
 -2 14 7 14.8 6.4
 -2 14 7 15.5 5.2
 -1 14 7 267.27 18.9
 -1 14 7 218.38 13.8
 -1 14 7 260.27 15
 0 -14 -7 52.69 9.3
 0 14 7 61.59 5.5
 0 14 7 67.39 5.1
 -1 -14 -7 165.58 16.4
 -2 -14 -7 -2.8 6.7
 -3 -14 -7 85.49 12
 -3 -14 -7 104.59 12.6
 -4 -14 -7 12 10.7
 -4 -14 -7 1.3 8.6
 4 14 7 7.3 7.7
 -5 -14 -7 27.1 10.8
 -5 -14 -7 34.2 16.3
 -5 15 7 60.19 10.5
 -4 15 7 55.09 9.1
 -4 15 7 49.4 7.9
 -3 15 7 143.99 11.8
 -3 15 7 156.98 13.3
 -2 15 7 -0.6 4.6
 -2 15 7 8.7 5.4
 -1 15 7 96.89 8.4
 0 -15 -7 105.49 10.9
 0 15 7 77.29 5.9
 -1 -15 -7 -2.8 6.2
 -2 -15 -7 198.68 17.4
 -2 -15 -7 225.48 18.4
 -3 -15 -7 111.39 15.1
 -3 -15 -7 132.59 14.3
 -4 -15 -7 3.4 8.7
 -4 -15 -7 0 10.5
 -5 -15 -7 33.6 14.4
 -4 16 7 33.6 9.4
 -3 16 7 42.3 8.4
 -3 16 7 47.5 8.4
 -2 16 7 284.17 16
 -2 16 7 302.47 18
 -1 16 7 17.8 4.3
 -1 16 7 12.4 6.4
 0 -16 -7 32.6 9.2
 -1 -16 -7 375.96 23.3
 -2 -16 -7 314.47 22.3
 -2 -16 -7 300.67 21.4
 -3 -16 -7 -1.4 9.1
 -3 -16 -7 22.8 9.4
 -4 -16 -7 9.7 9.5
 -4 -16 -7 -0.8 11.5
 -4 17 7 31.5 8.5
 -3 17 7 155.98 13
 -3 17 7 163.68 13.5
 -2 17 7 15.6 5.3
 -1 17 7 0.9 6.1
 0 -17 -7 368.66 24.7
 -1 -17 -7 96.59 12.4
 -2 -17 -7 1.1 8.5
 -2 -17 -7 3.8 9.1
 -3 -17 -7 88.29 13.4
 -3 -17 -7 54.09 13.4
 -4 -17 -7 95.39 17.7
 -3 18 7 10.9 6.6
 -3 18 7 7.9 6.5
 -2 18 7 6.4 8.3
 -1 18 7 10.2 6.9
 0 -18 -7 228.68 18.7
 -1 -18 -7 158.88 15.8
 -2 -18 -7 16 9.9
 -2 -18 -7 14.2 10.3
 -3 -18 -7 19 12.1
 -3 -18 -7 17.9 12.8
 -2 19 7 10.6 7.8
 -1 19 7 21.9 8.8
 0 -19 -7 8.4 8.9
 -1 -19 -7 -0.8 8.9
 -2 -19 -7 -5.4 11.3
 -2 -19 -7 8.5 10
 0 -20 -7 96.19 13.7
 -1 -20 -7 25.9 9.6
 -1 -20 -7 40.7 11.3
 1 -20 8 29.3 9.3
 2 19 -8 34.3 10.2
 0 -19 8 12.1 6.9
 1 -19 8 138.59 13.6
 2 -19 8 -1.9 7.3
 3 18 -8 19.4 8.9
 -1 -18 8 8.5 7.5
 0 -18 8 -5.2 6
 1 -18 8 11.7 7.3
 2 -18 8 25.7 9
 3 -18 8 19.2 9.3
 3 17 -8 106.49 13.7
 -2 -17 8 100.69 11.7
 -1 -17 8 24.4 7.2
 0 -17 8 6.6 6.2
 1 -17 8 208.48 17.1
 2 -17 8 4 7.3
 3 -17 8 39.6 10.1
 4 16 -8 30 8.2
 3 16 -8 31.3 8.6
 -3 -16 8 40.4 8.9
 -2 -16 8 5.9 6.4
 -1 -16 8 7.4 6
 0 -16 8 32.1 7.6
 1 -16 8 51.19 9
 2 -16 8 34.1 8.4
 3 -16 8 12.3 7.8
 4 -16 8 10.7 6.6
 4 15 -8 4.1 6.3
 3 15 -8 2.3 6.5
 -3 -15 8 9.9 7.1
 -2 -15 8 26.8 7.4
 -1 -15 8 3.2 5.7
 0 -15 8 41.8 8.1
 1 -15 8 76.79 9
 2 -15 8 7.8 6.7
 3 -15 8 0.7 6.6
 4 -15 8 43.9 10.8
 4 14 -8 170.38 13.9
 -4 -14 8 204.88 18.4
 -3 -14 8 229.28 16.6
 -2 -14 8 25.3 40.8
 -1 -14 8 77.99 10.2
 0 -14 8 184.38 15.3
 1 -14 8 2.5 5.7
 2 -14 8 387.66 36.6
 3 -14 8 56.09 11
 4 -14 8 -7.6 7.6
 5 -14 8 34.1 11.7
 -5 -13 8 34.2 10
 4 13 -8 5.4 6.4
 -4 -13 8 6.3 7.7
 -3 -13 8 165.08 14.6
 -2 -13 8 124.89 11.7
 -1 -13 8 117.09 10.9
 0 -13 8 133.69 11.6
 1 -13 8 335.57 29.2
 2 -13 8 25.5 7.5
 3 -13 8 13.3 7.4
 4 -13 8 18.8 8.4
 5 -13 8 1.3 9
 -5 -12 8 145.99 15.7
 4 12 -8 281.87 24.7
 -4 -12 8 310.97 21.4
 -3 -12 8 416.86 23.5
 -2 -12 8 200.88 14.5
 -1 -12 8 38 7.4
 0 -12 8 1051.49 52.99
 1 -12 8 78.29 8.6
 2 -12 8 352.16 23.6
 3 -12 8 49.3 8.9
 4 -12 8 298.17 21.6
 5 -12 8 9.7 9
 -6 -11 8 29.5 9.9
 -5 -11 8 33.7 9.4
 4 11 -8 5 5.6
 -4 -11 8 15.6 7.9
 -3 -11 8 223.78 15.6
 -2 -11 8 471.55 27.9
 -1 -11 8 310.87 25.3
 0 -11 8 463.55 22.6
 1 -11 8 767.42 43.2
 2 -11 8 91.19 9.3
 3 -11 8 23 7.5
 4 -11 8 162.78 15.2
 5 -11 8 4.8 8.5
 -6 -10 8 22.1 9.8
 4 10 -8 2.8 4.6
 -4 -10 8 -0.9 6.7
 -3 -10 8 -2 5.8
 -2 -10 8 139.29 11.7
 -1 -10 8 136.09 10.8
 0 -10 8 6.1 5.2
 1 -10 8 10.2 5.8
 2 -10 8 58.19 8.2
 3 -10 8 41 8.4
 4 -10 8 34.1 8.8
 5 -10 8 4.1 8
 6 -10 8 23.6 10.5
 -6 -9 8 9.6 8.7
 5 9 -8 9.2 3.8
 -5 -9 8 21.2 8.4
 4 9 -8 10 4.6
 -4 -9 8 21 7.5
 -3 -9 8 4.1 4.4
 -2 -9 8 38 7.3
 1 9 -8 137.09 8.8
 -1 -9 8 120.29 11.1
 0 -9 8 325.67 19
 1 -9 8 44.7 7.6
 2 -9 8 28.2 6.9
 3 -9 8 38.2 6.7
 4 -9 8 25.6 8.2
 5 -9 8 20.5 9
 6 -9 8 63.69 12.7
 -6 -8 8 17.8 9
 5 8 -8 3.2 2.2
 -5 -8 8 7.6 5.4
 -5 -8 8 -1.3 7.1
 4 8 -8 90.29 7.3
 -4 -8 8 90.49 10.9
 -3 -8 8 187.68 14.3
 -2 -8 8 1.9 5.5
 1 8 -8 2.5 3
 -1 -8 8 1.2 4.7
 0 -8 8 576.34 31.3
 1 -8 8 -4.9 5.1
 2 -8 8 14.7 6.1
 3 -8 8 150.38 11.4
 4 -8 8 34.1 7
 5 -8 8 36.2 7.7
 6 -8 8 35.3 11.2
 -7 -7 8 13.2 10.2
 -6 -7 8 305.57 20.8
 -5 -7 8 7.6 4.6
 -5 -7 8 10.3 5.5
 4 7 -8 74.69 6.5
 -4 -7 8 84.99 10.4
 -4 -7 8 61.89 8.3
 -3 -7 8 1438.16 65.39
 2 7 -8 2190.88 135.29
 -2 -7 8 2236.78 102.99
 1 7 -8 26.9 4.3
 -1 -7 8 33.5 5.8
 0 7 -8 401.46 28.7
 0 -7 8 439.16 20.8
 1 -7 8 4034.3 213.68
 2 -7 8 455.25 22.8
 3 -7 8 85.39 9.4
 4 -7 8 157.88 13.4
 5 -7 8 287.77 19.2
 6 -7 8 37.8 10.6
 -7 -6 8 2.8 9
 -6 -6 8 0.1 7.1
 -5 -6 8 9.1 3.7
 -5 -6 8 20.6 7.7
 4 6 -8 -0.2 2.7
 -4 -6 8 4.8 4.3
 -4 -6 8 1.4 5.5
 -3 -6 8 -3.4 3.6
 -2 -6 8 0.2 5
 1 6 -8 41.4 4.7
 -1 -6 8 52.29 7.5
 0 6 -8 68.09 5.9
 0 -6 8 90.79 9
 1 -6 8 162.78 11.5
 2 -6 8 143.29 11.4
 3 -6 8 239.88 15.3
 4 -6 8 69.59 8.6
 5 -6 8 57.99 10.2
 6 -6 8 18.8 9.1
 -7 -5 8 0 8.8
 -6 -5 8 131.79 13.6
 -5 -5 8 114.89 7.8
 -5 -5 8 127.59 11.9
 4 5 -8 552.34 25.2
 -4 -5 8 488.95 26.1
 -4 -5 8 574.74 33
 -3 -5 8 129.89 11.3
 -2 -5 8 254.87 17.9
 -1 -5 8 1329.27 76.19
 0 5 -8 200.68 15.2
 1 -5 8 540.45 25.8
 2 -5 8 12.9 4.4
 3 -5 8 667.23 30.3
 4 -5 8 -0.9 5.7
 5 -5 8 158.08 15.3
 6 -5 8 32.6 9.1
 7 -5 8 7.1 9.5
 -7 -4 8 38.5 11.3
 -6 -4 8 129.69 13.5
 -5 -4 8 21.3 7.1
 4 4 -8 321.97 15.5
 -4 -4 8 285.77 17.3
 -4 -4 8 299.17 17.4
 -3 -4 8 437.46 20.9
 -2 -4 8 7.5 4.7
 1 4 -8 31.1 6.1
 -1 -4 8 27 5.7
 0 4 -8 221.38 14
 0 -4 8 222.98 13.9
 -1 4 -8 223.28 21.6
 1 -4 8 245.48 14.4
 2 -4 8 309.77 16.5
 3 -4 8 1.5 3.3
 4 -4 8 95.59 10.2
 5 -4 8 276.37 22.2
 6 -4 8 4.3 7
 7 -4 8 21.1 9.5
 -7 -3 8 35.4 11
 -6 -3 8 5.1 6.9
 -5 -3 8 51.49 8.6
 4 3 -8 2.5 1.3
 -4 -3 8 6.7 2.6
 -4 -3 8 0.6 5.1
 -4 -3 8 5.4 2.6
 -3 -3 8 94.19 9
 -2 -3 8 247.18 14.6
 1 3 -8 227.08 22.6
 -1 -3 8 288.67 15.4
 0 3 -8 669.93 53.39
 0 -3 8 636.54 31.7
 -1 3 -8 299.77 17.2
 1 -3 8 317.77 17.2
 2 -3 8 2.8 4.7
 3 -3 8 53.69 7.1
 4 -3 8 197.58 16.4
 5 -3 8 -1.1 5.6
 6 -3 8 25.7 8
 7 -3 8 4.4 8.5
 -7 -2 8 20.9 9.6
 -6 -2 8 37.9 9.3
 -5 -2 8 116.09 11.8
 -4 -2 8 66.89 3.8
 -4 -2 8 74.69 4.7
 -4 -2 8 60.79 8.7
 -3 -2 8 114.29 9.7
 -2 -2 8 199.88 12.2
 1 2 -8 75.99 8.3
 -1 -2 8 105.89 9.2
 0 2 -8 540.65 28.7
 0 -2 8 526.65 36.4
 -1 2 -8 220.88 18.9
 1 -2 8 274.67 18.1
 -2 2 -8 91.09 7.8
 -2 2 -8 89.29 4.9
 2 -2 8 89.19 8.1
 3 -2 8 22.9 5.4
 4 -2 8 347.27 18.4
 5 -2 8 59.79 8.9
 6 -2 8 33.5 8.6
 7 -2 8 21 9.2
 -7 -1 8 13.9 9.1
 -6 -1 8 7.1 6.8
 -5 -1 8 -0.5 5.4
 -4 -1 8 269.37 16.6
 -3 -1 8 -1.8 4.7
 -2 -1 8 16.6 5
 1 1 -8 70.89 7.6
 -1 -1 8 65.09 7.6
 0 1 -8 53.69 7.8
 0 -1 8 46.5 6.8
 -1 1 -8 34.8 5.8
 1 -1 8 38.2 6.4
 -2 1 -8 153.98 11.5
 -2 1 -8 141.19 8.2
 2 -1 8 142.99 10.5
 3 -1 8 50.59 6.7
 4 -1 8 24.4 5.8
 5 -1 8 1.9 5.5
 6 -1 8 32.5 8.2
 7 -1 8 -3.3 8.4
 -7 0 8 347.67 23.5
 -6 0 8 41.1 9.4
 -5 0 8 45.1 8
 -4 0 8 1592.54 67.79
 -3 0 8 2176.28 87.29
 2 0 -8 657.93 38.4
 -2 0 8 639.24 29.8
 -1 0 8 24.2 5.6
 0 0 -8 1387.66 68.59
 0 0 8 1486.35 66.39
 -1 0 -8 73.69 9.6
 1 0 8 82.99 7.6
 -2 0 -8 3755.42 199.18
 -2 0 -8 3477.55 151.98
 2 0 8 3751.62 158.48
 3 0 8 256.17 15.3
 4 0 8 26.7 5.7
 5 0 8 540.45 26.9
 6 0 8 355.56 23.2
 7 0 8 7.1 8.2
 -7 1 8 14.2 7.2
 -6 1 8 -8.1 7
 -5 1 8 7.7 5.8
 -4 1 8 276.87 17.1
 -3 1 8 18.4 5.9
 -3 1 8 9.2 0.9
 -2 1 8 12.1 2.1
 1 -1 -8 73.79 7.2
 -1 1 8 74.99 7.7
 0 -1 -8 57.39 6.4
 0 1 8 73.39 8
 -1 -1 -8 15.9 4.6
 1 1 8 26.9 5.7
 -2 -1 -8 134.79 11
 2 1 8 157.28 10.3
 -3 -1 -8 51.59 4.9
 -3 -1 -8 50.69 7.2
 3 1 8 54.99 6.3
 4 1 8 40.3 6.3
 5 1 8 3.4 4.9
 6 1 8 16.9 6.7
 7 1 8 21.5 9.9
 7 1 8 11.3 8.1
 -7 2 8 52.59 11.7
 -6 2 8 29.3 8.8
 -5 2 8 155.18 12.9
 -4 2 8 50.09 7.6
 3 -2 -8 112.59 5.6
 -3 2 8 95.19 9.1
 2 -2 -8 215.08 16.2
 -2 2 8 242.68 14.1
 1 -2 -8 66.79 7.3
 -1 2 8 80.79 7.6
 -1 2 8 87.69 5.6
 0 -2 -8 518.05 30
 0 2 8 577.94 26.4
 0 2 8 543.65 28.8
 -1 -2 -8 256.37 18.9
 1 2 8 275.47 14.7
 1 2 8 248.98 15.5
 -2 -2 -8 83.09 7.8
 2 2 8 70.99 7
 -3 -2 -8 15 5
 -3 -2 -8 24.7 4.4
 3 2 8 28.3 4.6
 4 2 8 344.37 21.3
 5 2 8 64.69 8.2
 6 2 8 28.9 7
 -7 -2 -8 18.2 8
 7 2 8 22.3 8.8
 -7 3 8 29.2 10.8
 -6 3 8 4.9 6.9
 -5 3 8 41.5 7.8
 -4 3 8 6.1 5.1
 -3 3 8 78.89 7.9
 2 -3 -8 185.48 9.9
 -2 3 8 185.18 9.4
 -2 3 8 204.58 12.2
 1 -3 -8 271.57 13.8
 -1 3 8 284.57 18
 -1 3 8 281.37 15.5
 0 -3 -8 682.73 35.6
 0 3 8 669.73 36.8
 0 3 8 687.53 33.6
 -1 -3 -8 287.67 15
 1 3 8 299.87 16.2
 1 3 8 293.67 15.4
 -2 -3 -8 4.4 3.7
 2 3 8 0.2 3.1
 -3 -3 -8 63.89 6.5
 -3 -3 -8 52.69 6.5
 3 3 8 60.69 5.9
 4 3 8 160.38 11.1
 5 3 8 5.6 5.3
 6 3 8 30.7 6.8
 6 3 8 29.2 8.1
 7 3 8 -4.4 7.7
 -7 4 8 34.4 10.5
 -6 4 8 86.19 11.2
 -5 4 8 18.4 6.5
 -4 4 8 329.57 17.8
 -3 4 8 429.06 26
 2 -4 -8 9.4 2.8
 -2 4 8 11.9 2.2
 -2 4 8 16.4 4.5
 1 -4 -8 27.1 4.7
 1 -4 -8 40.8 4.9
 -1 4 8 42.6 4.1
 0 -4 -8 207.48 13.2
 0 4 8 207.48 10.9
 0 4 8 205.68 12
 -1 -4 -8 246.78 17.8
 1 4 8 238.58 13.1
 1 4 8 257.27 13.9
 -2 -4 -8 317.37 15.3
 2 4 8 363.66 15.7
 -3 -4 -8 3.6 4.9
 -3 -4 -8 -1.4 4.8
 3 4 8 3.7 2.8
 -4 -4 -8 94.39 9.8
 -4 -4 -8 89.79 9.6
 4 4 8 103.09 7.9
 5 4 8 232.18 15.7
 5 4 8 261.77 14.9
 6 4 8 8.6 6.1
 6 4 8 -0.4 6.4
 7 4 8 22.1 11.4
 -7 5 8 2.9 8.5
 -6 5 8 87.69 10.5
 -5 5 8 120.19 10.7
 -4 5 8 569.64 29.3
 -3 5 8 102.39 9
 2 -5 -8 251.27 14.6
 -2 5 8 222.08 13.7
 -2 5 8 237.18 15.1
 1 -5 -8 1126.29 55.19
 1 -5 -8 1242.78 53.99
 -1 5 8 1164.78 54.19
 -1 5 8 1278.77 59.49
 0 -5 -8 260.47 14.8
 0 -5 -8 285.87 13.9
 0 5 8 275.57 13.9
 0 5 8 256.27 15.5
 -1 -5 -8 580.64 37
 1 5 8 561.04 34.4
 1 5 8 562.94 25.8
 -2 -5 -8 19.5 4.5
 2 5 8 23.2 4.5
 -3 -5 -8 671.43 32.1
 -3 -5 -8 629.04 43
 3 5 8 656.83 35.8
 3 5 8 658.53 40
 -4 -5 -8 6.3 6
 -4 -5 -8 1.8 4.4
 4 5 8 4.8 3.7
 4 5 8 6 5.3
 5 5 8 177.48 13.9
 5 5 8 178.28 11.4
 6 5 8 23 8.1
 -7 6 8 0 6.3
 -6 6 8 16.5 6.5
 -5 6 8 10.2 6.4
 -4 6 8 2.8 4.9
 -3 6 8 -3.6 4.3
 2 -6 -8 1.9 3.1
 -2 6 8 0.9 4
 1 -6 -8 43.2 5.7
 1 -6 -8 57.29 6
 1 -6 -8 56.19 5.5
 -1 6 8 56.09 5
 -1 6 8 42.1 5.5
 0 -6 -8 52.49 6.2
 0 -6 -8 63.09 5.6
 0 -6 -8 69.39 7.3
 0 6 8 64.49 6.6
 0 6 8 69.39 6.1
 -1 -6 -8 148.89 10.3
 1 6 8 150.48 9.8
 1 6 8 149.19 9.8
 -2 -6 -8 127.19 12.3
 2 6 8 134.09 9.8
 2 6 8 125.19 8.1
 -3 -6 -8 232.08 17.9
 -3 -6 -8 193.58 13.9
 3 6 8 235.48 12.9
 3 6 8 263.07 14.9
 -4 -6 -8 113.79 10.5
 -4 -6 -8 98.09 10.9
 4 6 8 120.29 8.1
 4 6 8 101.59 10.2
 5 6 8 77.19 10.2
 5 6 8 88.49 7.9
 6 6 8 35.1 9.1
 -6 7 8 264.37 18.9
 -5 7 8 15.6 6.8
 -4 7 8 61.89 7.6
 -3 7 8 1330.87 57.29
 2 -7 -8 2217.28 166.58
 2 -7 -8 2148.39 94.09
 -2 7 8 2236.68 84.59
 1 -7 -8 22.3 4.2
 1 -7 -8 32.4 4.6
 1 -7 -8 26.1 4.5
 -1 7 8 35.5 4.4
 -1 7 8 33.5 5.3
 0 -7 -8 436.86 21.5
 0 -7 -8 416.16 23.2
 0 -7 -8 372.16 21.7
 0 7 8 417.26 17.1
 0 7 8 385.76 26.5
 -1 -7 -8 4095.59 228.68
 1 7 8 3580.14 177.78
 1 7 8 4132.29 226.48
 -2 -7 -8 445.56 28.5
 2 7 8 470.65 23.1
 2 7 8 431.66 21.5
 -3 -7 -8 101.39 11
 -3 -7 -8 90.09 7.6
 3 7 8 89.19 6
 3 7 8 96.89 9.3
 -4 -7 -8 124.29 12.7
 4 7 8 119.59 11.2
 4 7 8 133.29 10.2
 5 7 8 284.17 18.2
 6 7 8 43.9 9.8
 -6 8 8 25.5 9.1
 -5 8 8 -3.4 5.9
 -4 8 8 99.89 9.9
 3 -8 -8 196.58 14.6
 -3 8 8 171.98 11.8
 2 -8 -8 9.2 3.2
 -2 8 8 0.1 3.7
 1 -8 -8 1 3.3
 1 -8 -8 4.1 3.6
 1 -8 -8 6.2 4.6
 -1 8 8 2.8 3.1
 -1 8 8 6.7 3
 0 -8 -8 462.45 32.3
 0 -8 -8 543.05 35.6
 0 8 8 529.35 35.9
 0 8 8 525.05 30.3
 -1 -8 -8 10.4 6.1
 -1 -8 -8 17.4 3.6
 1 8 8 15.1 5.9
 -2 -8 -8 33 6.6
 2 8 8 20.1 5.6
 2 8 8 23.2 3.1
 -3 -8 -8 165.58 12.8
 -3 -8 -8 156.28 13.5
 3 8 8 180.68 10.3
 3 8 8 182.78 12.8
 -4 -8 -8 24.9 9.1
 4 8 8 34.8 3.9
 4 8 8 32.1 7.6
 5 8 8 23 9.1
 6 8 8 51.49 10.7
 -6 9 8 19.3 8.9
 -5 9 8 1.4 6.2
 -4 9 8 25.8 6.7
 -3 9 8 24.8 6.4
 2 -9 -8 33.7 5.3
 -2 9 8 29 5.4
 1 -9 -8 139.59 9.6
 1 -9 -8 141.69 10.7
 -1 9 8 128.39 8.8
 0 -9 -8 280.57 19.1
 0 -9 -8 299.77 21.1
 0 9 8 270.67 14.3
 0 9 8 319.77 20.8
 -1 -9 -8 44 4.1
 1 9 8 38.4 6.8
 1 9 8 28.7 4.7
 -2 -9 -8 18.4 7.4
 -2 -9 -8 26.7 3.2
 2 9 8 25.4 6.4
 2 9 8 27.8 2.7
 -3 -9 -8 66.39 8.6
 -3 -9 -8 46.4 10.4
 3 9 8 74.79 8.7
 3 9 8 62.39 4.1
 -4 -9 -8 64.69 11.2
 4 9 8 44 8.2
 -5 -9 -8 26.3 11.1
 5 9 8 31.1 8.9
 6 9 8 42.3 10.5
 -6 10 8 23.1 9.3
 -5 10 8 89.89 11.2
 -4 10 8 6.8 5.9
 3 -10 -8 5.3 3.3
 -3 10 8 10.9 5.1
 2 -10 -8 132.89 12.8
 -2 10 8 138.89 9.9
 1 -10 -8 147.09 9.5
 -1 10 8 125.69 9.9
 -1 10 8 117.69 8.5
 0 -10 -8 16 3.4
 0 -10 -8 15.4 5.1
 0 10 8 17.2 4.3
 0 10 8 9.7 4.3
 -1 -10 -8 13.8 5.7
 -1 -10 -8 6.6 2.5
 1 10 8 4.1 2.9
 1 10 8 9.2 4.9
 -2 -10 -8 90.59 9.6
 2 10 8 86.29 8.9
 2 10 8 75.59 3.8
 -3 -10 -8 41.5 9.5
 -3 -10 -8 35.1 7.7
 3 10 8 29.5 8
 -4 -10 -8 32 9.2
 4 10 8 38.1 8
 -5 -10 -8 8.4 11.7
 5 10 8 3.6 7.5
 6 10 8 50.39 11.1
 -6 11 8 25.4 9.6
 -5 11 8 32 8.5
 -4 11 8 3 5.3
 3 -11 -8 231.68 15.5
 -3 11 8 228.68 14.9
 2 -11 -8 476.85 27.4
 -2 11 8 501.85 30.3
 1 -11 -8 325.87 22.5
 -1 11 8 269.07 16.7
 -1 11 8 311.97 18.4
 0 -11 -8 456.45 32.4
 0 11 8 444.96 30.3
 0 11 8 432.66 28.7
 0 11 8 430.76 22.4
 -1 -11 -8 788.42 41.4
 1 11 8 780.92 46.4
 1 11 8 825.32 34.7
 1 11 8 807.02 38.1
 -2 -11 -8 87.69 10.8
 2 11 8 81.69 10.1
 -3 -11 -8 26.1 9.7
 3 11 8 34.9 7.5
 -4 -11 -8 161.08 17.1
 4 11 8 139.19 13.4
 -5 -11 -8 21 11.4
 5 11 8 20.7 8.9
 6 11 8 31.2 10.6
 -6 12 8 15 9.5
 -5 12 8 127.49 13.2
 -4 12 8 247.98 16.3
 3 -12 -8 456.45 28.8
 -3 12 8 480.05 23
 2 -12 -8 257.07 17.3
 -2 12 8 240.38 17.7
 -1 12 8 35.8 5.3
 -1 12 8 29.1 5.2
 0 -12 -8 1084.09 62.19
 0 12 8 1171.48 64.39
 0 12 8 1128.29 66.19
 -1 -12 -8 72.89 10.1
 1 12 8 71.19 3.8
 1 12 8 77.09 4
 -2 -12 -8 395.86 27.2
 2 12 8 350.76 21.2
 -3 -12 -8 111.79 11.9
 -3 -12 -8 81.59 12.7
 3 12 8 91.59 10.6
 -4 -12 -8 402.26 31.9
 -4 -12 -8 376.06 25.1
 4 12 8 401.76 25
 -5 -12 -8 9 11.1
 5 12 8 17.7 10.3
 -5 13 8 3.1 7.4
 -4 13 8 2.4 5.6
 3 -13 -8 144.19 15.3
 -3 13 8 165.68 12.7
 2 -13 -8 149.39 11.2
 -2 13 8 135.79 10.7
 1 -13 -8 121.89 10.6
 -1 13 8 99.09 8.3
 -1 13 8 125.09 9.2
 0 -13 -8 139.69 11.9
 0 13 8 151.78 10.9
 0 13 8 139.99 8.7
 -1 -13 -8 379.36 24.6
 -2 -13 -8 22.5 7.9
 2 13 8 20.7 7
 -3 -13 -8 8.3 7.6
 -3 -13 -8 8.6 10.2
 3 13 8 0 7.8
 -4 -13 -8 25.9 9.3
 4 13 8 27.4 8.7
 -5 -13 -8 5.8 11.9
 5 13 8 0.6 8.3
 -5 14 8 -1.4 6.9
 -4 14 8 219.98 16.1
 3 -14 -8 197.88 16.8
 -3 14 8 246.58 16.2
 2 -14 -8 21.4 6.4
 -2 14 8 20.2 6
 -1 14 8 33.8 5.4
 0 -14 -8 203.28 15.6
 0 14 8 201.68 13.5
 -1 -14 -8 -0.3 7.8
 -2 -14 -8 405.16 27.2
 -3 -14 -8 90.79 12.3
 -3 -14 -8 63.99 13.5
 3 14 8 78.39 11.7
 -4 -14 -8 -2 8.4
 -4 -14 -8 7.2 11.2
 4 14 8 5 7.5
 -5 -14 -8 37.7 16.6
 5 14 8 48.9 11.4
 -5 15 8 5.7 8.5
 -4 15 8 -8.7 7.8
 3 -15 -8 8 5.7
 -3 15 8 11.5 5.6
 2 -15 -8 32.2 8.3
 -2 15 8 36.7 6.1
 1 -15 -8 1.5 6.6
 -1 15 8 -4 3.5
 0 -15 -8 21.3 7.2
 -1 -15 -8 60.59 10.4
 -2 -15 -8 1.2 6.5
 -2 -15 -8 10.2 8.1
 -3 -15 -8 -1.2 10.1
 -3 -15 -8 -3.2 7.9
 -4 -15 -8 29.5 13
 -4 -15 -8 39.3 11.1
 -4 16 8 48.3 9.3
 -3 16 8 25.8 7.7
 2 -16 -8 13.1 7.2
 -2 16 8 12.1 5.7
 1 -16 -8 3 6
 -1 16 8 13.9 4.3
 0 -16 -8 26.7 7.7
 -1 -16 -8 57.09 10.6
 -2 -16 -8 43.3 10.3
 -2 -16 -8 25.1 8.5
 -3 -16 -8 22 11.8
 -3 -16 -8 13.6 9.5
 -4 -16 -8 12.6 10.1
 -4 -16 -8 24.8 13.7
 -4 17 8 57.19 11
 3 -17 -8 72.19 8.9
 -3 17 8 97.19 10.5
 2 -17 -8 115.09 11.6
 -2 17 8 105.59 10.7
 1 -17 -8 43.3 8.9
 0 -17 -8 1.2 8.5
 -1 -17 -8 235.78 20.4
 -2 -17 -8 3.3 10.2
 -2 -17 -8 25.3 10.1
 -3 -17 -8 41.2 13.1
 -3 -17 -8 20.4 10.8
 2 -18 -8 0.9 8.4
 1 -18 -8 0.8 7.5
 0 -18 -8 -0.8 9.2
 -1 -18 -8 34.4 10.6
 -2 -18 -8 26.8 12.3
 2 -19 -8 33 10.2
 1 -19 -8 153.88 15.1
 0 -19 -8 46.2 12.1
 -1 -19 -8 139.99 17.9
 -2 -19 -8 14.6 10.9
 0 -20 -8 14.2 9.8
 0 -19 9 16 7.7
 1 -19 9 4.2 8
 -1 -18 9 57.69 9.9
 0 -18 9 2.4 6.9
 1 -18 9 6.4 7.5
 2 -18 9 -3.2 7.6
 3 17 -9 8.4 10.2
 -2 -17 9 127.49 13
 -1 -17 9 11.7 8.5
 0 -17 9 91.89 11.6
 1 -17 9 12.2 6.1
 2 -17 9 72.09 11
 3 -17 9 48.5 11.2
 4 16 -9 26.3 8
 3 16 -9 374.16 31.1
 -3 -16 9 326.07 29.4
 -2 -16 9 190.78 16.1
 -1 -16 9 2.8 6.7
 0 -16 9 112.49 12.1
 1 -16 9 342.47 24.8
 2 -16 9 12.8 7.7
 3 -16 9 7.2 8.3
 4 -16 9 36.7 11.3
 4 15 -9 47.6 8.8
 -4 -15 9 47.8 11.2
 -3 -15 9 47.1 9.6
 -2 -15 9 193.58 17
 -1 -15 9 21.1 7.9
 0 -15 9 37 8.1
 1 -15 9 95.89 11.5
 2 -15 9 310.87 25.1
 3 -15 9 0.2 7.3
 4 -15 9 -2.7 8.1
 4 14 -9 57.79 9.7
 -4 -14 9 61.79 11.3
 -3 -14 9 193.48 18
 -2 -14 9 71.19 10.7
 -1 -14 9 170.98 14.2
 0 -14 9 3.4 5.9
 1 -14 9 116.59 11
 2 -14 9 101.79 12.1
 3 -14 9 173.38 15.6
 4 -14 9 29.1 10.2
 -5 -13 9 4 9.5
 4 13 -9 17.8 7.4
 -4 -13 9 28.8 10.8
 -3 -13 9 5 7.7
 -2 -13 9 5.3 6.4
 -1 -13 9 90.49 10.4
 0 -13 9 127.89 13.3
 1 -13 9 29.7 7.9
 2 -13 9 43.9 8.8
 3 -13 9 23.5 8.2
 4 -13 9 18.5 9.6
 5 -13 9 6.7 10.1
 -5 -12 9 3.5 9.2
 4 12 -9 16.9 6.6
 -4 -12 9 21.1 9.3
 -3 -12 9 161.58 14.8
 -2 -12 9 133.49 12.9
 -1 -12 9 34 6.6
 0 -12 9 38.2 7.7
 1 -12 9 122.49 11.9
 2 -12 9 33 6.7
 3 -12 9 7 7.8
 4 -12 9 4.1 8.4
 5 -12 9 -1.3 9
 -6 -11 9 80.89 15
 -5 -11 9 16.2 7.4
 4 11 -9 21.4 6.5
 -4 -11 9 28.6 9.5
 -3 -11 9 37.6 8.8
 -2 -11 9 30.3 8.1
 -1 -11 9 54.99 8.9
 0 -11 9 199.68 14
 1 -11 9 65.49 9.3
 2 -11 9 60.69 9.3
 3 -11 9 106.39 12.4
 4 -11 9 150.88 15.6
 5 -11 9 1.6 9
 -6 -10 9 65.39 12.8
 -5 -10 9 34 10.1
 4 10 -9 103.39 9.2
 -4 -10 9 85.59 11.9
 -3 -10 9 348.87 20.3
 -2 -10 9 59.19 9.2
 1 10 -9 473.55 27
 -1 -10 9 530.45 30.8
 0 -10 9 68.59 10.4
 1 -10 9 331.17 19
 2 -10 9 142.99 13.3
 3 -10 9 342.07 24.7
 4 -10 9 54.19 10.5
 5 -10 9 55.79 10.6
 -6 -9 9 0.4 9.8
 -5 -9 9 15.3 6.7
 4 9 -9 287.87 18.6
 -4 -9 9 282.77 19.4
 -3 -9 9 90.69 11.2
 -2 -9 9 793.82 51.29
 1 9 -9 140.39 10.6
 -1 -9 9 130.59 12
 0 -9 9 6.2 5.8
 1 -9 9 570.84 31.8
 2 -9 9 1796.32 78.79
 3 -9 9 39.2 8.3
 4 -9 9 21.8 8.2
 5 -9 9 360.36 30.5
 6 -9 9 129.49 16
 -6 -8 9 -13.1 8.7
 -5 -8 9 68.19 11.5
 4 8 -9 5.3 3.8
 -4 -8 9 0.6 6.5
 -3 -8 9 203.28 14.7
 -2 -8 9 2.8 4.2
 1 8 -9 25.1 4.7
 -1 -8 9 33.4 7.2
 0 8 -9 64.89 5.3
 0 -8 9 73.49 9.2
 1 -8 9 324.77 17.9
 2 -8 9 9.4 6.5
 3 -8 9 18.1 5.8
 4 -8 9 17.7 6
 5 -8 9 24.5 9.8
 6 -8 9 16.8 10.4
 -6 -7 9 1.7 8.7
 -5 -7 9 35.7 9.5
 4 7 -9 128.69 8.7
 -4 -7 9 109.89 12.6
 -4 -7 9 131.99 13.3
 -3 -7 9 34.5 8
 -2 -7 9 96.09 10.5
 1 7 -9 45.9 5.4
 -1 -7 9 63.39 8.6
 0 7 -9 217.48 13
 0 -7 9 186.68 13.8
 1 -7 9 29.5 6.1
 2 -7 9 222.28 14.5
 3 -7 9 117.69 11.6
 4 -7 9 24.6 7.7
 5 -7 9 6.9 8.2
 6 -7 9 1.2 8.9
 -7 -6 9 23.6 11.5
 -6 -6 9 77.09 12.5
 -5 -6 9 211.28 17.8
 4 6 -9 -0.2 3.1
 -4 -6 9 -2.4 4
 -4 -6 9 -3.9 5.9
 -3 -6 9 36.7 7.8
 -2 -6 9 486.15 36.8
 -1 -6 9 354.46 26.4
 0 6 -9 27.8 3.3
 1 -6 9 38.7 6.5
 2 -6 9 -4.2 5.6
 3 -6 9 5 5.6
 4 -6 9 0.1 4.4
 5 -6 9 14.3 8.3
 6 -6 9 -2.8 7.8
 -7 -5 9 94.39 14.4
 -6 -5 9 18 8.4
 -5 -5 9 -0.4 7
 4 5 -9 230.68 14.5
 -4 -5 9 228.68 17.9
 -4 -5 9 203.48 13.4
 -3 -5 9 78.79 10.1
 -2 -5 9 491.35 24.1
 -1 -5 9 242.88 16
 0 -5 9 61.09 8.5
 1 -5 9 623.84 28.1
 2 -5 9 1622.84 101.49
 3 -5 9 75.79 9.3
 4 -5 9 0.7 6.1
 5 -5 9 266.97 18.6
 6 -5 9 74.19 12
 -7 -4 9 29.3 10.9
 -6 -4 9 15.8 10
 -5 -4 9 171.28 14.2
 4 4 -9 92.19 5.5
 -4 -4 9 107.69 10.9
 -4 -4 9 95.09 7.1
 -3 -4 9 69.09 8.2
 -2 -4 9 110.49 9.8
 -1 -4 9 1163.88 61.99
 0 -4 9 55.09 7.1
 1 -4 9 26.5 6.5
 2 -4 9 191.38 13.6
 3 -4 9 287.57 16.5
 4 -4 9 46.7 8.7
 5 -4 9 55.99 9.8
 6 -4 9 5 7.8
 -7 -3 9 44.6 12
 -6 -3 9 24.9 9.4
 -5 -3 9 34.8 8.1
 4 3 -9 165.88 8.2
 -4 -3 9 141.29 8.3
 -4 -3 9 141.09 13.5
 -3 -3 9 88.29 9.8
 -2 -3 9 673.13 37.3
 -1 -3 9 -3 4.5
 0 -3 9 1060.69 55.99
 1 -3 9 -0.2 5.2
 2 -3 9 254.07 18.1
 3 -3 9 664.73 41.3
 4 -3 9 545.05 33.6
 5 -3 9 20 7.7
 6 -3 9 4.5 7.5
 -7 -2 9 38.2 11.5
 -6 -2 9 311.27 21.3
 -5 -2 9 47.1 7.9
 -4 -2 9 19 6.5
 -4 -2 9 11.3 1.6
 -4 -2 9 15 2.7
 -3 -2 9 2370.96 128.89
 -2 -2 9 2335.07 100.89
 -1 -2 9 -3.7 3.2
 0 2 -9 665.93 43.6
 0 -2 9 691.13 31
 1 -2 9 2653.33 125.29
 -2 2 -9 -0.6 1.6
 2 -2 9 5.7 5.1
 3 -2 9 197.78 13.3
 4 -2 9 181.58 13.4
 5 -2 9 36.2 8.3
 6 -2 9 200.08 18.1
 7 -2 9 28 10.3
 -7 -1 9 23.6 10.6
 -6 -1 9 147.89 14.9
 -5 -1 9 -3.2 5.9
 -4 -1 9 106.39 10.7
 -3 -1 9 68.39 8.2
 -2 -1 9 19.7 6.1
 -1 -1 9 69.99 8.1
 0 1 -9 132.99 10.6
 0 -1 9 139.09 10.8
 -1 1 -9 1.2 4.5
 1 -1 9 11.8 5.6
 -2 1 -9 19.2 3.1
 3 -1 9 4.3 4.6
 4 -1 9 14.6 5.9
 5 -1 9 17 6.5
 6 -1 9 29.7 8.7
 7 -1 9 7.8 8.5
 -7 0 9 0.8 8.8
 -6 0 9 8.8 7.8
 -5 0 9 -4 5.5
 -4 0 9 -7.3 5
 -3 0 9 3.8 4.8
 -2 0 9 2.6 4.6
 1 0 -9 -2.7 3.9
 -1 0 9 0.3 4.1
 0 0 -9 2.7 4.2
 0 0 9 4.7 4.7
 -1 0 -9 -3.6 4
 1 0 9 -0.3 4.3
 -2 0 -9 5.8 5
 2 0 9 6.9 5.1
 -3 0 -9 1.7 2.4
 3 0 9 1.4 4.1
 4 0 9 10.1 5.2
 5 0 9 -5.4 5.6
 6 0 9 -4.6 7
 7 0 9 1.7 7.6
 -7 1 9 11.1 7
 -6 1 9 137.89 14.4
 -5 1 9 2.7 5.8
 -4 1 9 123.69 11.2
 3 -1 -9 69.69 4.5
 -3 1 9 60.59 8.2
 -2 1 9 30.1 6
 -2 1 9 17.2 2.8
 1 -1 -9 45.8 6.7
 0 -1 -9 111.29 10.7
 0 1 9 88.79 9.2
 -1 -1 -9 -0.3 3.9
 1 1 9 0.6 4.5
 -2 -1 -9 19.8 5.6
 2 1 9 17.3 5.4
 -3 -1 -9 2.8 3.1
 3 1 9 1.4 4.1
 4 1 9 20.3 5.5
 5 1 9 19.8 6.3
 6 1 9 62.09 10.4
 7 1 9 1.4 7.6
 -7 2 9 21.4 10
 -6 2 9 365.26 22.7
 -5 2 9 33.5 7.9
 -4 2 9 14.6 5.8
 3 -2 -9 2388.86 112.89
 -3 2 9 2385.46 106.59
 -2 2 9 2219.78 90.79
 -2 2 9 2236.88 113.99
 1 -2 -9 -1.7 3.8
 -1 2 9 3.7 2.7
 -1 2 9 6.2 4.8
 0 -2 -9 674.73 53.49
 0 2 9 693.63 46.2
 0 2 9 727.43 34.1
 -1 -2 -9 2590.84 133.89
 1 2 9 2501.15 101.19
 1 2 9 2545.35 129.49
 -2 -2 -9 -1.7 4.3
 2 2 9 -1.3 4
 -3 -2 -9 200.88 15.5
 3 2 9 237.78 13.1
 4 2 9 179.88 12.6
 5 2 9 33.8 7.7
 6 2 9 194.28 17.7
 7 2 9 12.1 8.1
 -7 3 9 57.79 12.5
 -6 3 9 28.1 9.5
 -5 3 9 49.8 8.9
 -4 3 9 179.48 13.1
 3 -3 -9 80.29 5.8
 -3 3 9 76.99 8.6
 2 -3 -9 680.13 31.9
 -2 3 9 702.43 44.1
 -2 3 9 652.83 28.7
 1 -3 -9 0.7 3.7
 -1 3 9 7.7 4.5
 -1 3 9 0.5 2.7
 0 -3 -9 957.3 51.69
 0 3 9 1064.29 60.49
 0 3 9 1016.7 45.5
 -1 -3 -9 2.7 3.8
 1 3 9 -4 3.5
 1 3 9 3.2 3.2
 -2 -3 -9 225.78 20.2
 2 3 9 235.28 13.2
 -3 -3 -9 589.44 43
 -3 -3 -9 551.84 52.19
 3 3 9 644.64 33.3
 -4 -3 -9 475.65 27.9
 4 3 9 478.15 27.7
 5 3 9 1 5.1
 6 3 9 11.8 7.6
 6 3 9 20.6 7.4
 -7 4 9 24.9 10.6
 -6 4 9 6.3 7.8
 -5 4 9 139.29 13.1
 -4 4 9 92.99 9
 3 -4 -9 56.59 4.9
 -3 4 9 61.89 7.8
 2 -4 -9 87.39 6.6
 -2 4 9 105.69 6.9
 -2 4 9 92.69 8.5
 1 -4 -9 1084.29 48.2
 -1 4 9 1203.18 76.49
 0 -4 -9 63.19 6.4
 0 4 9 50.69 5.5
 0 4 9 74.49 7.5
 -1 -4 -9 24 5.3
 1 4 9 29.7 5.4
 1 4 9 38.5 6.4
 -2 -4 -9 183.48 11.4
 2 4 9 197.98 11.6
 -3 -4 -9 251.47 14.2
 -3 -4 -9 262.87 17.1
 3 4 9 246.28 14.8
 -4 -4 -9 51.19 7.8
 4 4 9 47.7 6
 5 4 9 63.89 10.5
 5 4 9 49.3 7.1
 6 4 9 6.5 7.3
 6 4 9 5.4 5.1
 -6 5 9 5.8 7.9
 -5 5 9 7.8 6.2
 -4 5 9 257.97 16.1
 -3 5 9 76.49 8.5
 2 -5 -9 494.25 22.9
 -2 5 9 484.15 32.5
 -2 5 9 484.45 25
 1 -5 -9 235.88 17.7
 1 -5 -9 304.07 17.3
 -1 5 9 238.98 14.8
 -1 5 9 245.58 19.5
 0 -5 -9 46.2 5.6
 0 5 9 58.29 6
 0 5 9 51.09 7.2
 0 5 9 51.59 6
 -1 -5 -9 608.34 44
 1 5 9 627.14 32.4
 -2 -5 -9 1581.14 78.29
 2 5 9 1480.75 66.49
 -3 -5 -9 71.89 8.5
 -3 -5 -9 61.59 6.9
 3 5 9 50.79 5.8
 -4 -5 -9 10.9 5.6
 4 5 9 13.9 4.1
 4 5 9 2.8 5.2
 5 5 9 250.47 17.1
 5 5 9 253.97 17
 6 5 9 82.79 8.8
 6 5 9 69.99 10.9
 -6 6 9 71.79 11.5
 -5 6 9 287.97 19.4
 -4 6 9 7.5 5.9
 -3 6 9 74.39 8.9
 2 -6 -9 535.15 32.3
 -2 6 9 542.05 33.9
 -2 6 9 550.04 28.9
 1 -6 -9 378.26 22.3
 1 -6 -9 359.56 23.8
 -1 6 9 389.96 16.8
 -1 6 9 331.57 17.3
 0 -6 -9 23.8 4.4
 0 6 9 38.4 5.8
 0 6 9 29.5 5.9
 -1 -6 -9 25.1 4.8
 1 6 9 42.5 6
 1 6 9 34.3 6.1
 -2 -6 -9 3.5 4.2
 2 6 9 4 3.7
 2 6 9 9.2 4.9
 -3 -6 -9 2.8 4.7
 -3 -6 -9 19.7 6.6
 3 6 9 7.8 3.5
 3 6 9 17.8 5.9
 -4 -6 -9 5.3 5.5
 4 6 9 6.3 5.4
 4 6 9 5.3 3.6
 5 6 9 6.7 6.6
 5 6 9 16 4.7
 6 6 9 18.8 8.7
 -6 7 9 10.2 7.9
 -5 7 9 30.8 8
 -4 7 9 129.29 11.4
 -3 7 9 28.7 6.3
 2 -7 -9 89.79 7.5
 -2 7 9 76.89 8.5
 1 -7 -9 48.3 5.7
 1 -7 -9 41.1 5.8
 -1 7 9 50.19 5.3
 -1 7 9 39 5.6
 0 -7 -9 210.28 12.7
 0 7 9 210.18 13.9
 0 7 9 220.98 13.2
 -1 -7 -9 21.1 4.8
 1 7 9 24.8 5.7
 1 7 9 25.1 5.3
 -2 -7 -9 166.98 13.3
 2 7 9 202.88 12.8
 2 7 9 190.68 12.3
 -3 -7 -9 115.29 12.9
 -3 -7 -9 111.09 10.6
 3 7 9 108.29 10.2
 3 7 9 92.29 7.4
 -4 -7 -9 67.19 10.4
 4 7 9 51.29 8.4
 4 7 9 41.2 5.7
 5 7 9 8.3 3.9
 5 7 9 10.5 7
 6 7 9 2.9 8
 -6 8 9 2.7 7.9
 -5 8 9 56.49 9.3
 -4 8 9 13.6 6.2
 -3 8 9 171.28 12.3
 2 -8 -9 7.2 3.7
 2 -8 -9 -2 4.3
 -2 8 9 4 4.2
 1 -8 -9 23.6 5.2
 1 -8 -9 37.6 5.3
 -1 8 9 27.4 4.6
 -1 8 9 27.3 5.2
 0 -8 -9 60.19 6.6
 0 -8 -9 38.1 4.8
 0 8 9 52.79 6.5
 -1 -8 -9 360.86 20.4
 -1 -8 -9 356.16 28
 1 8 9 365.26 18.1
 1 8 9 369.16 21.6
 -2 -8 -9 11 3.4
 2 8 9 16.2 5.6
 2 8 9 12.1 3.1
 -3 -8 -9 26.5 9.9
 3 8 9 28.3 3.7
 3 8 9 37.1 7.3
 -4 -8 -9 32.8 8.8
 4 8 9 33.6 7.8
 4 8 9 25.8 4
 -5 -8 -9 10.8 8.9
 5 8 9 28.4 8.4
 6 8 9 19.1 9.1
 -6 9 9 3.4 8.3
 -5 9 9 16.1 7.3
 -4 9 9 201.18 14.3
 3 -9 -9 78.39 7.1
 -3 9 9 54.99 8.8
 2 -9 -9 746.13 53.89
 -2 9 9 759.12 34.9
 1 -9 -9 149.99 11.4
 1 -9 -9 130.09 12
 -1 9 9 128.69 9.5
 -1 9 9 147.69 9.3
 0 -9 -9 8.9 3.6
 0 -9 -9 5 4.3
 0 9 9 4.6 4.7
 0 9 9 7.3 4.3
 -1 -9 -9 733.23 34.7
 -1 -9 -9 574.24 38.4
 1 9 9 625.64 26.5
 1 9 9 586.64 30.8
 -2 -9 -9 1706.63 112.39
 -2 -9 -9 1635.44 87.69
 2 9 9 1799.82 98.69
 2 9 9 1738.23 105.49
 -3 -9 -9 44.3 9.9
 3 9 9 61.69 8.5
 3 9 9 53.09 4.1
 -4 -9 -9 -1.8 9.1
 4 9 9 9.1 6.4
 -5 -9 -9 375.66 24.8
 5 9 9 364.96 22
 6 9 9 110.19 13.8
 -6 10 9 51.09 12.8
 -5 10 9 33.9 7.3
 -4 10 9 106.19 10.9
 3 -10 -9 329.17 26.5
 -3 10 9 315.77 20.4
 2 -10 -9 53.89 7.2
 -2 10 9 67.69 7.5
 1 -10 -9 527.75 33.8
 1 -10 -9 533.75 43.7
 -1 10 9 499.95 39.6
 0 -10 -9 62.49 7.5
 0 -10 -9 72.19 6.3
 0 10 9 76.89 7.3
 0 10 9 70.69 7.4
 -1 -10 -9 308.47 21.2
 -1 -10 -9 275.37 19.6
 1 10 9 314.57 15.9
 1 10 9 282.57 16.3
 -2 -10 -9 163.98 13.2
 2 10 9 177.18 12.9
 2 10 9 148.89 9.5
 -3 -10 -9 426.16 27.3
 3 10 9 366.26 19.3
 3 10 9 391.26 22.5
 -4 -10 -9 68.29 12.3
 4 10 9 87.29 10.8
 -5 -10 -9 65.99 13.4
 5 10 9 64.79 11.1
 -6 11 9 93.19 13.5
 -5 11 9 7.2 7
 -4 11 9 4.9 7.1
 3 -11 -9 37.1 5.3
 -3 11 9 46.4 8.1
 2 -11 -9 24.5 5.5
 -2 11 9 28.8 5.7
 1 -11 -9 56.49 7
 -1 11 9 73.09 7.4
 -1 11 9 61.39 6.6
 0 -11 -9 222.08 16.9
 0 11 9 207.18 12.7
 0 11 9 214.88 14
 0 11 9 212.38 18
 -1 -11 -9 60.99 8.4
 1 11 9 62.09 7.8
 1 11 9 53.89 4.9
 -2 -11 -9 65.09 9.2
 2 11 9 58.59 8.4
 -3 -11 -9 102.69 11.5
 3 11 9 116.09 11.5
 -4 -11 -9 174.58 18.3
 4 11 9 154.28 14
 -5 -11 -9 39.2 12.4
 5 11 9 16.8 8.9
 -5 12 9 -2.4 7.2
 -4 12 9 21.1 6.9
 3 -12 -9 151.48 14
 -3 12 9 123.19 11
 2 -12 -9 131.69 10.4
 -2 12 9 126.89 10.1
 1 -12 -9 59.19 7.5
 -1 12 9 55.59 5.9
 -1 12 9 60.99 7
 0 -12 -9 31.8 6.8
 0 12 9 40.8 4.6
 0 12 9 51.69 6.8
 -1 -12 -9 157.48 13.6
 1 12 9 148.99 8.1
 1 12 9 154.68 15.3
 1 12 9 144.09 9.1
 -2 -12 -9 22 7.6
 2 12 9 28.2 7.2
 -3 -12 -9 10.7 7.4
 -3 -12 -9 20.3 10.2
 3 12 9 26.6 8.1
 -4 -12 -9 -1.6 10
 4 12 9 3 9
 -5 -12 -9 23.8 14.2
 5 12 9 14.3 9.3
 -5 13 9 7.2 7.2
 -4 13 9 11.4 6.5
 3 -13 -9 5.6 4.1
 -3 13 9 9.6 6
 2 -13 -9 4.2 5.1
 -2 13 9 0.9 4.3
 1 -13 -9 133.89 11.2
 -1 13 9 94.09 8.6
 0 -13 -9 131.49 13.2
 0 13 9 112.69 9
 -1 -13 -9 46.6 8.5
 1 13 9 52.89 8.5
 -2 -13 -9 37.7 8.9
 2 13 9 53.19 9
 -3 -13 -9 32.6 11.6
 -3 -13 -9 3.1 7.5
 3 13 9 19.2 7.8
 -4 -13 -9 49.5 13.3
 4 13 9 43.5 11.2
 -5 -13 -9 36 13.5
 5 13 9 23.3 10.2
 -5 14 9 7.9 8.3
 -4 14 9 73.69 11
 3 -14 -9 211.98 13.9
 -3 14 9 199.78 15.4
 2 -14 -9 100.99 9.6
 -2 14 9 78.39 8.9
 1 -14 -9 191.98 14.5
 -1 14 9 179.48 17.1
 0 -14 -9 13.4 7.4
 0 14 9 5.8 3.6
 -1 -14 -9 145.49 14
 -2 -14 -9 105.49 12.9
 2 14 9 79.99 10.8
 -3 -14 -9 154.58 15.4
 -3 -14 -9 148.99 15.5
 3 14 9 154.88 15.4
 -4 -14 -9 20.8 11.2
 -4 -14 -9 23.4 12.6
 4 14 9 20.5 9
 -4 15 9 53.39 9.7
 3 -15 -9 38.5 6.8
 -3 15 9 39.1 7.9
 2 -15 -9 156.88 14.9
 -2 15 9 156.18 11.7
 1 -15 -9 30.3 8.1
 -1 15 9 19.1 4.8
 0 -15 -9 56.69 9.1
 -1 -15 -9 133.99 15.1
 -2 -15 -9 391.06 26.7
 -3 -15 -9 16.1 9.3
 -3 -15 -9 10.4 10.9
 -4 -15 -9 -18 15
 -4 -15 -9 8.5 11.2
 4 15 9 11.8 8.8
 -4 16 9 39.8 9.1
 -3 16 9 376.76 26.6
 2 -16 -9 197.48 15.2
 -2 16 9 239.88 20.4
 1 -16 -9 8.7 6.4
 0 -16 -9 148.59 13.6
 -1 -16 -9 372.06 30.2
 -2 -16 -9 9.9 10.9
 -3 -16 -9 30.2 12.5
 -3 -16 -9 35.1 13.1
 -3 17 9 16.3 6.7
 2 -17 -9 123.19 14.3
 1 -17 -9 24 9.3
 0 -17 -9 136.19 14.9
 -1 -17 -9 -3.8 10.5
 -2 -17 -9 44.6 13.4
 -2 -17 -9 76.59 12.9
 -3 -17 -9 25 10.2
 2 -18 -9 108.99 11.8
 1 -18 -9 62.89 11.6
 0 -18 -9 35.8 11.4
 -1 -18 -9 11.8 9.8
 -2 -18 -9 -4.3 11.1
 -2 -18 -9 6.3 11.2
 1 -19 -9 4.2 10
 0 -19 -9 24.6 12.3
 -1 -19 -9 -9.1 10
 0 -19 10 1.2 7.5
 -1 -18 10 89.79 12
 0 -18 10 40.6 9.7
 1 -18 10 61.99 10.9
 2 -18 10 68.49 12.4
 3 17 -10 73.79 13
 -2 -17 10 4 7.7
 -1 -17 10 22.6 8.4
 0 -17 10 21.5 6.9
 1 -17 10 88.89 12.1
 2 -17 10 64.89 11.6
 3 -17 10 8.9 7
 -3 -16 10 45.3 10.4
 -2 -16 10 56.89 10.9
 -1 -16 10 149.19 14.3
 0 -16 10 -1.6 7.1
 1 -16 10 8.4 8
 2 -16 10 37.7 10
 3 -16 10 1.9 8.9
 4 15 -10 38.4 8.8
 -4 -15 10 36.5 11.3
 -3 -15 10 13.6 9
 -2 -15 10 49.3 10.2
 -1 -15 10 43.2 9.2
 0 -15 10 116.99 12.9
 1 -15 10 -3.5 7.2
 2 -15 10 -0.7 7.5
 3 -15 10 16.7 9.3
 4 -15 10 6.4 9.5
 4 14 -10 28.4 8.4
 -4 -14 10 17.9 9.3
 -3 -14 10 54.39 11
 -2 -14 10 285.87 25.6
 -1 -14 10 10.1 7.4
 0 -14 10 20.8 6
 1 -14 10 344.37 23.1
 2 -14 10 275.77 18.3
 3 -14 10 -2.4 8
 4 -14 10 12.8 7.6
 -5 -13 10 29.7 11.1
 4 13 -10 24.3 7.6
 -4 -13 10 20.8 7.7
 -3 -13 10 82.09 12.4
 -2 -13 10 180.38 16.1
 -1 -13 10 3.7 6.9
 0 -13 10 18.2 7.8
 1 -13 10 66.09 10.5
 2 -13 10 6.6 7.5
 3 -13 10 16.7 8.6
 4 -13 10 17.4 10.1
 -5 -12 10 35.4 11.2
 4 12 -10 22.8 6.8
 -4 -12 10 43 11.1
 -3 -12 10 6.2 5.4
 -2 -12 10 506.85 29.2
 -1 -12 10 -2.1 6.4
 0 -12 10 378.96 21
 1 -12 10 60.79 10.1
 2 -12 10 62.29 10.3
 3 -12 10 541.95 47.7
 4 -12 10 184.38 17.3
 5 -12 10 29.6 11.5
 -5 -11 10 85.09 13.9
 4 11 -10 -4.5 5.2
 -4 -11 10 6.1 8.6
 -3 -11 10 248.78 19.3
 -2 -11 10 413.46 26.2
 -1 -11 10 5.5 6.9
 0 -11 10 -3.7 6
 1 -11 10 93.19 11.1
 2 -11 10 4.6 7
 3 -11 10 63.59 9.3
 4 -11 10 8 8.4
 5 -11 10 -2.7 9.6
 -6 -10 10 12.1 10.3
 -5 -10 10 38.1 11.3
 4 10 -10 81.89 9
 -4 -10 10 107.79 13.2
 -3 -10 10 11 8
 -2 -10 10 18.2 7.6
 1 10 -10 162.68 12.1
 -1 -10 10 193.08 15.2
 0 -10 10 36.7 8.1
 1 -10 10 48.6 7.9
 2 -10 10 17.1 7.4
 3 -10 10 104.09 12.2
 4 -10 10 10.6 8.1
 5 -10 10 48 12.2
 -6 -9 10 84.29 14.5
 -5 -9 10 120.99 13.1
 -4 -9 10 41.3 9.8
 -3 -9 10 14 6.1
 -2 -9 10 270.17 18.7
 1 9 -10 19.3 4.8
 -1 -9 10 33 6.9
 0 -9 10 96.59 11.1
 1 -9 10 1 4.4
 2 -9 10 17 7.5
 3 -9 10 13.3 7.6
 4 -9 10 24.3 7.2
 5 -9 10 14.1 9.5
 -6 -8 10 -0.5 9.7
 -5 -8 10 177.28 19.6
 -4 -8 10 65.59 9.6
 -3 -8 10 17.7 7.9
 -2 -8 10 279.27 18.3
 1 8 -10 180.48 12.5
 -1 -8 10 193.38 13.9
 0 8 -10 -0.1 2.8
 0 -8 10 4.2 4.7
 1 -8 10 49.8 7.7
 2 -8 10 52.19 7.9
 3 -8 10 77.29 10.8
 4 -8 10 125.89 13.8
 5 -8 10 15.9 9.1
 6 -8 10 9.6 7.9
 -6 -7 10 155.28 17.2
 -5 -7 10 5.5 6
 -4 -7 10 125.79 14.3
 -3 -7 10 1287.67 64.59
 -2 -7 10 216.48 16
 1 7 -10 168.48 11.4
 -1 -7 10 150.18 13.7
 0 7 -10 318.97 21.7
 0 -7 10 360.66 20.5
 1 -7 10 696.53 39
 2 -7 10 279.27 18.3
 3 -7 10 337.77 26
 4 -7 10 117.89 13
 5 -7 10 -5.9 8.1
 6 -7 10 246.68 20.6
 -6 -6 10 22 10
 -5 -6 10 18.9 8.8
 -4 -6 10 16 6.3
 -4 -6 10 9.6 4.6
 -3 -6 10 3.5 6.2
 -2 -6 10 5.9 6.4
 -1 -6 10 -6.1 5.9
 0 6 -10 155.88 9.4
 0 -6 10 142.19 11.8
 1 -6 10 98.19 10.6
 2 -6 10 172.58 16
 3 -6 10 154.98 13.9
 4 -6 10 93.89 11.9
 5 -6 10 45.8 10.5
 6 -6 10 16.8 10.5
 -6 -5 10 11.3 9.4
 -5 -5 10 62.29 11
 -4 -5 10 13.8 4.3
 -4 -5 10 30.3 8.3
 -3 -5 10 282.67 19.8
 -2 -5 10 204.98 15.6
 -1 -5 10 1052.39 42
 0 -5 10 3.9 5.6
 -1 5 -10 101.09 5.3
 1 -5 10 72.59 9.9
 2 -5 10 640.94 29.3
 3 -5 10 349.96 19.7
 4 -5 10 280.87 18.3
 5 -5 10 22.4 8.7
 6 -5 10 70.99 12.5
 -6 -4 10 19.6 9.2
 -5 -4 10 247.38 18.1
 -4 -4 10 71.89 6.5
 -3 -4 10 13.6 7.1
 -2 -4 10 600.04 45.6
 -1 -4 10 1047.7 47.4
 0 -4 10 216.38 15.7
 1 -4 10 107.69 10.7
 2 -4 10 611.14 28
 3 -4 10 38.7 8
 4 -4 10 12.7 7.1
 5 -4 10 31.7 7.6
 6 -4 10 14.4 9
 -7 -3 10 20 12.5
 -6 -3 10 145.29 15.5
 -5 -3 10 143.09 13.6
 -4 -3 10 39.1 9.4
 -4 -3 10 25.1 7.7
 -3 -3 10 60.99 9.1
 -2 -3 10 429.26 22.3
 -1 -3 10 0.1 5.4
 0 -3 10 338.27 23.6
 1 -3 10 42.6 6.9
 2 -3 10 -0.2 4
 3 -3 10 91.39 10.3
 4 -3 10 46.8 8.7
 5 -3 10 2.7 6.8
 6 -3 10 4.2 7.7
 -7 -2 10 -9.3 12.1
 -6 -2 10 67.79 11.8
 -5 -2 10 11.6 7.2
 -4 -2 10 74.89 9.9
 -4 -2 10 69.29 3.5
 -4 -2 10 75.59 6
 -3 -2 10 77.29 9.9
 -2 -2 10 129.79 11
 -1 -2 10 234.48 14.7
 0 -2 10 415.06 21.2
 1 -2 10 42.6 8
 -2 2 -10 2.9 1.8
 2 -2 10 1.7 3.9
 3 -2 10 513.05 26.4
 4 -2 10 108.89 11.1
 5 -2 10 22.8 7.9
 6 -2 10 16.4 8.4
 -7 -1 10 -2.6 9.7
 -6 -1 10 65.19 12
 -5 -1 10 1.5 6.8
 -4 -1 10 99.49 10.4
 -4 -1 10 75.99 4.6
 -3 -1 10 1.1 5.1
 -2 -1 10 25.4 7.1
 -1 -1 10 636.54 32.1
 0 -1 10 384.46 19.9
 1 -1 10 0.8 3.8
 -2 1 -10 67.49 6.6
 2 -1 10 43.5 8.2
 3 -1 10 136.19 11.6
 4 -1 10 8.7 4.4
 5 -1 10 -0.9 6.9
 6 -1 10 2.8 7.8
 -7 0 10 45.5 12.5
 -6 0 10 55.99 11.3
 -5 0 10 102.19 12.2
 -4 0 10 57.29 7.8
 -3 0 10 153.48 11.8
 -3 0 10 120.19 6.9
 -2 0 10 2347.07 101.59
 -1 0 10 585.84 29.7
 0 0 10 6.1 7
 1 0 10 2631.64 111.89
 2 0 10 2676.13 118.49
 -3 0 -10 16.9 3.6
 3 0 10 25.3 6.3
 4 0 10 4.1 5.4
 5 0 10 843.22 40.5
 6 0 10 84.19 11.8
 -7 1 10 -0.8 6.7
 -6 1 10 74.59 12
 -5 1 10 -3.2 6.5
 -4 1 10 93.09 9.8
 -3 1 10 0.1 4.7
 -2 1 10 10.9 3
 -2 1 10 21.8 6.2
 -1 1 10 532.15 28.7
 -1 1 10 585.94 24.4
 0 1 10 408.96 23.5
 -1 -1 -10 18.1 5.8
 1 1 10 -0.7 4.7
 2 1 10 72.49 8.8
 -3 -1 -10 182.58 14.4
 3 1 10 171.08 12.7
 4 1 10 25.3 6.4
 5 1 10 5.2 6.1
 6 1 10 7.9 8.5
 -7 2 10 11.6 10.3
 -6 2 10 55.79 11.2
 -5 2 10 20 7.7
 -4 2 10 86.89 10.1
 3 -2 -10 66.19 5.2
 -3 2 10 71.19 4.5
 -3 2 10 70.59 8.6
 -2 2 10 125.79 8.1
 -2 2 10 164.48 11.7
 -1 2 10 233.28 14
 -1 2 10 244.48 14.4
 0 -2 -10 386.46 22.2
 0 2 10 402.96 24.8
 0 2 10 359.16 16.9
 -1 -2 -10 55.39 7.4
 1 2 10 45.6 7.4
 2 2 10 5.1 4.8
 -3 -2 -10 466.15 30.1
 3 2 10 523.45 25.8
 4 2 10 96.99 9.4
 5 2 10 24.9 6.7
 6 2 10 10.5 6.7
 -6 3 10 138.79 14.9
 -5 3 10 162.28 14.3
 -4 3 10 23.9 6.8
 3 -3 -10 70.29 5.2
 -3 3 10 53.89 8.1
 2 -3 -10 501.35 22.1
 -2 3 10 492.05 22.8
 -1 3 10 -1.4 3.3
 -1 3 10 1.8 3
 0 -3 -10 322.77 17.2
 0 3 10 362.36 18.6
 0 3 10 338.87 18.6
 -1 -3 -10 35.9 6.1
 1 3 10 40.2 7
 -2 -3 -10 2.6 4.7
 2 3 10 3.4 4.5
 -3 -3 -10 76.39 8.8
 3 3 10 80.59 8.4
 -4 -3 -10 48.7 7.2
 4 3 10 57.19 8
 5 3 10 2.4 4.8
 6 3 10 -0.3 7.2
 6 3 10 0.6 5.1
 -6 4 10 12.6 8.6
 -5 4 10 316.27 19.9
 -4 4 10 77.39 9.6
 3 -4 -10 8.9 3.2
 -3 4 10 0.9 5.4
 2 -4 -10 649.54 39.2
 -2 4 10 637.64 30.2
 -2 4 10 590.04 33.2
 -1 4 10 1027.2 61.29
 -1 4 10 1118.19 63.89
 0 -4 -10 195.58 17.2
 0 4 10 178.58 10.8
 0 4 10 194.58 13
 -1 -4 -10 91.69 10
 1 4 10 112.69 10
 -2 -4 -10 622.34 51.49
 2 4 10 589.54 34.9
 -3 -4 -10 37.4 7
 -3 -4 -10 44.7 7.8
 3 4 10 50.19 6.4
 -4 -4 -10 14.3 6.5
 4 4 10 5 4.4
 5 4 10 46.9 7.5
 5 4 10 40.9 8.9
 6 4 10 8 7.8
 6 4 10 4.8 6.6
 -6 5 10 16.9 9.1
 -5 5 10 98.69 11.8
 -4 5 10 28.7 7.3
 3 -5 -10 303.27 18.7
 -3 5 10 355.96 18.6
 2 -5 -10 195.78 11.5
 -2 5 10 183.68 12.5
 -2 5 10 196.18 13
 1 -5 -10 1053.39 49.99
 -1 5 10 1159.98 63.49
 -1 5 10 1042.1 46.9
 0 -5 -10 0.4 4.4
 0 5 10 3.2 3.3
 0 5 10 5.4 5.4
 -1 -5 -10 86.59 9
 1 5 10 121.39 10.1
 -2 -5 -10 556.94 33.1
 2 5 10 531.25 29.1
 -3 -5 -10 281.17 30.6
 -3 -5 -10 329.07 30
 3 5 10 350.96 21.2
 -4 -5 -10 297.77 22.8
 4 5 10 300.17 22.5
 4 5 10 329.17 18.8
 5 5 10 14.9 4.9
 5 5 10 19.7 7.7
 6 5 10 105.89 14.2
 -6 6 10 -1.3 9
 -5 6 10 31.7 8.6
 -4 6 10 9.6 6.2
 -3 6 10 -7.7 5.1
 2 -6 -10 1.1 4.1
 -2 6 10 5.6 5.7
 -2 6 10 2.1 2.7
 1 -6 -10 -0.5 3.9
 -1 6 10 -5.4 4.3
 -1 6 10 1.6 3.4
 0 -6 -10 163.88 12.8
 0 6 10 143.29 10.8
 0 6 10 163.48 10.5
 -1 -6 -10 90.79 7.4
 1 6 10 79.39 7.8
 1 6 10 92.89 9.8
 -2 -6 -10 129.29 11.9
 2 6 10 133.29 11.3
 2 6 10 146.29 10.1
 -3 -6 -10 166.68 16.5
 -3 -6 -10 128.09 14.3
 3 6 10 140.19 9.5
 3 6 10 126.89 11.5
 -4 -6 -10 88.99 10.9
 4 6 10 109.79 8.5
 4 6 10 110.19 11.2
 5 6 10 52.19 9.5
 5 6 10 44 6.4
 6 6 10 17 9.2
 -6 7 10 197.98 17.8
 -5 7 10 4.5 7.2
 -4 7 10 122.29 11.8
 -3 7 10 1456.95 79.59
 2 -7 -10 200.98 12.6
 -2 7 10 238.58 13.9
 -2 7 10 220.38 13
 -1 7 10 140.99 11
 -1 7 10 160.38 11.1
 0 -7 -10 333.97 22.3
 0 7 10 367.16 21.6
 0 7 10 365.66 18.3
 -1 -7 -10 698.33 48.8
 1 7 10 746.23 33.4
 1 7 10 755.22 40.2
 -2 -7 -10 245.28 23.6
 2 7 10 299.17 15.9
 2 7 10 329.47 16.9
 -3 -7 -10 362.16 28.1
 3 7 10 420.56 21.1
 3 7 10 352.56 23.6
 -4 -7 -10 123.69 14.1
 4 7 10 129.99 11.9
 4 7 10 100.49 7.9
 5 7 10 1.7 7.2
 6 7 10 289.57 22.7
 -6 8 10 5.3 8.9
 -5 8 10 184.98 16.1
 -4 8 10 93.69 10.5
 -3 8 10 28.4 6.8
 -2 8 10 293.67 17.7
 -1 8 10 170.98 12.6
 -1 8 10 192.78 11.8
 0 -8 -10 0.4 4
 0 8 10 1.8 4.4
 0 8 10 -0.8 4.7
 -1 -8 -10 36.7 5.6
 1 8 10 35.3 5.8
 1 8 10 44.1 6.7
 -2 -8 -10 32.6 5
 2 8 10 24.1 6.6
 2 8 10 32.1 4.8
 -3 -8 -10 67.29 13.3
 3 8 10 101.99 10.5
 3 8 10 93.79 7.3
 -4 -8 -10 123.19 16.5
 4 8 10 112.19 8.7
 4 8 10 143.59 12.7
 -5 -8 -10 3.1 8.9
 5 8 10 -2.6 7.5
 6 8 10 -5.2 8
 -6 9 10 68.89 12.7
 -5 9 10 84.89 11.9
 -4 9 10 57.39 10
 -3 9 10 16.3 5.9
 -2 9 10 240.78 14.9
 1 -9 -10 21.5 5.3
 -1 9 10 25.2 4.7
 -1 9 10 20.5 5.7
 0 -9 -10 97.59 7.8
 0 -9 -10 119.89 10.9
 0 9 10 112.59 9.2
 0 9 10 103.19 9.3
 -1 -9 -10 0.4 3.3
 1 9 10 -7.6 4.4
 1 9 10 3.6 4
 2 9 10 36.6 7.5
 2 9 10 43.6 4.8
 -3 -9 -10 23.1 10.7
 3 9 10 35.3 3.8
 3 9 10 30.8 7.6
 -4 -9 -10 8 10.4
 4 9 10 20.3 7.5
 -5 -9 -10 9.6 10.1
 5 9 10 6.4 7.8
 -6 10 10 7.9 9.4
 -5 10 10 58.59 10.5
 -4 10 10 99.59 11.3
 -3 10 10 9.1 6.7
 2 -10 -10 12.1 5.1
 -2 10 10 10.4 5.1
 1 -10 -10 186.08 15.6
 -1 10 10 200.78 12.7
 -1 10 10 157.28 11.3
 0 -10 -10 42.4 6.5
 0 -10 -10 49.7 6
 0 10 10 50.89 7.2
 0 10 10 47.9 6.7
 -1 -10 -10 34.9 6.9
 1 10 10 46.1 5.6
 1 10 10 38.7 7.1
 2 10 10 12.4 2.7
 2 10 10 8 6.1
 -3 -10 -10 78.99 14.4
 3 10 10 104.99 11.2
 -4 -10 -10 7.6 9.1
 4 10 10 -4.8 7
 -5 -10 -10 62.79 13.9
 5 10 10 62.79 11.3
 -5 11 10 88.69 12.1
 -4 11 10 4.8 6.2
 3 -11 -10 223.08 17.1
 -3 11 10 234.58 15.5
 2 -11 -10 401.76 30.1
 -2 11 10 411.86 25.3
 1 -11 -10 21.8 5.5
 0 -11 -10 4.2 4.9
 0 11 10 2.6 4.6
 0 11 10 -1.3 4.1
 1 11 10 46.5 7.8
 1 11 10 60.69 5.5
 -2 -11 -10 2.2 6.2
 2 11 10 3.1 6.3
 2 11 10 5.1 1.7
 -3 -11 -10 63.39 15.2
 3 11 10 72.19 10.4
 -4 -11 -10 -2.7 12.6
 4 11 10 -1.3 7.2
 -5 -11 -10 2.5 11.3
 5 11 10 5.6 8.3
 -5 12 10 33.5 9.5
 -4 12 10 29.6 9.4
 3 -12 -10 12.9 4.5
 -3 12 10 10 5.8
 2 -12 -10 520.25 38.1
 -2 12 10 520.45 27
 1 -12 -10 1.1 6
 -1 12 10 6.9 5.1
 0 -12 -10 342.37 24.4
 0 12 10 376.16 25.5
 0 12 10 343.77 17.9
 -1 -12 -10 61.59 9.1
 1 12 10 54.59 5.2
 1 12 10 63.49 8.6
 -2 -12 -10 70.69 10.6
 2 12 10 79.49 10.2
 -3 -12 -10 481.75 35
 3 12 10 550.44 27.8
 -4 -12 -10 234.78 26.4
 4 12 10 264.07 18.9
 -5 -12 -10 19.9 12.9
 5 12 10 37.5 11.1
 -5 13 10 18.9 9.3
 -4 13 10 24.9 9.7
 3 -13 -10 65.09 6.9
 -3 13 10 76.19 9.6
 2 -13 -10 185.08 13.2
 -2 13 10 180.58 13.2
 1 -13 -10 7.9 5.5
 -1 13 10 10.9 4.4
 0 -13 -10 28.4 8.1
 0 13 10 18.3 5.2
 -1 -13 -10 51.39 9.2
 1 13 10 48.3 8.3
 -2 -13 -10 2.4 7.4
 2 13 10 0.1 6.7
 -3 -13 -10 23.3 10.7
 3 13 10 35.1 9
 -4 -13 -10 18.1 14.4
 4 13 10 4 7.9
 -4 14 10 20.6 8.2
 -3 14 10 61.19 9.1
 2 -14 -10 290.07 18
 -2 14 10 256.87 18.1
 1 -14 -10 1.5 6.8
 -1 14 10 8.4 4.8
 0 -14 -10 42.2 7.9
 -1 -14 -10 377.46 25.7
 -2 -14 -10 312.47 25.7
 2 14 10 336.17 21.4
 -3 -14 -10 1.8 10.6
 -3 -14 -10 18.4 9.4
 3 14 10 15.4 8.3
 -4 -14 -10 15.9 15.1
 4 14 10 10.2 8.7
 -4 15 10 38.6 9.5
 -3 15 10 16.4 7.6
 2 -15 -10 52.59 8.6
 -2 15 10 46.1 7.3
 1 -15 -10 54.79 9.8
 -1 15 10 61.09 7.3
 0 -15 -10 133.09 12.7
 -1 -15 -10 -5.3 8.9
 -2 -15 -10 5.4 8.5
 -3 -15 -10 15.8 12.8
 -3 -15 -10 57.09 11.9
 3 15 10 34.8 10
 -4 -15 -10 12.7 13.3
 -3 16 10 71.29 9.6
 2 -16 -10 51.89 9
 -2 16 10 36.8 7.7
 1 -16 -10 122.99 15.2
 0 -16 -10 0.2 8.9
 -1 -16 -10 -4.2 7.3
 -2 -16 -10 25.8 10.3
 -3 -16 -10 1.6 12.5
 -3 -16 -10 -5.8 11.7
 2 -17 -10 3.8 7.3
 1 -17 -10 32.1 8.8
 0 -17 -10 38.7 9.8
 -1 -17 -10 66.39 11.6
 -2 -17 -10 83.19 13.5
 2 -18 -10 41.1 8.7
 1 -18 -10 100.49 13.8
 0 -18 -10 34.3 12.1
 -1 -18 -10 91.69 13.4
 -1 -18 11 35.6 10.3
 0 -18 11 47.5 11
 1 -18 11 21.1 9.7
 -2 -17 11 67.29 10.5
 -1 -17 11 0.2 8.4
 0 -17 11 84.59 11.1
 1 -17 11 -0.2 8.5
 2 -17 11 3 8.8
 -3 -16 11 25.9 10.7
 -2 -16 11 9.9 9
 -1 -16 11 16 9
 0 -16 11 52.29 10.9
 1 -16 11 3.4 5.9
 2 -16 11 62.29 13.3
 3 -16 11 9.2 7.5
 -4 -15 11 3.6 10.7
 -3 -15 11 45.4 11.2
 -2 -15 11 69.19 12
 -1 -15 11 6.4 6.1
 0 -15 11 10.7 8
 1 -15 11 152.68 15.4
 2 -15 11 73.79 12.2
 3 -15 11 12.2 9.8
 4 14 -11 24.5 8.6
 -4 -14 11 27.4 11.1
 -3 -14 11 -2.4 8.7
 -2 -14 11 20.1 9.8
 -1 -14 11 278.37 20.1
 0 -14 11 36.6 9.5
 1 -14 11 -1 7.7
 2 -14 11 88.49 12.4
 3 -14 11 41.9 10.9
 4 -14 11 46.1 12.5
 4 13 -11 60.89 9.4
 -4 -13 11 69.69 12.6
 -3 -13 11 38.8 11.3
 -2 -13 11 194.08 18.4
 -1 -13 11 462.55 37.7
 0 -13 11 25.1 8.5
 1 -13 11 49 10.1
 2 -13 11 131.79 13.2
 3 -13 11 22.2 9.8
 4 -13 11 49.7 12.5
 -5 -12 11 7 11
 4 12 -11 3.2 6.1
 -4 -12 11 -6.3 9
 -3 -12 11 -3.5 8.2
 -2 -12 11 -3.6 7.9
 -1 -12 11 41.2 9.9
 0 -12 11 8.5 7.5
 1 -12 11 2.3 7.2
 2 -12 11 31 9.4
 3 -12 11 20 7.4
 4 -12 11 10.1 9.6
 -5 -11 11 92.39 15.5
 -4 -11 11 1.4 9.5
 -3 -11 11 128.49 15.6
 -2 -11 11 68.79 11.9
 -1 -11 11 450.15 31.8
 0 -11 11 4.1 5.2
 1 -11 11 -7.8 6.6
 2 -11 11 181.08 16.2
 3 -11 11 121.89 14.2
 4 -11 11 5.4 8.6
 5 -11 11 -4.8 9.7
 -5 -10 11 40.1 10.1
 -4 -10 11 64.79 10.3
 -3 -10 11 15 8.5
 -2 -10 11 212.18 19.2
 1 10 -11 908.11 54.19
 -1 -10 11 836.22 40.8
 0 -10 11 33.1 8.8
 1 -10 11 5 7.1
 2 -10 11 307.67 19.7
 3 -10 11 70.39 11.8
 4 -10 11 211.38 19.2
 5 -10 11 37.3 11.9
 -6 -9 11 48.3 12.9
 -5 -9 11 91.29 12.4
 -4 -9 11 21.2 7.4
 -3 -9 11 139.69 14.9
 -2 -9 11 521.05 35.7
 1 9 -11 196.78 15
 -1 -9 11 237.28 17.7
 0 -9 11 24.6 8.2
 1 -9 11 655.13 53.19
 2 -9 11 291.27 23.1
 3 -9 11 8.8 7.7
 4 -9 11 6.2 8.7
 5 -9 11 194.88 24.4
 -6 -8 11 21 11.5
 -5 -8 11 -4.8 8.8
 -4 -8 11 188.48 15.8
 -3 -8 11 75.59 11.5
 -2 -8 11 0.3 6.5
 1 8 -11 83.69 7.6
 -1 -8 11 109.19 12.5
 0 8 -11 583.14 39.6
 0 -8 11 532.35 27
 1 -8 11 -3 6.1
 2 -8 11 40.4 7.9
 3 -8 11 14.4 7.9
 4 -8 11 43.2 8.8
 5 -8 11 18.4 8.7
 -6 -7 11 -13.3 10.5
 -5 -7 11 23.5 10.1
 -4 -7 11 17.3 8.5
 -3 -7 11 9.5 7.7
 -2 -7 11 162.38 14.6
 1 7 -11 4.9 4
 -1 -7 11 4.7 6.6
 0 7 -11 100.29 7.2
 0 -7 11 89.59 11.4
 1 -7 11 -5.6 6.4
 2 -7 11 7.4 7
 3 -7 11 93.39 11.8
 4 -7 11 46.1 10.3
 5 -7 11 -2.9 9.4
 6 -7 11 9.7 11.2
 -6 -6 11 264.07 22.2
 -5 -6 11 1.3 8.4
 -4 -6 11 539.95 34
 -3 -6 11 -10.3 6.5
 -2 -6 11 147.79 13
 -1 -6 11 1070.49 52.89
 0 6 -11 714.23 43.1
 0 -6 11 661.03 47.8
 1 -6 11 20.2 6.1
 2 -6 11 1.9 7
 3 -6 11 375.66 25.9
 4 -6 11 11.4 8
 5 -6 11 65.39 12.5
 6 -6 11 -1.4 10
 -6 -5 11 35.4 11.6
 -5 -5 11 99.19 13.3
 -4 -5 11 63.89 10.9
 -3 -5 11 66.49 10.3
 -2 -5 11 618.94 33
 -1 -5 11 225.08 15.5
 0 -5 11 42.6 8.8
 -1 5 -11 189.38 11.2
 1 -5 11 210.58 15.7
 2 -5 11 406.96 23
 3 -5 11 18.9 7.6
 4 -5 11 11.4 8.1
 5 -5 11 108.59 14.1
 6 -5 11 18.6 10.7
 -6 -4 11 27.3 10.8
 -5 -4 11 70.19 11.9
 -4 -4 11 8.3 7.3
 -3 -4 11 21.6 7.5
 -2 -4 11 578.44 30.8
 -1 -4 11 184.78 14.6
 0 -4 11 0.7 6.6
 1 -4 11 14.7 6.8
 2 -4 11 245.38 16.6
 3 -4 11 0.3 4.8
 4 -4 11 218.98 16.9
 5 -4 11 4.7 8.1
 6 -4 11 3.6 9.3
 -6 -3 11 47 11.2
 -5 -3 11 6.1 8
 -4 -3 11 0.8 6.8
 -3 -3 11 31.2 6.8
 -2 -3 11 118.29 12
 -1 -3 11 192.18 15.3
 0 -3 11 598.84 30.8
 1 -3 11 15.3 5.5
 2 -3 11 169.58 13.6
 3 -3 11 714.43 48.1
 4 -3 11 198.88 15
 5 -3 11 15 8.4
 6 -3 11 44.3 11
 -6 -2 11 79.79 13.2
 -5 -2 11 18.3 8.4
 -4 -2 11 1.4 6.4
 -3 -2 11 163.18 14.6
 -2 -2 11 10.9 6.6
 -1 -2 11 464.35 23.5
 0 -2 11 0.2 6.1
 1 -2 11 96.39 11
 -2 2 -11 435.06 26
 2 -2 11 472.25 24.1
 3 -2 11 275.67 17.7
 4 -2 11 52.29 8.4
 5 -2 11 16.6 8.2
 6 -2 11 170.68 17.4
 -6 -1 11 2 8.3
 -5 -1 11 538.75 29.2
 -4 -1 11 71.29 10.2
 -3 -1 11 191.78 15.6
 -2 -1 11 189.88 14.8
 -1 -1 11 617.14 32.8
 0 -1 11 207.18 17.5
 1 -1 11 625.34 29.6
 2 -1 11 32.4 7.7
 3 -1 11 3.2 5.9
 4 -1 11 290.37 18.4
 5 -1 11 56.39 10
 6 -1 11 15 8.7
 -6 0 11 2.6 8.8
 -5 0 11 -1.6 7.3
 -4 0 11 7 6.2
 -3 0 11 4.8 5.9
 -2 0 11 9.9 6.4
 -1 0 11 9.1 6.2
 0 0 11 3.3 5.7
 1 0 11 -1.5 3.9
 2 0 11 -0.5 5.5
 -3 0 -11 4 3.1
 3 0 11 9 5.8
 4 0 11 11.2 6.5
 5 0 11 4.1 6.4
 6 0 11 2.6 7.4
 -6 1 11 6 9.4
 -5 1 11 485.15 26.5
 -4 1 11 67.79 9.9
 -3 1 11 209.78 15
 -2 1 11 195.68 14.4
 -2 1 11 183.58 11.9
 -1 1 11 604.54 33.8
 -1 1 11 653.23 28.8
 0 1 11 182.88 12.4
 0 1 11 198.58 13.7
 1 1 11 569.04 27.8
 2 1 11 40.8 7.8
 -3 -1 -11 -0.4 4
 3 1 11 -0.9 3.7
 4 1 11 256.47 16.6
 5 1 11 63.59 9.9
 6 1 11 1.6 8.7
 -6 2 11 55.89 11.8
 -5 2 11 0.8 7.5
 -4 2 11 -1.4 5.7
 3 -2 -11 185.88 12.7
 -3 2 11 204.68 14.6
 -3 2 11 170.68 9.8
 -2 2 11 6.9 5.9
 -2 2 11 1.8 2.7
 -1 2 11 421.76 21.4
 -1 2 11 401.86 20.8
 0 2 11 2.8 4.4
 0 2 11 6.9 5.8
 1 2 11 58.49 8.6
 2 2 11 436.46 21.7
 -3 -2 -11 341.27 25.2
 3 2 11 307.87 17.8
 4 2 11 62.09 8.5
 5 2 11 19 7.2
 6 2 11 170.38 17.5
 -6 3 11 42.2 11.1
 -5 3 11 25.5 8.8
 -4 3 11 -3.6 5.9
 3 -3 -11 26.6 4.2
 -3 3 11 29.2 7
 -3 3 11 26.9 3
 -2 3 11 117.99 11.2
 -1 3 11 171.98 12.7
 -1 3 11 172.98 13.5
 0 3 11 513.15 26
 0 3 11 557.24 25.6
 1 3 11 6.8 4.4
 2 3 11 126.59 10.4
 -3 -3 -11 762.02 49.9
 3 3 11 731.23 35.2
 -4 -3 -11 215.78 13.4
 4 3 11 186.38 13.3
 5 3 11 6.8 5.7
 6 3 11 24.6 8
 6 3 11 34.7 10.1
 -6 4 11 72.59 12.4
 -5 4 11 66.19 11.1
 -4 4 11 7.3 6.2
 3 -4 -11 30.8 4.8
 -3 4 11 42.7 7.8
 2 -4 -11 651.73 34.3
 -2 4 11 608.64 27
 -2 4 11 602.14 34.8
 -1 4 11 138.09 11.4
 -1 4 11 136.79 9.8
 0 4 11 13.5 5.1
 0 4 11 6.9 5.6
 1 4 11 36.3 7.3
 2 4 11 192.78 13.5
 -3 -4 -11 1.1 6.6
 3 4 11 0.7 4.5
 -4 -4 -11 200.98 15.5
 4 4 11 206.18 13.4
 5 4 11 13.2 5.5
 6 4 11 0.4 8
 6 4 11 -0.8 5.4
 -6 5 11 30.1 9.9
 -5 5 11 131.99 13.9
 -4 5 11 33.4 8.2
 3 -5 -11 56.59 5.8
 -3 5 11 67.79 8.9
 2 -5 -11 569.64 31.1
 -2 5 11 578.74 34.2
 -2 5 11 633.94 37.3
 -1 5 11 188.08 16
 -1 5 11 188.68 12.5
 0 5 11 65.39 8.5
 -1 -5 -11 187.58 14
 1 5 11 200.58 14.7
 -2 -5 -11 293.97 32.7
 2 5 11 323.07 17.1
 -3 -5 -11 17.8 6.7
 -4 -5 -11 9.3 6
 4 5 11 9.5 6.4
 4 5 11 9.1 4.5
 5 5 11 110.59 12.7
 5 5 11 123.29 11
 6 5 11 -5 8.2
 -6 6 11 266.97 23.1
 -5 6 11 0.4 7.8
 -4 6 11 563.94 28.9
 3 -6 -11 -0.6 3.7
 -3 6 11 13.6 6.1
 2 -6 -11 202.28 14.7
 -2 6 11 200.68 14.4
 -2 6 11 198.98 13.8
 -1 6 11 1014.9 41.2
 -1 6 11 1059.19 50.09
 0 6 11 739.63 33.8
 0 6 11 686.53 37.1
 -1 -6 -11 16.4 5.7
 1 6 11 28.7 6.6
 1 6 11 20.1 5.8
 -2 -6 -11 8.7 5.3
 2 6 11 11.6 5.7
 2 6 11 6.3 4.3
 -3 -6 -11 382.06 32.9
 3 6 11 454.25 22.5
 3 6 11 399.46 24.6
 -4 -6 -11 16.5 7.6
 4 6 11 11.9 5.1
 4 6 11 2.6 6.2
 5 6 11 50.19 7.1
 5 6 11 44.3 10.2
 6 6 11 4.4 9.3
 -6 7 11 -2.7 9.4
 -5 7 11 35.2 9.8
 -4 7 11 -2.9 6.9
 -3 7 11 29 7.3
 -2 7 11 129.89 12.6
 -2 7 11 115.39 8.3
 -1 7 11 -2 5.8
 -1 7 11 6.7 4.1
 0 -7 -11 82.09 8.7
 0 7 11 89.49 9.3
 0 7 11 85.19 8.4
 -1 -7 -11 7.5 5
 1 7 11 0.9 4.4
 1 7 11 3.7 5.8
 -2 -7 -11 6.6 5
 2 7 11 6.5 4.7
 2 7 11 11 5.7
 -3 -7 -11 66.99 12
 3 7 11 92.79 10.4
 3 7 11 102.79 7.8
 -4 -7 -11 63.19 11.7
 4 7 11 58.79 6.7
 4 7 11 58.69 9.3
 -5 -7 -11 0.8 7.4
 5 7 11 11 8.2
 -6 8 11 29.7 11.1
 -5 8 11 -2.6 7.6
 -4 8 11 256.97 17.6
 -3 8 11 70.19 9.5
 -2 8 11 8.6 5.1
 -1 8 11 75.99 8.6
 -1 8 11 85.49 7.3
 0 -8 -11 630.44 35.4
 0 8 11 590.24 35
 0 8 11 583.84 42.1
 -1 -8 -11 2.6 4.5
 1 8 11 -5.5 5.3
 1 8 11 0.9 4.1
 2 8 11 30.4 5.4
 2 8 11 25.6 6.8
 -3 -8 -11 20 9
 3 8 11 33.7 7.9
 3 8 11 23.9 4.4
 -4 -8 -11 13.3 11.3
 4 8 11 55.99 9.6
 -5 -8 -11 45.8 13
 5 8 11 29.9 9.5
 -6 9 11 28.5 11
 -5 9 11 80.79 13.6
 -4 9 11 38.5 9
 -3 9 11 150.48 13.4
 -2 9 11 502.15 31
 -1 9 11 255.17 19.1
 -1 9 11 207.08 12.2
 0 -9 -11 23.8 5.8
 0 9 11 24.7 5.8
 0 9 11 22.4 5.4
 1 9 11 592.64 25.2
 1 9 11 540.25 28.3
 2 9 11 310.97 18.6
 2 9 11 307.47 20.4
 -3 -9 -11 -6.3 8.7
 3 9 11 -5.3 6.3
 3 9 11 3 3.1
 -4 -9 -11 27.4 11.1
 4 9 11 21.6 8.4
 -5 -9 -11 155.68 18.8
 5 9 11 168.78 15.7
 -5 10 11 35.7 10.1
 -4 10 11 63.39 10.2
 -3 10 11 5.6 5.8
 -2 10 11 199.38 13.8
 -1 10 11 879.01 48
 -1 10 11 920.21 54.79
 0 10 11 49.5 7.1
 0 10 11 43 6.7
 1 10 11 3.9 4.1
 1 10 11 4.4 5
 2 10 11 309.17 21.1
 2 10 11 331.87 18.7
 3 10 11 88.19 10.9
 -4 -10 -11 132.99 17.8
 4 10 11 165.78 15
 -5 -10 -11 53.99 15.5
 5 10 11 27.4 8
 -5 11 11 93.69 13.2
 -4 11 11 10.2 7.3
 -3 11 11 119.29 11.7
 -2 11 11 66.79 8.5
 1 -11 -11 400.66 26
 -1 11 11 463.65 25.8
 0 -11 -11 3 6
 0 11 11 2.1 4.5
 0 11 11 0.5 3.7
 -1 -11 -11 6.7 5.7
 1 11 11 2.7 3.8
 1 11 11 8.1 5.7
 2 11 11 207.38 16
 -3 -11 -11 141.39 16.8
 3 11 11 113.99 12.6
 -4 -11 -11 -12.5 10.6
 4 11 11 8.7 7.8
 -5 -11 -11 34.3 13.4
 5 11 11 4.1 8.3
 -5 12 11 -5.1 8.4
 -4 12 11 16.7 7.9
 -3 12 11 5 7.6
 2 -12 -11 0.7 4.8
 -2 12 11 -0.6 5
 1 -12 -11 21.3 7.1
 -1 12 11 22.5 6.8
 0 -12 -11 7.3 6.9
 0 12 11 8.3 5.2
 0 12 11 0.4 4.3
 -1 -12 -11 -7.4 6.8
 1 12 11 -3.6 2.9
 1 12 11 8.5 7.1
 2 12 11 46.5 9.1
 -3 -12 -11 35.4 13
 3 12 11 26.1 9.1
 -4 -12 -11 11.5 11.8
 4 12 11 12.6 8.6
 -4 13 11 44.4 10.1
 -3 13 11 35.8 9.1
 2 -13 -11 221.98 16.9
 -2 13 11 216.28 17.4
 1 -13 -11 475.45 28.3
 -1 13 11 504.55 40
 0 13 11 27.1 5.6
 -1 -13 -11 45.9 8.9
 1 13 11 41.8 8.3
 -2 -13 -11 131.99 14.1
 2 13 11 90.09 11.5
 -3 -13 -11 25.2 12.2
 3 13 11 8.8 7.9
 -4 -13 -11 28 13.7
 4 13 11 43.9 10.7
 -4 14 11 41.8 9.8
 -3 14 11 1 6.1
 2 -14 -11 15.3 6.2
 1 -14 -11 291.07 25.2
 -1 14 11 276.77 25.1
 0 -14 -11 63.69 10.2
 -1 -14 -11 20.9 9.3
 1 14 11 6.6 6.9
 -2 -14 -11 101.69 12.5
 2 14 11 74.89 11.2
 -3 -14 -11 58.89 14.5
 3 14 11 76.99 12
 -4 -14 -11 49.5 15.6
 -4 15 11 -0.7 7.3
 -3 15 11 37.2 8.6
 2 -15 -11 49.6 8.6
 -2 15 11 74.59 8.6
 1 -15 -11 -1.4 7.3
 0 -15 -11 12.9 9.2
 -1 -15 -11 155.38 15.6
 -2 -15 -11 110.49 13.8
 2 15 11 84.89 11.9
 -3 -15 -11 19 13.4
 -3 -15 -11 9.6 9.6
 3 15 11 16.9 9.3
 -3 16 11 38.1 9.6
 2 -16 -11 5.9 7.1
 1 -16 -11 -7.7 7.7
 0 -16 -11 49 11.1
 -1 -16 -11 -3.1 9.8
 -2 -16 -11 78.29 13.2
 1 -17 -11 0.6 8.1
 0 -17 -11 82.89 12.5
 -1 -17 -11 3.1 8.5
 -2 -17 -11 2.7 11.6
 0 -18 -11 57.39 13.1
 -1 -17 12 5.7 9.1
 0 -17 12 39.5 11.5
 1 -17 12 1.4 9.6
 -2 -16 12 66.09 12.8
 -1 -16 12 26.4 10.7
 0 -16 12 148.79 16.5
 1 -16 12 30.7 8.6
 2 -16 12 36.2 11.2
 -3 -15 12 20.5 8.6
 -2 -15 12 0.1 9.5
 -1 -15 12 328.87 26.6
 0 -15 12 50.19 12
 1 -15 12 44.5 11.2
 2 -15 12 16.4 9.8
 3 -15 12 68.49 13.3
 -4 -14 12 21.1 11.5
 -3 -14 12 67.99 13.2
 -2 -14 12 1.7 9.2
 -1 -14 12 0 6
 0 -14 12 45.1 10.6
 1 -14 12 98.99 13.7
 2 -14 12 2.9 9.6
 3 -14 12 -8.4 9.5
 -4 -13 12 -2.9 10.1
 -3 -13 12 28.6 11.3
 -2 -13 12 86.89 13.2
 -1 -13 12 2.1 8.1
 0 -13 12 4.3 8.1
 1 -13 12 45.7 10.8
 2 -13 12 9.3 6.8
 3 -13 12 59.99 13
 4 -13 12 -2.8 10.4
 -4 -12 12 -1.4 9.9
 -3 -12 12 -4.9 8.6
 -2 -12 12 10.1 8.7
 -1 -12 12 188.48 20.9
 0 -12 12 258.47 18.4
 1 -12 12 55.09 10.8
 2 -12 12 131.29 15.6
 3 -12 12 293.47 20.7
 4 -12 12 19.1 11.1
 -5 -11 12 28.4 12.5
 -4 -11 12 194.98 19.4
 -3 -11 12 16.3 9.2
 -2 -11 12 -1.8 6.1
 -1 -11 12 222.48 16.9
 0 -11 12 156.08 15.4
 1 -11 12 77.39 12
 2 -11 12 16.4 9.4
 3 -11 12 153.58 16.3
 4 -11 12 0 9.7
 -5 -10 12 75.89 14.8
 -4 -10 12 10.8 10.1
 -3 -10 12 91.99 13.3
 -2 -10 12 64.99 11.4
 -1 -10 12 18.7 8.7
 0 -10 12 151.98 15.2
 1 -10 12 148.59 15.6
 2 -10 12 42.1 10.6
 3 -10 12 5.9 8.4
 4 -10 12 91.89 14.5
 5 -10 12 11.7 8.4
 -5 -9 12 4 7.4
 -4 -9 12 91.29 14
 -3 -9 12 8.4 6.6
 -2 -9 12 126.19 13.8
 1 9 -12 219.78 15
 -1 -9 12 215.48 16.5
 0 -9 12 67.89 11.7
 1 -9 12 166.08 14.3
 2 -9 12 -2.3 7.5
 3 -9 12 121.89 14.2
 4 -9 12 -9.2 8.9
 5 -9 12 56.29 14
 -5 -8 12 240.98 20.8
 -4 -8 12 2.4 6.4
 -3 -8 12 175.68 16.2
 -2 -8 12 70.99 11.2
 1 8 -12 14.5 4.8
 -1 -8 12 0.9 8.1
 0 8 -12 1243.38 92.19
 0 -8 12 1236.58 56.49
 1 -8 12 265.27 19.6
 2 -8 12 3.9 7.4
 3 -8 12 133.39 14.9
 4 -8 12 248.68 20.7
 5 -8 12 -1.9 10.1
 -6 -7 12 -15.6 11.5
 -5 -7 12 3.9 9.3
 -4 -7 12 4.1 8.6
 -3 -7 12 8.9 7.8
 -2 -7 12 121.99 13.5
 1 7 -12 39.6 5.8
 -1 -7 12 34.8 7.8
 0 7 -12 30.3 4.1
 0 -7 12 46.1 8.4
 1 -7 12 50.39 10.5
 2 -7 12 302.27 19.8
 3 -7 12 24.4 8.9
 4 -7 12 31.1 11.2
 5 -7 12 79.29 14.7
 -6 -6 12 -1.2 10.8
 -5 -6 12 -5.3 6.5
 -4 -6 12 12.7 8.8
 -3 -6 12 49 8.8
 -2 -6 12 27.6 9
 -1 -6 12 151.08 14.2
 0 6 -12 207.58 16.1
 0 -6 12 185.78 14.9
 1 -6 12 360.36 27.5
 2 -6 12 172.18 15.6
 3 -6 12 102.59 12.9
 4 -6 12 108.79 14.3
 5 -6 12 34.4 11.5
 -6 -5 12 49.2 13.4
 -5 -5 12 28.4 11.3
 -4 -5 12 7.9 8.7
 -3 -5 12 218.98 18.2
 -2 -5 12 242.08 17.7
 -1 -5 12 104.59 12.3
 0 -5 12 0 4.7
 -1 5 -12 28.5 2.7
 1 -5 12 26.3 8.5
 2 -5 12 92.19 12
 3 -5 12 90.49 12.3
 4 -5 12 129.99 15
 5 -5 12 -0.1 6.3
 -6 -4 12 40.9 12.3
 -5 -4 12 348.07 25.4
 -4 -4 12 -1.9 5.2
 -3 -4 12 107.19 11.4
 -2 -4 12 334.27 20.6
 -1 -4 12 247.98 19.7
 0 -4 12 639.34 30.8
 1 -4 12 42.7 9.4
 2 -4 12 289.87 20.3
 3 -4 12 -3 5.4
 4 -4 12 133.99 14.5
 5 -4 12 26.2 8.3
 6 -4 12 25.6 11.9
 -6 -3 12 48.5 12.7
 -5 -3 12 44.7 11.8
 -4 -3 12 469.95 28.8
 -3 -3 12 3.8 6.7
 -2 -3 12 20 7.7
 -1 -3 12 931.11 45.1
 0 -3 12 209.88 16.6
 1 -3 12 112.59 12.6
 2 -3 12 22.2 8.2
 3 -3 12 325.27 24.2
 4 -3 12 6.2 7.9
 5 -3 12 52.19 11
 6 -3 12 17.5 12.8
 -6 -2 12 6.1 9.9
 -5 -2 12 90.79 13.5
 -4 -2 12 8.5 8.2
 -3 -2 12 72.69 10.7
 -2 -2 12 149.79 14.6
 -1 -2 12 338.77 21.3
 0 -2 12 14.7 7.4
 1 -2 12 10.3 5.4
 -2 2 -12 400.06 24.7
 2 -2 12 364.56 22.2
 3 -2 12 96.09 11.1
 4 -2 12 6 7.7
 5 -2 12 12.4 8.7
 6 -2 12 52.59 12.2
 -6 -1 12 23.6 9.9
 -5 -1 12 145.69 15.4
 -4 -1 12 457.65 25.4
 -3 -1 12 60.79 10.1
 -2 -1 12 48.5 8.8
 -1 -1 12 811.92 37.1
 0 -1 12 240.48 16.9
 1 -1 12 93.19 11.3
 2 -1 12 6 5
 3 -1 12 17.4 7.7
 4 -1 12 117.19 12.9
 5 -1 12 87.39 13.6
 6 -1 12 4.5 9
 -6 0 12 16.9 10.4
 -5 0 12 16.9 9
 -4 0 12 124.09 13.4
 -3 0 12 152.68 13.9
 -2 0 12 145.09 8.8
 -2 0 12 169.48 15.5
 -1 0 12 3.1 6.2
 0 0 12 58.89 9.7
 1 0 12 302.17 20.8
 2 0 12 96.39 11.2
 -3 0 -12 26.2 4.6
 3 0 12 24.2 7.6
 4 0 12 76.09 10.5
 5 0 12 177.48 15.6
 6 0 12 16.7 8.4
 -6 1 12 11 10.3
 -5 1 12 130.99 14.3
 -4 1 12 422.66 27.5
 -3 1 12 43.9 8.6
 -2 1 12 46.9 5.3
 -2 1 12 43.2 8.6
 -1 1 12 713.33 35.7
 -1 1 12 778.42 51.69
 0 1 12 228.88 16.3
 1 1 12 82.99 10.7
 2 1 12 10.1 6.8
 -3 -1 -12 39 5.8
 4 1 12 120.09 12.1
 5 1 12 125.29 12.8
 6 1 12 8.1 8
 -6 2 12 -3 8.9
 -5 2 12 63.29 11.5
 -4 2 12 5.1 6.9
 3 -2 -12 45.8 5.4
 -3 2 12 50.99 3.9
 -3 2 12 53.79 7.9
 -2 2 12 138.39 13
 -2 2 12 128.49 8.4
 -1 2 12 310.77 17.6
 -1 2 12 345.17 19.8
 0 2 12 6.2 6.1
 1 2 12 10.3 6.2
 2 2 12 371.66 21
 -3 -2 -12 111.29 9.1
 3 2 12 95.19 10.5
 4 2 12 0.1 5.9
 5 2 12 1.2 7.7
 6 2 12 39.2 10.8
 -6 3 12 62.49 13
 -5 3 12 72.69 11.9
 -4 3 12 448.86 26.6
 3 -3 -12 -0.5 3.6
 -3 3 12 3.9 1.9
 -3 3 12 3.3 6.1
 -2 3 12 23.5 7.8
 -1 3 12 852.91 47.4
 -1 3 12 897.01 61.19
 0 3 12 160.18 13.4
 1 3 12 129.49 11.9
 2 3 12 3.2 5.5
 -3 -3 -12 354.66 35.3
 3 3 12 285.27 21.4
 4 3 12 18.2 7.3
 5 3 12 81.49 10.2
 6 3 12 20 7.8
 6 3 12 21.8 10.2
 -6 4 12 33.8 11.4
 -5 4 12 383.06 24
 -4 4 12 -0.5 6.8
 3 -4 -12 104.99 8.8
 -3 4 12 130.79 8.5
 -3 4 12 153.78 12.1
 2 -4 -12 346.67 26.5
 -2 4 12 374.26 20
 -2 4 12 366.76 20.6
 -1 4 12 251.37 15.7
 -1 4 12 232.78 14.5
 0 4 12 613.64 30
 1 4 12 35.4 7.6
 2 4 12 251.57 18.5
 -3 -4 -12 5.3 5.9
 3 4 12 -0.1 4.6
 -4 -4 -12 162.98 14.8
 4 4 12 124.19 11.1
 5 4 12 38.8 7.6
 -6 5 12 36.5 11.3
 -5 5 12 32.2 10
 -4 5 12 20.1 8.2
 3 -5 -12 245.58 16.3
 -3 5 12 240.18 19.8
 2 -5 -12 283.07 20.1
 -2 5 12 255.27 18.7
 -2 5 12 261.77 26.9
 -1 5 12 136.29 9.3
 -1 5 12 113.29 11.3
 0 5 12 6.4 6.5
 1 5 12 31.6 8
 2 5 12 118.49 10.8
 -3 -5 -12 66.09 10.8
 3 5 12 79.69 9.1
 -4 -5 -12 155.18 16.4
 4 5 12 190.68 15.1
 4 5 12 155.98 14.7
 5 5 12 -0.7 7.3
 5 5 12 0.5 5.2
 -6 6 12 9.5 10.1
 -5 6 12 -8 8.1
 -4 6 12 19.4 8.2
 -3 6 12 44.8 8.2
 -2 6 12 21.3 4.3
 -2 6 12 20.4 6.9
 -1 6 12 148.29 10.1
 -1 6 12 171.88 12.8
 0 6 12 211.78 15.1
 0 6 12 181.58 12.1
 1 6 12 386.26 22.2
 1 6 12 363.46 23.2
 2 6 12 150.38 12.8
 2 6 12 158.58 12.1
 -3 -6 -12 69.79 12
 3 6 12 103.09 11.1
 3 6 12 104.39 8.8
 -4 -6 -12 121.79 13.7
 4 6 12 139.99 12.6
 4 6 12 134.09 13.5
 5 6 12 50.49 10.8
 -6 7 12 4.8 9.9
 -5 7 12 6.3 8.8
 -4 7 12 -0.9 6.9
 -3 7 12 23.5 7.4
 -2 7 12 77.29 8.2
 -2 7 12 74.29 10.4
 -1 7 12 36.1 7.3
 -1 7 12 48.7 6.4
 0 7 12 36.6 6.9
 0 7 12 28.6 7
 1 7 12 32 7.2
 2 7 12 317.17 18.3
 2 7 12 289.77 16.8
 -3 -7 -12 26.3 9.1
 3 7 12 11.9 4.9
 3 7 12 14.2 7.1
 -4 -7 -12 26.1 11
 4 7 12 12.7 7.5
 4 7 12 9.8 4.7
 -5 -7 -12 86.19 12.3
 5 7 12 81.59 12.7
 -5 8 12 261.77 20
 -4 8 12 3 7.7
 -3 8 12 195.78 14.7
 -2 8 12 42 5.3
 -1 8 12 5.7 6.8
 -1 8 12 8 4.9
 0 8 12 1287.97 93.39
 0 8 12 1348.07 71.49
 1 8 12 313.27 18.4
 1 8 12 277.47 20.7
 2 8 12 13.3 6.2
 2 8 12 6.9 4.6
 -3 -8 -12 224.18 23.5
 3 8 12 182.68 14.6
 3 8 12 159.28 12.5
 -4 -8 -12 275.47 25.8
 4 8 12 267.87 19
 -5 -8 -12 9.1 11.7
 5 8 12 -2.9 8.3
 -5 9 12 7.1 9.1
 -4 9 12 107.59 13.5
 -3 9 12 27.8 7.4
 -2 9 12 108.89 10.7
 -1 9 12 207.68 15.4
 -1 9 12 197.18 16.6
 0 9 12 51.49 8.1
 1 9 12 192.68 12.8
 1 9 12 175.38 14
 2 9 12 4.3 6.5
 2 9 12 -1 3.7
 3 9 12 167.68 14.6
 -4 -9 -12 15.1 12.5
 4 9 12 17 10.2
 -5 -9 -12 14.8 11.8
 5 9 12 26.4 10.2
 -5 10 12 88.89 13.2
 -4 10 12 17.6 8.2
 -3 10 12 103.59 11.5
 -2 10 12 35.2 7.5
 -1 10 12 19 6.2
 -1 10 12 23.3 6.8
 0 10 12 161.28 16.1
 0 10 12 175.88 12.4
 1 10 12 146.19 11.1
 1 10 12 141.79 12
 2 10 12 30.8 7.8
 2 10 12 36.3 5.2
 -3 -10 -12 8.1 12.5
 3 10 12 -2.8 6.8
 -4 -10 -12 78.59 14.7
 4 10 12 106.79 12.8
 -5 11 12 40.1 12.4
 -4 11 12 135.39 14.4
 -3 11 12 12.1 7
 -2 11 12 6 5.8
 -1 11 12 273.17 16.5
 -1 11 12 275.47 22.6
 0 11 12 129.79 11.7
 0 11 12 133.49 11.2
 1 11 12 58.19 8.6
 1 11 12 60.09 6.8
 2 11 12 18.4 7.4
 -3 -11 -12 124.89 16.3
 3 11 12 129.69 13.7
 -4 -11 -12 5.7 13.9
 4 11 12 7.4 8.1
 -4 12 12 2.5 7.7
 -3 12 12 -2.9 6.3
 -2 12 12 21.4 7.6
 -1 12 12 226.98 19.5
 0 12 12 254.77 17.6
 0 12 12 265.37 16
 1 12 12 57.99 9.2
 2 12 12 129.09 13
 -3 -12 -12 326.07 31.3
 3 12 12 345.17 21.7
 -4 -12 -12 53.59 16.5
 -4 13 12 1.5 7.9
 -3 13 12 58.79 9.6
 -2 13 12 45.4 8
 1 -13 -12 -5 6.3
 -1 13 12 10.1 6.2
 0 -13 -12 3.6 7.2
 1 13 12 39.8 8.5
 2 13 12 9 7.4
 -3 -13 -12 61.09 16.8
 -4 14 12 7.8 8.4
 -3 14 12 42.5 9
 2 -14 -12 3.3 6.1
 -2 14 12 -4.2 5.5
 1 -14 -12 -2.2 7.2
 -1 14 12 0.5 4.4
 0 -14 -12 36.8 8.8
 1 14 12 81.29 10.8
 2 14 12 -2.2 7.6
 -3 -14 -12 -18.1 12.5
 3 14 12 0.3 8.4
 -3 15 12 7.1 8.5
 1 -15 -12 331.17 26.6
 0 -15 -12 93.19 11.9
 -1 -15 -12 31.5 9.1
 2 15 12 -1.5 8.1
 1 -16 -12 17.2 7.5
 0 -16 -12 165.18 15.4
 -1 -16 -12 43.7 11.9
 -2 -16 -12 13.5 9.9
 1 -17 -12 -5.9 8.5
 0 -17 -12 20 9.2
 -1 -16 13 11.2 10.9
 0 -16 13 11.5 10.5
 1 -16 13 36.5 12.2
 -2 -15 13 6 9.8
 -1 -15 13 32.9 11.4
 0 -15 13 85.19 13.7
 1 -15 13 70.99 13.5
 2 -15 13 -1.5 9.7
 -3 -14 13 13.6 10.8
 -2 -14 13 0.9 9.6
 -1 -14 13 45.3 9.8
 0 -14 13 0.3 9.3
 1 -14 13 42.2 12.1
 2 -14 13 7.1 7.5
 3 -14 13 6.5 7.2
 -3 -13 13 115.69 16.7
 -2 -13 13 72.49 11.5
 -1 -13 13 6.9 9.4
 0 -13 13 423.36 28
 1 -13 13 16.1 9.9
 2 -13 13 172.98 19.2
 3 -13 13 14.7 10.8
 -4 -12 13 13 9
 -3 -12 13 10.1 10.4
 -2 -12 13 7.5 9.4
 -1 -12 13 4.3 6.6
 0 -12 13 -0.4 6.3
 1 -12 13 -3.2 8.5
 2 -12 13 3 10.1
 3 -12 13 1.3 10.9
 -4 -11 13 42.8 10.9
 -3 -11 13 25.5 8.3
 -2 -11 13 204.18 18.8
 -1 -11 13 53.69 11.8
 0 -11 13 110.59 14.6
 1 -11 13 63.99 12.2
 2 -11 13 357.86 25.4
 3 -11 13 4.8 7.3
 4 -11 13 38.2 12.7
 -5 -10 13 38.9 14.1
 -4 -10 13 219.08 20.6
 -3 -10 13 93.69 14.1
 -2 -10 13 7.2 9.3
 -1 -10 13 25.4 7.9
 0 -10 13 8.5 8.8
 1 -10 13 46.2 11
 2 -10 13 35 10.6
 3 -10 13 42.4 11.7
 4 -10 13 103.39 16.2
 -5 -9 13 12.5 9.1
 -4 -9 13 9.2 10
 -3 -9 13 18 9.9
 -2 -9 13 1.4 8.4
 -1 -9 13 21.8 9.2
 0 -9 13 10.7 8.7
 1 -9 13 6.7 5.9
 2 -9 13 45.1 10.7
 3 -9 13 10.9 9.6
 4 -9 13 0.5 10.6
 -5 -8 13 95.49 15.6
 -4 -8 13 62.59 11.3
 -3 -8 13 36.3 9
 -2 -8 13 -3 5.7
 -1 -8 13 289.17 29.6
 0 -8 13 12.7 8.7
 1 -8 13 159.98 15
 2 -8 13 5.6 6.4
 3 -8 13 22.5 10
 4 -8 13 69.99 13.7
 5 -8 13 83.89 16.4
 -5 -7 13 -1 10.1
 -4 -7 13 21.5 10.9
 -3 -7 13 59.89 11.9
 -2 -7 13 27.6 9.5
 1 7 -13 23.4 5.3
 -1 -7 13 34.3 10
 0 7 -13 86.99 7.2
 1 -7 13 40 10.8
 2 -7 13 -3.9 7.4
 3 -7 13 42.2 10.8
 4 -7 13 4.8 10.4
 5 -7 13 -3.2 11.4
 -5 -6 13 175.18 17.8
 -4 -6 13 480.65 27.4
 -3 -6 13 38.1 8.7
 -2 -6 13 9.9 8.3
 -1 -6 13 764.82 36.8
 0 -6 13 58.59 11.3
 1 -6 13 851.71 39.9
 2 -6 13 6.1 8.1
 3 -6 13 129.39 15.4
 4 -6 13 154.68 17.2
 5 -6 13 139.59 17.5
 -6 -5 13 0.4 7.6
 -5 -5 13 30.6 11.3
 -4 -5 13 8 9.2
 -3 -5 13 72.19 11.9
 -2 -5 13 7 5.8
 -1 -5 13 21.1 6.7
 0 -5 13 129.59 14.1
 -1 5 -13 24.8 6.4
 1 -5 13 28.8 9.5
 2 -5 13 72.59 11.9
 3 -5 13 -1 6
 4 -5 13 11.3 9.4
 5 -5 13 6.3 8.2
 -6 -4 13 36.7 13
 -5 -4 13 0.4 6.5
 -4 -4 13 22.4 9.6
 -3 -4 13 279.37 22.2
 -2 -4 13 74.49 10
 -1 -4 13 49.99 8.7
 0 -4 13 9.5 6.3
 1 -4 13 121.59 12.6
 2 -4 13 32.4 9.7
 3 -4 13 338.37 25.7
 4 -4 13 16 9.3
 5 -4 13 2.1 6.7
 -6 -3 13 29 9.8
 -5 -3 13 -3.3 6.9
 -4 -3 13 3.8 8.9
 -3 -3 13 170.48 17
 -2 -3 13 390.96 22.9
 -1 -3 13 322.27 26
 0 -3 13 380.06 26.4
 1 -3 13 370.26 23.3
 2 -3 13 277.57 20
 3 -3 13 193.58 17.2
 4 -3 13 25.8 10
 5 -3 13 2.1 8.9
 -6 -2 13 8.5 8
 -5 -2 13 22.8 8
 -4 -2 13 124.89 15
 -3 -2 13 21.8 8.2
 -2 -2 13 16.4 7.6
 -1 -2 13 32.6 7.6
 0 -2 13 8.7 7.7
 1 -2 13 11.3 8.2
 -2 2 -13 22.2 3.5
 2 -2 13 18.7 8.7
 3 -2 13 19 8.9
 4 -2 13 -5 7.7
 5 -2 13 20.7 9.9
 -6 -1 13 9.1 10.3
 -5 -1 13 68.59 12.7
 -4 -1 13 331.77 26.2
 -3 -1 13 398.36 30.3
 -2 -1 13 50.49 8.3
 -1 -1 13 78.79 11.3
 0 -1 13 1819.32 83.29
 1 -1 13 132.89 13.9
 2 -1 13 101.59 12.5
 3 -1 13 145.89 13.5
 4 -1 13 343.37 24
 5 -1 13 29.2 10.3
 -6 0 13 2.6 9.5
 -5 0 13 -1.9 8.1
 -4 0 13 -0.5 8.3
 -3 0 13 3.7 7.3
 -2 0 13 0.6 3.4
 -2 0 13 1.8 6.4
 -1 0 13 -1.3 6.6
 0 0 13 2.1 7.6
 1 0 13 1.2 6.6
 2 0 13 6.1 7.1
 -3 0 -13 5.1 3.5
 3 0 13 0.3 4.6
 4 0 13 -1.9 7.4
 5 0 13 6.1 8.5
 -6 1 13 9.1 9.6
 -5 1 13 95.09 12
 -4 1 13 270.27 19.8
 -3 1 13 434.16 24.4
 -2 1 13 70.69 10.2
 -2 1 13 61.89 6.3
 -1 1 13 52.19 6.8
 0 1 13 1826.62 124.29
 1 1 13 161.28 14.5
 2 1 13 85.99 11.2
 -3 -1 -13 125.49 11.6
 3 1 13 142.89 13.5
 4 1 13 410.56 24
 5 1 13 33.7 9.4
 -6 2 13 6.4 9.9
 -5 2 13 29.7 9.9
 -4 2 13 134.39 14.3
 -3 2 13 11.5 2.6
 -3 2 13 6.7 7.5
 -2 2 13 6.1 6.9
 -1 2 13 46.3 6.6
 -1 2 13 46.4 9.1
 0 2 13 8.7 7.1
 1 2 13 15.9 7.3
 2 2 13 30.4 8.2
 -3 -2 -13 29.5 6.6
 3 2 13 44.4 8.9
 4 2 13 1.5 6.8
 5 2 13 28.2 8.5
 -6 3 13 27.7 11.6
 -5 3 13 -2.1 7.9
 -4 3 13 9.4 8.2
 -3 3 13 161.98 10
 -3 3 13 156.38 14.4
 -2 3 13 424.86 29.6
 -1 3 13 310.67 18.2
 -1 3 13 321.67 19.5
 0 3 13 423.86 23.9
 1 3 13 320.77 19.7
 2 3 13 224.28 17.6
 -3 -3 -13 156.08 16.1
 3 3 13 155.48 13.5
 -4 -3 -13 16.1 6
 4 3 13 15.1 6.9
 5 3 13 3.8 7.9
 -6 4 13 36.7 11.9
 -5 4 13 15.5 9.1
 -4 4 13 6.6 7.4
 -3 4 13 227.28 15.3
 -3 4 13 213.28 16.9
 -2 4 13 70.79 6.6
 -2 4 13 68.79 10.4
 -1 4 13 28.3 6.9
 -1 4 13 34.4 6.2
 0 4 13 -0.2 6.2
 1 4 13 111.19 11.9
 2 4 13 19.8 7.1
 -3 -4 -13 352.36 30.4
 3 4 13 337.57 21.7
 -4 -4 -13 5.2 6.4
 4 4 13 12.8 7.2
 5 4 13 -2.2 6
 -5 5 13 24.6 10
 -4 5 13 9.4 8.2
 -3 5 13 27.3 3.3
 -2 5 13 -2.1 3.3
 -2 5 13 1 4.2
 -1 5 13 6.4 4.6
 -1 5 13 3 6.3
 0 5 13 120.99 12.1
 1 5 13 19.9 7.1
 2 5 13 56.09 9.3
 -3 -5 -13 -0.3 8
 3 5 13 -3 4.9
 -4 -5 -13 3.7 7.5
 4 5 13 4.1 7.5
 4 5 13 10.8 5.8
 5 5 13 22.6 9.7
 -5 6 13 264.57 20.7
 -4 6 13 450.05 26
 -3 6 13 42.6 8.9
 -2 6 13 17.3 7.6
 -2 6 13 18.8 4.2
 -1 6 13 699.53 37.1
 -1 6 13 695.13 34.5
 0 6 13 35.2 6.5
 0 6 13 54.29 9
 1 6 13 778.62 38.8
 1 6 13 716.73 33.8
 2 6 13 -3.6 4.9
 2 6 13 9.8 7
 -3 -6 -13 131.99 17.9
 3 6 13 147.09 13.4
 3 6 13 143.59 11
 -4 -6 -13 120.69 14.4
 4 6 13 124.39 10.9
 4 6 13 126.69 13.7
 5 6 13 165.68 16.4
 -5 7 13 0.7 9.3
 -4 7 13 7.4 8.7
 -3 7 13 26.4 8.3
 -2 7 13 20.8 4.4
 -2 7 13 33.6 8.4
 -1 7 13 34 7.7
 -1 7 13 31.6 6.2
 0 7 13 200.38 13
 0 7 13 218.88 19.7
 1 7 13 47.9 8.3
 1 7 13 51.09 8.1
 2 7 13 1.6 5.5
 2 7 13 -3.1 5.8
 -3 -7 -13 28.8 9.8
 3 7 13 36.8 6
 3 7 13 37.3 8.8
 -4 -7 -13 11.8 9.2
 4 7 13 30.3 9.5
 -5 -7 -13 4.6 10.3
 5 7 13 4.7 8.9
 -5 8 13 123.79 15.2
 -4 8 13 74.39 11.7
 -3 8 13 17.1 7.6
 -2 8 13 -0.8 3.5
 -2 8 13 -5.1 5.8
 -1 8 13 285.77 19.7
 -1 8 13 300.77 19.3
 0 8 13 6.8 6.1
 0 8 13 6.2 6.2
 1 8 13 195.08 13.6
 1 8 13 155.08 12.6
 2 8 13 19.4 7
 -3 -8 -13 17 12.1
 3 8 13 19.4 8
 3 8 13 30.1 5.8
 -4 -8 -13 41 11.4
 4 8 13 40.3 10.6
 -5 -8 -13 123.49 17.1
 -5 9 13 21.5 10.5
 -4 9 13 -4.6 7.6
 -3 9 13 4.1 6.7
 -2 9 13 3.3 6.1
 -1 9 13 10.7 4.7
 -1 9 13 11.7 6.8
 0 9 13 6.6 5.3
 0 9 13 7.9 7
 1 9 13 25 6
 1 9 13 7.1 5.7
 2 9 13 54.99 7.1
 2 9 13 52.89 9
 -3 -9 -13 -12.9 9.6
 3 9 13 0.2 7
 -4 -9 -13 19.2 13.3
 4 9 13 3.8 8.3
 -5 10 13 42.7 11.7
 -4 10 13 276.57 20.8
 -3 10 13 107.19 12.1
 -2 10 13 8.2 7
 -1 10 13 64.79 8.1
 -1 10 13 63.99 9.8
 0 10 13 -1.1 5.1
 0 10 13 8.7 5.6
 1 10 13 28.3 6.7
 1 10 13 29.4 7.6
 2 10 13 24.6 7.6
 -3 -10 -13 12.5 11.5
 -4 -10 -13 110.29 16.4
 -4 11 13 31.4 10.1
 -3 11 13 4.9 6.8
 -2 11 13 248.78 19.2
 -1 11 13 54.39 8.1
 -1 11 13 60.69 9.8
 0 11 13 109.59 10.9
 0 11 13 123.69 11.5
 1 11 13 45.8 8.6
 1 11 13 51.19 6.6
 2 11 13 395.06 28.5
 -3 -11 -13 12.5 14.7
 3 11 13 2.3 7.8
 -4 -11 -13 28.9 16.2
 4 11 13 10.6 9.2
 -4 12 13 2.6 10.4
 -3 12 13 11.4 7.4
 -2 12 13 1.6 6.2
 -1 12 13 4.9 5.7
 0 12 13 10 7.5
 0 12 13 6.8 5.8
 1 12 13 -5.3 7.7
 2 12 13 20.3 8.5
 -3 -12 -13 6.6 12.6
 3 12 13 11.5 8.7
 -3 13 13 112.39 12.5
 -2 13 13 49.99 8.9
 -1 13 13 6.7 6.5
 0 13 13 434.56 26.6
 1 13 13 7.4 7
 2 13 13 144.09 14.5
 -3 -13 -13 -7.2 11.8
 3 13 13 13.6 9.4
 -3 14 13 8.9 7.2
 -2 14 13 -3.3 7.3
 1 14 13 44.3 9.5
 2 14 13 11.7 9.9
 2 15 13 3.4 7.7
 1 -16 -13 16.5 7.1
 0 -16 -13 -2.9 7.1
 -1 -15 14 45.8 13
 0 -15 14 17.4 11.5
 1 -15 14 162.48 18.6
 -2 -14 14 16.3 11.9
 -1 -14 14 16.4 8.6
 0 -14 14 69.79 13.9
 1 -14 14 -0.2 7.3
 2 -14 14 16.4 11.5
 -3 -13 14 18.7 12.6
 -2 -13 14 14.5 11.3
 -1 -13 14 4.1 10.4
 0 -13 14 -9.9 9.6
 1 -13 14 7.6 7.6
 2 -13 14 43.5 10.7
 -3 -12 14 329.77 25.4
 -2 -12 14 148.59 16.9
 -1 -12 14 3.9 9.8
 0 -12 14 112.89 13.9
 1 -12 14 141.89 15.3
 2 -12 14 16.9 11.7
 3 -12 14 -1 11.7
 -4 -11 14 18.3 12.5
 -3 -11 14 68.79 12
 -2 -11 14 19.7 10.8
 -1 -11 14 45.9 9.8
 0 -11 14 12.9 7.9
 1 -11 14 100.99 15.2
 2 -11 14 -4 10.7
 3 -11 14 67.29 14.7
 -4 -10 14 138.19 16.3
 -3 -10 14 22.1 11.6
 -2 -10 14 -2.4 10.3
 -1 -10 14 61.39 12.4
 0 -10 14 164.28 15.7
 1 -10 14 3.2 9.8
 2 -10 14 21.1 10.9
 3 -10 14 50.39 13.3
 4 -10 14 57.39 14.4
 -4 -9 14 13.2 11.2
 -3 -9 14 110.49 13.7
 -2 -9 14 11 9
 -1 -9 14 76.99 13.1
 0 -9 14 49.99 10.2
 1 -9 14 129.39 14
 2 -9 14 37.6 9.8
 3 -9 14 96.29 13.4
 4 -9 14 10.1 9
 -5 -8 14 4 11.5
 -4 -8 14 224.08 19
 -3 -8 14 313.27 25
 -2 -8 14 6.9 9.2
 -1 -8 14 114.49 15.1
 0 -8 14 553.44 37.3
 1 -8 14 22.3 10.1
 2 -8 14 35.9 11.1
 3 -8 14 129.39 15
 4 -8 14 53.69 14.2
 -5 -7 14 30.9 10.3
 -4 -7 14 29.9 12.2
 -3 -7 14 1.7 9.7
 -2 -7 14 174.18 17.2
 -1 -7 14 73.49 12.8
 0 -7 14 48 11
 1 -7 14 1.1 8.6
 2 -7 14 9.1 9
 3 -7 14 18.2 8
 4 -7 14 50.89 13.7
 -5 -6 14 8.3 11.1
 -4 -6 14 54.59 13
 -3 -6 14 82.69 11.9
 -2 -6 14 60.19 10.3
 -1 -6 14 170.08 16.4
 0 -6 14 218.38 24
 1 -6 14 154.48 16.4
 2 -6 14 27.5 10.5
 3 -6 14 83.19 14
 4 -6 14 36.1 9.7
 5 -6 14 -5.5 11.9
 -5 -5 14 3.2 10.1
 -4 -5 14 99.59 14.6
 -3 -5 14 51.29 9.9
 -2 -5 14 112.69 13
 -1 -5 14 52.89 10.7
 0 -5 14 9.1 8.4
 1 -5 14 5 9.1
 2 -5 14 304.27 22.1
 3 -5 14 128.29 16
 4 -5 14 8.4 9.7
 5 -5 14 2.8 11.8
 -5 -4 14 3.8 10.6
 -4 -4 14 185.68 16.9
 -3 -4 14 204.48 18.1
 -2 -4 14 50.09 9.3
 -1 -4 14 18.4 8.6
 0 -4 14 355.16 22.8
 1 -4 14 51.99 11.5
 2 -4 14 311.47 22.7
 3 -4 14 35.8 11
 4 -4 14 33.4 11.2
 5 -4 14 122.59 17.1
 -5 -3 14 52.79 13.6
 -4 -3 14 16.4 7.7
 -3 -3 14 139.29 15.2
 -2 -3 14 21.7 7.2
 -1 -3 14 101.49 12.9
 0 -3 14 64.39 12.2
 1 -3 14 540.55 29.6
 2 -3 14 49.3 11.1
 3 -3 14 31 10.6
 4 -3 14 55.79 10.6
 5 -3 14 23.7 11.2
 -5 -2 14 -7.5 9.7
 -4 -2 14 23.9 10.5
 -3 -2 14 38.1 8.6
 -2 -2 14 239.28 18.2
 -1 -2 14 0.5 5
 0 -2 14 3 5.9
 1 -2 14 206.58 17
 -2 2 -14 115.69 8.9
 2 -2 14 134.49 15.1
 3 -2 14 -1.6 8.7
 4 -2 14 27.4 9.8
 5 -2 14 42.9 12.3
 -5 -1 14 51.79 12.4
 -4 -1 14 86.19 13.8
 -3 -1 14 45.9 10.4
 -2 -1 14 19.8 8.7
 -1 -1 14 47.3 10
 0 -1 14 96.39 13.2
 1 -1 14 359.86 22.5
 2 -1 14 35.2 10.1
 3 -1 14 20.9 9.3
 4 -1 14 139.09 14.3
 5 -1 14 78.19 13.6
 -5 0 14 60.59 12.4
 -4 0 14 12.3 9.6
 -3 0 14 292.47 26.4
 -2 0 14 7.5 7.4
 -1 0 14 204.88 16.7
 0 0 14 12.7 8.3
 1 0 14 38.3 8.5
 2 0 14 132.69 14.2
 3 0 14 94.29 12.8
 4 0 14 14.1 9
 5 0 14 7.3 9.1
 -5 1 14 38.9 11.4
 -4 1 14 96.69 13.8
 -3 1 14 12.2 6.7
 -2 1 14 30.1 9
 -1 1 14 55.79 10.6
 0 1 14 98.69 12.3
 1 1 14 426.36 24.8
 2 1 14 29.4 9.3
 -3 -1 -14 12.7 4.9
 3 1 14 12.7 8
 4 1 14 176.98 16
 5 1 14 107.99 14.1
 -5 2 14 4.1 9.2
 -4 2 14 20.9 10
 -3 2 14 49.99 4.6
 -2 2 14 238.88 17.9
 -1 2 14 3.3 5.3
 0 2 14 -2.8 4.5
 1 2 14 170.08 16.3
 2 2 14 114.19 13
 -3 -2 -14 -6.2 4.9
 3 2 14 9.5 7.6
 4 2 14 16.4 7.8
 5 2 14 46.7 10.3
 -5 3 14 47 11.9
 -4 3 14 17.6 10
 -3 3 14 210.48 17.4
 -2 3 14 17.3 8.4
 -1 3 14 90.59 11.5
 0 3 14 46 9.7
 1 3 14 499.85 27.9
 2 3 14 33.5 8.9
 -3 -3 -14 26.2 7.1
 3 3 14 25.2 8.5
 4 3 14 31.6 8.7
 5 3 14 39.9 9.4
 -5 4 14 9.9 9.2
 -4 4 14 176.78 17.1
 -3 4 14 200.98 16.4
 -2 4 14 79.79 6.9
 -2 4 14 59.09 10.3
 -1 4 14 11.9 7.4
 0 4 14 370.96 30.5
 1 4 14 82.59 11.1
 2 4 14 280.37 18.6
 -3 -4 -14 50.39 9.7
 3 4 14 61.09 10.6
 4 4 14 30.7 8
 5 4 14 64.79 12.2
 -5 5 14 2.1 9
 -4 5 14 147.79 15.4
 -3 5 14 37.7 9.7
 -2 5 14 90.59 7.2
 -2 5 14 67.79 11.5
 -1 5 14 40.9 8.7
 -1 5 14 58.39 7.2
 0 5 14 6.7 7
 1 5 14 34.9 8.4
 2 5 14 168.38 16.3
 -3 -5 -14 62.29 11.5
 3 5 14 98.99 11.3
 -4 -5 -14 9.6 8
 4 5 14 10.5 7.6
 4 5 14 7.3 8.8
 -5 6 14 5.4 9.6
 -4 6 14 46.7 11
 -3 6 14 70.89 10.1
 -2 6 14 102.69 12.1
 -2 6 14 79.69 7.6
 -1 6 14 131.69 12
 -1 6 14 128.89 9.9
 0 6 14 305.87 22.2
 0 6 14 248.18 15.7
 1 6 14 109.99 10.8
 1 6 14 117.09 12.1
 2 6 14 54.49 9.9
 2 6 14 52.79 8.5
 -3 -6 -14 62.09 13.1
 3 6 14 68.39 10.5
 3 6 14 73.69 9.4
 -4 -6 -14 17.9 10.2
 4 6 14 21.6 9.3
 -5 7 14 25.1 10.7
 -4 7 14 36.1 10.3
 -3 7 14 17.2 8.8
 -2 7 14 205.58 19.2
 -2 7 14 181.28 16.9
 -1 7 14 50.49 7.3
 -1 7 14 51.59 9.9
 0 7 14 34.6 7.4
 0 7 14 42.5 8.9
 1 7 14 -3.4 5.7
 1 7 14 2 5.6
 2 7 14 16.1 7
 2 7 14 8 6.6
 -3 -7 -14 10.4 9.6
 3 7 14 17.2 6.6
 -4 -7 -14 66.89 12.3
 4 7 14 75.79 12
 -5 8 14 6.4 9.5
 -4 8 14 190.08 17.9
 -3 8 14 321.97 26.3
 -2 8 14 4.8 5.3
 -2 8 14 13.6 4.4
 -1 8 14 119.49 10.1
 -1 8 14 107.69 12.9
 0 8 14 675.83 35.8
 0 8 14 677.13 39.1
 1 8 14 22.4 6.8
 1 8 14 25.9 7.7
 2 8 14 40.1 8.4
 2 8 14 21.7 7
 -3 -8 -14 87.89 15.8
 3 8 14 136.29 13.8
 4 8 14 110.29 14
 -4 9 14 -15.7 8.1
 -3 9 14 100.09 11.5
 -2 9 14 14.5 4.7
 -2 9 14 0.6 7.2
 -1 9 14 103.59 11.8
 -1 9 14 94.89 10.5
 0 9 14 28.5 6.9
 0 9 14 30.3 7.9
 1 9 14 140.19 13.7
 1 9 14 169.28 13.5
 2 9 14 36.2 6.2
 2 9 14 36.8 8.7
 3 9 14 96.69 12.5
 -4 -9 -14 5.7 13.7
 4 9 14 12.8 9.8
 -4 10 14 104.89 13.5
 -3 10 14 13.4 9.4
 -2 10 14 15.4 8.1
 -1 10 14 80.09 8.7
 -1 10 14 58.29 9.6
 0 10 14 142.99 12.4
 0 10 14 177.98 14.4
 1 10 14 10.9 6.8
 1 10 14 -1.8 5.4
 2 10 14 19.9 7.7
 -3 -10 -14 40.3 16.1
 3 10 14 70.89 11.8
 -4 -10 -14 3.9 12.8
 -4 11 14 24.9 11.8
 -3 11 14 75.39 12
 -2 11 14 9.9 7.8
 -1 11 14 24.3 7.6
 0 11 14 19.1 6.8
 0 11 14 11.3 7.4
 1 11 14 93.49 11.7
 2 11 14 3.9 7.6
 3 11 14 93.79 14.3
 -3 12 14 298.87 22.5
 -2 12 14 162.18 15
 -1 12 14 37.2 8.8
 0 12 14 174.38 13.8
 1 12 14 122.79 12.8
 2 12 14 35 11
 -3 -12 -14 3 13.4
 3 12 14 15.8 9.1
 -3 13 14 30.6 9.6
 -2 13 14 21.5 8.2
 0 13 14 -2.8 7.4
 1 13 14 22.1 8.3
 2 13 14 36 10.4
 1 14 14 14.9 9.7
 2 14 14 10.6 8.7
 -1 -14 15 10.8 11.7
 0 -14 15 -2.1 11.3
 -2 -13 15 42.8 13.9
 -1 -13 15 23.9 9.4
 0 -13 15 17.5 12
 1 -13 15 87.89 13.7
 -3 -12 15 17.3 13.6
 -2 -12 15 46.9 11
 -1 -12 15 16.1 8.9
 0 -12 15 6.7 10.9
 1 -12 15 -2.5 7.6
 2 -12 15 0.4 8
 -3 -11 15 15 12.2
 -2 -11 15 89.99 15.3
 -1 -11 15 -8.4 9.8
 0 -11 15 -2.9 10
 1 -11 15 199.58 20.4
 2 -11 15 28.3 13
 -3 -10 15 44.7 11.1
 -2 -10 15 197.48 20.6
 -1 -10 15 7.5 10.3
 0 -10 15 11.2 10.5
 1 -10 15 253.47 22.1
 2 -10 15 100.79 16
 3 -10 15 30.3 13.3
 -4 -9 15 -2.2 11.5
 -3 -9 15 85.09 15.6
 -2 -9 15 90.59 12.7
 -1 -9 15 267.27 26.7
 0 -9 15 20.7 10.8
 1 -9 15 20.5 8.7
 2 -9 15 155.78 19.7
 3 -9 15 35.3 12.8
 -4 -8 15 51.69 14.3
 -3 -8 15 68.99 14.3
 -2 -8 15 26.9 9
 -1 -8 15 -3.4 8.9
 0 -8 15 228.78 20.1
 1 -8 15 80.29 14
 2 -8 15 2.3 10.5
 3 -8 15 33 12.5
 4 -8 15 145.79 19.5
 -4 -7 15 32.8 13.1
 -3 -7 15 92.39 15.5
 -2 -7 15 4.4 9.5
 -1 -7 15 12.7 10.4
 0 -7 15 36.5 9.3
 1 -7 15 3.1 7.3
 2 -7 15 18.2 11
 3 -7 15 -5.7 10.4
 4 -7 15 3.1 8.5
 -4 -6 15 31.9 12.7
 -3 -6 15 251.97 20.3
 -2 -6 15 16.7 10.1
 -1 -6 15 16.2 9.6
 0 -6 15 255.17 21.4
 1 -6 15 310.47 23.3
 2 -6 15 47.7 12.9
 3 -6 15 -1.2 7.4
 4 -6 15 136.29 18.2
 -5 -5 15 13 9.1
 -4 -5 15 19.6 11.5
 -3 -5 15 69.19 11.7
 -2 -5 15 54.69 11.6
 -1 -5 15 166.88 16.5
 0 -5 15 6.4 9.1
 1 -5 15 12.2 10
 2 -5 15 178.68 18.4
 3 -5 15 18.2 11.3
 4 -5 15 -6.5 8.2
 -5 -4 15 5.7 11.1
 -4 -4 15 56.69 13.1
 -3 -4 15 16.1 8.2
 -2 -4 15 118.09 13.6
 -1 -4 15 26.2 7.9
 0 -4 15 7.6 9.3
 1 -4 15 64.39 11.1
 2 -4 15 389.96 26.6
 3 -4 15 41.3 12.2
 4 -4 15 18.6 11
 -5 -3 15 0.6 10.9
 -4 -3 15 49.3 12.2
 -3 -3 15 426.76 31.7
 -2 -3 15 59.19 12.4
 -1 -3 15 14 8.7
 0 -3 15 225.78 20.6
 1 -3 15 157.78 15.8
 2 -3 15 7.5 9.7
 3 -3 15 -0.2 6.1
 4 -3 15 14.8 10.8
 -5 -2 15 59.69 14.4
 -4 -2 15 13 9.4
 -3 -2 15 136.39 16.2
 -2 -2 15 455.45 35
 -1 -2 15 -0.1 8
 0 -2 15 37.2 11.3
 1 -2 15 174.48 17.4
 2 -2 15 4.2 9.2
 3 -2 15 172.68 18.8
 4 -2 15 33.9 11.2
 -5 -1 15 47.6 11.2
 -4 -1 15 152.98 16.9
 -3 -1 15 18.4 9.4
 -2 -1 15 33.8 10.1
 -1 -1 15 148.39 15.5
 0 -1 15 151.58 14.8
 1 -1 15 62.39 12.3
 2 -1 15 31.7 9
 3 -1 15 181.58 17.8
 4 -1 15 -4.3 9.3
 5 -1 15 70.19 14.9
 -5 0 15 5.3 10.7
 -4 0 15 -8.6 9.5
 -3 0 15 -1.3 8.2
 -2 0 15 2 8.2
 -1 0 15 -2.1 5.3
 0 0 15 1.2 5.6
 1 0 15 -2.4 5.7
 2 0 15 2.4 8.1
 3 0 15 -6.9 8.3
 4 0 15 11.6 9.4
 5 0 15 2 10
 -5 1 15 69.79 12.2
 -4 1 15 144.39 16.6
 -3 1 15 11.6 9.1
 -2 1 15 27.8 8
 -1 1 15 136.79 14.7
 0 1 15 200.88 17.1
 1 1 15 138.49 14.9
 2 1 15 43.1 10.7
 3 1 15 153.08 16.2
 4 1 15 -4.1 8.1
 5 1 15 82.89 13.6
 -5 2 15 63.19 13.7
 -4 2 15 28 8.9
 -3 2 15 115.79 14.7
 -2 2 15 496.05 30.8
 -1 2 15 -2.8 7.2
 0 2 15 50.59 10.8
 1 2 15 148.69 15
 2 2 15 6.6 6.2
 3 2 15 186.68 16.9
 4 2 15 50.89 10.5
 -5 3 15 12.3 10.7
 -4 3 15 71.69 13.2
 -3 3 15 475.85 31
 -2 3 15 58.89 11.3
 -1 3 15 8 8
 0 3 15 224.68 16.6
 1 3 15 178.88 16
 2 3 15 0.2 5.2
 -3 -3 -15 4.1 7
 3 3 15 -4.7 9.2
 4 3 15 11.5 8.1
 -5 4 15 11.5 10.8
 -4 4 15 64.79 12.7
 -3 4 15 9.5 9.2
 -2 4 15 96.59 13.3
 -2 4 15 114.19 10.5
 -1 4 15 13 7.7
 0 4 15 9.3 7.6
 1 4 15 44.6 10.4
 2 4 15 281.37 19.6
 -3 -4 -15 30.9 8.9
 3 4 15 18.1 8.5
 4 4 15 14.6 8.8
 -5 5 15 37.1 12.1
 -4 5 15 6 9.3
 -3 5 15 79.59 12.8
 -2 5 15 58.59 6.7
 -2 5 15 67.39 11.5
 -1 5 15 190.78 12.6
 0 5 15 14.9 8
 1 5 15 -1.2 7.2
 2 5 15 214.58 17.7
 -3 -5 -15 16.5 9.4
 3 5 15 14.8 7.3
 4 5 15 2.3 5.8
 4 5 15 -7.4 8.2
 -4 6 15 58.79 12.1
 -3 6 15 194.18 17.9
 -2 6 15 18.4 5
 -2 6 15 8.6 7.9
 -1 6 15 6.5 5.3
 -1 6 15 9 5.2
 0 6 15 223.68 16.6
 0 6 15 296.87 20.2
 1 6 15 294.07 19.5
 1 6 15 277.37 17.7
 2 6 15 54.39 9.4
 2 6 15 77.19 10.5
 -3 -6 -15 15.7 11.1
 3 6 15 24.2 10.2
 3 6 15 22.9 8
 4 6 15 169.68 17
 -4 7 15 31.2 10.7
 -3 7 15 93.29 13.6
 -2 7 15 0.2 4.7
 -2 7 15 5.8 4.2
 -1 7 15 13.7 5.8
 -1 7 15 27 8.8
 0 7 15 47 8.5
 0 7 15 52.89 9.6
 1 7 15 1.7 6
 1 7 15 4.9 8
 2 7 15 20.6 7.9
 2 7 15 35.8 9
 -3 -7 -15 8.3 9.5
 3 7 15 -2.1 7.6
 4 7 15 6 9.1
 -4 8 15 37.3 11.7
 -3 8 15 42.6 11.3
 -2 8 15 22.9 8.8
 -1 8 15 -2.6 4.4
 -1 8 15 12.5 7.8
 0 8 15 203.18 15.5
 0 8 15 190.98 16.9
 1 8 15 90.29 10.8
 1 8 15 75.39 9.9
 2 8 15 6.8 7
 2 8 15 9.8 5.5
 -3 -8 -15 18.6 11.4
 3 8 15 27.1 9.6
 -4 9 15 3.6 9.8
 -3 9 15 52.59 12.3
 -2 9 15 82.29 12
 -1 9 15 291.77 20.3
 -1 9 15 245.38 22.3
 0 9 15 13.1 6
 0 9 15 4.4 6.4
 1 9 15 31.9 7.4
 1 9 15 19 7.5
 2 9 15 179.68 15.6
 -3 -9 -15 72.79 16
 3 9 15 38.9 10.2
 -3 10 15 45.3 11.4
 -2 10 15 208.98 17.7
 -1 10 15 31.6 9.4
 -1 10 15 4.5 6.3
 0 10 15 -7.1 5.6
 0 10 15 -3.8 7.4
 1 10 15 297.77 20.2
 2 10 15 84.89 11.8
 -3 -10 -15 8 14.3
 3 10 15 13.7 9.1
 -3 11 15 34.7 10.8
 -2 11 15 119.09 15.1
 -1 11 15 5.6 4.8
 -1 11 15 9.8 6.6
 0 11 15 3.6 7.3
 0 11 15 1.6 5.1
 1 11 15 225.28 17.2
 2 11 15 74.09 11.7
 -3 12 15 30.9 10.3
 -2 12 15 40.4 10.7
 -1 12 15 6.1 6.2
 0 12 15 7.7 7.9
 1 12 15 -2.5 9
 2 12 15 18.8 8.8
 0 13 15 19.4 8.1
 1 13 15 116.39 13.4
 -1 -12 16 77.19 15.7
 0 -12 16 82.19 15.9
 1 -12 16 60.49 15.3
 -2 -11 16 19.6 13.4
 -1 -11 16 54.79 14.5
 0 -11 16 4.5 11.5
 1 -11 16 24.2 13.5
 -3 -10 16 22.5 13.5
 -2 -10 16 -6.4 11.6
 -1 -10 16 -4.2 11
 0 -10 16 13.5 8.9
 1 -10 16 45.1 11.6
 2 -10 16 11.9 12.9
 -3 -9 16 26.6 12.6
 -2 -9 16 7.2 12.2
 -1 -9 16 16 11.6
 0 -9 16 13.8 11.4
 1 -9 16 16.1 11.6
 2 -9 16 97.49 14.7
 -3 -8 16 -0.4 8.2
 -2 -8 16 49.2 13.4
 -1 -8 16 3.6 10.4
 0 -8 16 2.2 10.5
 1 -8 16 5.4 7.6
 2 -8 16 46.6 13.8
 3 -8 16 19.2 13.2
 -4 -7 16 26.1 13.7
 -3 -7 16 88.99 13.7
 -2 -7 16 224.18 25.3
 -1 -7 16 98.39 15.2
 0 -7 16 198.78 18.1
 1 -7 16 12.2 10.8
 2 -7 16 17.2 11.8
 3 -7 16 307.17 25.9
 -4 -6 16 11.5 12.4
 -3 -6 16 37.9 10.5
 -2 -6 16 40.3 12.6
 -1 -6 16 29.4 9.5
 0 -6 16 49.9 12.5
 1 -6 16 3.6 10.7
 2 -6 16 -4.8 10.1
 3 -6 16 3.9 11.4
 -4 -5 16 63.19 15.1
 -3 -5 16 52.09 11.4
 -2 -5 16 274.07 22
 -1 -5 16 8.7 10.7
 0 -5 16 30.5 10.7
 1 -5 16 301.47 22.4
 2 -5 16 135.29 17.7
 3 -5 16 3.7 11.1
 4 -5 16 4.5 11.8
 -4 -4 16 -2.4 10.9
 -3 -4 16 11 11
 -2 -4 16 161.08 16.1
 -1 -4 16 33.6 11.6
 0 -4 16 26.9 10.5
 1 -4 16 120.69 16.2
 2 -4 16 70.49 14.6
 3 -4 16 17.4 11.5
 4 -4 16 2.6 11.5
 -4 -3 16 32.1 9.6
 -3 -3 16 82.59 14.2
 -2 -3 16 16.5 11
 -1 -3 16 1.1 6.2
 0 -3 16 48.5 10
 1 -3 16 15.1 10.6
 2 -3 16 44 12.8
 3 -3 16 -10.2 7.2
 4 -3 16 33.8 13
 -4 -2 16 20 11
 -3 -2 16 122.39 14.2
 -2 -2 16 0.1 9.7
 -1 -2 16 46.4 11.5
 0 -2 16 114.19 15.2
 1 -2 16 142.79 16.6
 2 -2 16 22.5 8.7
 3 -2 16 29.2 12.3
 4 -2 16 29.5 9.9
 -4 -1 16 10.2 7.7
 -3 -1 16 53.19 12.5
 -2 -1 16 78.29 13.5
 -1 -1 16 16.6 10.2
 0 -1 16 55.19 12.3
 1 -1 16 178.48 18
 2 -1 16 7.9 10
 3 -1 16 16.8 10.8
 4 -1 16 81.79 14.9
 -4 0 16 -0.5 9.4
 -3 0 16 24.6 8.8
 -2 0 16 450.25 27.4
 -1 0 16 762.42 45
 0 0 16 -7.5 8.9
 1 0 16 -1.9 6.2
 2 0 16 534.55 30.2
 3 0 16 31.5 11.6
 4 0 16 62.69 13.5
 -4 1 16 21 10.8
 -3 1 16 66.49 13.2
 -2 1 16 92.19 13.8
 -1 1 16 22.4 9.5
 0 1 16 63.69 12.4
 1 1 16 188.18 17.7
 2 1 16 15 9.8
 3 1 16 16.9 10.1
 4 1 16 68.99 13.3
 -4 2 16 16.2 11.5
 -3 2 16 81.99 14
 -2 2 16 -1.8 8.2
 -1 2 16 37 10.3
 0 2 16 103.49 13.5
 1 2 16 151.78 15.9
 2 2 16 12 9.4
 3 2 16 37.7 10.8
 4 2 16 25.6 10.2
 -4 3 16 37.5 12.6
 -3 3 16 82.19 13.4
 -2 3 16 10.4 9
 -1 3 16 0.5 8.3
 0 3 16 44.6 8.7
 1 3 16 -2.6 7.7
 2 3 16 78.59 12.3
 3 3 16 8.2 10.2
 4 3 16 26.6 9.6
 -4 4 16 1.4 9.8
 -3 4 16 9.1 9.5
 -2 4 16 205.98 20.8
 -2 4 16 220.18 13.6
 -1 4 16 76.89 10.7
 0 4 16 1.2 8
 1 4 16 114.59 14.3
 2 4 16 127.69 14.3
 3 4 16 31.1 9.7
 4 4 16 0.9 7.2
 -4 5 16 103.19 15.2
 -3 5 16 82.79 13.7
 -2 5 16 231.28 26.1
 -1 5 16 11.3 8.5
 -1 5 16 9 5.5
 0 5 16 32.2 10
 1 5 16 286.47 19.4
 2 5 16 111.09 13.1
 3 5 16 17.4 8
 -4 6 16 21.7 9.2
 -3 6 16 19.9 10.3
 -2 6 16 40 10.8
 -1 6 16 28.4 10.1
 -1 6 16 30.5 6.3
 0 6 16 49 10.4
 0 6 16 31.9 7.2
 1 6 16 20.4 7.1
 1 6 16 13.1 7.9
 2 6 16 21.2 8.3
 2 6 16 9.6 7.5
 -3 -6 -16 6.1 10.3
 3 6 16 5.9 8.5
 3 6 16 0.5 6.1
 -4 7 16 1.4 11.2
 -3 7 16 109.59 13.4
 -2 7 16 218.38 18.7
 -1 7 16 115.49 10.7
 0 7 16 168.28 18.3
 0 7 16 152.38 12.6
 1 7 16 18.9 8.2
 1 7 16 33.8 9.2
 2 7 16 11.3 7.3
 2 7 16 18.4 8.7
 -3 -7 -16 294.07 26.7
 3 7 16 343.27 22.5
 -3 8 16 7 10.2
 -2 8 16 41.6 10.9
 -1 8 16 -1.8 7.9
 -1 8 16 -0.3 5
 0 8 16 30.6 7.6
 0 8 16 14.5 8.2
 1 8 16 16.1 8.9
 1 8 16 21.7 7.8
 2 8 16 33.7 9.5
 -3 -8 -16 35.2 14.3
 3 8 16 23 9.9
 -3 9 16 10.5 10.2
 -2 9 16 18.6 9.9
 -1 9 16 6.7 6.1
 -1 9 16 -5.1 5.4
 0 9 16 16.3 7.7
 0 9 16 5.4 5.9
 1 9 16 -4.1 7.1
 1 9 16 11.9 6.5
 2 9 16 72.39 13.2
 -3 10 16 28 11.6
 -2 10 16 0.5 8
 -1 10 16 10.8 6.5
 -1 10 16 17.8 8.3
 0 10 16 8.2 6.3
 0 10 16 8.4 6.6
 1 10 16 61.59 11.4
 2 10 16 23.2 9
 -2 11 16 22.1 9.8
 -1 11 16 8.8 5.5
 -1 11 16 18.9 8.6
 0 11 16 3.6 7.6
 1 11 16 -0.4 7.5
 0 12 16 98.89 11.5
 1 12 16 28.8 9.4
 -2 -10 17 66.99 15.8
 -1 -10 17 83.89 16.7
 0 -10 17 6.3 12.4
 1 -10 17 172.38 20.8
 -2 -9 17 284.07 29.7
 -1 -9 17 225.68 22.1
 0 -9 17 -4.3 8.2
 1 -9 17 8.9 8.9
 -3 -8 17 22.3 12.9
 -2 -8 17 -5.8 8.7
 -1 -8 17 76.19 15.8
 0 -8 17 33.7 12.9
 1 -8 17 -7 11.5
 2 -8 17 4.5 9
 -3 -7 17 10.7 12.1
 -2 -7 17 54.19 11.6
 -1 -7 17 -1.2 7.3
 0 -7 17 31.6 10.5
 1 -7 17 -13.1 11.2
 2 -7 17 26.8 11.3
 -3 -6 17 -5.2 8.4
 -2 -6 17 -13.6 11.1
 -1 -6 17 9.9 11.2
 0 -6 17 7.7 10.7
 1 -6 17 10 8.8
 2 -6 17 7.5 11.9
 3 -6 17 6.6 9.5
 -3 -5 17 20.6 12.5
 -2 -5 17 231.78 23.5
 -1 -5 17 136.09 18.8
 0 -5 17 3.4 7.3
 1 -5 17 39.3 13.2
 2 -5 17 62.79 12.8
 3 -5 17 5.4 12.6
 -3 -4 17 36 13
 -2 -4 17 45.5 10.9
 -1 -4 17 13.9 11.9
 0 -4 17 12 10.4
 1 -4 17 262.17 23
 2 -4 17 61.09 12.5
 3 -4 17 7.5 12.3
 -3 -3 17 80.39 13.1
 -2 -3 17 76.99 14.3
 -1 -3 17 29.7 9.5
 0 -3 17 163.28 19.2
 1 -3 17 10.9 10.7
 2 -3 17 89.59 15.9
 3 -3 17 -8.8 11.6
 -4 -2 17 26.6 9.8
 -3 -2 17 55.09 13.6
 -2 -2 17 13.3 11.6
 -1 -2 17 361.36 32.1
 0 -2 17 121.29 16
 1 -2 17 -8.3 9.9
 2 -2 17 143.89 18.1
 3 -2 17 334.97 26.1
 -4 -1 17 50.49 14.1
 -3 -1 17 11.1 8
 -2 -1 17 -5.1 10.7
 -1 -1 17 3.1 10.3
 0 -1 17 19.5 8.6
 1 -1 17 3.9 10
 2 -1 17 19.5 11.1
 3 -1 17 6.1 11.6
 -4 0 17 -10.4 11.1
 -3 0 17 -7.3 10.8
 -2 0 17 -3 10.7
 -1 0 17 -8.2 7.3
 0 0 17 11.2 9.6
 1 0 17 -7 8.4
 2 0 17 3.9 9.3
 3 0 17 -4.7 10.1
 -4 1 17 35.3 10.2
 -3 1 17 -3 10
 -2 1 17 3.6 7.5
 -1 1 17 -6.9 6.9
 0 1 17 0.2 9
 1 1 17 13.6 10.4
 2 1 17 27.1 10.6
 3 1 17 3.2 10.5
 -4 2 17 28.5 12.3
 -3 2 17 59.89 14
 -2 2 17 4.5 7.2
 -1 2 17 357.56 23.3
 0 2 17 112.79 16.5
 1 2 17 -1.5 6.3
 2 2 17 129.69 16.1
 3 2 17 290.77 24
 -4 3 17 8 11.3
 -3 3 17 55.79 13.3
 -2 3 17 92.69 12.7
 -1 3 17 18.1 9.6
 0 3 17 208.78 19.1
 1 3 17 26.1 10.6
 2 3 17 91.39 13.8
 3 3 17 11 9.2
 -4 4 17 18.7 12
 -3 4 17 29.8 12.1
 -2 4 17 39.8 9.4
 -1 4 17 22.8 10.2
 0 4 17 19.8 10.3
 1 4 17 181.28 19
 2 4 17 68.89 12.6
 3 4 17 -10 8.3
 -3 5 17 18.1 10.7
 -2 5 17 291.17 25.8
 -1 5 17 108.89 14.8
 -1 5 17 99.39 9.7
 0 5 17 2.5 6.4
 0 5 17 1.8 7.1
 1 5 17 8.4 8.9
 2 5 17 80.29 12.8
 3 5 17 1.1 7.8
 -3 6 17 -5.9 9.5
 -2 6 17 3 9.2
 -1 6 17 7.3 6.1
 -1 6 17 -8 9.4
 0 6 17 16.7 7.7
 0 6 17 -7.4 8.5
 1 6 17 3.3 8.7
 1 6 17 11.5 8.3
 2 6 17 36.7 9.8
 2 6 17 20.5 9.2
 -3 7 17 23.7 11.2
 -2 7 17 58.59 12.4
 -1 7 17 6.9 5.5
 -1 7 17 9.4 9.9
 0 7 17 29.7 8.6
 0 7 17 15.7 9.3
 1 7 17 14.6 7.5
 1 7 17 0.7 8.9
 2 7 17 36.1 10.1
 -3 8 17 1.5 9.9
 -2 8 17 -2.1 9.4
 -1 8 17 78.49 9.8
 -1 8 17 96.99 13.7
 0 8 17 18.2 8.3
 1 8 17 8 9
 1 8 17 15.8 7.5
 2 8 17 21.5 11
 -2 9 17 264.87 21.4
 -1 9 17 170.78 18.1
 0 9 17 3.7 7.8
 0 9 17 5.3 6.1
 1 9 17 1.6 7.7
 -2 10 17 73.19 13.3
 -1 10 17 68.39 12.2
 0 10 17 2.4 6.6
 1 10 17 137.59 15.2
 -1 -8 18 7.5 9.2
 0 -8 18 31.1 14
 -1 -7 18 441.76 46.9
 0 -7 18 54.79 12.4
 1 -7 18 4.4 9.1
 -2 -6 18 10.4 8.7
 -1 -6 18 4.6 8.9
 0 -6 18 11.4 12.2
 1 -6 18 -0.9 12.8
 2 -6 18 0.2 13.2
 -2 -5 18 12.3 11.9
 -1 -5 18 74.59 15.8
 0 -5 18 42.5 14.2
 1 -5 18 170.98 20.9
 2 -5 18 3.8 12.4
 -2 -4 18 4.5 11.8
 -1 -4 18 59.29 12.4
 0 -4 18 2.3 7.8
 1 -4 18 3.7 12.5
 2 -4 18 8.1 12.6
 -3 -3 18 9 9.2
 -2 -3 18 -12.5 10.9
 -1 -3 18 30.7 14
 0 -3 18 45.9 14
 1 -3 18 10.8 10.9
 2 -3 18 3 8.3
 -3 -2 18 3.8 11.4
 -2 -2 18 26.8 9.9
 -1 -2 18 20.3 12.3
 0 -2 18 55.29 13.9
 1 -2 18 20.2 11.9
 2 -2 18 13.5 12.3
 -3 -1 18 16.6 12.3
 -2 -1 18 5.3 12
 -1 -1 18 8.5 11.2
 0 -1 18 2.9 10.6
 1 -1 18 73.09 12.5
 2 -1 18 43.6 13.3
 -3 0 18 7.3 8.1
 -2 0 18 369.56 36.4
 -1 0 18 33.9 9.9
 0 0 18 183.88 22.3
 1 0 18 23.4 11.6
 2 0 18 112.59 16.8
 -3 1 18 12.1 8.9
 -2 1 18 5.4 11.5
 -1 1 18 -5 10.1
 0 1 18 -2.1 7.1
 1 1 18 41.3 12.4
 2 1 18 25.5 11.7
 -3 2 18 6.5 8.1
 -2 2 18 42.3 13.6
 -1 2 18 22 11.2
 0 2 18 82.89 14.1
 1 2 18 6 10.6
 2 2 18 32.4 11.9
 -3 3 18 19.9 9.4
 -2 3 18 0.5 10.2
 -1 3 18 29.1 12.2
 0 3 18 70.49 13.6
 1 3 18 17.7 10.9
 2 3 18 13 10.4
 -3 4 18 14 12.1
 -2 4 18 33.9 12.2
 -1 4 18 30.6 12.2
 -1 4 18 49.6 8.5
 0 4 18 9.3 10.2
 1 4 18 18.9 8.1
 2 4 18 3.3 9.5
 -2 5 18 11 11.2
 -1 5 18 131.99 16.2
 -1 5 18 104.89 10.5
 0 5 18 31.2 9
 0 5 18 27.7 8.9
 1 5 18 225.78 19.5
 1 5 18 241.78 17.9
 2 5 18 8.8 8.9
 -2 6 18 1.6 10.6
 -1 6 18 21.2 8.8
 0 6 18 4.9 9.7
 0 6 18 10.5 6.6
 1 6 18 2.9 8.4
 1 6 18 -0.7 7.4
 -2 7 18 40.8 12.6
 -1 7 18 369.26 29.9
 0 7 18 84.99 10.9
 1 7 18 7.4 7.6
 1 7 18 -1.3 8.2
 -1 8 18 11.1 9.9
 0 8 18 62.69 11.6
 0 8 18 42.6 9.2
 0 -5 19 77.79 17.3
 -1 -4 19 3.8 12.7
 0 -4 19 98.49 17.9
 1 -4 19 65.89 16.1
 -1 -3 19 59.09 16
 0 -3 19 65.09 16
 1 -3 19 29.8 13.3
 -2 -2 19 54.29 12.4
 -1 -2 19 283.57 24.7
 0 -2 19 13.7 13.1
 1 -2 19 6.7 8.7
 -2 -1 19 30.2 10.5
 -1 -1 19 43 14.2
 0 -1 19 37.8 13.1
 1 -1 19 60.89 14.7
 -2 0 19 10.4 11.7
 -1 0 19 -10.2 11.5
 0 0 19 6.7 11.4
 1 0 19 -8.2 10.6
 -2 1 19 34.2 13.3
 -1 1 19 21.5 12.6
 0 1 19 9.6 11.3
 1 1 19 66.09 15.3
 -2 2 19 44.1 10.8
 -1 2 19 334.47 33.1
 0 2 19 27.2 12
 1 2 19 -1.2 10.7
 -2 3 19 16.7 9.6
 -1 3 19 36.7 13.2
 0 3 19 62.39 14
 1 3 19 10.8 10.7
 -1 4 19 -4.6 11.7
 0 4 19 132.49 17
 1 4 19 63.09 13.5
 -1 5 19 3.7 11.3
 0 5 19 44.3 12.6

_iucr_refine_instructions_details
;
TITL rpu_a.res in P2(1)/c
    rpu.res
    created by SHELXL-2018/3 at 21:23:52 on 26-Oct-2020
REM Old TITL rpu in P2(1)/c
REM SHELXT solution in P2(1)/c
REM R1 0.136, Rweak 0.009, Alpha 0.014, Orientation as input
REM Formula found by SHELXT: C8 N3 I3
CELL 0.71073 6.0836 16.6059 14.7086 90 92.121 90
ZERR 4 0.0012 0.0033 0.0029 0 0.03 0
LATT 1
SYMM -X,0.5+Y,0.5-Z
SFAC C H I N
UNIT 24 48 16 16

L.S. 4
PLAN  10
SIZE 0.17 0.13 0.13
TEMP -103.15(10)
CONF
BOND $H
list 4
MORE -1
fmap 2
acta 50.5
OMIT -2 50.5
REM <olex2.extras>
REM <HklSrc "%./rpu.hkl">
REM </olex2.extras>

WGHT    0.000000    5.429300
FVAR       0.19039
I1    3    0.289953    0.621694    0.497845    11.00000    0.03021    0.02545 =
         0.03019    0.00084    0.00255    0.00398
I2    3    0.042216    0.617203    0.653090    11.00000    0.07143    0.03302 =
         0.04482    0.00658    0.02846    0.01371
I3    3    0.264787    0.459966    0.114438    11.00000    0.02822    0.03002 =
         0.02606   -0.00068    0.00129   -0.00345
I4    3    0.036220    0.328566    0.038316    11.00000    0.05281    0.02902 =
         0.03010    0.00191   -0.01171   -0.00900
N1    4    0.471373    0.628665    0.349396    11.00000    0.01997    0.02322 =
         0.02733    0.00056   -0.00060   -0.00033
N2    4    0.453282    0.571413    0.197262    11.00000    0.02404    0.02787 =
         0.02561   -0.00343   -0.00326   -0.00310
N3    4    0.511736    0.715152    0.218008    11.00000    0.03640    0.02605 =
         0.03067    0.00183    0.00043   -0.00025
N4    4    0.802881    0.619909    0.261518    11.00000    0.01693    0.03498 =
         0.03891   -0.00525   -0.00036   -0.00397
C1    1    0.367588    0.566240    0.289580    11.00000    0.02523    0.03556 =
         0.02346   -0.00307    0.00316   -0.00453
AFIX  23
H1A   2    0.398841    0.512171    0.315300    11.00000   -1.20000
H1B   2    0.206126    0.573979    0.286570    11.00000   -1.20000
AFIX   0
C2    1    0.426156    0.709350    0.308666    11.00000    0.03186    0.02371 =
         0.02875   -0.00186    0.00100    0.00381
AFIX  23
H2A   2    0.265459    0.718974    0.305427    11.00000   -1.20000
H2B   2    0.494885    0.751422    0.348021    11.00000   -1.20000
AFIX   0
C3    1    0.408076    0.653680    0.160434    11.00000    0.02863    0.04513 =
         0.01909    0.00322    0.00052    0.00184
AFIX  23
H3A   2    0.464375    0.657738    0.098305    11.00000   -1.20000
H3B   2    0.247243    0.662917    0.156414    11.00000   -1.20000
AFIX   0
C4    1    0.696784    0.559175    0.202861    11.00000    0.02085    0.03708 =
         0.02780   -0.00784    0.00279    0.00142
AFIX  23
H4A   2    0.730206    0.504832    0.227359    11.00000   -1.20000
H4B   2    0.755781    0.562644    0.141151    11.00000   -1.20000
AFIX   0
C5    1    0.749521    0.700013    0.224280    11.00000    0.04359    0.04121 =
         0.03089    0.00081    0.00196   -0.01607
AFIX  23
H5A   2    0.820920    0.741577    0.263549    11.00000   -1.20000
H5B   2    0.809943    0.704767    0.162933    11.00000   -1.20000
AFIX   0
C6    1    0.713107    0.614408    0.353783    11.00000    0.01857    0.03565 =
         0.02675    0.00043   -0.00674    0.00019
AFIX  23
H6A   2    0.785605    0.654930    0.394128    11.00000   -1.20000
H6B   2    0.744228    0.560379    0.379638    11.00000   -1.20000
AFIX   0
HKLF 4


REM  rpu_a.res in P2(1)/c
REM wR2 = 0.0574, GooF = S = 1.044, Restrained GooF = 1.044 for all data
REM R1 = 0.0305 for 2297 Fo > 4sig(Fo) and 0.0400 for all 2692 data
REM 127 parameters refined using 0 restraints

END  
     
WGHT      0.0000      5.4297 

REM Highest difference peak  0.639,  deepest hole -0.768,  1-sigma level  0.154
Q1    1   0.1912  0.6296  0.6660  11.00000  0.05    0.64
Q2    1   0.4125  0.5719  0.3608  11.00000  0.05    0.58
Q3    1   0.1596  0.6265  0.2647  11.00000  0.05    0.57
Q4    1   0.0769  0.4299  0.1975  11.00000  0.05    0.56
Q5    1   0.5752  0.4585  0.0814  11.00000  0.05    0.54
Q6    1   0.7684  0.6088  0.4572  11.00000  0.05    0.52
Q7    1   0.4177  0.6706 -0.0353  11.00000  0.05    0.52
Q8    1  -0.1150  0.2993  0.1020  11.00000  0.05    0.52
Q9    1  -0.0062  0.5728  0.2618  11.00000  0.05    0.50
Q10   1   0.4176  0.3761  0.2510  11.00000  0.05    0.49

  REM The information below was added by Olex2.
  REM
  REM R1 = 0.0305 for 2297 Fo > 4sig(Fo) and 0.0400 for all 12326 data
  REM 127 parameters refined using n/a restraints
  REM Highest difference peak 0.64, deepest hole -0.77
  REM Mean Shift 0, Max Shift 0.001.

  REM +++ Tabular Listing of Refinement Information +++
  REM R1_all = 0.0400
  REM R1_gt = 0.0305
  REM wR_ref = 0.0574
  REM GOOF = 1.044
  REM Shift_max = 0.001
  REM Shift_mean = 0
  REM Reflections_all = 12326
  REM Reflections_gt = 2297
  REM Parameters = 127
  REM Hole = -0.77
  REM Peak = 0.64
  REM Flack = n/a

  
;
_olex2_submission_special_instructions  'No special instructions were received'
