# Supplementary material for: Short X···N Halogen Bonds With Hexamethylenetetraamine as the Acceptor
Source: Front Chem. 2021 Apr 29;9:623595. doi: 10.3389/fchem.2021.623595 (PMC8116742; doi:10.3389/fchem.2021.623595)
Supplement: Supplementary file 2 [file Data_Sheet_2.ZIP › CIF_MS 623595/[HMTA][NBP]2.cif]

data_HMTA-NBP_2
# start Validation Reply Form
_vrf_PLAT431_HMTA-NBP_2
;
PROBLEM: Short Inter HL..A Contact  Br1      ..N1       .       2.38 Ang.  
RESPONSE: Halogen bonding
;
# end Validation Reply Form

_audit_creation_date               2020-10-20
_audit_creation_method
;
Olex2 1.3
(compiled 2020.07.31 svn.rc2a77460 for OlexSys, GUI svn.r6145)
;
_shelx_SHELXL_version_number       '2018/3'
_audit_contact_author_address      ?
_audit_contact_author_email        ?
_audit_contact_author_name         ''
_audit_contact_author_phone        ?
_publ_contact_author_id_orcid      ?
_publ_section_references
;
Dolomanov, O.V., Bourhis, L.J., Gildea, R.J, Howard, J.A.K. & Puschmann, H.
 (2009), J. Appl. Cryst. 42, 339-341.

Sheldrick, G.M. (2015). Acta Cryst. C71, 3-8.
;
_chemical_name_common              ?
_chemical_name_systematic          ?
_chemical_formula_moiety           'C8 H4 Br N O2, C3 H6 N2'
_chemical_formula_sum              'C11 H10 Br N3 O2'
_chemical_formula_weight           296.13
_chemical_absolute_configuration   ?
_chemical_melting_point            ?
_chemical_oxdiff_formula           'C14 H16 N5 O2 Br1'
loop_
  _atom_type_symbol
  _atom_type_description
  _atom_type_scat_dispersion_real
  _atom_type_scat_dispersion_imag
  _atom_type_scat_source
 'C' 'C' 0.0033 0.0016 'International Tables Vol C Tables 4.2.6.8 and 6.1.1.4'
 'H' 'H' 0.0000 0.0000 'International Tables Vol C Tables 4.2.6.8 and 6.1.1.4'
 'Br' 'Br' -0.2901 2.4595
 'International Tables Vol C Tables 4.2.6.8 and 6.1.1.4'
 'N' 'N' 0.0061 0.0033 'International Tables Vol C Tables 4.2.6.8 and 6.1.1.4'
 'O' 'O' 0.0106 0.0060 'International Tables Vol C Tables 4.2.6.8 and 6.1.1.4'

_shelx_space_group_comment
;
The symmetry employed for this shelxl refinement is uniquely defined
by the following loop, which should always be used as a source of
symmetry information in preference to the above space-group names.
They are only intended as comments.
;
_space_group_crystal_system        'orthorhombic'
_space_group_IT_number             31
_space_group_name_H-M_alt          'P m n 21'
_space_group_name_Hall             'P 2ac -2'
loop_
  _space_group_symop_operation_xyz
 'x, y, z'
 '-x+1/2, -y, z+1/2'
 '-x, y, z'
 'x+1/2, -y, z+1/2'

_cell_length_a                     31.646(6)
_cell_length_b                     5.7998(7)
_cell_length_c                     5.9963(9)
_cell_angle_alpha                  90
_cell_angle_beta                   90
_cell_angle_gamma                  90
_cell_volume                       1100.5(3)
_cell_formula_units_Z              4
_cell_measurement_reflns_used      1303
_cell_measurement_temperature      120
_cell_measurement_theta_max        21.0570
_cell_measurement_theta_min        3.4470
_shelx_estimated_absorpt_T_max     0.791
_shelx_estimated_absorpt_T_min     0.780
_exptl_absorpt_coefficient_mu      3.728
_exptl_absorpt_correction_T_max    1.00000
_exptl_absorpt_correction_T_min    0.81653
_exptl_absorpt_correction_type     gaussian
_exptl_absorpt_process_details
;
CrysAlisPro 1.171.38.41 (Rigaku Oxford Diffraction, 2015)
Empirical absorption correction using spherical harmonics,
 implemented in SCALE3 ABSPACK scaling algorithm.
;
_exptl_absorpt_special_details     ?
_exptl_crystal_colour              colourless
_exptl_crystal_colour_primary      colourless
_exptl_crystal_density_diffrn      1.787
_exptl_crystal_density_meas        ?
_exptl_crystal_density_method      ?
_exptl_crystal_description         block
_exptl_crystal_F_000               592
_exptl_crystal_preparation         ?
_exptl_crystal_size_max            0.07
_exptl_crystal_size_mid            0.068
_exptl_crystal_size_min            0.066
_exptl_transmission_factor_max     ?
_exptl_transmission_factor_min     ?
_diffrn_reflns_av_R_equivalents    0.1428
_diffrn_reflns_av_unetI/netI       0.1480
_diffrn_reflns_Laue_measured_fraction_full  0.998
_diffrn_reflns_Laue_measured_fraction_max  0.970
_diffrn_reflns_limit_h_max         44
_diffrn_reflns_limit_h_min         -43
_diffrn_reflns_limit_k_max         8
_diffrn_reflns_limit_k_min         -7
_diffrn_reflns_limit_l_max         8
_diffrn_reflns_limit_l_min         -8
_diffrn_reflns_number              16153
_diffrn_reflns_point_group_measured_fraction_full  0.999
_diffrn_reflns_point_group_measured_fraction_max  0.943
_diffrn_reflns_theta_full          25.242
_diffrn_reflns_theta_max           30.455
_diffrn_reflns_theta_min           3.458
_diffrn_ambient_temperature        120
_diffrn_detector                   'CCD plate'
_diffrn_detector_area_resol_mean   16.0107
_diffrn_detector_type              Eos
_diffrn_measured_fraction_theta_full  0.998
_diffrn_measured_fraction_theta_max  0.970
_diffrn_measurement_details
;
List of Runs (angles in degrees, time in seconds):

  # Type    Start    End  Width  t~exp~   \w     \q     \k     \f   Frames
--------------------------------------------------------------------------
  1  \w    -81.00  -3.00   2.00  130.00    --  -21.95 -57.00  90.00   39
  2  \w    -87.00  -1.00   2.00  130.00    --  -21.95 -57.00   0.00   43
  3  \w    -91.00  -1.00   2.00  130.00    --  -21.95 -57.00 -60.00   45
  4  \w    -90.00   8.00   2.00  130.00    --  -21.95 -77.00-150.00   49
  5  \w    -43.00  45.00   2.00  130.00    --  -21.95  57.00   0.00   44
  6  \w    -46.00  42.00   2.00  130.00    --   23.04 -57.00-120.00   44
  7  \w    -17.00  65.00   2.00  130.00    --   23.04 -99.00-180.00   41
  8  \w    -43.00  43.00   2.00  130.00    --   23.04 -57.00  60.00   43
;
_diffrn_measurement_device         'four-circle diffractometer'
_diffrn_measurement_device_type    'SuperNova, Single source at offset, Eos'
_diffrn_measurement_method         '\w scans'
_diffrn_orient_matrix_type        
 'CrysAlisPro convention (1999,Acta A55,543-557)'
_diffrn_orient_matrix_UB_11        0.0048308000
_diffrn_orient_matrix_UB_12        0.0920717000
_diffrn_orient_matrix_UB_13        0.0736212000
_diffrn_orient_matrix_UB_21        -0.0211562000
_diffrn_orient_matrix_UB_22        -0.0004710000
_diffrn_orient_matrix_UB_23        0.0391415000
_diffrn_orient_matrix_UB_31        0.0056420000
_diffrn_orient_matrix_UB_32        -0.0804807000
_diffrn_orient_matrix_UB_33        0.0838717000
_diffrn_radiation_monochromator    mirror
_diffrn_radiation_probe            x-ray
_diffrn_radiation_type             'Mo K\a'
_diffrn_radiation_wavelength       0.71073
_diffrn_source                     'micro-focus sealed X-ray tube'
_diffrn_source_type                'SuperNova (Mo) X-ray Source'
_reflns_Friedel_coverage           0.787
_reflns_Friedel_fraction_full      0.999
_reflns_Friedel_fraction_max       0.911
_reflns_number_gt                  2137
_reflns_number_total               3206
_reflns_odcompleteness_completeness  99.76
_reflns_odcompleteness_iscentric   1
_reflns_odcompleteness_theta       28.22
_reflns_special_details
;
 Reflections were merged by SHELXL according to the crystal
 class for the calculation of statistics and refinement.
 
 _reflns_Friedel_fraction is defined as the number of unique
 Friedel pairs measured divided by the number that would be
 possible theoretically, ignoring centric projections and
 systematic absences.
;
_reflns_threshold_expression       'I > 2\s(I)'
_computing_cell_refinement         'CrysAlisPro 1.171.38.41 (Rigaku OD, 2015)'
_computing_data_collection         'CrysAlisPro 1.171.38.41 (Rigaku OD, 2015)'
_computing_data_reduction          'CrysAlisPro 1.171.38.41 (Rigaku OD, 2015)'
_computing_molecular_graphics      'Olex2 1.3 (Dolomanov et al., 2009)'
_computing_publication_material    'Olex2 1.3 (Dolomanov et al., 2009)'
_computing_structure_refinement    'SHELXL 2018/3 (Sheldrick, 2015)'
_computing_structure_solution      ?
_refine_diff_density_max           0.796
_refine_diff_density_min           -0.808
_refine_diff_density_rms           0.154
_refine_ls_abs_structure_details
;
 Flack x determined using 642 quotients [(I+)-(I-)]/[(I+)+(I-)]
 (Parsons, Flack and Wagner, Acta Cryst. B69 (2013) 249-259).
;
_refine_ls_abs_structure_Flack     -0.009(15)
_refine_ls_extinction_coef         .
_refine_ls_extinction_method       none
_refine_ls_goodness_of_fit_ref     1.010
_refine_ls_hydrogen_treatment      constr
_refine_ls_matrix_type             full
_refine_ls_number_parameters       156
_refine_ls_number_reflns           3206
_refine_ls_number_restraints       1
_refine_ls_R_factor_all            0.1227
_refine_ls_R_factor_gt             0.0700
_refine_ls_restrained_S_all        1.009
_refine_ls_shift/su_max            0.000
_refine_ls_shift/su_mean           0.000
_refine_ls_structure_factor_coef   Fsqd
_refine_ls_weighting_details       'w=1/[\s^2^(Fo^2^)] where P=(Fo^2^+2Fc^2^)/3'
_refine_ls_weighting_scheme        calc
_refine_ls_wR_factor_gt            0.0733
_refine_ls_wR_factor_ref           0.0874
_refine_special_details            ?
_olex2_refinement_description
;
1. Fixed Uiso
 At 1.2 times of:
  All C(H) groups, All C(H,H) groups
2. Uiso/Uaniso restraints and constraints
Uanis(N1) = Uanis(C4)
3. Others
 Fixed Sof: H2A(0.5) H2B(0.5)
4.a Secondary CH2 refined with riding coordinates:
 C1(H1A,H1B), C3(H3A,H3B), C2(H2A,H2B), C4(H4A,H4B)
4.b Aromatic/amide H refined with riding coordinates:
 C7(H7), C10(H10), C8(H8), C9(H9)
;
_atom_sites_solution_hydrogens     geom
_atom_sites_solution_primary       ?
_atom_sites_solution_secondary     ?
loop_
  _atom_site_label
  _atom_site_type_symbol
  _atom_site_fract_x
  _atom_site_fract_y
  _atom_site_fract_z
  _atom_site_U_iso_or_equiv
  _atom_site_adp_type
  _atom_site_occupancy
  _atom_site_site_symmetry_order
  _atom_site_calc_flag
  _atom_site_refinement_flags_posn
  _atom_site_refinement_flags_adp
  _atom_site_refinement_flags_occupancy
  _atom_site_disorder_assembly
  _atom_site_disorder_group
 Br1 Br 0.40566(2) 0.36333(12) 1.08461(17) 0.01881(18) Uani 1 1 d . . . . .
 O2 O 0.40251(18) -0.0826(10) 1.4001(10) 0.0253(16) Uani 1 1 d . . . . .
 O1 O 0.31847(19) 0.5536(10) 1.3020(11) 0.0257(16) Uani 1 1 d . . . . .
 N4 N 0.3653(2) 0.2441(12) 1.2987(12) 0.0172(17) Uani 1 1 d . . . . .
 N1 N 0.4615(2) 0.5181(11) 0.8633(11) 0.0151(15) Uani 1 1 d . . . . .
 N3 N 0.500000 0.8696(18) 0.7814(17) 0.020(2) Uani 1 2 d S T P . .
 N2 N 0.500000 0.5532(16) 0.5138(14) 0.015(2) Uani 1 2 d S T P . .
 C1 C 0.4625(3) 0.7735(14) 0.8870(15) 0.021(2) Uani 1 1 d . . . . .
 H1A H 0.436925 0.840452 0.817477 0.025 Uiso 1 1 calc R U . . .
 H1B H 0.462360 0.814755 1.047205 0.025 Uiso 1 1 calc R U . . .
 C12 C 0.3737(3) 0.0526(15) 1.4267(14) 0.015(2) Uani 1 1 d . . . . .
 C5 C 0.3316(3) 0.3760(16) 1.3803(14) 0.018(2) Uani 1 1 d . . . . .
 C3 C 0.4622(2) 0.4614(13) 0.6201(16) 0.016(2) Uani 1 1 d . . . . .
 H3A H 0.461332 0.291903 0.600723 0.019 Uiso 1 1 calc R U . . .
 H3B H 0.436791 0.527216 0.547532 0.019 Uiso 1 1 calc R U . . .
 C6 C 0.3156(2) 0.2458(12) 1.578(2) 0.0168(17) Uani 1 1 d . . . . .
 C7 C 0.2831(3) 0.2941(15) 1.7217(15) 0.021(2) Uani 1 1 d . . . . .
 H7 H 0.265707 0.426225 1.701862 0.025 Uiso 1 1 calc R U . . .
 C11 C 0.3408(2) 0.0498(13) 1.6083(19) 0.0148(19) Uani 1 1 d . . . . .
 C2 C 0.500000 0.8075(19) 0.542(2) 0.021(4) Uani 1 2 d S T P . .
 H2A H 0.525322 0.873528 0.469249 0.025 Uiso 0.5 1 calc R U P . .
 H2B H 0.474678 0.873528 0.469248 0.025 Uiso 0.5 1 calc R U P . .
 C10 C 0.3343(3) -0.0995(14) 1.7779(15) 0.020(2) Uani 1 1 d . . . . .
 H10 H 0.351512 -0.232637 1.795292 0.024 Uiso 1 1 calc R U . . .
 C4 C 0.500000 0.4228(19) 0.9665(19) 0.0151(15) Uani 1 2 d S T P . .
 H4A H 0.500000 0.458945 1.127827 0.018 Uiso 1 2 calc R U P . .
 H4B H 0.500000 0.253017 0.949866 0.018 Uiso 1 2 calc R U P . .
 C8 C 0.2765(3) 0.1417(15) 1.8974(14) 0.026(2) Uani 1 1 d . . . . .
 H8 H 0.254215 0.170693 1.999941 0.031 Uiso 1 1 calc R U . . .
 C9 C 0.3017(3) -0.0518(15) 1.9264(15) 0.022(2) Uani 1 1 d . . . . .
 H9 H 0.296568 -0.152498 2.048384 0.027 Uiso 1 1 calc R U . . .

loop_
  _atom_site_aniso_label
  _atom_site_aniso_U_11
  _atom_site_aniso_U_22
  _atom_site_aniso_U_33
  _atom_site_aniso_U_23
  _atom_site_aniso_U_13
  _atom_site_aniso_U_12
 Br1 0.0216(4) 0.0179(3) 0.0169(3) 0.0012(7) -0.0003(7) -0.0003(4)
 O2 0.017(3) 0.023(4) 0.037(4) 0.007(3) 0.004(3) 0.004(3)
 O1 0.026(4) 0.019(4) 0.032(4) 0.014(3) -0.001(3) 0.005(3)
 N4 0.018(4) 0.018(4) 0.015(4) 0.007(3) 0.002(3) 0.001(3)
 N1 0.021(4) 0.012(3) 0.013(4) 0.001(3) 0.003(3) 0.000(3)
 N3 0.031(7) 0.013(5) 0.015(6) 0.005(5) 0.000 0.000
 N2 0.013(5) 0.021(6) 0.009(6) -0.006(4) 0.000 0.000
 C1 0.024(5) 0.016(5) 0.023(6) -0.002(4) -0.002(4) 0.008(4)
 C12 0.016(5) 0.015(5) 0.015(5) -0.001(4) -0.008(4) 0.002(4)
 C5 0.017(5) 0.019(5) 0.019(5) 0.000(5) -0.002(4) -0.008(4)
 C3 0.023(4) 0.015(4) 0.009(6) -0.006(4) -0.001(4) -0.002(3)
 C6 0.017(4) 0.014(4) 0.019(4) -0.014(6) 0.002(7) -0.002(3)
 C7 0.021(5) 0.016(5) 0.026(6) -0.001(4) -0.006(4) -0.002(4)
 C11 0.018(4) 0.018(4) 0.008(5) 0.004(5) -0.003(5) -0.001(3)
 C2 0.027(7) 0.017(7) 0.018(11) -0.004(6) 0.000 0.000
 C10 0.019(5) 0.013(5) 0.029(6) 0.011(4) 0.000(4) 0.002(4)
 C4 0.021(4) 0.012(3) 0.013(4) 0.001(3) 0.003(3) 0.000(3)
 C8 0.023(5) 0.028(6) 0.025(6) -0.007(5) 0.004(4) 0.006(5)
 C9 0.023(5) 0.026(6) 0.018(5) 0.003(4) 0.003(5) -0.010(4)

_geom_special_details
;
 All esds (except the esd in the dihedral angle between two l.s. planes)
 are estimated using the full covariance matrix.  The cell esds are taken
 into account individually in the estimation of esds in distances, angles
 and torsion angles; correlations between esds in cell parameters are only
 used when they are defined by crystal symmetry.  An approximate (isotropic)
 treatment of cell esds is used for estimating esds involving l.s. planes.
;
loop_
  _geom_bond_atom_site_label_1
  _geom_bond_atom_site_label_2
  _geom_bond_distance
  _geom_bond_site_symmetry_2
  _geom_bond_publ_flag
 Br1 N4 1.939(7) . ?
 O2 C12 1.213(9) . ?
 O1 C5 1.205(10) . ?
 N4 C12 1.376(10) . ?
 N4 C5 1.401(10) . ?
 N1 C1 1.488(10) . ?
 N1 C3 1.495(10) . ?
 N1 C4 1.473(9) . ?
 N3 C1 1.456(9) . ?
 N3 C1 1.456(9) 3_655 ?
 N3 C2 1.479(16) . ?
 N2 C3 1.457(9) 3_655 ?
 N2 C3 1.457(9) . ?
 N2 C2 1.485(14) . ?
 C1 H1A 0.9900 . ?
 C1 H1B 0.9900 . ?
 C12 C11 1.506(13) . ?
 C5 C6 1.495(13) . ?
 C3 H3A 0.9900 . ?
 C3 H3B 0.9900 . ?
 C6 C7 1.371(12) . ?
 C6 C11 1.400(10) . ?
 C7 H7 0.9500 . ?
 C7 C8 1.391(12) . ?
 C11 C10 1.352(12) . ?
 C2 H2A 0.9900 . ?
 C2 H2B 0.9900 . ?
 C10 H10 0.9500 . ?
 C10 C9 1.392(11) . ?
 C4 H4A 0.9900 . ?
 C4 H4B 0.9900 . ?
 C8 H8 0.9500 . ?
 C8 C9 1.387(11) . ?
 C9 H9 0.9500 . ?

loop_
  _geom_angle_atom_site_label_1
  _geom_angle_atom_site_label_2
  _geom_angle_atom_site_label_3
  _geom_angle
  _geom_angle_site_symmetry_1
  _geom_angle_site_symmetry_3
  _geom_angle_publ_flag
 C12 N4 Br1 122.0(6) . . ?
 C12 N4 C5 113.2(7) . . ?
 C5 N4 Br1 122.6(6) . . ?
 C1 N1 C3 108.2(6) . . ?
 C4 N1 C1 108.4(7) . . ?
 C4 N1 C3 108.4(7) . . ?
 C1 N3 C1 109.2(10) . 3_655 ?
 C1 N3 C2 109.2(6) 3_655 . ?
 C1 N3 C2 109.2(6) . . ?
 C3 N2 C3 110.5(9) . 3_655 ?
 C3 N2 C2 108.2(6) 3_655 . ?
 C3 N2 C2 108.2(6) . . ?
 N1 C1 H1A 109.5 . . ?
 N1 C1 H1B 109.5 . . ?
 N3 C1 N1 110.9(7) . . ?
 N3 C1 H1A 109.5 . . ?
 N3 C1 H1B 109.5 . . ?
 H1A C1 H1B 108.1 . . ?
 O2 C12 N4 126.5(8) . . ?
 O2 C12 C11 127.4(8) . . ?
 N4 C12 C11 106.1(7) . . ?
 O1 C5 N4 126.3(8) . . ?
 O1 C5 C6 128.7(8) . . ?
 N4 C5 C6 105.0(7) . . ?
 N1 C3 H3A 109.5 . . ?
 N1 C3 H3B 109.5 . . ?
 N2 C3 N1 110.9(7) . . ?
 N2 C3 H3A 109.5 . . ?
 N2 C3 H3B 109.5 . . ?
 H3A C3 H3B 108.0 . . ?
 C7 C6 C5 130.4(8) . . ?
 C7 C6 C11 121.0(10) . . ?
 C11 C6 C5 108.6(8) . . ?
 C6 C7 H7 121.4 . . ?
 C6 C7 C8 117.2(9) . . ?
 C8 C7 H7 121.4 . . ?
 C6 C11 C12 107.0(9) . . ?
 C10 C11 C12 131.0(8) . . ?
 C10 C11 C6 122.0(10) . . ?
 N3 C2 N2 110.7(10) . . ?
 N3 C2 H2A 109.5 . . ?
 N3 C2 H2B 109.5 . . ?
 N2 C2 H2A 109.5 . . ?
 N2 C2 H2B 109.5 . . ?
 H2A C2 H2B 108.1 . . ?
 C11 C10 H10 121.1 . . ?
 C11 C10 C9 117.8(8) . . ?
 C9 C10 H10 121.1 . . ?
 N1 C4 N1 111.5(9) 3_655 . ?
 N1 C4 H4A 109.3 3_655 . ?
 N1 C4 H4A 109.3 . . ?
 N1 C4 H4B 109.3 3_655 . ?
 N1 C4 H4B 109.3 . . ?
 H4A C4 H4B 108.0 . . ?
 C7 C8 H8 119.2 . . ?
 C9 C8 C7 121.5(8) . . ?
 C9 C8 H8 119.2 . . ?
 C10 C9 H9 119.7 . . ?
 C8 C9 C10 120.5(8) . . ?
 C8 C9 H9 119.7 . . ?

loop_
  _geom_torsion_atom_site_label_1
  _geom_torsion_atom_site_label_2
  _geom_torsion_atom_site_label_3
  _geom_torsion_atom_site_label_4
  _geom_torsion
  _geom_torsion_site_symmetry_1
  _geom_torsion_site_symmetry_2
  _geom_torsion_site_symmetry_3
  _geom_torsion_site_symmetry_4
  _geom_torsion_publ_flag
 Br1 N4 C12 O2 -12.5(13) . . . . ?
 Br1 N4 C12 C11 166.0(6) . . . . ?
 Br1 N4 C5 O1 15.2(12) . . . . ?
 Br1 N4 C5 C6 -165.8(6) . . . . ?
 O2 C12 C11 C6 176.8(9) . . . . ?
 O2 C12 C11 C10 -1.8(17) . . . . ?
 O1 C5 C6 C7 -0.9(17) . . . . ?
 O1 C5 C6 C11 -179.6(9) . . . . ?
 N4 C12 C11 C6 -1.6(10) . . . . ?
 N4 C12 C11 C10 179.8(10) . . . . ?
 N4 C5 C6 C7 -179.8(9) . . . . ?
 N4 C5 C6 C11 1.5(10) . . . . ?
 C1 N1 C3 N2 59.5(9) . . . . ?
 C1 N1 C4 N1 -58.1(11) . . . 3_655 ?
 C1 N3 C1 N1 -60.1(11) 3_655 . . . ?
 C1 N3 C2 N2 59.7(7) 3_655 . . . ?
 C1 N3 C2 N2 -59.7(7) . . . . ?
 C12 N4 C5 O1 178.4(9) . . . . ?
 C12 N4 C5 C6 -2.7(9) . . . . ?
 C12 C11 C10 C9 177.8(9) . . . . ?
 C5 N4 C12 O2 -175.7(8) . . . . ?
 C5 N4 C12 C11 2.7(9) . . . . ?
 C5 C6 C7 C8 -178.1(8) . . . . ?
 C5 C6 C11 C12 0.0(10) . . . . ?
 C5 C6 C11 C10 178.8(8) . . . . ?
 C3 N1 C1 N3 -58.6(9) . . . . ?
 C3 N1 C4 N1 59.1(11) . . . 3_655 ?
 C3 N2 C3 N1 58.3(10) 3_655 . . . ?
 C3 N2 C2 N3 59.9(6) . . . . ?
 C3 N2 C2 N3 -59.9(6) 3_655 . . . ?
 C6 C7 C8 C9 -0.2(14) . . . . ?
 C6 C11 C10 C9 -0.6(14) . . . . ?
 C7 C6 C11 C12 -178.8(8) . . . . ?
 C7 C6 C11 C10 0.0(15) . . . . ?
 C7 C8 C9 C10 -0.4(14) . . . . ?
 C11 C6 C7 C8 0.5(13) . . . . ?
 C11 C10 C9 C8 0.8(14) . . . . ?
 C2 N3 C1 N1 59.2(10) . . . . ?
 C2 N2 C3 N1 -60.1(9) . . . . ?
 C4 N1 C1 N3 58.7(10) . . . . ?
 C4 N1 C3 N2 -57.9(9) . . . . ?

loop_
  _diffrn_refln_index_h
  _diffrn_refln_index_k
  _diffrn_refln_index_l
  _diffrn_refln_intensity_net
  _diffrn_refln_intensity_u
  _diffrn_refln_scale_group_code
 0 0 -8 483.822 305.218 2
 0 0 -7 59.014 165.415 2
 0 0 -6 4013.27 630.411 2
 0 0 -5 105.522 123.93 2
 0 0 -4 9226.61 753.987 2
 0 0 -3 0.88402 24.8962 7
 0 0 -3 -11.4584 50.1978 1
 0 0 -3 37.5332 67.3759 2
 0 0 -2 3187.45 253.312 4
 0 0 -2 2946.83 210.008 7
 0 0 -2 3195.85 219.658 1
 0 0 -2 3369.1 320.068 2
 0 0 -1 -25.3805 43.4411 2
 0 0 -1 11.9355 21.8022 1
 0 0 2 1898.96 172.818 1
 0 0 2 1720.57 212.066 8
 0 0 2 1732.35 197.226 5
 0 0 3 103.325 87.2923 8
 0 0 3 29.0687 70.7251 5
 0 0 3 47.6222 47.2613 1
 0 0 4 8003.89 662.63 8
 0 0 4 9085.83 627.481 5
 0 0 5 166.715 147.725 5
 0 0 5 -1.04925 62.0946 8
 0 0 6 4370.47 596.991 8
 0 0 6 4134.82 535.956 5
 0 0 7 198.709 139.722 5
 0 0 7 -72.1684 84.874 8
 0 1 -8 68.1947 175.467 2
 0 -1 -7 206.174 206.329 2
 0 1 -7 305.37 205.291 2
 0 -1 -6 305.512 172.343 2
 0 1 -6 294.439 196.403 2
 0 1 -5 1551.14 254.024 1
 0 1 -5 1162.02 306.871 2
 0 -1 -5 1531.59 368.041 2
 0 1 -4 3455.34 340.981 1
 0 -1 -4 3477.04 482.355 2
 0 1 -4 3892.79 495.729 2
 0 -1 -3 3639.98 426.148 2
 0 1 -3 3218.09 388.022 2
 0 1 -3 3159.51 292.216 1
 0 1 -2 4567.32 301.446 1
 0 -1 -2 4815.29 401.125 2
 0 1 -2 4937.76 339.128 6
 0 1 -2 4332.9 327.559 7
 0 1 -2 4394.96 278.332 5
 0 1 -1 4113.9 190.387 5
 0 1 -1 3969.83 268.564 8
 0 1 -1 3954.47 199.084 6
 0 -1 -1 4230.06 270.568 4
 0 1 -1 4244.63 278.154 7
 0 -1 -1 3959.2 279.129 2
 0 -1 0 3560.76 217.577 7
 0 1 0 3448.69 204.013 4
 0 -1 0 3354.56 204.208 4
 0 -1 1 4823.41 209.445 5
 0 1 1 4385.13 294.066 2
 0 -1 1 4340.25 211.705 6
 0 -1 1 4589.8 283.2 7
 0 1 1 4348.74 272.665 4
 0 -1 1 4657.58 285.64 8
 0 -1 2 5332.42 291.621 5
 0 -1 2 5291.07 374.424 8
 0 -1 2 5042.23 351.912 7
 0 1 2 5334.13 372.294 4
 0 -1 3 2428.83 255.135 5
 0 -1 3 2468.27 306.219 8
 0 -1 3 2280.03 273.112 7
 0 1 3 2008.78 287.697 5
 0 -1 4 3407.36 357.438 5
 0 1 4 3531.12 434.417 5
 0 -1 4 3352.31 413.462 8
 0 -1 5 1666.81 324.636 8
 0 1 5 1683.03 359.136 8
 0 -1 5 1893.39 307.76 5
 0 1 5 1831.49 360.272 5
 0 -1 6 32.1627 118.46 5
 0 1 6 41.7338 115.38 8
 0 -1 6 60.7744 90.0781 8
 0 -1 7 193.131 127.424 8
 0 1 7 336.423 180.183 8
 0 1 7 459.759 204.638 5
 0 1 8 717.049 291.256 5
 0 -2 -7 2321.02 569.927 2
 0 2 -7 2105.03 523.353 2
 0 -2 -6 218.075 225.501 2
 0 2 -6 1379.77 333.799 2
 0 2 -5 859.735 266.927 2
 0 2 -5 969.963 236.012 1
 0 -2 -5 1165.45 358.805 2
 0 2 -4 382.054 183.015 2
 0 -2 -4 411.946 171.204 2
 0 2 -4 504.504 147.164 1
 0 -2 -3 11186.1 772.264 2
 0 2 -3 10465.2 619.317 1
 0 2 -2 739.828 113.335 5
 0 2 -2 845.247 158.383 4
 0 2 -2 847.831 136.654 6
 0 2 -2 638.901 155.004 1
 0 -2 -2 684.639 167.017 2
 0 2 -1 6348.25 392.139 4
 0 -2 -1 6896.79 415.594 7
 0 -2 -1 6491.81 438.617 2
 0 2 -1 6681.19 277.642 6
 0 -2 0 460.042 122.871 7
 0 2 0 370.847 101.32 2
 0 2 0 313.638 75.1411 4
 0 -2 1 5354.39 407.645 7
 0 -2 1 6019.47 423.833 8
 0 2 1 5863 410.023 4
 0 -2 1 6454.01 285.658 6
 0 2 2 1142.05 198.974 4
 0 -2 2 1057.08 204.012 8
 0 -2 2 887.994 187.037 7
 0 -2 3 10332.8 661.182 7
 0 2 3 10076 657.001 4
 0 -2 3 10230.3 662.989 8
 0 -2 3 9600.72 487.593 5
 0 -2 4 661.041 199.048 8
 0 -2 4 309.237 158.354 7
 0 -2 4 345.074 111.095 5
 0 2 4 389.303 166.989 4
 0 2 4 723.322 297.152 5
 0 2 5 1163.05 300.285 5
 0 -2 5 1077.77 275.984 8
 0 -2 5 1161.83 232.721 5
 0 -2 6 311.465 186.327 8
 0 2 6 479.819 274.492 5
 0 2 6 260.108 119.784 8
 0 2 7 1737.79 434.099 5
 0 2 7 1463.81 433.286 8
 0 2 8 292.556 212.77 5
 0 3 -7 325.654 235.776 2
 0 -3 -7 364.58 255.651 2
 0 3 -6 1057.67 354.421 2
 0 -3 -6 1244.12 401.102 2
 0 -3 -5 910.855 324.005 2
 0 3 -5 860.593 286.545 2
 0 3 -5 694.1 198.392 1
 0 3 -4 1009.98 246.555 1
 0 -3 -4 970.811 205.435 7
 0 -3 -4 958.973 284.171 2
 0 3 -4 1052.8 242.341 4
 0 -3 -3 857.78 247.096 2
 0 -3 -3 845.12 180.19 7
 0 3 -3 853.947 194.951 4
 0 3 -3 930.869 246.062 1
 0 -3 -2 5058.26 448.633 7
 0 3 -2 4804.54 309.072 6
 0 -3 -2 5054.28 496.086 2
 0 3 -2 5388.95 451.516 4
 0 -3 -1 3025 346.977 2
 0 -3 -1 3029.7 347.479 7
 0 -3 -1 2279.67 202.743 3
 0 3 -1 2551.51 172.854 3
 0 3 -1 2652.55 312.151 4
 0 -3 0 1081 151.579 6
 0 3 0 1283.96 234.459 4
 0 -3 0 1382.28 247.631 7
 0 -3 1 2109.29 303.078 7
 0 -3 1 2203.9 202.981 6
 0 3 1 2641.61 327.434 4
 0 3 2 4869.71 478.405 4
 0 -3 2 5312.8 515.555 7
 0 -3 2 4504.98 301.209 6
 0 -3 2 4454.84 466.3 8
 0 -3 3 1154.88 275.485 7
 0 -3 3 1031.79 248.929 8
 0 3 3 960.396 249.823 4
 0 -3 4 1179.55 292.603 8
 0 -3 4 898.59 243.691 7
 0 3 4 824.971 233.985 4
 0 -3 5 800.656 260.272 7
 0 -3 5 807.79 265.71 8
 0 3 5 1121.35 319.841 5
 0 3 6 1304.44 377.349 5
 0 -3 6 1255.33 344.212 8
 0 3 7 343.521 161.231 8
 0 3 7 364.04 308.961 5
 0 -4 -7 1146.63 492.237 3
 0 4 -7 184.28 165.904 2
 0 -4 -6 1093.02 385.586 2
 0 4 -6 556.124 247.401 2
 0 -4 -6 1237.97 386.572 3
 0 -4 -5 1040.57 344.255 3
 0 4 -5 387.098 188.01 1
 0 -4 -5 334.614 184.103 2
 0 4 -4 1152.86 254.421 4
 0 -4 -4 1228.4 349.25 2
 0 4 -4 1226.38 302.715 1
 0 -4 -4 1626.97 345.718 3
 0 -4 -4 1084.68 247.518 7
 0 -4 -3 410.081 224.378 2
 0 4 -3 263.34 116.252 4
 0 -4 -3 197.519 135.862 7
 0 -4 -3 572.421 387.279 3
 0 4 -3 528.325 252.481 1
 0 -4 -2 2613.64 401.87 2
 0 -4 -2 2807.23 300.007 3
 0 4 -2 2260.27 231.688 3
 0 -4 -2 2613.81 374.591 7
 0 4 -2 2427.87 344.923 4
 0 -4 -1 71.0325 42.6453 3
 0 4 -1 53.2718 94.4043 4
 0 -4 -1 120.718 127.568 7
 0 4 0 1974.42 317.92 4
 0 -4 0 2282.06 260.761 6
 0 -4 0 2007.57 343.079 7
 0 -4 1 234.584 76.7447 6
 0 4 1 135.058 78.8791 4
 0 -4 1 112.787 145.191 7
 0 -4 2 2200.14 217.623 6
 0 -4 2 2435.63 403.072 7
 0 4 2 2503.53 397.831 4
 0 4 3 491.727 234.166 4
 0 -4 3 636.865 277.601 7
 0 -4 4 1487.36 347.455 8
 0 4 4 1243.45 332.023 4
 0 -4 4 1392.73 349.219 7
 0 -4 5 391.954 193.454 8
 0 4 5 496.211 224.347 4
 0 4 5 322.397 208.84 5
 0 -4 5 297.901 172.235 7
 0 -4 6 793.638 296.029 7
 0 4 6 881.153 286.493 5
 0 -4 6 602.065 254.911 8
 0 -5 -6 257.482 246.34 2
 0 5 -6 275.175 171.706 2
 0 -5 -5 2127.1 519.302 2
 0 5 -5 2151.83 450.587 1
 0 -5 -4 66.1695 137.217 2
 0 5 -4 401.581 213.195 1
 0 -5 -4 486.268 192.677 7
 0 5 -4 282.902 146.316 4
 0 5 -3 1045.14 309.111 1
 0 -5 -3 1635.49 361.873 2
 0 5 -3 1686.4 348.236 4
 0 -5 -3 1542.7 336.842 7
 0 -5 -2 852.5 264.148 7
 0 5 -2 1074.72 273.507 4
 0 -5 -1 4320.92 567.047 7
 0 5 -1 4122.78 512.829 4
 0 -5 0 65.7407 51.5549 6
 0 5 0 163.479 92.5798 4
 0 -5 0 49.932 120.59 7
 0 -5 1 4865.6 617.707 7
 0 5 1 4369.98 556.076 4
 0 -5 1 3802.21 353.267 6
 0 5 2 876.725 272.423 4
 0 -5 2 925.43 287.007 7
 0 -5 3 1458.38 377.779 7
 0 5 3 1768.98 378.527 4
 0 5 4 291.944 200.052 4
 0 -5 4 673.386 297.927 7
 0 5 5 2461.62 516.986 4
 0 -5 5 1977.6 461.012 7
 0 5 5 2806.68 594.028 5
 0 -5 6 449.952 253.74 7
 0 5 6 810.63 384.369 5
 0 -6 -5 734.033 319.705 2
 0 6 -5 209.931 149.256 1
 0 6 -4 497.573 244.015 1
 0 -6 -4 196.655 207.976 2
 0 6 -3 1511.12 359.765 4
 0 6 -3 2126.86 482.918 1
 0 -6 -3 1816.03 418.36 7
 0 6 -2 386.156 187.043 4
 0 -6 -2 591.84 250.591 7
 0 -6 -1 810.083 210.703 6
 0 6 -1 1213.36 314.885 4
 0 -6 -1 964.419 308.867 7
 0 -6 0 185.552 224.465 7
 0 6 0 103.483 78.1437 4
 0 -6 1 1732.77 404.409 7
 0 6 1 1453.04 364.013 4
 0 6 2 609.684 237.891 4
 0 -6 2 902.415 334.438 7
 0 6 3 2215.77 469.159 4
 0 -6 3 1897.99 470.833 7
 0 6 4 85.4835 145.575 4
 0 -6 4 340.173 227.163 7
 0 6 5 185.181 251.069 5
 0 6 5 177.211 151.98 4
 0 -6 5 450.402 253.631 7
 0 7 -4 1041.01 409.256 1
 0 7 -3 183.959 191.144 1
 0 -7 -3 -44.3005 102.689 7
 0 7 -2 816.686 296.548 4
 0 -7 -2 586.17 229.25 7
 0 7 -1 464.251 203.448 4
 0 -7 -1 307.073 247.529 7
 0 7 0 1374.48 376.527 4
 0 -7 0 1737.81 420.428 7
 0 7 1 456.044 219.218 4
 0 -7 1 74.1555 163.588 7
 0 -7 2 1418.34 442.126 7
 0 7 2 1822.44 476.033 4
 0 7 3 162.143 183.923 4
 0 -7 3 27.4466 194.262 7
 0 8 -1 -37.2289 102.943 4
 0 8 0 333.738 212.189 4
 -1 0 -8 121.081 184.356 2
 1 0 -8 171.049 186.992 2
 1 0 -7 224.878 215.084 2
 -1 0 -7 779.662 331.366 2
 1 0 -6 155.135 148.975 2
 -1 0 -6 148.955 193.19 2
 -1 0 -5 2426.62 449.83 2
 1 0 -5 2175.85 429.269 2
 -1 0 -4 384.592 219.358 2
 1 0 -4 7.70733 78.8286 2
 1 0 -3 2342.27 224.219 7
 -1 0 -3 2300.97 209.682 1
 1 0 -3 2635.92 344.249 2
 1 0 -3 2360.31 240.575 1
 -1 0 -3 2469.49 333.757 2
 -1 0 -2 -18.4458 21.7521 1
 1 0 -2 -8.46795 24.9666 4
 1 0 -2 7.74252 19.0027 7
 -1 0 -2 26.982 48.2757 7
 1 0 -2 45.112 63.3949 2
 1 0 -2 12.9161 34.7487 1
 -1 0 -2 -43.3416 46.9495 2
 -1 0 -2 -26.4506 39.6055 5
 -1 0 -1 1719.98 143.825 5
 1 0 -1 1708.83 132.639 1
 -1 0 -1 1782.44 161.485 2
 1 0 -1 1680.8 119.42 4
 1 0 -1 1683.03 159.507 2
 1 0 2 22.5078 32.533 1
 -1 0 2 -22.4756 63.3608 8
 -1 0 2 16.8916 26.9023 1
 1 0 2 63.1748 37.366 5
 -1 0 2 -11.4232 36.2515 5
 1 0 2 39.8088 46.7575 8
 1 0 3 2457.46 224.047 1
 1 0 3 2618.54 294.226 5
 -1 0 3 2639.62 321.53 8
 -1 0 3 2581.92 287.496 5
 1 0 3 2257.46 289.127 8
 -1 0 4 33.9108 72.1488 8
 -1 0 4 54.5202 166.384 5
 1 0 4 75.4713 109.248 8
 1 0 4 323.968 182.91 5
 -1 0 5 1972.43 340.045 5
 1 0 5 1571.68 315.14 8
 1 0 5 1624.67 302.664 5
 -1 0 5 1809.12 348.556 8
 1 0 6 2.8821 83.3134 8
 1 0 6 152.758 173.118 5
 -1 0 6 207.167 153.99 8
 -1 0 6 -73.6234 157.098 5
 1 0 7 691.809 215.369 5
 1 0 7 751.823 270.299 8
 -1 0 7 565.777 230.878 5
 -1 0 7 602.503 258.607 8
 -1 1 -8 774.961 365.572 2
 1 1 -8 1143.5 471.807 2
 -1 -1 -7 331.555 215.618 2
 1 1 -7 448.979 238.681 2
 1 -1 -7 129.093 206.38 2
 -1 1 -7 363.618 219.654 2
 -1 -1 -6 771.491 316.293 2
 1 1 -6 627.868 254.771 2
 -1 1 -6 926.328 310.051 2
 1 -1 -6 1053.99 346.294 2
 -1 -1 -5 1638.33 378.14 2
 1 -1 -5 1639.23 378.988 2
 -1 1 -5 1530.14 349.934 2
 1 1 -5 1637.49 372.857 2
 1 1 -5 1509.66 262.095 1
 -1 1 -5 1432.82 243.368 1
 1 1 -4 1825.89 334.187 2
 1 1 -4 1313.09 217.799 1
 1 -1 -4 1598.2 340.425 2
 -1 1 -4 1655.03 230.332 1
 -1 -1 -4 1823.37 361.783 2
 -1 1 -4 1762.98 336.914 2
 1 -1 -3 266.908 140.685 2
 -1 1 -3 105.773 61.1007 1
 -1 1 -3 286.462 138.384 2
 1 1 -3 90.5886 63.2498 1
 -1 -1 -3 200.404 125.22 2
 1 1 -3 261.846 133.573 2
 -1 1 -2 5918.75 329.197 1
 -1 1 -2 5760.13 384.904 8
 1 1 -2 5830.52 371.947 7
 1 -1 -2 5491.25 425.745 2
 -1 1 -2 5266.57 374.518 6
 -1 -1 -2 5550.7 425.78 2
 1 1 -2 5424.28 343.145 1
 1 1 -2 5364.42 293.341 5
 -1 1 -2 5810.2 326.712 5
 -1 -1 -1 4114.83 291.028 2
 -1 1 -1 4153.14 228.094 6
 1 1 -1 4584.83 300.605 8
 -1 1 -1 4712.11 280.393 8
 -1 1 -1 4782.56 300.055 7
 1 1 -1 4514.13 174.165 5
 1 -1 -1 4885.74 288.979 4
 1 -1 -1 4650.93 289.913 2
 1 1 -1 4923.31 293.021 1
 -1 1 -1 4609.09 227.933 5
 1 1 -1 4510.77 278.953 7
 1 1 -1 4379.66 192.544 6
 -1 -1 -1 4572.89 287.286 4
 1 -1 0 2763.05 192.707 7
 -1 -1 0 3046.24 206.843 7
 1 -1 0 2963.21 194.551 4
 -1 1 0 3006.05 203.236 7
 1 1 0 2829.56 178.326 4
 -1 1 0 2830.51 195.696 4
 -1 1 0 2866.3 172.229 2
 -1 -1 0 2795.62 179.722 4
 1 1 0 3101.84 209.35 7
 -1 1 1 4268.95 280.095 2
 1 -1 1 4258.07 265.734 8
 -1 -1 1 4268.97 268.756 7
 -1 -1 1 4287.9 287.367 8
 1 -1 1 4460.1 224.465 5
 1 -1 1 4053.3 277.589 7
 -1 1 1 4223.91 266.778 4
 1 1 1 4292.72 276.026 4
 1 -1 1 4474.11 232.918 6
 -1 -1 1 4331.44 172.182 5
 1 1 1 4276.47 299.678 2
 -1 -1 2 5535.58 397.711 8
 1 -1 2 5637.13 319.077 5
 -1 -1 2 6117.91 373.791 7
 1 -1 2 5898.59 391.939 7
 -1 1 2 6230.83 389.967 4
 -1 -1 2 5941.91 290.688 5
 -1 -1 2 5947.45 374.687 1
 1 1 2 5908.15 389.192 4
 1 -1 2 5761.48 374.961 8
 -1 -1 3 153.675 84.1455 8
 -1 -1 3 114.753 58.1783 5
 -1 1 3 296.783 131.832 5
 1 -1 3 221.955 82.5636 5
 1 -1 3 239.935 105.822 8
 1 1 3 104.11 50.1389 5
 -1 1 3 128.072 54.5217 4
 1 -1 3 148.763 82.1139 7
 -1 -1 3 94.2773 37.7826 7
 1 -1 4 1622.34 290.104 8
 -1 1 4 1910.49 327.247 5
 -1 -1 4 1802.21 260.595 5
 -1 -1 4 1683.14 302.537 8
 1 1 4 1587.93 285.028 5
 1 -1 4 1730.61 262.925 5
 -1 1 5 1931.66 360.272 8
 1 -1 5 1686.69 317.837 8
 -1 -1 5 2187.85 389.732 8
 -1 1 5 1888.47 354.567 5
 1 1 5 1978.43 380.078 5
 1 -1 5 1823.28 302.69 5
 -1 -1 5 1825.38 297.094 5
 1 1 5 1652.16 327.647 8
 -1 -1 6 929.651 276.953 8
 1 -1 6 917.502 255.333 5
 -1 1 6 700.497 222.598 5
 1 1 6 1073.88 290.88 5
 -1 -1 6 959.783 247.567 5
 1 -1 6 756.363 249.037 8
 -1 1 6 366.71 168.525 8
 1 1 6 953.555 281.719 8
 1 1 7 368.964 223.112 8
 -1 1 7 559.747 248.194 5
 -1 1 7 384.165 223.026 8
 -1 -1 7 106.723 135.665 8
 1 1 7 274.49 191.508 5
 -1 1 8 456.196 251.731 5
 1 1 8 703.388 307.056 5
 -1 2 -8 95.4169 167.495 2
 1 2 -7 251.665 201.039 2
 -1 -2 -7 -38.7918 100.442 2
 -1 2 -7 -0.19424 115.459 2
 1 -2 -7 193.4 230.788 2
 -1 2 -6 1381.45 395.147 2
 1 2 -6 1093.36 337.295 2
 -1 -2 -6 1687.45 441.413 2
 1 -2 -6 1538.2 416.368 2
 -1 2 -5 267.718 132.128 1
 -1 2 -5 241.889 164.647 2
 -1 -2 -5 262.427 147.75 2
 1 -2 -5 367.714 194.505 2
 1 2 -5 489.168 178.067 2
 1 2 -5 195.571 134.972 1
 1 2 -4 2279.09 314.417 1
 1 -2 -4 2825.37 447.752 2
 -1 2 -4 2433.03 318.231 1
 -1 -2 -4 3126.65 465.959 2
 1 2 -4 4505.4 538.244 2
 -1 2 -4 2345.96 386.93 2
 -1 2 -3 71.8155 93.6615 1
 1 2 -3 35.9426 35.7316 5
 1 2 -3 146.266 122.222 1
 1 -2 -3 194.117 158.74 2
 -1 -2 -3 83.5168 116.473 2
 1 -2 -2 3616.3 368.907 2
 1 2 -2 3059.14 231.655 6
 -1 2 -2 3263.57 267.677 6
 -1 -2 -2 2635.99 332.09 2
 1 2 -2 3346.32 337.867 1
 -1 2 -2 3026.42 242.775 5
 1 -2 -2 3234.9 290.788 7
 1 2 -2 3172.61 214.779 5
 1 2 -2 3025.81 285.385 4
 1 -2 -1 840.521 170.788 2
 -1 -2 -1 791.792 157.591 2
 1 -2 -1 658.219 131.116 7
 -1 2 -1 944.938 153.556 4
 1 2 -1 766.33 83.831 6
 -1 2 -1 830.762 126.084 5
 -1 2 -1 743.001 104.647 6
 -1 -2 -1 694.92 111.247 3
 1 2 -1 751.101 131.011 4
 -1 -2 -1 806.523 155.827 7
 1 -2 0 14493.2 621.251 7
 -1 -2 0 13358.3 604.67 7
 1 2 0 13410.3 312.858 3
 -1 -2 0 14046.2 317.935 3
 1 2 0 13730.9 599.755 2
 1 2 0 13521.1 561.232 4
 -1 2 0 14011.9 555.696 2
 -1 2 0 13702.6 587.923 4
 1 2 1 828.979 149.613 4
 -1 -2 1 801.091 90.7132 6
 -1 2 1 920.736 167.451 4
 -1 -2 1 626.606 135.231 7
 -1 -2 1 755.894 132.359 4
 -1 -2 1 763.998 155.004 8
 1 -2 1 767.38 160.72 7
 1 -2 1 813.756 113.076 6
 1 2 2 3140.58 334.552 4
 -1 -2 2 3063.4 340.943 8
 1 -2 2 3300.98 336.418 8
 1 -2 2 2629.16 319.691 7
 -1 -2 2 2682.03 304.647 7
 -1 2 2 3122.66 325.389 4
 1 -2 3 3.87446 64.2492 8
 1 -2 3 34.7167 45.8102 5
 1 -2 3 -9.80975 97.0587 7
 -1 -2 3 50.9414 43.5397 5
 1 2 3 39.1262 65.2715 4
 -1 2 3 78.487 127.687 4
 -1 -2 3 72.3373 70.2261 7
 -1 -2 3 15.4479 70.0119 8
 -1 2 4 2477.62 357.779 4
 -1 -2 4 2292.12 360.404 8
 -1 2 4 2430.87 394.258 5
 1 -2 4 2512.53 305.486 5
 -1 -2 4 2471.75 358.135 7
 -1 -2 4 2432.61 280.579 5
 1 2 4 2627.67 420.543 5
 1 -2 4 2354.83 355.426 8
 1 -2 4 2394.94 362.074 7
 -1 -2 5 95.7898 71.0779 5
 -1 2 5 517.962 224.566 5
 -1 -2 5 275.948 161.218 8
 1 -2 5 342.852 151.316 8
 1 2 5 408.115 252.756 5
 1 -2 5 241.322 104.283 5
 1 2 6 1423.71 345.394 5
 1 -2 6 1532.88 348.432 8
 -1 2 6 1769.62 402.443 8
 -1 -2 6 1269.08 322.433 8
 -1 2 6 1365.1 351.035 5
 1 2 6 1687.25 406.173 8
 1 2 7 341.245 230.147 8
 -1 2 7 -80.9346 96.8368 5
 -1 2 7 223.624 199.313 8
 1 2 7 510.254 246.551 5
 -1 2 8 403.613 228.459 5
 1 2 8 346.214 232.001 5
 -1 -3 -7 468.581 294.915 2
 1 -3 -7 577.721 289.23 2
 -1 3 -7 676.883 328.742 2
 -1 -3 -7 664.847 312.759 3
 1 3 -7 245.626 175.325 2
 -1 3 -6 349.775 189.599 2
 -1 -3 -6 156.685 142.361 2
 1 3 -6 408.158 232.759 2
 1 -3 -6 531.494 265.833 2
 1 -3 -5 816.973 245.728 2
 -1 3 -5 736.288 261.895 2
 1 3 -5 447.384 201.119 2
 1 3 -5 704.062 213.605 1
 -1 -3 -5 870.756 311.114 2
 -1 3 -5 713.937 209.539 1
 -1 -3 -4 623.035 244.169 2
 1 3 -4 815.539 234.682 1
 1 -3 -4 843.202 194.627 7
 1 3 -4 495.404 169.071 4
 -1 3 -4 560.103 181.577 1
 1 -3 -4 616.267 222.404 2
 -1 3 -4 524.732 161.593 4
 -1 3 -3 3127.61 382.725 4
 -1 -3 -3 3651.17 398.704 7
 1 -3 -3 3437.93 456.353 2
 -1 -3 -3 3481.69 480.531 2
 1 3 -3 3673.04 435.856 1
 1 -3 -3 3841.29 389.516 7
 1 3 -3 3516.16 376.74 4
 -1 3 -3 3970.11 449.892 1
 1 3 -2 2562.82 228.367 5
 1 -3 -2 2863.03 378.988 2
 -1 3 -2 2291.7 232.416 6
 -1 -3 -2 2938.78 390.677 2
 1 3 -2 2250.31 292.522 4
 -1 -3 -2 2644 321.495 7
 1 -3 -2 2860.04 330.54 7
 1 3 -2 2588.71 200.665 6
 -1 3 -2 2502.27 311.364 4
 -1 -3 -2 2617.45 302.756 3
 -1 -3 -1 3432.91 380.683 2
 -1 3 -1 3281.14 357.531 4
 1 -3 -1 3670.83 378.646 2
 1 -3 -1 3422.93 236.771 3
 1 3 -1 3704.35 355.584 4
 -1 -3 -1 3785.47 389.304 7
 -1 -3 -1 3465.83 254.091 3
 -1 3 -1 3274.6 176.706 3
 1 3 -1 3534.77 220.955 3
 1 -3 -1 3550.9 371.075 7
 1 -3 0 495.602 117.498 6
 -1 3 0 204.921 77.8561 4
 1 -3 0 488.49 139.847 7
 1 3 0 777.059 177.095 4
 -1 -3 0 333.032 115.393 7
 1 3 1 3936.45 400.758 4
 -1 -3 1 3852.94 413.313 7
 1 -3 1 3811.53 285.301 6
 -1 -3 1 3858.4 248.788 6
 1 -3 1 3971.38 421.092 7
 -1 3 1 4390.32 423.252 4
 -1 3 2 2679.77 362.146 4
 1 -3 2 2645.56 391.648 7
 1 3 2 2568.56 339.982 4
 -1 -3 2 2512.01 362.442 8
 1 -3 2 2243.77 234.768 6
 -1 -3 2 2789.11 395.431 7
 1 -3 3 3081.97 412.897 8
 1 -3 3 3391.64 441.277 7
 -1 -3 3 3260.1 431.982 8
 -1 3 3 3352.78 430.388 4
 1 3 3 3486.72 443.089 4
 -1 -3 3 3151.72 418.741 7
 -1 3 4 636.71 182.693 4
 -1 -3 4 678.538 209.739 8
 1 -3 4 590.761 200.047 7
 -1 -3 4 737.523 227.413 7
 1 3 4 798.791 256.121 5
 1 -3 4 864.693 229.288 8
 1 3 4 670.957 204.862 4
 -1 3 5 632.704 228.147 4
 -1 -3 5 796.349 243.042 7
 -1 3 5 801.932 297.652 5
 1 3 5 731.134 313.655 5
 -1 -3 5 843.89 249.952 8
 1 -3 5 550.087 207.308 7
 1 -3 5 896.179 257.928 8
 1 3 6 423.29 275.747 5
 1 -3 6 317.128 177.775 8
 -1 -3 6 488.971 182.48 8
 -1 3 6 467.718 314.746 5
 1 3 7 521.142 255.043 8
 -1 3 7 605.029 321.474 5
 -1 3 7 471.964 256.689 8
 1 3 7 877.788 335.723 5
 -1 4 -7 633.728 307.937 2
 1 4 -7 772.972 324.703 2
 -1 -4 -7 1104.75 406.815 3
 1 -4 -7 1340.34 445.252 3
 1 -4 -6 315.363 239.381 2
 -1 4 -6 139.543 157.782 2
 -1 -4 -6 766.821 330.387 3
 1 -4 -6 731.871 339.987 3
 -1 -4 -6 526.254 297.882 2
 1 4 -6 255.125 197.875 2
 -1 4 -5 298.016 177.984 4
 -1 -4 -5 435.523 309.256 3
 1 -4 -5 260.839 236.159 2
 1 4 -5 735.138 262.968 1
 -1 -4 -5 454.656 199.466 2
 1 -4 -5 495.839 266.867 3
 -1 4 -5 267.485 148.294 2
 -1 4 -5 502.709 213.985 1
 -1 -4 -4 546.466 228.057 3
 1 -4 -4 748.096 288.725 3
 1 -4 -4 581.601 238.565 2
 -1 -4 -4 411.27 159.234 7
 -1 4 -4 307.081 152.458 1
 1 4 -4 792.473 267.539 1
 1 -4 -4 344.673 162.184 7
 -1 4 -4 15.7798 60.9056 4
 1 4 -4 298.166 143.49 4
 -1 -4 -4 249.417 203.401 2
 -1 -4 -3 4455.64 500.904 7
 -1 4 -3 4313.09 491.088 4
 1 4 -3 4420.09 464.298 4
 1 -4 -3 4687.64 485.576 3
 1 4 -3 3594.87 501.812 1
 -1 -4 -3 4544.59 486.064 3
 1 -4 -3 4112.56 474.637 7
 -1 -4 -3 4383.44 569.664 2
 -1 4 -3 5023.16 577.045 1
 1 -4 -3 4895.79 591.593 2
 1 -4 -2 238.481 132.546 2
 -1 -4 -2 153.942 110.434 2
 1 -4 -2 268.059 89.0869 3
 1 4 -2 261.091 119.96 4
 -1 -4 -2 195.216 97.2458 3
 -1 -4 -2 267.959 127.841 7
 1 -4 -2 238.038 84.48 7
 -1 4 -2 292.262 128.848 4
 -1 4 -1 2868.16 380.227 4
 1 -4 -1 2623.83 188.847 3
 1 4 -1 2779.35 369.469 4
 -1 -4 -1 2658.51 216.749 3
 -1 -4 -1 2707.41 383.327 7
 1 -4 -1 2537.63 364.788 7
 -1 -4 0 605.706 192.956 7
 1 -4 0 623.884 203.896 7
 -1 4 0 646.515 173.404 4
 1 -4 0 696.573 154.22 6
 1 4 0 803.969 190.143 4
 -1 -4 0 705.603 138.62 6
 -1 4 1 2796.21 394.686 4
 -1 -4 1 2486.91 246.314 6
 1 -4 1 2586.06 270.306 6
 -1 -4 1 2556.55 396.329 7
 1 4 1 2736.36 386.672 4
 1 -4 1 3129.05 440.814 7
 1 -4 2 134.391 60.9633 6
 -1 4 2 291.582 175.048 4
 1 4 2 402.723 173.872 4
 -1 -4 2 334.646 181.055 7
 -1 -4 2 98.4374 38.0805 6
 1 -4 2 208.217 151.565 7
 -1 -4 3 3701.33 527.96 8
 -1 -4 3 3730.76 519.463 7
 1 4 3 3680.83 506.163 4
 1 -4 3 3160.3 481.378 7
 -1 4 3 4741.39 572.354 4
 -1 -4 4 316.638 156.895 8
 -1 4 4 454.883 208.206 4
 1 -4 4 586.927 217.252 8
 1 4 4 321.155 189.498 5
 1 -4 4 516.254 245.79 7
 -1 -4 4 25.9735 103.157 7
 1 4 4 181.666 138.707 4
 1 4 5 460.678 243.331 4
 1 -4 5 603.002 231.058 7
 -1 4 5 271.91 183.82 5
 -1 4 5 587.148 228.174 4
 1 4 5 300.292 180.105 5
 -1 -4 5 179.811 130.608 7
 -1 -4 5 295 167.571 8
 1 -4 5 494.542 227.892 8
 -1 -4 6 233.822 162.573 7
 1 -4 6 92.3196 79.591 7
 -1 -4 6 -88.7152 128.582 8
 1 4 6 73.3685 142.541 5
 -1 4 6 -54.6278 135.667 5
 -1 -5 -6 660.849 321.986 2
 1 5 -6 219.247 141.399 2
 1 -5 -6 612.677 306.077 2
 1 -5 -5 732.176 368.407 2
 -1 5 -5 701.917 274.388 1
 1 5 -5 338.718 204.026 1
 -1 -5 -5 251.073 184.278 2
 1 5 -4 847.609 306.968 1
 1 -5 -4 1054.83 278.997 7
 -1 5 -4 675.802 213.915 4
 1 -5 -4 581.724 246.685 2
 1 5 -4 719.703 212.322 4
 -1 -5 -4 931.842 272.974 7
 -1 -5 -4 740.724 267.007 2
 -1 5 -4 899.764 291.536 1
 -1 5 -3 77.1271 125.635 4
 1 5 -3 53.7161 154.407 1
 -1 -5 -3 42.4462 108.295 7
 1 -5 -3 -15.5411 102.82 2
 1 5 -3 204.271 93.563 4
 1 -5 -3 51.248 160.085 7
 -1 5 -3 -67.2571 102.132 1
 -1 -5 -3 -103.371 128.118 2
 -1 -5 -2 1066.29 288.025 7
 1 5 -2 786.823 218.031 4
 1 -5 -2 1056.83 261.284 7
 -1 5 -2 842.698 249.512 4
 -1 5 -1 755.954 223.604 4
 -1 -5 -1 717.636 248.317 7
 1 -5 -1 642.326 183.923 6
 1 -5 -1 654.417 245.927 7
 1 5 -1 630.752 198.74 4
 -1 -5 0 1213.87 307.222 7
 1 5 0 1585.55 321.427 4
 1 -5 0 1096.47 279.62 7
 -1 -5 0 1297.93 218.51 6
 -1 5 0 1280.41 292.507 4
 1 -5 0 1326.79 223.376 6
 -1 5 1 286.511 154.581 4
 1 5 1 748.722 251.35 4
 -1 -5 1 978.218 349.472 7
 1 -5 1 693.454 153.722 6
 1 -5 1 599.996 246.023 7
 1 -5 2 774.98 300.526 7
 -1 5 2 389.963 185.718 4
 1 5 2 611.389 212.601 4
 -1 -5 2 778.101 268.151 7
 -1 -5 3 56.3299 139.898 7
 1 5 3 124.848 128.045 4
 -1 5 3 76.8287 149.853 4
 1 -5 3 216.585 195.277 7
 1 -5 4 885.094 266.782 7
 1 5 4 630.916 250.155 5
 1 5 4 688.538 269.049 4
 -1 5 4 790.69 319.292 4
 -1 -5 4 1035.78 318.613 7
 1 -5 5 271.497 215.317 7
 1 5 5 764.899 398.832 5
 1 5 5 416.796 233.131 4
 -1 -5 5 395.202 239.231 7
 -1 5 5 309.16 186.857 4
 -1 5 5 378.488 309.01 5
 1 5 6 384.884 260.201 5
 1 -5 6 214.16 185.724 7
 -1 -5 6 539.547 302.992 7
 -1 5 6 842.391 394.701 5
 -1 -6 -5 292.749 224.249 2
 -1 6 -5 335.555 214.453 1
 1 6 -5 59.4164 80.323 1
 1 -6 -5 185.937 178.246 2
 -1 -6 -4 906.17 297.93 7
 -1 -6 -4 566.43 266.636 2
 1 6 -4 466.027 276.588 1
 -1 6 -4 932.242 353.635 1
 1 -6 -4 684.991 285.43 2
 1 6 -3 397.171 226.905 4
 1 -6 -3 202.825 134.498 7
 1 6 -3 451.178 260.641 1
 -1 -6 -3 495.454 241.251 7
 -1 6 -3 325.693 228.725 1
 -1 6 -3 1008.7 301.404 4
 1 6 -2 867.403 268.489 4
 1 -6 -2 286.515 180.412 7
 -1 6 -2 632.605 230.307 4
 -1 -6 -2 434.067 191.891 7
 1 -6 -1 525.213 178.009 6
 -1 6 -1 3.29971 77.61 4
 -1 -6 -1 537.06 237.717 7
 1 -6 -1 453.058 196.979 7
 1 6 -1 309.738 203.514 4
 -1 6 0 1516.02 358.942 4
 1 6 0 1229.12 323.669 4
 1 -6 0 1291.86 345.383 7
 -1 -6 0 1664.42 401.388 7
 1 -6 1 447.295 239.222 7
 -1 -6 1 62.0806 89.6209 7
 -1 6 1 276.138 161.934 4
 1 6 1 487.782 230.433 4
 1 6 2 257.037 157.016 4
 1 -6 2 676.236 277.935 7
 -1 -6 2 430.887 223.174 7
 -1 6 2 828.75 299.015 4
 -1 6 3 260.91 165.002 4
 -1 -6 3 615.654 304.207 7
 1 6 3 606.033 241.468 4
 1 -6 3 302.972 207.702 7
 1 6 4 1306.28 416.466 5
 -1 6 4 258.174 115.134 4
 -1 -6 4 747.336 309.919 7
 1 -6 4 390.144 235.418 7
 1 6 4 859.991 307.69 4
 -1 6 5 60.4779 155.309 5
 1 -6 5 449.662 278.605 7
 -1 -6 5 178.261 198.525 7
 1 6 5 275.619 237.004 5
 -1 6 5 420.47 210.933 4
 1 6 5 485.652 291.829 4
 -1 7 -4 331.282 272.057 1
 1 7 -4 285.909 206.757 1
 1 -7 -3 466.47 207.349 7
 1 7 -3 693.116 370.242 1
 -1 7 -3 539.372 279.797 1
 -1 -7 -3 473.135 258.329 7
 1 7 -2 248.189 196.806 4
 -1 7 -2 20.1862 65.4849 4
 1 -7 -2 390.349 226.1 7
 -1 -7 -2 103.747 154.938 7
 1 7 -1 452.982 196.426 4
 1 -7 -1 757.075 302.915 7
 -1 7 -1 623.567 290.716 4
 -1 -7 -1 658.674 281.091 7
 1 -7 0 208.956 156.524 7
 1 7 0 126.025 88.6687 4
 -1 -7 0 336.484 237.504 7
 -1 7 0 -11.2257 143.87 4
 1 7 1 32.123 90.335 4
 1 -7 1 492.734 233.585 7
 -1 -7 1 664.664 310.743 7
 -1 7 1 692.652 275.168 4
 -1 -7 2 151.734 153.135 7
 -1 7 2 255.322 164.725 4
 1 7 2 98.7207 167.019 4
 1 -7 2 110.399 138.802 7
 -1 -7 3 493.16 290.029 7
 1 -7 3 409.337 254.932 7
 -1 7 3 260.831 186.206 4
 1 7 3 783.011 334.194 4
 -1 8 -1 145.265 139.626 4
 1 8 -1 124.787 104.225 4
 1 8 0 139.403 204.84 4
 -1 8 0 -180.884 163.928 4
 2 0 -8 285.462 249.639 2
 -2 0 -8 466.954 251.018 2
 2 0 -7 221.752 210.266 2
 -2 0 -7 -25.1041 138.836 2
 -2 0 -6 121.699 116.382 2
 2 0 -6 -117.382 144.669 2
 -2 0 -5 37.4553 167.561 2
 2 0 -5 -112.7 175.396 2
 2 0 -4 998.438 272.337 2
 -2 0 -4 1116.24 265.84 2
 2 0 -3 61.7153 59.6013 1
 2 0 -3 119.561 100.473 2
 -2 0 -3 -69.6858 84.7145 2
 2 0 -3 28.8615 36.7958 7
 -2 0 -2 3770.6 191.422 1
 2 0 -2 3660.29 251.481 4
 2 0 -2 3327.41 262.285 1
 2 0 -2 3344.29 319.868 2
 -2 0 -2 3458.19 321.329 2
 2 0 -2 3632.01 206.4 7
 -2 0 -1 -17.3828 30.3647 2
 2 0 -1 6.98251 35.4459 1
 -2 0 -1 27.91 38.9678 5
 2 0 -1 9.22835 24.9811 4
 2 0 1 -4.58602 34.8861 5
 2 0 1 -3.20202 28.1321 2
 -2 0 1 4.02265 28.1836 1
 -2 0 1 40.9797 49.1085 8
 2 0 2 3332.21 181.111 1
 2 0 2 3168.15 274.389 5
 -2 0 2 3362.22 260.888 1
 2 0 2 2865.55 250.129 8
 -2 0 2 3154.71 294.997 8
 -2 0 2 2984.9 256.094 5
 -2 0 3 -45.7262 64.652 8
 2 0 3 67.9044 65.9111 8
 2 0 3 29.3918 38.7522 1
 2 0 3 35.0902 55.9263 5
 -2 0 3 2.18122 63.6861 5
 2 0 4 1825.53 201.669 1
 -2 0 4 868.282 235.52 8
 -2 0 4 1075.7 212.29 5
 2 0 4 1162.69 234.308 8
 2 0 4 799.275 196.033 5
 -2 0 5 176.147 112.591 5
 2 0 5 94.1616 110.816 5
 2 0 5 120.937 108.505 8
 -2 0 5 -100.338 77.554 8
 -2 0 6 0.96579 66.1087 5
 2 0 6 134.23 167.14 5
 -2 0 6 204.009 170.807 8
 2 0 6 41.2858 65.9329 8
 -2 0 7 66.848 118.007 5
 2 0 7 88.1342 108.555 5
 -2 0 7 142.57 119.735 8
 -2 1 -8 233.997 182.529 2
 2 1 -8 288.473 224.743 2
 2 -1 -7 150.287 184.636 2
 -2 1 -7 405.504 250.708 2
 -2 -1 -7 606.631 298.597 2
 2 1 -7 344.038 229.666 2
 2 1 -6 334.047 201.081 2
 2 -1 -6 258.233 168.589 2
 -2 1 -6 298.358 181.997 2
 -2 -1 -6 484.571 255.718 2
 -2 1 -5 339.145 124.829 1
 -2 -1 -5 94.7126 143.566 2
 2 1 -5 -18.1608 61.6264 2
 -2 1 -5 71.2012 81.5214 2
 2 -1 -5 282.715 225.021 2
 2 1 -5 241.112 129.22 1
 2 -1 -4 903.277 266.566 2
 2 -1 -4 406.174 98.9747 7
 -2 1 -4 484.332 189.697 2
 -2 1 -4 493.241 125.575 1
 -2 -1 -4 632.76 220.326 2
 2 1 -4 502.822 137.942 1
 2 1 -4 652.851 214.33 2
 -2 1 -3 828.136 135.362 1
 2 1 -3 814.784 166.708 1
 -2 1 -3 952.414 207.339 2
 2 -1 -3 934.032 213.221 2
 -2 -1 -3 988.648 226.344 2
 -2 1 -2 2444.68 223.807 5
 -2 1 -2 2707.84 279.402 2
 -2 1 -2 2706.04 217.68 1
 2 1 -2 2571.92 252.185 1
 -2 1 -2 2646.59 251.128 8
 2 1 -2 2479.73 236.624 7
 -2 -1 -2 2210.31 278.912 2
 2 1 -2 2402.24 191.957 5
 -2 1 -2 2796.71 275.037 6
 2 -1 -2 2636.81 289.852 2
 2 1 -1 3702.16 266.356 1
 2 -1 -1 3974.76 260.035 4
 -2 -1 -1 3924.78 273.131 4
 2 -1 -1 3755.01 259.568 2
 -2 1 -1 3693.09 228.375 5
 -2 1 -1 3796.24 243.007 8
 -2 1 -1 3756.19 232.077 6
 2 1 -1 3868.01 191.894 4
 2 1 -1 3957.07 261.4 7
 2 1 -1 3800.41 279.481 8
 -2 -1 -1 3669.41 278.882 2
 -2 1 -1 4044.91 287.935 7
 2 -1 -1 3783.94 203.74 7
 -2 1 0 5154.08 274.3 4
 2 1 0 5153.18 209.188 3
 2 1 0 5085.4 233.374 4
 -2 1 0 5143.58 209.24 2
 -2 -1 0 5146.36 266.069 7
 2 -1 0 5407.49 269.373 7
 2 -1 0 5272.3 234.75 6
 2 -1 0 5011.78 271.345 4
 -2 -1 0 5079.66 234.807 4
 2 1 0 4996.1 282.262 8
 -2 1 0 5286.14 272.787 7
 -2 -1 1 3963.03 255.293 7
 2 -1 1 4385.52 259.066 8
 2 1 1 3875.65 265.806 4
 -2 -1 1 4514.13 309.178 8
 2 1 1 3845.45 288.054 2
 2 -1 1 3863.41 238.681 6
 -2 1 1 3873.08 259.249 4
 2 -1 1 4209.68 311.513 7
 2 -1 1 3557.87 226.318 5
 -2 1 1 4136.78 277.287 2
 -2 -1 2 2881.51 291.08 8
 2 1 2 2337.36 268.964 5
 2 1 2 2138.02 242.62 4
 -2 1 2 2189.71 234.377 4
 -2 -1 2 2245.94 226.575 7
 2 -1 2 2328.51 258.068 7
 -2 -1 2 2189.49 167.128 5
 2 -1 2 2455.54 236.97 8
 2 -1 2 2310.91 220.242 5
 -2 -1 3 817.082 157.495 7
 2 1 3 874.721 193.896 5
 2 -1 3 1005.37 180.333 5
 -2 -1 3 853.328 152.435 5
 -2 1 3 575.853 138.659 4
 2 -1 3 915.772 185.598 8
 2 1 3 843.21 137.999 1
 -2 -1 3 848.911 202.689 8
 2 -1 4 528.977 166.701 8
 -2 1 4 931.358 247.605 8
 -2 1 4 869.674 235.047 5
 2 -1 4 612.847 165.156 5
 -2 -1 4 745.096 203.894 8
 2 1 4 440.722 150.429 5
 -2 -1 4 797.06 178.289 5
 -2 1 5 77.8468 68.3743 8
 2 1 5 307.14 181.157 5
 2 -1 5 187.18 139.609 5
 2 -1 5 223.698 113.364 8
 -2 -1 5 262.181 155.074 8
 -2 -1 5 315.528 114.278 5
 2 1 5 232.417 127.689 8
 -2 1 5 322.742 166.144 5
 2 1 6 10.1732 71.4544 8
 -2 -1 6 507.566 187.853 5
 2 -1 6 291.524 157.562 5
 2 1 6 345.879 171.358 5
 -2 -1 6 173.017 121.467 8
 2 -1 6 839.725 273.07 8
 -2 1 6 386.51 184.908 5
 -2 1 6 107.412 125.941 8
 2 1 7 352.716 194.23 8
 -2 1 7 262.537 209.107 8
 -2 1 7 204.082 181.449 5
 2 1 7 197.952 165.748 5
 -2 -1 7 124.545 84.7934 8
 2 1 8 188.339 176.668 5
 -2 1 8 229.398 172.407 5
 -2 2 -8 858.47 393.604 2
 2 -2 -7 274.13 210.061 2
 -2 -2 -7 -146.503 228.831 2
 2 2 -7 -245.797 169.057 2
 -2 2 -6 -65.7071 118.334 2
 2 -2 -6 -41.8733 81.4123 2
 -2 -2 -6 160.859 141.187 2
 -2 -2 -5 319.734 195.219 2
 2 2 -5 442.52 179.515 1
 2 2 -5 695.113 258.591 2
 2 -2 -5 391.002 186.466 2
 -2 2 -5 571.512 172.337 1
 -2 2 -5 123.19 123.885 2
 2 2 -4 228.987 120.529 1
 -2 -2 -4 47.1332 129.845 2
 -2 2 -4 -25.5828 77.9261 1
 -2 2 -4 -45.0653 51.6356 2
 2 -2 -4 -71.0786 114.336 2
 -2 2 -3 253.705 106.616 1
 -2 -2 -3 262.034 118.985 2
 2 2 -3 109.614 91.782 1
 2 -2 -3 176.339 122.351 2
 2 2 -3 183.833 65.4549 5
 2 2 -2 23.1399 64.9363 1
 -2 2 -2 136.318 58.9476 6
 -2 -2 -2 179.295 88.2786 2
 2 -2 -2 119.67 89.7249 2
 2 2 -2 81.1571 35.2755 6
 2 2 -2 94.7846 74.6417 4
 2 2 -2 76.7561 39.5927 5
 2 -2 -2 77.7174 60.9049 7
 -2 -2 -1 1413.04 168.759 3
 2 2 -1 1186.08 148.827 4
 -2 -2 -1 1470 213.897 2
 2 -2 -1 1502.14 184.87 7
 2 -2 -1 1361.1 200.803 2
 -2 2 -1 1237.73 143.827 6
 -2 2 -1 1284.73 164.034 5
 -2 2 -1 1490.02 208.786 4
 2 2 0 260.638 52.3887 3
 -2 -2 0 221.764 46.6063 3
 -2 2 0 241.479 95.9786 4
 -2 -2 0 165.844 63.8772 7
 2 -2 0 151.893 63.7632 6
 -2 2 0 198.518 62.9137 2
 2 2 0 245.655 78.3966 4
 2 -2 0 162.572 87.8158 7
 2 -2 1 1094.67 184.233 7
 -2 2 1 1439.2 207.974 4
 2 -2 1 1212.08 145.959 6
 -2 -2 1 1366.28 206.493 7
 2 2 1 1315.02 194.735 4
 -2 -2 1 1364.25 171.297 4
 -2 -2 1 1246.46 93.6728 6
 -2 -2 1 1263.77 200.698 8
 -2 -2 2 117.957 57.948 8
 2 -2 2 -31.7293 45.0904 7
 -2 -2 2 40.4667 59.3769 7
 -2 2 2 45.4793 60.2004 4
 2 -2 2 105.569 78.5483 8
 2 -2 2 125.034 83.9502 5
 2 -2 2 46.7409 36.9874 6
 2 2 2 4.66311 59.5937 4
 2 -2 3 135.51 87.8504 7
 -2 -2 3 150.322 88.5395 8
 2 -2 3 85.5367 68.7176 8
 -2 -2 3 135.215 51.7846 5
 -2 2 3 178.883 83.798 4
 2 -2 3 276.582 106.598 5
 2 2 3 150.057 63.7626 5
 2 2 3 197.074 85.6211 4
 -2 -2 3 178.062 98.436 7
 2 -2 4 88.1049 88.3262 8
 2 2 4 -17.9753 178.587 5
 2 -2 4 -10.989 51.63 5
 2 -2 4 4.90004 46.8258 7
 -2 2 4 -38.1698 61.9499 4
 -2 -2 4 138.516 86.7973 5
 -2 -2 4 146.201 119.892 7
 -2 -2 4 148.498 132.516 8
 -2 2 5 467.485 201.611 5
 -2 -2 5 187.785 80.0118 5
 2 2 5 120.805 131.724 5
 2 -2 5 420.015 155.868 5
 -2 -2 5 314.636 149.576 8
 2 -2 5 319.999 144.41 8
 -2 2 6 140.168 138.875 8
 2 2 6 370.088 208.611 8
 2 -2 6 151.03 140.376 8
 -2 2 6 226.008 219.94 5
 2 2 6 139.729 158.611 5
 -2 -2 6 122.721 96.9861 8
 -2 -2 7 -6.33785 152.464 8
 -2 2 7 109.487 157.659 8
 2 2 7 193.001 180.933 8
 2 2 7 33.2933 91.3188 5
 -2 2 7 65.529 144.667 5
 2 2 8 239.135 193.633 5
 -2 2 8 356.999 251.02 5
 2 3 -7 211.229 138.94 2
 2 -3 -7 54.7969 120.737 2
 -2 -3 -7 236.206 226.967 3
 -2 3 -7 -53.1658 98.9139 2
 2 -3 -6 -51.4583 146.924 2
 2 3 -6 43.203 121.56 2
 -2 -3 -6 461.051 260.488 3
 -2 -3 -6 255.796 223.651 2
 -2 3 -6 397.159 226.044 2
 -2 3 -5 76.0866 93.7271 1
 -2 -3 -5 238.396 148.072 2
 2 3 -5 112.677 127.344 1
 -2 3 -5 144.223 117.409 2
 2 3 -5 186.137 137.824 4
 2 -3 -5 79.0453 104.342 2
 2 3 -5 84.7746 77.9419 2
 -2 3 -4 126.487 105.988 1
 2 3 -4 316.062 130.297 4
 2 -3 -4 266.111 174.96 2
 2 -3 -4 231.825 102.929 7
 2 3 -4 188.689 144.234 1
 -2 -3 -4 175.209 139.062 2
 2 3 -3 152.592 57.3548 5
 2 3 -3 222.849 74.3287 6
 -2 -3 -3 218.426 217.365 3
 -2 -3 -3 102.185 119.091 2
 2 -3 -3 163.224 87.5472 7
 2 3 -3 92.7791 88.7975 4
 2 -3 -3 167.385 107.752 2
 2 3 -3 205.008 112.189 1
 -2 3 -3 251.458 188.468 1
 -2 3 -3 217.928 113.369 4
 2 -3 -2 559.359 140.399 7
 -2 -3 -2 345.163 107.613 7
 2 3 -2 356.01 67.7484 6
 2 3 -2 441.814 109.218 4
 -2 3 -2 447.345 134.453 4
 2 3 -2 509.892 101.34 5
 -2 -3 -2 549.735 172.691 2
 2 3 -2 529.358 168.591 1
 2 -3 -2 498.15 152.612 2
 -2 -3 -2 412.012 119.376 3
 2 -3 -1 511.697 91.1123 3
 2 -3 -1 636.925 161.242 2
 2 3 -1 663.38 154.443 4
 -2 3 -1 624.012 155.811 4
 -2 -3 -1 659.3 167.528 7
 -2 -3 -1 525.818 104.216 3
 -2 3 -1 573.765 69.2623 3
 2 3 -1 585.78 101.804 3
 -2 3 -1 444.395 64.4717 3
 2 -3 -1 725.703 176.755 7
 2 -3 0 209.032 80.9417 6
 2 3 0 88.1309 34.5769 3
 -2 3 0 349.949 128.993 4
 -2 -3 0 66.0479 52.7026 7
 -2 -3 0 55.6516 31.2181 3
 2 -3 0 237.916 123.523 7
 2 3 0 186.41 100.815 4
 -2 -3 1 501.892 81.4339 6
 2 3 1 397.091 125.951 4
 2 -3 1 486.239 110.986 6
 -2 -3 1 519.174 175.149 7
 2 -3 1 300.988 125.935 7
 -2 3 1 623.665 166.087 4
 2 -3 2 433.724 150.039 7
 -2 -3 2 484.085 157.779 7
 2 3 2 623.937 182.13 4
 2 -3 2 462.03 119.247 6
 -2 3 2 505.487 170.682 4
 -2 -3 2 368.288 137.672 8
 2 3 3 116.867 99.3739 4
 2 -3 3 23.1971 58.4788 8
 -2 -3 3 292.242 175.748 7
 2 -3 3 218.8 156.817 7
 -2 -3 3 -39.6488 95.5593 8
 -2 3 3 11.6801 59.9506 4
 -2 -3 4 -38.6494 92.1451 8
 2 -3 4 134.969 115.211 7
 2 3 4 -12.3727 84.2598 4
 2 -3 4 485.274 187.261 8
 -2 -3 4 241.686 134.609 7
 2 3 4 148.117 171.83 5
 -2 3 4 159.361 98.3427 4
 2 -3 4 298.185 129.352 5
 -2 3 5 200.535 189.207 5
 -2 -3 5 285.249 157.891 7
 2 3 5 238.297 208.771 5
 -2 -3 5 78.8355 99.6272 8
 -2 3 5 7.18306 103.07 4
 2 -3 5 397.69 216.904 7
 2 -3 5 230.812 160.839 8
 -2 3 6 211.644 167.06 5
 2 -3 6 106.056 90.1173 8
 2 3 6 86.0645 144.515 5
 -2 -3 6 197.363 145.176 8
 -2 3 7 275.857 176.056 5
 -2 3 7 91.8608 135.756 8
 2 3 7 -54.8939 153.913 5
 2 3 7 132.039 177.693 8
 2 -4 -7 476.465 296.822 3
 -2 -4 -7 224.508 350.259 3
 2 4 -7 204.135 182.612 2
 -2 4 -7 175.704 128.345 2
 -2 4 -6 161.392 140.14 2
 -2 -4 -6 180.005 144.567 3
 2 -4 -6 318.696 192.786 2
 2 4 -6 -1.6401 95.5533 2
 -2 -4 -6 61.9418 232.746 2
 -2 -4 -5 197.114 162.986 3
 -2 4 -5 235.793 158.906 1
 2 -4 -5 407.153 199.885 2
 -2 -4 -5 193.079 127.072 2
 2 4 -5 35.8218 81.0841 1
 -2 4 -5 100.281 132.464 4
 -2 4 -5 73.2668 100.24 2
 -2 4 -4 335.943 175.866 4
 -2 4 -4 388.32 158.644 1
 -2 -4 -4 384.263 138.598 7
 2 -4 -4 497.478 164.527 7
 2 4 -4 400.088 130.44 4
 -2 -4 -4 712.29 232.838 3
 2 4 -4 497.149 194.958 1
 2 -4 -4 497.386 232.401 2
 -2 -4 -4 458.631 221.379 2
 -2 -4 -3 829.631 285.937 3
 2 4 -3 413.992 155.925 4
 -2 -4 -3 457.915 181.856 2
 2 4 -3 369.315 220.233 1
 2 -4 -3 468.787 215.622 2
 2 -4 -3 842.69 236.891 7
 -2 4 -3 704.879 275.861 1
 -2 -4 -3 450.032 160.939 7
 -2 4 -3 411.371 159.809 4
 2 4 -2 1052.09 221.965 4
 -2 4 -2 1062.57 149.581 3
 -2 -4 -2 1257.81 213.515 3
 -2 -4 -2 1052.71 253.313 7
 -2 4 -2 1130 245.26 4
 2 -4 -2 985.931 242.028 2
 -2 -4 -2 955.676 252.498 2
 2 -4 -2 1123.02 182.702 3
 2 -4 -2 1090.1 233.564 7
 2 4 -1 282.277 60.4427 3
 -2 -4 -1 391.558 89.356 3
 2 4 -1 271.05 145.759 4
 -2 4 -1 388.304 146.748 4
 2 -4 -1 388.311 157.484 7
 2 -4 -1 227.415 52.7694 3
 -2 -4 -1 448.773 176.758 7
 2 4 0 157.894 74.6057 4
 -2 -4 0 295.584 142.474 7
 -2 4 0 26.7049 83.2965 4
 2 -4 0 216.415 108.847 6
 -2 -4 0 234.517 91.2328 6
 2 -4 0 290.617 140.653 7
 2 4 1 219.421 99.8544 4
 -2 -4 1 213.676 143.061 7
 -2 4 1 425.678 159.632 4
 2 -4 1 484.837 172.241 7
 2 -4 1 252.623 96.592 6
 -2 -4 1 300.103 78.2439 6
 -2 4 2 1532.89 302.769 4
 2 -4 2 1057.53 174.453 6
 2 -4 2 884.153 243.211 7
 -2 -4 2 1208.99 304.824 7
 2 4 2 1169.43 266.287 4
 -2 -4 3 682.919 275.606 7
 -2 4 3 378.964 175.51 4
 2 4 3 481.146 201.277 4
 -2 -4 3 494.385 201.248 8
 2 -4 3 249.216 179.27 7
 -2 -4 4 264.671 174.872 7
 2 4 4 -4.1236 71.2457 5
 -2 -4 4 268.538 139.838 8
 2 -4 4 335.221 189.104 8
 2 4 4 355.109 177.089 4
 -2 4 4 404.903 189.888 4
 2 -4 4 43.5994 113.214 7
 -2 -4 5 207 150.027 7
 2 4 5 -145.747 88.9543 5
 2 -4 5 136.959 157.86 8
 2 -4 5 344.71 187.047 7
 2 4 5 244.08 183.544 4
 -2 4 5 68.2704 90.0286 5
 -2 4 5 112.189 115.461 4
 -2 -4 5 219.779 162.542 8
 -2 -4 6 190.357 183.783 8
 2 4 6 714.139 348.968 5
 -2 -4 6 556.861 241.761 7
 -2 4 6 415.293 236.217 5
 -2 -5 -6 365.91 238.686 2
 2 -5 -6 243.176 204.062 2
 2 5 -6 224.523 180.447 2
 2 -5 -5 38.6109 119.563 2
 2 5 -5 55.7357 121.823 1
 -2 5 -5 209.778 144.467 2
 -2 -5 -5 -0.79918 134.498 2
 2 -5 -4 62.6746 174.35 2
 -2 5 -4 -79.9864 102.353 4
 -2 -5 -4 97.62 108.38 7
 2 5 -4 211.915 173.279 1
 -2 5 -4 206.017 185.404 1
 -2 -5 -4 -31.5248 108.709 2
 2 -5 -4 121.482 111.227 7
 2 5 -3 321.733 154.143 4
 2 -5 -3 485.122 189.367 7
 2 5 -3 834.737 282.124 1
 -2 -5 -3 492.349 207.895 7
 -2 5 -3 546.785 223.126 4
 2 -5 -3 272.509 137.862 2
 -2 5 -3 236.689 87.5372 1
 2 5 -2 48.7827 85.8682 4
 -2 5 -2 302.896 175.179 4
 -2 -5 -2 237.104 132.031 7
 2 -5 -2 406.251 173.491 7
 2 5 -1 83.5056 105.09 4
 -2 5 -1 248.118 101.335 4
 2 -5 -1 6.05483 68.3993 7
 -2 -5 -1 80.3539 87.4481 7
 2 -5 -1 363.44 117.471 6
 2 -5 0 111.948 100.343 6
 -2 -5 0 71.8462 75.0441 6
 -2 -5 0 494.019 228.138 7
 2 5 0 132.851 118.529 4
 -2 5 0 141.101 151.637 4
 2 -5 0 -22.7202 70.0695 7
 -2 -5 1 68.1504 117.45 7
 2 5 1 29.1016 60.3598 4
 2 -5 1 84.1896 71.7686 6
 -2 5 1 206.18 120.702 4
 2 -5 1 64.1965 97.761 7
 2 -5 2 95.4594 104.173 7
 -2 -5 2 -81.1608 86.2182 7
 -2 5 2 76.6326 117.145 4
 -2 -5 3 633.714 252.693 7
 -2 5 3 221.585 138.803 4
 2 -5 3 236.245 140.648 7
 2 5 3 41.6245 69.4532 4
 -2 5 4 -45.2228 94.9478 4
 -2 -5 4 72.0664 154.145 7
 2 5 4 -54.9696 98.784 4
 2 5 4 57.6743 132.832 5
 2 -5 4 39.2892 121.656 7
 2 -5 5 -34.4177 101.345 7
 2 5 5 221.503 133.216 5
 -2 -5 5 133.672 194.585 7
 2 5 5 57.1275 128.761 4
 -2 5 5 339.711 238.848 5
 -2 5 5 279.181 178.671 4
 -2 -5 6 -98.1366 133.229 8
 -2 5 6 359.27 230.771 4
 2 5 6 248.422 271.041 5
 -2 -5 6 -48.4164 106.944 7
 -2 5 6 -55.0246 204.437 5
 2 -5 6 -17.6049 88.7462 7
 2 6 -5 211.471 197.782 1
 2 -6 -5 58.5831 160.739 2
 -2 -6 -5 532.853 316.697 2
 -2 -6 -4 326.819 194.744 7
 -2 6 -4 224.172 198.48 1
 2 -6 -4 152.565 109.968 2
 2 6 -4 330.873 209.392 1
 -2 -6 -4 -18.056 155.305 2
 -2 -6 -3 508.906 221.26 7
 2 6 -3 292.427 218.772 1
 -2 6 -3 568.896 281.46 1
 2 6 -3 410.656 188.646 4
 2 -6 -3 310.322 200.515 7
 -2 6 -3 507.886 226.339 4
 2 -6 -2 68.8227 62.97 7
 -2 -6 -2 104.52 162.473 7
 -2 6 -2 162.998 129.965 4
 2 6 -2 -124.742 108.793 4
 2 -6 -1 412.392 209.798 7
 2 -6 -1 464.045 188.732 6
 2 6 -1 377.777 198.122 4
 -2 -6 -1 436.005 190.42 7
 -2 6 -1 623.031 237.72 4
 -2 -6 0 371.407 203.359 7
 2 -6 0 39.3444 76.9161 7
 -2 6 0 -5.92029 82.4669 4
 2 6 0 127.393 133.535 4
 -2 -6 1 538.047 209.75 7
 2 -6 1 458.648 169.823 7
 -2 6 1 453.697 189.662 4
 2 6 1 534.923 221.33 4
 2 -6 2 249.267 181.384 7
 2 6 2 74.5673 102.778 4
 -2 6 2 -53.5407 183.537 4
 -2 -6 2 16.2759 59.3829 7
 -2 6 3 710.382 266.871 4
 -2 -6 3 373.168 202.54 7
 2 -6 3 496.62 241.07 7
 2 6 3 130.76 97.8758 4
 -2 -6 4 25.3475 161.378 7
 2 6 4 603.358 261.857 5
 -2 6 4 237.307 203.035 4
 2 -6 4 356.333 290.547 7
 2 6 4 148.258 158.434 4
 2 6 5 265.104 241.872 5
 2 -6 5 293.722 209.373 7
 -2 6 5 189.961 168.912 5
 2 6 5 89.1098 103.285 4
 -2 -6 5 332.632 235.392 7
 -2 6 5 298.569 163.302 4
 2 7 -4 197.835 230.13 1
 -2 7 -4 203.516 192.31 1
 -2 -7 -3 48.4312 99.7242 7
 2 7 -3 -100.419 189.024 1
 -2 7 -3 -401.641 248.72 1
 2 -7 -3 256.106 212.302 7
 2 -7 -2 138.615 93.7804 7
 -2 -7 -2 89.6519 181.312 7
 2 7 -2 170.158 194.783 4
 2 7 -2 -96.8508 166.056 1
 -2 7 -2 -27.2996 80.9888 4
 2 -7 -1 84.0441 140.847 7
 -2 7 -1 124.069 162.073 4
 2 7 -1 144.471 149.629 4
 -2 -7 -1 202.7 214.233 7
 2 -7 0 335.737 233.066 7
 -2 -7 0 490.113 257.325 7
 -2 7 0 470.107 197.223 4
 2 7 0 585.239 247.478 4
 -2 -7 1 233.912 191.315 7
 2 -7 1 281.479 156.01 7
 2 7 1 -57.1876 161.756 4
 -2 7 1 270.626 226.462 4
 2 7 2 323.001 205.686 4
 2 -7 2 -150.533 146.034 7
 -2 -7 2 535.605 301.165 7
 -2 7 2 51.3374 84.0624 4
 -2 -7 3 279.763 217.31 7
 2 7 3 103.917 192.295 4
 2 7 3 309.484 232.882 5
 2 -7 3 250.504 241.338 7
 -2 7 3 223.271 177.05 4
 2 8 -1 136.971 189.897 4
 -2 8 -1 42.7842 171.788 4
 -2 8 0 16.1083 149.18 4
 2 8 0 120.576 146.865 4
 3 0 -8 172.908 270.607 2
 -3 0 -8 308.05 314.287 2
 3 0 -7 178.636 223.566 2
 -3 0 -7 397.117 236.922 2
 3 0 -6 116.795 200.562 2
 -3 0 -6 983.286 367.752 2
 3 0 -5 103.014 137.263 2
 -3 0 -5 -72.7636 73.367 2
 3 0 -4 -27.8671 82.9168 2
 3 0 -4 -19.5786 27.0497 7
 3 0 -4 156.334 102.629 1
 -3 0 -4 105.17 94.6146 2
 3 0 -3 2663.42 356.032 2
 3 0 -3 2442.12 273.405 1
 -3 0 -3 2464.11 334.069 2
 3 0 -3 2605.91 209.268 7
 3 0 -2 7.66385 26.4788 4
 3 0 -2 20.5542 21.7021 7
 3 0 -2 30.4855 86.961 2
 3 0 -2 67.2793 76.339 1
 -3 0 -2 -23.6051 68.3367 2
 3 0 -1 3771.99 239.121 1
 -3 0 -1 4169.2 271.576 6
 -3 0 -1 3987.74 261.5 3
 3 0 -1 4085.62 164.443 4
 3 0 -1 4241.63 271.677 8
 -3 0 -1 4134.8 244.075 2
 -3 0 -1 4270.71 250.727 5
 -3 0 1 4395.37 257.522 1
 3 0 1 4822.2 259.662 2
 -3 0 1 4691.82 287.062 8
 -3 0 1 4508.57 171.172 4
 3 0 1 4411.78 248.443 5
 3 0 2 19.9356 35.3331 8
 3 0 2 5.2308 13.4247 1
 -3 0 2 2.82601 35.9857 1
 -3 0 2 23.2094 45.4478 8
 3 0 2 45.2547 53.2373 5
 3 0 3 2115.74 171.45 1
 3 0 3 2407.1 281.609 8
 -3 0 3 2540.29 336.253 8
 3 0 3 2126.69 274.727 5
 -3 0 3 2088.12 253.833 5
 -3 0 4 88.5029 126.139 5
 -3 0 4 94.635 82.3071 8
 3 0 4 -5.30388 84.7719 5
 3 0 4 98.0037 88.1582 8
 3 0 4 41.7423 41.1697 1
 3 0 5 172.51 101.204 8
 -3 0 5 -16.7118 80.228 8
 3 0 5 34.4929 56.065 5
 -3 0 5 27.1875 78.7413 5
 -3 0 6 -37.5315 114.138 8
 3 0 6 204.337 111.43 8
 -3 0 6 -39.5743 112.626 5
 3 0 6 138.636 98.3813 5
 -3 0 7 304.108 163.068 8
 3 0 7 -148.729 154.742 5
 -3 0 7 -337.354 173.928 5
 -3 1 -8 47.9095 99.0464 2
 3 1 -8 90.6061 182.711 2
 3 -1 -7 322.134 224.766 2
 -3 1 -7 241.329 160.832 2
 -3 -1 -7 78.9976 128.56 2
 3 1 -7 360.183 279.38 2
 3 -1 -6 504.273 241.695 2
 3 1 -6 608.353 255.199 2
 -3 -1 -6 231.522 172.81 2
 -3 1 -6 285.151 198.055 2
 -3 1 -5 99.2963 113.299 2
 3 -1 -5 225.813 149.341 2
 3 1 -5 470.935 189.784 2
 -3 1 -5 222.58 90.1771 1
 -3 -1 -5 270.719 189.151 2
 3 1 -5 82.9591 72.7763 1
 -3 1 -4 417.778 173.152 2
 3 1 -4 497.282 145.351 1
 3 1 -4 479.497 192.186 2
 3 -1 -4 453.469 185.825 2
 -3 1 -4 498.339 107.548 1
 3 -1 -4 400.759 87.4734 7
 -3 -1 -4 787.983 228.605 2
 -3 1 -3 947.801 205.095 2
 -3 1 -3 1276.91 161.943 1
 3 -1 -3 1151.18 244.475 2
 -3 -1 -3 845.949 196.685 2
 3 1 -3 1098.44 197.142 1
 3 -1 -2 170.363 73.9999 2
 -3 1 -2 164.789 58.1607 5
 3 1 -2 175.551 70.6605 7
 -3 1 -2 180.021 49.9954 8
 -3 -1 -2 378.996 154.732 2
 -3 1 -2 127.619 75.034 2
 -3 1 -2 160.433 55.4457 1
 3 1 -2 145.319 68.9984 1
 -3 -1 -1 4296.84 291.182 4
 -3 1 -1 4086.93 295.498 7
 -3 1 -1 4357.47 269.875 5
 3 -1 -1 4516.14 281.278 2
 -3 -1 -1 4309.87 307.326 2
 -3 -1 -1 4352.14 282.213 3
 3 1 -1 4243.51 286.652 1
 3 -1 -1 4263.48 277.681 4
 3 1 -1 4189.49 310.139 8
 3 1 -1 4137.64 180.389 4
 -3 1 -1 4395.88 248.729 8
 3 -1 -1 4376.71 211.32 7
 -3 1 -1 4139.69 268.98 6
 3 1 -1 4201.35 274.133 7
 3 1 0 7501.21 280.847 4
 3 1 0 7844.64 364.681 8
 -3 1 0 7705.33 340.946 4
 -3 -1 0 7075.27 285.346 3
 -3 -1 0 7394.98 350.805 8
 -3 -1 0 7643.48 284.644 4
 3 -1 0 7809.06 319.058 6
 3 -1 0 7601.08 333.664 7
 -3 1 0 7417.66 312.878 6
 -3 1 0 7784.14 221.725 2
 3 1 0 7848.64 295.361 3
 3 -1 0 7557.95 342.488 4
 -3 1 0 8040.91 341.444 7
 3 1 1 4532.48 324.769 2
 3 -1 1 4129.75 260.42 5
 -3 1 1 4337.1 275.108 4
 3 -1 1 4287.23 306.603 7
 -3 -1 1 4752.73 284.113 7
 3 1 1 4318.3 297.45 5
 -3 -1 1 4514.79 323.616 8
 -3 -1 1 4709.09 313.833 1
 3 -1 1 4245.79 238.305 8
 -3 1 1 4408.31 213.452 7
 3 1 1 4991.9 304.617 4
 -3 1 1 4282.04 279.377 2
 3 -1 1 4366.14 275.09 6
 -3 -1 2 204.17 69.5727 7
 3 -1 2 102.243 49.6722 8
 -3 -1 2 131.809 76.8736 8
 -3 -1 2 139.225 31.4884 5
 3 -1 2 103.799 70.9314 5
 3 1 2 126.966 75.8045 5
 3 -1 2 106.388 68.44 7
 -3 1 2 206.98 78.0116 4
 -3 -1 3 1201.53 243.178 8
 -3 1 3 971.295 179.493 4
 3 -1 3 1257.24 211.314 8
 3 1 3 914.476 132.743 1
 -3 -1 3 842.461 160.986 7
 -3 -1 3 998.795 156.046 5
 3 -1 3 1182.18 194.495 5
 3 1 3 1125.63 217.736 5
 -3 -1 4 476.519 146.792 5
 3 -1 4 542.053 147.001 5
 3 -1 4 526.062 152.885 8
 -3 1 4 786.108 227.254 8
 3 1 4 391.931 169.967 5
 -3 -1 4 443.824 158.364 8
 -3 1 4 468.554 185.866 5
 3 -1 5 459.662 175.257 5
 3 1 5 329.095 170.298 5
 -3 -1 5 83.1728 76.6415 8
 3 -1 5 363.343 141.955 8
 -3 1 5 217.639 128.502 8
 -3 1 5 89.3194 95.6551 5
 3 1 5 457.833 170.788 8
 -3 -1 5 440.046 162.927 5
 3 1 6 267.27 160.887 5
 3 1 6 121.682 160.68 8
 3 -1 6 327.213 169.995 5
 3 -1 6 214.913 147.843 8
 -3 -1 6 260.823 156.602 5
 -3 1 6 272.86 183.275 5
 -3 -1 6 72.1686 113.703 8
 -3 1 6 192.445 141.682 8
 3 -1 7 -88.5942 100.803 5
 -3 -1 7 216.112 125.919 8
 -3 1 7 379.242 190.754 8
 3 1 7 -169.415 181.673 5
 -3 1 7 493.81 242.046 5
 3 1 8 161.013 94.0948 5
 -3 2 -8 116.401 158.214 2
 -3 -2 -7 190.659 168.639 2
 3 -2 -7 157.573 207.55 2
 -3 -2 -7 388.566 308.459 3
 -3 2 -7 252.773 231.093 2
 3 2 -7 273.936 250.166 2
 3 -2 -6 350.737 223.919 2
 -3 -2 -6 64.1316 161.05 2
 -3 2 -6 48.7928 108.444 2
 3 2 -6 335.829 234.522 2
 3 2 -5 -55.8712 123.051 2
 -3 2 -5 83.9025 81.5916 1
 -3 -2 -5 119.82 200.631 2
 3 2 -5 241.502 155.472 1
 3 -2 -5 -14.4807 189.841 2
 -3 2 -5 41.3076 68.4335 2
 -3 2 -4 171.147 108.083 2
 3 -2 -4 50.6448 91.4176 2
 -3 2 -4 86.1869 51.7207 1
 -3 -2 -4 40.6596 123.902 2
 3 2 -4 -5.51903 78.8473 1
 3 2 -3 50.4593 102.993 1
 -3 2 -3 4.52183 58.5305 1
 -3 -2 -3 41.1213 90.4752 2
 3 -2 -3 156.383 138.591 2
 3 -2 -3 5.92763 40.768 7
 3 2 -2 -3.92385 19.3599 6
 -3 -2 -2 71.2911 73.8587 3
 3 2 -2 10.8799 17.3169 5
 3 -2 -2 39.7595 43.7505 7
 3 2 -2 -8.88453 74.8325 1
 3 -2 -2 134.4 69.9188 2
 3 2 -2 65.7711 60.7372 4
 -3 -2 -2 37.4784 74.5618 2
 -3 2 -1 125.276 38.0598 3
 3 2 -1 242.48 61.0012 3
 -3 -2 -1 80.6618 45.4811 3
 3 -2 -1 169.186 78.4379 7
 3 -2 -1 137.486 73.2221 2
 -3 2 -1 136.393 88.9132 4
 -3 -2 -1 41.5651 47.6658 2
 -3 2 -1 105.474 52.8804 6
 -3 2 -1 119.416 48.7683 5
 3 2 -1 74.7139 33.0229 4
 3 2 0 95.7628 55.0847 4
 -3 2 0 99.1408 52.8478 2
 -3 -2 0 70.4561 45.9541 3
 -3 -2 0 89.914 68.3602 7
 3 2 0 57.6158 31.7765 3
 -3 2 0 17.959 39.6926 4
 3 -2 0 112.001 65.1622 6
 3 -2 0 14.8997 52.0785 7
 -3 -2 1 177.414 65.4898 7
 3 2 1 106.079 52.6679 4
 3 -2 1 188.055 107.543 7
 3 -2 1 141.882 57.8325 6
 -3 -2 1 94.3395 42.7017 4
 -3 2 1 272.833 132.651 4
 -3 -2 1 244.802 100.96 8
 3 -2 2 18.2924 55.6705 5
 -3 -2 2 13.4983 66.8572 8
 3 -2 2 33.6869 53.1987 6
 -3 -2 2 17.736 43.1948 7
 3 2 2 95.8705 74.9238 4
 3 -2 2 66.6666 84.4579 7
 -3 2 2 67.0025 59.5506 4
 3 -2 2 125.952 98.6997 8
 3 2 3 -6.94408 70.0028 4
 3 -2 3 31.6718 38.8474 5
 -3 2 3 14.9592 47.8318 4
 -3 -2 3 -5.93793 22.0538 5
 3 -2 3 60.7272 88.6577 8
 -3 -2 3 -13.6243 68.1174 8
 3 -2 3 141.995 135.592 7
 3 2 3 -32.3898 103.241 5
 -3 -2 3 -71.2852 59.6952 7
 3 2 4 25.2595 79.6357 5
 -3 2 4 69.6507 60.4578 4
 -3 -2 4 53.8687 68.928 7
 3 -2 4 0.81264 52.7293 7
 3 -2 4 -24.7346 63.363 8
 -3 -2 4 116.992 74.8903 5
 -3 -2 4 24.1052 56.5499 8
 3 -2 4 78.3333 65.4181 5
 -3 2 5 162.187 153.076 5
 3 -2 5 64.5309 50.4172 8
 -3 -2 5 243.184 164.055 7
 -3 -2 5 116.542 104.634 8
 -3 -2 5 -71.0474 74.6081 5
 3 2 5 337.405 226.629 5
 3 -2 5 32.0321 61.4158 5
 3 2 6 545.338 209.619 8
 -3 -2 6 285.099 189.514 8
 3 -2 6 151.726 115.659 8
 -3 2 6 291.59 183.841 5
 3 2 6 180.672 156.794 5
 -3 2 6 383.065 196.077 8
 3 -2 6 281.861 128.534 5
 -3 2 7 75.8182 120.488 8
 -3 -2 7 164.282 168.522 8
 3 2 7 177.022 159.972 5
 -3 2 7 187.26 182.222 5
 -3 2 8 -26.3213 89.2917 5
 3 2 8 106.456 122.592 5
 -3 3 -7 39.5947 69.3288 2
 3 -3 -7 122.559 198.213 2
 -3 -3 -7 107.462 179.147 3
 3 3 -7 -12.3337 122.392 2
 -3 -3 -7 48.2676 222.997 2
 -3 -3 -6 253.528 237.284 3
 3 -3 -6 261.991 221.233 2
 -3 3 -6 66.1293 90.1661 2
 -3 -3 -6 162.471 132.199 2
 3 3 -6 211.997 164.733 2
 -3 3 -5 161.332 155.11 2
 -3 -3 -5 61.2869 78.8143 3
 3 3 -5 98.1162 136.437 1
 -3 -3 -5 276.751 198.859 2
 -3 3 -5 -16.2766 70.2693 1
 3 -3 -5 186.701 171.877 2
 3 -3 -4 48.9011 59.7175 7
 -3 3 -4 96.9849 96.6136 1
 -3 -3 -4 90.4923 118.21 2
 3 3 -4 97.976 83.7342 4
 -3 -3 -4 171.565 127.249 3
 -3 3 -4 121.735 103.653 2
 3 -3 -4 105.894 81.3201 2
 3 3 -4 188.106 141.321 1
 3 3 -3 405.813 163.764 1
 -3 3 -3 74.0439 104.372 1
 3 -3 -3 208.159 115.99 7
 3 3 -3 154.754 55.0328 6
 3 3 -3 186.43 98.0385 4
 3 3 -3 121.546 48.9984 5
 3 -3 -3 250.032 126.831 2
 -3 3 -3 161.711 94.9402 4
 -3 -3 -3 221.19 115.609 3
 -3 -3 -3 82.6632 95.8623 2
 3 3 -2 576.674 180.419 1
 3 3 -2 399.383 60.8853 6
 -3 3 -2 712.709 177.028 4
 3 3 -2 498.959 89.9423 5
 3 -3 -2 539.287 157.9 2
 3 -3 -2 643.124 148.809 7
 3 3 -2 441.497 124.003 4
 -3 -3 -2 725.574 177.659 7
 -3 -3 -2 537.435 142.149 3
 -3 -3 -2 643.607 195.194 2
 3 3 -1 313.432 107.873 4
 -3 3 -1 239.057 46.0667 3
 -3 -3 -1 406.196 147.775 7
 -3 3 -1 356.748 126.654 4
 3 -3 -1 98.3329 70.052 7
 -3 -3 -1 246.456 74.4781 3
 3 -3 -1 388.496 128.354 2
 3 3 -1 319.239 81.9524 3
 3 -3 0 530.757 162.881 7
 3 -3 0 631.231 140.985 6
 -3 -3 0 779.635 170.448 7
 -3 3 0 662.204 160.363 4
 3 3 0 826.51 107.326 3
 -3 -3 0 723.828 104.833 3
 3 3 0 887.041 183.489 4
 -3 -3 1 199.602 50.3634 6
 3 -3 1 152.053 81.0969 7
 -3 3 1 163.429 90.6207 4
 3 3 1 318.289 121.107 4
 3 -3 1 223.712 91.6371 6
 -3 -3 1 235.399 116.3 7
 3 3 2 405.759 138.16 4
 -3 3 2 542.91 164.601 4
 -3 -3 2 568.954 193.016 8
 3 -3 2 493.092 133.073 6
 3 -3 2 633.641 211.87 7
 -3 -3 2 484.36 178.078 7
 -3 3 3 263.669 133.91 4
 3 -3 3 298.481 133.261 7
 3 3 3 229.541 144.549 4
 3 3 3 316.196 187.691 5
 -3 -3 3 205.53 143.326 8
 3 -3 3 239.97 119.644 8
 -3 -3 3 253.341 136.666 7
 3 -3 4 133.764 129.732 7
 3 3 4 -8.80979 63.9154 4
 -3 3 4 153.314 145.984 4
 3 3 4 212.208 102.079 5
 3 -3 4 132.112 97.5531 5
 -3 -3 4 273.508 163.718 7
 -3 -3 4 187.574 168.412 8
 3 -3 4 27.4268 90.8116 8
 -3 3 5 -25.1588 67.9285 4
 3 -3 5 -21.5553 87.677 7
 3 3 5 107.11 111.254 5
 -3 -3 5 175.386 145.149 8
 3 -3 5 37.3101 80.0543 8
 -3 -3 5 -48.6259 51.4439 7
 3 -3 5 36.9614 81.2812 5
 -3 3 5 -88.2386 123.412 5
 -3 -3 6 -72.6427 134.258 8
 3 3 6 34.3891 103.041 5
 -3 3 6 -120.22 147.583 5
 -3 3 7 -98.319 115.98 5
 -3 3 7 94.8402 140.564 8
 3 3 7 159.044 223.327 8
 3 3 7 -36.1867 124.791 5
 -3 -4 -7 3.85658 137.146 3
 3 -4 -7 133.843 208.174 3
 3 4 -7 -35.442 106.801 2
 3 -4 -6 344.366 231.594 2
 -3 -4 -6 408.102 243.663 3
 -3 -4 -6 -125.356 140.48 2
 -3 4 -6 215.64 192.35 2
 3 4 -6 138.576 171.989 2
 3 -4 -5 109.047 150.263 2
 -3 -4 -5 63.0907 124.166 2
 -3 -4 -5 96.0453 87.7106 7
 3 4 -5 202.139 151.181 1
 -3 4 -5 178.242 147.641 4
 -3 4 -5 -40.1276 69.1081 2
 -3 -4 -5 239.676 193.173 3
 -3 4 -5 215.401 122.006 1
 3 -4 -4 -63.3483 99.1199 2
 3 -4 -4 324.145 139.791 7
 -3 -4 -4 35.461 76.3964 7
 3 4 -4 98.541 116.297 4
 -3 -4 -4 -22.0006 81.8439 2
 -3 4 -4 281.523 169.664 1
 3 4 -4 465.203 180.168 1
 -3 -4 -4 70.7191 161.11 3
 -3 4 -4 -105.666 98.9831 4
 3 4 -3 277.06 227.871 1
 -3 -4 -3 309.395 123.808 3
 -3 4 -3 389.428 168.458 4
 -3 -4 -3 364.348 174.323 7
 -3 -4 -3 228.582 163.241 2
 3 -4 -3 311.151 167.231 2
 3 4 -3 396.133 142.239 4
 3 -4 -3 256.644 121.784 7
 3 -4 -2 203.239 125.902 2
 -3 4 -2 247.926 132.225 4
 -3 -4 -2 170.701 114.308 2
 -3 -4 -2 303.958 110.614 3
 -3 4 -2 108.781 49.124 3
 3 -4 -2 142.464 65.6202 3
 -3 -4 -2 126.434 120.239 7
 3 -4 -2 156.434 122.288 7
 3 4 -2 305.119 124.438 4
 3 4 -1 510.477 91.609 3
 3 -4 -1 318.874 136.085 7
 -3 -4 -1 345.481 167.817 7
 3 -4 -1 262.913 52.9991 3
 -3 4 -1 618.975 189.278 4
 3 4 -1 339.54 124.9 4
 -3 -4 -1 397.818 92.9397 3
 3 4 0 66.5753 87.2372 4
 3 -4 0 248.092 153.308 7
 3 -4 0 47.8679 93.2847 6
 -3 -4 0 177.787 149.321 7
 -3 4 0 61.3776 53.663 4
 -3 -4 1 346.185 76.0941 6
 3 -4 1 233.82 129.601 7
 3 -4 1 260.001 98.949 6
 -3 4 1 364.438 151.026 4
 3 4 1 400.186 157.672 4
 -3 -4 1 286.229 138.069 7
 -3 4 2 237.371 154.576 4
 3 -4 2 246.077 187.616 7
 3 4 2 217.952 144.899 4
 3 -4 2 304.878 98.9858 6
 -3 -4 2 170.282 148.725 7
 3 4 3 512.204 197.002 4
 -3 -4 3 156.077 138.258 8
 -3 -4 3 413.906 183.711 7
 3 -4 3 419.585 171.122 7
 -3 4 3 276.946 158.893 4
 3 4 4 64.7904 94.4096 4
 -3 4 4 135.746 81.806 4
 -3 -4 4 -56.5995 99.4992 7
 3 -4 4 66.2867 73.7642 7
 -3 -4 4 -108.491 105.198 8
 -3 4 5 -29.2677 86.6059 4
 -3 -4 5 -113.506 108.68 8
 -3 -4 5 20.4105 77.8059 7
 3 4 5 183.113 116.941 5
 3 -4 5 126.524 130.282 7
 3 4 6 -191.351 173.517 5
 -3 -4 6 167.327 181.818 8
 -3 4 6 19.2721 116.769 5
 -3 -4 6 388.564 214.284 7
 -3 -5 -6 257.974 230.808 2
 3 -5 -6 -172.342 153.051 2
 3 5 -6 -12.9316 86.7377 2
 3 5 -5 226.166 228.399 1
 3 -5 -5 -175.675 114.97 2
 -3 5 -5 71.751 117.505 1
 -3 -5 -5 58.7001 156.941 2
 -3 5 -4 83.2308 134.85 1
 -3 5 -4 -15.2483 53.4649 4
 3 5 -4 331.665 205.798 1
 -3 -5 -4 7.34267 115.742 2
 3 -5 -4 -12.4599 50.411 7
 -3 -5 -4 123.734 124.348 7
 3 -5 -4 -117.099 135.435 2
 3 5 -3 5.39174 65.8823 4
 -3 -5 -3 -39.3813 123.607 7
 -3 5 -3 267.846 144.048 4
 3 -5 -3 41.9885 134.647 7
 3 -5 -3 95.6767 122.161 2
 3 5 -3 337.244 214.346 1
 -3 -5 -3 86.3967 137.428 2
 -3 -5 -2 -13.2865 96.5456 7
 3 5 -2 10.6619 47.9724 4
 -3 5 -2 9.98273 115.743 4
 3 -5 -2 20.4033 80.3632 7
 -3 5 -1 38.8138 81.0831 4
 -3 -5 -1 13.808 83.3394 7
 3 5 -1 10.9985 69.8177 4
 3 -5 -1 31.5596 73.2945 6
 3 -5 -1 138.289 113.436 7
 3 5 0 127.737 111.461 4
 -3 -5 0 77.5332 59.7005 6
 -3 -5 0 6.40481 94.6443 7
 -3 5 0 39.7658 85.7832 4
 3 -5 0 -5.42204 62.3117 6
 3 -5 0 238.809 174.494 7
 -3 -5 1 107.095 143.634 7
 -3 5 1 225.262 157.397 4
 3 -5 1 31.7361 96.2026 7
 3 5 1 211.736 147.626 4
 3 -5 1 -6.14896 42.2151 6
 3 -5 2 85.517 90.824 7
 -3 -5 2 0.77515 104.243 7
 3 5 2 37.9404 77.6566 4
 -3 5 2 142.096 130.208 4
 3 5 3 119.761 147.908 4
 -3 5 3 53.546 165.234 4
 -3 -5 3 274.167 224.148 7
 3 -5 3 137.458 193.176 7
 -3 5 4 58.1778 134.043 4
 3 5 4 -189.208 151.959 4
 3 5 4 -17.4437 117.593 5
 -3 -5 4 172.28 179.397 7
 3 -5 4 151.827 162.259 7
 3 5 5 -36.8122 75.9855 4
 -3 5 5 -50.1161 121.717 4
 3 -5 5 7.89671 82.8989 7
 -3 -5 5 151.775 195.253 8
 3 5 5 -28.5157 117.503 5
 3 -5 6 150.933 130.634 7
 -3 5 6 -175.968 166.109 5
 -3 5 6 177.94 192.284 4
 -3 -5 6 402.193 233.699 8
 -3 -5 6 -37.0305 86.8108 7
 3 5 6 255.122 163.907 5
 3 -6 -5 -25.4072 108.34 2
 3 6 -5 98.0268 174.756 1
 -3 -6 -5 225.163 210.324 2
 3 6 -4 332.548 191.567 1
 3 -6 -4 482.832 248.635 2
 -3 -6 -4 80.916 124.854 7
 -3 6 -4 379.587 220.394 1
 3 -6 -3 25.1442 75.7951 7
 -3 6 -3 17.253 58.99 4
 3 6 -3 227.391 209.257 1
 -3 -6 -3 126.078 145.417 7
 3 -6 -2 305.145 161.529 7
 -3 6 -2 219.413 90.1004 4
 3 6 -2 416.599 233.428 1
 3 6 -2 186.632 137.643 4
 -3 -6 -2 -9.67269 92.1107 7
 3 -6 -2 310.695 155.147 6
 3 6 -1 81.4337 65.5745 4
 -3 -6 -1 201.324 161.142 7
 3 -6 -1 22.0076 114.849 7
 -3 6 -1 123.836 126.053 4
 3 -6 -1 260.206 139.434 6
 -3 -6 0 676.894 279.442 7
 3 -6 0 512.681 232.708 7
 -3 6 0 693.285 250.216 4
 3 6 0 1060.53 295.721 4
 3 -6 1 -117.078 101.575 7
 -3 6 1 248.469 196.154 4
 -3 -6 1 104.703 148.521 7
 3 6 1 206.238 150.781 4
 3 -6 2 247.929 179.972 7
 3 6 2 196.299 150.519 4
 -3 6 2 67.2075 130.965 4
 -3 -6 2 308.885 214.638 7
 -3 -6 3 274.948 228.085 7
 3 -6 3 124.84 143.065 7
 3 6 3 25.1186 125.983 4
 -3 6 3 -97.132 75.1102 4
 -3 -6 4 -15.3337 103.354 7
 3 -6 4 318.334 225.109 7
 3 6 4 82.9021 97.1813 5
 -3 6 4 449.494 234.07 4
 3 6 4 235.459 206.172 4
 3 6 5 197.435 157.062 5
 3 6 5 -0.20291 124.948 4
 -3 6 5 72.1016 109.59 4
 3 -6 5 84.0017 162.248 7
 -3 6 5 140.791 174.303 5
 -3 -6 5 258.057 234.71 7
 -3 7 -4 466.891 310.308 1
 3 7 -4 125.082 204.738 1
 3 -7 -3 55.6184 123.204 7
 -3 7 -3 15.8509 128.235 1
 3 7 -3 312.789 245.311 1
 -3 7 -3 270.534 125.498 4
 -3 -7 -3 128.805 187.648 7
 3 -7 -2 -115.355 114.855 7
 3 7 -2 17.4661 99.3721 1
 -3 -7 -2 73.5335 153.796 7
 -3 7 -2 121.809 185.227 4
 -3 -7 -1 67.2855 113.677 7
 3 7 -1 -5.2227 66.4979 4
 3 -7 -1 -47.6424 86.4105 7
 -3 7 -1 35.5269 67.9556 4
 3 7 0 260.679 185.112 4
 -3 -7 0 377.76 287.159 7
 3 -7 0 534.491 288.293 7
 -3 7 0 91.5711 153.853 4
 -3 7 1 1.25551 70.5108 4
 3 -7 1 228.504 170.674 7
 -3 -7 1 282.382 243.923 7
 3 7 1 116.71 135.705 4
 3 7 2 269.933 190.588 4
 -3 7 2 66.4061 109.722 4
 3 -7 2 0.2013 106.527 7
 -3 -7 2 -70.1834 100.355 7
 -3 -7 3 175.14 174.523 7
 3 -7 3 288.301 234.899 7
 -3 7 3 20.9177 170.506 4
 3 7 3 484.151 238.517 4
 3 7 3 5.47127 132.537 5
 -3 8 -1 239.643 221.689 4
 3 8 0 -60.0973 130.766 4
 -4 0 -8 743.105 354.47 2
 -4 0 -7 185.528 207.867 2
 4 0 -7 119.033 232.215 2
 4 0 -6 1155.63 339.023 2
 -4 0 -6 1526.16 410.492 2
 -4 0 -5 347.154 240.394 2
 4 0 -5 -34.5564 130.814 2
 4 0 -4 2985.09 445.246 2
 4 0 -4 3341.98 264.493 7
 -4 0 -4 2728.95 403.27 2
 4 0 -4 3591.65 379.286 1
 -4 0 -3 67.5493 87.8496 2
 4 0 -3 105.51 154.23 2
 4 0 -3 18.1635 17.4172 7
 4 0 -3 90.3799 91.8451 1
 4 0 -2 1719.38 210.303 1
 4 0 -2 1761.89 238.468 2
 4 0 -2 1639.74 112.44 7
 -4 0 -2 1709.41 226.036 2
 4 0 -2 1788.35 161.104 4
 -4 0 -1 -8.79508 29.5902 6
 -4 0 -1 36.2832 48.3407 5
 4 0 -1 83.6269 69.3132 1
 -4 0 -1 -22.6413 23.9806 3
 4 0 -1 25.509 48.1456 8
 -4 0 -1 -41.3325 40.0347 2
 4 0 -1 2.82617 12.9483 4
 -4 0 1 -9.1438 35.6382 8
 4 0 1 65.1472 52.2722 6
 -4 0 1 16.7907 41.4636 1
 4 0 1 10.3799 20.8521 2
 -4 0 1 4.23884 16.1713 4
 4 0 1 67.5975 34.5515 5
 4 0 2 2090.3 229.063 5
 -4 0 2 1508.6 247.589 8
 4 0 2 2196.99 192.358 8
 -4 0 2 1955.9 223.919 1
 4 0 3 282.376 192.655 5
 4 0 3 55.0739 72.7879 8
 -4 0 3 63.0456 67.1749 5
 4 0 3 -10.1682 18.4343 1
 -4 0 3 64.1262 96.8175 8
 4 0 4 2933.51 222.168 1
 4 0 4 3169.35 367.853 8
 4 0 4 3054.21 382.481 5
 -4 0 4 3003.59 412.394 8
 -4 0 4 3231.35 364.745 5
 4 0 5 -6.29961 58.4031 8
 -4 0 5 42.11 100.681 8
 4 0 5 14.3325 86.7016 5
 -4 0 5 21.0876 106.427 5
 -4 0 6 1568.06 327.823 5
 4 0 6 1330.74 314.512 5
 4 0 6 1487.49 321.093 8
 -4 0 6 1219.41 341.739 8
 -4 0 7 -38.9682 137.317 8
 -4 0 7 46.9674 113.507 5
 4 0 7 114.887 109.715 5
 -4 1 -8 227.105 189.68 2
 -4 1 -7 238.051 163.811 2
 4 1 -7 599.783 287.788 2
 -4 -1 -7 356.682 268.986 2
 4 -1 -7 904.105 376.87 2
 4 1 -6 451.665 194.921 1
 -4 1 -6 368.41 197.456 2
 -4 -1 -6 338.335 196.871 2
 4 1 -6 56.6421 129.611 2
 4 -1 -6 397.88 240.301 2
 -4 1 -5 1404.71 324.574 2
 4 1 -5 1145.47 330.376 2
 4 1 -5 1089.47 238.677 1
 -4 1 -5 1228.29 187.419 1
 4 -1 -5 1570.65 376.105 2
 -4 -1 -5 1200.7 327.522 2
 4 -1 -4 1160.3 266.414 2
 4 -1 -4 828.167 117.666 7
 -4 1 -4 1091.1 242.403 2
 -4 1 -4 899.814 145.725 1
 4 1 -4 918.739 213.338 1
 -4 -1 -4 880.961 250.946 2
 4 1 -4 981.992 264.912 2
 4 -1 -3 838.715 191.865 2
 -4 1 -3 1062.29 141.807 1
 -4 1 -3 1051.28 212.93 2
 -4 -1 -3 916.065 215.42 2
 4 1 -3 1085.1 199.331 1
 4 1 -2 1305.94 168.209 7
 -4 1 -2 1222.31 138.953 1
 -4 1 -2 1192.45 155.043 8
 -4 1 -2 1442.89 197.369 2
 4 -1 -2 1176.32 105.004 7
 -4 -1 -2 1169.08 198.078 2
 4 -1 -2 1248.07 202.685 2
 4 1 -2 1213.98 185.566 1
 4 1 -1 3961.61 266.729 7
 4 1 -1 3419.09 266.425 1
 -4 1 -1 3512.01 264.453 6
 -4 1 -1 3326.21 278.305 7
 -4 1 -1 3517.93 254.008 5
 -4 -1 -1 3395.61 284.346 2
 -4 1 -1 3781.39 244.511 3
 4 -1 -1 3517.18 255.756 4
 4 -1 -1 3296.12 241.841 2
 -4 -1 -1 3324.61 261.472 3
 4 1 -1 3745.52 298.616 8
 4 1 -1 3388.47 150.402 4
 -4 1 -1 3491.32 215.187 8
 -4 -1 -1 3527.97 268.466 4
 4 -1 -1 3506.06 188.941 7
 -4 -1 0 98.2626 32.9149 4
 4 -1 0 69.9971 35.4648 6
 4 1 0 145.1 45.0314 4
 4 1 0 101.326 36.0972 5
 4 -1 0 154.053 59.9438 7
 4 1 0 50.6854 38.4456 3
 -4 1 0 69.4601 40.5851 4
 -4 1 0 146.187 54.958 7
 -4 1 0 80.6204 49.1281 6
 -4 1 0 68.0161 26.0425 3
 4 1 0 131.19 56.9584 8
 4 -1 0 94.4819 32.752 3
 -4 -1 0 114.232 41.8787 6
 -4 -1 0 167.102 65.1165 3
 4 -1 0 21.5907 33.5166 4
 -4 -1 0 119.628 60.4095 8
 4 1 1 3907.56 277.3 4
 4 -1 1 4080.26 281.321 6
 4 1 1 3907.97 310.088 2
 -4 -1 1 4102.15 306.042 1
 4 -1 1 3777.09 299.654 7
 4 -1 1 3783.66 270.876 5
 4 1 1 4155.84 295.338 3
 -4 1 1 4105.36 270.847 2
 4 1 1 4273.74 298.701 5
 -4 -1 1 3900.43 262.851 7
 -4 1 1 4115.93 280.396 4
 -4 -1 1 4281.61 317.152 8
 -4 1 1 4088.9 203.623 7
 4 1 2 1594.61 230.465 5
 -4 1 2 1513.8 193.976 4
 4 -1 2 1376.22 213.039 7
 -4 -1 2 1613.93 185.098 7
 4 -1 2 1588.79 174.564 8
 -4 -1 2 1406.31 119.671 5
 4 -1 2 1604.9 198.88 5
 -4 -1 2 1506.66 224.888 8
 4 -1 3 973.039 171.652 8
 4 1 3 929.442 134.001 1
 -4 1 3 970.687 175.933 4
 -4 -1 3 1152.16 237.985 8
 -4 -1 3 1006.23 163.374 7
 4 -1 3 1020.77 185.919 5
 4 1 3 664.668 169.347 5
 -4 -1 3 977.261 145.752 5
 -4 -1 4 973.877 175.711 5
 4 -1 4 1085.86 249.912 5
 -4 1 4 1157.06 265.089 5
 -4 1 4 1194.61 282.869 8
 4 1 4 1341.05 285.715 5
 4 1 4 1110.85 162.927 1
 4 -1 4 1241.09 221.647 8
 -4 -1 4 770.957 235.018 8
 -4 1 5 1296.36 339.193 8
 4 -1 5 1165.07 254.051 8
 -4 1 5 1707.79 330.568 5
 4 -1 5 1331.95 276.75 5
 4 1 5 1562.85 333.844 5
 4 1 5 895.119 241.408 8
 -4 -1 5 1688.96 277.184 5
 -4 -1 5 1062.95 291.453 8
 4 -1 6 312.788 160.82 8
 4 1 6 795.035 287.876 5
 -4 -1 6 134.822 159.506 8
 4 -1 6 598.066 269.449 5
 4 1 6 191.419 120.381 8
 -4 1 6 430.936 197.02 5
 -4 -1 6 553.779 185.179 5
 -4 1 6 272.435 147.538 8
 -4 -1 7 486.069 258.409 8
 4 -1 7 497.07 224.524 5
 -4 1 7 143.532 178.991 8
 4 1 7 479.219 242.515 5
 -4 1 7 311.014 193.085 5
 -4 1 8 18.9343 88.3235 8
 4 1 8 -66.1507 97.7143 5
 -4 2 -8 101.46 212.192 2
 4 2 -7 595.989 259.3 2
 -4 -2 -7 1380.93 462.062 3
 4 -2 -7 407.11 236.432 2
 -4 -2 -7 1025.38 375.99 2
 -4 2 -7 636.17 302.62 2
 -4 -2 -6 -289.883 223.06 2
 4 2 -6 -272.668 159.271 2
 4 2 -6 110.458 139.253 1
 4 -2 -6 151.461 176.305 2
 -4 2 -6 -5.53055 70.26 2
 -4 2 -5 1174.06 311.853 2
 4 -2 -5 1659.56 397.655 2
 4 2 -5 1393.41 284.936 1
 -4 2 -5 1446.25 241.587 1
 4 2 -5 1282.64 342.021 2
 -4 -2 -5 1662.48 422.738 2
 -4 2 -4 217.818 137.689 2
 4 -2 -4 372.407 90.5989 7
 4 -2 -4 236.185 165.863 2
 -4 -2 -4 176.835 137.812 2
 -4 2 -4 238.846 117.369 1
 4 2 -4 438.567 162.882 1
 -4 2 -3 3234.25 322.953 1
 4 -2 -3 3250.92 408.546 2
 4 2 -3 2969.24 362.957 1
 -4 2 -3 3144.94 369.208 2
 -4 -2 -3 3022.56 426.895 2
 4 -2 -3 3313.24 266.294 7
 -4 -2 -3 3224.32 413.115 3
 4 2 -2 74.0133 29.9735 6
 4 2 -2 63.0769 27.2574 5
 4 2 -2 150.698 88.4707 1
 4 -2 -2 -26.1363 59.3737 2
 4 2 -2 88.9803 48.9448 4
 4 -2 -2 74.053 49.355 7
 -4 -2 -2 242.291 126.204 2
 -4 -2 -2 46.1309 76.028 3
 4 -2 -1 5349.96 358.861 2
 4 -2 -1 5555.15 358.907 7
 4 2 -1 5448.29 430.781 1
 -4 2 -1 5076.98 262.585 3
 -4 2 -1 5228.53 401.379 4
 -4 2 -1 5073.22 341.462 6
 -4 -2 -1 4992.26 423.068 2
 4 2 -1 4992.28 298.763 4
 4 2 -1 5441.7 333.156 3
 -4 -2 -1 5116.2 339.835 3
 4 2 0 -41.6637 32.2259 4
 -4 2 0 -45.0974 46.5772 4
 -4 -2 0 30.8083 51.6539 7
 4 -2 0 -33.1784 35.8209 6
 -4 -2 0 83.1017 53.8777 3
 4 2 0 -31.2747 24.2124 3
 4 -2 0 -58.9674 67.3272 7
 -4 2 0 26.8974 31.8107 2
 -4 -2 1 5537.14 447.785 8
 -4 -2 1 5421.13 322.312 4
 -4 2 1 5761.05 420.185 4
 4 -2 1 5444.01 436.29 7
 4 -2 1 5474.27 362.754 6
 -4 -2 1 5404.51 416.976 7
 4 2 1 5358.66 393.325 4
 -4 2 1 5095.13 355.589 2
 -4 2 2 96.6768 69.2552 4
 4 -2 2 78.5091 78.955 7
 -4 -2 2 -10.1543 58.3992 7
 4 -2 2 210.303 85.4237 8
 4 2 2 116.893 87.0249 5
 4 -2 2 122.308 64.9971 6
 -4 -2 2 101.9 99.4176 8
 4 2 2 224.312 114.5 4
 4 -2 2 78.1034 67.7857 5
 -4 2 3 3150.62 367.905 4
 4 -2 3 2995.52 322.182 5
 4 2 3 3428.04 400.106 4
 -4 -2 3 2878.16 214.137 5
 4 2 3 3212.2 404.587 5
 4 -2 3 3041.5 392.754 7
 -4 -2 3 3265.91 360.284 7
 4 -2 3 3600.81 368.605 8
 -4 -2 3 3274.14 412.454 8
 -4 2 4 420.112 169.355 4
 4 -2 4 201.372 115.215 5
 -4 -2 4 247.894 147.43 7
 4 2 4 119.199 122.199 5
 -4 -2 4 320.592 149.768 8
 4 -2 4 167.017 116.614 8
 -4 -2 4 426.264 110.716 5
 4 -2 4 226.806 99.9679 7
 -4 2 5 1392.81 318.049 5
 -4 -2 5 1568.52 357.509 8
 -4 -2 5 1633.22 240.054 5
 4 -2 5 1214.19 261.246 8
 -4 -2 5 1263.83 266.694 7
 4 2 5 1831.89 367.986 5
 4 -2 5 1565.47 289.586 5
 4 2 6 592.105 279.863 5
 4 -2 6 218.802 144.651 8
 4 -2 6 147.37 137.012 5
 -4 2 6 108.442 138.071 5
 -4 2 6 224.878 208.799 8
 4 2 6 62.1745 71.1358 8
 -4 -2 6 154.818 124.319 8
 -4 -2 7 1102.34 352.981 8
 -4 2 7 755.181 301.837 5
 4 2 7 670.355 268.389 5
 -4 2 7 613.027 353.149 8
 -4 2 8 -129.083 156.744 8
 4 2 8 136.251 170.9 5
 -4 2 8 259.821 204.939 5
 -4 -3 -7 751.945 371.905 3
 -4 -3 -7 36.1292 102.576 2
 4 -3 -7 319.852 202.917 2
 4 3 -7 186.536 217.569 2
 -4 3 -7 130.547 106.452 2
 -4 3 -6 541.635 233.468 2
 4 3 -6 900.545 317.708 2
 4 3 -6 597.196 214.272 1
 -4 -3 -6 448.659 225.17 2
 4 -3 -6 1080.95 387.174 2
 -4 -3 -6 1176.78 369.122 3
 4 3 -5 648.03 232.665 1
 -4 3 -5 312.419 181.406 2
 -4 -3 -5 466.657 222.611 3
 4 -3 -5 66.408 130.69 2
 -4 -3 -5 336.793 164.796 2
 -4 3 -5 112.555 63.5399 1
 4 3 -4 1681.44 322.269 1
 4 -3 -4 2007.37 399.794 2
 4 3 -4 1437.83 234.883 4
 -4 -3 -4 1447.34 352.475 2
 -4 3 -4 1365.18 257.571 1
 -4 3 -4 1405.51 295.847 2
 4 -3 -4 1880.28 258.409 7
 -4 -3 -4 1603.38 363.324 3
 4 3 -3 1280.46 215.314 4
 4 -3 -3 1411.62 279.733 2
 4 3 -3 1869.25 332.997 1
 -4 -3 -3 1315.69 268.942 3
 4 3 -3 805.381 107.028 5
 -4 -3 -3 1132.74 288.573 2
 4 3 -3 1081.39 141.885 6
 -4 3 -3 1134.92 224.438 1
 4 -3 -3 1698.63 277.026 7
 -4 3 -3 1257.54 255.193 4
 4 3 -2 2116.47 332.397 1
 -4 -3 -2 1975.58 277.055 3
 4 3 -2 1945.94 245.292 4
 -4 -3 -2 2520.77 365.51 2
 4 -3 -2 2348.69 286.504 7
 4 -3 -2 1996.22 300.345 2
 4 3 -2 2119.1 160.049 5
 -4 3 -2 2315.34 337.065 4
 -4 3 -2 2216.94 239.603 3
 4 3 -1 332.198 88.6122 3
 -4 3 -1 309.794 50.2805 3
 4 -3 -1 355.528 125.093 7
 -4 3 -1 364.933 137.868 4
 -4 -3 -1 429.252 108.574 3
 4 3 -1 497.135 147.819 4
 -4 -3 -1 335.004 129.325 7
 4 -3 -1 375.789 104.298 2
 -4 -3 0 6762.99 351.492 3
 -4 -3 0 7478.72 571.253 7
 4 -3 0 7214.11 538.696 7
 -4 3 0 7239.28 547.556 4
 4 3 0 6847.85 343.568 3
 4 -3 0 7009.49 455.943 6
 4 3 0 7059.02 488.826 4
 4 -3 1 291.539 108.1 6
 4 -3 1 508.863 166.797 7
 4 3 1 396.558 142.072 4
 -4 -3 1 431.742 142.629 7
 -4 3 1 383.098 151.113 4
 4 -3 2 1758.28 314.38 7
 4 -3 2 1687.02 241.452 6
 -4 3 2 1831.88 300.564 4
 -4 -3 2 1518.33 282.037 7
 4 3 2 2702.25 397.9 4
 -4 -3 2 2146.26 359.008 8
 -4 -3 3 2018.06 362.881 8
 4 -3 3 1527.84 314.858 7
 -4 -3 3 1821.13 322.897 7
 4 3 3 1199.9 251.808 4
 4 -3 3 1550.16 287.127 8
 4 3 3 1575.01 360.549 5
 -4 3 3 1394.41 285.65 4
 4 -3 4 1532.27 299.406 8
 -4 -3 4 1867.58 380.474 8
 4 3 4 1529.61 329.195 4
 4 3 4 1947.86 384.366 5
 -4 3 4 2395.55 387.92 4
 -4 -3 4 1503.1 305.667 7
 4 -3 4 1363.81 316.742 7
 4 -3 4 1711.08 273.059 5
 -4 -3 5 161.449 177.964 8
 4 -3 5 -29.7577 69.0065 8
 -4 -3 5 257.943 152.251 7
 4 -3 5 276.98 149.267 7
 4 3 5 55.4871 136.867 5
 4 -3 5 197.884 103.607 5
 -4 3 5 316.826 160.618 4
 -4 3 6 582.983 251.476 5
 -4 -3 6 389.777 217.812 8
 4 3 6 846.025 324.348 5
 -4 3 7 12.1309 145.885 8
 -4 -3 7 36.7749 94.0079 8
 4 3 7 432.912 246.007 5
 -4 3 7 232.155 208.382 5
 -4 -4 -7 3.65743 96.4536 3
 4 4 -7 121.514 142.822 2
 -4 4 -6 426.796 237.837 2
 -4 -4 -6 1120.5 393.973 3
 4 -4 -6 1093.27 392.211 2
 -4 -4 -6 745.662 347.42 2
 4 4 -6 665.759 304 2
 -4 -4 -5 75.4952 83.3612 7
 -4 4 -5 144.672 113.355 2
 4 -4 -5 4.77882 84.7845 2
 -4 -4 -5 105.909 173.472 3
 -4 4 -5 111.438 101.642 1
 -4 -4 -5 380.333 199.355 2
 4 4 -5 242.819 167.23 1
 -4 4 -5 41.7347 95.2861 4
 -4 -4 -4 1122.07 280.181 3
 -4 4 -4 1296.9 306.454 1
 4 4 -4 737.139 260.773 1
 4 4 -4 1236.63 242.558 4
 -4 4 -4 806.542 243.709 4
 4 -4 -4 1569.31 280.447 7
 4 -4 -4 1313.15 344.385 2
 -4 -4 -4 1425.02 317.359 7
 -4 -4 -4 891.685 283.264 2
 -4 4 -3 291.858 145.724 4
 4 -4 -3 308.515 172.196 2
 -4 -4 -3 286.848 186.054 2
 -4 -4 -3 311.271 146.234 3
 4 -4 -3 349.682 134.163 7
 -4 4 -3 130.19 90.7666 3
 -4 -4 -3 67.6619 86.7584 7
 4 4 -3 -36.3024 116.82 1
 4 4 -3 278.425 108.684 4
 -4 4 -2 1673.09 185.356 3
 4 -4 -2 1810.48 303.112 7
 -4 -4 -2 2122.05 347.57 7
 -4 4 -2 2065.57 359.472 4
 4 -4 -2 1700.29 301.239 2
 -4 -4 -2 1562.47 323.442 2
 4 4 -2 1918.08 367.43 1
 -4 -4 -2 1608.43 249.638 3
 4 4 -2 1617.04 265.658 4
 4 -4 -1 250.58 51.3071 3
 4 -4 -1 309.76 123.156 7
 -4 -4 -1 335.971 93.9628 3
 4 4 -1 241.628 72.8565 3
 4 -4 -1 274.106 52.931 3
 4 4 -1 427.352 140.269 4
 -4 -4 -1 552.135 197.143 7
 -4 4 -1 326.804 149.239 4
 4 4 0 2157.67 320.549 4
 4 -4 0 2173.15 295.183 6
 -4 -4 0 2386.18 370.219 7
 -4 4 0 2378.3 361.785 4
 4 -4 0 1948.33 335.063 7
 -4 4 1 283.128 136.081 4
 4 -4 1 212.892 77.9098 7
 4 -4 1 418.825 188.207 6
 -4 -4 1 222.549 122.404 7
 -4 -4 1 328.54 62.9258 6
 4 4 1 492.484 187.624 4
 4 -4 2 1416.88 225.248 6
 4 -4 2 1717.07 353.608 7
 4 4 2 1762.75 325.417 4
 -4 4 2 1515.35 313.309 4
 -4 -4 2 1943.11 356.072 7
 4 4 3 238.917 197.568 4
 4 4 3 201.057 193.215 5
 -4 4 3 -16.6671 101.907 4
 -4 -4 3 162.774 146.449 8
 -4 -4 3 181.188 166.148 7
 4 -4 3 14.3003 102.716 7
 -4 4 4 1177.09 318.566 4
 -4 -4 4 1043.34 284.908 8
 -4 -4 4 1313.33 322.494 7
 4 4 4 1192.65 360.331 5
 4 4 4 1117.13 300.953 4
 4 -4 4 1077.73 314.862 7
 -4 -4 5 183.831 92.494 7
 -4 4 5 51.4673 83.2927 4
 4 -4 5 59.3258 146.244 7
 4 4 5 -111.136 101.621 5
 -4 -4 5 246.037 179.743 8
 4 4 6 505.723 268.638 5
 -4 -4 6 263.08 137.089 7
 -4 4 6 440.161 236.618 5
 -4 -4 6 398.232 243.929 8
 4 5 -6 459.932 247.676 2
 -4 -5 -6 762.624 407.232 2
 4 -5 -6 67.8293 118.781 2
 4 5 -5 147.105 180.91 1
 -4 -5 -5 80.8915 123.339 2
 4 -5 -5 246.296 158.487 2
 -4 -5 -4 69.911 128.724 7
 -4 5 -4 294.049 200.341 1
 -4 5 -4 460.083 207.44 4
 4 -5 -4 337.297 215.696 2
 -4 -5 -4 970.025 346.013 2
 4 5 -4 167.749 176.161 1
 -4 -5 -3 1747.56 365.365 7
 -4 -5 -3 1433.48 391.02 2
 -4 5 -3 1755.75 368.996 4
 4 -5 -3 1394.87 323.651 7
 4 -5 -3 1529.85 356.292 2
 4 5 -3 1479.01 287.019 4
 4 5 -3 1649.95 395.971 1
 4 5 -2 679.392 354.461 1
 -4 5 -2 70.3208 83.8083 4
 4 -5 -2 247.693 159.249 7
 -4 -5 -2 221.843 135.582 7
 4 5 -2 231.295 120.762 4
 -4 5 -1 1126.99 291.735 4
 4 -5 -1 946.598 230.02 6
 4 -5 -1 1479.21 325.499 7
 -4 -5 -1 1310.27 299.013 7
 4 5 -1 1117.58 251.403 4
 4 -5 0 137.552 172.207 7
 -4 5 0 250.464 151.323 4
 4 -5 0 214.295 123.753 6
 -4 -5 0 240.217 97.0764 6
 -4 -5 0 36.0834 131.753 7
 4 5 0 413.029 180.421 4
 -4 -5 1 1418.05 334.308 7
 4 -5 1 1098.39 229.392 6
 4 5 1 1242.48 297.527 4
 4 -5 1 1054.58 287.666 7
 -4 5 1 1521.35 346.551 4
 -4 -5 2 666.662 281.348 7
 -4 5 2 61.9354 97.8073 4
 4 5 2 276.837 175.123 4
 4 -5 2 319.872 185.324 7
 4 5 3 1404.26 379.642 5
 -4 5 3 1452.67 358.748 4
 4 -5 3 1628.35 389.617 7
 -4 -5 3 1343.66 336.515 7
 4 5 3 1844.94 383.397 4
 4 5 4 123.024 130.1 4
 4 -5 4 87.8119 193.936 7
 4 5 4 302.284 253.557 5
 -4 -5 4 611.375 278.224 7
 -4 5 4 -133.504 180.99 4
 4 5 5 208.321 170.847 4
 -4 5 5 385.459 246.512 4
 4 5 5 261.877 155.601 5
 4 -5 5 521.894 235.659 7
 -4 -5 5 80.5485 128.412 7
 -4 -5 5 255.964 198.179 8
 4 -5 6 134.256 192.113 7
 -4 -5 6 275.434 209.274 7
 -4 5 6 16.3193 139.274 4
 -4 -5 6 215.202 195.893 8
 -4 5 6 158.406 197.878 5
 4 5 6 650.828 315.879 5
 -4 -6 -5 710.535 356.55 2
 4 -6 -5 176.964 148.412 2
 4 6 -5 534.141 262.323 1
 4 -6 -4 -357.448 210.484 2
 -4 -6 -4 18.3304 125.042 7
 4 6 -4 394.998 260.526 1
 -4 6 -4 52.8864 147.28 1
 -4 6 -4 130.866 125.675 4
 4 6 -3 377.531 196.706 1
 -4 6 -3 414.196 207.205 4
 4 -6 -3 434.909 207.435 7
 -4 -6 -3 228.556 146.751 7
 4 -6 -2 422.446 193.991 7
 4 -6 -2 651.659 224.243 6
 -4 6 -2 460.3 201.505 4
 -4 -6 -2 712.588 288.82 7
 4 6 -2 789.905 334.008 1
 4 6 -2 272.333 153.768 4
 -4 6 -1 589.146 233.981 4
 -4 -6 -1 371.014 162.926 7
 4 -6 -1 230.138 165.865 7
 4 -6 -1 558.241 210.354 6
 4 6 -1 706.804 236.523 4
 -4 -6 0 256.487 241.277 7
 -4 6 0 175.438 166.72 4
 4 6 0 168.308 162.242 4
 4 -6 0 -5.45728 96.4062 7
 4 6 1 506.746 212.363 4
 -4 -6 1 682.771 260.288 7
 4 -6 1 495.233 215.041 7
 -4 6 1 788.394 301.255 4
 4 -6 2 328.637 250.23 7
 -4 6 2 327.235 201.193 4
 -4 -6 2 804.535 319.306 7
 4 6 2 288.581 179.244 4
 4 -6 3 268.356 189.076 7
 -4 -6 3 276.866 123.911 7
 4 6 3 803.771 293.088 5
 -4 6 3 601.136 258.425 4
 4 6 3 662.754 255.916 4
 -4 -6 4 106.998 112.036 7
 -4 6 4 216.333 199.743 4
 4 6 4 120.727 78.4612 4
 4 -6 4 131.852 188.223 7
 4 6 4 94.761 116.936 5
 -4 6 5 178.458 209.859 4
 4 6 5 645.053 305.421 4
 4 6 5 478.207 292.823 5
 -4 -6 5 225.948 121.683 7
 4 -6 5 279.172 219.578 7
 4 7 -4 31.5966 102.469 1
 -4 7 -4 308.11 226.735 1
 -4 7 -3 91.252 130.134 4
 -4 -7 -3 203.37 188.197 7
 4 -7 -3 135.245 193.512 7
 4 7 -3 336.529 298.629 1
 -4 7 -3 262.867 205.389 1
 -4 7 -2 300.852 199.187 4
 4 7 -2 141.789 132.066 1
 -4 -7 -2 202.532 165.839 7
 4 -7 -2 357.447 221.16 7
 -4 7 -1 73.5447 95.3652 4
 4 -7 -1 83.3177 150.997 7
 -4 -7 -1 19.4545 76.2145 7
 4 7 -1 86.2387 116.403 4
 4 -7 0 1403.51 396.977 7
 -4 -7 0 1614.25 427.601 7
 4 7 0 1106.38 327.163 4
 -4 7 0 1200.74 381.371 4
 4 -7 1 -41.5732 179.641 7
 -4 -7 1 -11.7884 114.082 7
 -4 7 1 174.889 173.82 4
 4 7 1 464.353 281.825 4
 -4 7 2 796.274 324.264 4
 -4 -7 2 519.883 293.67 7
 4 -7 2 682.046 304.391 7
 4 7 2 351.228 165.765 5
 4 7 2 137.149 192.462 4
 4 7 3 48.2803 187.482 4
 -4 7 3 456.3 197.758 4
 4 -7 3 661.729 332.773 7
 4 7 3 291.918 196.506 5
 -4 -7 3 57.3256 152.273 7
 -4 8 -2 554.247 293.797 4
 -4 8 -1 232.911 227.768 4
 4 8 0 360.942 221.681 4
 -5 0 -8 236.593 264.615 2
 -5 0 -7 987.507 336.104 2
 5 0 -7 1393.65 407.335 2
 -5 0 -6 41.7054 77.7807 2
 5 0 -6 386.766 271.328 2
 -5 0 -5 3606.6 542.104 2
 5 0 -5 3012.39 502.026 2
 -5 0 -4 142.587 124.952 2
 5 0 -4 54.4001 65.6939 1
 5 0 -4 11.0109 22.7674 7
 5 0 -4 20.4474 102.344 2
 5 0 -3 14746.9 848.051 2
 5 0 -3 13072 390.911 7
 -5 0 -3 15304.1 816.57 2
 5 0 -3 14543 714.322 1
 5 0 -2 49.3539 64.9846 1
 5 0 -2 88.8678 45.9129 4
 -5 0 -2 -110.402 72.8131 2
 -5 0 -1 19767.6 625.827 3
 5 0 -1 19798.9 660.949 8
 5 0 -1 19925.4 377.865 4
 -5 0 -1 19820.3 552.082 2
 -5 0 -1 19042.4 586.857 5
 5 0 -1 19018.8 609.138 1
 -5 0 -1 20402.8 651.441 6
 5 0 0 -15.4388 22.3155 6
 -5 0 0 5.51788 31.8964 3
 -5 0 0 24.3034 37.4032 1
 -5 0 0 59.1447 33.4059 8
 5 0 0 40.5638 24.563 5
 -5 0 1 21591.2 657.036 1
 5 0 1 22101.7 618.296 5
 -5 0 1 22142.3 383.233 4
 -5 0 1 22360.8 690.048 8
 5 0 1 22869.9 684.061 3
 5 0 1 21643.1 676.427 6
 5 0 1 22261.9 580.036 2
 5 0 2 66.0406 72.6209 5
 -5 0 2 -5.01588 11.011 7
 -5 0 2 40.0824 38.0133 4
 5 0 2 76.1375 47.2547 8
 -5 0 2 38.666 114.584 8
 -5 0 3 13511.7 804.121 8
 5 0 3 13810.8 627.459 8
 5 0 3 16307.3 784.374 5
 5 0 4 149.292 75.915 8
 5 0 4 13.2416 28.1082 1
 5 0 4 19.8677 104.981 5
 -5 0 4 131.708 136.969 5
 -5 0 4 99.0349 101.447 8
 5 0 5 2749.51 385.032 8
 5 0 5 2436.3 387.964 5
 -5 0 5 2834.9 380.891 5
 -5 0 5 2193.27 407.56 8
 5 0 6 70.6107 98.7196 8
 -5 0 6 110.574 143.212 5
 -5 0 6 -81.9925 107.736 8
 5 0 6 -231.597 146.274 5
 5 0 7 1163.1 340.631 5
 -5 0 7 1570.45 433.388 8
 -5 0 8 79.64 150.01 8
 -5 1 -8 173.938 243.845 2
 -5 -1 -7 764.465 338.494 2
 5 1 -7 521.231 282.269 2
 -5 -1 -7 969.849 431.72 3
 5 -1 -7 977.541 373.382 2
 -5 1 -7 1000.55 360.201 2
 -5 1 -6 601.159 270.549 2
 5 1 -6 550.299 239.09 2
 -5 -1 -6 1207.49 368.93 2
 5 -1 -6 659.239 278.539 2
 5 1 -6 500.975 203.835 1
 -5 1 -5 1088.57 289.307 2
 -5 -1 -5 1513.37 365.159 2
 5 1 -5 1167.29 265.945 1
 -5 1 -5 1327.76 173.972 1
 5 -1 -5 1442.4 370.304 2
 5 1 -5 1405.09 360.177 2
 5 1 -4 2836.27 366.68 1
 -5 1 -4 2959.01 246.791 1
 5 -1 -4 2445.75 176.22 7
 -5 1 -4 3241.87 436.439 2
 5 -1 -4 3997.74 528.839 2
 5 1 -4 3366.98 486.497 2
 -5 -1 -4 4009.53 513.948 2
 5 -1 -3 1213.33 252.731 2
 -5 1 -3 1382.64 153.283 1
 5 1 -3 1177.69 220.314 1
 -5 -1 -3 1366.58 276.521 2
 -5 1 -3 1153.04 220.771 2
 5 1 -3 1051.06 133.929 4
 5 1 -2 3135.99 257.209 7
 5 -1 -2 2219.48 135.201 7
 -5 1 -2 2493.57 213.104 8
 -5 -1 -2 2939.24 317.077 3
 5 -1 -2 2996.98 319.131 2
 5 1 -2 2739.59 288.524 1
 -5 -1 -2 2872.37 325.518 2
 -5 1 -2 2527.22 258.432 2
 -5 -1 -1 12525 534.974 5
 -5 1 -1 12246.8 551.603 7
 -5 1 -1 12350.2 508.496 5
 -5 1 -1 12727.1 371.784 2
 -5 -1 -1 12517.5 524.775 3
 5 -1 -1 12459.6 467.52 2
 -5 -1 -1 12105.8 558.005 2
 -5 1 -1 12374.6 522.256 6
 5 1 -1 12676.1 565.161 8
 -5 1 -1 12618 468.793 3
 -5 -1 -1 13181.3 533.029 4
 -5 1 -1 12359.6 390.588 8
 5 -1 -1 12854.8 371.327 7
 5 -1 -1 12220 489.44 4
 5 1 -1 12399.8 538.654 1
 -5 -1 0 4707.57 286.791 3
 5 1 0 5121.85 306.138 1
 5 -1 0 5051.86 307.569 4
 -5 -1 0 5171.52 230.417 6
 -5 1 0 5229.15 300.246 7
 5 1 0 5172.72 242.377 4
 5 1 0 4910.92 290.824 3
 5 -1 0 4894.31 301.452 6
 5 1 0 5221.65 237.59 5
 -5 1 0 5120.76 304.496 4
 -5 1 0 4962.94 299.248 6
 5 1 0 5061.28 308.228 8
 -5 -1 0 5315.83 318.398 8
 5 -1 0 5001.01 244.487 3
 -5 1 0 4937.06 240.582 3
 -5 -1 0 4953.53 244.802 4
 -5 -1 0 5142.49 243.956 5
 5 -1 0 4563.42 283.04 7
 5 -1 1 11158.7 496.577 6
 -5 -1 1 10545.1 434.92 7
 -5 -1 1 11274 537.576 8
 5 1 1 11095.8 506.965 3
 5 1 1 10799.3 489.896 5
 5 -1 1 10163.2 469.137 5
 -5 1 1 11555.7 464.728 4
 -5 -1 1 11209.8 520.242 1
 5 1 1 11286.3 544.56 2
 -5 1 1 11291.5 342.854 7
 -5 1 1 10525.7 443.191 2
 5 -1 1 10822.2 520.054 7
 -5 -1 2 2723.87 230.815 7
 5 -1 2 2864.76 222.058 8
 -5 1 2 2685.06 253.698 4
 -5 -1 2 2927.08 170.201 5
 5 -1 2 2874.4 306.63 6
 5 -1 2 2798.56 274.065 5
 5 1 2 3174.76 323.691 5
 -5 -1 2 2866.77 326.012 8
 5 -1 2 2899.45 312.903 7
 5 -1 3 1618.26 207.824 8
 -5 -1 3 1476.83 271.968 8
 -5 -1 3 1498.02 173.611 5
 5 1 3 1709.78 277.941 5
 -5 -1 3 1593.33 204.482 7
 -5 1 3 1465.86 215.21 4
 5 -1 3 1596.37 240.825 5
 5 -1 4 2894.41 366.38 5
 5 -1 4 2951.33 331.995 8
 -5 -1 4 2439.67 402.313 8
 -5 -1 4 2663.42 294.362 7
 -5 1 4 2688.71 409.871 8
 -5 -1 4 2884.53 307.06 5
 5 1 4 2488.74 231.88 1
 5 1 4 2613.08 387.088 5
 5 1 5 1455.23 306.117 8
 5 1 5 1512.78 339.428 5
 -5 -1 5 1334.97 243.41 5
 -5 1 5 1650.98 344.352 5
 5 -1 5 1432.19 272.217 8
 -5 -1 5 1321.97 313.142 8
 5 -1 5 1258.51 283.373 5
 -5 1 5 1090.6 331.159 8
 5 1 6 876.792 277.424 5
 -5 1 6 1133.61 284.842 5
 5 -1 6 625.3 204.706 8
 -5 -1 6 1131.05 275.699 5
 -5 1 6 681.057 252.877 8
 5 -1 6 928.412 280.409 5
 5 1 6 940.022 276.365 8
 -5 -1 6 582.865 245.693 8
 5 1 7 1066.8 331.601 5
 -5 -1 7 689.179 291.219 8
 -5 1 7 654.805 247.124 5
 5 -1 7 514.811 242.028 5
 -5 1 7 891.106 357.318 8
 -5 1 8 -293.727 210.691 8
 5 1 8 470.812 216.25 5
 -5 2 -8 419.843 254.229 2
 -5 2 -7 -15.844 102.204 2
 5 2 -7 57.2106 170.41 2
 -5 -2 -7 100.915 112.06 2
 -5 -2 -6 1201.21 382.636 2
 5 -2 -6 1176.57 349.031 2
 -5 -2 -6 1478.92 382.245 3
 5 2 -6 1202.79 368.753 2
 -5 2 -6 1276.09 360.986 2
 5 2 -6 1304.49 309.582 1
 5 -2 -5 758.462 286.729 2
 -5 2 -5 512.697 230.235 2
 5 2 -5 418.877 241.864 2
 -5 -2 -5 783.718 474.876 3
 -5 -2 -5 470.503 264.593 2
 5 2 -5 382.09 160.614 1
 -5 2 -5 179.38 84.2376 1
 -5 2 -4 5111 410.493 1
 -5 -2 -4 4493.47 565.553 3
 5 -2 -4 4342.63 286.522 7
 -5 -2 -4 4358.92 568.593 2
 5 -2 -4 4606.38 572.21 2
 -5 2 -4 4412.75 504.441 2
 5 2 -4 5170.84 528.611 1
 5 -2 -3 299.149 140.803 2
 -5 2 -3 157.939 96.1852 2
 -5 2 -3 223.697 132.21 1
 -5 -2 -3 130.843 85.5964 2
 5 -2 -3 101.332 42.3927 7
 5 2 -3 174.851 72.2647 4
 -5 -2 -3 275.463 147.374 3
 5 2 -3 318.705 155.266 1
 5 2 -2 5061.98 236.339 6
 -5 -2 -2 5264.02 490.918 2
 5 -2 -2 5433.55 449.656 2
 -5 -2 -2 5641.77 456.277 3
 -5 2 -2 5197.27 391.978 3
 5 -2 -2 5757.69 341.656 7
 5 2 -2 5817.65 479.557 1
 5 2 -2 5207.37 295.484 4
 5 2 -1 1402.91 154.276 4
 5 2 -1 1419.06 178.518 3
 5 -2 -1 1615.22 197.171 7
 -5 -2 -1 1467.82 190.614 3
 -5 -2 -1 1509.29 241.161 2
 5 2 -1 1544.15 233.672 1
 -5 2 -1 1492.88 148.454 3
 -5 2 -1 1650.04 236.899 4
 5 -2 -1 1378.15 175.938 2
 5 -2 0 5825.31 413.555 7
 -5 -2 0 6035.96 428.338 7
 5 2 0 5944.43 336.804 3
 5 -2 0 5953.77 381.93 6
 5 -2 0 6123.41 228.939 3
 -5 -2 0 5721.76 341.109 3
 -5 2 0 5903.42 423.677 4
 5 2 0 5747.64 350.968 4
 -5 2 0 5763.81 290.245 2
 5 2 1 1470.64 205.962 4
 5 -2 1 1581.68 239.853 7
 5 2 1 1374.51 189.034 3
 5 2 1 1391.21 211.077 5
 -5 -2 1 1631 258.362 8
 -5 2 1 1625.42 196.955 2
 -5 -2 1 1599.15 227.739 7
 -5 2 1 1635.27 230.613 4
 -5 -2 1 1355.29 155.705 4
 5 -2 1 1683.81 215.903 6
 5 -2 2 5001.86 404.721 6
 5 -2 2 5011.95 470.47 7
 -5 2 2 4851.34 416.672 4
 -5 -2 2 5421.94 485.311 8
 -5 -2 2 5934.09 456.4 7
 5 -2 2 5181.53 397.014 5
 5 2 2 5496.72 476.148 5
 5 2 2 5175.75 444.121 4
 -5 2 3 173.181 111.336 4
 5 -2 3 302.461 162.472 7
 -5 -2 3 195.687 51.0941 5
 -5 -2 3 169.175 117.391 7
 5 -2 3 146.331 72.1914 5
 -5 -2 3 346.085 155.058 8
 5 -2 3 108.869 87.6266 8
 5 2 3 345.672 191.795 5
 5 -2 4 4706.71 452.758 8
 5 -2 4 4795.73 467.211 5
 -5 -2 4 4930.26 334.975 5
 5 2 4 4568.4 541.894 5
 -5 -2 4 4778.53 467.371 7
 -5 -2 4 4481.64 547.482 8
 -5 2 4 4858.96 488.217 4
 -5 -2 5 471.441 217.636 8
 -5 -2 5 226.032 122.411 7
 -5 2 5 854.85 366.938 5
 5 -2 5 434.269 164.97 5
 5 -2 5 166.418 99.7525 8
 5 2 5 110.085 169.166 5
 -5 2 6 1214.97 341.427 8
 5 2 6 1592.87 370.343 5
 5 -2 6 1314.09 307.216 5
 -5 2 6 1255.21 338.041 5
 -5 -2 6 1146.49 393.163 8
 5 2 6 870.976 265.232 8
 5 2 7 372.184 226.346 5
 -5 2 7 230.174 217.816 5
 -5 -2 7 312.459 171.117 8
 -5 2 7 148.271 150.943 8
 -5 2 8 390.177 291.555 8
 -5 2 8 576.735 295.558 5
 -5 3 -7 739.709 326.967 3
 5 -3 -7 1079.23 423.469 2
 -5 -3 -7 493.994 302.241 2
 -5 3 -7 350.824 218.147 2
 5 3 -7 463.663 296.047 2
 -5 -3 -7 1035.86 403.046 3
 -5 -3 -6 1013.32 418.136 3
 -5 3 -6 536.749 255.965 2
 -5 -3 -6 376.564 217.407 2
 5 3 -6 689.607 292.794 2
 5 3 -6 452.72 220.919 1
 5 3 -5 1774.89 373.797 1
 -5 -3 -5 2871.5 514.365 3
 5 -3 -5 1531.44 393.674 2
 -5 -3 -5 2017.76 456.964 2
 -5 3 -5 1641.85 370.051 2
 -5 3 -5 1844.9 307.751 1
 -5 -3 -4 1462.24 362.569 2
 -5 3 -4 1004.87 258.471 2
 5 -3 -4 921.01 296.91 2
 5 -3 -4 952.388 173.152 7
 -5 -3 -4 1704.42 397.342 3
 -5 3 -4 1122.45 240.468 1
 5 3 -4 1452.81 320.3 1
 5 3 -4 993.894 191.173 4
 5 3 -3 1864.71 171.72 6
 5 -3 -3 1735.86 326.998 2
 5 -3 -3 2170.24 268.136 7
 -5 3 -3 1802.14 310.576 4
 5 3 -3 2213.11 376.539 1
 -5 -3 -3 2505.38 377.977 3
 -5 -3 -3 2397.01 405.526 2
 5 3 -3 1978.87 248.149 4
 5 3 -2 1810.65 314.804 1
 -5 3 -2 1617.2 209.242 3
 -5 3 -2 1444.87 276.581 4
 5 -3 -2 1679.99 240.757 7
 -5 -3 -2 1742.81 255.51 3
 5 3 -2 1745.4 221.232 4
 5 3 -2 1480.52 115.592 5
 5 -3 -2 1574.55 267.537 2
 -5 -3 -2 1314.02 269.75 2
 5 3 -1 3213.46 281.252 3
 5 3 -1 3761.46 328.885 4
 -5 3 -1 3530.32 184.25 3
 -5 -3 -1 3612.35 320.186 3
 5 -3 -1 3319.3 338.178 2
 -5 -3 -1 3836.41 407.74 7
 5 -3 -1 3967.07 385.909 7
 -5 3 -1 3683.4 399.39 4
 5 -3 0 2626.17 289.386 6
 -5 -3 0 2611.72 340.755 7
 -5 -3 0 2587.92 239.07 3
 -5 3 0 2753.88 349.56 4
 5 3 0 2873.75 304.482 4
 5 3 0 2672.89 231.464 3
 5 -3 0 2337.09 319.252 7
 5 -3 1 3283.34 326.958 6
 -5 -3 1 3771.45 411.816 7
 -5 3 1 3846.48 406.474 4
 -5 -3 1 3269.29 415.657 8
 5 -3 1 3959.29 441.12 7
 5 3 1 3443.01 377.398 4
 -5 3 2 1753.71 298.547 4
 5 -3 2 2212.8 350.471 7
 5 3 2 1773.2 317.579 5
 -5 -3 2 2094.25 321.462 7
 5 -3 2 1607.4 247.012 6
 -5 -3 2 1660.87 307.693 8
 5 3 2 1667 292.799 4
 5 3 3 2258.65 362.619 4
 -5 -3 3 2130.79 343.02 7
 5 -3 3 2151.08 363.545 7
 -5 3 3 2328.41 353.254 4
 -5 -3 3 2728.99 417.856 8
 5 3 3 2617.28 405.992 5
 -5 3 4 936.737 256.081 4
 5 -3 4 872.213 270.647 7
 -5 -3 4 868.003 235.345 8
 5 -3 4 814.125 209.942 8
 5 -3 4 958.616 229.314 5
 5 3 4 1151.1 354.078 5
 -5 -3 4 970.134 255.751 7
 5 -3 5 1496.98 306.502 8
 -5 3 5 1655.99 357.928 4
 -5 -3 5 1701.66 398.485 8
 5 3 5 1750.03 400.327 5
 -5 -3 5 1789.1 366.11 7
 5 -3 5 1547.75 294.521 5
 -5 3 6 293.005 215.511 5
 -5 -3 6 392.817 190.544 8
 5 3 7 341.135 280.532 5
 -5 3 7 868.79 354.874 8
 -5 3 7 525.304 290.359 5
 -5 -3 7 368.468 201.994 8
 -5 -4 -7 208.148 148.92 3
 5 4 -7 322.929 227.163 2
 5 4 -6 422.769 228.241 2
 -5 4 -6 448.035 225.841 2
 -5 -4 -6 1140.66 402.912 3
 5 -4 -6 452.782 287.497 2
 -5 -4 -6 292.863 220.871 2
 -5 -4 -5 1512.02 374.991 3
 -5 4 -5 1284.94 334.502 2
 -5 4 -5 2065.32 414.447 3
 -5 -4 -5 1271.47 408.01 2
 5 4 -5 1117.32 313.569 1
 5 -4 -5 1340.87 393.332 2
 -5 -4 -5 1081.94 295.006 7
 -5 4 -5 1149.09 305.668 4
 -5 -4 -4 192.046 186.892 2
 5 -4 -4 233.663 184.699 2
 -5 4 -4 187.033 146.398 3
 5 -4 -4 117.622 62.0196 7
 -5 4 -4 157.854 126.998 4
 -5 4 -4 177.117 145.294 1
 -5 -4 -4 178.586 130.508 7
 5 4 -4 81.0629 172.536 1
 -5 -4 -4 313.975 196.448 3
 5 -4 -3 1822.63 347.699 2
 -5 -4 -3 1913.31 354.638 7
 5 -4 -3 1737.48 290.182 7
 5 4 -3 1605.34 259.607 4
 -5 -4 -3 1892.54 325.269 3
 -5 -4 -3 1493.08 345.368 2
 -5 4 -3 1950.38 371.534 4
 5 4 -3 1652.57 369.291 1
 -5 4 -3 1484.57 252.619 3
 -5 -4 -2 644.365 216.087 2
 -5 4 -2 392.257 88.3246 3
 5 4 -2 545.641 226.523 1
 -5 -4 -2 636.569 179.626 3
 5 4 -2 949.609 199.964 4
 5 -4 -2 487.895 169.484 2
 -5 -4 -2 675.492 227.411 7
 5 -4 -2 678.085 192.435 7
 -5 4 -2 946.098 265.17 4
 5 -4 -1 2274.5 159.798 3
 -5 -4 -1 2903.81 414.017 7
 5 4 -1 2288.6 233.881 3
 -5 -4 -1 2528.12 274.596 3
 5 -4 -1 2507.55 364.771 7
 5 4 -1 2581.18 332.951 4
 -5 4 -1 2721.27 401.2 4
 5 -4 -1 2429.69 160.782 3
 5 -4 -1 2416.76 326.107 6
 -5 -4 0 -115.306 69.2381 7
 5 4 0 -43.0356 52.4593 4
 5 4 0 45.639 39.5005 3
 -5 4 0 53.3697 90.7347 4
 5 -4 0 146.402 99.2415 6
 5 -4 0 69.3746 141.099 7
 -5 -4 1 2796.38 412.874 7
 5 -4 1 2794.38 423.804 7
 5 -4 1 2880.27 335.749 6
 -5 -4 1 2411.05 143.308 6
 5 4 1 3378.34 426.039 4
 -5 4 1 2912.86 412.981 4
 5 -4 2 405.664 210.682 7
 -5 4 2 638.308 230.34 4
 -5 -4 2 781.475 262.429 7
 5 4 2 542.278 195.745 4
 5 -4 2 555.11 152.186 6
 -5 4 3 1907.57 357.973 4
 5 4 3 1221.7 300.572 4
 5 4 3 1557.52 349.502 5
 -5 -4 3 1855.23 385.484 8
 5 -4 3 1404.08 326.68 7
 -5 -4 3 1489.98 321.857 7
 5 -4 3 1204.68 234.981 6
 5 -4 4 220.084 175.212 7
 5 4 4 303.515 184.835 4
 5 4 4 783.646 331.157 5
 -5 4 4 94.754 144.077 4
 -5 -4 4 280.504 216.245 7
 -5 -4 4 429.094 227.963 8
 5 -4 5 1395.55 384.673 7
 -5 -4 5 1573.12 368.64 7
 5 4 5 1450.79 396.073 5
 -5 -4 5 1540 397.077 8
 -5 4 5 1674.97 382.893 4
 -5 4 6 32.6533 257.074 5
 -5 4 6 419.976 193.207 4
 5 4 6 253.559 255.545 5
 -5 -4 6 357.737 258.617 8
 5 5 -6 546.895 293.54 2
 5 -5 -6 457.721 270.172 2
 -5 -5 -6 240.789 211.281 2
 -5 -5 -5 300.729 226.95 2
 5 5 -5 190.336 170.283 1
 5 -5 -5 217.84 181.869 2
 -5 5 -4 1677.14 400.394 1
 5 -5 -4 1314.1 362.523 2
 5 5 -4 1074.09 329.878 1
 -5 -5 -4 1806.91 455.652 2
 -5 -5 -4 2006.1 420.879 7
 -5 5 -4 1402.23 354.999 4
 -5 -5 -3 408.365 197.395 7
 5 -5 -3 255.485 136.997 7
 5 5 -3 355.016 189.508 1
 5 -5 -3 240.574 182.665 2
 -5 5 -3 494.916 222.054 4
 5 5 -3 356.024 164.176 4
 -5 -5 -3 739.492 295.752 2
 -5 -5 -2 4001.65 560.747 7
 5 -5 -2 3668.35 511.957 7
 5 5 -2 3409.09 431.722 4
 5 5 -2 4542.77 639.276 1
 -5 5 -2 3661.75 535.505 4
 5 -5 -1 717.516 235.669 7
 -5 5 -1 995.2 283.141 4
 5 5 -1 614.186 189.358 4
 -5 -5 -1 988.468 290.609 7
 5 -5 -1 567.209 181.957 6
 5 -5 0 1411.95 317.758 7
 -5 -5 0 1618.73 360.184 7
 -5 -5 0 1591.2 214.642 6
 5 5 0 1109.96 260.423 4
 5 -5 0 1504.99 281.865 6
 -5 5 0 1705.34 355.131 4
 5 -5 1 588.79 168.7 6
 5 5 1 493.976 187.596 4
 5 -5 1 458.72 193.359 7
 -5 -5 1 467.251 205.855 7
 -5 5 1 666.477 235.226 4
 5 -5 2 3545.94 563.559 7
 5 5 2 4199.7 573.055 4
 -5 -5 2 4163.35 590.559 7
 -5 5 2 4267.94 584.913 4
 5 -5 2 3287.25 383.544 6
 5 5 3 653.491 262.179 5
 5 5 3 565.653 219.586 4
 -5 5 3 601.919 255.638 4
 5 -5 3 672.99 289.757 7
 -5 -5 3 637.661 273.409 7
 -5 5 4 1396.57 357.313 4
 5 -5 4 1508.63 404.187 7
 5 5 4 1009.78 304.366 4
 -5 -5 4 1342.69 375.864 7
 5 5 4 1685.28 447.864 5
 -5 -5 5 381.84 199.964 8
 -5 5 5 202.595 178.475 4
 5 -5 5 793.455 345.417 7
 5 5 5 -1.34575 105.833 5
 -5 -5 5 536.188 256.168 7
 5 -5 6 695.687 287.714 7
 5 5 6 1015.58 421.668 5
 -5 5 6 533.803 363.696 5
 -5 -5 6 803.247 383.248 8
 -5 5 6 539.13 241.827 4
 -5 -6 -5 92.3294 228.381 2
 5 6 -5 -116.15 140.944 1
 5 -6 -5 43.7155 105.268 2
 5 -6 -4 745.238 304.191 2
 -5 6 -4 262.193 215.261 4
 5 6 -4 1084.77 347.136 1
 -5 6 -4 258.862 169.859 1
 -5 -6 -4 762.428 274.131 7
 -5 -6 -3 21.7341 65.7525 7
 5 6 -3 147.405 135.703 1
 5 -6 -3 115.347 186.032 7
 -5 6 -3 386.474 204.471 4
 -5 -6 -2 1657.49 404.097 7
 5 -6 -2 1267.4 319.162 7
 -5 6 -2 1433.87 387.06 4
 5 -6 -2 1616.39 350.986 6
 5 6 -2 1549.27 415.766 1
 5 6 -2 1157.24 287.233 4
 5 6 -1 445.961 196.331 4
 -5 6 -1 824.074 294.431 4
 5 -6 -1 349.288 169.583 6
 -5 -6 -1 631.138 261.881 7
 5 -6 -1 523.254 224.231 7
 -5 -6 0 1805.68 407.562 7
 5 6 0 1284.35 313.463 4
 -5 6 0 1596.34 352.161 4
 5 -6 0 1505.09 361.504 7
 -5 6 1 357.995 211.173 4
 5 -6 1 302.312 185.777 7
 -5 -6 1 383.675 249.392 7
 5 6 1 435.055 223.095 4
 -5 6 2 1618.34 391.326 4
 5 6 2 1448.92 356.372 4
 -5 -6 2 1328.3 368.053 7
 5 -6 2 789.552 286.062 7
 5 -6 3 322.191 264.549 7
 -5 6 3 28.0882 116.586 4
 5 6 3 387.733 241.399 5
 5 6 3 291.563 197.262 4
 -5 -6 3 -43.2763 109.069 7
 5 6 4 668.097 276.508 4
 5 -6 4 300.953 208.91 7
 5 6 4 415.358 242.907 5
 -5 6 4 790.948 308.298 4
 -5 -6 4 361.747 191.494 7
 5 -6 5 38.5887 115.216 7
 -5 -6 5 -179.804 168.892 7
 -5 6 5 51.8126 109.676 4
 5 -7 -4 122.909 149.36 6
 -5 7 -4 32.7545 126.516 1
 5 -7 -3 2121.1 500.719 6
 5 7 -3 1340.82 441.111 1
 -5 7 -3 794.539 305.956 4
 -5 -7 -3 1310.47 382.21 7
 5 -7 -2 168.111 149.373 7
 -5 7 -2 137.418 119.554 4
 -5 -7 -2 213.822 213.673 7
 5 7 -2 192.84 232.453 1
 5 -7 -1 533.341 262.202 7
 -5 7 -1 651.095 255.228 4
 -5 -7 -1 1224.31 385.08 7
 5 7 -1 822.384 277.183 4
 5 -7 0 165.071 162.417 7
 5 7 0 -136.777 119.341 4
 -5 7 0 37.847 82.6726 4
 -5 -7 0 14.6325 150.822 7
 5 7 1 791.306 283.926 4
 -5 7 1 830.488 317.801 4
 5 -7 1 792.658 364.999 7
 -5 -7 1 1018.03 379.744 7
 -5 7 2 530.956 279.253 4
 5 -7 2 185.794 222.995 7
 5 7 2 214.973 190.894 4
 5 7 2 37.9946 130.765 5
 -5 -7 2 363.969 295.061 7
 -5 7 3 701.57 276.262 4
 5 7 3 1674.64 452.297 4
 -5 -7 3 805.182 326.761 7
 5 -7 3 807.711 362.043 7
 5 7 3 1215.96 417.869 5
 5 8 0 323.359 198.898 4
 -6 0 -8 985.027 398.708 2
 -6 0 -7 546.954 346.293 3
 6 0 -7 175.158 180.83 2
 -6 0 -7 291.333 187.629 2
 6 0 -6 2016.69 470.476 2
 -6 0 -6 1632.23 395.759 2
 6 0 -5 254.089 180.799 2
 -6 0 -5 270.908 228.882 2
 6 0 -4 1494.6 147.751 7
 6 0 -4 1607.63 277.492 1
 6 0 -4 1686.46 344.028 2
 -6 0 -4 1955.22 355.743 2
 6 0 -3 58.1645 91.7457 1
 -6 0 -3 107.628 72.8949 2
 6 0 -3 45.6503 83.4493 2
 6 0 -3 25.7944 27.4738 7
 -6 0 -2 7486.19 470.623 2
 6 0 -2 7117.12 460.874 1
 -6 0 -2 7303.52 504.394 3
 6 0 -2 7324.53 310.4 4
 6 0 -1 -21.3669 33.6454 8
 6 0 -1 10.0014 22.5335 4
 6 0 -1 1.13106 60.0761 1
 -6 0 -1 29.8168 34.9792 2
 -6 0 -1 -77.9886 68.7352 6
 -6 0 -1 73.2266 50.6237 5
 -6 0 -1 -20.9317 38.2926 3
 6 0 0 175.614 60.0735 1
 6 0 0 247.652 70.9803 6
 6 0 0 213.046 67.8124 3
 -6 0 0 166.461 58.1029 1
 -6 0 0 127.989 43.1121 6
 -6 0 0 215.661 67.2126 5
 6 0 0 165.393 47.689 8
 -6 0 0 102.449 62.9672 3
 -6 0 0 210.946 52.3293 8
 6 0 0 197.936 63.5349 5
 -6 0 1 -5.37464 20.7221 4
 6 0 1 -53.0359 41.6834 2
 6 0 1 17.6893 34.7575 5
 6 0 1 19.1213 46.9822 3
 6 0 1 36.7281 42.2964 6
 -6 0 1 33.6179 62.0736 8
 -6 0 1 36.2215 38.6711 1
 -6 0 2 6975.3 502.895 8
 6 0 2 7243.86 457.771 5
 6 0 2 7395.13 305.59 8
 -6 0 2 7084.11 306.495 4
 6 0 3 29.7827 45.2948 8
 6 0 3 -62.0086 106.744 5
 -6 0 3 -41.1078 82.1119 8
 -6 0 4 1720.27 335.624 8
 6 0 4 2253.74 333.827 5
 -6 0 4 2708.87 359.145 5
 6 0 4 2002.75 273.758 8
 6 0 5 162.394 144.101 5
 -6 0 5 73.812 119.057 8
 6 0 5 296.306 101.844 8
 -6 0 5 68.4074 142.235 5
 6 0 6 1385.57 334.102 5
 -6 0 6 1444.69 385.166 8
 -6 0 6 1661.87 330.383 5
 6 0 6 1444.8 312.85 8
 -6 0 7 89.1389 127.36 8
 6 0 7 32.4115 177.253 5
 -6 0 8 571.717 302.056 8
 6 0 8 1255.29 379.568 5
 -6 1 -8 455.535 264.836 2
 6 1 -7 661.736 291.799 2
 6 -1 -7 527.95 246.481 2
 -6 -1 -7 813.849 348.587 2
 -6 1 -7 1243.7 366.499 2
 -6 1 -7 1419.31 426.996 3
 -6 -1 -7 849.406 345.148 3
 -6 1 -6 1156.7 365.001 2
 -6 -1 -6 1288.15 366.283 2
 -6 -1 -6 1109.73 417.363 3
 6 1 -6 786.609 328.591 2
 6 -1 -6 874.83 310.128 2
 6 1 -6 654.473 198.84 1
 6 -1 -5 1742.59 397.234 2
 6 1 -5 1679.24 319.436 1
 -6 1 -5 2359.68 414.377 2
 -6 -1 -5 2337.65 446.455 2
 6 1 -5 2457.41 466.472 2
 6 1 -4 1543.17 327.295 2
 -6 1 -4 1449.32 165.183 1
 -6 1 -4 1391.67 292.084 2
 6 1 -4 1678.93 303.465 1
 6 -1 -4 2047.89 381.172 2
 -6 -1 -4 2024.65 372.951 2
 6 -1 -3 3776.84 432.95 2
 6 1 -3 3413.09 367.399 1
 -6 1 -3 3690.81 230.344 1
 -6 1 -3 3332.7 292.06 8
 -6 -1 -3 3672.81 435.89 2
 -6 -1 -3 3826.81 441.381 3
 6 1 -3 3244.44 228.573 4
 -6 1 -3 3544.97 376.903 2
 -6 -1 -2 6830.51 504.156 2
 6 1 -2 7062.34 376.241 7
 -6 1 -2 7033.35 476.545 3
 6 1 -2 6966.77 470.842 1
 6 -1 -2 6733.44 473.355 2
 -6 -1 -2 7093.53 502.228 3
 -6 1 -2 6570.33 325.987 8
 -6 1 -2 6816.72 413.286 2
 -6 -1 -1 8434.04 464.75 6
 -6 -1 -1 7828.95 444.52 3
 -6 1 -1 7885.44 429.754 5
 -6 1 -1 8038.11 446.045 6
 6 1 -1 8178.14 259.203 6
 6 -1 -1 8259.44 310.802 7
 6 1 -1 7707.93 423.955 3
 -6 -1 -1 8290.8 447.173 5
 6 -1 -1 7842.59 377.413 2
 -6 1 -1 7821.16 300.566 8
 6 1 -1 7925.17 446.088 1
 -6 1 -1 7750.17 392.257 3
 6 -1 -1 7953.81 404.837 4
 -6 -1 -1 7632.72 459.156 2
 -6 1 -1 7832.61 284.33 2
 -6 -1 0 1326.42 165.891 1
 -6 -1 0 1220.8 157.16 8
 -6 1 0 1344.27 136.467 3
 -6 1 0 1417.19 166.183 7
 6 -1 0 1442.01 186.322 6
 6 -1 0 1273.77 160.805 7
 6 1 0 1318.51 122.974 6
 6 1 0 1294.8 155.618 1
 -6 -1 0 1465.35 135.974 4
 6 1 0 1348.51 168.451 3
 -6 1 0 1407.64 174.23 6
 6 -1 0 1371.32 148.003 3
 -6 -1 0 1393.99 134.969 5
 -6 -1 0 1255.36 127.206 6
 -6 1 0 1197.76 162.709 4
 6 1 0 1413.93 131.75 4
 -6 -1 0 1109.67 159.116 3
 6 1 0 1407.87 127.099 5
 6 1 0 1416.61 171.424 8
 6 -1 1 7186.71 421.819 6
 6 1 1 7086.33 425.158 3
 6 -1 1 6674.91 422.808 7
 6 1 1 7052.26 410.539 5
 -6 1 1 7558.22 381.786 4
 6 -1 1 6838.98 373.949 3
 6 -1 1 6978.31 397.794 5
 -6 1 1 7380.65 286.714 7
 -6 -1 1 6423.42 422.425 8
 -6 -1 1 6704.12 358.092 7
 -6 1 2 7634.91 417.89 4
 -6 -1 2 7381.41 386.551 7
 -6 -1 2 6868.18 265.1 5
 -6 -1 2 6891.77 516.831 8
 6 1 2 7385.9 501.318 5
 6 -1 2 7115.9 453.771 5
 6 -1 2 6960.04 489.633 6
 6 -1 2 7240.29 336.294 8
 6 -1 3 3414.16 284.628 8
 -6 1 3 4130.1 355.273 4
 -6 -1 3 3490.95 293.612 7
 -6 -1 3 3577.9 269.534 5
 -6 -1 3 3725.05 438.21 8
 6 1 3 3696.17 410.762 5
 6 -1 3 3659.94 365.666 5
 -6 -1 4 1449.6 320.746 8
 6 -1 4 1498.9 270.659 5
 6 -1 4 1588.78 232.951 8
 6 1 4 1462.8 164.115 1
 -6 -1 4 1769.33 234.086 5
 -6 1 4 1466.44 323.696 8
 6 1 4 2122.93 368.347 5
 -6 -1 4 1408.59 209.157 7
 6 -1 5 2530.45 396.228 5
 -6 1 5 2362.59 438.881 8
 -6 -1 5 2381.28 320.687 5
 -6 1 5 2200.82 376.918 5
 6 1 5 2336.61 378.06 8
 6 1 5 2209.35 376.228 5
 6 -1 5 2424.4 341.775 8
 -6 -1 5 1833.6 385.598 8
 6 1 6 866.83 252.531 8
 6 -1 6 1366.02 313.045 5
 6 1 6 965.674 287.479 5
 -6 1 6 1082.32 353.169 8
 -6 1 6 859.452 267.34 5
 -6 -1 6 1503.58 373.427 8
 6 -1 7 571.232 237.525 5
 -6 -1 7 522.782 248.573 8
 6 1 7 715.625 273.367 5
 -6 1 7 848.754 298.353 5
 -6 1 7 884.451 339.74 8
 6 1 8 243.672 173.711 5
 -6 1 8 340.575 269.697 8
 -6 2 -8 443.147 267.704 2
 -6 2 -7 542.582 296.043 3
 6 -2 -7 718.401 315.844 2
 6 2 -7 483.895 274.737 2
 -6 2 -7 648.56 298.745 2
 -6 -2 -7 794.163 354.639 2
 -6 -2 -7 806.762 340.287 3
 6 -2 -6 209.934 154.049 2
 6 2 -6 124.662 136.135 1
 6 2 -6 400.576 261.729 2
 -6 -2 -6 671.473 378.412 3
 -6 2 -6 449.823 220.337 2
 -6 -2 -6 325.622 233.76 2
 6 -2 -5 2768.59 508.373 2
 -6 -2 -5 3371.33 549.965 3
 -6 2 -5 2674.75 450.42 2
 -6 -2 -5 3134.5 535.685 2
 6 2 -5 2908.4 437.041 1
 6 2 -5 3040.65 529.946 2
 -6 -2 -4 286.497 271.868 3
 6 -2 -4 8.205 79.7632 2
 -6 -2 -4 296.928 225.181 2
 -6 2 -4 66.5342 75.1116 1
 -6 2 -4 172.644 126.556 2
 6 -2 -4 47.2756 27.3289 7
 6 2 -4 205.619 150.168 1
 -6 2 -3 2998.73 352.066 2
 -6 -2 -3 3529.26 443.937 3
 6 -2 -3 3554.37 428.729 2
 6 2 -3 3732.79 423.312 1
 -6 2 -3 3575.65 328.852 1
 -6 -2 -3 3108.97 436.429 2
 6 -2 -3 3458.89 249.04 7
 6 2 -3 3451.13 262.682 4
 -6 -2 -2 22.1466 71.4025 2
 -6 -2 -2 -53.1761 64.5344 3
 6 2 -2 19.0059 133.639 1
 6 -2 -2 50.3873 56.2424 2
 6 -2 -2 51.0507 38.7397 7
 6 2 -2 51.9694 38.3723 4
 6 2 -2 34.8466 17.5052 6
 -6 2 -2 47.2029 55.2042 3
 6 2 -1 6063.17 466.317 1
 6 -2 -1 5461.56 378.165 7
 -6 -2 -1 5552.3 385.19 3
 -6 2 -1 5601.92 304.949 3
 6 2 -1 4790.83 197.063 5
 6 2 -1 5122.42 368.096 3
 -6 -2 -1 5498.69 469.334 2
 6 -2 -1 5259.74 346.977 2
 -6 2 -1 5042.18 428.029 4
 6 2 -1 5095.08 282.938 4
 6 2 0 724.235 132.641 3
 -6 2 0 739.449 98.1508 2
 6 2 0 756.929 120.023 4
 6 -2 0 757.06 140.542 7
 6 2 0 829.634 126.863 5
 -6 -2 0 651.317 130.874 3
 -6 2 0 864.131 163.774 4
 6 -2 0 588.001 122.757 6
 6 -2 0 668.338 90.2202 3
 6 -2 1 6416.58 487.963 7
 -6 2 1 6647.91 388.207 2
 6 -2 1 6085.9 426.383 6
 -6 -2 1 6873.35 512.767 8
 -6 -2 1 6566.54 457.92 7
 -6 -2 1 6248.07 325.075 4
 6 2 1 6652.23 447.503 5
 -6 2 1 6533.15 460.72 4
 6 2 1 6529.95 434.85 4
 6 -2 2 146.772 92.6893 6
 -6 -2 2 233.829 117.88 7
 6 2 2 152.069 80.2709 5
 -6 2 2 136.607 74.7928 4
 6 -2 2 129.818 74.5476 5
 6 2 2 95.9252 88.3283 4
 -6 -2 2 120.572 92.1906 8
 6 -2 2 28.086 80.6967 7
 6 -2 3 2769.38 306.319 8
 -6 -2 3 3153.66 178.129 5
 6 -2 3 2535.76 358.525 7
 6 -2 3 3098.32 351.184 5
 6 2 3 3573.03 431.848 5
 -6 2 3 3515.09 385.708 4
 -6 -2 3 3264.65 349.086 7
 -6 -2 3 2956.77 413.086 8
 -6 -2 4 151.167 129.075 7
 -6 -2 4 180.814 133.183 8
 -6 2 4 43.1345 93.2158 4
 6 2 4 134.415 93.4456 5
 6 -2 4 205.216 133.219 5
 -6 -2 4 81.1028 47.6964 5
 6 -2 4 65.2056 44.547 8
 6 2 5 2957.21 474.279 5
 -6 -2 5 2935.78 499.884 8
 6 -2 5 3147.57 429.285 5
 -6 -2 5 2356.27 350.332 7
 6 -2 5 2514.04 360.055 8
 -6 2 6 325.821 207.241 8
 -6 -2 6 231.053 157.826 8
 -6 2 6 164.09 201.309 5
 6 2 6 254.543 181.019 5
 6 -2 6 84.8599 99.1771 5
 6 2 6 77.0393 99.7228 8
 6 2 7 497.061 232.228 5
 -6 2 7 820.827 298.053 5
 -6 2 7 373.84 252.943 8
 -6 -2 7 895.172 357.766 8
 -6 2 8 25.9826 130.677 5
 -6 2 8 72.2283 178.545 8
 -6 3 -7 422.779 267.34 2
 -6 3 -7 108.981 267.768 3
 -6 -3 -7 237.688 206.249 3
 6 3 -7 582.614 299.508 2
 6 -3 -7 324.232 244.078 2
 -6 -3 -7 292.279 324.725 2
 6 3 -6 945.439 287.523 1
 -6 3 -6 430.928 327.834 3
 -6 -3 -6 1402.59 416.608 3
 6 -3 -6 688.794 303.573 2
 -6 -3 -6 333.561 203.578 2
 6 3 -6 809.262 314.069 2
 -6 3 -6 760.885 278.378 2
 -6 3 -5 1171.31 360.994 3
 -6 3 -5 949.241 266.462 2
 -6 -3 -5 1989.34 485.669 3
 6 -3 -5 895.311 300.869 2
 -6 -3 -5 1226.66 351.129 2
 6 3 -5 1194.38 294.593 1
 -6 3 -4 2090.87 361.99 2
 -6 -3 -4 2374.43 453.247 2
 6 3 -4 2055.1 373.688 1
 -6 -3 -4 2815.93 470.768 3
 6 -3 -4 2263.68 408.516 2
 6 -3 -4 2320.25 262.84 7
 -6 3 -4 2095.44 370.323 3
 -6 3 -4 2194.77 325.464 1
 6 3 -4 1777.75 238.154 4
 -6 3 -3 429.538 164.929 4
 6 -3 -3 283.399 102.373 7
 -6 3 -3 362.836 145.969 3
 6 3 -3 349.663 70.0569 6
 6 -3 -3 551.8 199.509 2
 -6 -3 -3 508.12 178.305 3
 6 3 -3 477.087 124.915 4
 6 3 -3 780.784 221.781 1
 -6 -3 -3 1174.28 395.558 2
 -6 -3 -2 2720.55 331.298 3
 6 3 -2 2616.03 263.843 4
 6 -3 -2 2609 300.793 7
 -6 3 -2 2776.93 278.313 3
 -6 -3 -2 3043.9 425.74 2
 6 -3 -2 2460.03 326.878 2
 6 3 -2 2548.85 375.635 1
 -6 3 -2 2882.88 383.302 4
 -6 3 -1 1708.58 282.056 4
 6 -3 -1 1640.55 245.735 7
 6 3 -1 1740.91 305.851 1
 -6 -3 -1 1531.47 281.442 7
 6 -3 -1 1810.44 238.879 2
 -6 -3 -1 1730.54 231.359 3
 6 3 -1 1820.61 229.374 4
 -6 3 -1 1619.07 139.452 3
 -6 -3 0 4688.54 457.006 7
 6 3 0 4245.21 326.287 3
 -6 -3 0 4271.99 324.026 3
 -6 3 0 4662.91 331.885 2
 6 -3 0 4529.3 394.486 6
 6 3 0 4677.62 388.74 4
 6 -3 0 4174.95 420.4 7
 -6 3 0 4879.42 470.206 4
 6 -3 1 1541.78 279.568 7
 -6 -3 1 1605.75 302.117 8
 -6 -3 1 1702.24 280.978 7
 6 -3 1 1633.05 247.933 6
 -6 3 1 1793.45 285.284 4
 6 3 1 1654.41 260.114 4
 -6 -3 2 3059.85 408.189 7
 6 3 2 3075.79 386.419 4
 -6 3 2 3385.86 414.132 4
 -6 -3 2 2915.2 410.09 8
 6 3 2 2662.42 388.898 5
 6 -3 2 2658.34 328.649 6
 6 -3 2 2719.96 401.4 7
 6 -3 3 446.691 182.072 7
 -6 3 3 495.636 183.129 4
 6 3 3 511.734 177.562 4
 -6 -3 3 551.576 200.362 7
 -6 -3 3 505.274 190.504 8
 6 3 3 901.323 264.167 5
 6 -3 3 598.977 165.032 6
 6 -3 4 1475.69 335.01 7
 -6 -3 4 1952.86 342.635 7
 6 -3 4 1743.49 296.132 5
 -6 3 4 2118.77 375.485 4
 6 -3 4 1387.94 267.942 8
 6 3 4 1989.68 414.174 5
 -6 -3 4 1495.07 366.876 8
 -6 -3 5 1278.1 355.008 8
 6 3 5 1064.08 329.314 5
 -6 -3 5 1039.99 267.632 7
 6 -3 5 1276.95 276.279 8
 -6 3 5 902.475 265.116 4
 6 -3 5 981.157 250.561 5
 -6 3 6 853.211 300.753 5
 -6 -3 6 714.232 278.32 8
 6 3 6 996.448 328.105 5
 -6 3 7 187.619 202.958 8
 -6 3 7 0.96504 117.081 5
 -6 -3 7 -304.663 212.241 8
 6 3 7 136.44 163.142 5
 6 4 -7 -101.845 148.688 2
 -6 -4 -7 -83.8891 144.572 3
 6 4 -6 1063.26 355.139 1
 6 4 -6 831.941 339.655 2
 -6 4 -6 800.686 302.285 2
 6 -4 -6 847.639 329.375 2
 -6 -4 -6 994.403 326.476 3
 -6 -4 -6 1433.82 457.077 2
 -6 4 -5 83.3794 112.195 4
 -6 4 -5 494.974 208.756 3
 -6 -4 -5 127.11 202.459 2
 6 4 -5 120.635 115.874 1
 -6 -4 -5 478.259 323.848 3
 6 -4 -5 -81.1607 70.9431 2
 -6 4 -5 206.105 135.34 2
 -6 4 -4 1712.77 333.881 1
 6 -4 -4 2302.84 318.608 7
 -6 4 -4 1672.27 364.962 4
 -6 4 -4 2011.17 349.688 3
 -6 4 -4 1896.05 343.781 2
 6 -4 -4 2163.83 436.941 2
 6 4 -4 2032.5 398.551 1
 -6 -4 -4 2248.54 458.459 2
 -6 -4 -4 2205.23 411.354 3
 6 -4 -3 535.413 224.316 2
 -6 -4 -3 442.128 200.587 3
 6 4 -3 227.488 95.5083 4
 6 -4 -3 525.537 162.442 7
 6 4 -3 282.736 167.505 1
 -6 4 -3 244.478 115.659 3
 -6 -4 -3 402.295 149.968 7
 -6 -4 -3 425.629 206.139 2
 -6 4 -3 258.852 130.762 4
 6 4 -2 4112.08 540.687 1
 -6 4 -2 3279.13 260.782 3
 -6 -4 -2 3642.93 473.794 7
 -6 -4 -2 3454.78 387.663 3
 6 -4 -2 3643.2 427.598 7
 -6 4 -2 3595.18 473.234 4
 6 -4 -2 3721 438.342 2
 6 4 -2 3920.73 390.702 4
 6 -4 -1 1135.09 242.602 7
 6 -4 -1 1179.02 122.263 3
 -6 4 -1 1441.96 296.328 4
 6 -4 -1 1248.18 122.456 3
 6 -4 -1 1526.72 274.351 6
 -6 -4 -1 1488.53 306.286 7
 6 4 -1 1550.69 253.664 4
 -6 -4 -1 948.595 172.334 3
 -6 -4 0 3514.62 285.257 3
 -6 4 0 3856.59 477.24 4
 6 -4 0 3655.83 462.788 7
 6 -4 0 3689.67 390.676 6
 -6 -4 0 4074.69 486.203 7
 6 4 0 3464.85 289.354 3
 6 4 0 3795.96 419.913 4
 -6 4 1 1417.51 298.405 4
 -6 -4 1 1110.54 279.255 7
 6 -4 1 1098.68 273.118 7
 6 4 1 1171.99 253.696 4
 6 -4 1 1349.14 237.788 6
 -6 -4 2 4004.68 508.859 7
 6 4 2 3275.02 440.779 4
 6 -4 2 3452.28 393.313 6
 6 -4 2 3105.64 468.539 7
 -6 4 2 4066.25 511.361 4
 6 4 2 4570.65 536.664 5
 -6 -4 2 3589.87 512.066 8
 -6 4 3 337.237 159.219 4
 -6 -4 3 222.624 143.435 7
 6 -4 3 374.802 142.594 6
 6 4 3 221.424 70.6435 4
 6 4 3 802.979 256.457 5
 6 -4 3 243.128 195.919 7
 -6 -4 3 382.799 196.064 8
 6 4 4 2160.07 420.406 4
 -6 4 4 2233.25 428.375 4
 -6 -4 4 2067.42 446.085 8
 6 -4 4 1445.5 353.091 7
 -6 -4 4 1819.92 379.89 7
 6 4 4 2042.84 422.763 5
 6 -4 5 291.973 197.814 7
 -6 4 5 29.3602 143.678 4
 -6 -4 5 179.283 216.56 8
 -6 -4 5 277.213 193.295 7
 -6 4 6 834.96 296.003 4
 -6 4 6 1608.73 444.898 5
 -6 -4 6 1075 339.387 8
 6 4 6 1038.74 343.111 5
 -6 -4 7 -0.21811 128.519 8
 -6 4 7 206.438 196.279 8
 -6 -5 -6 468.201 268.225 2
 6 -5 -6 184.638 151.028 2
 -6 5 -5 469.653 214.566 4
 6 5 -5 556.179 253.223 1
 -6 -5 -5 240.384 194.128 2
 6 -5 -5 579.358 315.565 2
 -6 -5 -4 368.003 200.715 2
 -6 5 -4 416.988 235.064 1
 -6 5 -4 523.501 229.524 4
 6 5 -4 421.656 235.696 1
 6 -5 -4 310.649 176.245 2
 -6 -5 -4 192.72 151.004 7
 6 -5 -3 1110.93 264.928 7
 -6 -5 -3 1377.49 343.061 7
 -6 5 -3 762.063 250.106 4
 6 5 -3 1202.38 335.391 1
 6 -5 -3 1120.92 305.121 2
 6 5 -3 1263.18 260.203 4
 6 -5 -2 279.466 137.56 7
 6 5 -2 733.81 209.217 4
 -6 -5 -2 388.487 220.991 7
 6 5 -2 690.18 271.358 1
 -6 5 -2 470.374 220.702 4
 6 -5 -1 1373.23 306.691 7
 -6 5 -1 1714.38 350.73 4
 -6 -5 -1 1703.71 371.303 7
 6 -5 -1 1302.01 263.001 6
 6 5 -1 1311.73 273.302 4
 6 5 0 309.615 155.733 4
 -6 5 0 214.043 155.672 4
 -6 -5 0 472.924 326.266 7
 6 -5 0 149.831 134.404 6
 6 -5 0 222.033 156.185 7
 -6 5 1 1267.17 308.846 4
 6 -5 1 1273.22 316.359 7
 6 5 1 1051.45 260.467 4
 -6 -5 1 1289.75 326.485 7
 6 -5 1 904.211 223.917 6
 6 -5 2 439.144 259.451 7
 6 5 2 810.669 256.056 5
 -6 -5 2 1005.14 303.87 7
 -6 5 2 531.082 245.358 4
 6 -5 2 394.563 143.32 6
 6 5 2 1049.35 307.946 4
 6 5 3 1014.51 291.436 5
 -6 -5 3 990.478 305.54 7
 -6 5 3 1211.87 322.843 4
 6 5 3 1011.74 287.025 4
 6 -5 3 1297.34 368.507 7
 -6 -5 4 574.466 288.169 7
 6 -5 4 555.633 263.01 7
 -6 5 4 34.7672 87.6539 4
 6 5 4 1067.13 347.938 5
 6 5 4 347.892 188.167 4
 -6 -5 4 198.832 240.333 8
 -6 -5 5 373.646 203.768 8
 -6 5 5 433.839 239.979 4
 -6 -5 5 256.799 181.346 7
 6 5 5 314.242 190.213 5
 6 -5 5 362.852 228.434 7
 -6 5 6 143.242 167.861 4
 -6 5 6 482.249 277.732 5
 6 5 6 571.722 298.848 5
 -6 -5 6 279.865 190.666 8
 -6 -6 -5 874.449 412.523 2
 6 6 -5 335.066 210.982 1
 6 -6 -5 383.799 251.23 2
 -6 6 -4 259.798 200.476 4
 -6 6 -4 741.216 308.541 1
 6 -6 -4 306.097 185.108 2
 6 6 -4 422.394 264.266 1
 -6 -6 -4 124.289 104.484 7
 -6 6 -3 210.369 192.916 4
 6 -6 -3 636.77 223.716 7
 6 6 -3 847.222 345.931 1
 -6 6 -2 261.254 173.242 4
 6 6 -2 493.592 191.988 4
 6 -6 -2 139.851 163.241 7
 6 -6 -2 157.201 116.532 6
 6 6 -2 -34.2176 162.707 1
 -6 -6 -2 229.712 168.605 7
 6 -6 -1 1736.72 402.773 7
 6 6 -1 1576.05 345.05 4
 -6 6 -1 1772.46 415.047 4
 -6 -6 -1 1868.13 425.795 7
 6 -6 -1 1847.56 344.778 6
 6 -6 0 801.587 296.001 7
 6 -6 0 614.735 193.166 6
 6 6 0 395.299 184.17 4
 -6 6 0 815.141 285.108 4
 -6 -6 0 562.888 244.143 7
 -6 6 1 1833.03 415.652 4
 6 -6 1 1789 431.803 7
 6 6 1 1771.84 388.846 4
 -6 -6 1 1867.62 438.638 7
 -6 -6 2 630.901 280.146 7
 -6 6 2 693.121 278.017 4
 6 -6 2 300.556 206.325 7
 6 6 2 225.227 145.163 4
 6 6 2 332.712 225.277 5
 6 6 3 871.688 310.863 4
 6 -6 3 754.85 318.031 7
 -6 6 3 664.871 315.672 4
 -6 -6 3 636.579 263.754 7
 6 6 3 1284.1 381.081 5
 -6 -6 4 284.997 205.542 7
 6 6 4 317.027 211.068 4
 -6 6 4 309.338 213.419 4
 6 6 4 225.725 188.822 5
 6 -6 4 153.653 186.431 7
 -6 6 5 521.708 231.248 4
 6 6 5 1023.68 426.685 5
 -6 -6 5 738.396 326.807 7
 6 -6 5 366.905 269.233 7
 -6 7 -4 246.562 219.76 1
 6 -7 -4 423.793 260.919 6
 -6 -7 -4 428.611 248.264 7
 -6 -7 -3 35.5291 109.247 7
 -6 7 -3 -232.767 173.73 4
 6 -7 -3 -0.16627 102.707 6
 6 7 -3 -135.835 219.519 1
 -6 7 -2 625.872 263.136 4
 -6 -7 -2 758.366 307.304 7
 6 7 -2 697.381 323.73 1
 6 -7 -2 450.564 222.086 7
 6 -7 -1 377.599 242.618 7
 -6 7 -1 115.918 137.575 4
 -6 -7 -1 417.329 286.199 7
 6 7 -1 -108.314 166.892 1
 6 7 -1 342.403 181.612 4
 -6 -7 0 941.001 326.743 7
 -6 7 0 855.437 310.102 4
 6 -7 0 753.32 316.705 7
 6 7 0 862.622 305.701 4
 6 7 1 20.2033 123.284 4
 -6 -7 1 262.315 240.614 7
 -6 7 1 495.715 266.555 4
 6 -7 1 126.452 181.276 7
 6 -7 2 395.718 231.736 7
 -6 7 2 383.134 219.115 4
 -6 -7 2 967.643 359.904 7
 6 7 2 692.152 307.676 5
 6 7 2 641.415 281.324 4
 6 -7 3 137.728 222.53 7
 6 7 3 450.26 274.527 5
 6 7 3 203.396 191.553 4
 -6 -7 3 212.318 270.679 7
 -6 7 3 172.736 194.775 4
 6 8 0 96.7852 165.256 4
 -7 0 -8 15.6991 165.335 2
 7 0 -7 563.605 298.95 2
 -7 0 -7 287.888 190.783 3
 -7 0 -7 566.823 269.566 2
 -7 0 -6 -15.6905 99.0903 2
 7 0 -6 3.37911 110.867 2
 -7 0 -5 1672.52 374.026 2
 7 0 -5 1565.35 375.74 2
 -7 0 -4 -91.2904 87.0906 2
 7 0 -4 -140.884 84.6358 2
 7 0 -4 58.1 44.4977 1
 7 0 -4 19.3605 18.5958 7
 -7 0 -3 1504.35 283.221 3
 7 0 -3 964.148 216.615 2
 7 0 -3 1318.45 228.053 1
 -7 0 -3 1098.08 218.043 2
 7 0 -2 -9.93494 16.2941 4
 7 0 -2 87.5906 89.8846 1
 -7 0 -2 95.5572 68.5054 2
 -7 0 -2 -13.8853 44.3598 3
 7 0 -1 8463.43 386.506 6
 7 0 -1 8608.38 452.365 1
 -7 0 -1 8182.62 460.111 6
 7 0 -1 7556.85 445.805 8
 -7 0 -1 8528.5 259.642 1
 -7 0 -1 8278.54 426.056 5
 -7 0 -1 8880.52 459.43 3
 -7 0 -1 8473.51 386.589 2
 7 0 -1 8096.15 274.089 4
 7 0 0 68.7777 40.5286 8
 7 0 0 36.6732 50.5353 6
 7 0 0 18.5608 42.1085 1
 -7 0 0 5.734 39.8459 1
 7 0 0 42.2837 53.0111 3
 -7 0 0 75.4599 49.8293 3
 -7 0 0 33.0461 36.972 5
 -7 0 0 70.6092 56.4159 6
 7 0 0 0.85005 35.6732 5
 -7 0 0 39.5953 39.7436 8
 7 0 1 7836.24 371.052 2
 7 0 1 7882.87 412.013 5
 -7 0 1 7560.51 441.365 1
 7 0 1 7488.53 432.525 6
 7 0 1 7765.94 436.277 3
 -7 0 1 7540.63 258.636 4
 7 0 1 7500.46 242.713 1
 -7 0 1 7576.51 446.372 8
 -7 0 2 177.67 141.521 8
 7 0 2 26.0556 33.2439 8
 7 0 2 75.647 71.2566 5
 -7 0 2 60.0282 35.9372 4
 7 0 3 1297.46 175.902 8
 7 0 3 1018.95 210.069 5
 -7 0 3 1421.02 281.275 8
 -7 0 4 -20.8517 82.9395 8
 -7 0 4 35.2822 57.5456 5
 7 0 4 70.5415 128.931 5
 7 0 4 147.655 82.5922 8
 7 0 5 1874.88 349.143 5
 -7 0 5 1354.2 269.128 5
 -7 0 5 1550.9 365.852 8
 7 0 5 1395.63 259.484 8
 -7 0 6 431.382 254.918 8
 7 0 6 245.026 201.981 5
 -7 0 6 152.174 106.362 5
 -7 0 7 149.776 120.425 8
 7 0 7 482.173 226.312 5
 7 0 8 49.9572 72.0236 5
 -7 0 8 -74.1027 134.152 8
 -7 1 -8 241.357 213.86 2
 -7 1 -7 29.0731 91.3231 3
 7 1 -7 -12.2859 110.903 2
 7 -1 -7 -235.139 215.047 2
 -7 -1 -7 19.2152 206.272 3
 -7 -1 -7 19.7121 184.893 2
 -7 1 -7 -32.7013 97.1272 2
 7 1 -6 91.5955 160.593 2
 -7 -1 -6 800.26 318.734 2
 7 1 -6 454.403 200.133 1
 -7 1 -6 528.854 225.832 2
 7 -1 -6 160.339 169.686 2
 -7 1 -6 449.979 258.72 3
 -7 -1 -6 1133.11 357.312 3
 7 1 -5 380.677 201.861 2
 7 -1 -5 598.894 265.073 2
 -7 1 -5 283.825 158.211 2
 -7 -1 -5 255.6 176.039 2
 -7 -1 -5 785.546 360.397 3
 7 1 -5 157.128 128.88 1
 7 -1 -4 436.329 173.814 2
 -7 1 -4 439.451 79.3405 1
 -7 -1 -4 520.27 244.334 3
 7 1 -4 473.279 156.497 1
 -7 -1 -4 707.992 238.569 2
 7 1 -4 456.718 188.031 2
 -7 1 -4 814.214 228.068 2
 7 1 -3 1218.7 172.664 7
 7 1 -3 1278.7 245.519 1
 -7 1 -3 1246.05 127.476 1
 -7 -1 -3 1318.37 270.477 3
 -7 1 -3 1504.37 276.679 3
 -7 1 -3 1226.46 166.199 8
 -7 -1 -3 1608.5 293.565 2
 -7 1 -3 1109.52 217.118 2
 7 -1 -3 1308 259.741 2
 7 1 -3 1180.78 138.111 4
 7 1 -2 2385.01 301.199 1
 -7 1 -2 2659.71 299.391 3
 -7 -1 -2 2219.07 286.549 3
 -7 1 -2 2358.48 242.663 2
 -7 1 -2 2402.87 184.944 8
 7 -1 -2 2159.42 271.859 2
 -7 -1 -2 2405.55 333.094 2
 7 -1 -1 53.451 23.2931 7
 7 -1 -1 39.135 42.4115 2
 -7 1 -1 -41.9115 37.2237 2
 -7 -1 -1 93.6171 52.9808 3
 -7 -1 -1 -4.89436 44.5371 6
 -7 1 -1 65.8609 61.6769 3
 7 1 -1 -17.5706 29.5007 6
 7 1 -1 -20.6687 55.5128 1
 7 -1 -1 14.78 34.8118 4
 -7 -1 -1 20.5079 67.5622 2
 -7 1 0 2270.55 228.339 6
 7 1 0 2059.82 219.349 3
 7 -1 0 2119.89 198.647 3
 -7 1 0 2347.52 219.611 7
 -7 -1 0 2414.49 181.656 4
 7 1 0 2237.49 215.714 1
 7 -1 0 2075.12 212.06 7
 -7 -1 0 2230.53 219.957 1
 -7 1 0 2228.83 203.52 3
 -7 -1 0 2254.79 178.957 5
 7 1 0 2321.35 183.739 6
 -7 -1 0 2164.09 222.206 8
 7 1 0 2268.29 221.392 8
 -7 -1 0 2039.47 217.285 3
 -7 1 0 2308.06 231.197 4
 7 1 0 2194.2 172.296 5
 7 -1 0 2147.53 230.787 6
 -7 -1 0 2460.93 190.352 6
 7 1 1 -41.1103 70.8793 5
 7 -1 1 -6.77133 44.3599 7
 -7 1 1 -12.7324 29.0283 7
 7 1 1 20.5042 32.5227 1
 -7 1 1 -11.5473 38.6211 4
 -7 -1 1 110.01 98.4688 8
 7 -1 1 41.629 47.2246 3
 7 -1 1 105.231 86.4476 6
 -7 -1 1 4.22173 10.1547 5
 7 -1 1 -0.12006 54.7556 5
 7 1 1 38.6857 30.8088 8
 -7 1 2 2469.23 243.299 4
 -7 -1 2 2553.63 227.876 7
 7 -1 2 2236.26 276.9 6
 -7 -1 2 2538 333.947 8
 7 -1 2 2714.59 289.209 5
 7 1 2 2484.25 293.218 5
 7 -1 2 2448.28 186.086 8
 -7 -1 3 1339.07 178.864 7
 7 1 3 1307.63 259.111 5
 7 -1 3 1323.38 173.035 8
 -7 -1 3 1123.65 149.619 5
 7 -1 3 1444.97 242.865 5
 -7 -1 3 1235.49 257.31 8
 -7 1 3 1346.23 201.654 4
 7 1 4 350.683 73.206 1
 -7 1 4 213.668 144.462 8
 -7 1 4 455.365 147.807 4
 7 -1 4 432.145 148.465 5
 -7 -1 4 408.975 112.257 7
 -7 -1 4 326.328 145.014 8
 7 -1 4 312.291 110.104 8
 -7 -1 4 326.129 99.0371 5
 7 1 4 663.052 228.334 5
 7 1 5 199.078 95.6648 8
 7 -1 5 280.775 110.391 8
 -7 -1 5 324.085 138.354 5
 -7 -1 5 520.425 220.244 8
 -7 1 5 114.402 99.1984 8
 -7 1 5 488.431 219.41 5
 7 1 5 279.026 120.813 5
 7 -1 5 283.709 161.872 5
 -7 1 6 178.974 103.726 8
 -7 1 6 343.99 170.032 5
 7 1 6 455.999 235.024 5
 7 -1 6 659.595 234.628 5
 -7 -1 6 781.566 281.155 8
 7 1 6 675.028 227.176 8
 -7 -1 7 168.118 123.468 8
 -7 1 7 18.0018 98.0297 8
 7 1 7 78.5085 92.057 5
 -7 1 7 223.991 192.079 5
 7 -1 7 50.2157 94.695 5
 -7 -1 8 129.121 189.634 8
 -7 1 8 248.911 245.967 8
 7 1 8 242.615 231.212 5
 -7 2 -8 287.741 240.126 2
 7 2 -7 18.7539 94.9112 2
 7 -2 -7 150.895 209.889 2
 -7 2 -7 267.238 223.876 3
 -7 -2 -7 59.1666 130.541 3
 -7 -2 -7 -141.955 135.945 2
 -7 2 -7 197.446 110.939 2
 -7 -2 -6 113.66 94.2108 2
 7 2 -6 596.636 227.141 1
 -7 2 -6 541.964 260.837 2
 -7 2 -6 199.749 223.047 3
 -7 -2 -6 880.856 332.539 3
 7 -2 -6 433.882 226.356 2
 7 2 -6 339.068 201.879 2
 7 2 -5 54.2329 80.2845 2
 7 -2 -5 225.59 166.433 2
 -7 -2 -5 6.85581 132.911 3
 -7 -2 -5 251.741 180.465 2
 7 2 -5 222.802 161.45 1
 -7 2 -5 147.682 125.596 2
 7 -2 -4 489.776 78.3996 7
 7 2 -4 389.23 144.736 1
 -7 2 -4 597.074 181.256 2
 7 -2 -4 620.17 225.831 2
 -7 -2 -4 864.562 255.994 2
 -7 2 -4 697.555 146.87 1
 -7 -2 -4 802.937 230.092 3
 -7 2 -3 368.122 122.014 2
 -7 2 -3 312.18 119.989 3
 -7 -2 -3 341.128 149.047 3
 7 2 -3 324.923 71.988 4
 -7 -2 -3 301.122 144.576 2
 7 2 -3 299.224 140.889 1
 7 -2 -3 393.003 85.3371 7
 7 -2 -3 699.123 222.456 2
 7 2 -2 3356.19 372.481 1
 7 -2 -2 2855.03 238.137 7
 7 -2 -2 2949.96 329.475 2
 7 2 -2 2725.48 184.93 4
 -7 2 -2 2678.81 287.202 3
 -7 -2 -2 2808.64 329.592 3
 -7 2 -2 2714.57 261.713 2
 -7 -2 -2 2631.98 357.951 2
 -7 -2 -1 393.424 114.688 3
 7 -2 -1 437.829 94.2663 2
 7 2 -1 399.754 53.987 5
 7 2 -1 584.587 162.901 1
 -7 2 -1 396.427 86.2386 3
 -7 2 -1 442.221 148.622 4
 -7 -2 -1 484.47 166.522 2
 7 2 -1 527.474 95.2633 4
 7 -2 -1 617.667 124.748 7
 7 -2 0 1945.94 166.419 3
 7 2 0 1944.12 195.991 5
 7 2 0 1885.24 206.751 4
 -7 -2 0 1929.29 171.505 6
 -7 2 0 1828.45 160.112 3
 7 -2 0 1882.11 246.202 7
 -7 2 0 1753.04 138.152 2
 7 2 0 2016.01 225.936 3
 7 -2 0 1912.33 227.438 6
 -7 2 0 2162.55 267.559 4
 -7 -2 0 1774.81 217.642 3
 -7 -2 0 1905.39 261.706 8
 -7 -2 1 391.615 139.275 7
 7 -2 1 484.227 133.36 6
 -7 2 1 420.551 133.808 4
 7 -2 1 343.043 110.944 7
 7 2 1 259.247 90.4446 4
 -7 -2 1 351.116 81.232 4
 7 2 1 408.698 118.806 5
 -7 2 1 375.965 92.0592 2
 -7 -2 1 140.149 95.9282 8
 -7 -2 2 2829.23 318.024 7
 7 -2 2 2828.74 362.036 7
 7 -2 2 2455.06 306.303 6
 -7 -2 2 2949.06 364.446 8
 7 2 2 2753.84 339.366 5
 7 -2 2 2964.09 323.143 5
 7 2 2 3014.06 340.738 4
 -7 2 2 3364.5 353.846 4
 -7 2 3 399.02 153.409 4
 -7 -2 3 348.928 118.523 7
 7 -2 3 219.328 133.455 7
 7 2 3 343.95 146.144 5
 7 -2 3 422.625 123.012 8
 7 -2 3 321.801 121.917 5
 -7 -2 3 275.442 45.9451 5
 -7 -2 3 587.817 196.61 8
 -7 -2 4 807.662 244.232 8
 -7 2 4 726.593 179.997 4
 7 -2 4 420.622 136.297 8
 -7 -2 4 911.409 204.525 7
 -7 -2 4 758.418 120.378 5
 7 -2 4 751.931 196.408 5
 7 2 4 630.679 199.27 5
 7 2 5 -54.8737 139.463 5
 7 -2 5 61.9669 82.2501 8
 -7 2 5 109.21 110.845 4
 7 -2 5 81.6517 100.753 5
 -7 -2 5 381.617 213.299 8
 -7 -2 5 79.7852 77.8252 7
 -7 2 6 274.689 163.747 8
 7 2 6 509.417 224.238 5
 -7 2 6 469.436 202.698 5
 -7 -2 6 254.405 161.909 8
 7 2 6 507.984 218.088 8
 7 -2 6 678.57 238.614 5
 7 2 7 -49.9591 66.154 5
 -7 2 7 -31.5161 89.1065 5
 -7 2 7 -229.109 192.324 8
 -7 -2 7 189.443 185.567 8
 -7 2 8 56.6162 147.533 5
 -7 2 8 342.024 283.304 8
 7 -3 -7 147.904 152.394 2
 7 3 -7 311.373 217.744 2
 -7 3 -7 149.834 171.79 2
 -7 -3 -7 355.269 234.68 3
 -7 -3 -7 209.456 283.561 2
 -7 3 -7 342.17 274.119 3
 7 -3 -6 93.5882 160.242 2
 -7 3 -6 -37.8028 84.7786 2
 -7 -3 -6 285.591 226.359 3
 -7 -3 -6 409.298 253.162 2
 7 3 -6 156.68 140.951 1
 -7 3 -6 -11.0251 134.704 3
 7 3 -6 50.3593 120.604 2
 7 3 -5 171.556 135.487 1
 -7 3 -5 241.999 154.933 2
 -7 3 -5 479.689 197.121 3
 7 -3 -5 633.796 265.741 2
 -7 -3 -5 585.013 257.651 2
 -7 -3 -5 563.53 274.448 3
 -7 -3 -4 1258.36 342.445 3
 -7 3 -4 987.369 280.213 3
 -7 3 -4 870.913 230.262 1
 7 -3 -4 675.086 140.219 7
 -7 3 -4 622.686 196.969 2
 -7 -3 -4 564.083 220.518 2
 7 -3 -4 899.199 270.668 2
 7 3 -4 893.22 253.611 1
 7 3 -4 536.267 128.398 4
 7 3 -3 868.391 239.544 1
 7 3 -3 904.258 96.7828 6
 -7 3 -3 1011.84 209.282 3
 -7 -3 -3 1339.64 283.115 3
 7 -3 -3 1463.98 288.185 2
 -7 3 -3 989.877 213.773 2
 7 -3 -3 1229.59 198.455 7
 -7 -3 -3 1020.99 264.429 2
 7 3 -3 1051.48 165.211 4
 -7 3 -3 865.415 251.908 4
 7 3 -2 124.122 49.8526 4
 -7 -3 -2 182.839 99.6129 2
 7 -3 -2 134.258 87.6913 7
 -7 3 -2 227.813 77.1929 3
 7 3 -2 210.898 151.389 1
 -7 3 -2 72.0765 60.8704 4
 7 -3 -2 137.635 85.3506 2
 -7 -3 -2 259.936 112.321 3
 7 -3 -1 836.365 167.508 7
 7 -3 -1 809.494 123.667 3
 7 3 -1 821.714 153.227 4
 -7 3 -1 896.456 114.372 3
 7 -3 -1 698.489 176.31 6
 -7 -3 -1 913.253 170.524 3
 7 3 -1 876.51 121.332 5
 -7 3 -1 922.178 211.184 4
 7 3 -1 687.844 190.142 1
 7 -3 -1 1046.14 181.769 2
 -7 -3 0 82.4026 122.489 7
 -7 3 0 95.1032 99.1035 4
 -7 3 0 62.4825 36.295 2
 7 3 0 71.231 71.5868 4
 7 -3 0 99.4254 45.5976 6
 7 3 0 109.273 70.0684 5
 7 -3 0 51.417 26.9832 3
 -7 -3 0 15.044 46.2643 3
 7 -3 0 112.269 118.241 7
 7 -3 1 897.388 207.092 7
 7 -3 1 773.208 187.315 6
 -7 -3 1 912.762 207.844 7
 7 3 1 746.329 177.786 4
 7 3 1 737.223 176.912 5
 -7 -3 1 830.164 223.453 8
 -7 3 1 829.063 196.215 4
 -7 3 2 335.337 130.173 4
 7 -3 2 262.081 132.389 7
 7 -3 2 474.643 145.537 6
 -7 -3 2 354.716 151.065 8
 -7 -3 2 307.875 168.022 7
 7 3 2 321.077 144.195 5
 7 3 2 368.755 135.349 4
 -7 -3 3 994.215 238.395 7
 7 -3 3 1153 280.779 7
 -7 3 3 1040.8 227.834 4
 7 3 3 1146.35 262.196 4
 7 -3 3 1005.25 222.781 6
 7 3 3 1049.94 275.986 5
 -7 -3 3 1152.29 306.959 8
 -7 3 4 622.376 202.707 4
 7 -3 4 544.733 230.193 7
 -7 -3 4 617.08 231.782 7
 7 3 4 494.494 261.817 5
 -7 -3 4 638.728 247.198 8
 7 -3 4 674.01 199.909 5
 -7 3 5 591.031 219.358 4
 -7 -3 5 524.809 196.468 7
 7 3 5 600.4 288.701 5
 -7 -3 5 727.945 264.988 8
 7 -3 5 275.442 126.645 5
 7 -3 5 536.287 189.476 8
 -7 3 6 29.4921 129.431 5
 7 3 6 36.5291 141.92 5
 -7 -3 6 137.405 193.634 8
 -7 3 7 201.828 157.852 5
 -7 -3 7 213.024 170.013 8
 7 3 7 48.7916 76.4109 5
 -7 -4 -7 -95.6708 143.307 3
 7 4 -7 -8.86205 75.0287 2
 -7 -4 -6 205.275 195.696 2
 7 4 -6 28.5353 72.2649 1
 7 -4 -6 -17.0101 140.712 2
 -7 -4 -6 -201.066 168.463 3
 7 4 -6 280.832 211.802 2
 -7 4 -5 763.227 244.977 2
 -7 4 -5 694.939 247.189 3
 7 4 -5 1190.82 342.836 1
 7 -4 -5 909.718 317.042 2
 -7 -4 -5 953.952 306.614 2
 -7 4 -5 349.101 183.072 4
 -7 -4 -4 184.651 169.938 3
 -7 4 -4 260.52 153.318 2
 7 -4 -4 62.3336 83.9105 2
 7 4 -4 193.562 134.612 1
 -7 4 -4 -14.4484 79.0278 1
 -7 4 -4 156.179 137.798 3
 -7 -4 -4 145.786 153.623 2
 -7 4 -4 141.96 100.574 4
 -7 4 -3 105.746 110.104 4
 -7 -4 -3 341.052 144.194 2
 7 -4 -3 213.352 130.88 2
 7 -4 -3 251.904 119.6 7
 -7 4 -3 214.729 103.094 3
 -7 -4 -3 328.332 149.734 3
 7 4 -3 292.668 162.106 1
 7 4 -3 311.34 107.261 4
 -7 4 -2 438.05 195.004 4
 -7 -4 -2 552.119 223.325 7
 7 -4 -2 299.386 122.828 7
 7 -4 -2 424.597 148.468 2
 7 4 -2 126.402 47.5012 5
 7 4 -2 458.187 243.828 1
 7 4 -2 351.014 125.631 4
 -7 4 -2 173.242 66.6775 3
 -7 -4 -2 453.394 158.885 3
 7 -4 -1 1484.39 291.065 7
 -7 -4 -1 1219.55 282.959 7
 7 -4 -1 1334.87 265.153 6
 -7 4 -1 1147.48 268.168 4
 7 4 -1 1457.19 242.421 4
 7 -4 -1 1172.97 127.326 3
 -7 -4 -1 1283.83 218.632 3
 -7 -4 0 28.9089 173.384 7
 7 -4 0 192.439 127.656 7
 -7 4 0 32.3578 89.9887 4
 7 -4 0 89.7917 109.098 6
 -7 -4 0 24.2574 31.6393 3
 7 4 1 1663.65 304.195 4
 7 -4 1 1426.7 257.533 6
 -7 -4 1 1478.56 312.919 7
 7 4 1 1380.77 261.91 5
 7 -4 1 1541.05 319.678 7
 -7 4 1 1536.69 301.306 4
 7 4 2 289.327 147.179 4
 7 -4 2 301.213 119.976 6
 7 4 2 458.403 233.423 5
 -7 4 2 237.013 122.37 4
 -7 -4 2 606.828 254.499 7
 7 -4 2 263.409 106.873 7
 -7 -4 2 319.303 143.132 8
 7 4 3 403.134 195.887 5
 7 -4 3 210.202 172.864 7
 -7 -4 3 586.513 211.535 8
 7 -4 3 201.496 109.628 6
 -7 4 3 437.166 213.919 4
 -7 -4 3 217.816 126.521 7
 7 4 3 358.886 155.939 4
 -7 -4 4 160.433 171.341 7
 7 4 4 -26.5662 73.4285 4
 -7 4 4 33.2853 75.244 4
 -7 -4 4 -5.23249 130.381 8
 7 -4 4 -235.566 137.591 7
 7 -4 5 1025.74 341.398 7
 -7 -4 5 930.939 298.912 7
 -7 4 5 1265.21 361.314 4
 -7 -4 5 820.003 284.6 8
 -7 4 6 -49.2927 89.1691 4
 7 4 6 498.124 280.221 5
 -7 4 6 302.265 238.567 5
 -7 -4 6 102.361 93.8793 8
 -7 4 7 -133.958 175.217 8
 -7 -4 7 120.045 159.79 8
 7 -5 -6 391.118 268.522 2
 7 5 -6 741.773 317.312 1
 -7 -5 -6 171.262 162.322 2
 -7 -5 -5 138.48 157.335 7
 7 -5 -5 -142.552 171.346 2
 -7 -5 -5 141.23 184.36 2
 7 5 -5 142.485 138.46 1
 -7 5 -5 157.197 142.36 4
 -7 5 -4 354.408 198.58 4
 -7 -5 -4 299.349 176.579 3
 -7 -5 -4 472.773 266.128 2
 7 5 -4 468.406 254.6 1
 -7 5 -4 412.602 185.236 1
 -7 -5 -4 294.47 165.817 7
 7 -5 -4 448.94 215.497 2
 -7 5 -3 -149.015 172.79 4
 -7 -5 -3 327.835 206.165 7
 -7 -5 -3 143.241 132.667 3
 7 5 -3 308.245 163.174 1
 7 -5 -3 247.216 141.41 7
 7 -5 -3 197.887 140.281 2
 7 -5 -2 362.854 152.437 7
 7 5 -2 359.69 208.274 1
 7 5 -2 189.585 105.427 4
 7 -5 -2 394.282 172.25 6
 -7 -5 -2 167.558 104.658 7
 -7 5 -2 288.992 138.579 4
 -7 5 -1 369.875 173.155 4
 7 -5 -1 321.684 144.742 6
 7 -5 -1 309.014 181.256 7
 7 5 -1 266.815 125.867 4
 -7 -5 -1 271.42 152.747 7
 -7 5 0 1784.96 354.708 4
 7 -5 0 1958.3 373.116 7
 7 5 0 2232.22 369.571 4
 7 -5 0 2214.56 347.52 6
 -7 -5 0 2624.7 453.597 7
 -7 5 1 98.5385 138.499 4
 -7 -5 1 545.333 249.636 7
 7 5 1 97.9643 107.409 4
 7 -5 1 328.947 143.621 6
 7 -5 1 342.441 205.592 7
 7 5 2 102.987 99.952 4
 7 -5 2 391.324 194.705 7
 -7 5 2 184.872 107.806 4
 -7 -5 2 57.0485 88.4115 7
 7 5 2 279.912 172.126 5
 7 -5 2 234.031 113.735 6
 -7 5 3 434.458 206.73 4
 7 5 3 470.061 228.063 4
 7 -5 3 358.966 205.909 7
 7 5 3 268.371 146.47 5
 -7 -5 3 293.591 170.647 7
 7 5 4 489.359 225.288 4
 -7 5 4 546.854 251.369 4
 -7 -5 4 469.208 223.504 7
 -7 -5 4 440.527 255.902 8
 7 -5 4 136.415 88.5444 7
 7 5 4 398.597 225.338 5
 -7 5 5 -68.0404 90.4253 4
 -7 -5 5 136.075 137.183 7
 7 5 5 216.862 176.199 5
 -7 -5 5 47.8177 109.308 8
 7 -5 5 -200.703 178.741 7
 -7 5 6 476.151 236.622 4
 -7 5 6 650.326 352.721 5
 -7 -5 6 264.786 221.165 8
 -7 -6 -5 318.831 244.406 2
 7 -6 -5 105.103 141.624 2
 7 6 -5 506.596 239.49 1
 -7 -6 -4 378.602 226.598 7
 -7 6 -4 603.273 296.073 1
 7 6 -4 144.351 130.623 1
 -7 6 -4 132.579 160.486 4
 7 6 -3 223.77 189.34 1
 -7 6 -3 50.979 93.9626 4
 7 -6 -3 131.017 76.1395 6
 -7 -6 -3 119.606 147.467 7
 7 -6 -3 117.222 108.766 7
 -7 6 -2 484.411 241.737 4
 7 6 -2 694.716 217.855 4
 7 -6 -2 439.087 170.72 7
 -7 -6 -2 722.052 272.89 7
 7 6 -2 327.988 242.708 1
 7 -6 -2 488.475 202.496 6
 7 -6 -1 151.826 162.275 7
 7 6 -1 251.26 135.254 4
 -7 6 -1 337.646 212.789 4
 7 -6 -1 81.0401 100.032 6
 -7 -6 -1 168.807 164.059 7
 7 6 -1 -57.3251 91.621 1
 7 -6 0 411.691 231.868 7
 -7 -6 0 304.664 210.561 7
 7 -6 0 38.0872 60.7047 6
 7 6 0 -70.4207 104.635 4
 -7 6 0 215.954 164.123 4
 -7 6 1 295.173 191.999 4
 7 -6 1 404.019 207.5 7
 7 6 1 102.734 162.873 4
 -7 -6 1 659.783 296.234 7
 7 6 1 106.756 116.346 5
 7 6 2 475.38 227.604 4
 -7 6 2 427.128 227.623 4
 7 -6 2 344.87 211.858 7
 7 6 2 507.68 236.489 5
 -7 -6 2 731.664 287.2 7
 7 -6 3 165.236 154.298 7
 -7 -6 3 -157.606 149.288 7
 7 6 3 477.616 243.446 5
 7 6 3 222.748 192.75 4
 -7 6 3 -26.9028 100.66 4
 7 -6 4 404.315 259.515 7
 7 6 4 501.217 252.152 4
 7 6 4 298.274 267.692 5
 -7 -6 4 218.429 178.479 7
 -7 6 4 507.606 244.99 4
 7 -6 5 24.5148 166.113 7
 -7 6 5 50.158 91.7434 4
 -7 -6 5 532.712 316.676 7
 7 6 5 136.668 165.85 5
 -7 -7 -4 -19.3177 134.186 7
 7 -7 -4 173.639 204.35 6
 -7 7 -4 164.83 208.946 1
 -7 7 -3 229.766 183.807 4
 7 7 -3 438.38 207.588 1
 7 -7 -3 -11.6624 90.1343 6
 -7 -7 -3 227.046 167.966 7
 -7 -7 -2 329.417 244.615 7
 7 -7 -2 197.089 186.056 7
 -7 7 -2 209.719 183.263 4
 7 7 -2 -64.2961 137.603 1
 7 7 -1 450.414 294.547 1
 7 -7 -1 574.118 264.179 7
 -7 7 -1 412.246 214.388 4
 7 7 -1 407.876 321.057 4
 -7 -7 -1 316.344 177.511 7
 -7 -7 0 -20.6971 128.64 7
 7 7 0 73.984 81.7469 4
 -7 7 0 -67.2727 127.202 4
 7 7 1 630.967 252.395 4
 -7 -7 1 527.844 263.298 7
 -7 7 1 56.9377 124.256 4
 7 -7 1 258.683 160.927 7
 -7 -7 2 174.457 174.334 7
 7 -7 2 94.4238 137.921 7
 7 7 2 3.9975 115.654 4
 7 7 2 100.585 73.9817 5
 -7 7 2 240.045 199.976 4
 -7 -7 3 -78.4765 111.068 7
 7 7 3 70.4815 113.243 4
 7 7 3 282.34 240.259 5
 -7 7 3 253.382 196.066 4
 7 -7 3 271.75 196.362 7
 7 8 0 402.13 222.012 4
 -8 0 -8 39.1082 99.3776 2
 8 0 -7 84.8973 122.341 2
 -8 0 -7 81.2219 148.337 3
 -8 0 -7 -346.853 220.651 2
 8 0 -6 97.3029 137.893 2
 -8 0 -6 -68.5557 104.336 3
 -8 0 -6 216.848 186.032 2
 -8 0 -5 -10.3205 94.3558 2
 -8 0 -5 93.9156 284.78 3
 8 0 -5 -44.0263 87.0046 2
 8 0 -4 300.635 174.294 2
 8 0 -4 289.054 99.3716 1
 -8 0 -4 850.333 254.874 3
 -8 0 -4 235.471 125.283 2
 -8 0 -3 51.2004 77.6011 2
 8 0 -3 50.7668 107.368 2
 8 0 -3 47.4726 57.1387 1
 8 0 -3 -5.71739 27.8748 4
 -8 0 -3 -12.373 56.2773 3
 8 0 -2 239.365 59.4059 4
 8 0 -2 167.529 72.4766 1
 -8 0 -2 308.904 110.216 2
 -8 0 -2 205.398 100.16 3
 -8 0 -1 -9.53291 47.3031 3
 8 0 -1 101.034 88.7763 1
 8 0 -1 -8.64197 44.7719 6
 8 0 -1 12.0719 41.2712 8
 -8 0 -1 76.3194 39.1446 1
 -8 0 -1 -35.6728 41.8858 2
 8 0 0 51.178 56.284 8
 -8 0 0 98.681 66.1613 3
 8 0 0 81.465 48.3478 1
 -8 0 0 358.827 138.345 6
 -8 0 0 117.451 57.1517 5
 8 0 0 94.2186 51.4199 5
 8 0 0 88.6884 65.3556 3
 -8 0 0 114.874 44.014 1
 8 0 0 439.891 132.214 6
 -8 0 0 182.348 81.5737 8
 -8 0 1 54.9073 83.7587 8
 8 0 1 -25.6848 32.1106 5
 8 0 1 2.59294 58.7712 6
 8 0 1 61.1798 54.5709 2
 8 0 1 45.2691 36.6795 1
 -8 0 1 1.46544 21.7091 4
 -8 0 2 352.801 143.786 8
 -8 0 2 183.24 36.0668 7
 -8 0 2 199.401 52.3972 4
 8 0 2 263.364 107.708 5
 8 0 2 263.083 53.4585 8
 -8 0 3 -30.2674 95.7664 8
 8 0 3 -66.0595 59.749 5
 8 0 3 -8.79954 41.4918 8
 8 0 4 439.144 126.372 8
 -8 0 4 463.383 149.407 5
 8 0 4 351.603 187.405 5
 -8 0 4 172.637 108.271 8
 -8 0 5 139.786 142.636 5
 8 0 5 91.2029 135.351 5
 8 0 5 13.8478 54.8557 8
 -8 0 5 -48.4613 84.3884 8
 -8 0 6 -17.384 127.469 8
 8 0 6 114.61 146.04 5
 -8 0 6 -24.6284 60.5387 5
 -8 0 7 -64.0596 83.8128 8
 8 0 7 378.383 197.027 5
 -8 0 8 -114.444 152.189 8
 8 0 8 493.365 256.274 5
 -8 1 -8 220.8 96.814 2
 -8 1 -7 211.403 216.505 3
 8 1 -7 135.633 183.035 2
 8 -1 -7 -98.1254 118.742 2
 -8 -1 -7 -74.3031 161.111 3
 -8 1 -7 -37.6042 95.1499 2
 -8 -1 -7 -118.755 153.763 2
 -8 -1 -6 -56.0791 127.566 2
 -8 1 -6 6.37544 124.296 2
 -8 1 -6 -53.7307 102.928 3
 8 -1 -6 -125.681 168.595 2
 8 1 -6 46.4963 117.232 2
 -8 -1 -6 -230.39 170.612 3
 8 1 -6 91.8748 125.248 1
 8 -1 -5 79.2975 88.5624 2
 8 1 -5 -8.44537 107.872 2
 -8 -1 -5 463.258 237.632 3
 -8 1 -5 149.918 95.3553 2
 -8 1 -5 26.1275 71.8167 3
 -8 -1 -5 427.983 208.446 2
 8 1 -5 242.436 143.332 1
 8 1 -4 176.822 113.191 1
 -8 1 -4 114.155 36.2793 1
 8 -1 -4 40.6491 88.4092 2
 -8 1 -4 246.288 129.965 2
 -8 1 -4 173.738 147.233 3
 -8 -1 -4 92.8541 111.331 3
 -8 -1 -4 124.227 162.199 2
 8 -1 -3 244.406 129.752 2
 -8 -1 -3 104.789 67.8572 3
 8 1 -3 166.145 47.3764 4
 -8 1 -3 79.593 62.452 2
 -8 -1 -3 417.063 171.731 2
 -8 1 -3 247.919 118.177 3
 8 1 -3 245.645 119.911 1
 -8 1 -3 218.541 51.3564 1
 -8 -1 -2 757.15 177.417 2
 -8 1 -2 838.113 168.698 3
 8 -1 -2 994.584 180.984 2
 8 1 -2 1028.14 189.306 1
 -8 1 -2 889.085 148.971 2
 -8 1 -2 854.766 102.99 8
 -8 -1 -2 820.641 190.642 3
 -8 1 -1 1688.24 127.464 2
 8 -1 -1 1715.16 220.181 6
 8 1 -1 1866.14 156.989 6
 -8 -1 -1 1776.22 232.717 3
 -8 1 -1 1655.27 201.388 3
 8 -1 -1 1864.45 217.327 3
 8 1 -1 1971.22 249.021 1
 8 -1 -1 1635.82 151.366 7
 8 -1 -1 1676.14 178.176 2
 8 -1 -1 1465.99 190.554 4
 -8 -1 -1 1852.37 241.65 2
 -8 -1 0 842.442 114.844 5
 8 1 0 797.471 119.534 6
 -8 -1 0 834.915 141.673 1
 -8 -1 0 602.361 106.641 6
 8 -1 0 644.788 134.756 6
 -8 -1 0 706.274 123.721 8
 8 1 0 781.884 133.659 1
 8 1 0 677.649 138.37 3
 8 -1 0 780.703 124.727 3
 8 1 0 677.153 100.123 5
 -8 -1 0 877.471 158.212 3
 8 -1 0 610.946 130.441 7
 -8 1 0 700.263 134.72 4
 -8 1 0 599.692 115.296 3
 -8 -1 0 945.813 122.188 4
 -8 1 0 789.866 135.751 7
 8 1 0 686.097 126.49 8
 8 1 1 1881.45 186.231 1
 -8 1 1 1808.03 160.419 7
 8 -1 1 1906.32 213.357 3
 -8 -1 1 1781.94 244.25 8
 -8 -1 1 1825.29 120.881 5
 8 -1 1 1728.44 130.522 2
 8 1 1 1964.3 225.92 5
 8 -1 1 1785.09 226.576 5
 8 1 1 2085.68 197.42 8
 8 -1 1 1949.8 244.123 6
 -8 1 1 1839.81 205.265 4
 8 -1 2 687.966 161.834 6
 -8 1 2 932.729 151.693 4
 -8 -1 2 848.853 193.473 8
 -8 -1 2 969.406 149.488 7
 8 1 2 705.649 164.055 5
 8 -1 2 801.26 164.491 5
 -8 -1 3 119.87 76.7885 8
 8 -1 3 127.394 84.0927 5
 -8 -1 3 150.198 47.5288 5
 -8 1 3 108.764 52.6912 4
 8 1 3 134.742 106.789 5
 -8 -1 3 282.44 94.8663 7
 8 -1 3 179.647 64.6953 8
 8 -1 4 75.623 45.0844 8
 -8 -1 4 139.038 58.6059 5
 -8 1 4 300.399 180.8 8
 -8 1 4 141.91 84.8847 4
 8 1 4 91.3919 31.5865 1
 -8 -1 4 277.167 149.006 8
 8 1 4 30.7634 94.772 5
 8 -1 4 107.47 82.7791 5
 -8 -1 4 185.536 77.1682 7
 8 -1 5 105.36 74.454 8
 -8 1 5 407.978 207.509 8
 8 1 5 314.504 118.658 8
 -8 1 5 230.644 166.628 5
 -8 -1 5 175.695 89.9611 5
 8 1 5 197.769 145.87 5
 8 -1 5 220.107 141.134 5
 -8 -1 5 62.6501 149.724 8
 -8 -1 6 -9.54603 89.9844 8
 -8 1 6 -111.438 119.732 8
 -8 1 6 -15.3096 80.1168 5
 8 1 6 138.479 131.805 5
 8 -1 6 91.4933 120.005 5
 -8 1 7 33.0413 111.857 8
 -8 1 7 190.06 175.555 5
 8 1 7 134.139 166.055 5
 8 -1 7 0.74773 92.4529 5
 -8 -1 7 166.155 110.066 8
 -8 -1 8 59.4659 126.431 8
 -8 1 8 169.828 232.621 8
 8 1 8 -14.2118 88.2644 5
 -8 2 -8 422.853 288.482 2
 8 -2 -7 189.578 169.916 2
 8 2 -7 -25.304 155.326 2
 -8 2 -7 62.9874 192.599 3
 -8 -2 -7 195.233 204.048 3
 -8 2 -7 355.931 221.797 2
 -8 -2 -7 -165.44 148.845 2
 8 2 -6 147.636 273.557 2
 -8 2 -6 7.01469 130.472 2
 8 -2 -6 -78.2232 116.368 2
 -8 2 -6 51.0936 224.98 3
 -8 -2 -6 623.427 331.877 3
 8 2 -6 72.6606 99.151 1
 -8 -2 -6 -104.604 115.559 2
 -8 2 -5 254.396 167.117 2
 8 -2 -5 17.2521 102.171 2
 -8 2 -5 -30.7662 77.8618 3
 -8 -2 -5 -96.1 173.234 3
 -8 -2 -5 72.2144 140.597 2
 8 2 -5 -40.7419 78.7307 1
 -8 -2 -4 259.128 161.477 3
 -8 -2 -4 75.6386 115.11 2
 8 -2 -4 164.519 141.816 2
 -8 2 -4 142.905 93.7731 2
 -8 2 -4 104.183 112.582 3
 8 2 -4 152.69 140.485 1
 -8 2 -4 231.205 83.8091 1
 -8 2 -3 66.84 81.7369 3
 8 -2 -3 83.3693 39.8227 7
 8 2 -3 62.7497 30.4796 4
 -8 -2 -3 150.64 127.981 2
 8 2 -3 19.7823 54.6233 1
 -8 2 -3 -42.8031 80.2717 2
 8 -2 -3 24.6096 116.84 2
 -8 2 -2 892.418 150.412 2
 8 -2 -2 951.701 182.578 2
 8 2 -2 742.923 85.9924 6
 -8 2 -2 639.109 150.219 3
 8 2 -2 995.659 222.077 1
 -8 -2 -2 678.782 167.265 3
 -8 -2 -2 1107 240.938 2
 8 2 -2 891.708 97.4206 4
 8 -2 -2 1151.35 151.66 7
 -8 2 -1 7.34636 82.3888 4
 8 -2 -1 27.9732 57.7855 6
 8 2 -1 29.8023 38.9331 4
 8 -2 -1 27.3956 29.3115 7
 -8 2 -1 188.484 77.4496 3
 8 2 -1 17.5155 80.6754 1
 8 -2 -1 20.7922 53.532 2
 -8 -2 -1 103.038 69.4862 3
 8 2 -1 14.044 15.4918 5
 8 -2 -1 92.0476 47.6857 3
 8 -2 0 185.676 88.3593 7
 8 2 0 250.002 78.5871 4
 -8 2 0 455.722 149.985 4
 8 2 0 209.018 84.3064 1
 -8 2 0 167.837 41.8897 2
 -8 -2 0 195.467 59.1503 6
 8 2 0 225.758 64.8548 5
 8 -2 0 233.267 67.8579 3
 -8 2 0 165.413 52.7008 3
 -8 -2 0 365.272 118.432 3
 8 -2 0 393.35 125.624 6
 -8 -2 0 280.093 96.213 8
 -8 2 1 2.06364 43.9751 4
 -8 -2 1 8.05936 69.6959 8
 8 -2 1 -10.2824 55.3765 7
 -8 2 1 32.5302 23.7556 2
 -8 -2 1 116.328 87.6563 7
 -8 -2 1 -2.9832 22.0418 4
 8 -2 1 26.3929 23.3496 3
 8 -2 1 57.0091 72.1119 6
 8 2 1 131.647 83.6701 5
 8 2 1 -32.9169 67.5007 4
 -8 -2 2 907.637 232.927 8
 -8 2 2 895.946 184.444 4
 -8 -2 2 1056.77 207.698 7
 8 -2 2 936.226 199.475 6
 8 -2 2 1052.83 205.714 5
 8 2 2 1173.09 225.046 5
 8 -2 2 839.152 220.481 7
 -8 -2 3 65.4356 68.0452 7
 8 -2 3 3.32762 64.298 6
 8 -2 3 111.992 61.6869 8
 8 -2 3 -51.8259 122.21 7
 8 2 3 171.665 147.121 5
 -8 -2 3 97.5508 100.304 8
 -8 2 3 59.8947 46.6087 4
 8 -2 3 197.989 97.7194 5
 -8 -2 4 261.185 156.343 8
 -8 -2 4 91.3294 61.1699 7
 -8 -2 4 233.96 67.7448 5
 8 2 4 222.795 151.975 5
 8 -2 4 150.629 86.4658 8
 8 -2 4 211.74 123.099 5
 -8 2 4 312.357 137.687 4
 -8 -2 5 233.006 201.8 8
 8 -2 5 12.845 42.8942 8
 8 2 5 10.7438 137.534 5
 8 -2 5 56.3144 92.5465 5
 -8 2 5 212.319 131.402 4
 -8 2 5 60.6526 135.146 8
 -8 -2 5 55.5004 86.767 7
 -8 2 6 461.854 250.594 8
 -8 2 6 -55.4531 87.9827 5
 8 2 6 93.1802 145.084 5
 8 2 6 139.618 174.718 8
 8 -2 6 205.47 122 5
 -8 -2 7 -178.957 171.495 8
 -8 2 7 73.0587 98.4104 8
 -8 2 7 -64.9464 60.7522 5
 8 2 7 104.83 130.914 5
 -8 -2 8 195.479 182.315 8
 -8 2 8 67.391 124.174 5
 -8 2 8 -99.8283 156.567 8
 -8 -3 -7 101.949 225.243 3
 -8 3 -7 -19.579 90.7078 2
 -8 3 -7 264.44 266.52 3
 8 3 -7 -49.0905 165.314 2
 8 -3 -7 137.932 193.775 2
 -8 -3 -7 -54.0567 150.294 2
 8 3 -6 374.874 233.113 2
 -8 3 -6 33.7491 127.663 2
 8 -3 -6 181.502 192.13 2
 -8 3 -6 35.1068 74.8326 3
 8 3 -6 -37.348 145.5 1
 -8 -3 -6 400.896 272.98 2
 -8 -3 -6 -90.6582 136.354 3
 8 -3 -5 51.1599 95.1545 2
 8 3 -5 -18.3398 69.5636 1
 -8 3 -5 81.7819 99.6919 3
 -8 -3 -5 119.275 172.221 3
 -8 3 -5 146.275 130.482 2
 -8 -3 -5 74.4563 145.888 2
 -8 3 -4 17.0027 43.2095 2
 -8 -3 -4 175.368 164.617 3
 -8 -3 -4 56.7303 104.008 2
 -8 3 -4 -85.5095 71.087 3
 8 -3 -4 196.97 142.087 2
 -8 3 -4 214.218 122.769 1
 8 3 -4 165.364 151.427 1
 8 -3 -3 -53.4649 59.6805 7
 8 3 -3 12.4765 13.4934 6
 -8 3 -3 6.35839 48.949 3
 8 3 -3 -9.32739 35.3092 4
 -8 -3 -3 -46.3763 68.8866 3
 8 -3 -3 46.4238 73.9578 2
 8 3 -3 258.33 163.028 1
 8 3 -3 32.5565 18.7025 6
 -8 -3 -3 63.8038 123.564 2
 -8 3 -3 72.8869 72.6583 2
 -8 -3 -2 60.2537 71.4467 3
 -8 -3 -2 206.045 130.838 2
 8 3 -2 -1.08297 71.0447 1
 8 -3 -2 148.57 92.5768 7
 8 3 -2 6.81163 31.5067 4
 -8 3 -2 64.7461 28.3397 3
 8 -3 -2 -45.7455 62.0864 2
 -8 3 -2 113.546 103.803 4
 -8 3 -1 8.05047 95.406 4
 -8 3 -1 76.3189 46.3858 3
 8 -3 -1 199.598 134.602 6
 8 -3 -1 48.555 50.8945 7
 8 3 -1 42.4671 34.2618 5
 -8 -3 -1 124.739 92.2379 3
 8 3 -1 61.6803 40.2927 4
 8 3 -1 138.482 85.5534 1
 8 -3 -1 37.8953 38.1948 2
 8 -3 -1 131.746 56.6587 3
 -8 -3 0 19.8418 25.8593 6
 8 -3 0 15.8671 72.657 7
 8 3 0 10.337 43.3661 4
 8 -3 0 5.13762 20.5986 3
 -8 -3 0 20.3228 86.4143 7
 8 -3 0 -26.3639 50.6412 6
 -8 3 0 -27.6698 28.0454 2
 -8 3 0 9.7732 57.2387 4
 -8 -3 0 24.5028 38.3742 3
 8 3 0 49.6474 58.8891 5
 -8 -3 1 204.377 134.535 7
 8 -3 1 105.287 89.5191 6
 8 3 1 73.1347 72.191 5
 8 3 1 30.2754 56.0227 4
 8 -3 1 83.1587 92.9486 7
 -8 -3 1 38.9204 71.1608 8
 -8 3 1 60.8412 80.33 4
 8 -3 2 1.33807 51.1513 6
 8 -3 2 59.9365 113.136 7
 -8 3 2 70.3661 77.0283 4
 -8 -3 2 131.087 114.974 7
 8 3 2 123.159 112.048 5
 -8 -3 2 -121.41 132.291 8
 8 3 2 -19.2268 56.8165 4
 8 3 3 54.3091 99.769 5
 -8 -3 3 51.0017 85.818 7
 8 -3 3 -43.9391 80.83 6
 8 3 3 20.5511 97.0762 4
 -8 3 3 101.383 122.961 4
 -8 -3 3 271.408 147.287 8
 -8 3 4 19.588 50.7773 4
 8 3 4 149.246 144.85 5
 -8 -3 4 96.1991 118.575 7
 8 -3 4 117.918 84.9247 7
 8 -3 4 188.275 117.88 5
 -8 -3 4 166.346 140.488 8
 -8 3 5 69.1256 95.3925 4
 -8 -3 5 -94.9287 98.6684 8
 -8 -3 5 25.8255 88.3813 7
 8 3 5 130.524 114.897 5
 8 -3 5 -59.1685 81.0348 5
 -8 3 6 205.018 211.444 5
 8 3 6 -4.55543 102.244 5
 -8 -3 6 188.477 176.951 8
 -8 -3 7 -399.029 237.627 8
 -8 3 7 49.1449 174.644 8
 8 3 7 306.971 213.081 5
 -8 3 7 -105.245 176.656 5
 -8 -4 -7 -137.08 157.562 3
 8 4 -6 134.72 94.5673 1
 -8 -4 -6 -14.443 132.021 3
 8 -4 -6 273.481 203.943 2
 -8 -4 -6 49.61 123.222 2
 -8 4 -6 81.4156 131.874 4
 -8 4 -5 115.729 283.974 3
 8 4 -5 300.486 203.242 1
 -8 4 -5 -127.224 115.362 2
 -8 -4 -5 339.113 210.924 3
 8 -4 -5 112.38 145.237 2
 -8 -4 -5 -69.7748 104.182 2
 -8 4 -5 214 144.786 4
 -8 4 -4 -86.5961 100.286 4
 -8 4 -4 23.1511 51.5499 1
 -8 4 -4 -40.4397 50.1 3
 -8 4 -4 149.78 119.688 2
 -8 -4 -4 76.0098 119.732 3
 8 -4 -4 -173.31 137.744 2
 8 4 -4 142.375 151.371 1
 -8 -4 -4 -28.4946 107.184 2
 -8 4 -3 324.629 178.979 4
 -8 4 -3 228.643 100.943 3
 8 4 -3 45.5913 47.8034 4
 8 -4 -3 178.435 107.332 7
 8 4 -3 199.039 132.161 1
 -8 -4 -3 74.3229 84.1313 3
 8 -4 -3 77.1044 104.373 2
 -8 -4 -3 136.464 133.612 2
 -8 4 -2 208.947 137.273 4
 -8 4 -2 79.3442 29.8187 3
 8 -4 -2 20.4619 57.2201 7
 -8 -4 -2 29.9638 68.366 7
 8 4 -2 43.9463 51.6654 4
 8 4 -2 -16.3944 80.0234 1
 -8 -4 -2 124.479 88.6697 3
 8 4 -2 29.458 21.3264 5
 8 -4 -2 152.16 91.6789 2
 -8 4 -1 377.163 177.403 4
 -8 -4 -1 342.797 161.886 7
 8 -4 -1 190.717 106.867 7
 8 -4 -1 217.238 127.83 6
 8 4 -1 158.904 66.5977 5
 8 4 -1 224.025 107.103 4
 -8 -4 -1 231.055 109.554 3
 8 -4 -1 99.9786 40.0066 3
 8 4 -1 119.764 136.155 1
 -8 4 0 57.5403 122.23 4
 8 -4 0 223.129 130.294 7
 8 4 0 103.537 59.9245 4
 -8 -4 0 324.96 169.005 7
 -8 -4 0 148.499 88.6826 3
 8 4 0 191.811 109.939 5
 8 -4 0 129.337 90.3772 6
 8 -4 1 217.304 157.443 7
 8 4 1 39.5546 67.5899 4
 -8 -4 1 178.391 132.084 7
 8 -4 1 178.017 109.533 6
 8 4 1 224.153 121.177 5
 -8 4 1 120.195 116.432 4
 8 -4 2 189.944 175.974 7
 -8 4 2 91.4047 80.7773 4
 8 4 2 188.797 137.258 4
 8 -4 2 -25.5437 63.9621 6
 -8 -4 2 148.176 117.416 7
 -8 -4 2 145.894 158.289 8
 8 4 2 135.989 116.036 5
 8 -4 3 -53.0733 89.8465 7
 -8 -4 3 148.522 113.418 7
 8 4 3 103.556 138.796 4
 -8 -4 3 118.48 160.104 8
 8 4 3 205.932 163.898 5
 -8 4 3 173.968 135.114 4
 8 -4 3 211.015 107.766 6
 -8 4 4 85.5327 79.2496 4
 8 -4 4 90.6384 147.948 7
 -8 -4 4 23.0005 81.0766 7
 8 4 4 77.3879 83.6142 5
 -8 -4 4 -110.615 135.202 8
 -8 -4 5 431.422 215.957 7
 -8 -4 5 -107.781 92.5277 8
 -8 4 5 270.717 182.141 4
 8 -4 5 -74.9579 110.227 7
 8 4 5 -118.075 87.6779 5
 -8 -4 6 149.48 166.317 8
 -8 4 6 86.2512 150.136 5
 -8 4 6 200.812 154.25 4
 8 4 6 126.667 174.938 5
 -8 -4 7 504.238 282.339 8
 8 5 -6 -61.5277 103.618 1
 -8 -5 -6 -87.3464 181.408 2
 8 -5 -6 242.415 225.636 2
 -8 5 -5 123.823 151.118 4
 -8 -5 -5 -42.3788 70.3358 7
 -8 -5 -5 104.362 147.708 2
 8 -5 -5 -179.761 201.488 2
 8 5 -5 46.0119 161.491 1
 -8 5 -4 301.784 180.664 4
 -8 5 -4 115.335 127.472 1
 -8 -5 -4 18.6644 113.211 7
 -8 -5 -4 199.399 161.885 3
 8 5 -4 180.057 165.951 1
 -8 -5 -4 144.815 220.225 2
 8 -5 -4 -33.4617 101.897 2
 8 5 -3 219.229 193.749 1
 8 -5 -3 79.5297 96.9698 7
 -8 5 -3 -97.9401 122.464 4
 -8 -5 -3 99.8784 88.0812 3
 -8 -5 -3 192.521 148.509 7
 8 -5 -3 148.456 140.432 2
 -8 -5 -2 19.0357 98.058 7
 8 5 -2 526.397 263.783 1
 8 -5 -2 36.8924 56.4195 7
 8 -5 -2 734.046 230.834 6
 -8 5 -2 58.1232 73.2101 4
 8 5 -2 95.8546 120.514 4
 8 5 -1 184.917 118.057 4
 8 5 -1 77.2553 88.3553 1
 8 5 -1 258.524 103.952 5
 8 -5 -1 144.109 97.0038 7
 8 -5 -1 176.933 125.538 6
 -8 5 -1 260.246 165.664 4
 -8 -5 -1 154.093 126.99 7
 -8 5 0 -9.85638 71.2032 4
 -8 -5 0 223.228 194.994 7
 8 -5 0 -7.20948 67.4291 6
 8 -5 0 131.821 178.643 7
 8 5 0 -59.9658 86.4288 5
 8 5 0 -4.1689 80.2384 4
 -8 5 1 -73.9514 102.79 4
 8 5 1 9.2081 60.6191 4
 -8 -5 1 396.231 216.657 7
 8 -5 1 247.81 133.742 6
 8 5 1 -29.1391 93.1039 5
 8 -5 1 343.279 212.691 7
 -8 5 2 92.484 148.912 4
 -8 -5 2 48.9427 113.234 7
 8 -5 2 -17.52 61.1649 6
 8 -5 2 146.624 180.418 7
 8 5 2 96.5731 104.728 5
 8 5 2 39.0953 73.8666 4
 8 -5 3 120.593 148.624 7
 -8 -5 3 53.2127 70.4318 7
 8 5 3 165.527 184.59 5
 -8 5 3 308.658 204.411 4
 8 5 3 365.647 155.476 4
 -8 5 4 173.951 163.248 4
 -8 -5 4 71.2528 144.201 7
 8 -5 4 21.4128 119.731 7
 8 5 4 115.595 157.809 4
 8 5 4 115.349 194.625 5
 -8 -5 4 -55.6372 88.1893 8
 -8 -5 5 -24.4809 136.784 8
 -8 5 5 12.307 132.856 4
 -8 -5 5 180.079 132.193 7
 8 5 5 242.036 186.868 5
 8 -5 5 -65.3312 138.873 7
 -8 5 6 215.266 215.272 4
 -8 -5 6 361.116 241.232 8
 -8 -6 -5 246.567 194.908 2
 8 6 -5 350.086 252.467 1
 -8 -6 -4 70.6439 153.997 7
 -8 6 -4 197.006 180.377 1
 8 6 -4 -125.305 125.853 1
 -8 6 -4 57.2151 118.181 4
 -8 6 -3 -1.4855 131.882 4
 8 -6 -3 46.409 84.6388 6
 -8 -6 -3 265.12 184.242 7
 8 6 -3 107.538 135.119 1
 8 -6 -3 180.977 138.443 7
 8 -6 -2 174.317 141.829 7
 -8 -6 -2 11.5563 74.8379 7
 8 6 -2 -50.3032 103.338 1
 -8 6 -2 -81.8913 148.682 4
 8 -6 -2 -62.5094 118.556 6
 -8 6 -1 11.77 154.155 4
 -8 -6 -1 -94.4918 118.493 7
 8 -6 -1 39.121 85.2705 7
 8 6 -1 13.7525 108.594 1
 8 -6 -1 62.1133 88.6586 6
 8 6 -1 -63.7474 69.8545 4
 -8 6 0 65.7945 158.019 4
 -8 -6 0 -1.88567 93.0731 7
 8 -6 0 236.442 217.853 7
 8 6 0 70.2747 65.6816 4
 8 -6 0 -23.7265 56.7479 6
 8 -6 1 -16.5852 121.378 7
 -8 -6 1 465.625 335.629 7
 8 6 1 217.31 151.135 5
 8 6 1 -144.688 121.247 4
 -8 6 1 612.489 287.942 4
 8 6 2 -29.3554 93.707 4
 8 -6 2 8.8626 92.8904 7
 -8 -6 2 10.9637 83.8839 7
 8 6 2 -12.5539 102.379 5
 -8 6 2 252.507 161.931 4
 8 -6 3 29.3817 135.937 7
 -8 6 3 227.918 210.337 4
 8 6 3 42.5636 70.948 4
 -8 -6 3 -195.938 195.819 7
 8 6 3 290.921 187.133 5
 -8 -6 4 156.26 137.973 7
 8 6 4 173.642 189.736 4
 8 6 4 397.597 247.266 5
 -8 6 4 544.491 264.039 4
 8 -6 4 208.335 175.325 7
 -8 -6 5 -58.4816 124.878 7
 8 6 5 104.65 178.996 5
 -8 6 5 -30.7561 92.2628 4
 8 -6 5 103.058 163.376 7
 -8 7 -4 -62.0709 120.649 1
 8 -7 -4 59.4025 76.2914 6
 -8 -7 -4 9.02779 84.2619 7
 -8 7 -3 250.458 186.18 4
 8 -7 -3 77.9897 116.989 6
 -8 -7 -3 -193.872 208.365 7
 8 7 -3 323.16 337.934 1
 -8 7 -2 -116.156 103.39 4
 -8 -7 -2 188.142 216.061 7
 8 -7 -2 97.8136 111.511 7
 8 7 -2 204.34 193.091 1
 -8 -7 -1 149.181 146.587 7
 -8 7 -1 62.1037 115.593 4
 8 -7 -1 154.966 151.123 7
 8 7 -1 24.0633 62.3798 4
 8 7 -1 507.706 312.191 1
 -8 -7 0 -133.097 203.359 7
 8 -7 0 -97.1656 132.985 7
 -8 7 0 178.19 161.069 4
 8 7 0 -63.9619 92.8689 4
 8 -7 1 186.892 169.412 7
 -8 7 1 234.973 222.041 4
 -8 -7 1 346.662 236.243 7
 8 7 1 -110.341 92.5283 4
 -8 -7 2 275.155 181.262 7
 8 7 2 32.8722 119.296 4
 -8 7 2 230.828 225.366 4
 8 7 2 -121.989 121.852 5
 8 -7 2 -45.6611 115.907 7
 8 -7 3 87.9745 158.685 7
 -8 7 3 -128.596 155.671 4
 8 7 3 167.316 209.968 4
 -8 -7 3 26.8194 77.7013 7
 8 7 3 56.6201 113.026 5
 -9 0 -8 170.287 221.518 2
 -9 0 -7 827.468 400.018 3
 -9 0 -7 438.395 216.87 2
 9 0 -7 639.889 299.486 2
 -9 0 -6 181.045 143.827 2
 9 0 -6 94.9214 174.139 2
 -9 0 -6 262.174 357.166 3
 9 0 -5 1507.59 373.766 2
 -9 0 -5 1891.98 401.884 3
 -9 0 -5 1181.7 300.148 2
 9 0 -4 133.793 151.182 2
 9 0 -4 138.712 119.65 1
 -9 0 -4 153.88 175.728 3
 -9 0 -4 132.389 116.597 2
 -9 0 -3 4239.93 433.486 2
 9 0 -3 4001.35 432.954 1
 -9 0 -3 3918.66 463.891 3
 9 0 -3 4482.03 489.886 2
 9 0 -3 4407.39 297.616 4
 -9 0 -2 -2.47726 59.4448 3
 9 0 -2 20.1536 36.1788 4
 -9 0 -2 -9.2192 42.3472 2
 9 0 -2 88.7375 57.3358 1
 -9 0 -1 4144.57 349.152 3
 9 0 -1 4149.23 345.688 1
 9 0 -1 4103.09 303.983 6
 -9 0 -1 4426.46 302.115 2
 -9 0 -1 4268.4 229.104 1
 -9 0 0 78.7931 64.9374 8
 9 0 0 54.9317 64.0124 8
 9 0 0 142.978 110.116 6
 9 0 0 69.9589 56.4296 1
 -9 0 0 62.3719 87.9966 6
 -9 0 0 11.6538 40.1235 1
 9 0 0 56.4611 60.5683 3
 -9 0 0 -4.84555 50.3366 5
 -9 0 0 -8.74474 58.2863 3
 9 0 0 3.67072 51.6899 5
 9 0 1 4296.22 297.148 2
 9 0 1 4255.76 232.626 1
 9 0 1 4566.11 363.366 6
 9 0 1 3993.77 330.004 5
 -9 0 1 4091.2 351.438 8
 -9 0 1 4444.8 227.937 4
 -9 0 2 140.366 112.192 8
 -9 0 2 82.8215 43.44 4
 -9 0 2 78.7358 36.1939 7
 9 0 2 11.3089 15.7313 8
 9 0 2 6.18305 92.7284 5
 9 0 3 4680.93 457.249 5
 -9 0 3 3992.6 472.267 8
 9 0 3 4552.86 287.92 8
 9 0 4 -50.9242 43.4827 8
 9 0 4 61.5045 78.2152 5
 -9 0 4 -62.408 99.606 8
 9 0 5 1831.73 278.146 8
 -9 0 5 1672.12 376.19 8
 -9 0 5 1637.89 294.622 5
 9 0 5 1729.59 354.299 5
 -9 0 6 99.8385 166.752 8
 -9 0 6 407.006 172.588 5
 9 0 6 41.6379 108.114 5
 -9 0 7 2588.89 536.693 8
 9 0 7 791.095 281.1 5
 9 0 8 155.517 133.115 5
 -9 0 8 -251.644 206.536 8
 -9 1 -8 -318.627 227.565 2
 9 1 -7 707.259 334.226 2
 -9 1 -7 410.632 286.039 3
 -9 -1 -7 529.24 284.333 3
 -9 -1 -7 502.026 272.275 2
 -9 1 -7 262.569 177.954 2
 9 -1 -7 460.736 268.449 2
 9 1 -6 492.007 193.268 1
 9 1 -6 298.252 177.337 2
 9 -1 -6 300.328 201.404 2
 -9 1 -6 387.012 248.025 2
 -9 1 -6 603.499 257.126 3
 -9 -1 -6 589.101 255.158 3
 -9 -1 -6 461.51 233.762 2
 -9 -1 -5 148.36 183.557 3
 9 1 -5 354.146 169.412 1
 9 -1 -5 391.065 209.843 2
 9 1 -5 16.7809 133.948 2
 -9 1 -5 289.964 146.136 2
 -9 1 -5 235.751 137.305 3
 -9 -1 -5 402.451 235.784 2
 9 1 -4 151.22 53.7843 4
 9 -1 -4 288.271 152.76 2
 -9 1 -4 346.367 142.312 2
 9 1 -4 284.52 146.554 1
 -9 1 -4 81.6395 159.577 3
 -9 -1 -4 451.112 257.41 3
 -9 -1 -4 447.621 193.745 2
 -9 1 -3 605.774 82.8135 1
 -9 -1 -3 566.027 200.091 3
 -9 1 -3 888.838 197.805 2
 -9 1 -3 451.208 169.71 3
 9 1 -3 534.954 73.2433 4
 9 -1 -3 576.284 176.768 2
 -9 -1 -3 696.144 197.693 2
 9 1 -3 551.464 166.959 1
 -9 1 -2 103.588 74.601 3
 9 -1 -2 118.804 77.996 2
 -9 1 -2 157.434 39.2167 8
 -9 1 -2 122.426 60.0587 2
 9 1 -2 106.667 112.964 1
 -9 -1 -2 200.507 94.9021 3
 -9 -1 -2 128.079 87.2303 2
 9 1 -1 2103.97 253.439 1
 9 -1 -1 1958.43 235.738 6
 9 1 -1 1907.69 175.405 6
 -9 1 -1 1726.09 217.31 3
 -9 -1 -1 1881.71 248.111 2
 -9 1 -1 1873.41 140.083 2
 -9 -1 -1 1959.62 252.774 3
 9 -1 -1 2227.06 210.54 2
 -9 -1 0 2804.57 301.343 3
 -9 1 0 2879.61 273.141 7
 9 1 0 2866.81 260.315 1
 9 -1 0 2800.49 282.992 6
 -9 -1 0 2883.27 238.196 6
 9 1 0 2988.41 268.46 8
 9 1 0 3132.26 240.911 6
 -9 1 0 2669.96 255.406 3
 -9 -1 0 2869.88 225.327 5
 9 1 0 3037.52 230.395 5
 -9 -1 0 3421.13 237.961 4
 9 -1 0 2925.02 266.322 3
 -9 -1 0 3253.92 282.698 8
 -9 1 0 2729.69 280.612 4
 9 1 1 1641.5 178.164 1
 9 -1 1 1548.44 124.636 2
 -9 -1 1 1703.85 132.633 5
 -9 1 1 1611.95 159.13 7
 9 -1 1 1648.18 238.919 6
 9 1 1 1777.58 219.048 5
 -9 -1 1 1835.25 252.573 8
 -9 1 1 1349.23 177.217 4
 9 -1 1 1654.97 237.778 5
 9 1 1 1474.91 171.164 8
 9 -1 2 372.578 100.733 2
 9 1 2 333.176 66.9288 1
 -9 1 2 329.039 98.7662 4
 9 1 2 -58.5682 99.6552 5
 -9 -1 2 216.366 71.5298 7
 9 -1 2 435.176 147.742 5
 -9 -1 2 414.472 155.327 8
 9 -1 2 193.304 115.241 6
 9 1 3 651.211 189.83 5
 -9 -1 3 522.899 107.177 7
 -9 -1 3 636.366 119.513 5
 9 -1 3 447.411 134.802 5
 -9 -1 3 768.659 222.596 8
 -9 1 3 610.974 143.231 4
 9 -1 3 639.5 105.221 8
 -9 1 3 824.245 234.48 8
 -9 -1 4 169.895 136.989 8
 9 -1 4 203.719 74.9211 8
 -9 1 4 293.795 121.287 4
 9 1 4 233.631 148.616 5
 9 -1 4 185.972 150.034 5
 -9 -1 4 97.7368 69.0804 5
 -9 1 4 388.152 190.481 8
 -9 -1 4 321.096 97.2465 7
 -9 1 5 229.08 189.776 8
 -9 -1 5 331.308 171.742 8
 -9 -1 5 309.887 124.799 5
 9 1 5 266.163 173.338 5
 9 -1 5 381.141 170.812 5
 9 1 5 273.679 137.756 8
 9 -1 5 302.482 117.583 8
 -9 -1 6 400.204 252.236 8
 -9 1 6 433.052 244.562 8
 -9 1 6 546.737 231.653 5
 9 1 6 425.067 197.409 5
 9 -1 6 534.94 221.629 5
 -9 1 7 345.696 196.005 8
 -9 1 7 480.846 245.968 5
 -9 -1 7 263.478 207.738 8
 9 1 7 363.269 220.42 5
 9 -1 7 422.442 209.685 5
 -9 -1 8 62.6574 97.69 8
 -9 1 8 166.136 182.422 8
 9 1 8 125.911 181.014 5
 -9 2 -8 373.861 259.679 2
 9 2 -7 133.731 191.639 2
 -9 2 -7 280.6 413.552 3
 9 -2 -7 108.164 195.587 2
 -9 -2 -7 582.967 360.241 3
 -9 -2 -7 81.7663 88.5253 2
 -9 2 -7 126.905 129.615 2
 9 2 -6 661.042 313.671 2
 -9 -2 -6 551.268 214.252 2
 9 2 -6 299.817 178.999 1
 -9 2 -6 190.758 118.179 2
 9 -2 -6 -20.7941 112.934 2
 -9 2 -6 488.782 252.336 3
 -9 -2 -6 706.491 279.866 3
 -9 2 -5 284.513 166.665 2
 -9 -2 -5 226.37 263.112 3
 9 -2 -5 98.9137 129.555 2
 -9 -2 -5 92.916 106.768 2
 9 2 -5 -3.34678 100.794 1
 -9 2 -5 227.217 324.48 3
 -9 -2 -4 1290.65 334.408 3
 -9 2 -4 1011.2 232.147 2
 9 2 -4 1337.32 294.216 1
 -9 2 -4 1169.17 296.828 3
 -9 2 -4 1276.65 184.594 1
 -9 -2 -4 1600.59 357.773 2
 9 -2 -4 869.881 253.577 2
 9 2 -4 831.298 118.79 4
 9 2 -3 43.0158 23.9307 4
 9 -2 -3 90.6613 39.8706 7
 9 -2 -3 191.247 127.259 2
 -9 -2 -3 194.182 129.996 3
 -9 2 -3 43.1716 31.8399 2
 -9 -2 -3 -0.1991 59.4467 2
 -9 2 -3 -34.855 65.2817 3
 9 2 -3 152.822 134.734 1
 -9 2 -2 2617.08 244.459 2
 -9 -2 -2 2563.14 364.859 2
 9 2 -2 2471.65 343.086 1
 9 2 -2 2559.25 166.661 6
 -9 2 -2 2551.57 294.117 3
 -9 -2 -2 2383.19 322.048 3
 9 -2 -2 2924.24 246.478 7
 9 2 -2 2154.58 131.627 4
 -9 2 -2 2583.08 258.05 8
 9 -2 -2 2991.63 326.581 2
 9 2 -1 228.864 148.263 1
 9 -2 -1 294.405 136.8 6
 -9 2 -1 98.1405 29.8074 2
 9 2 -1 176.907 51.4171 4
 9 -2 -1 113.558 60.7589 2
 -9 -2 -1 212.542 112.094 3
 -9 2 -1 195.823 80.4712 3
 9 2 -1 124.787 35.5311 5
 -9 2 -1 488.097 170.369 4
 9 -2 -1 111.806 73.565 7
 9 2 0 2686.23 243.572 4
 9 -2 0 2756.11 238.592 3
 9 -2 0 2330.27 286.906 7
 -9 2 0 2566.49 227.741 3
 9 2 0 2873.4 243.881 5
 -9 -2 0 2724.07 300.35 3
 -9 -2 0 2552.89 214.057 6
 9 2 0 3055.62 328.287 1
 -9 2 0 3025.01 329.876 4
 -9 -2 0 2644.42 305.928 8
 9 -2 0 2969.69 321.199 6
 -9 2 0 2696.89 139.706 2
 -9 2 1 145.637 95.6103 4
 -9 -2 1 126.082 50.4293 4
 9 -2 1 -8.33731 91.7688 7
 9 2 1 169.059 77.5235 4
 -9 2 1 50.43 47.1539 2
 9 -2 1 123.434 80.826 6
 9 -2 1 74.0285 46.362 3
 9 2 1 120.48 56.2957 5
 -9 -2 1 192.992 114.704 7
 -9 -2 1 78.1823 105.268 8
 9 -2 2 2480.12 361.456 7
 -9 2 2 2840.73 234.241 7
 9 2 2 2682.88 345.551 5
 9 -2 2 2720.77 349.131 6
 -9 -2 2 3023.85 333.562 7
 9 -2 2 3303.47 369.536 5
 -9 2 2 3175.81 352.344 4
 -9 -2 2 2929.02 398.123 8
 -9 -2 3 185.185 163.245 8
 -9 -2 3 189.887 124.409 7
 -9 2 3 182.37 108.045 4
 9 2 3 233.064 115.132 5
 9 -2 3 51.8173 83.1851 5
 9 -2 3 59.0262 84.1037 6
 -9 -2 4 790.789 265.073 8
 -9 -2 4 1078.77 216.229 7
 -9 2 4 1423.61 259.498 4
 -9 -2 4 1041.93 120.408 5
 9 2 4 1617.86 331.448 5
 9 -2 4 1043.74 265.477 5
 9 -2 4 1092.74 197.281 8
 -9 -2 5 369.986 224.256 8
 -9 2 5 184.984 123.583 4
 -9 2 5 -6.97978 133.38 8
 9 2 5 189.745 151.101 5
 -9 -2 5 7.78234 66.6574 7
 9 -2 5 134.8 133.558 5
 -9 2 6 198.016 198.592 5
 9 2 6 503.305 245.855 5
 -9 2 6 147.902 217.831 8
 9 -2 6 443.657 175.271 5
 -9 -2 6 783.282 310.297 8
 -9 -2 7 -11.0772 105.374 8
 -9 2 7 -141.483 185.202 8
 -9 2 7 185.931 146.838 5
 9 2 7 59.1229 144.127 5
 -9 -2 8 548.668 304.897 8
 9 -3 -7 -102.192 136.968 2
 9 3 -7 -211.052 121.044 2
 -9 3 -7 6.96383 214.197 3
 -9 -3 -7 -134.127 168.283 3
 -9 -3 -7 -320.182 234.051 2
 9 3 -6 43.1792 114.054 2
 -9 3 -6 305.036 191.47 2
 -9 3 -6 147.405 208.848 3
 -9 -3 -6 -1.71856 192.512 3
 9 -3 -6 219.97 249.862 2
 -9 -3 -6 199.678 158.086 2
 9 3 -6 169.053 205.232 1
 9 3 -5 748.597 268.457 1
 -9 3 -5 865.428 272.465 3
 -9 -3 -5 1116.37 334.27 3
 9 -3 -5 1063.01 308.485 2
 -9 -3 -5 870.508 321.849 2
 -9 3 -5 1019.42 278.383 2
 -9 3 -4 317.978 117.847 2
 -9 3 -4 532.456 165.942 1
 9 -3 -4 719.785 254.694 2
 -9 3 -4 561.862 202.091 3
 -9 -3 -4 411.99 188.758 3
 9 3 -4 640.289 233.369 1
 -9 -3 -4 313.943 172.121 2
 -9 -3 -3 969.251 251.084 3
 9 -3 -3 1168.75 268.431 2
 -9 3 -3 1219.68 220.439 2
 -9 3 -3 1201.06 241.798 3
 9 -3 -3 1155.29 188.872 7
 9 3 -3 1190.34 283.369 1
 -9 -3 -3 1129.03 296.104 2
 9 3 -3 1004.75 138.072 4
 -9 -3 -2 421.818 181.559 2
 9 3 -2 329.765 150.716 1
 9 -3 -2 314.012 103.949 7
 -9 3 -2 331.004 92.6361 3
 9 3 -2 424.41 96.7012 4
 9 -3 -2 390.024 130.486 2
 -9 -3 -2 459.332 157.633 3
 -9 3 -2 517.547 190.942 4
 9 3 -1 1422.91 144.415 5
 9 -3 -1 1519.12 206.649 2
 9 -3 -1 1321.62 224.808 7
 -9 3 -1 1524.77 173.993 3
 9 3 -1 1441.66 277.937 1
 9 -3 -1 1465.26 185.418 3
 9 3 -1 1476.8 197.841 4
 9 -3 -1 1570.25 268.888 6
 -9 -3 -1 1379.67 231.604 3
 -9 3 -1 1279.32 143.597 2
 -9 3 -1 1749.82 319.481 4
 -9 3 0 383.564 168.495 4
 -9 -3 0 279.346 75.0712 6
 9 -3 0 250.732 106.494 7
 9 3 0 155.399 95.8583 1
 -9 -3 0 490.094 182.208 7
 -9 3 0 250.845 71.5688 2
 9 -3 0 287.515 128.832 6
 9 3 0 177.836 76.3166 5
 9 -3 0 196.977 58.3972 3
 9 3 0 440.002 128.237 4
 -9 -3 0 288.036 117.708 3
 -9 3 1 1487.09 280.665 4
 9 -3 1 1372.86 271.023 7
 9 -3 1 1193.74 230.181 6
 9 3 1 1527.81 244.868 5
 -9 -3 1 1473.6 275.172 7
 -9 -3 1 1347.4 284.733 8
 9 3 1 1168.3 217.346 4
 -9 3 2 583.797 186.746 4
 -9 -3 2 494.228 172.54 7
 9 -3 2 475.914 156.549 6
 9 3 2 396.695 145.258 4
 9 3 2 232.576 122.474 5
 9 -3 2 361.77 173.379 7
 -9 -3 2 175.921 125.23 8
 -9 -3 3 1253.22 314.129 8
 -9 3 3 1324.87 278.388 4
 -9 -3 3 797.147 212.655 7
 9 -3 3 1366.26 279.554 6
 9 3 3 1009.32 263.791 5
 9 -3 3 461.867 177.818 7
 -9 -3 4 668.816 268.916 8
 -9 -3 4 261.134 152.719 7
 -9 3 4 463.189 196.053 4
 9 -3 4 158.1 155.14 7
 9 3 4 448.433 221.148 5
 9 -3 4 356.645 171.636 5
 -9 3 5 598.743 217.047 4
 9 3 5 990.093 310.697 5
 -9 -3 5 640.175 283.586 8
 9 -3 5 501.884 183.324 5
 -9 -3 5 863.684 240.48 7
 -9 3 6 475.752 303.181 8
 9 3 6 81.5621 119.981 5
 -9 3 6 562.693 308.732 5
 -9 -3 6 196.366 173.274 8
 -9 3 7 99.4738 144.065 8
 -9 3 7 -66.0736 130.715 5
 9 3 7 -60.5816 96.9238 5
 -9 -3 7 100.001 122.326 8
 -9 -4 -7 263.505 206.386 3
 -9 4 -6 969.869 407.822 4
 9 4 -6 -87.1532 78.4221 1
 9 -4 -6 181.219 213.792 2
 -9 -4 -6 827.224 344.114 3
 -9 -4 -6 -26.8761 181.992 2
 9 4 -5 603.866 245.883 1
 -9 4 -5 476.703 180.829 4
 -9 4 -5 1192.47 309.201 3
 -9 -4 -5 483.05 268.552 3
 9 -4 -5 655.18 268.943 2
 -9 -4 -5 958.309 359.874 2
 -9 4 -4 376.297 171.32 1
 9 -4 -4 97.9648 135.654 2
 -9 -4 -4 211.13 207.448 2
 -9 -4 -4 71.7327 92.4896 3
 -9 4 -4 111.93 178.48 3
 -9 4 -4 217.301 111.207 2
 9 4 -4 203.131 187.758 1
 -9 4 -4 117.003 105.636 4
 -9 -4 -3 278.113 185.873 2
 -9 4 -3 163.321 79.9524 2
 -9 4 -3 144.438 99.5877 3
 9 4 -3 11.7776 44.9136 4
 9 -4 -3 175.565 98.8683 7
 -9 -4 -3 194.292 109.487 3
 -9 4 -3 213.046 144.428 4
 9 4 -3 216.915 149.424 1
 9 -4 -3 460.197 189.116 2
 9 4 -2 351.19 125.665 4
 9 -4 -2 293.776 125.63 7
 9 4 -2 808.04 264.152 1
 -9 -4 -2 492.036 153.538 3
 -9 4 -2 398.228 101.591 3
 9 -4 -2 491.291 158.991 2
 -9 4 -2 421.157 223.442 4
 -9 -4 -1 1467.2 308.593 7
 -9 4 -1 1545.83 319.763 4
 9 4 -1 1091.33 278.482 1
 9 4 -1 1435 233.501 4
 9 -4 -1 1179.93 255.607 6
 9 4 -1 1388.45 191.069 5
 9 -4 -1 1302.24 271.444 7
 -9 -4 -1 1536.03 258.551 3
 -9 4 0 81.3417 117.431 4
 9 4 0 -21.2298 51.0564 4
 9 4 0 -20.8357 40.1983 5
 9 -4 0 -38.7902 72.4308 6
 -9 -4 0 151.858 188.041 7
 9 -4 0 28.2986 129.206 7
 -9 -4 0 -2.14136 29.9277 6
 -9 -4 0 0.22272 31.8105 3
 -9 -4 1 1401.65 306.702 7
 9 4 1 1271.09 259.376 4
 9 -4 1 1250.6 266.99 6
 9 4 1 1086.28 231.143 5
 9 -4 1 1254.59 294.405 7
 -9 4 1 1650.85 321.052 4
 9 -4 2 180.314 135.405 7
 -9 4 2 190.609 122.096 4
 -9 -4 2 739.54 246.931 7
 9 4 2 303.425 150.576 4
 9 -4 2 239.251 134.07 6
 9 4 2 406.892 199.147 5
 -9 -4 2 235.164 115.681 8
 -9 4 3 385.297 182.842 4
 -9 -4 3 96.7911 105.167 7
 9 -4 3 108.314 95.4211 6
 9 4 3 81.8676 88.5964 4
 -9 -4 3 92.3579 121.986 8
 9 4 3 313.246 178.922 5
 9 -4 3 243.391 203.545 7
 9 4 4 83.4243 207.13 5
 -9 4 4 210.576 164.428 4
 -9 -4 4 298.024 230.116 7
 9 -4 4 261.697 193.09 7
 -9 -4 4 -45.0341 88.5499 8
 -9 -4 5 862.286 261.412 7
 -9 4 5 796.226 283.351 4
 9 4 5 576.452 246.031 5
 -9 -4 5 668.782 258.424 8
 -9 4 6 25.3529 131.912 4
 9 4 6 315.908 211.135 5
 -9 -4 6 35.5258 112.087 8
 -9 -4 7 163.257 191.734 8
 9 5 -6 513.891 284.907 1
 9 -5 -6 594.958 328.235 2
 -9 5 -5 417.458 238.606 4
 -9 -5 -5 54.0423 85.9819 2
 -9 -5 -5 43.3326 95.3372 7
 9 -5 -5 136.71 143.924 2
 9 5 -5 209.942 150.997 1
 -9 5 -4 586.004 206.037 1
 -9 -5 -4 295.372 162.991 7
 -9 5 -4 466.072 220.28 4
 -9 -5 -4 237.346 223.779 2
 -9 -5 -4 416.65 197.081 3
 9 5 -4 705.4 306.679 1
 9 -5 -4 445.545 245.126 2
 9 -5 -3 166.698 117.667 7
 -9 -5 -3 17.1674 63.883 7
 9 5 -3 486.687 229.713 1
 -9 -5 -3 168.503 136.265 3
 -9 5 -3 29.378 88.6111 4
 9 -5 -3 118.011 107.089 2
 -9 5 -2 1537.47 348.42 4
 9 -5 -2 1747.1 354.96 7
 9 5 -2 1562.57 279.875 4
 -9 -5 -2 1778.08 400.866 7
 9 5 -2 2066.85 453.218 1
 9 -5 -2 2211.28 387.017 6
 -9 -5 -2 1819.48 300.764 3
 9 -5 -2 1818.08 331.941 2
 -9 5 -1 284.394 169.532 4
 9 -5 -1 391.076 198.159 7
 9 5 -1 313.111 132.336 4
 -9 -5 -1 188.945 155.739 7
 9 5 -1 563.352 278.68 1
 9 5 -1 126.667 80.2191 5
 9 -5 -1 291.816 163.682 6
 9 5 0 701.224 212.69 4
 -9 5 0 408.919 180.234 4
 9 -5 0 769.141 261.036 7
 -9 -5 0 732.224 251.87 7
 9 5 0 514.015 160.409 5
 -9 -5 1 233.203 187.401 7
 9 -5 1 270.722 148.101 6
 9 -5 1 104.565 163.884 7
 9 5 1 195.454 117.473 5
 -9 5 1 355.328 200.597 4
 9 5 1 179.401 126.341 4
 9 -5 2 1848.75 410.157 7
 -9 5 2 2070.95 411.972 4
 -9 -5 2 1712.36 365.281 7
 9 -5 2 1539.61 295.34 6
 9 5 2 2163.2 403.561 5
 9 5 2 1669.43 346.396 4
 -9 -5 3 106.107 98.7549 7
 -9 5 3 229.978 187.882 4
 9 -5 3 270.225 175.301 7
 9 5 3 -127.045 94.995 4
 9 5 3 252.807 208.734 5
 9 5 4 569.032 244.237 4
 -9 -5 4 607.791 238.576 7
 9 5 4 760.46 302.547 5
 -9 5 4 512.839 227.803 4
 9 -5 4 581.769 272.383 7
 -9 -5 4 185.722 148.138 8
 -9 -5 5 223.304 148.188 7
 9 -5 5 89.2359 88.7232 7
 -9 5 5 33.4267 120.031 4
 9 5 5 583.549 339.558 5
 -9 -5 5 573.925 257.146 8
 -9 5 6 573.074 298.2 4
 -9 -5 6 228.033 242.923 8
 9 6 -5 110.321 130.725 1
 -9 6 -4 131.14 81.4577 4
 -9 -6 -4 194.588 158.091 7
 -9 6 -4 172.933 140.304 1
 9 6 -4 384.009 233.611 1
 -9 6 -3 200.953 180.62 4
 -9 -6 -3 193.04 152.548 7
 9 6 -3 246.975 245.165 1
 9 -6 -3 -22.6622 112.26 6
 9 6 -2 601.816 229.042 1
 9 -6 -2 440.31 202.625 7
 -9 -6 -2 457.076 233.582 7
 9 -6 -2 276.985 146.895 6
 -9 6 -2 541.188 247.583 4
 -9 6 -1 449.85 247.767 4
 9 -6 -1 168.841 169.241 7
 -9 -6 -1 -33.3384 78.7655 7
 9 6 -1 139.687 94.7822 4
 9 -6 -1 224.319 173.555 6
 9 6 -1 445.032 244.907 1
 9 -6 0 189.405 170.568 7
 -9 -6 0 -2.8735 76.3082 7
 -9 6 0 116.531 128.922 4
 9 -6 0 45.9382 126.411 6
 9 6 0 120.544 115.219 4
 -9 6 1 -32.4006 123.423 4
 -9 -6 1 240.01 215.772 7
 9 -6 1 215.91 178.557 7
 9 6 1 248.6 158.962 5
 9 6 1 21.3057 76.3022 4
 9 -6 2 546.045 257.311 7
 -9 6 2 710.858 274.834 4
 -9 -6 2 504.314 242.949 7
 9 6 2 843.493 304.975 4
 9 6 2 659.101 255.96 5
 -9 -6 3 66.6156 121.96 7
 -9 6 3 227.046 139.494 4
 9 6 3 168.804 225.461 4
 9 6 3 23.2772 133.198 5
 9 -6 3 172.056 171.243 7
 9 -6 4 198.33 191.471 7
 -9 6 4 345.462 216.85 4
 -9 -6 4 697.162 311.641 7
 9 6 4 359.36 226.444 4
 9 6 4 173.153 187.789 5
 9 -6 5 72.449 101.464 7
 -9 -6 5 175.093 166.263 7
 -9 -7 -4 -12.1582 106.456 7
 9 -7 -4 -84.2043 122.274 6
 -9 -7 -3 166.149 154.138 7
 9 -7 -3 -12.4704 104.032 6
 -9 7 -3 360.967 238.355 4
 9 7 -3 593.352 350.522 1
 9 -7 -2 48.9125 209.503 7
 9 7 -2 352.415 280.009 1
 -9 7 -2 448.417 254.499 4
 -9 -7 -2 377.222 532.968 7
 -9 7 -1 509.509 264.133 4
 9 -7 -1 250.513 175.806 7
 -9 -7 -1 737.429 324.351 7
 9 7 -1 364.623 313.972 1
 -9 7 0 270.423 192.24 4
 9 -7 0 263.996 223.07 7
 -9 -7 0 48.7079 148.844 7
 9 7 0 -0.22757 154.531 1
 9 7 0 276.117 160.354 4
 9 -7 1 1055.08 374.269 7
 -9 7 1 526.272 248.976 4
 -9 -7 1 654.217 275.501 7
 9 7 1 662.858 277.593 4
 9 -7 2 -133.094 153.883 7
 -9 7 2 51.8369 121.955 4
 -9 -7 2 -104.452 125.454 7
 9 7 2 70.3237 121.927 5
 9 7 2 295.46 190.055 4
 -9 -7 3 200.451 210.823 7
 9 7 3 161.483 172.124 4
 9 7 3 231.101 189.538 5
 -10 0 -8 593.183 288.795 2
 10 0 -7 29.5924 133.291 2
 -10 0 -7 -39.9363 112.019 2
 -10 0 -6 2465.05 499.731 2
 10 0 -6 2067.18 488.853 2
 -10 0 -6 2360.88 513.794 3
 10 0 -5 18.5278 96.3516 2
 -10 0 -5 -67.5692 126.526 3
 -10 0 -5 -171.712 150.185 2
 10 0 -4 1497.28 292.387 1
 -10 0 -4 1818.38 336.531 2
 -10 0 -4 1866.77 356.816 3
 10 0 -4 1937.37 385.916 2
 10 0 -3 -32.8305 34.7589 4
 10 0 -3 21.9529 84.7684 1
 -10 0 -3 9.54133 94.3449 3
 -10 0 -3 123.89 91.3829 2
 -10 0 -2 7800.38 500.295 2
 10 0 -2 7585.81 541.159 1
 -10 0 -2 7601.78 548.752 3
 10 0 -2 7833.81 330.074 4
 -10 0 -1 29.0518 39.5514 1
 10 0 -1 65.8627 85.6279 1
 10 0 -1 -7.65726 34.7348 6
 -10 0 -1 169.352 133.482 3
 -10 0 -1 -26.4447 37.1842 2
 -10 0 -1 -20.1574 19.5071 8
 10 0 0 11876.6 513.002 5
 10 0 0 11459.1 516.331 1
 10 0 0 10905 538.806 6
 -10 0 0 11126.1 546.091 6
 10 0 0 11099.5 459.396 8
 -10 0 0 11033.1 519.17 1
 -10 0 0 11392.8 582.149 3
 -10 0 0 11289.6 522.085 5
 -10 0 0 11295.4 456.48 8
 -10 0 1 122.101 84.6027 8
 10 0 1 -18.1647 19.1188 8
 10 0 1 -9.42919 37.7185 1
 10 0 1 25.5783 27.695 2
 10 0 1 108.997 98.4214 6
 10 0 1 19.9803 61.2941 5
 -10 0 1 17.5236 32.2298 4
 10 0 2 6763.22 499.451 5
 10 0 2 7396.59 556.182 6
 -10 0 2 7106.52 300.741 4
 -10 0 2 6529.35 544.1 8
 -10 0 2 5761.88 231.6 7
 10 0 3 14.153 129.331 5
 -10 0 3 102.157 181.049 8
 10 0 3 8.11693 18.5857 8
 -10 0 3 48.1819 61.132 4
 10 0 4 1679.7 313.308 5
 -10 0 4 1306.46 320.067 8
 10 0 4 1401.62 202.696 8
 -10 0 5 97.0838 145.684 8
 -10 0 5 -17.929 98.7058 5
 10 0 5 195.895 149.344 5
 10 0 5 14.361 71.4171 8
 10 0 6 1978.24 414.82 5
 -10 0 6 1855.47 341.984 5
 -10 0 6 1488.56 393.687 8
 10 0 7 157.645 167.886 5
 -10 0 7 68.1695 163.556 8
 -10 0 8 531.562 334.658 8
 10 0 8 538.924 275.379 5
 -10 1 -8 304.71 232.624 2
 10 1 -7 724.62 321.42 2
 10 -1 -7 513.49 282.848 2
 -10 1 -7 987.579 393.193 3
 -10 -1 -7 910.279 362.365 3
 -10 1 -7 1211.44 435.568 2
 -10 -1 -7 727.145 319.214 2
 10 1 -6 479.736 268.472 2
 10 -1 -6 601.884 292.812 2
 -10 1 -6 405.864 243.5 3
 -10 1 -6 568.174 240.793 2
 -10 -1 -6 752.265 316.781 3
 -10 -1 -6 505.572 246.733 2
 10 1 -6 456.906 189.842 1
 10 -1 -5 1564.51 395.11 2
 -10 1 -5 1484.96 343.77 2
 -10 1 -5 1501.5 365.545 3
 -10 -1 -5 1778.72 431.321 2
 10 1 -5 1705.06 347.989 1
 -10 -1 -5 1470.07 361.423 3
 10 1 -5 1891.63 420.936 2
 10 1 -4 1826.57 332.644 1
 10 -1 -4 1865.94 363.057 2
 -10 1 -4 1595.17 300.193 2
 -10 -1 -4 2438.72 425.731 3
 -10 -1 -4 1960.48 370.244 2
 -10 1 -4 1761.67 364.411 3
 10 1 -4 1637.84 167.299 4
 -10 1 -3 2225.94 300.316 2
 -10 1 -3 2368.8 381.66 3
 -10 -1 -3 2316.44 365.817 3
 -10 -1 -3 2432.17 366.348 2
 10 1 -3 2214.55 330.661 1
 -10 1 -3 2203.2 153.158 1
 10 -1 -3 2227.96 344.89 2
 -10 -1 -2 5075.88 464.357 2
 10 -1 -2 5110.67 437.755 2
 10 1 -2 4857.17 450.777 1
 -10 1 -2 5413.45 456.947 3
 -10 -1 -2 5036.7 466.1 3
 -10 1 -2 4953.03 200.741 8
 -10 1 -2 4949.04 344.302 2
 -10 1 -1 6786.08 270.313 2
 -10 -1 -1 6933.47 475.152 2
 10 1 -1 7035.18 488.656 1
 10 -1 -1 6990.84 465.811 6
 10 1 -1 6990 356.232 6
 10 -1 -1 7146.99 393.369 2
 -10 -1 -1 7737.32 521.779 3
 -10 1 -1 6753.86 458.041 3
 10 1 0 1335.11 169.082 6
 -10 -1 0 1464.51 203.272 8
 10 1 0 1272.78 160.698 5
 -10 -1 0 1153.49 158.195 6
 10 -1 0 1266.36 200.762 6
 -10 -1 0 1522.06 168.217 5
 10 -1 0 1046.62 169.444 3
 -10 -1 0 1419.79 229.697 3
 -10 1 0 1273.31 196.637 3
 10 1 0 1388.36 195.673 1
 -10 1 0 1345.23 200.877 4
 10 1 0 1165.95 174.885 8
 10 -1 1 6247.24 253.429 2
 -10 -1 1 5767.75 196.643 4
 -10 1 1 6412.02 338.791 7
 10 1 1 6126.58 439.18 6
 10 -1 1 6238.55 474.943 6
 10 1 1 5921.29 405.052 5
 -10 -1 1 6037.4 277.945 5
 10 -1 1 6306.21 450.385 5
 10 1 1 6370.9 353.005 1
 -10 1 1 6249.28 405.528 4
 10 1 1 6581.95 359.887 8
 -10 -1 1 6258.01 458.983 8
 10 -1 2 5532.13 363.618 2
 10 1 2 5654.08 286.032 1
 -10 -1 2 5561.59 349.039 7
 -10 1 2 5232.75 369.522 4
 10 -1 2 5420.59 455.271 5
 10 -1 2 6123.46 522.41 6
 10 1 2 5738.48 477.658 5
 -10 -1 2 5342.55 499.838 8
 -10 1 2 4263.29 179.768 7
 -10 1 3 2187.74 365.902 8
 10 1 3 2283.74 151.363 1
 -10 -1 3 2309.77 226.789 7
 10 -1 3 2311.49 331.244 5
 10 1 3 2230.16 336.452 5
 10 -1 3 2114.52 178.695 8
 -10 -1 3 2581.33 406.386 8
 -10 1 3 2354.85 275.916 4
 -10 1 4 1508.68 336.771 8
 -10 1 4 1399.56 232.217 4
 -10 -1 4 1672.69 366.809 8
 -10 -1 4 1594.85 221.659 5
 10 1 4 1755.14 345.415 5
 10 -1 4 1498.28 298.401 5
 10 -1 4 1246.86 175.838 8
 -10 -1 4 1408.48 190.658 7
 -10 -1 5 958.215 332.117 8
 -10 1 5 1432.82 359.135 8
 10 1 5 1342.99 257.091 8
 -10 -1 5 1607.63 266.047 5
 10 1 5 1409.91 342.342 5
 10 -1 5 1438.63 321.749 5
 -10 1 6 986.514 339.027 8
 -10 1 6 786.605 262.603 5
 10 1 6 1344.15 359.084 5
 10 -1 6 760.63 267.542 5
 -10 -1 6 314.376 182.176 8
 -10 -1 7 237.687 215.807 8
 -10 1 7 1001.48 322.757 5
 10 1 7 767.581 301.746 5
 10 -1 7 565.715 251.039 5
 -10 1 7 906.452 335.601 8
 -10 -1 8 200.944 228.336 8
 -10 1 8 563.756 339.867 8
 10 1 8 234.548 212.991 5
 -10 2 -8 48.29 143.896 2
 10 2 -7 692.715 328.278 2
 -10 2 -7 773.016 305.687 2
 -10 2 -7 1071.68 423.145 3
 -10 -2 -7 1250.02 432.426 3
 10 -2 -7 703.2 299.803 2
 -10 -2 -7 1090.73 400.918 2
 10 2 -6 447.912 272.57 2
 10 2 -6 319.395 208.639 1
 -10 2 -6 675.454 246.159 2
 -10 -2 -6 69.151 114.187 2
 -10 -2 -6 78.1329 248.661 3
 10 -2 -6 342.648 210.264 2
 10 -2 -5 1364.42 358.771 2
 -10 -2 -5 1941.77 458.956 3
 -10 2 -5 1243.82 408.176 3
 -10 -2 -5 1525.73 384.233 2
 -10 2 -5 1179.37 293.766 2
 10 2 -5 1379.42 348.931 1
 -10 -2 -4 591.218 268.413 3
 -10 2 -4 372.331 149.383 2
 10 -2 -4 527.957 204.427 2
 10 2 -4 183.357 46.4682 4
 10 2 -4 577.2 203.336 1
 -10 2 -4 503.336 289.248 3
 -10 2 -4 506.979 129.629 1
 -10 -2 -4 403.017 215.165 2
 10 -2 -3 3602.42 439.601 2
 -10 2 -3 3692.81 370.416 2
 -10 -2 -3 4561.83 535.308 2
 10 -2 -3 3820.03 227.692 7
 -10 2 -3 4218.32 461.98 3
 -10 -2 -3 3920.28 480.297 3
 10 2 -3 3949.22 470.385 1
 10 -2 -2 1659.31 249.103 2
 -10 2 -2 1550.23 181.462 2
 -10 2 -2 1444.89 233.771 3
 -10 -2 -2 1365.27 252.393 3
 10 2 -2 1933.25 154.06 6
 10 -2 -2 1550.53 184.763 7
 -10 -2 -2 1218.02 265.821 2
 10 2 -2 1659.23 288.652 1
 -10 2 -2 1530 192.851 8
 -10 -2 -1 5812.19 470.579 3
 10 -2 -1 6497.98 447.44 7
 10 2 -1 5806.04 496.141 1
 10 2 -1 5203.88 225.582 6
 10 -2 -1 6602.43 504.657 6
 10 -2 -1 5457.78 332.646 2
 -10 2 -1 5567.55 392.303 3
 10 2 -1 5760.54 236.704 5
 -10 2 -1 5821.24 512.593 4
 10 2 -1 5695.81 286.908 4
 -10 2 0 100.314 80.0171 4
 10 -2 0 9.42565 61.1908 7
 10 2 0 -23.8209 53.8395 4
 -10 -2 0 53.5452 51.1361 6
 10 2 0 -96.3547 76.3507 1
 10 -2 0 42.5398 51.4028 3
 10 2 0 9.22849 45.0602 5
 -10 2 0 85.3952 67.7484 3
 -10 -2 0 42.1248 78.7784 3
 10 -2 0 134.432 107.391 6
 -10 -2 0 346.928 139.032 8
 -10 -2 1 5665.28 448.579 7
 -10 2 1 6045.73 469.858 4
 10 -2 1 5631.13 479.165 6
 -10 -2 1 5559.5 288.43 4
 10 -2 1 5353.22 374.667 3
 10 2 1 5540.32 435.091 5
 -10 -2 1 6442.9 540.541 8
 10 -2 1 5324.46 488.022 7
 10 2 1 5838.9 441.107 1
 10 -2 2 1338.84 258.755 6
 -10 -2 2 1786.51 256.631 7
 -10 2 2 1623.41 181.362 7
 10 -2 2 1104.12 247.084 7
 -10 2 2 1678.66 264.84 4
 10 2 2 1467.03 240.794 5
 -10 -2 2 1646.03 308.631 8
 10 -2 2 1597.98 268.454 5
 -10 -2 3 4085.65 392.353 7
 -10 2 3 3898.85 413.366 4
 -10 -2 3 3976.86 505.836 8
 10 -2 3 3411.78 441.386 6
 10 2 3 4183.16 483.498 5
 10 -2 3 3391.84 417.711 5
 -10 -2 4 321.045 122.472 7
 -10 2 4 268.082 136.73 4
 -10 -2 4 227.854 159.18 8
 10 2 4 301.759 145.528 5
 10 -2 4 457.238 195.655 5
 10 -2 4 305.697 98.0801 8
 -10 2 5 1561.65 312.182 4
 -10 2 5 1286.48 354.116 8
 10 2 5 1574.46 352.418 5
 -10 -2 5 1357.07 378.93 8
 10 -2 5 1140.41 284.654 5
 -10 -2 5 1377.88 255.011 7
 -10 -2 6 163.917 226.106 8
 -10 2 6 91.4818 124.509 8
 -10 2 6 335.018 226.048 5
 10 2 6 236.643 184.247 5
 10 -2 6 259.37 171.45 5
 -10 -2 7 1012.12 371.241 8
 -10 2 7 604.894 290.56 8
 10 2 7 872.654 320.916 5
 -10 2 7 887.287 327.464 5
 -10 -2 8 566.975 323.853 8
 10 3 -7 312.202 223.426 2
 10 -3 -7 -255.784 212.168 2
 -10 -3 -7 95.1484 183.178 3
 -10 -3 -7 242.707 216.622 2
 -10 3 -6 412.935 202.198 2
 10 3 -6 1302.39 420.694 2
 -10 3 -6 834.823 382.754 3
 -10 -3 -6 1063.41 353.926 3
 10 -3 -6 317.878 214.344 2
 -10 -3 -6 1309.32 397.706 2
 10 3 -6 1004.91 323.701 1
 -10 3 -5 1150.43 348.878 3
 -10 3 -5 443.853 195.275 2
 10 3 -5 839.738 295.664 1
 -10 -3 -5 1198.63 381.9 3
 -10 -3 -5 909.001 336.93 2
 10 -3 -5 833.406 284.166 2
 10 3 -4 1721.23 376.419 1
 -10 3 -4 1211.03 256.062 2
 -10 3 -4 1494.06 260.446 1
 -10 3 -4 1310.57 320.982 3
 -10 -3 -4 921.74 280.735 3
 10 -3 -4 1545.29 353.996 2
 -10 -3 -4 1252.33 353.582 2
 10 3 -3 783.604 111.588 4
 10 3 -3 942.603 263.095 1
 -10 3 -3 915.353 187.947 2
 10 -3 -3 1056.72 188.918 7
 -10 3 -3 1018.87 243.979 3
 10 -3 -3 1002.43 253.824 2
 -10 -3 -3 1073.82 267.032 3
 -10 -3 -3 1221.67 325.174 2
 -10 -3 -2 1716.74 342.82 2
 -10 3 -2 1835.62 248.952 3
 10 3 -2 1943.87 193.828 4
 -10 -3 -2 1888.95 306.398 3
 10 3 -2 2103.99 373.205 1
 10 -3 -2 1761.5 273.982 2
 -10 3 -2 1907.81 347.501 4
 -10 3 -2 1998.87 214.469 2
 10 -3 -2 1757.56 254.486 7
 10 -3 -1 2744.52 342.672 7
 10 -3 -1 3224.85 297.647 2
 10 3 -1 3070.95 430.844 1
 10 -3 -1 2851.4 364.025 6
 10 3 -1 2961.08 211.172 5
 -10 -3 -1 3047.57 360.974 3
 -10 3 -1 2684.08 184.368 2
 -10 3 -1 3211.49 273.302 3
 -10 3 -1 2991.43 413.844 4
 10 3 -1 3419.81 292.557 4
 10 -3 0 3249.33 400.854 7
 -10 -3 0 3616.76 441.303 7
 -10 -3 0 3046.01 341.085 3
 10 -3 0 4164.69 427.681 6
 -10 -3 0 3592.54 271.954 6
 10 -3 0 3370.36 252.726 3
 10 3 0 3543.41 344.172 4
 10 3 0 3649.23 441.214 1
 10 3 0 3597.17 323.884 5
 -10 3 0 3803.33 445.379 4
 -10 3 0 3526.28 228.29 2
 10 -3 1 2950.47 402.697 7
 -10 -3 1 3093.56 406.214 7
 10 3 1 2728.03 330.291 5
 10 -3 1 2821.7 370.066 6
 10 3 1 2982.68 354.864 4
 -10 -3 1 2863.01 423.251 8
 -10 3 1 3094.66 397.06 4
 10 3 2 1623.07 288.56 4
 10 -3 2 1697.83 337.261 7
 10 -3 2 1469.02 271.84 6
 -10 3 2 1983.51 320.286 4
 10 3 2 2189.6 331.254 5
 -10 -3 2 1900.39 360.765 8
 -10 -3 2 2029.71 323.264 7
 10 -3 3 1202.77 308.862 7
 -10 3 3 1189.95 267.462 4
 -10 -3 3 914.749 237.945 7
 10 -3 3 955.822 243.266 6
 10 3 3 959.239 272.953 5
 -10 -3 3 1161.1 310.994 8
 -10 -3 4 1482.27 294.195 7
 -10 3 4 1633.66 323.673 4
 -10 -3 4 1379.51 357.533 8
 10 3 4 1517.52 366.619 5
 10 -3 4 1671.13 334.648 5
 -10 3 5 476.194 190.087 4
 10 3 5 587.401 243.043 5
 10 -3 5 461.374 185.867 5
 -10 -3 5 784.292 229 7
 -10 -3 5 612.141 265.067 8
 -10 3 6 1056.15 371.598 8
 -10 3 6 1014.27 305.449 4
 10 3 6 732.318 296.142 5
 -10 -3 6 1345.39 401.002 8
 -10 3 7 296.401 243.085 8
 -10 3 7 600.158 299.961 5
 10 3 7 64.6679 119.641 5
 -10 -3 7 252.391 185.359 8
 -10 -4 -7 80.2027 187.383 3
 -10 -4 -6 1122.56 395.125 3
 -10 4 -6 297.959 208.412 4
 10 4 -6 505.671 267.657 1
 10 -4 -6 807.56 314.269 2
 -10 -4 -6 1272.5 433.827 2
 10 4 -5 600.211 260.273 1
 -10 -4 -5 217.549 194.633 3
 10 -4 -5 391.04 250.792 2
 -10 4 -5 408.584 232.466 4
 -10 -4 -5 42.1411 98.7332 2
 -10 4 -4 2480.49 408.889 1
 10 -4 -4 1835.88 395.655 2
 -10 4 -4 1812.31 323.282 2
 -10 4 -4 2347.1 395.997 3
 -10 4 -4 1978.97 421.801 4
 -10 -4 -4 2240.54 436.724 3
 -10 -4 -4 2033.74 453.234 2
 10 4 -4 2203.64 447.514 1
 -10 4 -3 206.252 171.159 4
 -10 4 -3 216.719 93.3329 2
 -10 -4 -3 391.087 186.921 2
 -10 4 -3 286.637 107.578 3
 -10 -4 -3 189.514 128.397 3
 10 4 -3 315.628 151.371 1
 10 -4 -3 248.512 147.767 2
 10 -4 -3 297.324 125.982 7
 -10 4 -2 1831.4 385.851 4
 10 4 -2 2130.32 400.37 1
 10 -4 -2 1467.79 268.467 7
 -10 4 -2 1791.36 215.253 3
 10 -4 -2 1320.01 294.474 6
 -10 -4 -2 1685.58 305.217 3
 10 -4 -2 1551.54 278.577 2
 10 4 -2 1426.52 218.826 4
 -10 4 -1 -11.7388 83.7199 4
 10 4 -1 107.06 89.5649 4
 -10 -4 -1 159.083 141.732 7
 10 4 -1 54.8955 165.89 1
 10 4 -1 89.3272 56.0559 5
 10 -4 -1 28.4203 62.0078 7
 10 -4 -1 182.077 147.357 6
 -10 -4 -1 -24.1382 59.9615 3
 10 -4 0 4343.67 519.61 7
 -10 -4 0 4804.02 560.173 7
 10 -4 0 4283.86 482.984 6
 -10 -4 0 3805.55 383.693 3
 10 4 0 4416.64 450.148 4
 10 4 0 4559.41 412.832 5
 -10 4 0 4473.55 532.256 4
 -10 4 1 420.524 200.339 4
 -10 -4 1 226.58 204.337 7
 10 4 1 276.125 133.491 4
 10 -4 1 293.237 158.891 6
 10 4 1 103.373 106.35 5
 10 -4 1 216.651 169.314 7
 10 4 2 1802.7 341.008 4
 10 -4 2 1290.26 315.58 7
 -10 4 2 1739.41 346.468 4
 -10 -4 2 1598.13 324.495 7
 10 -4 2 1534.5 292.613 6
 10 4 2 1697.43 334.69 5
 -10 -4 2 1621.71 382.018 8
 -10 -4 3 258.044 171.164 7
 -10 4 3 571.452 229.632 4
 10 -4 3 182.367 96.2859 6
 10 4 3 399.152 201.146 4
 10 4 3 628.505 218.348 5
 10 -4 3 238.697 181.282 7
 -10 -4 3 425.951 243.743 8
 -10 -4 4 2561.77 453.235 7
 -10 4 4 2577.98 450.52 4
 10 4 4 2222.7 450.482 5
 10 -4 4 2287.21 472.446 7
 -10 -4 4 2455.63 499.272 8
 -10 4 5 332.801 201.474 4
 10 4 5 256.111 241.872 5
 -10 -4 5 771.366 379.178 8
 -10 -4 5 409.734 209.743 7
 -10 4 6 790.102 292.626 4
 10 4 6 510.698 247.265 5
 -10 -4 6 924.566 367.538 8
 -10 -4 7 172.926 147.61 8
 10 5 -6 112.818 233.514 1
 10 -5 -6 541.663 282.666 2
 -10 5 -5 884.955 335.813 4
 -10 -5 -5 811.884 306.311 7
 -10 -5 -5 783.912 292.234 3
 -10 -5 -5 1003.59 356.885 2
 10 -5 -5 738.458 317.845 2
 10 5 -5 763.205 288.587 1
 -10 5 -4 420.349 171.553 1
 -10 -5 -4 125.527 86.9143 7
 -10 -5 -4 410.825 228.302 3
 -10 -5 -4 311.831 208.355 2
 10 5 -4 649.958 285.73 1
 -10 5 -4 468.845 221.078 4
 10 -5 -3 1160.56 278.352 7
 -10 -5 -3 546.654 241.808 7
 -10 5 -3 1467.91 378.83 4
 -10 -5 -3 1350.46 298.461 3
 10 5 -3 1136.15 339.957 1
 10 -5 -3 1189.92 301.309 2
 -10 5 -2 386.6 209.128 4
 10 -5 -2 674.089 202.247 2
 10 5 -2 1192.64 361.283 1
 10 -5 -2 424.936 179.647 7
 10 5 -2 499.755 146.818 4
 -10 -5 -2 459.336 215.913 7
 10 -5 -2 634.56 230.288 6
 -10 -5 -2 601.484 191.009 3
 10 5 -1 1134.74 247.273 4
 -10 -5 -1 1032.4 296.815 7
 10 5 -1 1603.86 390.269 1
 -10 5 -1 1320.74 344.624 4
 10 -5 -1 1646.96 332.974 6
 10 -5 -1 1007.01 275.597 7
 -10 5 0 343.091 178.461 4
 10 -5 0 276.534 192.929 7
 -10 -5 0 449.884 236.644 7
 10 5 0 263.616 133.137 4
 10 5 0 310.326 127.991 5
 10 -5 0 428.222 223.725 6
 -10 5 1 1876.74 398.609 4
 10 -5 1 998.901 286.719 7
 10 5 1 1337.82 300.705 4
 10 -5 1 1604.24 326.818 6
 -10 -5 1 1276.56 330.009 7
 10 5 1 1474.9 311.668 5
 10 -5 2 268.637 155.212 6
 -10 5 2 483 223.949 4
 -10 -5 2 675.552 250.01 7
 10 5 2 603.681 238.998 5
 10 -5 2 374.089 196.614 7
 10 5 2 818.202 260.754 4
 10 5 3 859.802 279.053 4
 -10 5 3 1024.85 311.089 4
 -10 -5 3 956.219 293.595 7
 10 -5 3 903 299.903 7
 10 5 3 746.548 264.802 5
 -10 -5 3 524.164 286.169 8
 -10 5 4 310.557 143.97 4
 10 -5 4 316.649 168.231 7
 -10 -5 4 519.995 239.486 7
 -10 -5 4 556.378 270.553 8
 10 5 4 483.526 251.402 5
 -10 5 5 1046.49 370.004 4
 10 5 5 1146.97 408.706 5
 -10 -5 5 887.267 342.296 8
 10 -5 5 1004.07 348.865 7
 -10 -5 5 1346.81 357.26 7
 -10 -5 6 844.023 435.95 8
 -10 5 6 356.239 212.606 4
 10 6 -5 1037.34 390.542 1
 -10 6 -4 209.638 170.657 1
 -10 -6 -4 274.602 177.829 7
 -10 6 -4 386.561 242.404 4
 10 6 -4 189.96 173.124 1
 10 -6 -4 300.277 169.898 6
 10 -6 -3 604.186 225.34 6
 -10 6 -3 572.16 259.647 4
 -10 -6 -3 439.699 249.376 7
 10 6 -3 1321.02 409.528 1
 -10 6 -2 297.448 185.416 4
 10 -6 -2 485.461 259.408 7
 10 6 -2 400.054 225.497 1
 10 -6 -2 314.624 190.578 6
 -10 -6 -2 334.395 209.123 7
 -10 -6 -1 1164.98 325.678 7
 -10 6 -1 1231.83 371.496 4
 10 -6 -1 1348.3 352.19 7
 10 6 -1 1145.04 287.528 4
 10 6 -1 937.06 365.642 1
 10 -6 -1 664.638 264.109 6
 -10 6 0 736.173 283.48 4
 10 -6 0 59.4088 188.654 7
 10 6 0 353.746 278.518 1
 -10 -6 0 253.881 199.233 7
 10 6 0 169.974 139.885 4
 10 -6 0 107.819 105.245 6
 -10 -6 1 1337.02 387.793 7
 10 6 1 1038.35 295.198 4
 10 6 1 1078.93 292.948 5
 -10 6 1 1143.32 314.076 4
 10 -6 1 1077.25 377.701 7
 -10 6 2 379.678 180.24 4
 -10 -6 2 430.229 219.487 7
 10 6 2 672.525 282.262 4
 10 6 2 592.893 324.646 5
 10 -6 2 158.068 198.352 7
 -10 -6 3 1137.37 349.062 7
 -10 6 3 852.922 306.514 4
 10 6 3 547.005 241.298 4
 10 6 3 1037.85 319.197 5
 10 -6 3 1138.28 371.188 7
 10 -6 4 228.381 220.014 7
 -10 -6 4 820.598 354.064 7
 -10 6 4 203.334 164.286 4
 10 6 4 100.436 148.752 5
 -10 -6 5 612.404 286.453 7
 -10 -7 -4 492.729 245.125 7
 -10 7 -4 284.447 211.536 4
 -10 7 -3 313.191 213.373 4
 10 -7 -3 303.592 214.569 6
 10 7 -3 105.372 138.032 1
 -10 -7 -3 219.949 140.491 7
 -10 7 -2 931.779 339.569 4
 10 -7 -2 947.051 323.666 7
 -10 -7 -2 820.299 353.209 7
 10 7 -2 572.685 282.358 1
 10 -7 -2 941.145 303.53 6
 -10 7 -1 22.197 109.519 4
 10 -7 -1 473.92 241.046 7
 -10 -7 -1 224.747 201.503 7
 10 7 -1 342.728 262.532 1
 -10 -7 0 601.387 306.81 7
 10 7 0 558.767 297.681 1
 10 7 0 248.161 172.622 4
 -10 7 0 336.68 181.996 4
 10 -7 0 -16.1213 65.881 7
 10 -7 1 52.2497 175.211 7
 -10 7 1 -190.386 169.516 4
 -10 -7 1 224.146 227.32 7
 10 7 1 324.076 215.163 4
 10 -7 2 643.655 279.751 7
 -10 7 2 1097.79 378.466 4
 -10 -7 2 1795.57 483.309 7
 10 7 2 1024.48 369.999 4
 10 7 2 1047.85 346.84 5
 -10 -7 3 23.5114 130.063 7
 10 7 3 202.302 187.064 4
 10 7 3 125.115 109.425 5
 -11 0 -8 -147.22 137.249 2
 11 0 -7 2197.37 548.399 2
 -11 0 -7 3892.31 692.038 2
 -11 0 -7 3151.12 663.411 3
 11 0 -6 69.626 184.28 2
 -11 0 -6 -6.71512 120.549 3
 -11 0 -6 247.151 187.331 2
 11 0 -5 469.267 217.298 2
 -11 0 -5 814.59 272.379 2
 -11 0 -5 865.136 316.895 3
 11 0 -4 54.9338 69.3933 2
 -11 0 -4 158.352 197.018 3
 -11 0 -4 -24.1133 67.8231 2
 11 0 -4 94.0726 119.735 1
 11 0 -3 7227.57 594.684 1
 -11 0 -3 7020.07 623.011 3
 -11 0 -3 6475.16 555.619 2
 11 0 -3 7173.67 372.868 4
 -11 0 -2 -4.50227 13.1767 1
 -11 0 -2 -30.6089 60.1093 3
 -11 0 -2 62.8293 68.7448 2
 11 0 -2 29.1213 97.7536 1
 11 0 -2 -24.1453 20.8127 4
 -11 0 -1 6475.49 391.651 2
 -11 0 -1 7172.26 348.466 1
 11 0 -1 7312.86 491.395 1
 11 0 -1 6891.49 428.019 6
 -11 0 -1 7002.46 495.589 3
 -11 0 -1 6554.59 242.297 8
 -11 0 0 66.6193 57.7275 8
 11 0 0 97.2153 58.7454 8
 11 0 0 20.2278 67.733 6
 11 0 0 94.1361 94.594 1
 -11 0 0 -3.77529 78.5045 3
 11 0 0 118.401 73.3652 5
 11 0 1 8754.12 453.705 2
 11 0 1 8449.7 387.874 1
 11 0 1 8488.67 547.539 6
 11 0 1 8842.48 515.505 5
 -11 0 1 9195.91 452.199 5
 -11 0 1 8023.68 517.211 8
 -11 0 1 8343.19 360.735 4
 11 0 1 8131.44 275.077 8
 11 0 2 97.3064 119.101 6
 -11 0 2 492.042 199.073 8
 11 0 2 90.1653 102.389 5
 -11 0 3 7120.74 366.556 4
 11 0 3 6676.76 568.558 5
 11 0 3 6378.92 287.281 8
 -11 0 3 6569.36 631.459 8
 11 0 4 49.0864 52.8056 8
 -11 0 4 127.676 116.421 8
 11 0 4 11.8187 78.5884 5
 -11 0 5 1480.57 360.48 8
 -11 0 5 809.885 203.781 5
 11 0 5 999.582 271.366 5
 -11 0 6 -25.0642 146.277 8
 11 0 6 310.278 196.953 5
 -11 0 6 -37.2421 72.4277 5
 -11 0 7 1880.4 471.967 8
 11 0 7 2324.3 492.353 5
 -11 0 8 -53.9885 134.261 8
 11 0 8 15.5092 65.6152 5
 -11 1 -8 210.723 165.731 2
 11 1 -7 461.345 253.017 2
 11 -1 -7 386.309 299.49 2
 -11 1 -7 702.951 331.099 3
 -11 -1 -7 148.383 174.628 3
 -11 1 -7 271.627 159.512 2
 -11 -1 -7 407.632 220.689 2
 -11 -1 -6 1421.21 416.814 3
 -11 1 -6 1102.34 350.588 2
 11 1 -6 1276.1 392.198 2
 -11 1 -6 1814.89 457.568 3
 -11 -1 -6 1250.3 388.274 2
 11 -1 -6 1003.85 324.957 2
 11 1 -6 951.938 295.351 1
 11 1 -5 1400.7 375.745 2
 11 -1 -5 1713.7 416.208 2
 -11 1 -5 1432.57 337.969 2
 -11 1 -5 1716.16 455.614 3
 -11 -1 -5 2150.94 468.803 3
 -11 -1 -5 1605.39 379.368 2
 11 1 -5 1226.97 310.611 1
 11 1 -4 1810.27 330.636 1
 11 -1 -4 2384.3 420.901 2
 11 1 -4 1687.69 157.938 4
 -11 1 -4 2903.15 479.07 3
 -11 -1 -4 2617.06 460.965 3
 -11 -1 -4 2388.87 415.449 2
 -11 1 -4 2772.13 394.962 2
 -11 1 -3 1291 115.234 1
 11 -1 -3 1672.62 302.547 2
 -11 1 -3 1490.19 243.985 2
 -11 1 -3 1134.02 271.915 3
 -11 -1 -3 1716.52 316.708 3
 -11 -1 -3 1822.65 319.022 2
 11 1 -3 1618.19 294.678 1
 11 1 -2 7144.35 403.25 6
 -11 1 -2 7153.56 541.924 3
 -11 -1 -2 7101.7 568.093 3
 -11 1 -2 6659.16 411.196 2
 -11 -1 -2 7145.5 554.593 2
 11 -1 -2 6659.12 504.875 2
 11 1 -2 7102.33 558.173 1
 11 1 -1 5997.68 463.345 1
 11 1 -1 6238.87 364.277 6
 11 -1 -1 6575.61 463.075 6
 -11 -1 -1 5729.42 488.129 3
 -11 1 -1 6302.55 270.363 2
 -11 1 -1 6748.71 465.216 3
 -11 -1 0 886.527 157.524 8
 -11 1 0 721.517 151.79 4
 11 1 0 577.397 117.359 6
 -11 -1 0 808.778 142.797 6
 11 -1 0 869.573 178.449 6
 11 1 0 1070.4 179.385 1
 -11 -1 0 785.389 127.705 5
 11 1 0 751.294 133.796 5
 -11 -1 0 828.795 175.213 3
 -11 1 0 674.336 143.688 3
 -11 -1 1 6873.87 239.758 4
 11 1 1 7080.6 392.257 1
 11 -1 1 6913.07 277.075 2
 -11 -1 1 7089.35 325.226 5
 -11 1 1 6965.73 378.257 7
 11 -1 1 6289.65 494.377 6
 11 1 1 7499.75 494.767 6
 11 1 1 7212.63 464.743 5
 11 -1 1 7306.03 512.254 5
 11 1 1 7637.25 404.953 8
 -11 -1 1 7500.75 378.614 6
 -11 1 1 7664.12 456.339 4
 -11 -1 1 7056.44 513.535 8
 -11 1 2 5769.68 229.367 7
 -11 -1 2 7045.79 403.896 7
 11 -1 2 5995.21 532.371 6
 11 1 2 6914.67 327.626 1
 11 -1 2 6449.35 504.542 5
 11 1 2 7302.76 546.698 5
 11 -1 2 6731.95 405.759 2
 11 1 2 6419.21 370.22 8
 -11 1 2 6930.06 430.368 4
 -11 -1 2 6941.08 576.106 8
 -11 -1 3 1810.8 345.648 8
 11 1 3 1354.42 110.213 1
 -11 1 3 1559.48 215.418 4
 11 1 3 1693.79 299.629 5
 11 -1 3 1479.6 281.167 5
 -11 1 3 1193.93 303.999 8
 -11 -1 3 1408.95 179.301 7
 -11 -1 4 2681.52 473.302 8
 -11 -1 4 2616.01 252.088 7
 -11 -1 4 2454.37 277.694 5
 11 1 4 2389.59 396.656 5
 11 -1 4 2200.14 369.374 5
 -11 1 4 2537.47 429.745 8
 11 -1 4 2140.47 212.898 8
 -11 1 4 2965.92 353.761 4
 -11 -1 5 1222.56 361.824 8
 -11 1 5 1790.74 406.185 8
 -11 -1 5 1914.27 283.627 5
 11 1 5 1636.88 352.388 5
 11 -1 5 2660.67 445.136 5
 11 1 5 1916.13 297.362 8
 -11 -1 6 329.081 207.811 8
 -11 1 6 645.3 288.418 8
 -11 1 6 672.713 232.987 5
 11 1 6 816.339 293.09 5
 11 -1 6 819.618 272.573 5
 -11 -1 7 653.797 303.248 8
 -11 1 7 592.892 262.666 5
 11 1 7 433.483 254.467 5
 11 -1 7 295.39 209.391 5
 -11 1 7 511.284 283.801 8
 -11 1 8 251.595 241.89 8
 11 1 8 822.377 340.084 5
 -11 -1 8 548.385 306.582 8
 -11 -2 -7 603.828 350.7 3
 11 2 -7 77.259 162.918 2
 11 -2 -7 298.06 274.713 2
 -11 2 -7 55.6485 113.668 2
 -11 2 -7 -18.1865 177.515 3
 -11 -2 -7 283.327 283.975 2
 11 2 -6 2480.23 565.092 2
 11 2 -6 1963.92 430.945 1
 -11 2 -6 2055.73 437.208 2
 -11 2 -6 2114.7 532.957 3
 -11 -2 -6 2391.41 528.943 3
 -11 -2 -6 2530.69 553.875 2
 11 -2 -6 1978.49 483.71 2
 -11 2 -5 216.782 196.142 3
 11 -2 -5 174.343 150.823 2
 -11 2 -5 288.788 176.944 2
 -11 -2 -5 557.832 234.172 3
 -11 -2 -5 391.754 206.137 2
 11 2 -5 406.835 190.575 1
 -11 2 -4 2508.71 369.861 2
 -11 2 -4 2673.64 253.088 1
 11 -2 -4 2862.72 448.683 2
 11 2 -4 2314.09 401.424 1
 -11 2 -4 2210.85 428.33 3
 -11 -2 -4 2748.73 463.679 3
 -11 -2 -4 2630.23 464.178 2
 11 -2 -3 316.202 151.313 2
 11 -2 -3 249.248 58.0896 7
 11 2 -3 470.261 212.293 1
 -11 2 -3 202.013 87.9366 2
 -11 -2 -3 382.905 203.617 3
 -11 2 -3 242.913 172.345 3
 -11 2 -3 272.566 98.7865 8
 -11 -2 -3 342.182 181.779 2
 -11 -2 -2 3496.52 443.486 2
 11 -2 -2 3080.4 329.051 2
 11 -2 -2 3159.66 267.705 7
 11 2 -2 3390.46 220.136 6
 -11 2 -2 3577.39 372.579 3
 -11 -2 -2 3220.88 398.655 3
 11 2 -2 3591.5 425.524 1
 -11 2 -2 3068.8 242.447 2
 -11 2 -2 3171.59 271.69 8
 -11 2 -1 672.269 201.418 4
 11 -2 -1 425.088 116.954 7
 11 -2 -1 560.653 110.718 2
 11 -2 -1 221.456 99.2671 6
 -11 -2 -1 710.643 182.644 3
 -11 2 -1 553.593 145.102 3
 11 2 -1 691.716 181.472 1
 11 2 -1 489.441 82.4795 6
 11 2 -1 452.685 77.0086 5
 11 -2 0 10869.2 651.067 7
 -11 -2 0 11683.4 508.669 6
 11 -2 0 11280 670.469 6
 -11 -2 0 10021 641.494 3
 11 -2 0 11116.8 545.716 3
 -11 2 0 11203.3 550.352 3
 11 2 0 11208.7 498.201 5
 11 2 0 11237.1 660.425 1
 -11 2 0 11910.4 714.256 4
 -11 -2 0 11965 694.543 8
 -11 2 1 551.985 149.734 4
 -11 -2 1 476.605 89.3528 4
 11 2 1 493.617 131.97 1
 11 -2 1 346.94 125.67 6
 -11 -2 1 433.563 75.9542 6
 11 2 1 488.334 124.081 5
 11 -2 1 391.97 124.952 7
 -11 -2 1 521.321 188.898 8
 11 2 2 2973.22 298.613 1
 11 -2 2 2572.1 385.711 7
 -11 2 2 2477.27 226.474 7
 -11 -2 2 2370.45 295.195 7
 11 -2 2 2660.82 359.548 6
 11 2 2 2834.91 362.678 5
 11 -2 2 2506.46 340.052 5
 -11 -2 2 3206.55 426.479 8
 -11 2 2 2849.38 340.606 4
 -11 -2 3 532.183 204.146 8
 -11 2 3 439.308 162.794 4
 -11 -2 3 495.112 169.46 7
 11 -2 3 374.27 185.077 6
 11 2 3 509.941 230.754 5
 11 -2 3 446.593 184.517 5
 11 -2 4 2635.07 402.92 5
 -11 -2 4 2723 334.685 7
 -11 -2 4 2885.51 470.899 8
 11 2 4 2806.58 440.476 5
 -11 2 4 2647.17 368.683 4
 -11 -2 5 103.326 132.131 8
 -11 2 5 27.2891 117.763 8
 -11 2 5 103.938 103.385 4
 11 2 5 387.893 208.271 5
 11 -2 5 107.813 105.577 5
 -11 -2 6 1562.84 454.861 8
 -11 2 6 2035.21 498.11 8
 -11 2 6 2201.01 446.226 5
 11 2 6 2699.73 525.575 5
 11 -2 6 1795.16 399.498 5
 -11 2 7 -70.1924 108.375 8
 11 2 7 187.042 178.369 5
 11 3 -7 263.109 237.031 2
 -11 3 -7 361.114 328.103 3
 -11 -3 -7 711.084 325.852 3
 11 -3 -7 293.779 274.493 2
 -11 -3 -7 588.042 312.238 2
 11 3 -6 -136.563 165.226 2
 -11 3 -6 256.639 186.524 2
 -11 3 -6 564.962 356.806 3
 -11 -3 -6 191.448 210.559 3
 11 -3 -6 373.926 218.33 2
 -11 -3 -6 398.168 295.417 2
 11 3 -6 -41.7495 112.988 1
 -11 3 -5 1479.06 317.303 2
 11 3 -5 1200.62 330.828 1
 -11 3 -5 2218.32 461.831 3
 11 -3 -5 1888.58 436.501 2
 -11 -3 -5 1781.27 437.303 2
 -11 -3 -5 2061.96 466.297 3
 11 3 -4 488.508 196.959 1
 -11 3 -4 535.612 165.035 1
 -11 3 -4 295.174 127.956 2
 -11 3 -4 1197.97 293.654 3
 11 -3 -4 620.499 225.994 2
 -11 -3 -4 549.416 234.356 3
 -11 -3 -4 898.094 302.206 2
 11 -3 -3 1265.38 190.215 7
 -11 3 -3 1292.22 220.765 2
 11 -3 -3 1470.15 300.613 2
 -11 3 -3 916.913 220.354 3
 -11 -3 -3 1373.92 308.899 3
 11 3 -3 1259.12 306.381 1
 11 3 -3 973.323 107.359 4
 -11 -3 -3 1150.55 305.606 2
 -11 3 -2 1395.84 169.513 2
 -11 -3 -2 1663.93 332.336 2
 -11 3 -2 1857.72 261.788 3
 11 3 -2 1576.76 167.582 4
 11 -3 -2 1533.95 236.599 7
 11 -3 -2 1349.56 236.951 2
 -11 -3 -2 1334.47 266.253 3
 11 3 -2 1463.85 309.393 1
 -11 3 -2 1275.03 282.166 4
 11 -3 -1 4962.83 495.552 6
 11 3 -1 5180.28 551.283 1
 -11 -3 -1 4682.08 462.95 3
 -11 3 -1 4718.58 353.047 3
 -11 3 -1 3352.02 169.968 2
 11 3 -1 4658.28 266.066 5
 11 -3 -1 4528.1 347.897 2
 11 -3 -1 4719.49 449.067 7
 11 3 -1 4708.32 352.152 4
 -11 3 -1 5229.43 552.139 4
 -11 3 0 154.092 144.508 4
 -11 3 0 26.0183 20.4389 2
 11 3 0 79.7906 58.1708 4
 11 3 0 73.7864 138.8 1
 -11 -3 0 4.25671 32.7537 6
 11 -3 0 73.9694 108.953 7
 11 -3 0 38.0174 92.3332 6
 11 3 0 40.516 33.4171 5
 -11 -3 0 70.6747 82.1105 3
 11 -3 0 9.50688 27.9302 3
 11 -3 1 4626.31 526.641 7
 -11 -3 1 4454.82 482.733 7
 11 -3 1 4307.43 459.217 6
 11 3 1 4811.05 448.443 5
 -11 3 1 5065.88 508.489 4
 -11 -3 1 4343.32 506.285 8
 11 3 1 4982.96 459.626 4
 -11 3 2 1665.17 310.706 4
 -11 -3 2 1262.72 265.174 7
 11 -3 2 1805.56 318.429 6
 11 3 2 1573.33 293.053 5
 -11 -3 2 1591.47 326.057 8
 11 -3 2 1245.77 296.242 7
 -11 -3 3 1189.95 271.989 7
 11 -3 3 1057.19 299.981 7
 11 3 3 1118.23 270.59 5
 -11 3 3 1337.05 285.676 4
 11 -3 3 1259.81 298.593 6
 -11 -3 3 1576.78 357.837 8
 -11 3 4 505.572 197.031 4
 -11 -3 4 742.244 213.497 7
 11 3 4 687.676 274.298 5
 -11 -3 4 732.501 283.769 8
 11 -3 4 237.038 149.217 5
 -11 -3 5 1610.98 321.09 7
 -11 3 5 1679.86 360.334 4
 11 3 5 1695.07 397.184 5
 -11 -3 5 2034.9 473.84 8
 11 -3 5 1697.6 365.471 5
 -11 3 6 205.24 167.527 4
 11 3 6 128.572 211.599 5
 -11 -3 6 730.235 302.4 8
 -11 3 6 81.733 121.087 8
 -11 3 7 -104.371 151.568 8
 -11 -3 7 312.667 265.691 8
 -11 3 7 255.988 203.222 5
 11 3 7 608.326 304.84 5
 -11 -4 -7 470.689 287.759 3
 11 4 -6 69.4091 131.277 1
 -11 -4 -6 253.913 223.574 3
 11 -4 -6 286.439 188.108 2
 -11 4 -6 -244.863 189.561 4
 -11 -4 -6 556.002 354.976 2
 11 4 -5 1330.11 350.591 1
 -11 -4 -5 1282 367.58 3
 11 -4 -5 1259.18 375.713 2
 -11 -4 -5 1323.67 400.325 2
 -11 4 -5 706.422 274.909 4
 -11 4 -4 842.906 242.26 3
 -11 -4 -4 930.612 303.015 3
 11 -4 -4 1093.18 316.248 2
 -11 4 -4 754.885 268.287 4
 -11 -4 -4 901.053 317.714 2
 11 4 -4 757.793 276.852 1
 11 -4 -3 3059.49 436.592 2
 11 -4 -3 3208.82 381.855 7
 -11 -4 -3 2934.58 512.096 2
 -11 4 -3 3146.69 371.738 3
 -11 -4 -3 3293.81 467.135 3
 11 4 -3 3091.65 499.639 1
 -11 4 -3 2573.89 314.676 2
 -11 4 -3 3185.01 516.693 4
 -11 4 -2 622.215 217.983 4
 11 4 -2 627.135 143.336 4
 11 4 -2 1073.17 307.439 1
 11 -4 -2 695.521 211.28 6
 -11 -4 -2 618.29 193.981 3
 -11 4 -2 799.443 154.855 3
 11 -4 -2 622.845 167.523 2
 11 -4 -1 2318.84 366.32 7
 -11 -4 -1 3190.06 468.712 7
 -11 -4 -1 2591.5 364.183 3
 11 4 -1 2885.73 329.718 4
 11 4 -1 2764.48 467.022 1
 11 4 -1 3027.5 262.965 5
 11 -4 -1 2703.02 403.897 6
 -11 4 -1 3249.97 501.287 4
 -11 4 0 49.7137 119.072 4
 11 -4 0 107.993 139.729 7
 11 4 0 45.868 184.449 1
 11 4 0 51.2571 79.3025 4
 -11 -4 0 87.9762 122.124 7
 -11 4 0 180.616 70.4149 2
 11 -4 0 88.4863 106.053 6
 11 4 0 223.413 93.9718 5
 -11 -4 0 116.408 88.3129 3
 11 4 1 2613.8 377.794 4
 -11 -4 1 3094.49 457.257 7
 11 -4 1 3100.03 418.263 6
 11 -4 1 2819.2 448.497 7
 11 4 1 2908.42 387.495 5
 -11 4 1 2784.74 436.664 4
 11 -4 2 606.393 237.856 7
 -11 4 2 809.551 254.467 4
 -11 -4 2 880.514 274.167 7
 11 4 2 594.385 202.817 4
 11 -4 2 665.281 216.282 6
 11 4 2 813.562 254.953 5
 -11 -4 2 435.138 210.413 8
 -11 -4 3 3189.47 474.545 7
 11 -4 3 2463.87 470.414 7
 -11 -4 3 3195.36 570.011 8
 11 -4 3 2382.57 399.479 6
 11 4 3 2840.95 476.032 5
 -11 4 3 3339.98 489.392 4
 11 -4 4 1104.13 340.942 7
 -11 -4 4 989.347 293.133 7
 -11 4 4 753.474 279.326 4
 11 4 4 524.235 209.827 5
 -11 -4 4 1151.91 357.244 8
 11 4 5 1302.66 396.395 5
 -11 -4 5 1249.53 301.78 7
 -11 4 5 1197.3 323.04 4
 -11 -4 5 1292.44 408.28 8
 -11 -4 6 35.4527 134.391 8
 -11 4 6 -35.3376 106.135 4
 11 4 6 23.8878 102.123 5
 -11 -4 7 387.157 254.976 8
 11 -5 -6 483.279 244.039 2
 11 5 -6 154.622 159.575 1
 -11 5 -5 -16.5357 69.9363 4
 -11 -5 -5 249.36 224.562 7
 -11 -5 -5 317.517 210.484 3
 11 -5 -5 271.935 177.787 2
 11 5 -5 217.915 181.402 1
 -11 -5 -5 535.986 319.565 2
 -11 -5 -4 1093.62 354.505 7
 -11 -5 -4 915.68 344.532 2
 -11 -5 -4 886.915 273.883 3
 11 -5 -4 1019.24 300.655 2
 11 5 -4 1122.66 345.336 1
 -11 5 -4 1184.13 373.964 4
 -11 5 -3 139.997 86.5892 4
 11 -5 -3 171.054 110.892 7
 -11 -5 -3 115.453 123.139 7
 11 5 -3 738.046 312.077 1
 -11 -5 -3 221.551 134.21 3
 11 -5 -3 209.307 186.989 6
 11 -5 -3 133.57 109.512 2
 11 -5 -2 1046.88 268.469 7
 11 5 -2 1273.92 247.599 4
 -11 -5 -2 1092.52 252.094 3
 -11 -5 -2 1579.15 391.819 7
 11 5 -2 917.481 295.673 1
 11 -5 -2 1176.67 263.937 2
 -11 5 -2 996.593 286.675 4
 11 -5 -2 1291.86 316.001 6
 -11 5 -1 229.971 136.417 4
 11 -5 -1 289.948 159.19 7
 11 5 -1 371.68 140.527 4
 -11 -5 -1 182.654 149.077 7
 11 5 -1 172.728 148.753 1
 11 -5 -1 255.217 134.925 6
 -11 -5 -1 311.098 122.788 3
 11 -5 0 2275.46 439.551 7
 -11 -5 0 2843.99 483.581 7
 11 -5 0 3072.02 450.587 6
 11 5 0 2823.45 399.611 4
 11 5 0 3150.68 521.712 1
 11 5 0 2953.05 378.973 5
 -11 5 0 2889.7 501.723 4
 -11 5 1 318.825 196.384 4
 11 -5 1 323.729 197.624 7
 -11 -5 1 185.774 77.2032 7
 11 5 1 242.382 147.369 4
 11 -5 1 381.696 183.001 6
 11 5 1 618.878 242.008 5
 11 -5 2 934.942 307.501 7
 -11 5 2 1532.47 372.534 4
 -11 -5 2 1258.67 329.33 7
 11 5 2 1356.42 332.944 4
 11 -5 2 998.265 265.732 6
 11 5 2 1361.23 326.098 5
 -11 5 3 85.3672 111.099 4
 -11 -5 3 318.184 212.119 7
 11 -5 3 5.13746 101.845 7
 11 5 3 65.5826 73.1009 4
 11 -5 3 194.262 129.319 6
 11 5 3 -50.7061 93.5513 5
 -11 -5 3 -184.168 153.616 8
 11 -5 4 571.64 264.125 7
 -11 -5 4 1101.07 332.597 7
 -11 5 4 606.614 275.988 4
 11 5 4 935.609 329.935 5
 -11 -5 4 624.35 299.131 8
 11 -5 5 432.302 230.491 7
 -11 -5 5 373.79 229.689 7
 -11 5 5 470.582 248.948 4
 -11 -5 5 159.179 225.22 8
 11 5 5 120.487 192.953 5
 -11 5 6 1222.48 401.403 4
 -11 -5 6 282.128 267.926 8
 -11 6 -5 272.298 292.36 4
 11 6 -5 176.488 218.207 1
 -11 6 -4 393.084 243.679 4
 -11 -6 -4 1185.89 377.799 7
 11 -6 -4 871.119 333.984 6
 11 6 -4 971.169 347.431 1
 11 -6 -3 309.55 194.101 6
 11 6 -3 543.101 278.507 1
 -11 6 -3 399.225 250.602 4
 -11 -6 -3 284.415 210.003 7
 -11 -6 -2 900.615 311.161 7
 -11 6 -2 1038.3 359.198 4
 11 -6 -2 787.846 288.12 7
 11 6 -2 940.196 337.145 1
 11 -6 -2 1142.08 320.265 6
 -11 6 -1 661.749 290.068 4
 11 -6 -1 361.759 173.736 7
 11 6 -1 571.526 289.581 1
 11 6 -1 327.309 166.487 4
 -11 -6 -1 269.37 130.973 7
 11 -6 -1 419.792 248.965 6
 -11 6 0 2695.18 531.28 4
 11 -6 0 1792.49 426.92 7
 -11 -6 0 2109.78 450.57 7
 11 6 0 2452.2 539.63 1
 11 6 0 2302.69 427.214 4
 11 -6 0 2239.23 422.321 6
 -11 6 1 272.98 184.173 4
 11 -6 1 431.591 263.327 7
 -11 -6 1 548.545 265.492 7
 11 6 1 60.0718 108.317 5
 11 6 1 181.351 124.907 4
 11 -6 2 975.941 350.513 7
 -11 6 2 955.933 319.468 4
 -11 -6 2 1108.54 361.716 7
 11 6 2 1022.67 312.16 4
 11 6 2 1213.19 354.532 5
 -11 -6 3 386.397 226.114 7
 -11 6 3 176.607 151.263 4
 11 6 3 442.082 272.257 4
 11 6 3 120.13 113.779 5
 11 -6 3 230.602 240.452 7
 11 -6 4 842.812 395.065 7
 -11 -6 4 956.236 344.963 7
 11 6 4 789.808 288.246 5
 -11 6 4 923.965 333.763 4
 -11 -6 5 185.659 161.584 7
 -11 7 -4 110.175 142.481 4
 -11 -7 -3 893.329 367.814 7
 -11 7 -3 912.634 340.8 4
 11 -7 -3 1241.82 478.338 6
 11 -7 -2 230.791 183.886 7
 -11 7 -2 188.039 192.127 4
 -11 -7 -2 795.335 325.447 7
 11 7 -2 716.925 352.534 1
 11 -7 -2 235.855 172.355 6
 11 -7 -1 259.26 238.636 7
 -11 -7 -1 379.498 224.107 7
 11 7 -1 829.602 365.44 1
 -11 7 -1 702.055 353.768 4
 -11 7 0 402.711 223.137 4
 -11 -7 0 610.188 261.196 7
 11 -7 0 447.937 245.404 7
 11 7 0 2.74231 137.931 1
 11 7 0 185.944 173.845 4
 11 -7 1 625.259 276.425 7
 -11 7 1 592.62 272.252 4
 11 7 1 876.773 366.145 1
 -11 -7 1 760.386 302.021 7
 11 7 1 936.693 340.652 4
 11 -7 2 317.928 200.151 7
 -11 7 2 299.978 232.081 4
 11 7 2 422.759 209.468 4
 -11 -7 3 1106.14 389.533 7
 11 7 3 699.227 285.764 4
 11 7 3 916.617 356.779 5
 -12 0 -8 392.749 276.388 2
 12 0 -7 8.57351 81.3079 2
 -12 0 -7 193.271 211.633 2
 12 0 -6 834.119 302.526 2
 -12 0 -6 889.516 277.886 2
 -12 0 -6 791.377 311.72 3
 12 0 -5 7.16993 78.9744 2
 -12 0 -5 54.8467 106.805 2
 -12 0 -5 -104.581 119.973 3
 12 0 -4 2562.61 388.536 1
 -12 0 -4 2689.13 465.642 3
 -12 0 -4 3013.15 443.533 2
 12 0 -4 2898.29 454.602 2
 12 0 -3 16.2001 27.9361 4
 -12 0 -3 133.449 120.642 3
 -12 0 -3 17.6318 76.8551 2
 12 0 -3 36.0535 60.9658 1
 -12 0 -2 4351.44 212.116 1
 12 0 -2 5089.44 490.758 1
 12 0 -2 4903.8 404.372 6
 -12 0 -2 4771.51 467.339 3
 -12 0 -2 4857.11 399.665 2
 12 0 -1 -8.44647 40.3138 6
 12 0 -1 -79.4757 75.8576 1
 -12 0 -1 73.9371 50.5203 1
 -12 0 -1 -0.29623 49.7763 3
 -12 0 -1 12.9625 28.7382 8
 12 0 0 3037.87 297.378 5
 12 0 0 3622.97 324.404 1
 12 0 0 3377.84 329.573 6
 -12 0 0 3659.46 365.92 3
 -12 0 0 3836.64 331.896 8
 12 0 0 3678.03 294.291 8
 -12 0 1 -25.8593 64.8445 8
 12 0 1 -5.02369 32.9452 1
 12 0 1 63.4477 94.7692 6
 12 0 1 11.6572 27.3233 8
 12 0 1 -73.2336 65.771 2
 12 0 1 7.77932 79.867 5
 -12 0 1 16.9611 30.5406 4
 12 0 2 5196.08 455 5
 12 0 2 4869.97 486.512 6
 -12 0 2 4695.69 479.035 8
 -12 0 2 4844.46 263.908 4
 -12 0 3 -36.6368 29.7376 4
 -12 0 3 131.134 145.012 8
 12 0 3 -87.8167 102.566 5
 12 0 3 -3.78046 12.1184 8
 -12 0 4 2888.81 467.686 8
 12 0 4 1956.77 203.594 8
 12 0 4 2476.8 387.716 5
 -12 0 5 131.144 207.32 8
 -12 0 5 121.938 119.507 5
 12 0 5 104.821 181.222 5
 -12 0 6 750.491 341.583 8
 -12 0 6 638.867 192.169 5
 12 0 6 941.584 300.847 5
 12 0 7 183.042 185.1 5
 -12 0 7 318.301 232.107 8
 -12 0 8 110.041 168.776 8
 12 0 8 410.047 263.681 5
 -12 1 -8 243.694 232.222 2
 12 1 -7 675.978 305.675 2
 -12 -1 -7 282.676 204.465 3
 -12 1 -7 154.385 168.42 2
 12 -1 -7 718.959 265.84 2
 -12 -1 -7 468.206 264.927 2
 12 1 -6 431.742 233.015 2
 -12 1 -6 292.989 345.874 3
 -12 -1 -6 889.192 379.395 3
 -12 1 -6 749.901 294.927 2
 -12 -1 -6 330.729 239.354 2
 12 -1 -6 298.458 188.37 2
 12 1 -6 120.047 107.455 1
 12 1 -5 1062.43 334.693 2
 12 -1 -5 885.239 331.837 2
 -12 1 -5 673.632 299.48 3
 -12 -1 -5 1182.6 394.656 3
 -12 1 -5 662.482 237.861 2
 -12 -1 -5 612.566 221.559 2
 12 1 -5 658.53 238.004 1
 12 1 -4 32.0794 87.9092 1
 12 -1 -4 34.0307 62.178 2
 -12 1 -4 161.752 116.061 2
 -12 1 -4 74.8487 122.171 3
 -12 -1 -4 94.9472 144.333 2
 -12 1 -3 356.143 181.309 3
 12 -1 -3 462.37 170.279 2
 -12 1 -3 563.68 71.8474 1
 -12 -1 -3 477.37 180.199 3
 -12 1 -3 503.205 148.272 2
 -12 -1 -3 541.391 191.017 2
 12 1 -3 783.25 219.729 1
 -12 1 -2 1851.63 215.121 2
 12 1 -2 1833.04 212.434 6
 -12 1 -2 1861.57 314.954 3
 12 1 -2 2196.95 315.067 1
 -12 -1 -2 2088.52 331.272 3
 12 -1 -2 2284.12 292.687 2
 -12 -1 -2 1901.94 293.14 2
 12 1 -1 4321.02 322.267 6
 12 -1 -1 4635.57 408.37 6
 -12 1 -1 4491.08 402.842 3
 12 1 -1 4736.92 430.264 1
 -12 -1 -1 4332.98 424.198 3
 12 1 0 684.654 145.663 6
 12 -1 0 920.852 185.429 6
 12 1 0 854.378 143.463 5
 -12 -1 0 919.401 208.355 3
 12 1 0 747.017 161.904 1
 -12 1 0 951.375 181.911 3
 -12 -1 0 972.781 173.994 8
 12 1 1 4045.21 307.518 1
 -12 1 1 4406.96 311.349 7
 -12 -1 1 4748.04 438.933 3
 12 1 1 4510.14 391.825 6
 -12 -1 1 4532.3 315.255 6
 -12 -1 1 4517.78 278.711 5
 12 -1 1 4583.08 424.731 5
 -12 -1 1 4236.96 206.156 4
 -12 -1 1 4395.09 420.96 8
 12 1 1 4813.22 392.498 5
 12 -1 1 4026.48 407.027 6
 -12 1 1 4590.81 364.913 4
 12 1 1 4443.15 316.711 8
 12 -1 1 4183.4 223.306 2
 -12 1 2 1304.53 119.216 7
 12 1 2 1444.94 156.169 1
 -12 -1 2 1400.78 185.769 7
 12 -1 2 1663.05 295.853 6
 12 -1 2 1410.33 185.31 2
 -12 -1 2 1644.48 160.064 5
 12 1 2 1550.94 271.366 5
 12 -1 2 1754.8 294.53 5
 -12 -1 2 1796.96 305.839 8
 12 1 2 1317.35 168.644 8
 -12 1 2 1591.2 213.799 4
 -12 -1 3 964.346 240.772 8
 -12 1 3 551.802 198.8 8
 -12 -1 3 613.816 119.913 7
 -12 1 3 589.393 133.336 4
 12 -1 3 672.618 213.274 6
 12 1 3 584.744 190.128 5
 12 1 3 536.143 70.0191 1
 12 -1 3 713.287 206.737 5
 -12 1 4 95.0217 115.605 8
 -12 -1 4 34.1373 42.6011 7
 -12 1 4 33.6934 65.7448 4
 -12 -1 4 153.293 135.666 8
 12 1 4 135.072 126.877 5
 -12 -1 4 142.666 77.4399 5
 12 -1 4 -29.8306 76.1212 5
 12 -1 4 45.8645 30.5839 8
 -12 1 5 217.524 198.418 8
 -12 -1 5 551.25 244.361 8
 -12 -1 5 681.968 173.852 5
 12 1 5 922.219 304.675 5
 12 -1 5 722.489 234.765 5
 -12 -1 6 546.217 277.101 8
 -12 1 6 340.163 275.233 8
 -12 1 6 274.162 162.439 5
 12 1 6 274.423 201.581 5
 12 -1 6 318.186 186.38 5
 -12 1 7 54.4134 97.6954 8
 12 1 7 229.202 201.886 5
 12 -1 7 792.909 281.823 5
 -12 -1 7 700.35 345.838 8
 -12 -1 8 472.028 286.391 8
 12 2 -7 955.116 400.806 2
 12 -2 -7 497.081 261.881 2
 -12 2 -7 394.089 228.429 2
 -12 2 -7 811.984 347.981 3
 -12 -2 -7 1014.3 387.659 3
 -12 -2 -7 981.979 391.039 2
 12 -2 -6 9.96872 105.131 2
 -12 2 -6 511.156 231.661 2
 -12 2 -6 413.079 304.114 3
 -12 -2 -6 -67.8773 217.986 3
 -12 -2 -6 -13.283 122.318 2
 12 2 -6 -18.9701 150.746 2
 12 2 -6 -112.413 138.361 1
 12 -2 -5 538.533 243.226 2
 -12 2 -5 338.594 174.731 2
 -12 2 -5 191.432 199.684 3
 -12 -2 -5 34.4897 149.883 3
 -12 -2 -5 179.415 99.8828 2
 12 2 -5 171.747 115.397 1
 -12 2 -4 355.36 150.534 2
 -12 2 -4 126.884 58.744 1
 -12 2 -4 0.11224 163.42 3
 12 2 -4 126.458 123.229 1
 -12 -2 -4 121.194 144.918 3
 -12 -2 -4 86.3947 120.792 2
 12 -2 -4 339.409 179.3 2
 12 -2 -3 4338.99 484.266 2
 12 2 -3 4178.92 314.863 6
 -12 2 -3 4231.06 383.927 2
 -12 2 -3 4248.1 492.799 3
 -12 -2 -3 4381.31 528.958 3
 12 2 -3 4053.81 497.673 1
 -12 -2 -3 4139.63 524.614 2
 -12 2 -3 3791.7 295.965 8
 12 -2 -2 334.398 114.06 2
 -12 2 -2 436.198 87.6906 2
 -12 2 -2 418.206 133.058 3
 -12 -2 -2 372.467 142.368 3
 12 2 -2 502.479 94.2608 6
 12 2 -2 570.477 196.691 1
 -12 -2 -2 453.662 155.902 2
 12 -2 -2 335.301 90.6483 7
 -12 2 -2 353.424 89.8735 8
 -12 2 -1 2259.76 337.553 4
 12 -2 -1 2105.43 268.477 7
 12 2 -1 2586.84 342.439 1
 12 -2 -1 2578.12 230.729 2
 12 2 -1 2410.79 190.499 6
 12 -2 -1 2470.09 334.907 6
 -12 -2 -1 2169.7 308.211 3
 -12 2 -1 2579.07 299.494 3
 12 2 -1 2375.54 180.356 5
 12 -2 0 13.5469 57.5289 7
 -12 2 0 36.3014 78.7045 4
 -12 -2 0 22.9508 64.7882 8
 -12 -2 0 85.044 56.076 6
 12 2 0 21.0433 53.1669 1
 12 -2 0 145.305 125.632 6
 12 2 0 -8.64628 39.384 5
 -12 -2 0 12.4587 57.3924 3
 -12 2 0 118.372 85.377 3
 12 -2 1 2150.43 314.475 6
 12 2 1 2550.54 301.402 1
 12 -2 1 2481.3 342.298 7
 -12 -2 1 2515.21 189.455 6
 -12 -2 1 2489.94 192.474 5
 12 2 1 2697.37 304.022 5
 -12 2 1 2326.38 305.545 4
 -12 -2 1 2374.17 186.534 4
 -12 -2 1 2698.38 350.448 8
 -12 2 2 328.812 112.926 4
 -12 2 2 415.909 96.7386 7
 -12 -2 2 264.89 114.692 7
 12 2 2 395.136 117.191 1
 -12 -2 2 1079.16 253.831 8
 12 2 2 510.521 170.923 5
 12 -2 2 298.557 138.533 6
 12 -2 2 506.755 161.58 5
 -12 -2 3 4074.45 409.64 7
 12 -2 3 3676.25 476.181 6
 12 2 3 4433.57 502.744 5
 12 -2 3 4017.65 473.577 5
 12 2 3 4216.18 342.443 1
 -12 -2 3 4383.52 534.671 8
 -12 2 3 4612.48 454.53 4
 12 2 4 147.288 51.7716 1
 -12 -2 4 323.414 149.758 7
 -12 2 4 242.388 126.348 4
 -12 -2 4 349.526 187.399 8
 12 2 4 164.748 113.238 5
 12 -2 4 346.473 160.487 5
 -12 2 5 325.142 217.139 8
 -12 -2 5 301.066 145.113 8
 12 2 5 427.303 196.929 5
 12 -2 5 171.835 68.2171 5
 -12 2 5 294.307 134.544 4
 12 2 6 516.5 229.524 5
 12 -2 6 536.036 241.386 5
 -12 -2 6 -39.5622 209.806 8
 -12 2 7 558.965 313.704 8
 -12 2 7 1111.53 364.454 5
 12 2 7 674.549 284.367 5
 -12 -2 7 259.064 175.194 8
 -12 3 -7 41.3983 238.275 3
 -12 -3 -7 753.862 386.102 3
 12 -3 -7 61.2503 102.279 2
 12 3 -7 847.95 362.887 2
 -12 -3 -7 336.906 219.457 2
 12 3 -6 216.216 197.663 2
 12 -3 -6 162.419 184.221 2
 -12 3 -6 284.255 283.894 3
 -12 -3 -6 536.885 260.306 3
 -12 -3 -6 322.982 213.029 2
 12 3 -6 370.148 205.063 1
 -12 3 -5 288.908 171.08 2
 12 3 -5 330.958 179.249 1
 12 -3 -5 436.65 225.186 2
 -12 3 -5 509.234 247.433 3
 -12 -3 -5 361.269 247.499 3
 -12 -3 -5 395.299 203.304 2
 12 3 -4 1615.31 365.983 1
 12 -3 -4 1740.26 359.144 2
 -12 3 -4 2006 384.949 3
 -12 -3 -4 1970.62 438.811 3
 -12 3 -4 1526.45 281.509 2
 -12 3 -4 2028.12 297.307 1
 -12 -3 -4 2014.23 438.871 2
 -12 3 -3 238.969 83.9187 2
 12 -3 -3 192.515 72.6595 7
 12 -3 -3 527.178 182.391 2
 -12 3 -3 268.763 125.178 3
 -12 -3 -3 597.936 209.5 3
 12 3 -3 518.215 223.302 1
 -12 -3 -3 103.359 106.473 2
 -12 3 -2 1001.17 133.08 2
 12 -3 -2 975.805 200.283 7
 12 -3 -2 1056.18 275.055 6
 12 -3 -2 1285.48 227.481 2
 -12 3 -2 1213.66 219.306 3
 -12 -3 -2 886.63 224.089 3
 12 3 -2 809.862 226.59 1
 -12 3 -2 909.552 232.919 4
 12 3 -2 1130.3 136.319 4
 12 3 -1 1233.39 179.863 4
 12 3 -1 1316.47 277.874 1
 12 -3 -1 1170.82 235.436 7
 -12 3 -1 1232.76 192.856 3
 -12 3 -1 1026.34 273.238 4
 12 3 -1 1183.27 132.736 5
 12 -3 -1 1106.82 234.538 6
 -12 -3 -1 1254.37 248.066 3
 12 -3 -1 1190.07 174.41 2
 -12 3 0 1621.27 124.802 2
 -12 3 0 1999.87 340.568 4
 12 -3 0 1878.34 304.213 6
 -12 -3 0 1670.12 192.236 6
 12 -3 0 1741.6 210.296 3
 -12 -3 0 1936.73 298.852 3
 12 3 0 1699.17 224.2 5
 12 3 0 1950.55 323.641 1
 12 -3 0 1906.45 314.302 7
 12 3 0 1806.89 252.602 4
 -12 3 1 1342.48 276.697 4
 12 3 1 1345.99 264.982 1
 -12 -3 1 1257.76 269.862 7
 12 -3 1 959.275 253.307 7
 12 3 1 1116.28 228.302 4
 12 -3 1 1201.36 258.495 6
 -12 -3 1 1372.33 304.831 8
 12 3 1 1240.95 221.328 5
 12 -3 2 885.416 248.773 7
 -12 -3 2 1712.67 317.611 7
 12 -3 2 834.315 220.806 6
 12 3 2 1111.46 241.917 5
 -12 3 2 1304.92 278.945 4
 -12 -3 2 1135.41 303.946 8
 -12 -3 3 338.101 216.147 8
 12 -3 3 299.817 202.443 7
 -12 3 3 322.799 148.331 4
 -12 -3 3 160.669 135.637 7
 12 -3 3 238.609 145.011 6
 12 3 3 172.554 108.505 5
 -12 -3 4 2221.41 369.549 7
 -12 3 4 2234.34 388.435 4
 12 3 4 2228.37 424.239 5
 12 -3 4 2554.72 415.979 5
 -12 -3 4 1679.34 415.905 8
 -12 -3 5 833.354 316.947 8
 -12 3 5 201.754 149.599 4
 12 3 5 484.173 257.982 5
 12 -3 5 648.595 240.382 5
 -12 -3 5 223.321 143.881 7
 -12 -3 6 290.38 159.618 8
 -12 3 6 182.542 145.379 4
 -12 3 6 180.065 243.653 8
 12 3 6 196.672 111.532 5
 12 -3 6 260.406 174.495 5
 -12 -3 7 65.6173 135.299 8
 -12 3 7 163.686 176.593 5
 12 3 7 172.09 137.589 5
 -12 3 7 67.0198 133.596 8
 -12 4 -6 173.22 152.571 4
 12 4 -6 241.213 167.5 1
 -12 -4 -6 469.014 249.191 3
 12 -4 -6 648.794 304.189 2
 -12 -4 -6 501.926 253.89 2
 12 4 -5 110.285 119.888 1
 -12 -4 -5 -22.1372 159.651 3
 12 -4 -5 169.434 155.645 2
 -12 4 -5 -59.8144 107.591 4
 -12 -4 -5 238.234 195.369 2
 12 4 -4 1004.58 310.362 1
 -12 4 -4 1008.72 271.383 3
 -12 -4 -4 1489.6 361.615 3
 12 -4 -4 855.5 270.376 2
 -12 4 -4 887.186 298.327 4
 -12 -4 -4 976.461 322.054 2
 12 -4 -3 174.463 96.6896 7
 -12 -4 -3 187.902 172.829 2
 -12 4 -3 272.546 120.068 3
 -12 -4 -3 55.1166 100.986 3
 12 -4 -3 279.662 125.784 2
 12 4 -3 211.542 181.591 1
 -12 4 -3 -4.56531 70.4269 4
 -12 4 -2 203.096 137.983 4
 -12 4 -2 143.123 58.6245 2
 12 -4 -2 135.186 110.798 7
 12 4 -2 192.132 77.3107 4
 12 -4 -2 23.9011 68.238 6
 12 4 -2 99.8978 124.673 1
 -12 -4 -2 142.611 133.797 3
 -12 4 -2 234.787 95.5413 3
 12 -4 -2 130.65 66.2517 2
 -12 4 -1 150.13 171.475 4
 12 -4 -1 141.101 123.08 7
 -12 4 -1 45.8979 40.2072 3
 12 4 -1 89.4125 63.3508 4
 -12 -4 -1 82.0408 152.953 7
 12 4 -1 167.801 157.525 1
 12 -4 -1 -102.554 68.359 6
 12 4 -1 -16.646 23.1609 5
 -12 -4 -1 -15.0193 81.3042 3
 12 -4 0 4347.38 545.011 7
 -12 -4 0 5006.52 588.184 7
 12 -4 0 5090.15 550.055 6
 -12 -4 0 5139.25 494.376 3
 12 4 0 4947.68 433.348 5
 -12 4 0 5637.74 618.357 4
 12 4 0 4494.99 462.56 4
 12 4 0 4728 577.215 1
 -12 4 1 307.679 162.25 4
 12 -4 1 25.7423 108.78 7
 -12 -4 1 121.145 153.859 7
 12 4 1 55.8129 83.7391 4
 12 -4 1 128.201 109.196 6
 12 4 1 157.025 120.333 5
 12 -4 2 438.753 219.665 7
 -12 4 2 153.58 139.816 4
 -12 -4 2 212.237 163.98 7
 12 4 2 87.9182 76.3663 4
 12 -4 2 100.075 70.143 6
 12 4 2 201.303 139.399 5
 -12 -4 2 -49.8627 111.24 8
 -12 4 3 383.153 219.763 4
 -12 -4 3 583.391 273.832 7
 12 -4 3 343.7 157.997 6
 12 -4 3 -24.8589 100.868 7
 12 4 3 68.8479 159.8 5
 -12 -4 3 422.108 209.76 8
 12 -4 4 1064.6 341.698 7
 -12 -4 4 1242.89 309.78 7
 12 4 4 766.457 259.705 5
 -12 4 4 1040.13 299.379 4
 -12 -4 4 1006.28 364.288 8
 -12 -4 5 75.0215 135.487 7
 -12 4 5 191.231 137.277 4
 12 4 5 411.748 205.883 5
 -12 -4 5 440.152 250.984 8
 -12 4 6 284.75 179.071 4
 -12 -4 6 286.798 255.618 8
 12 4 6 630.558 283.955 5
 12 5 -6 -76.4949 131.465 1
 12 -5 -6 225.252 217.927 2
 12 5 -5 62.1213 150.751 1
 -12 -5 -5 429.686 231.212 7
 -12 -5 -5 499.406 244.42 3
 -12 -5 -5 910.017 411.835 2
 12 -5 -5 408.016 251.353 2
 -12 5 -5 193.047 197.467 4
 -12 5 -4 130.883 148.37 4
 -12 -5 -4 356.735 197.632 7
 -12 -5 -4 118.932 116.175 3
 12 -5 -4 210.173 136.74 2
 12 5 -4 316.59 268.086 1
 12 -5 -3 1460.31 305.338 7
 -12 -5 -3 1487.81 380.877 7
 12 -5 -3 1228.52 333.809 6
 12 5 -3 1305.14 364.152 1
 -12 -5 -3 1336.23 311.072 3
 -12 5 -3 1233.81 356.4 4
 12 -5 -3 1387.72 345.451 2
 -12 5 -2 516.829 240.838 4
 -12 -5 -2 617.757 259.557 7
 12 -5 -2 211.4 110.468 2
 12 5 -2 451.335 219.969 1
 12 -5 -2 629.152 227.425 6
 -12 -5 -2 270.692 132.894 3
 12 -5 -2 255.424 166.723 7
 -12 5 -1 909.436 285.992 4
 12 -5 -1 1129.82 289.91 7
 12 5 -1 820.796 210.303 4
 -12 -5 -1 813.467 273.55 7
 12 5 -1 794.681 253.772 1
 12 -5 -1 600.278 211.488 6
 -12 -5 -1 833.289 208.631 3
 12 -5 0 683.884 240.297 6
 12 5 0 412.053 155.111 4
 -12 5 0 538.994 245.146 4
 12 -5 0 348.658 184.183 7
 12 5 0 9.18021 102.902 1
 12 5 0 755.671 200.912 5
 -12 -5 0 235.772 160.816 7
 -12 5 1 1774.04 405.007 4
 12 -5 1 1154.15 313.618 7
 12 5 1 1343.87 316.76 4
 12 -5 1 1288.63 311.405 6
 12 5 1 1406.62 303.199 5
 -12 -5 1 1427.03 321.657 7
 12 -5 2 258.596 193.198 7
 -12 5 2 502.783 230.194 4
 -12 -5 2 544.339 256.936 7
 12 5 2 193.776 160.201 4
 12 -5 2 448.709 203.522 6
 12 5 2 193.496 154.611 5
 12 -5 3 1274.24 379.499 7
 -12 5 3 1161.98 327.868 4
 -12 -5 3 1385.66 363.24 7
 12 5 3 1238.2 351.789 4
 12 -5 3 1246.5 296.558 6
 12 5 3 1190.37 332.293 5
 -12 -5 3 1667.6 443.785 8
 -12 -5 4 192.293 167.923 7
 -12 5 4 463.566 253.426 4
 12 5 4 347.204 250.654 5
 12 -5 4 144.943 169.31 7
 -12 -5 4 10.0052 108.451 8
 -12 5 5 603.263 251.788 4
 -12 -5 5 410.466 200.269 7
 12 5 5 393.66 236.222 5
 -12 -5 5 -359.261 243.176 8
 -12 5 6 70.9866 162.727 4
 -12 -5 6 18.1233 121.969 8
 12 6 -5 66.9308 146.228 1
 -12 -6 -5 56.4542 143.927 7
 12 -6 -4 50.7118 119.521 6
 -12 -6 -4 90.7178 198.686 7
 -12 6 -4 496.778 277.111 4
 12 6 -4 -31.8505 153.371 1
 -12 6 -3 547.474 267.322 4
 -12 -6 -3 463.083 251.877 7
 12 -6 -3 368.427 218.496 6
 12 6 -3 558.691 265.148 1
 -12 6 -2 143.514 172.24 4
 12 -6 -2 30.764 58.0522 7
 -12 -6 -2 482.873 236.974 7
 12 6 -2 50.4103 181.233 1
 12 -6 -2 324.498 194.472 6
 12 6 -1 528.84 192.04 4
 12 -6 -1 388.197 214.346 7
 -12 6 -1 568.839 290.293 4
 -12 -6 -1 654.449 256.608 7
 12 6 -1 644.446 280.422 1
 12 -6 -1 474.071 227.736 6
 -12 6 0 68.2092 72.7408 4
 12 6 0 220.172 187.954 1
 12 -6 0 85.5238 110.634 7
 -12 -6 0 397.968 260.812 7
 12 6 0 42.0466 51.7234 4
 12 -6 0 113.331 169.436 6
 -12 6 1 560.726 265.749 4
 12 6 1 221.485 207.622 1
 -12 -6 1 335.014 189.999 7
 12 6 1 324.133 167.238 4
 12 -6 1 221.932 146.006 6
 12 6 1 255.354 129.402 5
 12 -6 1 292.264 194.616 7
 12 -6 2 359.473 177.756 7
 -12 6 2 165.04 148.501 4
 -12 -6 2 276.688 195.045 7
 12 6 2 -137.309 130.745 4
 12 6 2 379.398 215.046 5
 -12 -6 3 533.049 244.92 7
 12 -6 3 184.722 211.178 7
 -12 6 3 274.392 201.758 4
 12 6 3 445.673 246.331 4
 12 6 3 214.974 130.742 5
 -12 -6 4 159.615 175.939 7
 -12 6 4 133.093 159.639 4
 12 -6 4 -74.6441 76.2302 7
 12 6 4 38.5789 198.212 5
 -12 -6 5 110.642 75.4701 7
 -12 7 -3 187.568 176.166 4
 -12 -7 -3 57.3349 126.606 7
 -12 7 -2 541.36 286.497 4
 12 -7 -2 314.032 243.118 7
 -12 -7 -2 666.673 331.263 7
 12 7 -2 997.123 449.092 1
 12 -7 -2 434.576 249.058 6
 -12 7 -1 75.0259 117.727 4
 12 -7 -1 188.904 157.456 7
 -12 -7 -1 -121.034 166.907 7
 12 7 -1 14.3685 139.527 1
 -12 7 0 18.9804 120.559 4
 12 -7 0 -182.035 172.588 7
 -12 -7 0 118.305 204.419 7
 12 7 0 318.918 186.701 4
 12 7 0 135.337 262.841 1
 12 -7 1 -79.1731 153.445 7
 -12 -7 1 55.9449 149.021 7
 12 7 1 42.4258 143.011 1
 12 7 1 22.2668 95.1308 4
 -12 7 1 141.785 194.969 4
 12 -7 2 214.683 165.159 7
 -12 7 2 673.695 330.501 4
 -12 -7 2 269.049 209.455 7
 12 7 2 788.378 318.341 4
 -12 -7 3 -13.9263 85.1657 7
 12 7 3 53.9398 90.4099 4
 13 0 -7 88.6452 227.23 2
 -13 0 -7 878.314 415.305 3
 -13 0 -7 351.178 207.691 2
 13 0 -6 38.1274 82.2409 2
 -13 0 -6 43.8682 120.09 3
 -13 0 -6 -9.44141 119.388 2
 13 0 -5 271.549 215.43 2
 -13 0 -5 147.076 107.318 3
 -13 0 -5 105.485 92.7439 2
 13 0 -5 177.875 84.2513 1
 13 0 -4 67.9713 92.3832 2
 13 0 -4 119.002 136.409 1
 -13 0 -4 74.6569 183.767 3
 -13 0 -4 90.5462 104.157 2
 13 0 -3 1045.19 245.735 1
 -13 0 -3 1156.85 255.35 3
 -13 0 -3 1274.88 257.759 2
 13 0 -3 943.447 135.646 4
 -13 0 -2 -25.0684 28.9215 1
 13 0 -2 -22.1855 61.4712 6
 -13 0 -2 109.773 113 3
 -13 0 -2 -13.8467 55.5811 2
 13 0 -2 200.298 126.499 1
 -13 0 -1 37.1823 57.7658 3
 13 0 -1 71.3667 59.8782 6
 13 0 -1 24.908 51.9665 1
 -13 0 -1 56.9677 44.2356 1
 -13 0 -1 324.061 74.5454 8
 -13 0 0 113.869 63.4971 8
 13 0 0 -23.9538 32.2643 8
 13 0 0 116.61 91.2848 1
 13 0 0 4.68415 54.1713 6
 -13 0 0 167.801 113.841 3
 13 0 0 126.211 92.0866 5
 13 0 1 5.4539 57.8523 6
 13 0 1 68.6938 40.2203 1
 13 0 1 -24.7794 64.5167 5
 -13 0 1 -102.487 71.7055 8
 -13 0 1 -8.2401 42.6709 4
 -13 0 2 255.029 178.962 8
 13 0 2 -2.26248 100.968 6
 13 0 2 191.424 132.216 5
 -13 0 3 1184.56 277.305 8
 13 0 3 940.104 228.699 5
 -13 0 3 946.971 136.162 4
 13 0 4 -7.81679 24.2232 8
 -13 0 4 133.822 134.131 8
 13 0 4 -0.09953 95.1304 5
 -13 0 5 170.277 108.834 5
 -13 0 5 239.316 157.695 8
 13 0 5 330.319 324.086 5
 -13 0 6 171.085 185.66 8
 13 0 6 -66.3389 85.9588 5
 -13 0 7 1514.14 428.617 8
 13 0 7 346.46 224.233 5
 -13 0 8 358.622 287.243 8
 13 0 8 233.238 212.006 5
 -13 1 -8 -239.13 201.603 2
 13 1 -7 210.217 279.974 2
 13 -1 -7 120.537 141.574 2
 -13 1 -7 237.463 193.11 3
 -13 -1 -7 241.764 259.26 3
 -13 1 -7 27.4575 133.213 2
 -13 -1 -7 647.895 337.644 2
 13 1 -6 169.363 227.822 2
 13 -1 -6 45.7728 145.286 2
 -13 1 -6 166.499 179.048 3
 -13 -1 -6 507.541 278.201 3
 -13 1 -6 56.6659 93.8154 2
 13 1 -6 -129.367 126.462 1
 13 1 -5 211.139 184.98 2
 13 -1 -5 347.131 204.257 2
 -13 1 -5 161.956 138.478 3
 -13 -1 -5 56.4003 148.861 3
 -13 1 -5 107.912 108.127 2
 -13 -1 -5 375.668 202.88 2
 13 1 -5 346.83 207.65 1
 13 -1 -4 357.281 189.334 2
 13 1 -4 104.796 72.6854 1
 -13 1 -4 163.727 151.157 3
 -13 -1 -4 309.736 191.237 3
 -13 1 -4 120.066 107.955 2
 -13 -1 -4 681.466 232.514 2
 13 -1 -3 430.406 184.013 2
 -13 1 -3 446.875 65.8065 1
 -13 -1 -3 429.04 157.365 3
 -13 1 -3 755.414 181.905 2
 -13 -1 -3 747.398 218.26 2
 -13 1 -3 361.266 136.183 3
 13 1 -3 431.605 166.556 1
 13 -1 -2 231.92 105.92 2
 13 1 -2 271.132 84.7555 6
 13 -1 -2 304.941 125.221 6
 13 1 -2 328.737 154.497 1
 -13 1 -2 322.328 122.318 3
 -13 -1 -2 440.733 160.694 3
 -13 1 -2 381.253 111.287 2
 -13 1 -2 341.882 82.8737 1
 -13 -1 -2 331.418 138.689 2
 13 1 -1 860.154 204.457 1
 13 1 -1 938.645 160.983 6
 13 -1 -1 1034.87 214.041 6
 -13 -1 -1 841.9 193.846 3
 -13 1 -1 732.07 183.763 3
 13 1 0 487.903 139.119 1
 13 1 0 366.293 111.829 6
 13 -1 0 390.336 134.725 6
 13 1 0 511.825 122.687 5
 -13 -1 0 255.087 98.8677 3
 -13 -1 0 493.336 125.915 8
 -13 1 0 534.344 140.13 3
 -13 -1 1 1145.84 222.425 8
 13 -1 1 908.796 110.885 2
 13 1 1 1058.87 173.47 1
 -13 1 1 1099.2 179.269 7
 13 1 1 1132.7 219.56 6
 13 -1 1 973.691 216.822 6
 13 1 1 838.744 141.268 8
 -13 -1 1 991.992 222.852 3
 -13 1 1 933.314 183.594 4
 13 1 1 928.115 180.476 5
 -13 -1 1 867.169 134.646 5
 13 -1 1 1107.29 226.989 5
 -13 -1 2 137.174 77.4512 8
 -13 1 2 248.925 61.5353 7
 13 -1 2 254.888 79.5178 2
 -13 -1 2 233.127 85.4252 7
 13 -1 2 158.043 108.292 6
 -13 1 2 238.833 86.4478 4
 13 1 2 299.345 117.559 5
 13 1 2 232.334 63.7638 8
 13 -1 2 195.651 126.378 5
 -13 -1 2 272.279 64.4719 5
 13 1 2 269.341 75.3618 1
 -13 1 2 530.733 178.811 8
 -13 1 3 379.868 153.847 8
 13 1 3 525.872 70.733 1
 -13 1 3 561.428 134.903 4
 -13 -1 3 545.531 115.184 7
 13 -1 3 475.461 170.287 6
 13 1 3 701.735 184.979 5
 -13 -1 3 436.771 188.758 8
 13 -1 3 622.677 191.184 5
 -13 1 4 666.556 225.601 8
 -13 -1 4 334.102 95.2438 7
 -13 1 4 303.3 109.16 4
 -13 -1 4 409.188 196.799 8
 -13 -1 4 256.656 95.716 5
 13 1 4 65.6927 108.808 5
 13 -1 4 341.575 148.565 5
 13 -1 4 123.273 44.2354 8
 -13 1 5 389.409 213.937 8
 -13 -1 5 453.036 235.323 8
 13 1 5 341.139 167.959 5
 13 -1 5 -35.8327 79.6921 5
 -13 1 6 -80.8995 96.9622 8
 -13 1 6 333.045 205.23 5
 13 1 6 281.631 184.293 5
 -13 -1 6 14.5855 140.492 8
 13 -1 6 429.513 202.514 5
 -13 -1 7 52.9569 131.173 8
 13 1 7 5.27879 88.705 5
 13 -1 7 844.998 406.049 5
 -13 1 7 610.096 314.18 8
 13 2 -7 53.3956 128.88 2
 13 -2 -7 98.5289 252.146 2
 -13 2 -7 491.188 357.026 3
 -13 2 -7 -41.024 70.7677 2
 -13 -2 -7 376.68 361.65 3
 -13 -2 -7 -42.7772 151.576 2
 13 2 -6 19.337 107.492 2
 13 -2 -6 174.662 165.297 2
 -13 2 -6 27.2942 119.62 2
 13 2 -6 94.846 163.334 1
 -13 -2 -6 35.3962 109.836 3
 -13 -2 -6 235.391 190.594 2
 -13 2 -6 506.007 282.776 3
 -13 2 -5 145.642 132.137 2
 -13 2 -5 51.9868 110.384 3
 -13 -2 -5 292.521 205.006 3
 13 -2 -5 120.566 102.451 2
 -13 -2 -5 92.5275 171.87 2
 13 2 -5 -61.1047 92.7281 1
 13 -2 -4 252.231 165.197 2
 -13 2 -4 316.067 145.529 2
 -13 2 -4 256.019 74.921 1
 -13 -2 -4 33.3082 71.5124 3
 -13 2 -4 213.355 167.975 3
 13 2 -4 586.305 212.88 1
 -13 -2 -4 321.847 169.576 2
 13 2 -3 160.073 164.561 1
 13 -2 -3 77.3977 111.431 2
 -13 2 -3 -37.8798 48.7108 2
 13 2 -3 69.7214 46.1418 6
 -13 2 -3 97.7741 110.457 3
 -13 -2 -3 88.7999 74.0387 3
 -13 2 -3 82.5088 44.8632 8
 -13 -2 -3 174.385 151.57 2
 -13 -2 -2 53.3134 131.31 2
 -13 2 -2 161.178 64.1898 8
 -13 2 -2 92.6071 37.6059 2
 13 -2 -2 141.446 89.5708 2
 13 2 -2 115.772 47.7614 6
 13 -2 -2 -1.58474 69.9932 6
 -13 2 -2 175.968 99.113 3
 -13 -2 -2 85.3628 49.5017 3
 13 2 -2 107.84 116.159 1
 13 -2 -1 141.04 73.2438 7
 13 -2 -1 67.6247 48.7797 2
 13 2 -1 62.1246 42.073 6
 13 -2 -1 72.3044 93.7416 6
 -13 -2 -1 57.9238 47.8012 3
 -13 2 -1 36.1424 64.1605 3
 13 2 -1 60.6011 35.063 5
 13 2 -1 -17.5059 87.2293 1
 -13 -2 0 353.312 151.616 8
 -13 2 0 169.639 116.742 4
 13 -2 0 256.939 113.721 7
 13 -2 0 181.174 130.699 6
 13 2 0 186.983 118.74 1
 13 2 0 225.04 76.026 5
 -13 -2 0 307.57 131.127 3
 -13 2 0 211.03 89.4248 3
 -13 2 1 -13.8646 64.0868 4
 13 -2 1 22.6389 80.5832 6
 -13 -2 1 89.8065 41.3097 4
 13 2 1 115.178 71.7454 1
 -13 -2 1 41.429 35.2816 5
 -13 -2 1 50.7033 35.7425 6
 13 2 1 -25.0849 87.5267 5
 -13 -2 1 52.8051 70.417 8
 -13 2 2 123.759 57.6075 7
 -13 -2 2 188.657 92.7217 7
 13 -2 2 141.924 102.382 6
 13 2 2 111.797 60.5684 1
 -13 2 2 220.85 114.35 4
 13 2 2 149.136 94.3065 5
 13 -2 2 299.197 126.553 5
 -13 -2 2 317.863 159.019 8
 -13 2 3 -4.11265 55.635 4
 -13 -2 3 81.7639 124.281 7
 -13 -2 3 237.1 204.24 8
 13 2 3 -11.082 39.8098 1
 13 2 3 115.639 149.993 5
 13 -2 3 130.7 152.007 6
 13 -2 3 166.966 114.759 5
 -13 -2 4 227.776 125.475 7
 -13 2 4 181.093 96.5442 4
 13 2 4 236.001 127.178 5
 13 -2 4 325.805 171.469 5
 -13 -2 4 -109.744 114.108 8
 -13 -2 5 -76.3298 136.05 8
 13 2 5 315.238 184.885 5
 13 -2 5 363.966 186.373 5
 -13 2 5 22.1492 54.4003 4
 -13 2 5 218.339 215.364 8
 -13 2 6 78.0306 86.9511 8
 13 2 6 195.708 158.608 5
 -13 -2 6 245.683 175.539 8
 13 -2 6 124.429 136.442 5
 -13 2 7 164.027 215.071 8
 -13 -2 7 140.55 130.051 8
 -13 2 7 370.259 241.541 5
 13 2 7 289.067 191.615 5
 13 -2 7 436.999 253.654 5
 -13 3 -7 66.9401 154.073 3
 -13 -3 -7 530.051 353.974 3
 13 -3 -7 97.1234 250.336 2
 13 3 -7 -69.645 170.28 2
 -13 3 -6 72.5934 267.724 3
 13 -3 -6 123.402 182.366 2
 -13 -3 -6 342.403 220.404 3
 -13 -3 -6 184.239 195.319 2
 13 3 -6 144.173 144.394 1
 -13 3 -5 279.067 173.543 2
 13 -3 -5 177.695 123.926 2
 13 3 -5 429.051 221.985 1
 -13 3 -5 378.953 225.326 3
 -13 -3 -5 520.565 214.657 3
 -13 -3 -5 229.468 214.597 2
 13 3 -4 175.99 156.875 1
 -13 3 -4 139.058 81.1859 2
 13 -3 -4 121.438 74.6402 2
 -13 3 -4 92.6915 148.361 3
 -13 -3 -4 237.085 223.106 3
 -13 -3 -4 342.608 217.21 2
 13 -3 -3 17.6485 41.4301 7
 -13 3 -3 -3.22367 27.284 2
 -13 -3 -3 362.654 201.918 2
 13 -3 -3 -19.9148 65.1951 2
 -13 3 -3 25.3225 52.6955 3
 -13 -3 -3 145.14 140.09 3
 13 3 -3 61.036 106.292 1
 13 -3 -2 -18.839 78.2202 7
 13 3 -2 55.1983 33.2159 4
 -13 3 -2 93.8675 41.2447 2
 -13 3 -2 92.2001 98.7704 4
 13 -3 -2 227.168 158.332 6
 13 -3 -2 85.0171 73.4336 2
 -13 -3 -2 232.035 149.392 3
 -13 3 -2 168.189 110.797 3
 13 3 -2 22.5248 147.522 1
 13 -3 -1 82.0812 70.9859 7
 13 3 -1 40.8549 37.9563 4
 13 -3 -1 -38.8922 72.2411 6
 13 3 -1 67.8216 91.4615 1
 -13 -3 -1 -26.0598 80.0097 3
 13 -3 -1 82.6563 51.0575 2
 13 3 -1 16.4262 27.6433 5
 -13 3 -1 246.99 107.611 3
 -13 3 -1 451.304 264.593 4
 13 -3 0 48.7001 66.931 7
 13 3 0 174.747 79.0974 4
 -13 -3 0 413.839 124.487 6
 13 3 0 433.679 160.136 1
 -13 3 0 236.858 159.644 4
 13 -3 0 300.764 142.124 6
 13 3 0 276.779 98.0584 5
 -13 -3 0 93.9492 100.737 3
 -13 3 1 140.538 131.103 4
 13 -3 1 38.9191 63.2378 7
 -13 -3 1 33.4795 79.0264 7
 13 3 1 -12.6614 81.0611 1
 13 -3 1 41.1713 77.8351 6
 13 3 1 105.677 88.9349 5
 -13 -3 1 66.0665 122.156 8
 13 -3 2 240.986 141.536 7
 -13 3 2 118.522 98.0056 4
 13 3 2 53.9617 96.8046 1
 -13 -3 2 200.189 144.565 7
 13 -3 2 3.38872 72.5045 6
 13 3 2 148.174 123.196 5
 -13 -3 2 575.808 240.64 8
 -13 3 3 -14.8704 108.002 4
 -13 -3 3 108.05 96.763 7
 13 -3 3 128.608 161.277 6
 13 3 3 -57.871 94.552 5
 -13 -3 3 140.775 123.181 8
 -13 -3 4 134.368 142.608 7
 -13 3 4 169.162 129.572 4
 13 3 4 351.77 218.298 5
 13 -3 4 150.537 120.427 5
 -13 -3 4 504.858 249.867 8
 -13 3 5 320.914 166.036 4
 -13 -3 5 521.281 349.931 8
 13 3 5 570.928 283.849 5
 13 -3 5 122.094 150.515 5
 -13 3 6 273.581 228.844 8
 -13 -3 6 132.214 249.568 8
 -13 3 6 -53.6198 104.495 4
 13 3 6 105.567 150.245 5
 13 -3 6 -87.6039 140.827 5
 -13 3 7 74.4651 245.344 8
 -13 3 7 -153.593 77.1314 5
 -13 -3 7 153.658 219.653 8
 -13 -4 -6 454.804 284.203 3
 13 4 -6 156.872 133.459 1
 13 -4 -6 44.5152 111.694 2
 -13 4 -6 -103.612 126.758 4
 -13 -4 -6 530.9 326.149 2
 13 4 -5 519.039 218.836 1
 -13 -4 -5 217.188 190.714 3
 13 -4 -5 -110.101 173.256 2
 -13 4 -5 -67.7658 148.746 4
 -13 -4 -5 112.296 148.347 2
 -13 -4 -4 152.235 146.56 2
 -13 4 -4 1.27955 86.2068 3
 -13 -4 -4 -14.959 97.0937 3
 13 -4 -4 13.8721 84.0458 2
 13 4 -4 101.959 206.48 1
 -13 4 -4 288.743 188.903 4
 13 -4 -3 95.391 83.4772 7
 -13 4 -3 93.5219 131.181 4
 -13 4 -3 255.277 148.914 3
 -13 -4 -3 56.1169 86.7069 3
 13 -4 -3 187.561 107.939 2
 13 4 -3 -96.2669 129.54 1
 13 -4 -2 433.546 171.815 7
 13 4 -2 488.07 121.246 4
 13 -4 -2 533.691 195.988 6
 13 4 -2 648.378 225.735 1
 -13 -4 -2 789.461 223.831 3
 -13 4 -2 429.126 121.201 3
 13 -4 -2 392.022 138.856 2
 -13 4 -2 477.888 200.407 4
 -13 4 -1 282.088 169.881 4
 13 -4 -1 454.244 178.59 7
 13 4 -1 418.392 122.404 4
 13 4 -1 150.882 119.785 1
 13 -4 -1 241.507 113.107 6
 13 4 -1 402.069 95.2937 5
 -13 4 -1 415.15 102.488 3
 -13 -4 -1 237.788 121.537 3
 -13 4 0 115.753 159.647 4
 13 -4 0 -10.5918 73.5194 7
 -13 -4 0 201.885 178.355 7
 13 4 0 -68.9278 78.1315 4
 13 4 0 70.1698 79.3434 1
 13 4 0 16.9256 35.9841 5
 -13 -4 0 315.408 147.627 3
 -13 4 1 486.102 208.794 4
 13 -4 1 243.501 119.326 7
 13 4 1 469.461 168.204 1
 -13 -4 1 241.51 139.881 7
 13 4 1 196.446 114.676 4
 13 -4 1 360.317 161.486 6
 13 4 1 552.596 170.597 5
 13 4 2 416.372 160.839 4
 13 -4 2 462.254 203.112 7
 -13 4 2 763.346 240.601 4
 -13 -4 2 526.423 176.226 7
 13 -4 2 380.771 163.213 6
 13 4 2 456.145 176.507 5
 -13 -4 2 780.981 264.68 8
 13 4 3 35.5243 62.3261 5
 -13 4 3 34.5107 104.093 4
 -13 -4 3 108.264 128.933 7
 13 -4 3 136.296 76.377 6
 -13 -4 3 -41.1477 91.6925 8
 13 -4 3 28.4701 80.1426 7
 -13 -4 4 -146.031 126.106 8
 -13 -4 4 27.4357 106.301 7
 -13 4 4 -90.5694 152.726 4
 13 -4 4 -46.1811 68.3991 6
 13 4 4 153.076 119.55 5
 -13 -4 5 267.209 144.721 7
 13 4 5 -78.5092 143.353 5
 -13 4 5 46.7022 117.78 4
 -13 -4 5 -184.309 232.641 8
 -13 4 6 336.25 175.361 4
 13 4 6 179.775 186.286 5
 -13 -4 6 602.211 329.034 8
 -13 5 -6 48.0059 122.016 4
 13 5 -6 17.4813 120.381 1
 13 -5 -6 56.3969 162.263 2
 -13 5 -5 215.348 195.985 4
 -13 -5 -5 47.1216 158.165 2
 13 5 -5 112.23 142.337 1
 -13 -5 -5 -0.17708 116.431 3
 13 -5 -5 257.665 202.209 2
 -13 5 -4 82.9303 125.374 4
 -13 -5 -4 42.6415 166.918 7
 -13 -5 -4 16.6076 192.327 3
 13 -5 -4 -65.6027 92.8006 2
 13 5 -4 75.1606 92.1051 1
 -13 5 -3 274.474 195.223 4
 -13 -5 -3 -37.8572 123.733 7
 13 -5 -3 220.933 156.919 6
 -13 -5 -3 -61.4283 79.1234 3
 13 5 -3 -37.5276 113.27 1
 13 -5 -2 360.574 176.252 6
 13 -5 -2 327.052 154.898 7
 -13 -5 -2 257.002 150.239 7
 13 5 -2 385.999 222.924 1
 -13 5 -2 86.2666 115.155 4
 -13 -5 -2 94.6703 101.859 3
 13 -5 -1 -5.63045 57.2254 7
 -13 5 -1 177.29 130.221 4
 13 5 -1 25.8742 75.9384 4
 -13 -5 -1 -16.0404 61.2836 7
 13 5 -1 -215.737 193.977 1
 13 -5 -1 65.6016 104.328 6
 -13 -5 -1 101.169 83.3606 3
 -13 5 0 85.9188 104.806 4
 13 -5 0 98.8525 105.863 7
 -13 -5 0 -181.928 162.447 7
 13 5 0 114.835 99.7024 4
 13 5 0 -64.5762 99.1265 1
 13 -5 0 -34.0325 85.0986 6
 13 5 0 -14.8434 43.5173 5
 -13 5 1 51.5527 99.0808 4
 13 -5 1 132.741 168.81 7
 -13 -5 1 297.069 212.048 7
 13 -5 1 223.944 148.544 6
 13 5 1 83.5107 82.5438 5
 13 5 1 67.3099 116.909 4
 13 5 1 -4.5824 108.923 1
 13 -5 2 362.957 210.608 7
 -13 5 2 155.278 109.988 4
 -13 -5 2 87.0087 105.688 7
 13 5 2 679.432 239.297 4
 13 -5 2 270.15 167.975 6
 13 5 2 217.946 147.222 5
 13 -5 3 -77.2236 154.575 7
 -13 5 3 170.76 123.506 4
 13 -5 3 -15.7944 55.6778 6
 13 5 3 -102.497 119.443 5
 -13 -5 3 121.913 154.309 8
 13 -5 4 553.424 270.95 7
 -13 -5 4 133.231 149.513 7
 -13 5 4 62.577 93.8915 4
 13 5 4 292.668 178.391 5
 -13 -5 4 -39.9562 93.9577 8
 -13 -5 5 241.547 202.852 7
 -13 5 5 -127.414 175.754 4
 13 5 5 68.5855 94.296 5
 -13 -5 5 -36.9882 209.83 8
 -13 5 6 40.7766 110.097 4
 -13 -6 -5 -32.5385 146.469 7
 -13 6 -5 151.753 127.902 4
 -13 -6 -4 -339.891 239.178 7
 13 -6 -4 145.655 160.25 6
 13 6 -4 -45.7797 81.935 1
 -13 6 -4 77.1684 138.18 4
 -13 -6 -3 143.343 160.796 7
 13 -6 -3 157.325 156.297 6
 13 6 -3 84.1419 200.184 1
 -13 6 -3 139.435 105.116 4
 -13 6 -2 157.137 129.867 4
 13 -6 -2 283.117 184.33 7
 -13 -6 -2 44.3529 147.174 7
 13 6 -2 128.298 156.463 1
 13 -6 -2 481.636 250.838 6
 -13 6 -1 198.694 169.804 4
 13 -6 -1 244.488 196.582 7
 -13 -6 -1 -25.0338 88.8642 7
 13 6 -1 369.457 248.406 1
 13 -6 -1 -80.418 124.63 6
 -13 6 0 149.736 182.45 4
 13 -6 0 -243.424 188.124 7
 -13 -6 0 78.522 129.787 7
 13 6 0 471.124 252.176 1
 13 -6 0 153.694 134.545 6
 13 6 0 -14.2001 93.0339 4
 13 -6 1 138.034 154.141 7
 -13 -6 1 -31.6525 97.8541 7
 13 6 1 198.245 193.171 1
 13 6 1 43.4495 102.894 4
 13 -6 1 -102.042 84.3396 6
 -13 6 1 -75.1277 118.51 4
 13 6 1 165.522 140.773 5
 13 -6 2 138.019 209.085 7
 -13 6 2 293.797 186.498 4
 -13 -6 2 110.77 143.063 7
 13 6 2 221.219 140.097 4
 13 6 2 47.406 71.3026 5
 13 -6 3 -157.307 173.218 7
 -13 6 3 -11.4202 115.586 4
 -13 -6 3 17.5949 105.955 7
 13 6 3 255.48 251.12 4
 13 6 3 -88.1475 68.3658 5
 -13 -6 4 -170.863 158.459 7
 -13 6 4 77.5777 141.156 4
 13 -6 4 85.5446 164.608 7
 13 6 4 199.876 182.086 5
 -13 -6 5 -14.1139 185.09 7
 -13 -7 -3 119.274 256.553 7
 -13 7 -3 85.6775 132.648 4
 13 -7 -3 25.5087 170.158 6
 -13 7 -2 566.275 325.994 4
 -13 -7 -2 569.153 311.595 7
 13 -7 -2 117.592 132.225 6
 13 7 -2 18.5525 86.2794 1
 -13 7 -1 -44.7565 127.224 4
 13 -7 -1 227.095 189.874 7
 -13 -7 -1 278.778 208.722 7
 13 7 -1 127.367 104.841 1
 -13 7 0 58.6161 149.968 4
 13 -7 0 -8.78823 112.78 7
 -13 -7 0 206.059 179.027 7
 13 7 0 66.0317 181.253 1
 13 -7 1 62.7393 87.4376 7
 -13 7 1 59.2455 137.115 4
 -13 -7 1 -9.98598 75.5192 7
 13 7 1 -320.766 235.428 1
 13 7 1 324.845 193.918 4
 -13 7 2 62.2929 181.489 4
 -13 -7 2 28.5979 124.195 7
 13 7 2 -211.557 198.085 1
 13 7 2 -1.45086 95.8005 4
 13 -7 2 -73.8236 141.831 7
 13 7 3 -95.2982 136.123 1
 13 7 3 -117.465 140.188 5
 13 7 3 -39.6434 104.814 4
 14 0 -7 383.845 283.139 2
 -14 0 -7 250.75 299.134 3
 -14 0 -7 -22.1023 125.992 2
 14 0 -6 333.081 193.296 2
 -14 0 -6 856.527 331.933 3
 -14 0 -6 334.976 199.381 2
 14 0 -5 106.041 167.35 2
 -14 0 -5 145.549 191.428 3
 14 0 -5 19.499 100.261 1
 -14 0 -5 46.7667 106.684 2
 -14 0 -4 3213.56 451.658 2
 14 0 -4 2610.34 453.839 2
 14 0 -4 2684.68 431.548 1
 -14 0 -4 2927.02 467.219 3
 14 0 -3 7.92677 26.1809 4
 14 0 -3 140.45 137.601 1
 -14 0 -3 24.0624 83.5264 3
 -14 0 -3 83.2137 71.4886 2
 14 0 -2 462.769 175.657 1
 14 0 -2 360.46 106.203 6
 -14 0 -2 359.946 73.8612 1
 -14 0 -2 326.052 151.93 3
 -14 0 -2 192.856 86.8478 2
 -14 0 -1 -1.56083 23.8491 8
 14 0 -1 8.28283 84.6883 6
 14 0 0 3537.46 351.792 1
 14 0 0 4166.08 386.637 6
 -14 0 0 4145.92 445.888 3
 -14 0 0 4268.64 334.52 8
 14 0 0 4227.42 387.703 5
 14 0 0 3602.38 328.833 8
 -14 0 1 -62.6338 80.1068 3
 -14 0 1 -46.0352 73.8756 8
 14 0 1 60.1952 124.392 6
 14 0 1 12.5262 45.2701 1
 14 0 1 36.7874 93.4183 5
 -14 0 1 -54.7375 53.7332 4
 -14 0 2 344.334 146.847 8
 -14 0 2 304.152 75.8776 4
 14 0 2 290.593 137.677 6
 14 0 2 376.356 154.386 5
 -14 0 3 -10.0937 11.0214 7
 -14 0 3 -12.6359 29.8701 4
 14 0 3 67.9998 91.7201 5
 -14 0 3 68.4562 94.0451 8
 -14 0 4 2775.58 478.988 8
 14 0 4 2843.15 430.494 5
 14 0 4 2193.38 166.995 8
 -14 0 5 128.952 137.295 8
 14 0 5 24.5446 112.627 5
 -14 0 6 582.65 261.974 8
 14 0 6 613.998 267.137 5
 -14 0 7 -9.17102 178.493 8
 14 0 7 138.582 142.819 5
 14 0 8 95.6792 149.939 5
 -14 1 -8 65.5314 121.064 2
 14 1 -7 645.6 325.336 2
 14 -1 -7 355.553 255.644 2
 -14 1 -7 546.461 297.503 3
 -14 -1 -7 738.893 348.768 3
 -14 1 -7 353.226 251.514 2
 -14 -1 -7 316.803 211.099 2
 14 1 -6 -68.7548 90.8712 2
 14 -1 -6 61.29 138.203 2
 14 1 -6 212.045 158.941 1
 -14 1 -6 480.705 276.366 3
 -14 -1 -6 427.382 265.394 3
 -14 1 -6 278.493 199.161 2
 -14 -1 -6 159.88 220.266 2
 14 1 -5 330.051 229.964 2
 14 -1 -5 57.4481 106.532 2
 -14 1 -5 -49.6977 144.451 3
 -14 -1 -5 289.162 222.816 3
 -14 1 -5 150.208 114.23 2
 -14 -1 -5 215.698 185.286 2
 14 1 -5 251.473 161.11 1
 14 -1 -4 1013.5 286.564 2
 14 1 -4 1345.17 312.246 1
 -14 1 -4 1301.12 342.313 3
 -14 1 -4 1117.72 252.92 2
 -14 -1 -4 1058.67 295.894 2
 -14 -1 -4 805.348 275.751 3
 -14 -1 -3 445.018 195.981 3
 14 -1 -3 586.455 189.917 2
 -14 1 -3 541.413 77.3246 1
 -14 1 -3 579.89 210.281 3
 14 1 -3 562.457 152.455 6
 -14 1 -3 588.97 154.047 2
 -14 -1 -3 540.828 196.795 2
 14 1 -3 292.346 154.935 1
 -14 1 -2 84.7296 49.0283 1
 14 -1 -2 89.2828 88.481 2
 14 1 -2 81.284 52.838 6
 14 -1 -2 111.757 100.296 6
 -14 1 -2 134.271 124.87 3
 -14 -1 -2 92.1273 68.9821 3
 14 1 -2 111.47 114.163 1
 -14 1 -2 63.2076 49.7482 2
 -14 -1 -2 280.688 149.523 2
 14 1 -1 -5.49846 72.3133 1
 14 1 -1 38.0265 60.9542 6
 14 -1 -1 86.0771 54.0449 6
 -14 -1 -1 129.48 118.623 3
 -14 1 -1 -23.334 54.0134 3
 -14 -1 -1 20.0476 54.2772 8
 14 1 0 2621.82 295.09 6
 14 -1 0 3080.76 383.015 6
 -14 -1 0 2603.49 352.353 3
 -14 1 0 2402.94 317.003 3
 14 1 0 2509.36 265.148 5
 -14 -1 0 2562.17 289.776 8
 14 1 0 2405.7 288.741 1
 -14 -1 1 26.7116 41.7392 8
 -14 1 1 92.4329 65.6104 4
 14 1 1 27.8594 34.2829 8
 14 1 1 72.0289 48.9983 1
 14 1 1 138.426 103.433 6
 14 -1 1 11.7478 77.9346 6
 14 -1 1 142.605 51.3056 2
 14 1 1 5.855 64.794 5
 -14 -1 1 103.407 58.8271 5
 14 -1 1 -169.914 124.174 5
 -14 -1 1 32.9618 71.4694 3
 -14 1 2 73.2634 107.448 8
 -14 1 2 215.353 80.3515 4
 14 1 2 167.642 64.2517 1
 -14 1 2 188.825 56.4546 7
 14 -1 2 433.199 224.004 6
 14 1 2 33.8214 105.484 5
 -14 -1 2 72.4992 89.6069 8
 14 -1 2 143.807 126.172 5
 -14 -1 2 214.82 67.2594 5
 14 1 2 122.023 52.926 8
 -14 -1 3 1688.51 344.317 8
 -14 1 3 572.986 213.503 8
 14 1 3 572.386 78.5985 1
 -14 1 3 650.447 147.269 4
 -14 -1 3 607.979 130.597 7
 14 -1 3 484.753 190.248 6
 14 1 3 541.48 179.278 5
 14 -1 3 516.912 199.908 5
 14 1 3 463.622 104.547 8
 -14 1 4 1480.94 361.596 8
 -14 -1 4 1319.07 349.967 8
 -14 -1 4 1135.83 163.741 7
 -14 1 4 1423.5 228.312 4
 14 1 4 1292.21 299.967 5
 14 -1 4 1401.74 304.44 5
 -14 1 5 94.3462 100.37 8
 -14 -1 5 314.446 186.638 8
 14 1 5 -125.357 153.019 5
 14 -1 5 -2.8385 95.486 5
 -14 -1 6 214.979 185.313 8
 -14 1 6 93.8444 207.152 8
 -14 1 6 347.307 203.375 5
 14 1 6 583.229 253.303 5
 14 -1 6 106.781 149.628 5
 -14 -1 7 547.49 301.064 8
 -14 1 7 -7.14282 103.989 8
 14 1 7 210.959 120.048 5
 14 -1 7 386.351 206.972 5
 14 2 -7 43.3497 105.231 2
 14 -2 -7 194.857 216.851 2
 -14 2 -7 951.587 398.119 3
 -14 -2 -7 336.447 266.595 3
 -14 -2 -7 647.893 313.849 2
 14 2 -6 -42.0452 117.495 2
 14 -2 -6 167.525 130.297 2
 -14 2 -6 40.7523 83.0449 2
 14 2 -6 314.928 248.302 1
 -14 2 -6 488.482 339.4 3
 -14 -2 -6 289.522 236.592 3
 -14 -2 -6 299.919 236.174 2
 14 -2 -5 324.984 178.808 2
 -14 2 -5 192.683 133.29 2
 -14 2 -5 181.117 196.564 3
 -14 -2 -5 397.051 222.2 3
 14 2 -5 132.939 133.22 1
 -14 -2 -5 227.463 173.203 2
 14 -2 -4 119.648 124.226 2
 -14 2 -4 -2.02584 46.0319 2
 -14 2 -4 50.8081 132.432 3
 -14 -2 -4 153.487 162.038 3
 14 2 -4 262.806 184.18 1
 -14 -2 -4 80.5311 119.113 2
 14 2 -3 778.555 235.841 1
 14 -2 -3 743.784 207.26 2
 -14 2 -3 698.345 148.453 2
 14 2 -3 827.042 142.139 6
 -14 2 -3 549.301 194.908 3
 -14 -2 -3 960.66 265.426 3
 -14 -2 -3 614.794 225.185 2
 -14 2 -3 846.873 123.659 8
 -14 -2 -2 1218.2 285.665 2
 -14 2 -2 1274.4 147.936 2
 14 2 -2 1274.86 273.304 1
 14 -2 -2 1120.56 208.505 2
 14 2 -2 1245.28 164.852 6
 14 -2 -2 1247.41 256.742 6
 -14 2 -2 1214.48 239.634 3
 -14 -2 -2 1347.28 288.589 3
 -14 2 -2 1229.54 157.903 8
 14 -2 -1 447.003 99.9468 2
 14 2 -1 538.05 105.338 6
 14 -2 -1 383.203 138.981 6
 -14 -2 -1 487.881 159.335 3
 -14 2 -1 537.27 153.863 3
 14 2 -1 384.527 84.0551 5
 14 2 -1 554.594 183.525 1
 -14 2 0 474.808 152.03 4
 14 2 0 540.524 130.678 6
 14 -2 0 431.076 173.839 6
 14 2 0 388.747 131.237 1
 14 2 0 497.564 126.573 5
 -14 -2 0 454.638 157.53 3
 -14 2 0 327.817 115.085 3
 -14 -2 0 627.537 173.761 8
 -14 -2 1 532.49 163.593 3
 -14 -2 1 537.694 92.8988 4
 14 -2 1 660.45 214.123 6
 -14 -2 1 629.854 110.039 6
 14 2 1 824.63 180.317 1
 -14 -2 1 667.641 117.163 5
 14 2 1 660.688 161.265 5
 -14 2 1 614.885 163.983 4
 -14 -2 1 685.959 201.144 8
 -14 2 2 1193.45 169.467 7
 -14 2 2 1264.91 242.668 4
 -14 -2 2 1018.79 212.096 7
 14 -2 2 1117.68 259.679 6
 14 2 2 1251.07 202.035 1
 14 2 2 942.365 221.067 5
 14 -2 2 1199.12 282.402 5
 -14 -2 2 1129.61 260.571 8
 -14 2 3 886.661 207.59 4
 -14 -2 3 880.444 196.277 7
 14 -2 3 767.235 225.826 6
 -14 -2 3 675.996 239.983 8
 14 2 3 814.727 153.79 1
 14 2 3 868.246 222.746 5
 14 -2 3 957.015 246.111 5
 -14 -2 4 276.156 196.601 8
 -14 2 4 37.2909 98.9287 8
 -14 -2 4 64.0688 68.7234 7
 -14 2 4 143.65 102.673 4
 14 2 4 208.709 137.736 5
 14 -2 4 29.4457 82.099 5
 -14 2 5 807.724 280.985 8
 -14 2 5 366.74 142.289 4
 -14 -2 5 687.919 322.764 8
 14 2 5 395.238 213.745 5
 14 -2 5 -78.131 111.432 5
 -14 2 6 37.6907 95.6902 8
 -14 -2 6 90.8875 121.052 8
 -14 2 7 314.902 251.527 8
 -14 2 7 379.408 227.487 5
 14 2 7 353.775 217.24 5
 14 -2 7 37.5127 174.096 5
 -14 -2 7 344.307 272.318 8
 -14 3 -7 385.224 346.245 3
 14 -3 -7 302.193 271.093 2
 -14 -3 -7 294.121 250.051 3
 14 3 -6 77.1849 161.814 1
 14 -3 -6 47.5575 121.204 2
 -14 3 -6 100.466 216.281 3
 -14 -3 -6 -90.7438 160.608 3
 -14 -3 -6 103.596 216.334 2
 14 -3 -5 448.917 218.22 2
 -14 3 -5 273.877 171.229 3
 14 3 -5 62.3284 102.388 1
 -14 -3 -5 208.63 150.685 3
 -14 -3 -5 266.019 176.967 2
 14 3 -4 327.993 228.348 1
 -14 -3 -4 449.583 214.694 2
 14 -3 -4 370.389 181.205 2
 -14 3 -4 467.291 191.831 3
 -14 -3 -4 497.938 207.824 3
 14 3 -3 216.68 151.533 1
 14 -3 -3 192.74 83.8897 7
 -14 3 -3 104.857 55.8486 2
 14 -3 -3 443.197 166.606 2
 -14 3 -3 231.445 123.309 3
 -14 -3 -3 494.803 232.333 3
 -14 -3 -3 142.509 133.598 2
 14 -3 -2 727.068 175.363 2
 14 -3 -2 893.555 199.944 7
 14 -3 -2 812.104 231.52 6
 -14 -3 -2 880.477 250.692 3
 -14 3 -2 776.155 187.196 3
 -14 3 -2 512.168 75.9104 2
 14 3 -2 978.295 262.655 1
 -14 3 -2 842.206 228.284 4
 -14 3 -1 758.568 240.549 4
 14 -3 -1 202.125 116.431 7
 14 -3 -1 316.299 146.534 6
 14 3 -1 419.788 174.453 1
 14 -3 -1 206.533 81.2386 2
 -14 -3 -1 284.572 144.914 3
 14 3 -1 273.256 72.7139 5
 -14 3 -1 316.535 120.073 3
 14 -3 0 6.49029 69.0027 7
 14 -3 0 36.8026 76.1355 6
 14 3 0 481.143 180.043 1
 14 3 0 252.53 102.89 5
 -14 -3 0 20.746 59.3171 3
 -14 3 0 149.078 133.639 4
 -14 -3 1 360.536 176.099 8
 14 -3 1 245.3 108.838 7
 -14 -3 1 284.95 149.824 7
 14 3 1 411.021 150.563 1
 14 -3 1 86.8929 85.1218 6
 -14 -3 1 116.961 41.1991 6
 14 3 1 188.109 109.834 5
 -14 3 1 355.286 163.733 4
 -14 -3 2 1202.63 299.835 8
 14 -3 2 870.198 237.869 7
 -14 -3 2 1055.26 279.915 7
 14 3 2 1132.83 236.046 1
 14 -3 2 806.629 237.515 6
 14 3 2 766.41 212.477 5
 -14 3 2 669.378 207.391 4
 -14 3 3 304.42 156.22 4
 14 3 3 195.671 92.859 1
 14 -3 3 367.803 180.302 6
 -14 -3 3 454.049 270.734 8
 14 3 3 214.268 131.868 5
 -14 -3 3 346.551 165.771 7
 -14 -3 4 395.506 159.084 7
 -14 3 4 354.549 162.497 4
 14 3 4 355.427 217.91 5
 14 -3 4 252.537 161.65 5
 -14 -3 4 624.843 311.796 8
 -14 -3 5 464.669 250.252 8
 -14 3 5 520.635 202.547 4
 14 3 5 436.108 212.114 5
 14 -3 5 302.08 188.199 5
 -14 3 6 48.2208 132.43 8
 -14 3 6 204.063 136.921 4
 14 3 6 -68.4432 114.693 5
 -14 -3 6 410.664 248.357 8
 14 -3 6 85.5444 136.777 5
 -14 3 7 380.413 284.715 8
 -14 3 7 129.934 175.221 5
 -14 -3 7 77.0985 134.444 8
 -14 -4 -6 335.921 251.758 3
 14 4 -6 236.705 206.249 1
 14 -4 -6 148.211 176.992 2
 -14 -4 -6 340.015 218.038 2
 -14 4 -6 122.532 122.667 4
 14 4 -5 -2.88851 107.948 1
 -14 4 -5 276.521 190.115 4
 -14 -4 -5 -129.441 159.08 2
 -14 -4 -5 375.274 249.892 3
 14 -4 -5 48.8137 136.487 2
 -14 -4 -4 126.978 168.695 2
 14 4 -4 148.377 92.194 1
 -14 4 -4 89.8513 91.9832 3
 -14 -4 -4 74.0814 113.418 3
 14 -4 -4 28.1031 86.7583 2
 -14 4 -4 241.776 188.121 4
 -14 4 -3 285.377 189.906 4
 14 -4 -3 205.584 112.092 7
 14 -4 -3 55.2113 146.138 6
 -14 -4 -3 -117.106 108.422 3
 -14 4 -3 360.097 166.982 3
 14 -4 -3 207.617 130.49 2
 14 4 -3 91.9439 132.728 1
 14 -4 -2 210.498 112.383 7
 14 4 -2 249.757 83.9855 4
 14 -4 -2 318.393 184.808 6
 14 4 -2 231.938 114.896 1
 -14 -4 -2 133.365 95.5635 3
 -14 4 -2 317.911 112.566 3
 14 -4 -2 223.575 114.185 2
 -14 4 -2 344.028 205.242 4
 14 4 -1 752.474 162.127 4
 14 -4 -1 651.025 200.216 7
 -14 4 -1 1094.1 298.358 4
 14 -4 -1 824.863 243.55 6
 14 4 -1 698.505 120.079 5
 -14 -4 -1 658.44 203.992 3
 14 4 -1 944.334 280.642 1
 -14 4 -1 730.891 145.295 3
 -14 4 0 258.139 196.508 4
 14 -4 0 277.616 148.145 7
 -14 -4 0 359.205 183.427 7
 14 4 0 289.709 122.26 4
 14 4 0 272.373 154.832 1
 14 -4 0 335.664 180.787 6
 14 4 0 147.338 70.0565 5
 -14 -4 0 624.455 207.176 3
 -14 4 1 1227.63 307.419 4
 14 -4 1 791.71 278.834 7
 -14 -4 1 838.721 258.941 7
 14 4 1 922.378 283.909 1
 14 4 1 1009.02 237.097 4
 14 -4 1 785.698 251.46 6
 14 4 1 670.114 182.316 5
 14 -4 2 341.098 168.632 6
 14 -4 2 274.23 149.162 7
 -14 4 2 561.508 226.795 4
 14 4 2 614.763 208.139 1
 -14 -4 2 186.087 128.531 7
 14 4 2 252.829 125.495 5
 -14 -4 2 528.192 242.123 8
 14 -4 3 -62.4893 101.134 7
 -14 4 3 -100.425 115.069 4
 -14 -4 3 157.131 131.13 7
 14 -4 3 84.0731 106.152 6
 14 4 3 -11.2059 104.158 5
 -14 -4 3 -74.1878 122.722 8
 -14 -4 4 -1.9323 77.585 7
 -14 4 4 -85.0427 62.252 4
 14 -4 4 26.4043 109.582 6
 14 4 4 55.4113 80.444 5
 -14 -4 4 262.104 185.644 8
 -14 4 5 393.991 215.953 4
 14 4 5 89.5159 105.718 5
 -14 4 6 46.0969 100.573 4
 -14 -4 6 -0.23566 97.2065 8
 14 4 6 -142.464 188.725 5
 -14 5 -6 65.1347 123.455 4
 14 5 -6 -0.21276 91.7446 1
 -14 5 -5 80.2669 153.698 4
 14 5 -5 288.285 233.6 1
 -14 -5 -5 211.872 206.034 3
 -14 -5 -5 74.3019 166.136 2
 -14 5 -4 38.6372 111.091 4
 14 -5 -4 314.492 215.25 6
 -14 -5 -4 -42.3604 82.4474 3
 14 5 -4 0.17855 93.202 1
 -14 5 -3 233.273 219.506 4
 -14 -5 -3 494.594 262.16 7
 14 -5 -3 428.512 186.82 6
 -14 -5 -3 384.496 188.636 3
 14 5 -3 590.569 540.51 1
 -14 5 -2 279.024 285.059 4
 14 -5 -2 240.978 165.594 7
 -14 -5 -2 184.15 182.484 7
 14 -5 -2 69.5194 73.5641 6
 14 5 -2 -61.7735 103.368 1
 -14 -5 -2 94.4496 106.037 3
 14 -5 -1 752.76 258.062 7
 -14 -5 -1 733.709 273.996 7
 14 5 -1 653.08 189.583 4
 14 5 -1 688.268 243.655 1
 14 -5 -1 894.167 280.52 6
 -14 -5 -1 780.013 215.965 3
 -14 5 -1 885.951 287.925 4
 -14 -5 0 156.966 96.2191 3
 -14 -5 0 340.359 208.723 7
 -14 5 0 138.946 132.018 4
 14 -5 0 -116.491 149.772 7
 14 5 0 181.699 124.911 4
 14 5 0 440.449 245.125 1
 14 -5 0 142.996 137.302 6
 14 5 0 -88.1838 48.3423 5
 -14 5 1 945.918 290.826 4
 14 -5 1 737.901 269.569 7
 -14 -5 1 620.362 241.225 7
 14 5 1 1455.78 353.388 1
 14 5 1 837.217 241.637 4
 14 -5 1 936.949 275.441 6
 14 5 1 924.532 240.72 5
 14 -5 2 211.778 196.389 7
 -14 5 2 48.2855 83.1422 4
 14 5 2 -50.3479 122.153 1
 -14 -5 2 134.731 124.851 7
 14 5 2 218.694 137.086 4
 14 -5 2 188.208 148.082 6
 14 5 2 381.313 187.59 5
 14 -5 3 130.833 171.456 7
 -14 5 3 524.973 235.615 4
 -14 -5 3 662.559 269.031 7
 14 -5 3 360.157 179.004 6
 14 5 3 213.699 199.98 5
 -14 -5 3 854.12 339.962 8
 14 -5 4 63.1278 157.871 7
 -14 -5 4 116.988 99.3375 7
 -14 5 4 311.231 187.989 4
 14 5 4 -124.752 115.665 5
 -14 -5 4 192.571 169.046 8
 -14 -5 5 387.702 197.389 7
 -14 5 5 200.277 153.6 4
 14 5 5 120.813 143.029 5
 -14 -5 5 415.85 241.274 8
 -14 5 6 -136.986 151.801 4
 -14 6 -5 0.64048 105.587 4
 -14 -6 -5 -46.9813 118.833 7
 -14 6 -4 -96.6438 128.401 4
 -14 -6 -4 131.511 149.326 7
 14 -6 -4 233.782 235.767 6
 14 6 -4 76.4745 108.753 1
 -14 -6 -3 549.418 268.793 7
 14 -6 -3 388.596 163.446 6
 14 6 -3 183.36 130.959 1
 -14 6 -3 104.76 122.151 4
 14 -6 -2 -37.4479 97.535 7
 -14 -6 -2 -315.71 212.458 7
 -14 6 -2 26.4562 119.162 4
 14 -6 -2 77.11 71.885 6
 14 6 -2 233.142 242.103 1
 -14 6 -1 256.815 217.865 4
 14 -6 -1 403.949 220.838 7
 -14 -6 -1 320.873 267.68 7
 14 6 -1 264.278 226.818 1
 14 -6 -1 554.289 230.824 6
 -14 6 0 105.367 115.873 4
 14 -6 0 3.41598 86.6308 7
 -14 -6 0 108.973 153.356 7
 14 6 0 -108.136 68.1 4
 14 6 0 304.322 240.678 1
 14 -6 0 138.302 136.594 6
 -14 6 1 684.639 289.468 4
 -14 -6 1 341.294 203.343 7
 14 6 1 267.664 224.307 1
 14 6 1 357.654 189.683 4
 14 -6 1 153.819 137.616 6
 14 -6 1 280.304 156.013 7
 14 -6 2 274.339 195.043 7
 -14 6 2 -121.157 91.918 4
 -14 -6 2 81.2559 144.461 7
 14 6 2 241.03 141.23 4
 14 6 2 -109.128 121.581 1
 14 6 2 5.67692 109.777 5
 14 -6 3 348.396 222.861 7
 -14 6 3 74.9519 87.0012 4
 -14 -6 3 403.585 234.543 7
 14 6 3 251.046 237.277 5
 14 -6 4 -231.427 199.896 7
 -14 -6 4 82.5585 187.781 7
 -14 6 4 33.3946 138.983 4
 14 6 4 68.7368 166.11 5
 -14 7 -3 -158.285 233.35 4
 14 -7 -3 320.341 229.207 6
 -14 7 -2 140.799 203.213 4
 -14 -7 -2 235.953 243.463 7
 14 -7 -2 134.232 136.244 6
 14 7 -2 230.813 173.813 1
 -14 7 -1 221.957 230.834 4
 14 -7 -1 -46.2136 130.941 7
 -14 -7 -1 119.992 221.063 7
 14 7 -1 401.338 307.581 1
 14 -7 0 444.344 266.47 7
 -14 -7 0 989.161 391.849 7
 14 7 0 1308.25 455.818 1
 -14 7 0 468.742 255.22 4
 14 -7 1 71.1656 159.405 7
 -14 7 1 85.701 107.512 4
 -14 -7 1 198.711 231.472 7
 14 7 1 115.913 195.619 1
 14 7 1 -88.6123 133.618 4
 14 -7 2 72.8988 193.772 7
 -14 7 2 392.621 252.187 4
 -14 -7 2 397.983 268.769 7
 14 7 2 343.612 229.24 4
 14 7 2 154.718 203.294 1
 14 7 3 104.388 131.431 1
 14 7 3 200.508 173.338 5
 15 0 -7 -91.2267 198.389 2
 -15 0 -7 427.796 282.248 3
 -15 0 -7 574.678 307.559 2
 -15 0 -6 451.151 313.701 3
 15 0 -6 37.4555 122.431 2
 -15 0 -6 201.99 173.104 2
 15 0 -5 1551.69 351.95 1
 15 0 -5 814.639 283.297 2
 -15 0 -5 1448.01 372.887 3
 -15 0 -5 1604.82 365.84 2
 15 0 -4 155.035 183.701 2
 15 0 -4 229.234 172.941 1
 -15 0 -4 143.111 158.828 3
 -15 0 -4 50.1565 109.817 2
 -15 0 -3 3881.13 447.33 2
 15 0 -3 4201 503.967 1
 -15 0 -3 4418.35 541.662 3
 15 0 -3 4373.18 295.033 4
 15 0 -2 -17.104 65.1246 1
 15 0 -2 18.8875 56.2117 6
 -15 0 -2 56.5467 84.3602 3
 -15 0 -2 -3.35894 22.5335 1
 -15 0 -2 55.1828 70.3187 2
 15 0 -1 3247.58 386.857 1
 15 0 -1 3382.05 358.2 6
 -15 0 -1 3857.91 433.957 3
 -15 0 -1 3073.58 217.997 8
 -15 0 0 148.611 100.385 8
 15 0 0 94.6795 141.807 6
 -15 0 0 0.93311 56.8545 3
 15 0 0 120.165 99.4675 5
 15 0 0 125.887 92.6112 1
 15 0 1 2764.6 277.244 1
 15 0 1 2744.45 357.94 6
 -15 0 1 2895.56 371.735 3
 -15 0 1 2413.7 318.051 8
 15 0 1 2637.16 330.788 5
 -15 0 1 2588.52 248.964 4
 -15 0 2 -19.0878 83.9619 8
 -15 0 2 25.1458 39.0308 4
 15 0 2 27.4882 77.1202 6
 15 0 2 -6.40348 69.2769 5
 15 0 3 4051.76 482.559 5
 -15 0 3 3483.73 531.912 8
 -15 0 3 4347.27 280.292 4
 -15 0 4 195.211 153.886 8
 15 0 4 58.0826 119.356 5
 -15 0 5 754.198 311.596 8
 15 0 5 1210.12 311.286 5
 -15 0 6 178.389 181.822 8
 15 0 6 122.672 162.144 5
 -15 0 7 523.78 359.358 8
 15 0 7 310.706 223.558 5
 -15 1 -8 214.675 206.687 2
 15 1 -7 693.501 400.406 2
 15 -1 -7 194.636 219.464 2
 -15 1 -7 784.644 400.286 3
 -15 -1 -7 1385.28 504.91 3
 -15 1 -7 100.636 82.0812 2
 -15 -1 -7 281.091 285.367 2
 15 1 -6 434.583 236.335 2
 15 -1 -6 478.242 262.933 2
 -15 -1 -6 603.312 301.693 3
 -15 1 -6 478.996 245.377 2
 15 1 -6 590.692 242.202 1
 -15 -1 -6 679.846 310.099 2
 -15 1 -6 1239.69 444.256 3
 15 1 -5 702.985 302.634 2
 15 -1 -5 1075.01 318.681 2
 -15 1 -5 809.459 357.825 3
 -15 -1 -5 1837.16 462.017 3
 -15 1 -5 893.868 268.153 2
 -15 -1 -5 1415.88 352.518 2
 15 1 -5 850.755 285.943 1
 15 -1 -4 1313.24 330.643 2
 -15 -1 -4 1604.24 358.49 3
 15 1 -4 1585.91 336.289 1
 -15 1 -4 938.795 313.623 3
 -15 1 -4 1384.82 279.995 2
 -15 -1 -4 1112.27 307.861 2
 15 1 -3 888.137 223.38 1
 15 -1 -3 830.128 242.908 2
 -15 1 -3 830.299 101.726 1
 15 1 -3 977.626 191.143 6
 -15 1 -3 1288.95 294.088 3
 -15 -1 -3 774.038 229.347 3
 -15 1 -3 928.362 197.032 2
 -15 -1 -3 1236.53 287.202 2
 15 -1 -2 4337.91 426.75 2
 -15 -1 -2 4463.15 472.867 2
 15 1 -2 4503.12 485.589 1
 -15 1 -2 4146.52 309.15 1
 15 1 -2 4509.9 380.256 6
 15 -1 -2 4539.73 459.686 6
 -15 1 -2 4126.78 486.644 3
 -15 -1 -2 4336.78 498.156 3
 -15 1 -2 4333.59 340.041 2
 15 1 -1 2495.92 284.176 6
 15 -1 -1 2430.87 328.371 6
 -15 -1 -1 2412.44 373.204 3
 -15 1 -1 2475.34 346.279 3
 15 1 -1 2394.16 340.1 1
 -15 -1 -1 2687.71 265.466 8
 -15 1 -1 2750.95 212.148 8
 -15 -1 0 1672.71 238.984 8
 15 1 0 1839.08 257.729 1
 15 1 0 1604.04 245.217 6
 15 -1 0 1859.79 293.469 6
 15 1 0 1532.87 225.936 5
 -15 -1 0 1877.23 310.057 3
 -15 1 0 1612.08 277.39 3
 -15 1 0 2065.01 250.486 8
 15 1 1 2472.35 277.059 1
 15 1 1 2326.94 324.005 6
 15 -1 1 2233.76 335.396 6
 -15 -1 1 2786.44 379.07 3
 15 -1 1 2518.86 199.903 2
 15 1 1 2620.66 316.177 5
 15 -1 1 2355.8 322.439 5
 -15 1 1 2317.33 276.522 4
 -15 -1 1 2273.09 319.04 8
 -15 1 1 2324.47 312.2 8
 -15 1 2 4179.89 274.248 7
 15 1 2 4372.77 311.93 1
 15 -1 2 4230.73 491.402 6
 15 1 2 4493.97 465.09 5
 -15 -1 2 4080.33 300.219 5
 15 -1 2 4448.1 490.717 5
 -15 1 2 4728.46 385.224 4
 15 1 2 4676.98 314.699 8
 -15 -1 2 4164.8 492.381 8
 -15 1 2 4501.59 507.515 8
 -15 -1 3 671.493 233.424 8
 -15 1 3 746.081 230.948 8
 15 1 3 714.802 94.1984 1
 -15 1 3 963.302 182.044 4
 -15 -1 3 793.247 152.713 7
 15 -1 3 980.987 265.574 6
 15 1 3 1113.06 250.309 5
 15 -1 3 814.511 225.015 5
 15 1 3 875.321 144.494 8
 -15 1 4 1415.24 357.607 8
 -15 -1 4 1447.97 183.538 7
 15 1 4 1380.56 322.782 5
 -15 1 4 1321.13 228.904 4
 15 -1 4 1261.24 300.655 5
 -15 -1 4 1762.05 397.455 8
 -15 1 5 522.907 248.525 8
 -15 -1 5 631.326 299.296 8
 15 1 5 855.028 286.032 5
 15 -1 5 664.033 250.182 5
 -15 1 6 674.639 240.083 5
 15 1 6 747.481 293.957 5
 -15 1 6 1028.94 368.663 8
 15 -1 6 760.269 325.353 5
 -15 -1 6 150.584 134.824 8
 -15 -1 7 61.5984 136.354 8
 15 1 7 133.207 151.86 5
 15 -1 7 255.931 219.741 5
 15 -1 8 160.534 196.242 5
 15 2 -7 173.234 211.959 2
 15 -2 -7 45.9796 174.053 2
 -15 2 -7 640.32 353.882 3
 15 2 -7 149.289 149.291 1
 -15 -2 -7 444.604 277.439 3
 -15 -2 -7 170.472 106.543 2
 15 2 -6 784.23 338.157 2
 15 -2 -6 895.293 333.335 2
 -15 2 -6 771.612 350.084 3
 -15 2 -6 1085.41 323.395 2
 -15 -2 -6 1091.17 384.77 3
 15 2 -6 610.059 285.106 1
 -15 -2 -6 1333.5 435.75 2
 15 2 -5 292.56 169.611 1
 15 -2 -5 15.0627 92.3139 2
 -15 2 -5 82.5726 133.518 2
 -15 2 -5 101.935 129.981 3
 -15 -2 -5 55.2423 64.0675 3
 -15 -2 -5 144.533 120.927 2
 15 -2 -4 1960.88 410.373 2
 15 2 -4 1950.63 273.67 6
 -15 2 -4 1814.71 304.054 2
 -15 2 -4 1301.32 351.564 3
 -15 -2 -4 2268.64 440.046 3
 15 2 -4 1507.95 344.745 1
 -15 -2 -4 1946.53 405.404 2
 15 -2 -3 165.931 133.878 2
 15 2 -3 294.924 184.393 1
 15 2 -3 252.206 93.5514 6
 -15 2 -3 162.179 82.1042 2
 -15 2 -3 97.3725 116.575 3
 -15 -2 -3 229.337 162.639 3
 -15 -2 -3 -3.86409 83.2018 2
 15 -2 -2 2124.49 293.048 2
 -15 2 -2 1982.5 180.883 2
 15 2 -2 2417.32 382.876 1
 15 2 -2 2405.76 241.705 6
 15 -2 -2 2736.41 390.044 6
 -15 2 -2 2357.48 222.066 8
 -15 2 -2 2267 343.6 3
 -15 -2 -2 2198.49 368.22 3
 15 -2 -1 694.225 124.398 2
 15 2 -1 590.594 122.323 6
 15 2 -1 729.485 209.632 1
 15 -2 -1 535.205 172.248 6
 -15 -2 -1 646.42 193.754 3
 -15 2 -1 683.466 170.95 3
 15 2 -1 681.069 115.81 5
 15 2 0 5849.98 501.401 1
 15 2 0 5118.52 398.822 6
 15 -2 0 5124.06 518.397 6
 -15 -2 0 5979.76 562.137 3
 -15 2 0 4896.02 435.438 3
 15 2 0 5097.75 388.311 5
 -15 2 0 5104.31 497.236 4
 -15 -2 0 6178.6 537.522 8
 -15 -2 1 983.03 248.28 8
 -15 2 1 516.438 163.752 4
 -15 -2 1 585.11 99.9638 4
 -15 -2 1 384.633 147.755 3
 15 -2 1 603.084 196.507 6
 -15 -2 1 504.512 109.816 6
 -15 -2 1 569.102 109.704 5
 15 2 1 735.56 159.35 1
 15 2 1 485.428 143.002 5
 15 2 2 2299.48 278.916 1
 -15 -2 2 2017.72 307.758 7
 15 -2 2 2358.81 372.825 6
 -15 -2 2 2294.87 379.935 8
 -15 -2 2 1655.43 127.029 5
 15 2 2 2592.08 364.768 5
 15 -2 2 2290.31 344.765 5
 -15 2 2 2032.8 311.88 4
 -15 2 3 415.212 159.486 4
 -15 -2 3 185.98 108.04 7
 15 -2 3 282.598 163.644 6
 15 2 3 281.982 95.9715 1
 15 2 3 159.865 139.361 5
 -15 -2 3 233.507 170.988 8
 15 -2 3 347.086 183.156 5
 -15 -2 4 1688.97 403.117 8
 -15 -2 4 2248.57 303.313 7
 15 2 4 2150.04 404.036 5
 15 -2 4 1992.09 374.32 5
 -15 2 4 1615.12 373.597 8
 -15 2 4 2298.54 343.981 4
 -15 2 5 148.587 81.2455 4
 -15 2 5 415.98 232.995 8
 -15 -2 5 250.698 206.947 8
 15 2 5 -35.0967 103.18 5
 15 -2 5 81.4727 125.562 5
 -15 2 6 1280.98 432.133 8
 -15 -2 6 843.737 322.817 8
 15 2 6 1519.73 382.608 5
 15 -2 6 607.686 267.594 5
 -15 2 7 35.9106 126.481 8
 -15 -2 7 443.979 275.3 8
 -15 2 7 403.805 240.692 5
 15 2 7 214.131 204.339 5
 15 -2 7 42.6584 121.016 5
 15 -3 -7 256.87 226.406 2
 -15 3 -7 334.807 313.785 3
 -15 -3 -7 668.487 328.186 3
 15 -3 -6 252.802 217.267 2
 -15 3 -6 108.137 174.335 3
 -15 -3 -6 123.707 123.61 3
 -15 -3 -6 255.398 243.65 2
 15 3 -6 137.213 216.869 1
 15 -3 -5 677.358 279.336 2
 -15 3 -5 986.034 323.792 3
 -15 -3 -5 670.027 273.759 3
 15 3 -5 239.734 137.255 1
 -15 -3 -5 559.345 279.434 2
 15 3 -4 1203.85 325.901 1
 15 -3 -4 952.647 269.39 2
 -15 3 -4 880.682 263.8 3
 -15 -3 -4 1128.59 309.471 3
 -15 -3 -4 906.221 295.712 2
 -15 -3 -3 2470.07 458.807 2
 -15 3 -3 2158.92 358.326 3
 15 3 -3 2353.08 420.16 1
 15 -3 -3 1875.87 338.954 2
 -15 3 -3 1838.69 226.133 2
 15 -3 -3 2495.92 440.417 6
 -15 -3 -3 2031.7 381.293 3
 15 -3 -3 1841.15 233.134 7
 -15 3 -2 609.375 215.959 4
 15 -3 -2 550.053 160.389 7
 15 -3 -2 1121.31 219.896 2
 15 -3 -2 1355.72 308.86 6
 -15 -3 -2 769.96 220.515 3
 -15 3 -2 767.899 190.16 3
 15 3 -2 1092.83 286.656 1
 15 -3 -1 1376.12 174.694 2
 15 -3 -1 1257.56 250.484 7
 15 -3 -1 1225.35 269.317 6
 15 3 -1 1379.6 165.311 5
 15 3 -1 1638.46 325.108 1
 -15 -3 -1 1682.04 312.623 3
 -15 3 -1 1365.18 239.167 3
 -15 3 -1 1335.08 303.025 4
 15 -3 0 1314.29 287.672 7
 -15 3 0 1728.7 351.728 4
 15 -3 0 1955.27 342.326 6
 15 3 0 1651.38 331.656 1
 15 3 0 1675.64 234.127 5
 -15 -3 0 1340.25 275.421 3
 -15 -3 1 1656.51 318.424 8
 15 -3 1 1511.41 331.058 7
 -15 -3 1 1912.23 347.965 7
 -15 -3 1 1468.5 151.665 6
 15 -3 1 1596.03 314.329 6
 15 3 1 2167.2 345.033 1
 15 3 1 1635.88 270.595 5
 -15 3 1 2217.68 387.431 4
 15 -3 2 1197.24 314.373 7
 -15 -3 2 1070.72 258.542 7
 15 3 2 1035.31 238.49 1
 -15 -3 2 1063.5 290.228 8
 15 -3 2 1021.46 277.653 6
 15 3 2 1272.19 282.762 5
 -15 3 2 924.187 258.295 4
 15 3 3 2159.47 313.659 1
 -15 -3 3 2303.24 363.719 7
 15 -3 3 2243.51 414.388 6
 15 3 3 2276.65 404.932 5
 -15 3 3 2504.54 399.539 4
 -15 -3 3 2206.76 446.753 8
 -15 -3 4 680.88 208.861 7
 -15 3 4 990.492 253.449 4
 15 -3 4 1358.77 345.52 6
 15 3 4 1349.25 349.415 5
 15 -3 4 686.339 221.28 5
 -15 -3 4 1432.09 396.908 8
 -15 -3 5 825.39 337.963 8
 -15 3 5 417.898 195.356 4
 15 3 5 561.524 212.645 5
 15 -3 5 355.665 208.112 5
 -15 3 6 751.677 345.475 8
 -15 3 6 77.1947 58.4161 4
 15 3 6 513.143 268.217 5
 -15 -3 6 194.007 165.26 8
 15 -3 6 737.619 301.207 5
 -15 3 7 643.77 295.346 5
 -15 -3 7 528.874 317.174 8
 15 -4 -6 45.7477 220.487 2
 15 4 -6 -70.5567 115.14 1
 -15 -4 -6 90.6204 152.878 2
 -15 4 -6 -294.274 203.689 4
 15 4 -5 239.507 216.275 1
 -15 -4 -5 783.677 378.597 2
 -15 -4 -5 303.506 209.765 3
 15 -4 -5 728.666 282.738 2
 -15 4 -5 280.397 174.276 4
 15 4 -4 230.068 164.681 1
 -15 -4 -4 431.707 238.812 2
 -15 -4 -4 267.437 191.476 3
 15 -4 -4 118.152 59.7193 2
 -15 4 -4 89.7898 110.621 4
 15 -4 -3 2529.61 403.588 2
 -15 4 -3 2185.65 461.989 4
 -15 4 -3 2336.17 354.955 3
 15 -4 -3 2140.1 423.211 6
 -15 -4 -3 1760.64 384.782 3
 15 4 -3 2264.73 455.128 1
 15 -4 -2 101.68 95.8105 7
 -15 4 -2 182.42 172.751 4
 15 -4 -2 6.08031 111.321 6
 15 4 -2 239.064 123.31 1
 -15 -4 -2 80.9494 128.219 3
 -15 4 -2 124.755 97.878 3
 15 -4 -2 14.533 84.8422 2
 -15 4 -1 2270.98 459.496 4
 15 -4 -1 1809.45 340.407 7
 -15 4 -1 1893.66 232.733 3
 15 -4 -1 2201.81 379.544 6
 15 4 -1 2256.71 429.036 1
 15 4 -1 2130.61 213.874 5
 -15 -4 -1 1952.62 365.643 3
 15 4 -1 2150.9 283.62 4
 15 -4 0 -97.3289 115.628 7
 -15 -4 0 88.2692 118.148 7
 15 4 0 23.4591 70.0627 4
 15 -4 0 16.7934 93.3609 6
 15 4 0 29.7997 42.5705 5
 -15 4 0 215.978 167.963 4
 -15 -4 0 123.805 92.0832 3
 -15 4 1 2651.94 444.987 4
 15 -4 1 2031.43 405.455 7
 -15 -4 1 2133.58 410.421 7
 15 4 1 3058.59 469.588 1
 15 -4 1 2360.4 405.108 6
 15 4 1 2314.13 348.989 5
 -15 -4 1 2392.68 460.984 8
 15 -4 2 66.9949 141.264 7
 -15 4 2 -21.5787 80.9214 4
 -15 -4 2 402.684 220.392 7
 15 4 2 71.3534 158.209 1
 15 -4 2 332.343 166.038 6
 15 4 2 215.169 159.052 5
 -15 -4 2 -75.9806 94.4996 8
 15 -4 3 1374.22 366.2 7
 -15 4 3 2255.66 421.572 4
 -15 -4 3 2189.72 405.659 7
 15 4 3 1909.35 345.649 1
 15 -4 3 1678.99 368.381 6
 -15 -4 3 1599.86 427.024 8
 15 4 3 1900.94 394.458 5
 -15 -4 4 34.2421 91.3789 7
 -15 4 4 17.3088 69.3119 4
 15 -4 4 147.661 124.886 6
 15 4 4 193.632 179.433 5
 -15 -4 4 188.389 184.105 8
 -15 4 5 1040.81 324.594 4
 15 4 5 667.583 297.552 5
 -15 -4 5 788.784 330.072 8
 -15 4 6 -98.4119 155.989 8
 15 4 6 148.046 114.948 5
 -15 4 6 240.526 178.856 4
 -15 5 -6 1967.65 512.927 4
 15 5 -6 498.525 304.484 1
 -15 -5 -5 148.77 159.174 2
 15 5 -5 249.281 286.58 1
 -15 5 -5 407.446 239.116 4
 -15 -5 -5 156.152 184.45 3
 15 -5 -4 671.139 318.971 6
 -15 -5 -4 1110.76 342.583 3
 -15 5 -4 538.896 248.994 4
 15 5 -4 952.437 342.765 1
 15 -5 -3 379.717 197.092 6
 -15 -5 -3 421.258 195.736 3
 15 5 -3 37.4581 100.083 1
 -15 5 -3 201.147 205.939 4
 -15 5 -2 447.142 253.247 4
 15 -5 -2 301.763 174.351 7
 -15 -5 -2 126.168 132.16 7
 15 -5 -2 487.658 211.061 6
 15 5 -2 270.24 207.301 1
 -15 -5 -2 166.198 129.533 3
 -15 5 -1 213.748 192.022 4
 -15 -5 -1 305.567 186.081 7
 15 5 -1 631.586 179.929 4
 15 5 -1 915.171 330.899 1
 15 -5 -1 551.203 217.142 6
 15 -5 -1 379.011 210.095 7
 -15 -5 -1 459.125 173.329 3
 -15 5 0 2965.49 530.431 4
 15 -5 0 2130.35 437.683 7
 -15 -5 0 2950.93 530.382 7
 15 5 0 2100.42 358.585 4
 15 5 0 2397.76 463.595 1
 15 -5 0 2568.75 459.377 6
 15 5 0 2438.23 338.448 5
 -15 -5 0 1988.78 344.085 3
 -15 5 1 544.218 250.651 4
 15 -5 1 710.43 280.448 7
 -15 -5 1 506.349 255.142 7
 15 5 1 726.486 292.633 1
 15 5 1 692.099 235.759 4
 15 -5 1 286.561 148.565 6
 15 5 1 464.081 184.454 5
 15 -5 2 63.5607 115.746 7
 -15 5 2 231.58 156.671 4
 -15 -5 2 135.35 151.246 7
 15 5 2 -5.89752 90.0686 1
 15 -5 2 71.1886 123.917 6
 15 5 2 334.876 169.278 5
 -15 -5 3 234.45 183.408 8
 15 -5 3 236.107 219.669 7
 -15 5 3 511.057 215.815 4
 -15 -5 3 258.332 181.138 7
 15 5 3 134.699 152.344 1
 15 -5 3 487.569 236.602 6
 15 5 3 131.975 185.097 5
 15 -5 4 703.273 247.968 7
 -15 -5 4 987.146 303.273 7
 -15 5 4 776.464 269.916 4
 15 5 4 744.45 289.139 5
 -15 -5 4 674.463 276.385 8
 -15 5 5 -7.81249 81.9983 4
 15 5 5 17.5895 68.3822 5
 -15 5 6 238.396 175 4
 -15 6 -5 423.796 237.178 4
 -15 -6 -5 370.033 289.163 7
 -15 6 -4 744.419 356.306 4
 -15 -6 -4 935.455 380.559 7
 15 -6 -4 941.174 354.611 6
 15 6 -4 167.013 187.093 1
 -15 6 -3 -30.8464 112.868 4
 -15 -6 -3 -101.644 135.171 7
 15 -6 -3 344.525 211.844 6
 15 6 -3 379.995 239.293 1
 -15 6 -2 442.603 238.913 4
 15 -6 -2 641.561 242.397 7
 -15 -6 -2 457.585 237.945 7
 15 -6 -2 847.711 275.015 6
 15 6 -2 678.551 302.963 1
 -15 6 -1 177.449 164.986 4
 15 -6 -1 170.767 153.976 7
 -15 -6 -1 508.084 212.582 7
 15 6 -1 362.51 293.003 1
 15 -6 -1 716.168 274.421 6
 -15 6 0 937.059 313.635 4
 15 -6 0 527.949 229.355 7
 -15 -6 0 1004.56 358.26 7
 15 6 0 828.268 256.105 4
 15 6 0 903.665 368.212 1
 15 -6 0 1031.6 322.544 6
 -15 6 1 542.941 255.006 4
 15 -6 1 194.243 215.131 7
 -15 -6 1 665.115 302.748 7
 15 6 1 629.069 275.379 1
 15 6 1 108.635 90.148 4
 15 -6 1 156.765 121.457 6
 -15 6 2 660.792 274.633 4
 -15 -6 2 657.608 288.648 7
 15 -6 2 729.773 296.474 7
 15 6 2 219.203 184.593 1
 15 6 2 703.699 247.003 4
 15 6 2 431.069 198.442 5
 15 -6 3 157.881 190.88 7
 -15 6 3 -91.7781 175.378 4
 -15 -6 3 135.679 196.445 7
 15 6 3 -100.326 115.961 1
 15 6 3 81.9279 149.21 5
 15 -6 4 497.111 300.878 7
 -15 -6 4 586.944 313.792 7
 -15 6 4 707.571 301.304 4
 15 6 4 734.23 311.448 5
 15 -7 -3 336.722 230.477 6
 -15 7 -2 20.4491 149.954 4
 -15 -7 -2 144.795 178.744 7
 15 -7 -2 -60.7984 131.145 6
 -15 7 -1 368.683 271.328 4
 15 -7 -1 159.762 142.137 7
 -15 -7 -1 574.356 282.15 7
 15 7 -1 1191 476.662 1
 -15 7 0 -222.134 156.468 4
 -15 -7 0 260.35 219.526 7
 15 -7 0 170.979 206.986 7
 15 -7 1 749.215 337.107 7
 -15 7 1 171.683 137.945 4
 -15 -7 1 745.796 346.815 7
 15 7 1 731.484 281.861 4
 15 7 1 407.09 247.801 1
 15 -7 2 63.5195 213.499 7
 -15 -7 2 376.36 266.32 7
 15 7 2 14.4725 218.174 1
 15 7 2 -271.78 189.463 4
 15 7 3 222.77 182.217 1
 16 0 -7 -17.8521 177.323 2
 -16 0 -7 188.999 222.938 3
 -16 0 -7 -11.7589 91.1851 2
 16 0 -6 1863.72 500.22 2
 -16 0 -6 2463.99 543.696 3
 -16 0 -6 2280.34 485.411 2
 16 0 -5 53.7178 78.6956 2
 16 0 -5 219.983 151.3 1
 -16 0 -5 99.8785 244.35 3
 -16 0 -5 -54.2228 96.3655 2
 -16 0 -4 4771.07 554.518 2
 16 0 -4 3613.13 507.508 1
 -16 0 -4 3877.07 587.558 3
 16 0 -4 4553.81 613.033 2
 16 0 -3 35.7499 72.1067 1
 16 0 -3 222.907 136.643 6
 -16 0 -3 226.063 151.125 3
 -16 0 -3 -73.9777 62.8878 2
 -16 0 -2 3770.59 386.276 2
 -16 0 -2 3208.83 250.789 1
 16 0 -2 3979.38 475.445 1
 16 0 -2 3742.03 393.622 6
 -16 0 -2 3640.59 451.779 3
 16 0 -1 -63.9884 60.2417 6
 -16 0 -1 32.1991 80.2209 3
 16 0 -1 -37.4491 63.2763 1
 -16 0 -1 12.9453 34.6001 8
 16 0 0 7670.73 551.039 1
 16 0 0 7640.05 576.354 6
 -16 0 0 8118.24 635.175 3
 16 0 0 7443.04 523.861 5
 -16 0 0 7867.16 481.981 8
 -16 0 1 -53.0391 78.724 8
 16 0 1 98.893 141.692 6
 -16 0 1 3.355 39.1354 4
 16 0 1 51.8351 49.0902 1
 16 0 1 -38.0266 58.1167 5
 -16 0 1 11.8914 72.1958 3
 16 0 2 3571.08 444.906 6
 16 0 2 3824.35 441.132 5
 -16 0 2 4030.48 279.599 4
 -16 0 2 3828.72 470.773 8
 -16 0 3 108.219 109.855 8
 -16 0 3 14.4407 46.0484 4
 16 0 3 273.425 197.123 5
 16 0 4 4673.73 582.218 5
 -16 0 4 4644.13 626.169 8
 -16 0 5 -39.3774 244.398 8
 16 0 5 -55.6449 76.5525 5
 -16 0 6 1513.25 441.977 8
 16 0 6 1814.79 416.917 5
 16 0 7 -235.489 172.766 5
 -16 0 7 -271.302 192.384 8
 16 1 -7 1125.97 422.52 2
 16 -1 -7 808.22 375.464 2
 -16 1 -7 956.783 395.716 3
 -16 -1 -7 564.108 302.559 3
 -16 1 -7 722.303 347.132 2
 -16 -1 -7 864.667 382.933 2
 16 1 -6 890.262 283.205 1
 16 1 -6 518.544 299.487 2
 16 -1 -6 710.077 302.998 2
 -16 1 -6 1375.64 424.591 3
 -16 -1 -6 1034.06 368.739 3
 -16 1 -6 451.318 210.692 2
 -16 -1 -6 530.693 260.794 2
 16 1 -5 1699.84 424.986 2
 16 -1 -5 1100.08 325.068 2
 -16 1 -5 1781.08 433.295 3
 -16 -1 -5 1526.07 429.724 3
 -16 1 -5 1465.73 339.979 2
 -16 -1 -5 1524.43 384.053 2
 16 1 -5 1554.37 360.616 1
 16 -1 -4 1112.4 316.978 2
 16 1 -4 1035.8 305.571 1
 -16 1 -4 870.337 304.545 3
 -16 -1 -4 894.868 310.733 3
 -16 1 -4 1141.92 262.709 2
 -16 -1 -4 1202.7 320.828 2
 16 1 -3 2232.24 390.339 1
 -16 1 -3 2782.55 338.95 2
 16 -1 -3 2400.89 382.826 2
 -16 1 -3 2230.09 173.575 1
 16 1 -3 2407.57 308.198 6
 16 -1 -3 2699.42 374.781 6
 -16 -1 -3 2126.91 379.181 3
 -16 -1 -3 2941.95 426.159 2
 16 1 -2 1871.67 252.939 6
 16 -1 -2 2389.06 347.018 6
 -16 -1 -2 2249.24 376.985 3
 -16 1 -2 1450.28 319.28 3
 -16 -1 -2 2268.21 339.988 2
 16 1 -2 2196.17 349.437 1
 -16 1 -2 2078.29 246.73 2
 16 1 -1 2749.9 369.317 1
 16 1 -1 2550.09 299.25 6
 16 -1 -1 2778 368.146 6
 -16 -1 -1 2930.59 412.16 3
 -16 1 -1 2829.17 376.421 3
 -16 -1 -1 2963.35 290.679 8
 -16 1 -1 2777.66 224.549 8
 -16 1 0 1114.99 184.041 8
 16 1 0 1409.77 253.729 6
 16 1 0 1344.31 232.025 1
 16 -1 0 1332.17 285.211 6
 16 1 0 1325.02 217.285 5
 -16 -1 0 1506.64 233.865 8
 -16 -1 0 1426.53 284.249 3
 -16 1 0 1525.65 270.746 3
 16 -1 1 2397.22 205.358 2
 16 1 1 2476.45 286.621 1
 16 -1 1 2346.95 369.288 6
 -16 -1 1 2611.89 389.659 3
 16 1 1 2357.1 314.636 5
 16 -1 1 2262.47 339.594 5
 -16 1 1 2290.07 296.476 4
 -16 -1 1 2618.33 358.315 8
 -16 1 1 2378.51 324.785 8
 16 1 1 2326.94 327.52 6
 -16 1 2 1861.15 329.222 8
 -16 1 2 1984.06 202.551 7
 16 1 2 2142.81 229.429 1
 16 -1 2 1938.06 333.828 6
 16 1 2 2459.4 358.066 5
 -16 -1 2 1959.07 350.817 8
 16 -1 2 2117.28 348.851 5
 -16 1 2 2423.41 284.091 4
 16 1 2 2242.12 221.435 8
 -16 1 3 2268.4 406.176 8
 -16 -1 3 2356.21 253.666 7
 16 1 3 2405.85 180.34 1
 16 -1 3 2359.94 418.542 6
 16 1 3 2864.1 408.746 5
 -16 -1 3 2212.07 411.915 8
 16 -1 3 2363.62 387.949 5
 16 1 3 2242.25 218.269 8
 -16 1 3 2689.74 298.67 4
 -16 -1 4 1350.41 361.494 8
 -16 1 4 1542.05 374.668 8
 -16 1 4 1510.82 244.008 4
 16 1 4 1242.88 322.365 5
 16 -1 4 1548.6 350.375 5
 -16 -1 5 1276.72 380.395 8
 -16 1 5 1389.57 383.681 8
 16 1 5 1537.26 368.471 5
 16 -1 5 1349.07 341.248 5
 -16 -1 6 1700.49 447.112 8
 -16 1 6 594.126 297.398 8
 16 1 6 848.344 304.147 5
 16 -1 6 729.812 271.247 5
 -16 -1 7 228.644 225.165 8
 -16 1 7 612.469 311.873 8
 16 1 7 774.416 305.262 5
 16 -1 7 541.629 252.154 5
 16 2 -7 835.468 413.296 2
 16 -2 -7 844.717 366.04 2
 -16 2 -7 534.344 322.551 3
 -16 -2 -7 629.679 319.76 3
 16 2 -7 537.561 292.92 1
 -16 -2 -7 719.305 349.013 2
 16 2 -6 22.1744 110.158 2
 16 -2 -6 214.362 168.563 2
 -16 2 -6 140.428 151.572 3
 -16 -2 -6 123.197 198.86 3
 -16 2 -6 -51.6608 151.128 2
 16 2 -6 268.455 195.962 1
 -16 -2 -6 361.969 250.907 2
 16 2 -5 1575.28 394.231 1
 16 -2 -5 1758.78 405.496 2
 -16 2 -5 1679.36 430.962 3
 -16 2 -5 1431.77 313.144 2
 -16 -2 -5 1879.96 442.897 3
 -16 -2 -5 1701.83 426.985 2
 16 -2 -4 253.895 165.121 2
 16 2 -4 191.178 88.3965 6
 -16 2 -4 122.188 102.481 2
 -16 2 -4 159.944 188.43 3
 -16 -2 -4 238.874 203.815 3
 16 2 -4 102.4 99.9995 1
 -16 -2 -4 273.856 151.898 2
 16 -2 -3 5796.62 575.082 2
 -16 2 -3 5901.48 438.379 2
 -16 -2 -3 5478.6 629.141 2
 16 2 -3 5505.17 624.984 1
 16 2 -3 6361.4 436.581 6
 16 -2 -3 5980.39 619.952 6
 -16 2 -3 5015.23 596.877 3
 -16 -2 -3 5814.85 647.796 3
 16 2 -2 232.423 155.671 1
 16 -2 -2 -32.3971 38.8107 2
 16 2 -2 -1.4748 34.4646 6
 16 -2 -2 53.9792 103.934 6
 -16 -2 -2 123.621 109.515 3
 -16 2 -2 59.5905 87.9397 3
 -16 2 -2 85.8953 44.2064 8
 -16 2 -2 36.369 29.0686 2
 16 -2 -1 3342.21 276.904 2
 16 2 -1 4117.21 467.949 1
 16 2 -1 3342.87 304.069 6
 16 -2 -1 3559.75 433.973 6
 -16 -2 -1 3022.89 425.542 3
 -16 2 -1 3290.93 388.513 3
 16 2 -1 3493.2 275.428 5
 -16 2 0 -90.1534 88.9881 4
 16 2 0 38.067 53.2253 6
 16 -2 0 155.874 149.748 6
 16 2 0 71.6661 64.8266 5
 -16 -2 0 139.408 135.992 3
 16 2 0 72.5038 106.896 1
 -16 -2 0 117.641 108.151 8
 -16 2 0 68.626 58.4304 3
 16 2 1 4082.92 406.18 1
 16 -2 1 4557.27 521.886 6
 -16 -2 1 4353.47 510.078 3
 -16 -2 1 4068.46 305.282 5
 16 2 1 4289.06 419.336 5
 -16 2 1 4227.56 452.629 4
 -16 -2 1 4721.21 504.755 8
 -16 -2 1 4110.35 273.675 4
 -16 2 2 -14.5488 61.8751 4
 16 -2 2 -96.0488 124.354 6
 -16 -2 2 41.9787 62.9221 7
 -16 -2 2 29.5848 25.9123 5
 16 2 2 73.332 74.1616 1
 16 2 2 47.577 119.493 5
 -16 -2 2 218.195 137.526 8
 16 -2 2 201.498 115.967 5
 16 2 3 5896.83 405.421 1
 -16 -2 3 6140.32 510.161 7
 16 2 3 6173.31 626.247 5
 16 -2 3 6143.28 645.442 5
 16 -2 3 6044.86 694.857 6
 -16 -2 3 5107.01 648.258 8
 -16 2 3 6543.96 557.905 4
 -16 -2 4 434.268 250.02 8
 -16 2 4 139.513 143.131 8
 -16 -2 4 142.436 112.685 7
 -16 2 4 214.457 126.351 4
 16 2 4 284.844 199.041 5
 16 -2 4 205.449 187.531 5
 -16 -2 5 1400.26 398.728 8
 -16 2 5 1697.4 314.714 4
 -16 2 5 1759.06 436.306 8
 16 2 5 1997.14 433.777 5
 16 -2 5 1595.59 352.906 5
 -16 -2 6 74.039 232.516 8
 -16 2 6 247.421 206.975 8
 16 2 6 7.96028 100.932 5
 16 -2 6 359.765 237.102 5
 -16 2 7 82.8103 165.638 8
 -16 2 7 628.746 295.152 5
 16 2 7 613.284 287.24 5
 -16 -2 7 939.681 398.896 8
 16 -2 7 644.059 294.38 5
 16 -3 -7 263.874 211.446 2
 -16 3 -7 97.2993 228.299 3
 16 -3 -6 847.996 327.869 2
 -16 3 -6 507.575 335.089 3
 -16 -3 -6 809.213 315.431 3
 16 3 -6 753.318 304.031 1
 -16 -3 -6 610.399 261.603 2
 16 -3 -5 537.386 229.44 2
 -16 3 -5 673.804 274.962 3
 -16 -3 -5 885.926 322.84 3
 16 3 -5 977.512 316.644 1
 -16 -3 -5 912.903 329.472 2
 16 3 -4 2518.74 469.805 1
 16 -3 -4 1778.05 374.95 2
 -16 3 -4 2123.45 406.838 3
 -16 -3 -4 2255.13 459.623 3
 -16 -3 -4 2383.39 493.546 2
 -16 -3 -3 190.716 167.617 2
 16 3 -3 227.917 196.56 1
 16 -3 -3 167.903 113.719 2
 16 -3 -3 2.46981 101.791 6
 -16 3 -3 236.998 135.815 3
 -16 -3 -3 118.977 147.652 3
 16 -3 -2 2948.94 347.727 2
 16 3 -2 3522.45 509.368 1
 16 -3 -2 3164.17 466.329 6
 -16 -3 -2 3173.29 467.858 3
 -16 3 -2 3152.33 388.597 3
 16 -3 -2 3285.19 381.088 7
 -16 3 -2 2703.5 471.071 4
 -16 3 -1 719.658 249.38 4
 16 -3 -1 537.28 169.723 7
 16 -3 -1 974.809 236.559 6
 16 -3 -1 897.262 142.088 2
 16 3 -1 1017.55 274.621 1
 -16 -3 -1 890.041 254.598 3
 16 3 -1 779.473 129.778 5
 -16 3 -1 985.206 209.792 3
 16 -3 0 2844.46 411.685 7
 16 -3 0 3307.24 448.807 6
 -16 -3 0 3227.18 437.557 3
 16 3 0 2915.09 312.39 5
 16 3 0 2549.72 397.011 1
 -16 3 0 2939.35 447.275 4
 -16 -3 0 3370.76 463.033 8
 -16 -3 1 770.564 246.012 8
 -16 3 1 931.638 236.644 4
 16 -3 1 803.502 248.071 7
 -16 -3 1 1451.13 304.004 7
 16 -3 1 784.568 229.241 6
 16 3 1 951.265 235.63 1
 -16 -3 1 541.222 94.647 6
 16 3 1 907.72 216.221 5
 16 3 2 3635.72 427.5 1
 -16 -3 2 3379.95 445.016 7
 16 -3 2 3172.17 465.323 6
 16 3 2 3401.35 440.528 5
 -16 -3 2 3336.55 523.342 8
 -16 3 2 3762.64 488.48 4
 -16 3 3 41.3709 89.8617 4
 -16 -3 3 -7.42502 94.9514 7
 16 -3 3 254.741 174.826 6
 16 3 3 -78.4922 70.4058 1
 -16 -3 3 12.4857 138.369 8
 16 3 3 14.2571 98.8389 5
 -16 -3 4 1709.92 324.355 7
 -16 3 4 1644.75 337.257 4
 16 -3 4 1682.54 398.135 6
 -16 -3 4 1902.2 456.792 8
 16 3 4 1277.59 327.245 5
 16 -3 4 1090.05 294.802 5
 -16 -3 5 794.264 327.112 8
 -16 3 5 1048.55 377.335 8
 -16 3 5 1222.48 313.297 4
 16 3 5 553.67 247.777 5
 16 -3 5 1066.13 315.534 5
 -16 -3 6 926.907 403.876 8
 -16 3 6 467.056 262.003 8
 16 3 6 684.862 260.803 5
 16 -3 6 968.862 313.17 5
 -16 3 7 660.745 313.699 5
 -16 -3 7 182.128 203.797 8
 -16 4 -6 1073.53 401.349 4
 -16 -4 -6 962.188 396.448 3
 16 -4 -6 1160.1 392.11 2
 16 4 -6 700.426 367.74 1
 -16 -4 -6 720.115 301.279 2
 16 4 -5 219.572 160.656 1
 -16 -4 -5 247.43 243.361 2
 -16 -4 -5 265.439 194.347 3
 16 -4 -5 289.819 192.614 2
 -16 4 -5 117.324 161.078 4
 -16 -4 -4 1928.58 475.85 2
 16 4 -4 1693.75 427.681 1
 16 -4 -4 1265.72 342.829 6
 16 -4 -4 1712.11 371.338 2
 -16 -4 -4 1782.4 417.123 3
 -16 4 -4 1039.87 337.697 4
 16 -4 -3 31.9508 89.1346 6
 -16 -4 -3 211.958 163.293 3
 16 -4 -3 157.363 118.593 2
 -16 4 -3 4.08116 65.6463 3
 16 4 -3 276.981 159.088 1
 -16 4 -3 178.425 116.903 4
 16 -4 -2 2155.04 310.921 2
 16 -4 -2 1964.61 334.139 7
 -16 4 -2 2341.92 320.339 3
 16 -4 -2 2165.21 423.847 6
 -16 -4 -2 2202 394.363 3
 16 4 -2 2342.77 442.532 1
 -16 4 -2 1958.41 413.611 4
 16 -4 -1 1177.95 285.536 7
 -16 4 -1 1236.24 345.886 4
 16 -4 -1 1075.66 294.522 6
 16 4 -1 1151.92 329.849 1
 -16 4 -1 1007.55 183.026 3
 16 4 -1 1027.58 158.798 5
 -16 -4 -1 1284.69 300.198 3
 -16 -4 0 3463.54 519.337 7
 16 -4 0 2510.42 427.421 7
 16 -4 0 3391.47 482.689 6
 -16 -4 0 2503.36 389.284 3
 16 4 0 3203.82 475.846 1
 16 4 0 3202.97 353.796 5
 -16 4 0 3578.12 540.529 4
 16 -4 1 923.617 276.55 7
 -16 -4 1 1066.15 275.625 7
 -16 -4 1 1484.69 371.964 8
 16 4 1 1005.39 276.332 1
 16 -4 1 1247.86 295.26 6
 16 4 1 891.51 223.89 5
 -16 4 1 1342.87 316.941 4
 -16 -4 2 2005.37 444.524 8
 16 -4 2 1788.14 413.098 7
 -16 4 2 2612.19 448.804 4
 -16 -4 2 2018.38 386.647 7
 16 4 2 2250.96 387.687 1
 16 -4 2 1828.59 370.71 6
 16 4 2 2421.56 405.602 5
 16 -4 3 201.621 123.048 7
 -16 4 3 194.636 148.517 4
 -16 -4 3 200.03 147.914 7
 16 4 3 199.049 137.572 1
 16 -4 3 -55.2728 66.4906 6
 16 4 3 141.916 164.48 5
 -16 -4 3 7.16712 141.514 8
 -16 -4 4 1854.01 488.074 8
 -16 -4 4 2323.67 433.769 7
 -16 4 4 1331.73 343.251 4
 16 -4 4 1297.99 355.762 6
 16 4 4 1629.73 389.3 5
 -16 4 5 311.954 165.032 4
 -16 -4 5 149.377 167.425 8
 -16 4 6 1026.3 430.943 8
 -16 4 6 928.533 312.212 4
 16 4 6 1077.99 385.045 5
 -16 -4 6 1021.32 424.484 8
 -16 5 -6 -8.74461 104.564 4
 -16 5 -5 585.071 305.433 4
 16 5 -5 855.921 355.815 1
 16 -5 -5 604.044 311.949 6
 -16 -5 -5 1049.73 364.317 3
 16 5 -4 624.613 288.844 1
 -16 5 -4 180.983 176.092 4
 16 -5 -4 251.072 210.001 6
 -16 -5 -4 356.595 225.204 3
 -16 5 -3 1318.36 408.215 4
 16 -5 -3 1613.66 411.846 6
 -16 -5 -3 1569.15 361.165 3
 16 5 -3 1579.05 401.801 1
 16 -5 -2 173.468 137.428 7
 -16 -5 -2 600.078 299.095 7
 16 -5 -2 291.497 178.82 6
 16 5 -2 557.59 244.135 1
 -16 -5 -2 202.49 156.703 3
 -16 5 -2 249.998 193.81 4
 -16 5 -1 1730.8 424.645 4
 16 -5 -1 1565.76 366.217 7
 -16 -5 -1 2029.94 451.92 7
 16 -5 -1 1806.78 405.201 6
 16 5 -1 2181.69 470.648 1
 -16 -5 -1 1405.52 314.821 3
 16 5 -1 1957.49 297.669 4
 16 -5 0 350.523 202.056 7
 -16 5 0 396.465 224.893 4
 -16 -5 0 8.15427 128.257 7
 16 5 0 148.513 146.997 4
 16 5 0 341.29 259.265 1
 16 -5 0 -107.348 123.251 6
 -16 -5 0 4.00409 54.6058 3
 -16 5 1 1814.99 423.365 4
 16 -5 1 1741.48 422.257 7
 -16 -5 1 1961.46 427.256 7
 16 5 1 1987.84 374.458 4
 16 5 1 1914.21 419.095 1
 16 -5 1 1758.42 398.234 6
 16 5 1 2012.03 354.144 5
 16 -5 2 425.738 205.861 7
 -16 5 2 236.427 179.227 4
 -16 -5 2 380.96 203.133 7
 16 5 2 149.679 120.014 1
 16 -5 2 451.125 216.848 6
 16 5 2 487.189 187.732 5
 -16 5 3 2131.6 461.059 4
 -16 -5 3 1908.07 425.067 7
 16 5 3 1433.78 334.505 1
 16 -5 3 1847.86 395.426 6
 16 5 3 1313.16 365.816 5
 -16 -5 3 1625.9 505.07 8
 16 -5 3 1504.67 411.084 7
 -16 -5 4 189.679 113.096 7
 -16 5 4 249.813 138 4
 16 5 4 184.699 242.796 5
 -16 5 5 481.277 254.729 4
 16 5 5 458.363 233.924 5
 -16 -5 5 922.486 401.921 8
 -16 5 6 641.108 292.093 4
 -16 6 -4 82.1775 140.452 4
 -16 -6 -4 116.043 118.949 7
 16 -6 -4 592.488 272.433 6
 16 6 -4 328.992 206.9 1
 -16 6 -3 535.612 232.795 4
 -16 -6 -3 499.842 233.099 7
 16 -6 -3 692.374 294.128 6
 16 6 -3 1120.98 377.357 1
 -16 6 -2 168.779 141.466 4
 16 -6 -2 380.906 210.936 7
 -16 -6 -2 350.986 271.119 7
 16 -6 -2 247.951 173.8 6
 16 6 -2 462.605 301.489 1
 -16 6 -1 1435.41 393.127 4
 16 -6 -1 1099.76 344.075 7
 -16 -6 -1 963.539 356.664 7
 16 -6 -1 1059.88 301.833 6
 16 6 -1 1024.75 355.812 1
 -16 6 0 350.132 181.704 4
 -16 -6 0 678.123 312.353 7
 16 -6 0 238.698 206.973 7
 16 6 0 329.513 169.819 4
 16 6 0 790.924 327.329 1
 16 -6 0 453.529 218.608 6
 16 -6 1 1072.35 357.658 7
 -16 6 1 1436.76 390.193 4
 -16 -6 1 1421.02 411.768 7
 16 6 1 1292.38 338.889 4
 16 6 1 1050.69 356.129 1
 16 -6 1 950.707 285.707 6
 16 -6 2 174.839 196.515 7
 -16 6 2 621.227 286.485 4
 -16 -6 2 196.889 180.464 7
 16 6 2 403.844 249.659 1
 16 6 2 334.56 199.854 5
 16 -6 3 517.527 267.564 7
 -16 6 3 772.242 306.223 4
 -16 -6 3 549.154 268.697 7
 16 6 3 529.676 245.028 1
 16 6 3 702.553 277.111 5
 16 -6 4 706.505 348.151 7
 -16 -6 4 629.618 299.185 7
 -16 6 4 -127.029 153.612 4
 16 6 4 185.653 172.865 5
 16 -7 -3 228.482 220.742 6
 -16 7 -2 36.8245 193.444 4
 16 -7 -2 353.503 231.779 6
 -16 7 -1 375.894 247.549 4
 16 -7 -1 63.0154 119.944 7
 -16 -7 -1 62.6353 130.247 7
 16 -7 -1 419.688 215.437 6
 16 7 -1 403.963 283.544 1
 -16 7 0 1326.15 423.011 4
 16 -7 0 973.66 349.13 7
 -16 -7 0 1401.81 428.517 7
 16 7 0 1789.24 573.055 1
 16 -7 1 -37.053 104.55 7
 -16 7 1 -179.068 200.928 4
 -16 -7 1 516.609 239.138 7
 16 7 1 402.766 207.398 4
 16 7 1 446.857 270.731 1
 -16 -7 2 331.136 237.714 7
 16 7 2 482.459 301.483 1
 17 0 -7 457.569 272.706 2
 -17 0 -7 290.786 248.96 3
 -17 0 -7 465.295 247.34 2
 17 0 -6 -13.6801 105.964 2
 -17 0 -6 12.9784 130.506 2
 17 0 -5 2450.92 526.23 2
 17 0 -5 1835.84 406.486 1
 -17 0 -5 2776.81 549.587 3
 -17 0 -5 2066.26 408.761 2
 17 0 -4 -78.4514 84.9633 2
 -17 0 -4 30.4694 199.077 3
 17 0 -4 163.37 142.832 1
 -17 0 -4 79.4577 54.0517 2
 17 0 -3 1800.49 319.87 6
 -17 0 -3 1900.52 366.364 3
 17 0 -3 2007.68 366.07 1
 -17 0 -3 1900.43 307.651 2
 -17 0 -2 -4.97409 53.8203 2
 17 0 -2 -53.3517 71.5365 1
 17 0 -2 -13.6649 73.1975 6
 -17 0 -2 122.68 103.537 3
 -17 0 -2 15.9411 29.009 1
 17 0 -1 5594.21 519.103 1
 17 0 -1 5345.71 485.194 6
 -17 0 -1 5290.84 315.007 8
 -17 0 -1 6163.62 572.329 3
 -17 0 0 59.8979 74.9655 8
 17 0 0 139.375 87.2279 1
 17 0 0 35.9529 149.434 6
 -17 0 0 51.0986 86.6711 3
 17 0 0 40.6146 88.9258 5
 17 0 1 4868.28 496.925 6
 -17 0 1 5066.91 475.033 8
 -17 0 1 5164.04 547.257 3
 17 0 1 4778.06 469.371 5
 17 0 1 5343.66 407.415 1
 -17 0 1 4666.03 360.186 4
 -17 0 2 84.7268 83.0012 8
 -17 0 2 27.5354 33.2521 4
 17 0 2 101.673 126.964 6
 17 0 2 -37.6547 47.0404 5
 -17 0 3 1908.48 380.378 8
 -17 0 3 1542.94 146.715 7
 17 0 3 1786.16 341.425 5
 -17 0 3 2046.68 198.212 4
 -17 0 4 106.78 188.311 8
 17 0 4 171.775 113.919 5
 -17 0 5 2065.42 474.834 8
 17 0 5 2128.76 427.577 5
 -17 0 6 109.54 172.213 8
 17 0 6 -16.4561 160.514 5
 -17 0 7 297.1 238.315 8
 17 0 7 366.686 179.291 5
 17 1 -7 312.292 244.767 2
 17 -1 -7 63.5601 119.424 2
 -17 -1 -7 111.074 245.181 3
 -17 1 -7 48.1365 93.7011 2
 -17 -1 -7 5.29082 161.74 2
 17 1 -6 92.7381 137.777 2
 17 1 -6 237.739 157.175 1
 17 -1 -6 367.553 248.905 2
 -17 1 -6 500.555 268.355 3
 -17 -1 -6 272.351 236.634 3
 -17 1 -6 274.27 190.895 2
 -17 -1 -6 306.039 193.437 2
 17 1 -5 264.332 190.974 1
 17 -1 -5 632.321 261.785 2
 -17 1 -5 297.482 196.949 3
 -17 -1 -5 539.895 290.3 3
 -17 1 -5 712.282 231.032 2
 -17 -1 -5 552.589 238.386 2
 17 -1 -4 1368.77 354.449 2
 17 1 -4 1193.72 318.404 1
 -17 1 -4 1579.86 425.305 3
 -17 -1 -4 1508.04 381.243 3
 17 1 -4 1175.52 253.782 6
 -17 1 -4 1380.68 283.864 2
 -17 -1 -4 1530 335.853 2
 17 1 -3 1414.37 324.269 1
 17 -1 -3 1660.58 317.271 2
 -17 1 -3 1164.47 135.304 1
 17 1 -3 1641.58 260.657 6
 17 -1 -3 1355.77 276.442 6
 -17 1 -3 1234.12 300.43 3
 -17 -1 -3 1606.76 352.026 3
 -17 1 -3 1592.99 252.726 2
 -17 -1 -3 1729.68 325.916 2
 -17 1 -2 2130.36 243.464 2
 17 1 -2 2787.18 418.139 1
 17 1 -2 2206.21 290.664 6
 17 -1 -2 1873.33 311.089 6
 -17 -1 -2 1971.66 349.92 3
 -17 1 -2 1555.02 343.536 3
 17 1 -1 1761.77 259.564 6
 17 -1 -1 1967.51 313.974 6
 17 1 -1 1894.98 315.241 1
 -17 -1 -1 1781.62 319.717 3
 -17 1 -1 1809.87 300.067 3
 -17 -1 -1 1980.5 246.642 8
 -17 1 -1 1869.91 190.324 8
 -17 -1 0 1532.49 249.464 8
 -17 1 0 1343.65 219.804 8
 17 1 0 1155.91 223.116 6
 17 -1 0 1534.82 284.104 6
 17 1 0 1390.47 243.484 1
 17 1 0 1377.21 226.694 5
 -17 -1 0 1503.36 296.733 3
 -17 1 0 1647.14 284.712 3
 -17 1 1 1356.22 228.309 4
 -17 -1 1 1470.87 266.658 8
 17 -1 1 1381.21 163.319 2
 -17 1 1 1425.83 257.887 8
 17 1 1 1436.69 290.692 6
 17 -1 1 1456.8 303.426 6
 17 1 1 1372.51 225.851 1
 17 1 1 1443.84 261.751 5
 17 -1 1 1636.99 286.74 5
 -17 -1 1 1507.64 297.49 3
 -17 -1 2 2400.14 378.246 8
 -17 1 2 2328.91 233.87 7
 17 1 2 2323.74 252.169 1
 17 -1 2 1982.68 372.19 6
 -17 1 2 2848.34 407.706 8
 17 1 2 2972.63 392.58 5
 17 -1 2 2174.06 347.832 5
 -17 1 2 2662.38 303.534 4
 17 1 2 2268.21 223.754 8
 -17 -1 3 2017.1 397.677 8
 -17 1 3 2046.87 414.749 8
 -17 -1 3 1569.4 218.209 7
 17 1 3 1552.27 151.977 1
 17 -1 3 1621.05 369.219 6
 17 1 3 1500.06 310.685 5
 17 -1 3 1846.57 353.535 5
 -17 1 3 1720.9 247.429 4
 -17 -1 4 1232.36 343.138 8
 -17 1 4 867.43 306.175 8
 -17 1 4 1518.06 242.557 4
 17 1 4 1260.77 310.583 5
 17 -1 4 997.175 275.475 5
 -17 -1 5 242.127 198.881 8
 -17 1 5 764.64 287.721 8
 17 1 5 736.746 267.173 5
 17 -1 5 774.453 271.829 5
 -17 -1 6 144.354 203.627 8
 17 1 6 406.395 247.761 5
 17 -1 6 400.232 208.705 5
 -17 1 6 230.088 191.372 8
 -17 -1 7 295.627 236.697 8
 -17 1 7 -207.205 190.556 8
 17 1 7 411.847 263.977 5
 17 -1 7 207.795 184.324 5
 17 2 -7 -141.705 237.826 2
 17 -2 -7 46.2547 98.6184 2
 -17 2 -7 96.8456 170.099 3
 -17 -2 -7 170.487 245.622 3
 17 2 -7 71.0812 150.799 1
 -17 -2 -7 322.153 214.243 2
 17 2 -6 826.47 337.04 2
 17 -2 -6 677.819 286.586 2
 -17 2 -6 463.513 255.325 3
 -17 -2 -6 1040.27 367.647 3
 17 2 -6 403.864 240.911 1
 -17 -2 -6 864.175 353.26 2
 17 2 -5 136.024 118.658 1
 17 -2 -5 87.8684 100.951 2
 -17 2 -5 129.286 152.786 3
 -17 -2 -5 339.009 223.478 3
 -17 2 -5 278.118 150.282 2
 -17 -2 -5 -21.8889 129.65 2
 17 -2 -4 1015.97 295.575 2
 17 2 -4 1591.66 247.871 6
 -17 2 -4 1331.55 372.767 3
 -17 -2 -4 1586.74 386.837 3
 -17 2 -4 1441.38 273.436 2
 17 2 -4 1341.95 353.528 1
 -17 -2 -4 1332.92 365.09 2
 17 -2 -3 379.93 167.32 2
 17 2 -3 324.948 168.15 1
 17 2 -3 335.417 119.569 6
 17 -2 -3 27.274 86.0255 6
 -17 2 -3 301.331 170.283 3
 -17 -2 -3 374.714 219.153 3
 -17 2 -3 413.395 128.158 2
 -17 -2 -3 439.741 193.475 2
 -17 2 -2 2139.1 181.575 2
 17 2 -2 3456.09 491.056 1
 17 -2 -2 2296.81 306.931 2
 17 2 -2 2415.62 266.017 6
 17 -2 -2 2852.04 411.4 6
 -17 2 -2 2511.77 389.054 3
 -17 -2 -2 2647.95 407.553 3
 -17 2 -2 2261.85 206.794 8
 17 2 -1 245.838 132.292 1
 17 -2 -1 206.022 69.179 2
 17 2 -1 250.586 82.9405 6
 17 -2 -1 575.85 187.351 6
 -17 -2 -1 336.842 143.935 3
 -17 2 -1 366.289 150.787 3
 17 2 -1 323.766 89.7416 5
 17 2 0 3803.16 368.178 6
 17 -2 0 3580.83 449.902 6
 -17 -2 0 4071.68 491.582 3
 -17 2 0 3770.74 420.653 3
 17 2 0 3627.42 423.958 1
 17 2 0 3660.6 352.371 5
 -17 2 0 3706.94 445.054 4
 -17 -2 0 3455.66 418.182 8
 -17 2 1 417.63 164.143 4
 -17 -2 1 302.695 84.8421 4
 17 -2 1 250.056 151.528 6
 17 2 1 323.777 123.718 5
 -17 -2 1 408.792 183.869 3
 17 2 1 579.787 161.999 1
 -17 -2 1 544.701 183.04 8
 -17 -2 2 2114.05 379.552 8
 17 2 2 2449.83 297.284 1
 -17 -2 2 2484.99 344.986 7
 17 -2 2 1782.56 362.028 6
 -17 -2 2 1819.88 164.716 5
 17 2 2 2704.83 377.45 5
 17 -2 2 2503.11 393.21 5
 -17 2 2 2529.89 352.718 4
 -17 2 3 228.005 126.478 4
 -17 -2 3 358.093 138.738 7
 17 -2 3 398.693 207.887 6
 17 2 3 118.679 111.269 5
 -17 -2 3 66.9279 116.013 8
 17 2 3 162.95 75.9301 1
 17 -2 3 551.277 223.471 5
 -17 -2 4 1554.88 407.509 8
 -17 2 4 1711.19 453.702 8
 -17 -2 4 1190.41 236.344 7
 -17 2 4 1654.99 296.924 4
 17 2 4 1324.89 327.069 5
 17 -2 4 1483.52 338.054 5
 -17 -2 5 505.611 263.788 8
 -17 2 5 167.885 108.233 4
 17 2 5 81.6273 126.137 5
 -17 2 5 316.998 224.143 8
 17 -2 5 36.4989 96.6616 5
 -17 -2 6 959.457 426.231 8
 -17 2 6 653.684 288.861 8
 17 2 6 965.881 326.304 5
 17 -2 6 1146.43 359.159 5
 -17 -2 7 528.181 299.49 8
 -17 2 7 43.2487 154.559 8
 17 2 7 482.235 271.304 5
 17 -2 7 112.991 138.469 5
 17 -3 -7 158.709 194.623 2
 -17 3 -7 75.181 210.617 3
 17 3 -7 405.851 253.089 1
 17 3 -6 -21.1049 109.563 1
 17 -3 -6 578.764 279.842 2
 -17 3 -6 225.204 285.425 3
 -17 -3 -6 197.602 217.308 3
 -17 -3 -6 620.912 303.35 2
 17 -3 -5 456.652 225.784 2
 -17 3 -5 527.38 266.917 3
 -17 -3 -5 655.4 292.097 3
 17 3 -5 545.882 237.884 1
 -17 -3 -5 535.132 309.377 2
 17 3 -4 1311.99 356.182 1
 -17 3 -4 1247.96 330.778 3
 -17 -3 -4 1637.37 398.769 3
 17 -3 -4 1131.13 301.637 2
 -17 -3 -4 1110.57 335.139 2
 -17 -3 -3 1416.88 354.204 2
 17 3 -3 676.525 246.756 1
 17 -3 -3 1049.28 260.979 2
 17 -3 -3 1382.08 326.711 6
 -17 3 -3 895.963 228.737 3
 -17 -3 -3 805.691 263.683 3
 17 3 -2 964.899 257.703 1
 17 -3 -2 992.423 200.055 2
 17 -3 -2 1193.04 294.405 6
 -17 -3 -2 1218.74 307.689 3
 -17 3 -2 926.288 221.855 3
 -17 3 -2 552.632 232.191 4
 17 -3 -1 1107.17 150.618 2
 17 -3 -1 1463.44 290.676 7
 -17 3 -1 1135.22 294.876 4
 17 -3 -1 1373.94 305.192 6
 17 3 -1 1296.02 172.808 5
 -17 -3 -1 1631.42 324.906 3
 17 3 -1 1356.82 298.073 1
 -17 3 -1 1203.83 235.076 3
 -17 3 0 560.035 214.933 4
 17 -3 0 674.901 210.295 7
 17 -3 0 862.09 249.51 6
 17 3 0 951.863 248.091 1
 17 3 0 708.341 163.975 5
 -17 -3 0 947.01 243.418 3
 -17 -3 0 1090.03 267.147 8
 -17 3 1 1883.85 360.814 4
 17 -3 1 1219.92 297.175 6
 17 3 1 1293.45 268.763 1
 17 3 1 1446.88 261.825 5
 -17 -3 1 1642.74 346.222 8
 -17 3 2 1157.82 275.84 4
 -17 -3 2 1057.48 288.945 7
 17 -3 2 1172.54 293.653 6
 17 3 2 878.197 215.782 1
 17 3 2 1495.7 301.096 5
 -17 -3 2 1121.51 311.08 8
 -17 3 3 964.913 253.141 4
 -17 -3 3 1046.29 247.883 7
 17 -3 3 1059 298.052 6
 17 3 3 1074.91 222.41 1
 17 3 3 853.092 263.701 5
 -17 -3 3 1089.97 341.524 8
 -17 -3 4 1109.63 280.479 7
 -17 3 4 888.877 252.762 4
 17 -3 4 874.357 289.448 6
 17 3 4 733.269 254.251 5
 17 -3 4 1068.21 302.278 5
 -17 -3 4 1048.29 349.301 8
 -17 -3 5 1193.92 381.855 8
 -17 3 5 1368.57 395.578 8
 -17 3 5 807.4 237.925 4
 17 3 5 863.312 307.399 5
 17 -3 5 831.513 254.32 5
 -17 3 6 657.549 282.603 8
 -17 -3 6 345.971 260.993 8
 17 3 6 152.078 149.604 5
 17 -3 6 188.724 176.858 5
 -17 3 7 633.326 337.015 5
 -17 -4 -6 290.687 250.329 3
 17 -4 -6 13.4309 101.68 2
 17 4 -6 524.859 320.488 1
 -17 4 -6 -253.209 211.131 4
 -17 -4 -6 151.733 237.392 2
 17 4 -5 621.858 253.535 1
 17 -4 -5 534.255 255.006 2
 -17 -4 -5 635.681 278.649 3
 -17 4 -5 325.915 212.903 4
 -17 -4 -5 506.222 298.567 2
 17 4 -4 193.484 188.926 1
 17 -4 -4 129.062 127.67 6
 17 -4 -4 184.723 137.033 2
 -17 -4 -4 297.965 186.181 3
 -17 -4 -4 64.3295 90.688 2
 -17 4 -4 -115.577 115.225 4
 17 -4 -3 1084.01 314.479 6
 17 -4 -3 1141.27 267.191 2
 -17 -4 -3 1202.69 336.712 3
 17 4 -3 1226.99 351.087 1
 -17 4 -3 452.874 225.189 4
 -17 4 -2 9.76699 79.6788 4
 17 -4 -2 137.51 98.0251 7
 17 -4 -2 390.803 206.826 6
 -17 -4 -2 73.3725 103.081 3
 -17 4 -2 122.292 89.9813 3
 17 4 -2 132.523 231.624 1
 -17 4 -1 1340.57 349.968 4
 17 -4 -1 1072.97 289.732 7
 17 -4 -1 1752.59 365.001 6
 17 4 -1 1211.89 344.996 1
 -17 -4 -1 1459.12 319.601 3
 -17 4 -1 1073.25 198.909 3
 -17 4 0 53.8272 121.189 4
 17 -4 0 13.4774 58.9534 7
 -17 -4 0 29.4063 114.264 7
 17 -4 0 92.6988 93.5035 6
 17 4 0 97.7954 142.885 1
 17 4 0 68.4156 81.2378 5
 -17 -4 0 85.0484 57.1921 3
 -17 4 1 1889.89 393.881 4
 17 -4 1 1190.04 336.386 7
 -17 -4 1 1490.85 335.078 7
 17 -4 1 1188.86 310.034 6
 17 4 1 1642.01 346.875 1
 17 4 1 1492.44 290.902 5
 -17 -4 1 1335.45 350.675 8
 -17 -4 2 666.736 262.775 8
 17 -4 2 196.359 138.584 7
 -17 4 2 103.748 123.65 4
 -17 -4 2 499.994 221.373 7
 17 4 2 192.541 133.807 1
 17 -4 2 150.055 106.674 6
 17 4 2 281.921 133.694 5
 -17 4 3 1280.04 329.462 4
 -17 -4 3 1031.53 279.282 7
 17 4 3 1275.75 277.556 1
 17 -4 3 721.646 258.832 6
 -17 -4 3 977.607 348.922 8
 17 4 3 1644.18 377.754 5
 -17 -4 4 459.3 254.593 8
 -17 -4 4 392.419 219.102 7
 -17 4 4 83.2038 115.175 4
 17 -4 4 196.445 155.129 6
 17 4 4 246.771 207.492 5
 -17 4 5 364.838 155.388 4
 -17 -4 5 667.876 292.68 8
 17 4 5 414.798 192.065 5
 -17 4 6 330.859 218.516 8
 -17 4 6 145.826 143.968 4
 17 4 6 806.915 348.261 5
 -17 -4 6 425.08 307.919 8
 -17 5 -5 103.099 158.009 4
 17 5 -5 107.746 196.621 1
 17 -5 -5 164.069 179.727 6
 -17 -5 -5 201.657 216.981 3
 17 5 -4 344.429 232.273 1
 -17 5 -4 386.378 251.555 4
 17 -5 -4 225.202 271.655 6
 -17 -5 -4 240.824 179.246 3
 -17 5 -3 296.764 198.454 4
 17 -5 -3 295.319 185.737 6
 -17 -5 -3 535.263 198.932 3
 17 5 -3 475.681 250.637 1
 -17 5 -2 939.947 346.22 4
 17 -5 -2 675.872 225.826 7
 -17 -5 -2 1044.85 362.625 7
 17 -5 -2 835.369 280.163 6
 17 5 -2 721.02 286.593 1
 -17 -5 -2 614.472 230.15 3
 17 -5 -1 264.474 160.517 7
 -17 -5 -1 264.404 228.658 7
 -17 5 -1 695.648 304.645 4
 17 -5 -1 871.706 312.604 6
 17 5 -1 710.457 301.757 1
 -17 -5 -1 289.712 154.656 3
 -17 5 0 872.266 312.485 4
 17 -5 0 541.625 212.334 7
 -17 -5 0 1391.68 386.998 7
 17 5 0 1168.49 263.39 4
 17 -5 0 1144.86 317.269 6
 17 5 0 1568.95 382.402 1
 -17 -5 0 831.741 245.44 3
 -17 5 1 312.344 176.065 4
 17 -5 1 504.166 240.011 7
 -17 -5 1 450.339 237.779 7
 17 5 1 352.614 211.992 1
 17 -5 1 670.847 255.615 6
 17 5 1 330.156 168.503 5
 17 -5 2 227.362 156.031 7
 -17 -5 2 1075.55 327.098 7
 17 -5 2 1006.87 292.763 6
 -17 5 2 983.495 294.91 4
 17 5 2 946.136 276.325 5
 17 5 2 950.332 296.955 1
 17 -5 3 -68.5635 109.918 7
 -17 5 3 615.239 267.7 4
 -17 -5 3 113.83 164.236 7
 17 5 3 250.808 166.321 1
 17 -5 3 209.758 164.468 6
 17 5 3 160.105 146.77 5
 -17 -5 3 -0.3976 78.3884 8
 -17 -5 4 658.263 278.737 7
 -17 5 4 818.123 301.193 4
 17 5 4 279.868 193.968 5
 -17 -5 4 892.275 370.152 8
 -17 5 5 -9.068 138.318 4
 17 5 5 351.97 232.317 5
 -17 -5 5 446.716 296.35 8
 -17 5 6 802.19 313.921 4
 -17 6 -4 508.002 311.619 4
 -17 -6 -4 324.425 168.803 7
 17 -6 -4 504.752 281.361 6
 17 6 -4 226.427 196.711 1
 -17 6 -3 185.048 180.757 4
 -17 -6 -3 201.172 205.203 7
 17 -6 -3 83.4873 102.883 6
 17 6 -3 10.5326 136.395 1
 -17 6 -2 1109.29 383.18 4
 17 -6 -2 1017.22 319.327 7
 -17 -6 -2 777.536 342.777 7
 17 -6 -2 468.747 264.331 6
 17 6 -2 953.9 352.624 1
 -17 6 -1 152.319 201.236 4
 17 -6 -1 190.405 174.497 7
 -17 -6 -1 149.456 170.172 7
 17 -6 -1 509.97 300.265 6
 17 6 -1 432.184 269.476 1
 -17 6 0 417.41 249.083 4
 17 -6 0 228.064 197.015 7
 -17 -6 0 201.658 171.097 7
 17 6 0 215.104 132.934 4
 17 -6 0 269.081 173.049 6
 17 6 0 430.958 236.565 1
 -17 6 1 130.699 176.076 4
 17 -6 1 57.918 273.695 7
 -17 -6 1 330.025 234.577 7
 17 6 1 66.6423 125.139 4
 17 6 1 53.07 107.652 1
 17 -6 1 645.401 262.022 6
 17 -6 2 1187.19 404.153 7
 -17 6 2 648.937 272.34 4
 -17 -6 2 940.755 345.294 7
 17 6 2 1193.89 363.868 1
 17 6 2 670.446 241.441 5
 17 6 3 85.2528 130.366 1
 17 -6 3 120.896 176.837 7
 -17 6 3 166.119 188.858 4
 -17 -6 3 118.556 123.946 7
 17 6 3 71.6774 138.869 5
 -17 -6 4 344.004 178.764 7
 -17 6 4 201.485 179.712 4
 17 6 4 197.539 202.816 5
 17 -7 -2 -217.724 175.783 6
 -17 7 -1 337.449 280.325 4
 17 -7 -1 376.451 220.428 7
 -17 -7 -1 514.959 289.972 7
 17 -7 -1 673.643 310.221 6
 17 7 -1 800.575 381.453 1
 -17 7 0 235.859 250.977 4
 17 -7 0 187.244 150.517 7
 -17 -7 0 327.608 243.865 7
 17 7 0 94.956 149.901 1
 17 -7 1 397.212 262.453 7
 -17 7 1 383.091 240.546 4
 -17 -7 1 806.509 342.012 7
 17 7 1 334.663 188.998 4
 17 7 1 938.932 377.084 1
 17 7 2 -45.9842 106.414 1
 18 0 -7 193.178 224.69 2
 -18 0 -7 91.9973 183.288 3
 -18 0 -7 205.195 193.001 2
 18 0 -6 -185.969 189.525 2
 -18 0 -6 106.799 180.678 3
 -18 0 -6 114.938 128.75 2
 18 0 -5 70.877 119.209 2
 18 0 -5 -28.6108 75.6877 1
 -18 0 -5 -12.3173 114.379 3
 -18 0 -5 166.401 137.004 2
 18 0 -4 514.533 220.904 2
 -18 0 -4 411.268 155.466 3
 18 0 -4 567.634 183.57 6
 -18 0 -4 664.159 198.875 2
 18 0 -4 338.46 152.124 1
 18 0 -3 21.5529 47.0153 6
 -18 0 -3 13.2861 73.5264 3
 18 0 -3 -23.7192 118.739 1
 18 0 -2 576.555 218.349 1
 18 0 -2 655.527 180.361 6
 -18 0 -2 394.24 170.293 3
 18 0 -1 50.4635 107.45 1
 -18 0 -1 21.7204 31.6872 8
 18 0 -1 84.7786 104.728 6
 -18 0 -1 60.1642 104.87 3
 -18 0 0 27.822 54.3128 8
 18 0 0 -36.0415 56.061 1
 18 0 0 -9.53258 54.2032 6
 -18 0 0 45.6514 82.5414 3
 18 0 0 -2.15623 50.7706 5
 -18 0 1 -54.3699 95.9199 3
 -18 0 1 -34.5075 55.2086 8
 18 0 1 111.375 80.3291 1
 18 0 1 33.086 107.43 6
 -18 0 1 8.44406 48.2009 4
 18 0 1 41.9384 79.1019 5
 -18 0 2 394.664 166.908 8
 -18 0 2 436.781 100.187 4
 18 0 2 258.422 126.848 6
 18 0 2 504.487 151.104 5
 -18 0 3 39.4922 43.0321 4
 -18 0 3 8.17452 21.2701 7
 -18 0 3 -166.872 147.517 8
 18 0 3 16.181 103.959 5
 -18 0 4 497.524 237.781 8
 18 0 4 467.482 209.233 5
 -18 0 5 125.646 127.533 8
 18 0 5 161.714 206.254 5
 -18 0 6 398.808 276.376 8
 18 0 6 836.211 302.083 5
 -18 0 7 98.1967 216.013 8
 18 0 7 282.892 211.603 5
 18 1 -7 203.462 230.088 2
 18 -1 -7 410.249 264.286 2
 -18 1 -7 249.489 263.656 3
 -18 -1 -7 -181.905 224.91 3
 -18 1 -7 318.534 208.127 2
 -18 -1 -7 55.0181 126.74 2
 18 1 -6 321.873 217.173 2
 18 -1 -6 -152.763 159.162 2
 18 1 -6 185.167 147.896 1
 -18 1 -6 131.288 222.616 3
 -18 -1 -6 -36.6732 127.636 3
 -18 1 -6 43.7875 92.082 2
 -18 -1 -6 246.886 211.634 2
 18 1 -5 98.1865 154.07 1
 18 -1 -5 241.118 179.399 2
 -18 1 -5 -65.219 100.586 3
 -18 -1 -5 654.89 292.235 3
 -18 1 -5 13.4399 90.4884 2
 -18 -1 -5 348.406 197.128 2
 18 -1 -4 360.966 187.65 2
 18 1 -4 757.418 281.084 1
 18 1 -4 589.79 174.021 6
 -18 1 -4 684.853 277.113 3
 -18 -1 -4 703.668 242.961 3
 -18 1 -4 604.652 190.242 2
 -18 -1 -4 554.599 220.513 2
 18 -1 -3 119.896 90.3782 2
 18 1 -3 37.8861 83.1417 1
 18 1 -3 185.316 102.72 6
 18 -1 -3 24.9241 60.8027 6
 -18 1 -3 74.5161 103.723 3
 -18 -1 -3 126.438 127.916 3
 -18 1 -3 152.965 100.111 2
 -18 -1 -3 245.148 136.377 2
 18 1 -2 460.439 144.273 6
 18 -1 -2 458.076 154.712 6
 -18 -1 -2 319.404 155.823 3
 -18 1 -2 328.477 181.528 3
 18 1 -2 520.064 205.537 1
 18 1 -1 393.787 144.276 6
 18 -1 -1 424.926 170.236 6
 -18 1 -1 231.09 77.9327 8
 18 1 -1 158.042 118.977 1
 -18 -1 -1 230.531 153.247 3
 -18 1 -1 88.8422 112.028 3
 -18 -1 -1 229.194 94.1018 8
 -18 -1 0 265.02 101.952 8
 -18 1 0 198.829 91.0131 8
 18 1 0 244.314 133.925 6
 18 -1 0 218.482 141.815 6
 18 1 0 271.423 126.726 1
 18 1 0 191.592 110.122 5
 -18 -1 0 361.226 165.197 3
 -18 1 0 173.915 115.842 3
 -18 -1 1 262.005 138.675 8
 -18 1 1 250.065 128.489 8
 18 1 1 456.504 166.076 6
 18 -1 1 348.289 173.145 6
 -18 1 1 176.068 89.5521 4
 18 -1 1 278.046 84.8555 2
 18 1 1 367.205 118.895 1
 18 1 1 226.031 100.571 5
 18 -1 1 667.393 188.632 5
 -18 -1 1 320.857 161.381 3
 18 1 2 357.806 91.0293 8
 -18 -1 2 375.219 163.664 8
 -18 1 2 564.238 188.014 8
 -18 1 2 531.553 149.098 4
 -18 -1 2 258.951 45.2551 4
 -18 1 2 484.089 109.058 7
 18 1 2 397.44 170.929 6
 18 -1 2 600.505 217.971 6
 18 1 2 482.181 118.318 1
 18 1 2 389.806 164.882 5
 18 -1 2 436.646 167.603 5
 -18 -1 2 342.538 49.7814 4
 -18 -1 3 509.379 208.361 8
 -18 1 3 504.82 150.316 4
 -18 1 3 73.2494 73.1379 8
 -18 -1 3 228.302 93.0149 7
 18 -1 3 311.375 207.248 6
 18 1 3 223.618 64.3985 1
 18 1 3 78.615 98.9653 5
 18 -1 3 125.051 121.804 5
 -18 1 4 467.926 262.863 8
 -18 1 4 597.35 159.727 4
 18 1 4 961.016 281.235 5
 18 -1 4 179.141 116.808 5
 -18 -1 4 271.595 139.143 8
 -18 -1 5 -209.699 192.154 8
 -18 1 5 -409.046 210.252 8
 18 1 5 165.964 169.929 5
 18 -1 5 118.269 139.55 5
 -18 -1 6 372.526 251.652 8
 -18 1 6 -99.5932 164.562 8
 18 1 6 482.431 232.753 5
 18 -1 6 -24.3608 143.611 5
 -18 1 7 250.835 259.902 8
 18 1 7 172.23 172.278 5
 -18 -1 7 583.278 319.277 8
 18 -1 7 742.96 310.941 5
 18 -2 -7 233.804 205.557 2
 -18 2 -7 27.0104 156.944 3
 18 2 -7 118.207 163.841 1
 -18 -2 -7 32.5231 105.905 2
 18 2 -6 73.5357 113.818 2
 18 -2 -6 -63.8913 99.2526 2
 -18 2 -6 -5.13491 90.4678 3
 -18 -2 -6 247.303 227.747 3
 18 2 -6 124.952 164.021 1
 -18 -2 -6 182.165 207.881 2
 18 2 -5 649.175 241.483 1
 18 -2 -5 915.27 296.629 2
 -18 2 -5 313.243 235.014 3
 -18 -2 -5 830.434 335.842 3
 -18 2 -5 648.511 213.171 2
 -18 -2 -5 618.69 263.166 2
 18 -2 -4 157.095 128.158 2
 18 2 -4 277.498 121.528 6
 -18 2 -4 110.294 195.31 3
 -18 -2 -4 245.937 174.11 3
 -18 2 -4 -7.07609 70.9769 2
 18 2 -4 170.064 221.58 1
 -18 -2 -4 75.0068 119.92 2
 -18 -2 -3 67.3235 85.3285 2
 18 -2 -3 48.9069 93.2127 2
 18 2 -3 251.217 100.594 6
 18 2 -3 174.554 188.158 1
 18 -2 -3 -163.749 136.043 6
 -18 2 -3 -26.7203 92.1541 3
 -18 -2 -3 17.6825 77.5424 3
 -18 2 -3 43.5905 56.717 2
 18 -2 -2 21.9773 43.756 2
 18 2 -2 80.6629 79.1273 1
 -18 2 -2 130.056 61.6729 8
 18 2 -2 10.2299 40.3405 6
 18 -2 -2 177.08 133.36 6
 -18 -2 -2 -34.8105 103.556 3
 -18 2 -2 6.32189 70.3282 3
 18 2 -1 498.741 174.722 1
 18 -2 -1 683.374 132.041 2
 18 2 -1 696.946 151.157 6
 18 -2 -1 885.571 264.239 6
 -18 -2 -1 741.418 235.529 3
 -18 2 -1 615.017 174.918 3
 18 2 -1 500.241 119.999 5
 -18 2 0 134.893 96.6257 4
 18 2 0 188.925 102.538 1
 -18 -2 0 52.701 77.3745 8
 18 2 0 133.35 107.719 6
 18 -2 0 113.457 119.216 6
 18 2 0 108.789 80.51 5
 -18 -2 0 70.6388 96.3767 3
 -18 2 0 27.3223 84.3142 3
 -18 -2 1 710.868 206.122 3
 -18 2 1 603.434 176.776 4
 -18 -2 1 509.483 109.983 4
 18 -2 1 838.032 229.266 6
 18 2 1 653.982 180.544 5
 18 2 1 584.351 168.82 1
 -18 -2 1 643.336 197.514 8
 -18 -2 2 -156.29 79.6456 8
 -18 2 2 109.559 107.915 4
 -18 -2 2 57.3167 56.9527 7
 18 -2 2 7.69542 91.7166 6
 -18 -2 2 35.2252 28.5733 5
 18 2 2 11.361 98.8412 5
 18 -2 2 57.7396 92.1146 5
 18 2 2 83.3713 79.1081 1
 -18 -2 3 23.9972 95.5401 8
 -18 2 3 -21.3366 89.8792 8
 -18 2 3 31.2348 65.9574 4
 -18 -2 3 -65.3394 85.7641 7
 18 -2 3 100.377 154.164 6
 18 2 3 144.063 115.758 5
 18 -2 3 55.9451 123.678 5
 18 2 3 43.3261 34.0267 1
 -18 -2 4 80.1354 124.573 8
 -18 2 4 108.9 136.215 8
 -18 -2 4 355.184 120.423 7
 -18 2 4 193.33 112.854 4
 18 -2 4 133.384 156.673 6
 18 2 4 269.353 183.166 5
 18 -2 4 151.318 149.93 5
 -18 2 5 568.536 278.262 8
 -18 2 5 782.781 212.997 4
 18 2 5 811.208 304.416 5
 18 -2 5 173.892 134.064 5
 -18 -2 5 641.45 289.396 8
 -18 -2 6 168.167 106.827 8
 -18 2 6 -178.888 238.351 8
 18 2 6 153.054 211.872 5
 18 -2 6 77.5778 158.598 5
 -18 -2 7 144.027 183.323 8
 18 -2 7 52.8966 111.907 5
 18 -3 -7 213.464 255.764 2
 -18 3 -7 214.866 191.653 3
 18 3 -7 131.759 221.845 1
 18 3 -6 37.8241 176.584 1
 18 -3 -6 322.184 222.252 2
 -18 3 -6 596.683 306.732 3
 -18 -3 -6 66.4952 137.21 3
 -18 -3 -6 334.504 242.012 2
 -18 -3 -5 165.561 125.011 2
 18 -3 -5 59.904 116.37 2
 -18 3 -5 219.644 169.976 3
 -18 -3 -5 178.337 186.282 3
 18 3 -5 172.585 158.068 1
 18 -3 -4 204.19 156.517 2
 18 -3 -4 243.955 206.752 6
 -18 3 -4 91.8581 140.061 3
 -18 -3 -4 154.873 116.656 3
 -18 -3 -4 -29.4073 123.36 2
 18 3 -3 744.576 272.334 1
 18 -3 -3 959.156 234.825 2
 18 -3 -3 670.178 210.515 6
 -18 -3 -3 631.565 265.317 3
 -18 3 -3 977.284 267.661 3
 18 3 -2 185.147 136.829 1
 18 -3 -2 152.666 89.5681 2
 18 -3 -2 353.51 154.245 6
 -18 -3 -2 326.999 180.154 3
 -18 3 -2 421.822 162.304 3
 -18 3 -2 232.884 147.164 4
 -18 3 -1 104.9 146.875 4
 18 -3 -1 255.53 142.409 6
 18 -3 -1 127.897 61.8857 2
 -18 -3 -1 203.797 144.051 3
 18 3 -1 45.5916 41.6292 5
 -18 3 -1 88.2774 89.4489 3
 18 3 -1 159.709 127.76 1
 -18 3 0 149.8 82.2121 3
 -18 3 0 231.653 156.52 4
 18 -3 0 332.365 161.999 6
 18 3 0 407.215 183.37 1
 18 3 0 191.497 96.6751 5
 -18 -3 0 304.099 148.786 8
 -18 -3 0 410.486 174.181 3
 -18 3 1 242.202 155.767 4
 18 -3 1 68.2667 84.3996 6
 18 3 1 186.155 127.473 1
 18 3 1 107.68 106.501 5
 -18 -3 1 355.482 189.422 8
 -18 3 2 440.137 195.772 4
 -18 -3 2 367.37 158.703 7
 18 -3 2 86.5876 109.373 6
 18 3 2 241.624 124.303 1
 18 3 2 115.567 98.0978 5
 -18 -3 2 361.156 225.128 8
 -18 3 3 934.674 258.935 4
 -18 -3 3 682.994 213.776 7
 -18 -3 3 571.04 234.065 8
 18 -3 3 949.662 301.578 6
 18 3 3 869.099 205.474 1
 18 3 3 920.082 259.279 5
 -18 -3 4 74.5511 99.9425 7
 -18 3 4 81.7366 123.681 4
 18 -3 4 165.676 189.173 6
 -18 -3 4 304.822 226.925 8
 18 3 4 215.792 117.287 5
 18 -3 4 192.961 134.043 5
 -18 -3 5 -144.874 177.644 8
 -18 3 5 279.32 227.584 8
 -18 3 5 -167.681 125.083 4
 18 3 5 386.363 252.97 5
 18 -3 5 26.9618 116.57 5
 -18 3 6 232.824 175.238 8
 -18 -3 6 206.214 166.953 8
 18 3 6 76.0409 182.159 5
 18 -3 6 356.051 223.413 5
 18 -4 -6 88.6357 161.031 2
 -18 -4 -6 122.843 174.213 3
 -18 4 -6 122.781 159.083 4
 -18 -4 -5 45.4266 159.372 2
 18 4 -5 341.458 243.585 1
 -18 4 -5 41.7867 73.4189 4
 18 -4 -5 261.764 177.494 6
 18 -4 -5 96.3021 145.658 2
 -18 -4 -5 133.072 103.772 3
 18 4 -4 24.5577 147.609 1
 18 -4 -4 246.522 206.557 6
 18 -4 -4 165.079 153.686 2
 -18 -4 -4 119.953 138.064 3
 -18 4 -4 101.597 95.15 4
 18 4 -3 177.89 164.197 1
 18 -4 -3 90.9631 122.003 6
 -18 -4 -3 -16.9517 79.2145 3
 -18 4 -3 209.119 178.515 4
 -18 4 -2 939.292 319.095 4
 18 -4 -2 1002.96 260.759 7
 18 -4 -2 1209.43 321.522 6
 -18 -4 -2 546.724 221.812 3
 -18 4 -2 1006.49 224.633 3
 18 4 -2 1156.75 337.775 1
 -18 4 -1 137.51 118.869 4
 18 -4 -1 245.248 173.403 7
 18 -4 -1 202.528 119.327 6
 18 4 -1 333.466 218.528 1
 -18 -4 -1 238.152 140.882 3
 -18 4 -1 279.99 106.102 3
 -18 4 0 72.5415 92.9525 4
 18 -4 0 42.0428 70.807 7
 -18 -4 0 10.6769 130.032 7
 18 -4 0 145.582 205.381 6
 18 4 0 157.506 147.042 1
 18 4 0 172.456 97.6271 5
 -18 -4 0 112.211 99.6509 3
 -18 4 1 399.34 194.026 4
 -18 -4 1 27.7338 80.8864 8
 18 -4 1 187.75 180.888 7
 -18 -4 1 328.797 178.717 7
 18 -4 1 123.889 113.536 6
 18 4 1 228.285 134.116 1
 18 4 1 294.573 131.133 5
 18 -4 2 740.593 274.069 7
 -18 4 2 1150.27 316.88 4
 -18 -4 2 908.385 274.012 7
 18 -4 2 951.857 289.87 6
 18 4 2 1132.13 285.862 1
 18 4 2 1081.23 266.069 5
 -18 -4 2 1061.7 361.237 8
 -18 4 3 216.433 176.807 4
 -18 -4 3 51.2205 71.1696 7
 18 -4 3 -100.924 139.052 6
 18 4 3 64.0975 83.7687 1
 18 4 3 66.801 146.382 5
 -18 -4 3 87.7417 93.337 8
 -18 -4 4 162.394 77.2571 7
 -18 4 4 71.1442 108.427 4
 18 -4 4 -61.8037 123.084 6
 -18 -4 4 107.039 175.293 8
 -18 4 5 -207.135 153.639 4
 18 4 5 -159.346 156.707 5
 -18 -4 5 124.34 147.817 8
 -18 -4 6 236.514 319.512 8
 -18 5 -5 141.96 178.674 4
 18 5 -5 135.825 164.51 1
 18 -5 -5 150.853 136.954 6
 -18 -5 -5 561.001 305.616 3
 -18 5 -4 212.521 218.235 4
 18 5 -4 115.295 183.618 1
 18 -5 -4 -26.8412 116.083 6
 -18 -5 -4 45.751 136.916 3
 -18 5 -3 4.60744 111.167 4
 18 -5 -3 78.224 114.829 6
 -18 -5 -3 58.4324 135.744 3
 18 5 -3 63.5536 93.2281 1
 18 -5 -2 229.267 156.138 7
 -18 5 -2 293.208 208.825 4
 18 -5 -2 252.928 209.436 6
 18 5 -2 12.0572 104.467 1
 -18 -5 -2 130.657 116.254 3
 -18 5 -1 566.671 257.593 4
 18 -5 -1 246.186 194.741 7
 -18 -5 -1 749.417 318.457 7
 18 -5 -1 176.708 124.364 6
 18 5 -1 518.847 244.579 1
 -18 -5 -1 461.446 180.228 3
 -18 5 0 328.963 190.338 4
 18 -5 0 -58.9803 145.668 7
 -18 -5 0 224.39 167.011 7
 18 -5 0 168.75 154.347 6
 18 5 0 206.256 180.185 1
 -18 -5 0 1.5503 54.7273 3
 -18 5 1 417.921 193.636 4
 18 -5 1 219.607 154.771 7
 -18 -5 1 400.77 202.578 7
 18 -5 1 192.237 134.201 6
 18 5 1 1156.33 539.167 1
 18 5 1 178.708 127.057 5
 18 -5 2 268.523 177.499 7
 -18 5 2 66.4262 151.956 4
 -18 -5 2 232.056 152.899 7
 18 5 2 186.584 162.421 1
 18 -5 2 245.897 144.3 6
 18 5 2 -15.855 78.4587 5
 18 -5 3 21.9984 120.367 7
 -18 5 3 -31.0895 110.055 4
 -18 -5 3 141.038 142.827 7
 18 -5 3 -116.093 137.036 6
 18 5 3 274.503 193.88 1
 18 5 3 245.226 140.083 5
 -18 -5 3 409.981 242.549 8
 -18 -5 4 326.577 183.378 7
 -18 5 4 -133.842 135.158 4
 18 5 4 390.877 235.484 5
 -18 -5 4 265.981 201.151 8
 -18 5 5 -74.5198 117.644 4
 18 5 5 7.38988 88.9917 5
 -18 6 -4 -16.5709 89.3794 4
 -18 -6 -4 14.8477 101.1 7
 18 -6 -4 -179.786 175.33 6
 -18 -6 -3 278.701 179.903 7
 18 -6 -3 42.0996 104.787 6
 18 6 -3 -20.5381 109.358 1
 -18 6 -3 -107.028 92.4844 4
 -18 6 -2 117.46 126.637 4
 -18 -6 -2 -7.05648 112.27 7
 18 -6 -2 317.267 233.633 6
 18 6 -2 13.8775 142.555 1
 -18 6 -1 -25.3478 98.1477 4
 18 -6 -1 74.7998 88.7076 7
 -18 -6 -1 226.072 187.561 7
 18 -6 -1 381.351 206.275 6
 18 6 -1 195.48 166.495 1
 -18 6 0 278.348 224.498 4
 18 -6 0 67.6179 122.927 7
 -18 -6 0 199.428 158.305 7
 18 -6 0 19.5104 153.405 6
 18 6 0 208.468 231.09 1
 -18 6 1 511.149 258.73 4
 18 -6 1 228.409 216.839 7
 -18 -6 1 160.649 186.306 7
 18 -6 1 280.34 199.263 6
 18 6 1 228.966 178.808 1
 18 -6 2 68.721 218.933 7
 -18 6 2 -95.728 91.5546 4
 -18 -6 2 286.478 252.03 7
 18 6 2 284.982 246.088 1
 18 6 2 292.244 171.099 5
 -18 6 3 0.59063 105.318 4
 -18 -6 3 229.309 206.185 7
 18 6 3 232.163 168.409 1
 18 6 3 420.484 252.473 5
 -18 -6 4 293.931 191.877 7
 -18 6 4 339.68 233.359 4
 18 6 4 286.731 214.077 5
 18 -7 -2 126.625 162.188 6
 18 -7 -1 325.07 206.049 7
 18 -7 -1 1.32445 253.55 6
 -18 7 0 138.936 174.814 4
 18 -7 0 148.018 168.226 7
 -18 -7 0 422.34 237.054 7
 18 7 0 289.604 196.241 1
 18 -7 1 66.8364 165.239 7
 18 7 1 0.45446 135.024 1
 18 7 2 535.386 279.122 1
 19 0 -7 375.195 290.155 2
 -19 0 -7 484.509 283.552 3
 -19 0 -7 179.891 189.649 2
 19 0 -6 -21.8063 99.0091 2
 -19 0 -6 -19.4971 78.4818 3
 -19 0 -6 135.032 97.2784 2
 19 0 -5 119.82 161.921 2
 -19 0 -5 18.2244 97.5841 3
 -19 0 -5 -91.8408 67.3042 2
 19 0 -4 92.7191 95.1467 6
 -19 0 -4 202.605 236.785 3
 -19 0 -4 -57.7343 71.5873 2
 19 0 -4 55.0986 128.004 1
 19 0 -3 1043.62 244.971 6
 -19 0 -3 985.312 270.661 3
 19 0 -3 699.697 245.744 1
 -19 0 -3 954.582 218.486 2
 19 0 -2 36.1395 121.575 1
 19 0 -2 -36.9349 79.5015 6
 -19 0 -2 -40.4728 77.5664 3
 -19 0 -1 838.413 143.447 8
 19 0 -1 1247.86 270.134 1
 19 0 -1 961.903 210.371 6
 -19 0 -1 704.633 229.778 3
 -19 0 0 24.9584 52.7845 8
 19 0 0 95.3976 84.9989 1
 19 0 0 177.296 115.552 6
 -19 0 0 -63.8713 77.9757 3
 19 0 0 79.0096 80.8987 5
 -19 0 1 872.44 243.635 3
 19 0 1 691.389 204.226 6
 19 0 1 696.362 157.211 1
 -19 0 1 625.307 189.66 8
 19 0 1 713.751 183.905 5
 -19 0 1 586.452 141.546 4
 -19 0 2 13.9097 116.247 8
 -19 0 2 43.9496 57.3216 4
 19 0 2 -3.84133 82.9018 6
 19 0 2 320.099 136.455 5
 -19 0 3 1037.91 289.926 8
 -19 0 3 979.925 136.763 7
 19 0 3 642.446 217.388 6
 19 0 3 1055.07 277.27 5
 -19 0 3 1076.94 144.32 4
 -19 0 4 -17.2362 113.703 8
 19 0 4 -51.0307 117.048 5
 -19 0 5 116.096 154.791 8
 19 0 5 291.211 172.901 5
 -19 0 6 343.225 247.77 8
 19 0 6 50.2335 101.838 5
 -19 0 7 45.7158 255.929 8
 19 0 7 374.185 222.934 5
 19 1 -7 400.816 272.056 2
 -19 1 -7 129.55 175.846 3
 -19 -1 -7 -27.5721 115.059 3
 -19 -1 -7 2.67871 130.585 2
 19 1 -6 -43.5933 118.806 2
 19 -1 -6 49.8456 174.895 2
 19 1 -6 -7.67467 109.693 1
 -19 1 -6 -11.5986 103.842 3
 -19 -1 -6 101.881 192.232 3
 -19 1 -6 86.5401 121.333 2
 -19 -1 -6 282.79 231.673 2
 19 1 -5 142.256 108.211 1
 19 -1 -5 222.837 172.258 2
 -19 1 -5 102.206 170.916 3
 -19 -1 -5 150.948 180.704 3
 19 1 -5 167.471 131.296 6
 -19 1 -5 218.546 162.794 2
 -19 -1 -5 66.5903 110.159 2
 19 -1 -4 34.7498 84.2969 2
 19 1 -4 46.2868 61.6442 6
 19 1 -4 153.637 120.99 1
 19 -1 -4 31.6494 85.8615 6
 -19 1 -4 94.7611 115.62 3
 -19 -1 -4 54.8194 116.966 3
 -19 1 -4 94.9257 70.6703 2
 -19 -1 -4 60.3913 86.4962 2
 19 -1 -3 260.693 100.56 2
 19 1 -3 158.965 104.05 1
 19 1 -3 443.684 161.491 6
 19 -1 -3 555.752 237.913 6
 -19 1 -3 213.857 152.927 3
 -19 -1 -3 205.826 140.939 3
 -19 -1 -3 431.957 169.235 2
 -19 1 -3 197.887 101.735 2
 19 1 -2 69.3646 73.7475 1
 19 1 -2 190.709 100.83 6
 19 -1 -2 95.4696 69.4291 6
 -19 -1 -2 297.816 179.212 3
 -19 1 -2 -3.86453 86.6807 3
 -19 1 -1 303.821 87.4619 8
 19 1 -1 216.195 102.222 6
 19 -1 -1 315.511 157.814 6
 -19 -1 -1 174.949 121.255 3
 -19 1 -1 160.182 125.147 3
 19 1 -1 400.118 185.285 1
 -19 -1 -1 191.411 79.3867 8
 -19 1 0 -6.67791 40.4217 8
 19 1 0 3.96781 50.2423 6
 -19 -1 0 219.018 116.151 8
 19 -1 0 28.9432 90.3801 6
 19 1 0 -80.3829 103.066 1
 19 1 0 124.221 82.0088 5
 -19 -1 0 -27.3058 99.86 3
 -19 1 0 50.2027 85.6376 3
 -19 -1 1 345.669 170.68 8
 -19 1 1 257.309 127.335 8
 19 1 1 225.542 124.202 6
 19 -1 1 629.381 251.437 6
 19 -1 1 341.108 90.7604 2
 -19 1 1 230.034 115.128 4
 19 1 1 165.736 81.724 1
 19 1 1 248.55 125.505 5
 -19 -1 1 538.044 212.741 3
 19 -1 1 302.77 161.456 5
 19 1 2 162.699 69.7439 8
 -19 -1 2 77.9914 28.2744 4
 -19 1 2 102.665 81.7436 8
 -19 1 2 79.9086 63.999 4
 19 1 2 285.143 156.071 6
 19 -1 2 26.1065 88.3256 6
 -19 -1 2 18.3333 100.225 8
 19 1 2 109.051 101.641 5
 19 -1 2 280.951 152.467 5
 19 1 2 221.043 103.808 1
 -19 -1 3 337.461 184.219 8
 -19 1 3 186.166 122.643 8
 -19 1 3 570.597 150.723 4
 -19 -1 3 647.24 143.791 7
 19 -1 3 716.688 253.398 6
 19 1 3 292.398 74.1154 1
 19 1 3 493.348 198.464 5
 19 -1 3 379.342 171.051 5
 -19 -1 4 42.6716 96.5863 8
 -19 1 4 95.3758 104.704 8
 -19 1 4 56.473 49.178 4
 19 1 4 7.89202 100.558 5
 19 -1 4 -28.3416 99.6173 5
 -19 1 5 360.631 212.02 8
 -19 -1 5 447.948 269.874 8
 19 1 5 168.381 164.647 5
 19 -1 5 165.526 168.756 5
 -19 -1 6 -107.058 126.124 8
 -19 1 6 -191.223 187.155 8
 19 1 6 -156.296 141.783 5
 19 -1 6 -125.951 154.848 5
 -19 1 7 115.817 206.945 8
 19 1 7 474.021 283.877 5
 19 -1 7 70.0817 136.038 5
 -19 -1 7 77.1865 213.978 8
 19 -2 -7 -245.505 211.052 2
 -19 2 -7 224.151 263.415 3
 19 2 -7 -163.015 161.37 1
 -19 -2 -7 88.3176 152.154 2
 19 2 -6 394.141 236.611 2
 19 -2 -6 195.56 183.277 2
 -19 2 -6 110.995 149.506 3
 -19 -2 -6 253.941 183.985 3
 19 2 -6 77.9226 136.788 1
 -19 -2 -6 25.7502 160.355 2
 19 2 -5 369.282 201.697 1
 19 -2 -5 75.9273 117.762 2
 -19 2 -5 231.966 204.013 3
 -19 -2 -5 4.26659 86.8493 3
 -19 -2 -5 79.2252 97.779 2
 19 -2 -4 48.3709 118.528 2
 19 2 -4 143.57 85.3885 6
 19 -2 -4 172.777 133.254 6
 -19 2 -4 227.033 187.732 3
 -19 -2 -4 54.7378 136.41 3
 -19 2 -4 285.813 126.359 2
 19 2 -4 57.8442 87.3516 1
 -19 -2 -4 134.283 273.796 2
 -19 -2 -3 154.103 140.999 2
 19 -2 -3 264.914 112.153 2
 19 2 -3 205.02 84.6703 6
 19 -2 -3 137.367 149.421 6
 19 2 -3 140.565 111.245 1
 -19 2 -3 218.784 157.43 3
 -19 -2 -3 263.523 177.209 3
 -19 2 -3 196.56 87.3907 2
 19 -2 -2 -57.2469 71.0993 2
 19 2 -2 83.8772 109.068 1
 19 2 -2 67.3736 77.3572 6
 19 -2 -2 172.014 130.852 6
 -19 -2 -2 37.6296 117.33 3
 -19 2 -2 -57.4521 107.581 3
 19 2 -1 126.894 133.749 1
 19 -2 -1 35.7414 55.1121 2
 19 2 -1 146.368 80.4926 6
 19 -2 -1 -50.1965 107.813 6
 -19 -2 -1 151.455 124.306 3
 -19 2 -1 106.91 88.6124 3
 19 2 -1 82.256 68.8283 5
 -19 2 0 1558.71 300.537 4
 19 2 0 1639.17 293.979 1
 19 2 0 1770.8 278.041 6
 19 -2 0 1681.72 337.086 6
 19 2 0 1756.24 269.597 5
 -19 -2 0 1579.93 337.735 3
 -19 2 0 1621.51 301.012 3
 -19 -2 0 1632.93 296.426 8
 19 2 1 20.7461 68.5819 1
 -19 2 1 163.272 121.7 4
 -19 -2 1 109.817 60.6804 4
 19 -2 1 95.1327 115.062 6
 19 2 1 -7.17881 75.1792 5
 -19 -2 1 184.083 110.46 8
 -19 -2 1 -11.8015 99.8405 3
 -19 -2 2 123.428 155.71 8
 -19 2 2 -0.72906 74.1561 4
 19 -2 2 60.3384 100.823 6
 19 2 2 82.5425 93.6859 5
 19 2 2 105.833 70.755 1
 19 -2 2 -90.6494 88.3437 5
 -19 -2 3 417.053 146.672 8
 19 2 3 199.736 81.3291 1
 -19 2 3 21.3723 102.23 8
 -19 2 3 231.077 123.239 4
 -19 -2 3 176.921 56.8913 7
 19 -2 3 141.142 144.795 6
 19 2 3 27.7188 72.3408 5
 19 -2 3 625.042 249.063 5
 -19 -2 4 67.897 121.684 8
 -19 2 4 -74.4419 156.461 8
 -19 2 4 185.096 130.558 4
 19 -2 4 245.124 159.434 6
 19 2 4 476.395 199.546 5
 19 -2 4 11.3203 127.455 5
 -19 2 5 58.6543 131.395 8
 19 -2 5 -91.8593 109.559 5
 -19 -2 5 -3.42888 163.729 8
 -19 -2 6 346.112 244.953 8
 -19 2 6 93.9306 120.486 8
 19 2 6 458.434 250.8 5
 19 -2 6 -19.3903 106.447 5
 -19 -2 7 16.7961 168.751 8
 19 -2 7 -96.2682 159.165 5
 -19 3 -7 109.777 144.833 3
 19 3 -7 248.49 229.694 1
 19 3 -6 104.37 145.537 1
 19 -3 -6 68.0702 145.364 2
 -19 -3 -6 -120.484 147.05 3
 -19 -3 -6 -283.932 221.99 2
 19 -3 -5 89.6579 109.677 2
 -19 3 -5 389.902 239.62 3
 -19 -3 -5 361.071 208.834 3
 19 3 -5 269.578 165.755 1
 -19 -3 -5 184.789 182.864 2
 -19 -3 -4 536.399 255.321 2
 19 -3 -4 303.814 172.802 2
 19 3 -4 381.663 220.528 1
 19 -3 -4 580.048 246.259 6
 -19 3 -4 342.437 195.527 3
 -19 -3 -4 469.717 233.965 3
 19 3 -3 180.214 142.77 1
 19 -3 -3 199.318 124.301 2
 19 -3 -3 37.4001 120.866 6
 -19 -3 -3 366.114 210.016 3
 -19 3 -3 337.82 193.391 3
 19 3 -2 203.353 180.071 1
 19 -3 -2 139.941 87.5748 2
 19 -3 -2 385.052 171.172 6
 -19 -3 -2 76.6231 85.3922 3
 -19 3 -2 156.023 104.044 3
 -19 3 -2 100.745 136.05 4
 19 -3 -1 315.884 169.845 6
 19 -3 -1 118.975 43.2727 2
 -19 -3 -1 289.982 222.057 3
 -19 3 -1 216.167 135.03 4
 19 3 -1 211.426 86.4909 5
 -19 3 -1 78.7225 84.4711 3
 19 3 -1 650.606 233.297 1
 -19 3 0 234.302 118.648 3
 -19 3 0 112.775 112.915 4
 19 -3 0 59.1423 141.688 6
 19 3 0 174.758 99.2046 5
 19 3 0 175.671 146.932 1
 -19 -3 0 159.308 91.1358 3
 -19 -3 0 325.663 163.595 8
 -19 3 1 78.0971 84.2535 4
 19 -3 1 165.295 120.675 6
 19 3 1 51.8019 94.941 1
 19 3 1 112.684 102.777 5
 -19 -3 1 200.827 123.165 8
 -19 3 2 169.24 117.951 4
 -19 -3 2 146.211 121.228 7
 19 -3 2 154.336 151.522 6
 19 3 2 501.247 175.095 1
 19 3 2 176.303 127.78 5
 -19 -3 2 249.927 211.632 8
 -19 3 3 245.649 111.983 4
 -19 -3 3 9.35073 69.0271 7
 -19 -3 3 77.2997 152.109 8
 19 -3 3 301.242 191.653 6
 19 3 3 2.21425 52.8164 1
 19 3 3 -26.881 97.1264 5
 -19 -3 4 169.581 163.515 8
 -19 3 4 723.018 222.946 4
 -19 -3 4 534.924 192.255 7
 19 -3 4 524.141 252.076 6
 19 3 4 192.286 121.628 5
 19 -3 4 432.189 225.36 5
 -19 3 5 189.988 223.381 8
 -19 3 5 143.745 112.197 4
 19 3 5 837.152 315.084 5
 19 -3 5 339.75 203.689 5
 -19 -3 5 885.435 373.573 8
 -19 -3 6 411.388 355.249 8
 -19 3 6 427.72 264.562 8
 19 3 6 -131.917 167.404 5
 19 -3 6 247.049 187.692 5
 -19 -4 -6 -139.206 161.358 3
 19 4 -6 -347.363 233.169 1
 -19 4 -6 88.4159 134.189 4
 -19 -4 -5 34.5727 114.816 2
 19 4 -5 -6.22115 171.477 1
 19 -4 -5 -13.0409 110.317 6
 -19 -4 -5 144.856 140.139 3
 -19 4 -5 -20.0407 84.8265 4
 19 4 -4 139.879 137.289 1
 19 -4 -4 -212.673 172.96 6
 -19 -4 -4 -21.702 88.4238 3
 -19 4 -4 33.0188 105.855 4
 19 4 -3 348.015 221.075 1
 19 -4 -3 289.39 182.151 6
 -19 -4 -3 -48.6031 75.5923 3
 -19 4 -3 217.697 196.452 4
 19 -4 -2 413.595 173.618 7
 19 -4 -2 454.915 227.736 6
 -19 -4 -2 358.554 192.017 3
 -19 4 -2 407.463 154.53 3
 -19 4 -2 315.688 190.415 4
 19 4 -2 791.004 297.683 1
 -19 4 -1 -18.1926 109.929 4
 19 -4 -1 108.964 94.7197 7
 19 -4 -1 22.7936 100.172 6
 19 4 -1 69.7264 123.487 1
 -19 -4 -1 103.76 141.396 3
 -19 4 -1 175.413 92.2492 3
 19 -4 0 -5.95328 128.335 7
 19 -4 0 52.484 131.242 6
 19 4 0 11.3243 104.837 1
 19 4 0 69.0822 60.1565 5
 -19 -4 0 106.541 115.17 3
 -19 4 0 207.112 183.709 4
 -19 4 1 329.731 206.507 4
 19 -4 1 148.149 131.932 7
 -19 -4 1 224.262 141.266 7
 19 -4 1 -10.1935 81.1352 6
 19 4 1 38.4765 103.953 1
 19 4 1 274.969 147.711 5
 -19 -4 1 104.633 127.558 8
 -19 4 2 514.95 202.956 4
 -19 -4 2 471.285 210.158 7
 19 -4 2 314.243 198.478 6
 19 4 2 762.258 247.166 1
 19 4 2 313.732 151.733 5
 -19 -4 2 581.007 292.99 8
 -19 4 3 258.485 173.816 4
 -19 -4 3 208.898 161.767 7
 19 -4 3 176.85 150.101 6
 19 4 3 -13.7549 104.181 1
 19 4 3 34.6667 140.488 5
 -19 -4 3 273.023 177.702 8
 -19 4 4 126.174 146.464 4
 -19 -4 4 70.2541 114.296 7
 19 -4 4 -120.971 109.397 6
 19 4 4 183.162 193.861 5
 -19 4 5 62.8934 90.6022 4
 19 4 5 -2.36802 100.033 5
 -19 -4 5 -142.591 193.155 8
 -19 5 -5 -91.1089 170.589 4
 19 5 -5 179.344 148.544 1
 -19 -5 -5 37.6824 136.876 3
 -19 5 -4 204.698 226.882 4
 19 5 -4 -4.40167 156.486 1
 19 -5 -4 -81.4837 107.917 6
 -19 -5 -4 333.233 213.928 3
 -19 5 -3 -10.3942 194.106 4
 19 -5 -3 27.383 147.77 6
 -19 -5 -3 189.368 150.067 3
 19 5 -3 -124.808 113.743 1
 19 -5 -2 269.289 177.854 7
 19 -5 -2 85.1288 145.207 6
 19 5 -2 240.662 189.611 1
 -19 -5 -2 191.601 180.435 3
 -19 5 -1 -21.4787 119.074 4
 19 -5 -1 31.3848 71.2019 7
 -19 -5 -1 329.857 234.627 7
 19 -5 -1 330.638 231.088 6
 19 5 -1 145.094 154.17 1
 -19 -5 -1 -72.2765 78.6063 3
 -19 5 0 109.028 112.217 4
 19 -5 0 112.279 131.099 7
 19 -5 0 146.992 142.492 6
 19 5 0 80.9323 142.471 1
 -19 -5 0 79.7705 84.8011 3
 -19 5 1 -19.2742 112.985 4
 19 -5 1 126.747 161.772 7
 -19 -5 1 244.697 191.319 7
 19 -5 1 -98.118 98.4086 6
 19 5 1 356.897 250.879 1
 19 5 1 46.0728 100.422 5
 19 -5 2 257.202 188.16 7
 -19 5 2 734.756 341.017 4
 -19 -5 2 26.8861 79.781 7
 19 -5 2 340.117 228.88 6
 19 5 2 372.961 238.188 1
 19 5 2 -115.534 101.132 5
 -19 -5 2 160.107 143.426 8
 -19 5 3 64.3618 150.956 4
 -19 -5 3 124.85 112.553 7
 19 -5 3 -57.4905 130.024 6
 19 5 3 289.164 159.607 1
 19 5 3 95.4633 136.3 5
 -19 -5 3 119.532 208.957 8
 -19 -5 4 276.137 173.206 7
 -19 5 4 -66.3885 196.702 4
 19 -5 4 -35.1686 85.096 6
 -19 -5 4 240.79 172.999 8
 19 5 4 415.688 249.612 5
 -19 5 5 -13.0103 144.236 4
 19 5 5 201.96 200.154 5
 -19 -5 5 540.293 454.483 8
 -19 6 -4 95.3404 168.927 4
 -19 -6 -4 80.1659 122.202 7
 -19 6 -3 61.4292 155.648 4
 -19 -6 -3 356.032 236.209 7
 19 -6 -3 32.8449 129.194 6
 19 6 -3 -165.962 200.571 1
 -19 6 -2 -8.54131 150.763 4
 -19 -6 -2 204.552 180.598 7
 19 -6 -2 133.743 131.773 6
 19 6 -2 127.02 169.723 1
 -19 6 -1 68.3942 179.456 4
 19 -6 -1 -78.7044 77.4754 7
 19 6 -1 -53.423 106.592 1
 -19 6 0 236.94 183.896 4
 19 -6 0 36.3975 116.746 7
 -19 -6 0 185.962 121.754 7
 19 -6 0 -100.836 134.755 6
 19 6 0 -115.66 144.901 1
 -19 6 1 227.007 183.029 4
 19 -6 1 189.603 152.856 7
 -19 -6 1 58.4057 176.396 7
 19 -6 1 87.7887 118.423 6
 19 6 1 110.242 308.238 1
 19 -6 2 251.415 223.344 7
 -19 6 2 348.752 238.45 4
 -19 -6 2 -32.3269 112.573 7
 19 6 2 283.272 202.868 1
 19 -6 3 81.5609 152.312 7
 -19 6 3 189.482 267.191 4
 -19 -6 3 30.6112 158.035 7
 19 6 3 131.622 136.241 5
 -19 -6 4 89.5844 130.147 7
 -19 6 4 55.2179 127.458 4
 19 6 4 35.2623 88.8138 5
 19 -7 -2 490.067 266.496 6
 19 -7 -1 151.437 179.765 7
 19 -7 -1 -57.5088 112.872 6
 19 -7 0 240.147 213.656 7
 19 7 0 112.714 228.634 1
 19 -7 1 -111.412 206.777 7
 19 7 1 319.251 229.628 1
 19 7 2 664.989 354.422 1
 20 0 -7 352.095 235.722 2
 -20 0 -7 248.1 227.601 3
 -20 0 -7 -161.138 159.925 2
 20 0 -6 319.842 219.013 2
 -20 0 -6 681.914 307.435 3
 -20 0 -6 406.074 234.962 2
 20 0 -5 68.3944 96.3249 2
 -20 0 -5 75.7424 97.729 3
 20 0 -5 -43.3247 92.0223 6
 20 0 -4 1034.53 283.154 1
 20 0 -4 1476.15 305.045 6
 -20 0 -4 1388.94 353.095 3
 -20 0 -4 1482.69 323.432 2
 20 0 -3 32.9695 102.881 6
 -20 0 -3 108.823 150.15 3
 20 0 -3 78.8519 96.1021 1
 -20 0 -3 -5.52898 71.7574 2
 20 0 -2 4741.34 549.695 1
 20 0 -2 4024.65 454.896 6
 -20 0 -2 4252.68 537.662 3
 20 0 -1 21.0878 113.481 1
 20 0 -1 -13.496 55.4375 6
 -20 0 -1 -39.0438 90.0262 3
 -20 0 -1 -2.609 30.1631 8
 20 0 0 3170.3 396.804 1
 20 0 0 3417.8 432.458 6
 -20 0 0 2558.38 418.976 3
 20 0 0 2901.7 381.291 5
 -20 0 0 2737.91 325.755 8
 -20 0 1 72.58 75.4918 3
 -20 0 1 428.438 181.886 8
 20 0 1 117.608 114.075 6
 20 0 1 2.06302 80.5373 5
 20 0 1 22.5074 48.8394 1
 -20 0 1 142.9 89.329 4
 20 0 2 4023.79 526.728 6
 20 0 2 3836.12 493.267 5
 -20 0 2 3789.49 311.291 4
 -20 0 2 4095.62 515.055 8
 -20 0 3 182.141 152.886 8
 -20 0 3 13.8353 29.5821 4
 20 0 3 131.038 160.378 6
 20 0 3 1.41825 91.8449 5
 -20 0 4 1189.97 368.958 8
 20 0 4 1275.37 325.534 5
 -20 0 5 -11.655 128.398 8
 20 0 5 83.6218 174.078 5
 -20 0 6 331.3 225.216 8
 20 0 6 574.042 292.865 5
 -20 0 7 21.2718 207.646 8
 20 0 7 485.879 289.335 5
 20 1 -7 341.979 270.503 2
 20 -1 -7 555.613 335.75 2
 -20 1 -7 685.647 332.685 3
 -20 -1 -7 316.654 246.998 2
 20 1 -6 350.105 231.916 2
 20 -1 -6 175.765 163.514 2
 -20 1 -6 22.9956 172.816 3
 -20 -1 -6 220.046 203.275 3
 20 1 -6 21.828 157.965 1
 -20 1 -6 230.338 164.391 2
 -20 -1 -6 703.598 347.027 2
 20 -1 -5 635.622 273.327 2
 20 1 -5 870.402 320.429 1
 20 1 -5 747.674 222.388 6
 -20 1 -5 555.833 290.312 3
 -20 -1 -5 654.282 282.617 3
 20 -1 -5 439.69 191.403 6
 -20 1 -5 837.333 259.773 2
 -20 -1 -5 594.944 247.339 2
 20 -1 -4 429.855 173.069 2
 20 1 -4 383.592 168.811 6
 20 -1 -4 395.017 183.506 6
 -20 1 -4 269.56 213.8 3
 -20 -1 -4 249.242 165.066 3
 20 1 -4 141.467 133.788 1
 -20 1 -4 270.454 117.93 2
 -20 -1 -4 332.824 184.88 2
 20 -1 -3 858.664 251.565 2
 20 1 -3 903.803 283.848 1
 20 1 -3 758.289 192.59 6
 20 -1 -3 692.047 236.921 6
 -20 1 -3 725.99 260.824 3
 -20 -1 -3 764.897 253.771 3
 -20 -1 -3 1384.94 320.578 2
 -20 1 -3 669.407 174.83 2
 20 1 -2 1696.35 337.703 1
 20 1 -2 1698.22 280.3 6
 20 -1 -2 1562.12 316.533 6
 -20 -1 -2 1651.67 351.505 3
 -20 1 -2 1646.08 376.594 3
 20 1 -1 2625.16 392.369 1
 20 1 -1 2677.08 354.445 6
 -20 1 -1 2214.61 391.651 3
 20 -1 -1 2359.45 366.952 6
 -20 -1 -1 2345.84 283.023 8
 -20 -1 -1 2441.28 408.126 3
 -20 1 -1 2088.07 220.607 8
 -20 1 0 367.28 165.914 8
 20 1 0 276.992 104.629 6
 20 -1 0 618.307 222.866 6
 -20 -1 0 632.669 164.348 8
 20 1 0 301.068 115.241 1
 20 1 0 362.075 123.231 5
 -20 -1 0 638.445 211.56 3
 -20 1 0 222.752 219.672 3
 20 -1 1 1978.52 220.685 2
 20 1 1 2535.32 327.763 1
 20 1 1 2318.52 361.61 6
 20 -1 1 2309.04 398.461 6
 20 1 1 2572.9 374.594 5
 20 -1 1 2798.5 398.308 5
 -20 1 1 2061.94 309.53 4
 -20 -1 1 2452.11 378.978 8
 -20 1 1 2716.74 376.553 8
 -20 -1 1 1892.47 375.94 3
 -20 -1 2 1822.32 358.24 8
 20 1 2 1456.46 220.806 1
 -20 1 2 1728.85 335.549 8
 20 1 2 1240.45 297.379 6
 20 -1 2 1617.03 352.896 6
 20 1 2 1556.61 313.773 5
 20 -1 2 1295.5 301.909 5
 -20 -1 2 1050.45 112.447 4
 -20 1 2 1675.14 263.538 4
 20 1 2 1150.65 165.866 8
 -20 -1 3 897.714 271.832 8
 -20 1 3 846.37 265.814 8
 -20 1 3 674.891 164.008 4
 20 1 3 773.732 126.531 1
 -20 -1 3 635.207 147.747 7
 20 -1 3 607.696 231.435 6
 20 1 3 865.095 265.568 5
 20 -1 3 1155.36 287.389 5
 -20 -1 4 208.366 171.676 8
 -20 1 4 196.976 219.047 8
 -20 1 4 366.806 121.436 4
 20 1 4 412.107 188.683 5
 20 -1 4 216.785 168.169 5
 -20 -1 5 228.964 193.167 8
 -20 1 5 640.097 262.86 8
 20 1 5 944.154 312.661 5
 20 -1 5 560.588 261.289 5
 -20 1 6 19.4554 74.004 8
 -20 -1 6 318.584 274.755 8
 20 -1 6 39.2464 117.874 5
 -20 -1 7 392.197 267.564 8
 -20 1 7 8.72667 112.259 8
 20 1 7 129.813 179.771 5
 20 -1 7 207.816 190.12 5
 20 -2 -7 429.413 309.309 2
 -20 2 -7 410.085 291.954 3
 -20 -2 -7 191.968 219.206 2
 20 2 -7 -0.2022 70.7594 1
 20 2 -6 646.888 352.825 2
 20 -2 -6 -58.7944 129.579 2
 -20 2 -6 23.8788 142.974 3
 -20 -2 -6 91.3849 198.67 3
 20 2 -6 41.3378 91.7178 1
 -20 -2 -6 139.303 227.206 2
 20 2 -5 781.536 294.801 1
 20 -2 -5 656.274 255.994 2
 20 -2 -5 1013.9 272.756 6
 -20 2 -5 818.652 371.347 3
 -20 -2 -5 617.469 272.321 3
 -20 -2 -5 274.194 193.876 2
 20 -2 -4 157.394 149.687 2
 20 -2 -4 133.668 139.136 6
 -20 2 -4 -32.5016 65.3853 3
 -20 -2 -4 11.7509 164.01 3
 20 2 -4 278.555 209.619 1
 -20 -2 -4 290.32 178.947 2
 20 -2 -3 1296.1 277.669 2
 20 2 -3 1073.65 194.407 6
 20 -2 -3 1408.27 313.129 6
 -20 -2 -3 1637.72 372.637 3
 -20 2 -3 1319.43 352.537 3
 20 2 -3 1369.56 341.628 1
 -20 2 -3 1087.75 183.39 2
 20 -2 -2 104.742 66.9581 2
 20 2 -2 32.0013 75.4245 6
 20 2 -2 105.548 132.353 1
 20 -2 -2 106.481 86.5084 6
 -20 -2 -2 48.1849 103.177 3
 -20 2 -2 3.87419 77.5821 3
 20 2 -1 2706.33 417.352 1
 20 2 -1 2543.17 305.339 6
 20 -2 -1 2599.6 256.591 2
 -20 -2 -1 2733.72 447.66 3
 -20 2 -1 2279.87 398.722 3
 20 -2 -1 2320.56 402.946 6
 20 2 -1 2567.24 279.312 5
 20 2 0 -95.0268 71.4383 1
 20 2 0 68.6932 106.532 6
 20 -2 0 26.8519 84.605 6
 20 -2 0 9.44182 17.5263 2
 20 2 0 -12.1677 59.5884 5
 -20 2 0 141.11 62.513 4
 -20 -2 0 17.7901 91.2549 3
 -20 2 0 134.176 122.288 3
 -20 -2 0 -8.41217 59.1069 8
 -20 -2 1 2719.98 431.199 3
 20 2 1 2731.28 365.759 1
 20 -2 1 2318.31 403.68 6
 20 2 1 2543.21 358.095 5
 -20 2 1 2613.19 396.521 4
 -20 -2 1 2935.06 443.477 8
 -20 -2 2 148.599 160.675 8
 -20 2 2 104.008 119.945 4
 20 2 2 110.272 106.62 1
 20 -2 2 20.1604 112.951 6
 20 2 2 -181.196 65.4687 5
 20 -2 2 119.56 162.138 5
 -20 -2 3 1076.11 345.087 8
 -20 2 3 1326.53 361.014 8
 -20 2 3 1199.34 254.194 4
 20 2 3 1169.57 194.846 1
 -20 -2 3 1142.42 249.235 7
 20 -2 3 1108.31 319.243 6
 20 2 3 1108.68 282.039 5
 20 -2 3 1342.05 319.385 5
 -20 -2 4 -17.8555 115.223 8
 -20 2 4 120.907 157.821 8
 -20 2 4 88.3708 85.4808 4
 20 -2 4 203.87 136.423 6
 20 2 4 187.003 151.817 5
 20 -2 4 185.981 162.774 5
 -20 -2 5 942.318 358.307 8
 -20 2 5 805.388 355.2 8
 20 2 5 800.557 295.523 5
 20 -2 5 88.7775 136.303 5
 -20 -2 6 -32.4933 104.947 8
 -20 2 6 -95.0617 122.872 8
 20 2 6 100.528 99.3196 5
 20 -2 6 -67.2675 97.96 5
 20 -2 7 377.6 234.999 5
 -20 3 -7 188.719 231.274 3
 -20 -3 -6 468.919 257.149 2
 20 3 -6 207.176 166.814 1
 20 -3 -6 88.1503 146.269 2
 -20 3 -6 78.9473 183.081 3
 -20 -3 -6 696.656 342.203 3
 20 -3 -5 271.447 187.877 2
 20 -3 -5 650.828 268.593 6
 -20 3 -5 353.323 235.55 3
 -20 -3 -5 356.202 207.906 3
 20 3 -5 -21.2731 107.511 1
 -20 -3 -5 322.543 228.725 2
 20 -3 -4 463.427 191.42 2
 20 3 -4 548.277 260.597 1
 20 -3 -4 765.206 256.058 6
 -20 3 -4 1273.64 335.366 3
 -20 -3 -4 552.703 245.769 3
 -20 -3 -4 716.169 291.5 2
 20 3 -3 139.602 99.4597 1
 20 -3 -3 139.453 89.0717 2
 20 -3 -3 55.836 108.091 6
 -20 -3 -3 14.9774 75.5672 3
 -20 3 -3 150.925 138.51 3
 20 3 -2 1184.49 319.853 1
 20 -3 -2 883.38 196.794 2
 20 -3 -2 799.922 256.897 6
 -20 -3 -2 917.294 284.62 3
 -20 3 -2 1011.93 254.954 3
 -20 3 -2 898.012 295.618 4
 -20 3 -1 653.999 245.088 4
 20 -3 -1 984.984 280.229 6
 -20 -3 -1 466.95 210.052 3
 20 3 -1 518.681 126.744 5
 -20 3 -1 868.537 230.097 3
 20 3 -1 928.779 277.027 1
 -20 3 0 1068.2 296.844 4
 -20 3 0 1272.6 261.233 3
 20 -3 0 946.984 263.671 6
 20 3 0 1014.33 210.361 5
 20 3 0 1062.34 284.698 1
 -20 -3 0 943.276 276.995 3
 -20 -3 0 964.907 259.122 8
 -20 3 1 409.782 178.127 4
 20 -3 1 519.804 190.248 6
 20 3 1 581.343 176.744 5
 20 3 1 841.549 230.594 1
 -20 -3 1 619.934 237.286 8
 -20 3 2 1267.85 303.625 4
 -20 -3 2 922.455 255.946 7
 20 -3 2 577.68 222.183 6
 20 3 2 799.996 250.848 5
 20 3 2 916.645 217.067 1
 -20 -3 2 1389.18 375.13 8
 -20 3 3 27.8528 55.472 4
 -20 -3 3 116.283 112.139 7
 20 -3 3 127.779 164.741 6
 20 3 3 46.48 114.383 5
 20 3 3 133.668 95.6806 1
 -20 -3 3 246.105 207.886 8
 -20 -3 4 798.143 314.704 8
 -20 3 4 936.602 262.538 4
 -20 -3 4 823.135 236.899 7
 20 -3 4 1043.69 346.575 6
 20 3 4 625.671 261.316 5
 20 -3 4 708.888 250.191 5
 -20 -3 5 -73.2101 107.553 8
 -20 3 5 281.058 174.715 8
 -20 3 5 203.354 94.16 4
 20 -3 5 11.6478 92.9899 5
 -20 -3 6 413.863 267.646 8
 20 3 6 1754.94 466.191 5
 -20 3 6 819.966 384.605 8
 20 -3 6 762.51 302.647 5
 -20 -4 -6 221.283 210.789 3
 20 4 -6 207.39 234.749 1
 -20 4 -6 178.404 183.939 4
 -20 -4 -5 174.488 233.492 2
 20 -4 -5 -250.417 207.354 6
 -20 -4 -5 118.178 157.262 3
 -20 4 -5 53.6565 84.8685 4
 20 4 -4 470.99 250.911 1
 20 -4 -4 1178.19 373.698 6
 -20 -4 -4 897.73 324.008 3
 -20 4 -4 299.771 203.037 4
 20 4 -3 50.836 130.747 1
 -20 -4 -3 99.0535 122.292 3
 -20 4 -3 87.6429 144.168 4
 -20 4 -2 865.407 295.385 4
 20 -4 -2 1159.56 338.016 6
 -20 -4 -2 1092.84 320.292 3
 20 4 -2 1445.4 357.562 1
 -20 4 -1 173.027 164.371 4
 20 -4 -1 137.692 132.861 7
 20 -4 -1 299.589 165.409 6
 20 4 -1 281.432 193.936 1
 -20 -4 -1 38.1917 86.4067 3
 -20 4 -1 165.261 109.99 3
 -20 4 0 1452.83 370.751 4
 20 -4 0 1273.28 333.651 7
 20 -4 0 960.415 283.999 6
 20 4 0 1728.31 383.5 1
 20 4 0 1186.7 226.716 5
 -20 -4 0 810.976 269.329 3
 -20 4 1 410.291 297.78 4
 -20 -4 1 187.218 148.84 7
 20 -4 1 83.6548 73.22 6
 20 4 1 46.2547 138.822 1
 20 4 1 140.946 63.8198 5
 -20 -4 1 6.65024 100.39 8
 -20 4 2 1502.57 378.266 4
 -20 -4 2 1315.26 344.042 7
 20 -4 2 929.753 312.485 6
 20 4 2 1459.89 318.169 1
 20 4 2 1056.28 288.736 5
 -20 -4 2 1605.27 405.329 8
 -20 4 3 191.585 158.975 4
 -20 -4 3 285.554 176.21 7
 20 -4 3 207.056 171.548 6
 -20 -4 3 5.35913 154.372 8
 20 4 3 124.072 105.469 1
 20 4 3 181.61 151.064 5
 -20 4 4 680.294 253.559 4
 -20 -4 4 538.882 210.716 7
 20 -4 4 671.183 266.373 6
 20 4 4 726.639 293.314 5
 -20 -4 4 847.806 367.889 8
 -20 4 5 -72.1905 82.018 4
 20 4 5 69.3348 193.408 5
 -20 -4 5 312.477 230.593 8
 20 5 -5 823.151 358.98 1
 -20 5 -5 138.355 171.053 4
 -20 -5 -5 760.43 299.187 3
 -20 5 -4 141.57 156.817 4
 20 5 -4 39.137 138.663 1
 20 -5 -4 59.2081 140.786 6
 -20 -5 -4 48.8335 144.818 3
 -20 5 -3 860.034 338.805 4
 20 -5 -3 1219.07 371.875 6
 -20 -5 -3 702.742 294.465 3
 20 5 -3 640.247 294.078 1
 -20 5 -2 308.114 190.577 4
 20 -5 -2 387.175 182.725 7
 20 -5 -2 386.404 231.956 6
 -20 -5 -2 281.112 183.161 3
 20 5 -2 277.114 194.189 1
 -20 5 -1 622.135 275.065 4
 20 -5 -1 395.355 257.482 7
 -20 -5 -1 609.012 268.162 7
 20 -5 -1 466.171 230.295 6
 20 5 -1 741.25 305.591 1
 -20 -5 -1 651.923 241.3 3
 -20 5 0 -31.2471 110.778 4
 20 -5 0 -3.33259 72.9068 7
 -20 -5 0 436.185 256.093 7
 20 -5 0 213.376 270.576 6
 20 5 0 -106.679 157.821 1
 -20 -5 0 20.6946 80.4708 3
 -20 5 1 555.823 272.845 4
 20 -5 1 485.441 259.502 7
 -20 -5 1 762.491 277.641 7
 20 -5 1 662.911 268.649 6
 20 5 1 777.654 275.461 1
 20 5 1 550.514 190.526 5
 20 -5 2 402.662 249.783 7
 -20 5 2 528.363 261.621 4
 -20 -5 2 108.298 170.595 7
 20 -5 2 184.337 175.496 6
 20 5 2 689.862 271.884 1
 20 5 2 472.771 183.09 5
 -20 -5 2 437.61 256.139 8
 -20 5 3 803.795 283.17 4
 -20 -5 3 1454.89 361.564 7
 20 -5 3 650.415 252.967 6
 20 5 3 940.893 319.813 5
 -20 -5 3 377.025 274.607 8
 -20 -5 4 -62.5981 72.2407 7
 -20 5 4 124.97 158.062 4
 20 -5 4 -85.4314 116.436 6
 20 5 4 39.5755 146.336 5
 -20 -5 4 370.372 266.711 8
 -20 5 5 492.616 278.243 4
 20 5 5 613.835 320.207 5
 -20 6 -3 162.638 116.337 4
 -20 -6 -3 408.516 264.008 7
 20 -6 -3 90.9332 117.26 6
 20 6 -3 -22.6302 160.426 1
 -20 6 -2 380.513 317.683 4
 -20 -6 -2 94.6532 163.999 7
 20 -6 -2 496.374 263.186 6
 20 6 -2 104.649 149.56 1
 -20 6 -1 523.976 297.772 4
 20 -6 -1 754.75 289.879 7
 -20 -6 -1 790.607 362.92 7
 20 -6 -1 800.755 306.103 6
 20 6 -1 846.6 330.196 1
 -20 6 0 -12.9199 100.863 4
 20 -6 0 203.241 167.063 7
 -20 -6 0 -28.0928 98.1646 7
 20 -6 0 186.049 168.197 6
 20 6 0 204.161 238.842 1
 -20 6 1 848.079 373.086 4
 20 -6 1 77.5615 161.174 7
 -20 -6 1 129.085 148.649 7
 20 -6 1 405.766 233.103 6
 20 6 1 962.69 348.338 1
 20 -6 2 488.623 284.518 7
 -20 6 2 246.24 197.285 4
 -20 -6 2 386.625 232.469 7
 20 -6 2 17.6518 114.089 6
 20 6 2 316.044 230.802 1
 -20 6 3 375.8 238.077 4
 -20 -6 3 354.237 181.504 7
 20 6 3 366.786 224.531 5
 -20 -6 4 404.935 236.518 7
 20 6 4 3.55697 69.4407 5
 20 -7 -2 81.6643 137.546 6
 20 -7 -1 261.248 227.273 7
 20 -7 -1 126.051 211.107 6
 20 -7 0 424.444 263.986 7
 20 7 1 2.50534 177.236 1
 20 7 2 400.631 291.476 1
 21 0 -7 857.283 367.38 2
 -21 0 -7 1405.41 423.074 2
 21 0 -6 355.656 274.372 2
 -21 0 -6 -135.201 152.839 3
 21 0 -6 114.078 147.097 6
 -21 0 -6 117.148 160.088 2
 21 0 -5 1799.33 456.594 2
 21 0 -5 2051.15 412.111 6
 -21 0 -5 1726.93 461.103 3
 -21 0 -5 1996.32 414.205 2
 21 0 -4 -67.7358 93.7392 1
 21 0 -4 -106.292 80.219 6
 -21 0 -4 93.2705 191.045 3
 -21 0 -4 147.613 108.494 2
 21 0 -3 1290.66 329.432 1
 -21 0 -3 1556.12 294.897 2
 21 0 -3 1254.9 272.23 6
 -21 0 -3 1060.26 328.528 3
 21 0 -2 28.2215 82.4741 6
 21 0 -2 61.5686 120.463 1
 -21 0 -2 31.7968 102.996 3
 21 0 -1 4499.73 509.288 1
 21 0 -1 3886.11 449.355 6
 -21 0 -1 4491.18 557.861 3
 -21 0 -1 4035.82 324.559 8
 -21 0 0 51.4414 78.6496 8
 21 0 0 -12.4496 106.752 6
 21 0 0 237.165 136.566 1
 -21 0 0 90.8821 131.308 3
 21 0 0 178.406 123.524 5
 21 0 1 4581.87 435.373 1
 21 0 1 4184.49 510.109 6
 -21 0 1 4385.72 545.883 3
 21 0 1 5009.63 522.671 5
 -21 0 1 4592.15 409.367 4
 -21 0 1 4928.23 525.263 8
 -21 0 2 39.7415 101.481 8
 -21 0 2 8.61498 46.4443 4
 21 0 2 33.9469 94.6899 6
 21 0 2 45.1079 91.2027 5
 -21 0 3 1632.12 367.451 8
 21 0 3 1857.86 402.192 6
 21 0 3 1508.98 353.474 5
 -21 0 3 1294.68 167.655 4
 -21 0 4 86.9583 144.932 8
 21 0 4 252.001 177.895 5
 -21 0 5 1684.96 469.089 8
 21 0 5 2310.84 476.178 5
 -21 0 6 103.147 158.51 8
 21 0 6 74.7807 113.665 5
 -21 0 7 518.548 327.702 8
 21 0 7 647.372 287.476 5
 21 -1 -7 171.506 259.384 2
 -21 1 -7 413.636 315.47 3
 -21 -1 -7 269.161 198.001 2
 21 1 -6 382.168 309.498 2
 21 -1 -6 435.755 243.119 2
 -21 1 -6 424.089 236.772 3
 -21 -1 -6 387.479 278.713 3
 21 -1 -6 329.605 202.325 6
 21 1 -6 520.636 257.279 1
 -21 -1 -6 831.524 328.156 2
 21 -1 -5 474.411 229.632 2
 21 1 -5 718.507 286.2 1
 21 1 -5 1039.4 261.745 6
 21 -1 -5 866.759 276.399 6
 -21 1 -5 1046.81 344.914 3
 -21 -1 -5 1191.64 376.856 3
 -21 1 -5 1199.27 307.344 2
 -21 -1 -5 1028.44 301.116 2
 21 -1 -4 1417.79 355.738 2
 21 1 -4 1614.19 307.204 6
 21 -1 -4 1543.5 370.298 6
 -21 1 -4 1617.15 386.128 3
 -21 -1 -4 1917.02 439.727 3
 21 1 -4 1296.89 338.601 1
 -21 1 -4 1640.98 342.206 2
 -21 -1 -4 1643.08 365.488 2
 21 -1 -3 613.397 218.046 2
 -21 -1 -3 906.137 243.049 2
 21 1 -3 953.956 288.681 1
 21 1 -3 400.078 146.749 6
 21 -1 -3 1086.98 294.243 6
 -21 -1 -3 557.965 230.427 3
 -21 1 -3 416.464 242.903 3
 -21 1 -3 533.555 163.532 2
 21 1 -2 2593.97 436.028 1
 21 1 -2 3589.23 420.913 6
 21 -1 -2 2948.83 442.572 6
 -21 -1 -2 2970.4 489.67 3
 -21 1 -2 2508.67 450.377 3
 21 1 -1 1794.07 294.267 6
 21 -1 -1 1745.61 327.092 6
 -21 -1 -1 1639.28 349.9 3
 -21 1 -1 1822.35 359.183 3
 -21 -1 -1 1752.94 251.145 8
 -21 1 -1 1533.19 196.368 8
 21 1 -1 1235.69 290.784 1
 -21 -1 0 1223.93 246.425 8
 -21 1 0 1123.06 218.711 8
 21 1 0 1154.32 244.805 6
 21 -1 0 1211.04 268.48 6
 21 1 0 998.616 214.569 5
 -21 -1 0 746.476 237.496 3
 -21 1 0 858.583 242.135 3
 21 1 0 1204.49 255.349 1
 -21 -1 1 1304.55 282.987 8
 -21 1 1 1444.94 284.041 8
 21 1 1 1575.48 305.995 6
 21 -1 1 1663.37 351.096 6
 21 -1 1 1415.63 190.951 2
 21 1 1 1527.65 290.784 5
 -21 1 1 1389.64 255.481 4
 21 -1 1 1286.22 288.805 5
 21 1 1 1604.14 271.528 1
 -21 -1 1 1147.67 290.277 3
 -21 -1 2 2804.47 447.455 8
 -21 1 2 2633.58 454.271 8
 21 1 2 2899.69 320.493 1
 21 1 2 3305.62 487.684 6
 21 -1 2 3138.58 491.071 6
 21 1 2 3156.36 450.861 5
 21 -1 2 2894.46 447.189 5
 -21 -1 2 1836.67 159.527 4
 -21 1 2 3345.56 375.091 4
 -21 -1 3 383.117 189.89 8
 -21 1 3 660.081 246.303 8
 -21 1 3 559.271 159.557 4
 -21 -1 3 548.884 139.921 7
 21 -1 3 658.501 286.243 6
 21 1 3 533.928 218.848 5
 21 -1 3 539.505 198.567 5
 -21 -1 4 1816.6 447.187 8
 -21 1 4 1817.33 456.501 8
 21 1 4 1595.74 381.528 5
 21 -1 4 1905.35 416.273 5
 -21 -1 5 986.765 347.156 8
 -21 1 5 1342.88 440.688 8
 21 1 5 1094.68 343.844 5
 21 -1 5 908.056 291.8 5
 -21 1 6 305.914 249.031 8
 -21 -1 6 950.651 367.591 8
 21 1 6 839.719 311.462 5
 21 -1 6 728.923 296.659 5
 21 -1 7 10.5343 98.603 5
 21 -2 -7 20.8593 92.844 2
 -21 2 -7 123.192 228.21 3
 21 2 -6 996.601 392.069 2
 21 -2 -6 1008.44 394.96 2
 21 -2 -6 954.878 323.73 6
 -21 2 -6 2105.55 510.179 3
 -21 -2 -6 1724.04 491.173 3
 -21 -2 -6 1345.57 419.327 2
 21 2 -6 812.76 333.267 1
 21 -2 -5 8.79847 79.4043 2
 21 2 -5 344.67 262.553 1
 21 -2 -5 -78.5821 89.8772 6
 -21 2 -5 -134.213 133.733 3
 -21 -2 -5 -11.0238 96.9748 3
 -21 -2 -5 -1.25388 126.874 2
 -21 -2 -4 1768.08 421.678 2
 21 -2 -4 1678.06 383.43 2
 21 2 -4 1667.76 419.014 1
 21 -2 -4 1826.71 395.681 6
 -21 2 -4 1497.93 431.223 3
 -21 -2 -4 1411.6 380.951 3
 21 -2 -3 125.455 127.288 2
 21 2 -3 107.208 81.7883 6
 21 -2 -3 146.297 134.404 6
 -21 -2 -3 -42.6659 84.58 3
 -21 2 -3 35.5102 118.404 3
 21 2 -3 177.093 168.633 1
 21 -2 -2 3780.39 403.004 2
 21 2 -2 3845.8 383.144 6
 21 -2 -2 3973.06 531.007 6
 -21 -2 -2 3966.87 575.582 3
 -21 2 -2 3305.39 497.315 3
 21 2 -2 3586.6 506.978 1
 -21 2 -2 3266.07 237.123 8
 21 -2 -1 40.9566 29.0731 2
 21 2 -1 -112.879 93.5492 1
 21 2 -1 123.059 88.8124 6
 21 -2 -1 229.395 146.028 6
 -21 -2 -1 146.395 128.133 3
 -21 2 -1 17.8325 121.227 3
 21 2 -1 52.3474 64.6778 5
 21 2 0 4037.47 479.658 1
 21 2 0 3593.54 414.385 6
 21 -2 0 3729.73 513.828 6
 -21 -2 0 4403.25 571.227 3
 -21 2 0 3412.11 480.97 3
 21 2 0 3539.47 394.656 5
 -21 2 0 4153.48 512.862 4
 -21 -2 0 3535.28 448.808 8
 -21 2 1 96.5242 109.381 4
 21 2 1 -19.7155 70.046 1
 21 2 1 38.5749 102.556 6
 21 -2 1 58.3654 137.685 6
 21 2 1 228.868 133.028 5
 -21 -2 1 86.0549 113.689 8
 -21 -2 1 69.2464 101.117 3
 21 2 2 3313.71 383.616 1
 21 -2 2 3269.96 522.038 6
 -21 -2 2 2994.37 483.497 8
 21 2 2 3273.43 456.672 5
 -21 2 2 3502.13 455.415 4
 -21 2 2 3801.4 516.031 8
 -21 2 3 112.519 142.729 8
 -21 2 3 -8.15849 59.4696 4
 -21 -2 3 -46.5218 54.2237 7
 21 2 3 65.8109 54.9962 1
 21 -2 3 129.818 162.717 6
 21 2 3 207.765 153.43 5
 21 -2 3 49.7851 104.373 5
 -21 -2 3 14.3851 160.143 8
 -21 -2 4 1997 478.05 8
 -21 2 4 1670.15 425.852 8
 21 -2 4 1819.13 429.673 6
 21 2 4 1810.81 408.38 5
 21 -2 4 2152.43 438.949 5
 -21 2 4 2361.96 362.901 4
 -21 -2 5 305.197 243.397 8
 -21 2 5 -76.2006 142.769 8
 21 2 5 529.441 282.691 5
 21 -2 5 -10.3529 89.2547 5
 -21 2 6 1543.11 478.406 8
 -21 -2 6 1141.33 411.257 8
 21 2 6 1218.5 384.384 5
 21 -2 6 1103.31 366.247 5
 21 -2 7 0.20941 156.282 5
 21 3 -6 388.456 260.692 1
 21 -3 -6 479.168 261.542 2
 21 -3 -6 10.5264 127.795 6
 -21 3 -6 18.9322 200.394 3
 -21 -3 -6 149.791 268.067 3
 -21 -3 -6 301.535 234.99 2
 -21 -3 -5 1139.42 382.978 2
 21 -3 -5 856.303 297.243 2
 21 -3 -5 958.499 361.141 6
 -21 3 -5 1067.3 399.241 3
 -21 -3 -5 1311.64 380.829 3
 21 3 -5 622.305 296.489 1
 -21 -3 -4 732.704 301.498 2
 21 -3 -4 500.65 234.718 2
 21 -3 -4 520.627 240.003 6
 21 3 -4 703.748 294.315 1
 -21 -3 -4 428.25 231.935 3
 -21 3 -4 246.457 147.359 3
 21 3 -3 1252.41 350.967 1
 21 -3 -3 1163.46 279.871 2
 21 -3 -3 1606.3 373.364 6
 -21 -3 -3 1416.29 373.709 3
 -21 3 -3 1456.37 326.877 3
 21 3 -2 1155.97 352.737 1
 -21 3 -2 1150.88 330.018 4
 21 -3 -2 755.695 176.421 2
 21 -3 -2 1064.9 278.191 6
 -21 -3 -2 1128.81 314.336 3
 -21 3 -2 845.262 244.988 3
 -21 3 -1 2843.87 476.265 4
 21 3 -1 3067.43 479.858 1
 -21 3 -1 2869.55 415.565 3
 21 -3 -1 2441.84 438.214 6
 21 3 -1 2573.06 278.637 5
 -21 -3 -1 2527.66 452.083 3
 -21 3 0 81.2914 68.4576 3
 -21 3 0 254.778 173.824 4
 21 -3 0 -189.631 152.864 6
 21 3 0 443.716 148.98 5
 -21 -3 0 237.922 146.39 3
 21 3 0 262.415 135.618 1
 -21 -3 0 98.9564 72.5471 8
 -21 3 1 2658.07 446.402 4
 -21 -3 1 2853.88 468.148 3
 21 -3 1 2345.43 437.215 6
 21 3 1 2858.09 394.767 5
 21 3 1 2533.03 404.22 1
 -21 -3 1 2435.57 441.972 8
 -21 3 2 1293.17 295.009 4
 -21 -3 2 1309.08 334.172 7
 -21 -3 2 1477.46 369.467 8
 21 -3 2 1083.54 310.692 6
 21 3 2 1424.55 315.161 5
 21 3 2 1372.42 286.974 1
 -21 3 3 1427.5 321.338 4
 -21 -3 3 1182.69 293.537 7
 21 -3 3 866.988 292.434 6
 21 3 3 1505.51 353.641 5
 21 3 3 1168.06 235.932 1
 -21 3 4 453.603 260.486 8
 -21 3 4 380.65 177.459 4
 21 -3 4 203.099 138.233 6
 21 3 4 219.516 143.001 5
 21 -3 4 212.433 155.144 5
 -21 -3 4 37.8156 83.8725 8
 -21 -3 5 617.459 276.268 8
 -21 3 5 1385.13 437.211 8
 21 3 5 1568.72 418.732 5
 21 -3 5 1294.84 366.304 5
 -21 3 6 94.0129 149.448 8
 21 3 6 317.529 249.544 5
 21 -3 6 97.1002 138.642 5
 -21 -4 -6 313.958 288.154 3
 21 4 -6 251.593 290.147 1
 -21 4 -5 542.785 310.979 4
 21 -4 -5 1018.84 351.868 6
 21 4 -5 912.932 390.083 1
 -21 -4 -5 787.505 337.011 3
 21 4 -4 487.665 253.38 1
 21 -4 -4 507.042 249.837 6
 -21 -4 -4 153.12 150.814 3
 -21 4 -4 500.828 274.77 4
 21 4 -3 1682.01 421.007 1
 21 -4 -3 2634.48 584.036 6
 -21 -4 -3 2330.25 478.41 3
 -21 4 -3 1445.63 397.189 4
 21 4 -2 120.043 170.827 1
 21 -4 -2 139.701 141.607 6
 -21 4 -2 108.948 114.693 4
 -21 -4 -2 259.794 167.955 3
 -21 4 -1 1941.65 438.884 4
 -21 4 -1 2204.38 327.412 3
 21 -4 -1 2275.1 462.563 6
 -21 -4 -1 1824.73 414.981 3
 21 4 -1 2167.92 442.729 1
 -21 4 0 277.242 121.483 4
 21 -4 0 166.177 130.278 6
 21 4 0 118.902 132.27 1
 21 4 0 83.033 83.6875 5
 -21 -4 0 -63.9664 116.989 3
 -21 4 1 1769.42 402.535 4
 -21 -4 1 2148.08 455.924 7
 21 -4 1 1466.01 364.278 6
 21 4 1 2382.54 432.049 1
 21 4 1 2023.78 354.784 5
 -21 -4 1 1987.62 445.808 8
 -21 4 2 132.573 120.626 4
 -21 -4 2 156.973 159.072 7
 21 -4 2 209.691 179.277 6
 21 4 2 305.698 142.558 1
 21 4 2 31.7759 70.9342 5
 -21 -4 2 302.858 211.972 8
 -21 4 3 1944.37 420.158 4
 -21 -4 3 1947.06 424.265 7
 21 -4 3 1154.75 346.334 6
 21 4 3 1934.7 420.681 5
 -21 -4 3 1619.64 439.333 8
 -21 4 4 259.189 192.115 4
 -21 -4 4 504.92 200.056 7
 21 -4 4 -36.6992 159.959 6
 21 4 4 275.791 191.361 5
 -21 -4 4 592.238 263.863 8
 -21 4 5 979.944 389.007 8
 -21 4 5 837.313 295.715 4
 -21 -4 5 282.266 222.851 8
 21 4 5 971.456 353.389 5
 -21 5 -5 123.726 174.152 4
 -21 -5 -5 363.928 258.651 3
 -21 5 -4 564.79 312.382 4
 21 5 -4 646.49 328.054 1
 21 -5 -4 321.418 210.89 6
 -21 -5 -4 473.428 225.726 3
 -21 5 -3 540.976 310.718 4
 21 5 -3 1011.01 376.5 1
 21 -5 -3 181.876 183.186 6
 -21 -5 -3 114.794 138.926 3
 -21 5 -2 1041.51 375.73 4
 21 -5 -2 817.359 291.3 6
 -21 -5 -2 1112.5 339.17 3
 21 5 -2 1171.01 367.222 1
 -21 5 -1 352.45 200.725 4
 21 -5 -1 224.186 170.171 7
 -21 -5 -1 295.815 170.341 7
 21 -5 -1 392.208 225.582 6
 21 5 -1 231.997 184.579 1
 -21 -5 -1 510.654 225.347 3
 -21 5 0 1595.17 419.486 4
 21 -5 0 1129.82 351.031 7
 -21 -5 0 1496.49 411.416 7
 21 -5 0 1025.76 311.024 6
 21 5 0 2158.07 468.534 1
 -21 -5 0 1401.2 351.28 3
 -21 5 1 412.403 193.062 4
 21 -5 1 243.542 218.418 7
 -21 -5 1 21.7478 107.409 7
 21 -5 1 182.842 139.929 6
 21 5 1 287.981 134.641 1
 21 5 1 143.059 123.719 5
 -21 5 2 1017.97 338.478 4
 -21 -5 2 547.747 227.871 7
 21 -5 2 964.036 320.187 6
 21 5 2 995.813 306.132 1
 21 5 2 983.962 295.426 5
 -21 -5 2 785.779 319.322 8
 -21 5 3 288.216 188.873 4
 -21 -5 3 602.99 259.495 7
 21 -5 3 231.104 209.666 6
 21 5 3 233.267 192.763 5
 -21 -5 3 130.635 167.999 8
 -21 -5 4 614.196 320.772 8
 -21 5 4 544.752 229.846 4
 -21 -5 4 513.937 221.72 7
 21 -5 4 312.978 194.666 6
 21 5 4 640.48 287.228 5
 -21 5 5 262.945 208.443 4
 -21 6 -3 147.136 235.173 4
 -21 -6 -3 -142.538 156.373 7
 21 -6 -3 253.576 199.177 6
 21 6 -3 457.935 286.763 1
 -21 6 -2 593.769 293.543 4
 -21 -6 -2 527.18 291.433 7
 21 -6 -2 787.571 317.756 6
 21 6 -2 812.299 314.306 1
 -21 6 -1 482.064 307.279 4
 21 -6 -1 169.389 208.03 7
 -21 -6 -1 308.057 223.978 7
 21 -6 -1 858.95 337.025 6
 21 6 -1 702.865 352.962 1
 -21 6 0 661.854 344.277 4
 21 -6 0 396.485 220.346 7
 -21 -6 0 1323.74 435.071 7
 21 -6 0 796.463 321.204 6
 21 6 0 1311.98 415.318 1
 -21 6 1 372.667 246.213 4
 21 -6 1 637.342 302.217 7
 -21 -6 1 180.342 273.591 7
 21 -6 1 93.1953 80.7542 6
 21 6 1 86.1414 152.817 1
 21 -6 2 1122.94 409.503 7
 -21 6 2 1241.05 398.534 4
 -21 -6 2 405.315 244.105 7
 21 -6 2 354.238 222.389 6
 21 6 2 572.191 265.405 1
 -21 6 3 381.469 268.564 4
 -21 -6 3 110.673 188.768 7
 21 6 3 912.187 305.028 5
 -21 -6 4 341.035 239.293 7
 21 6 4 897.905 342.417 5
 21 -7 -1 535.464 265.523 6
 21 -7 0 577.211 229.501 7
 21 7 1 1068.23 383.297 1
 21 7 2 460.254 244.111 1
 -22 0 -7 144.591 177.652 2
 22 0 -6 615.119 275.501 2
 22 0 -6 979.62 344.068 6
 -22 0 -6 801.188 342.739 3
 -22 0 -6 864.761 318.935 2
 22 0 -5 196.43 233.341 2
 22 0 -5 -100.966 104.244 6
 -22 0 -5 120.534 185.914 3
 -22 0 -5 146.831 133.375 2
 -22 0 -4 2811.38 441.211 2
 22 0 -4 3639.36 515.284 6
 22 0 -4 2320.49 465.261 1
 -22 0 -4 2892.26 527.622 3
 -22 0 -3 81.1426 90.9191 2
 22 0 -3 270.991 171.094 1
 22 0 -3 170.594 135.377 6
 -22 0 -3 199.504 171.867 3
 22 0 -2 1398.58 301.027 6
 -22 0 -2 1876.9 378.72 3
 22 0 -2 1758.77 349.776 1
 22 0 -1 119.556 114.559 6
 22 0 -1 -143.299 117.583 1
 -22 0 -1 80.6814 108.658 3
 -22 0 -1 58.1166 56.4354 8
 22 0 0 10646.5 750.545 1
 22 0 0 9949.56 774.023 6
 -22 0 0 11116.7 878.174 3
 -22 0 0 9654.48 639.447 8
 -22 0 1 -46.458 79.0265 3
 -22 0 1 48.7422 52.6317 8
 22 0 1 112.135 106.832 6
 22 0 1 130.177 72.2553 1
 22 0 1 20.831 97.8405 5
 -22 0 1 47.0589 59.5446 4
 -22 0 2 1298.6 286.565 8
 -22 0 2 1185.21 186.266 4
 22 0 2 967.506 263.681 6
 22 0 2 1200.4 268.475 5
 -22 0 3 -73.9183 75.4929 8
 -22 0 3 66.8859 51.9565 4
 22 0 3 97.3568 147.146 6
 22 0 3 204.975 134.696 5
 -22 0 4 2749.2 514.301 8
 22 0 4 2760.4 484.503 5
 -22 0 5 -49.8548 128.87 8
 22 0 5 106.337 114.816 5
 -22 0 6 437.68 268.692 8
 22 0 6 832.535 317.473 5
 22 0 7 11.5704 112.989 5
 22 -1 -7 121.968 208.298 2
 22 -1 -7 205.862 172.708 6
 -22 -1 -7 250.462 246.213 2
 22 1 -6 124.39 171.973 1
 22 1 -6 199.386 170.258 2
 22 -1 -6 200.962 264.329 2
 22 -1 -6 555.18 282.099 6
 -22 1 -6 584.322 322.171 3
 -22 -1 -6 306.86 210.831 3
 -22 -1 -6 145.899 169.306 2
 22 -1 -5 324.634 202.8 2
 22 1 -5 1077.43 342.626 1
 22 1 -5 1270.94 311.465 6
 22 -1 -5 852.613 303.014 6
 -22 1 -5 679.919 287.161 3
 -22 -1 -5 880.944 309.719 3
 -22 1 -5 661.007 254.735 2
 -22 -1 -5 759.738 293.087 2
 22 -1 -4 813.717 271.02 2
 22 1 -4 1130.54 283.632 6
 22 -1 -4 920.879 284.764 6
 -22 1 -4 1149.23 374.434 3
 -22 -1 -4 1649.85 407.4 3
 22 1 -4 1137.8 343.171 1
 -22 1 -4 1270.27 276.292 2
 -22 -1 -4 1385.44 341.897 2
 22 -1 -3 878.878 263.861 2
 -22 1 -3 565.527 165.382 2
 22 1 -3 724.171 260.607 1
 22 1 -3 717.957 214.841 6
 22 -1 -3 763.79 256.519 6
 -22 -1 -3 854.425 298.001 3
 -22 1 -3 809.709 283.693 3
 22 1 -2 1613.04 332.18 1
 22 1 -2 1192.79 250.985 6
 22 -1 -2 1022.34 276.567 6
 -22 -1 -2 1482.8 355.874 3
 -22 1 -2 1233.84 326.525 3
 22 1 -1 2652.53 413.399 1
 22 1 -1 1819.42 317.984 6
 22 -1 -1 1863.49 352.613 6
 -22 -1 -1 1580.96 362.099 3
 -22 1 -1 2084.54 417.173 3
 -22 -1 -1 1779.13 253.87 8
 -22 1 -1 1943.24 229.281 8
 22 1 0 3404.24 433.686 1
 22 1 0 3242.8 421.933 6
 22 -1 0 3154.85 473.856 6
 -22 -1 0 3712.77 521.025 3
 -22 1 0 3405.69 507.414 3
 22 1 0 3237.19 387.406 5
 -22 -1 0 3480.19 411.385 8
 -22 1 0 3365.14 383.267 8
 -22 1 1 1730 297.879 4
 -22 -1 1 1979.67 351.441 8
 22 1 1 1919.81 305.276 1
 -22 1 1 1312.14 291.349 8
 22 1 1 1764.36 343.615 6
 22 -1 1 1312.76 321.405 6
 22 1 1 1856.29 316.836 5
 22 -1 1 1772.41 348.658 5
 -22 -1 1 2238.81 406.083 3
 -22 -1 2 1319.7 316.607 8
 -22 1 2 1292.44 308.598 8
 -22 1 2 1197.01 226.886 4
 22 1 2 1539.39 336.218 6
 22 1 2 1486.97 251.075 1
 22 -1 2 1249.9 340.43 6
 22 1 2 1727.93 344.986 5
 22 -1 2 1608.77 357.808 5
 -22 -1 2 977.938 124.352 4
 -22 -1 3 566.563 244.283 8
 -22 1 3 752.843 270.386 8
 -22 1 3 647.897 159.909 4
 -22 -1 3 659.564 166.063 7
 22 -1 3 573.598 248.139 6
 22 1 3 711.007 230.04 5
 22 -1 3 550.92 212.126 5
 -22 -1 4 1073.93 344.669 8
 -22 1 4 1089.04 359.356 8
 22 1 4 1086.37 320.627 5
 22 -1 4 859.511 294.609 5
 -22 -1 5 632.703 299.218 8
 22 1 5 1198.65 354.671 5
 -22 1 5 618.177 311.553 8
 22 -1 5 700.435 299.591 5
 -22 -1 6 525.778 296.951 8
 -22 1 6 270.182 210.673 8
 22 1 6 738.991 316.861 5
 22 -1 6 365.682 212.509 5
 22 -1 7 -61.5865 95.6642 5
 22 2 -7 649.509 285.472 1
 22 2 -6 511.995 221.903 1
 22 2 -6 94.4182 142.471 2
 22 -2 -6 27.5636 79.2898 2
 22 -2 -6 190.924 181.929 6
 -22 2 -6 306.39 300.872 3
 -22 -2 -6 283.07 220.012 3
 -22 -2 -6 33.607 147.791 2
 22 -2 -5 735.701 290.585 2
 22 2 -5 748.467 279.892 1
 22 -2 -5 613.185 256.55 6
 -22 2 -5 613.411 288.07 3
 -22 -2 -5 840.977 329.101 3
 -22 -2 -5 263.726 189.473 2
 -22 -2 -4 72.1789 116.965 2
 22 2 -4 139.823 134.781 1
 22 -2 -4 154.549 118.314 2
 22 -2 -4 137.276 125.716 6
 -22 2 -4 128.915 165.302 3
 -22 -2 -4 262.898 189.355 3
 22 -2 -3 1890.87 355.382 2
 22 2 -3 2495.74 327.388 6
 22 -2 -3 2414.95 439.644 6
 -22 -2 -3 2158.43 437.613 3
 -22 2 -3 1236.57 382.938 3
 22 2 -3 2305.72 463.601 1
 22 -2 -2 250.431 122.786 2
 22 2 -2 413.437 148.801 6
 22 -2 -2 359.077 213.83 6
 22 2 -2 -2.20504 91.634 1
 -22 -2 -2 178.462 182.208 3
 -22 2 -2 117.165 139.427 3
 22 -2 -1 1772.25 218.833 2
 22 2 -1 1665.2 271.231 6
 22 2 -1 1862.8 360.533 1
 22 -2 -1 1836.95 370.185 6
 -22 -2 -1 1436.86 335.391 3
 -22 2 -1 1904.95 361.78 3
 -22 2 -1 2393.14 302.584 8
 22 -2 0 81.1772 32.3821 2
 22 2 0 240.641 142.753 1
 22 2 0 354.716 144.586 6
 22 -2 0 240.399 183.389 6
 -22 -2 0 210.487 145.343 8
 22 2 0 141.738 84.9712 5
 -22 -2 0 116.458 134.362 3
 -22 2 0 149.91 161.591 3
 -22 2 0 227.961 151.792 4
 -22 2 1 2008.81 350.414 4
 -22 2 1 1494.26 329.465 8
 22 2 1 1598.51 300.051 1
 22 2 1 1567.77 297.001 6
 22 -2 1 1993.4 390.538 6
 22 2 1 2147.69 343.593 5
 -22 -2 1 1826.32 364.64 8
 -22 -2 1 1565.15 371.823 3
 -22 -2 2 107.465 130.53 8
 -22 2 2 270.39 129.391 4
 -22 2 2 214.001 161.225 8
 22 2 2 195.187 111.202 1
 22 -2 2 350.505 170.82 6
 22 2 2 224.617 143.27 5
 -22 -2 3 2146.34 468.675 8
 -22 2 3 2092.98 429.19 8
 -22 -2 3 2408.47 351.283 7
 22 -2 3 2025.1 445.592 6
 22 2 3 2574.62 454.645 5
 22 -2 3 2781.24 495.414 5
 -22 2 3 2424.23 367.603 4
 -22 -2 4 249.184 214.792 8
 -22 2 4 -282.966 206.136 8
 -22 2 4 150.091 112.081 4
 22 -2 4 173.5 200.416 6
 22 2 4 114.041 138.176 5
 22 -2 4 365.22 202.751 5
 -22 -2 5 363.721 253.608 8
 -22 2 5 444.65 280.726 8
 22 2 5 499.585 242.87 5
 22 -2 5 476.156 173.3 5
 -22 -2 6 90.6205 91.8129 8
 -22 2 6 241.301 249.716 8
 22 2 6 567.376 280.14 5
 22 -2 6 19.371 102.431 5
 22 -2 7 254.669 214.602 5
 22 3 -6 345.904 181.199 1
 22 -3 -6 337.878 222.365 2
 22 -3 -6 330.871 208.431 6
 -22 3 -6 87.6422 202.154 3
 -22 -3 -6 314.007 257.185 3
 -22 -3 -6 383.807 237.615 2
 -22 -3 -5 242.601 175.031 2
 22 -3 -5 181.229 180.688 2
 22 -3 -5 165.504 145.764 6
 -22 3 -5 369.17 207.716 3
 -22 -3 -5 330.309 236.253 3
 22 3 -5 368.357 242.003 1
 22 -3 -4 707.232 240.806 2
 22 -3 -4 291.764 192.981 6
 22 3 -4 180.493 172.815 1
 -22 -3 -4 574.606 254.081 3
 -22 3 -4 803.479 269.939 3
 22 3 -3 515.462 212.562 1
 22 -3 -3 408.739 172.375 2
 22 -3 -3 585.331 231.048 6
 -22 -3 -3 564.827 258.368 3
 -22 3 -3 619.537 219.874 3
 22 3 -2 1492.49 366.16 1
 22 -3 -2 2074.14 425.569 6
 -22 -3 -2 1834.8 402.163 3
 -22 3 -2 1465.99 331.383 3
 -22 3 -2 1134.69 368.076 4
 -22 3 -1 1583.85 370.844 4
 22 3 -1 1967.7 405.957 1
 22 -3 -1 2067.23 421.434 6
 22 3 -1 1713.32 238.145 5
 -22 -3 -1 1725.4 376.753 3
 -22 3 -1 1961.08 351.217 3
 -22 3 0 319.832 155.915 3
 22 3 0 664.779 230.091 1
 -22 3 0 309.857 181.186 4
 22 -3 0 114.394 136.152 6
 22 3 0 108.708 85.9868 5
 -22 -3 0 330.737 178.902 3
 -22 -3 0 372.643 169.953 8
 -22 -3 1 1506.25 381.233 3
 -22 3 1 1197.19 305.927 4
 -22 -3 1 1960.85 415.26 8
 22 -3 1 1774.89 385.142 6
 22 3 1 1581.77 319.998 5
 22 3 1 2007.92 365.058 1
 -22 3 2 1899.33 383.81 4
 -22 -3 2 1656.2 405.74 8
 -22 -3 2 1783.99 362.205 7
 22 -3 2 1402.68 356.801 6
 22 3 2 1532.67 325.473 5
 22 3 2 1663.82 313.099 1
 -22 3 3 704.94 235.22 4
 -22 -3 3 1131.49 284.585 7
 22 -3 3 661.758 274.577 6
 22 3 3 326.354 197.139 5
 -22 -3 3 775.198 293.564 8
 -22 3 4 463.464 252.054 8
 -22 3 4 593.894 239.764 4
 22 -3 4 360.599 209.888 6
 22 3 4 248.863 221.4 5
 -22 -3 4 1037.45 368.379 8
 -22 3 5 314.948 242.538 8
 -22 -3 5 433.548 254.754 8
 22 3 5 683.575 301.479 5
 22 -3 5 232.985 173.791 5
 -22 -3 6 28.6238 164.036 8
 -22 3 6 116.248 113.887 8
 22 -3 6 186.611 154.88 5
 -22 4 -5 -78.6395 153.391 4
 22 -4 -5 267.405 229.854 6
 22 4 -5 471.881 274.078 1
 -22 -4 -5 20.9084 149.644 3
 22 4 -4 521.068 265.378 1
 22 -4 -4 512.79 254.837 6
 -22 -4 -4 595.113 284.038 3
 -22 4 -4 353.759 209 4
 22 4 -3 167.027 123.652 1
 22 -4 -3 49.4169 140.404 6
 -22 -4 -3 67.1168 107.39 3
 -22 4 -3 457.284 267.19 4
 -22 4 -2 984.087 345.822 4
 22 4 -2 1390.71 372.053 1
 22 -4 -2 1470.94 364.536 6
 -22 -4 -2 1949.43 414.998 3
 -22 4 -1 253.12 185.873 4
 22 -4 -1 264.588 159.844 6
 -22 -4 -1 349.546 201.654 3
 22 4 -1 259.823 185.316 1
 -22 4 0 682.419 258.958 4
 22 -4 0 769.966 240.457 6
 22 4 0 830.453 209.752 5
 22 4 0 606.084 233.919 1
 -22 -4 0 644.263 237.21 3
 -22 4 1 614.347 252.998 4
 -22 -4 1 149.58 77.8447 7
 22 -4 1 53.9814 102.943 6
 22 4 1 129.533 115.036 1
 22 4 1 277.542 139.871 5
 -22 -4 1 143.851 176.37 8
 -22 4 2 1594.19 379.769 4
 -22 -4 2 1254.58 347.979 7
 22 -4 2 952.72 320.714 6
 22 4 2 1801.03 370.585 1
 22 4 2 1603.18 355.08 5
 -22 -4 2 1908.15 474.252 8
 -22 4 3 371.353 212.423 4
 -22 -4 3 197.101 154.935 7
 22 -4 3 244.369 207.399 6
 22 4 3 159.582 115.817 5
 -22 -4 3 242.877 199.017 8
 -22 4 4 663.081 251.205 4
 22 -4 4 430.942 233.483 6
 22 4 4 378.436 212.479 5
 -22 -4 4 566.173 278.199 8
 -22 4 5 410.607 250.991 8
 -22 4 5 429.194 229.924 4
 22 4 5 443.651 257.102 5
 -22 -4 5 421.898 277.737 8
 -22 -5 -5 835.624 337.767 3
 -22 5 -4 215.244 180.22 4
 22 5 -4 423.305 259.061 1
 22 -5 -4 -78.4112 88.0601 6
 -22 -5 -4 115.811 121.117 3
 22 5 -3 521.313 263.436 1
 -22 5 -3 302.211 221.011 4
 22 -5 -3 424.686 223.931 6
 -22 -5 -3 790.687 333.12 3
 -22 5 -2 423.036 280.901 4
 22 -5 -2 21.145 95.1963 6
 -22 -5 -2 198.469 142.77 3
 22 5 -2 407.162 256.014 1
 -22 5 -1 877.646 348.799 4
 22 -5 -1 551.503 242.8 7
 -22 -5 -1 813.441 318.95 7
 22 -5 -1 1165.91 364.61 6
 22 5 -1 1021.56 355.288 1
 -22 -5 -1 624.014 249.923 3
 -22 5 0 71.3134 113.671 4
 22 -5 0 546.845 245.406 7
 22 -5 0 44.4014 78.2274 6
 22 5 0 329.822 183.791 1
 -22 -5 0 313.83 166.9 3
 -22 5 1 1263.69 386.084 4
 -22 -5 1 1022.2 326.257 7
 22 -5 1 732.326 284.987 6
 22 5 1 881.686 276.035 1
 -22 5 2 386.576 253.006 4
 -22 -5 2 296.249 194.14 7
 22 -5 2 428.783 235.885 6
 22 5 2 373.788 196.679 1
 22 5 2 506.39 227.693 5
 -22 -5 2 -215.224 143.371 8
 -22 5 3 650.859 285.893 4
 -22 -5 3 1079.68 341.302 7
 22 -5 3 684.727 258.099 6
 22 5 3 703.658 286.758 5
 -22 -5 3 892.468 387.352 8
 -22 5 4 -60.2279 103.435 4
 -22 -5 4 299.044 158.452 7
 22 -5 4 -31.4824 153.521 6
 22 5 4 136.935 148.402 5
 -22 -5 4 -178.894 174.227 8
 -22 5 5 272.468 198.49 4
 -22 6 -3 498.324 300.579 4
 -22 -6 -3 648.262 351.426 7
 22 -6 -3 561.526 271.375 6
 -22 6 -2 435.877 274.61 4
 -22 -6 -2 334.907 215.845 7
 22 -6 -2 286.379 227.109 6
 22 6 -2 263.882 218.973 1
 -22 6 -1 948.687 369.91 4
 22 -6 -1 493.752 248.337 7
 -22 -6 -1 493.574 302.292 7
 22 -6 -1 723.03 302.157 6
 22 6 -1 1118.3 398.735 1
 -22 6 0 363.092 252.157 4
 22 -6 0 -36.9115 85.7332 7
 -22 -6 0 -220.62 168.393 7
 22 -6 0 279.541 228.506 6
 22 6 0 145.979 164.129 1
 -22 6 1 504.973 316.656 4
 22 -6 1 830.841 321.268 7
 -22 -6 1 994.912 367.35 7
 22 -6 1 911.199 329.844 6
 22 6 1 931.753 344.351 1
 -22 6 2 -22.2454 158.788 4
 -22 -6 2 272.131 235.832 7
 22 -6 2 367.308 217.855 6
 22 6 2 334.063 223.44 1
 -22 6 3 370.924 210.32 4
 -22 -6 3 352.709 253.152 7
 22 6 3 482.17 303.133 5
 22 -7 -1 -192.882 178.501 6
 22 -7 0 -77.2239 89.2527 7
 23 0 -6 95.3281 177.602 2
 23 0 -6 -85.4701 139.761 6
 -23 0 -6 31.0321 133.762 3
 -23 0 -6 34.9193 85.9336 2
 23 0 -5 662.242 274.17 2
 23 0 -5 299.926 156.269 6
 -23 0 -5 612.623 290.959 3
 -23 0 -5 816.013 281.313 2
 -23 0 -4 -38.6003 64.8294 2
 23 0 -4 177.047 198.824 6
 -23 0 -4 -8.29893 116.187 3
 23 0 -4 179.481 184.86 1
 23 0 -3 464.792 228.512 1
 23 0 -3 784.117 236.861 6
 -23 0 -3 432.179 185.939 3
 23 0 -2 153.321 112.902 6
 -23 0 -2 66.8483 120.318 3
 23 0 -2 -78.8892 81.2973 1
 23 0 -1 179.399 120.301 6
 23 0 -1 308.762 160.337 1
 -23 0 -1 184.542 116.133 3
 -23 0 -1 261.156 97.2901 8
 23 0 0 179.272 140.927 1
 23 0 0 501.178 210.99 6
 -23 0 0 71.3404 94.193 8
 -23 0 0 152.638 125.956 3
 -23 0 1 270.392 119.093 8
 23 0 1 193.689 108.288 1
 23 0 1 410.192 196.816 6
 -23 0 1 357.772 200.965 3
 23 0 1 298.886 163.594 5
 -23 0 1 300.657 119.938 4
 -23 0 2 51.2862 124.218 8
 -23 0 2 38.252 47.4663 4
 23 0 2 157.489 141.688 6
 23 0 2 112.354 150.183 5
 -23 0 3 966.911 312.936 8
 23 0 3 562.335 232.912 6
 23 0 3 645.359 232.371 5
 -23 0 4 -8.60334 89.5882 8
 23 0 4 -63.6651 113.417 5
 -23 0 5 493.873 274.753 8
 23 0 5 481.075 216.012 5
 -23 0 6 -48.8253 169.672 8
 23 0 6 151.533 184.654 5
 23 -1 -7 -39.4892 141.039 6
 -23 -1 -7 171.094 202.446 2
 23 1 -6 88.5103 155.855 2
 23 1 -6 269.785 243.619 1
 23 -1 -6 383.066 242.923 2
 23 -1 -6 73.0228 124.9 6
 -23 1 -6 316.633 206.587 3
 -23 -1 -6 314.134 264.991 3
 -23 -1 -6 121.959 140.939 2
 23 -1 -5 134.875 152.864 2
 23 1 -5 249.621 150.732 6
 23 1 -5 -155.754 145.066 1
 23 -1 -5 172.839 73.4049 6
 -23 1 -5 517.777 270.983 3
 -23 -1 -5 201.495 166.352 3
 -23 -1 -5 71.7902 105.514 2
 -23 -1 -4 213.775 162.11 2
 23 -1 -4 169.107 186.368 2
 23 1 -4 86.8386 68.2251 6
 23 -1 -4 379.144 187.787 6
 -23 1 -4 157.697 162.75 3
 -23 -1 -4 169.284 187.414 3
 -23 1 -4 54.5747 101.088 2
 23 1 -4 344.326 224.008 1
 23 -1 -3 77.3677 147.752 2
 23 1 -3 20.5116 59.9915 6
 23 1 -3 -32.1446 113.483 1
 23 -1 -3 110.556 97.5265 6
 -23 -1 -3 -56.3174 94.3177 3
 -23 1 -3 220.442 174.85 3
 23 1 -2 436.069 181.736 1
 23 1 -2 265.702 133.556 6
 23 -1 -2 140.452 135.092 6
 -23 -1 -2 249.691 140.796 3
 -23 1 -2 37.6765 79.7351 3
 -23 1 -1 473.941 116.545 8
 23 1 -1 136.584 99.2041 1
 23 1 -1 349.59 126.467 6
 23 -1 -1 328.816 158.989 6
 -23 -1 -1 170.545 118.13 3
 -23 1 -1 221.322 146.553 3
 -23 -1 -1 212.015 99.6521 8
 -23 1 0 1088.58 224.106 8
 23 1 0 1121.68 269.359 1
 -23 -1 0 1409.61 268.158 8
 23 1 0 1010.28 254.829 6
 23 -1 0 1071.25 272.386 6
 23 1 0 961.654 234.817 5
 -23 -1 0 1201.38 312.548 3
 -23 1 0 1202.52 319.391 3
 -23 1 1 340.531 139.128 4
 -23 1 1 281.339 122.426 8
 23 1 1 238.071 125.263 1
 23 1 1 585.164 269.227 6
 23 -1 1 330.072 143.151 6
 -23 -1 1 273.855 153.036 8
 23 1 1 184.641 144.149 5
 23 -1 1 246.207 142.349 5
 -23 -1 1 114.852 112.344 3
 -23 -1 2 225.082 176.807 8
 -23 -1 2 100.87 49.1137 4
 -23 1 2 39.2084 81.032 8
 -23 1 2 271.566 123.132 4
 23 1 2 242.728 115.434 6
 23 -1 2 73.2279 154.356 6
 23 1 2 267.417 103.748 1
 23 1 2 159.999 113.737 5
 23 -1 2 154.498 136.572 5
 -23 -1 3 -105.871 115.946 8
 -23 1 3 47.2173 128.328 8
 -23 1 3 -9.07084 58.7356 4
 -23 -1 3 17.405 45.2014 7
 23 -1 3 66.0981 82.1811 6
 23 1 3 -3.19054 141.437 5
 23 -1 3 233.969 167.908 5
 -23 -1 4 473.235 258.961 8
 -23 1 4 348.657 224.989 8
 23 1 4 682.775 334.543 5
 23 -1 4 -8.92998 132.542 5
 -23 -1 5 207.66 238.03 8
 -23 1 5 352.048 227.518 8
 23 1 5 90.845 210.95 5
 23 -1 5 64.3366 89.8564 5
 -23 -1 6 47.0077 114.015 8
 -23 1 6 387.091 239.302 8
 23 1 6 750.883 324.647 5
 23 -1 6 264.827 210.232 5
 23 2 -6 108.108 113.268 1
 23 -2 -6 250.356 175.378 2
 23 -2 -6 404.463 255.991 6
 -23 2 -6 307.454 243.254 3
 -23 -2 -6 -45.5544 136.578 3
 -23 -2 -6 268.103 230.609 2
 23 -2 -5 205.315 192.592 2
 23 2 -5 84.4638 176.205 1
 23 -2 -5 131.827 161.675 6
 -23 2 -5 -4.17161 169.865 3
 -23 -2 -5 14.9732 124.134 3
 -23 -2 -5 332.692 262.781 2
 -23 -2 -4 404.105 211.84 2
 23 2 -4 440.664 218.399 1
 23 -2 -4 514.038 227.593 2
 23 -2 -4 547.504 236.168 6
 -23 -2 -4 648.908 279.75 3
 -23 2 -4 318.448 204.617 3
 23 -2 -3 121.673 118.197 2
 23 2 -3 81.803 67.7784 6
 23 -2 -3 35.7969 75.9727 6
 -23 -2 -3 96.9547 159.299 3
 -23 2 -3 77.1368 130.04 3
 23 2 -3 38.7314 141.851 1
 23 -2 -2 902.357 211.413 2
 23 2 -2 1010.18 225.519 6
 23 -2 -2 759.158 228.287 6
 23 2 -2 718.736 238.49 1
 -23 -2 -2 1241.49 352.811 3
 -23 2 -2 900.615 287.712 3
 23 -2 -1 97.0795 73.1944 2
 23 2 -1 51.6534 50.7635 6
 23 -2 -1 234.779 152.033 6
 23 2 -1 274.495 189.118 1
 -23 -2 -1 219.542 184.2 3
 -23 2 -1 156.799 92.9432 8
 -23 2 -1 105.711 101.845 3
 -23 2 0 889.645 217.358 8
 23 -2 0 495.519 74.6756 2
 23 2 0 1069.44 234.584 6
 23 2 0 928.152 249.809 1
 23 -2 0 808.821 259.68 6
 23 2 0 1002.48 230.734 5
 -23 -2 0 1011.06 297.614 3
 -23 2 0 982.962 271.11 3
 -23 -2 0 826.73 230.087 8
 -23 2 0 837.83 247.199 4
 -23 -2 1 198.455 179.285 3
 -23 2 1 178.344 129.351 4
 -23 2 1 156.256 141.81 8
 23 2 1 2.57035 74.2031 6
 23 2 1 98.4273 91.731 1
 23 -2 1 313.192 179.366 6
 23 2 1 132.666 96.0925 5
 -23 -2 1 84.8603 105.568 8
 -23 -2 2 763.636 249.28 8
 -23 2 2 1202.28 268.37 4
 -23 2 2 1015.02 291.065 8
 23 -2 2 935.159 309.82 6
 23 2 2 958.824 210.227 1
 23 2 2 1053.17 288.759 5
 -23 -2 3 287.454 234.294 8
 -23 2 3 291.447 221.84 8
 -23 2 3 41.0744 54.6869 4
 -23 -2 3 35.3623 74.5101 7
 23 -2 3 248.04 192.592 6
 23 2 3 -30.78 94.7504 5
 23 -2 3 245.827 145.548 5
 -23 -2 4 719.701 302.862 8
 -23 2 4 444.425 232.988 8
 -23 2 4 479.679 172.808 4
 23 -2 4 632.62 293.319 6
 23 2 4 820.712 292.01 5
 23 -2 4 429.334 242.254 5
 -23 -2 5 271.432 191.42 8
 -23 2 5 323.684 176.662 8
 23 2 5 241.711 228.417 5
 23 -2 5 16.861 141.248 5
 -23 -2 6 286.978 229.635 8
 -23 2 6 302.953 340.352 8
 23 2 6 476.44 259.421 5
 23 -2 6 199.049 164.692 5
 -23 -3 -6 236.273 213.753 2
 23 3 -6 51.8327 109.72 1
 23 -3 -6 127.33 142.418 2
 23 -3 -6 250.914 243.441 6
 -23 3 -6 89.3566 183.658 3
 -23 -3 -6 177.985 175.855 3
 23 3 -5 105.148 287.547 1
 -23 -3 -5 527.662 305.351 2
 23 -3 -5 29.9253 119.443 2
 23 -3 -5 92.6958 103.174 6
 -23 3 -5 194.477 229.626 3
 -23 -3 -5 -278.436 204.991 3
 23 -3 -4 314.795 184.477 2
 23 -3 -4 174.144 150.582 6
 -23 -3 -4 316.549 203.278 3
 -23 3 -4 403.285 200.291 3
 23 3 -4 227.935 159.464 1
 23 3 -3 810.114 273.137 1
 23 -3 -3 1057.02 297.763 6
 -23 -3 -3 777.776 299.833 3
 -23 3 -3 1282.21 325.523 3
 23 3 -2 680.827 246.155 1
 23 -3 -2 371.443 231.365 6
 -23 -3 -2 579.438 243.952 3
 -23 3 -2 324.375 185.505 3
 -23 3 -2 262.328 195.067 4
 -23 3 -1 732.943 284.092 4
 23 3 -1 442.794 210.716 1
 23 3 -1 460.281 130.311 6
 23 -3 -1 469.889 263.288 6
 -23 -3 -1 405.186 195.849 3
 23 3 -1 345.102 111.534 5
 -23 3 -1 593.166 209.859 3
 -23 3 0 30.4289 107.021 3
 -23 3 0 310.167 176.778 4
 23 3 0 250.618 170.823 1
 23 -3 0 38.4696 99.5792 6
 23 3 0 159.506 92.6844 5
 -23 -3 0 101.74 87.3649 3
 -23 -3 0 134.262 95.7399 8
 -23 -3 1 428.538 203.948 3
 -23 3 1 402.827 194.225 4
 23 -3 1 566.916 235.181 6
 23 3 1 392.916 184.42 5
 23 3 1 351.675 190.92 1
 -23 -3 1 824.621 276.408 8
 -23 3 2 575.994 234.896 4
 -23 -3 2 506.618 205.781 7
 23 -3 2 1004.55 303.163 6
 23 3 2 661.646 215.901 5
 -23 -3 2 60.9075 120.298 8
 23 3 2 411.052 159.332 1
 -23 3 3 1742.13 363.861 4
 -23 -3 3 1484.14 337.486 7
 23 -3 3 939.659 331.494 6
 23 3 3 1248.77 331.125 5
 -23 -3 3 1077.1 351.933 8
 -23 3 4 56.4823 145.982 8
 -23 3 4 126.936 117.471 4
 23 -3 4 101.34 159.951 6
 23 3 4 485.685 255.88 5
 -23 -3 4 510.175 262.87 8
 -23 -3 5 -40.9458 188.9 8
 -23 3 5 592.173 249.958 8
 23 3 5 67.1071 155.05 5
 23 -3 5 92.1017 198.83 5
 23 -3 6 252.183 221.428 5
 23 -4 -5 30.1011 80.192 6
 -23 -4 -5 -198.865 183.417 3
 -23 4 -5 -15.0513 138.375 4
 23 4 -4 -116.419 145.774 1
 23 -4 -4 -16.5787 127.882 6
 -23 -4 -4 158.915 191.216 3
 -23 4 -4 -40.3625 112.926 4
 23 4 -3 204.902 190.566 1
 23 -4 -3 443.241 203.979 6
 -23 -4 -3 391.482 233.18 3
 -23 4 -3 429.951 251.803 4
 -23 4 -2 173.447 173.201 4
 23 4 -2 280.507 214.651 1
 23 -4 -2 -28.9682 89.2863 6
 -23 -4 -2 83.0351 96.4848 3
 23 -4 -1 710.521 273.875 6
 -23 -4 -1 144.493 139.668 3
 23 4 -1 513.941 253.59 1
 -23 4 -1 477.784 233.637 4
 -23 4 0 439.702 236.672 4
 23 -4 0 367.833 192.967 6
 23 4 0 432.497 150.729 5
 23 4 0 191.268 172.86 1
 -23 -4 0 60.979 128.978 3
 -23 4 1 674.007 261.403 4
 -23 -4 1 585.731 246.477 7
 23 -4 1 216.885 176.706 6
 23 4 1 480.206 174.422 5
 23 4 1 265.968 148.084 1
 -23 -4 1 405.32 231.878 8
 -23 4 2 174.183 155.138 4
 -23 -4 2 29.8734 77.1268 7
 23 -4 2 -52.6897 95.848 6
 -23 -4 2 23.4612 120.149 8
 23 4 2 45.7905 124.153 5
 23 4 2 42.6988 69.4439 1
 -23 4 3 739.102 263.449 4
 -23 -4 3 674.157 247.139 7
 23 -4 3 603.879 256.822 6
 23 4 3 307.866 158.281 5
 -23 -4 3 283.348 188.482 8
 -23 4 4 46.3194 165.785 4
 23 -4 4 358.982 255.092 6
 23 4 4 21.9926 110.478 5
 -23 -4 4 18.1755 179.753 8
 -23 4 5 -202.646 194.504 8
 23 4 5 269.413 209.616 5
 -23 -4 5 10.6542 132.778 8
 -23 -5 -5 -50.737 112.045 3
 -23 5 -4 407.886 287.343 4
 23 5 -4 326.24 260.028 1
 23 -5 -4 100.549 210.727 6
 -23 -5 -4 643.927 292.173 3
 -23 5 -3 -71.5726 118.663 4
 23 5 -3 -158.966 217.692 1
 23 -5 -3 -24.8929 162.009 6
 -23 -5 -3 -150.949 143.501 3
 -23 5 -2 496.586 274.084 4
 23 -5 -2 576.181 279.124 6
 -23 -5 -2 -43.2006 129.963 3
 23 5 -2 808.725 303.906 1
 -23 5 -1 548.961 257.735 4
 -23 -5 -1 222.765 261.89 7
 23 -5 -1 255.427 154.735 6
 23 5 -1 210.936 214.783 1
 -23 -5 -1 136.529 118.483 3
 -23 5 0 87.2501 158.77 4
 -23 -5 0 164.717 197.167 7
 23 -5 0 186.035 180.623 6
 23 5 0 337.334 226.546 1
 -23 -5 0 82.3974 145.612 3
 -23 5 1 -138.314 158.552 4
 -23 -5 1 194.166 187.55 7
 23 -5 1 291.906 199.998 6
 23 5 1 82.6624 133.168 1
 -23 5 2 -15.4272 101.191 4
 -23 -5 2 294.647 259.305 7
 23 -5 2 477.308 267.699 6
 23 5 2 40.8836 143.102 1
 23 5 2 183.096 146.593 5
 -23 -5 2 259.101 222.434 8
 -23 5 3 2.49917 144.37 4
 -23 -5 3 102.352 217.401 7
 23 5 3 -123.478 129.511 5
 -23 -5 3 -7.52122 162.398 8
 -23 5 4 284.065 215.327 4
 23 -5 4 463.599 266.82 6
 23 5 4 375.453 170.751 5
 -23 -5 4 62.648 129.04 8
 -23 5 5 245.869 219.991 4
 23 -6 -3 -6.61661 194.234 6
 -23 6 -2 -68.0046 149.799 4
 23 -6 -2 185.275 137.163 6
 23 6 -2 65.3546 137.725 1
 -23 6 -1 -56.2054 106.922 4
 23 -6 -1 305.897 197.256 7
 -23 -6 -1 170.099 173.873 7
 23 -6 -1 142.392 152.627 6
 23 6 -1 365.361 228.716 1
 -23 6 0 208.769 160.951 4
 23 -6 0 53.1834 118.604 7
 -23 -6 0 -24.5922 148.85 7
 23 -6 0 324.336 258.634 6
 23 6 0 576.865 276.431 1
 -23 6 1 97.1916 102.089 4
 -23 -6 1 66.5576 171.301 7
 23 -6 1 -174.266 180.919 6
 23 6 1 240.066 202.614 1
 -23 6 2 167.653 140.729 4
 -23 -6 2 92.4967 110.894 7
 23 -6 2 26.0425 116.306 6
 23 6 2 -166.855 211.405 1
 -23 6 3 -215.799 190.234 4
 -23 -6 3 38.9146 98.0951 7
 23 -7 -1 55.8108 76.7459 6
 23 -7 0 -91.5555 77.2436 7
 24 0 -6 9.20562 113.214 2
 24 0 -6 -4.75726 118.644 6
 -24 0 -6 71.7033 186.526 3
 -24 0 -6 145.981 164.24 2
 24 0 -5 61.0915 110.697 2
 24 0 -5 -109.159 82.1654 6
 -24 0 -5 -52.1199 103.936 3
 -24 0 -5 64.6963 122.923 2
 24 0 -4 50.7447 89.3396 1
 24 0 -4 -25.9923 64.3405 6
 -24 0 -4 204.235 212.061 3
 -24 0 -4 -20.267 109.252 2
 24 0 -3 83.259 109.748 6
 -24 0 -3 149.45 154.065 3
 24 0 -3 -69.452 111.51 1
 24 0 -2 228.827 148.31 1
 24 0 -2 196.884 147.922 6
 -24 0 -2 111.063 185.43 3
 24 0 -1 -82.6958 62.6443 6
 -24 0 -1 93.595 142.44 3
 -24 0 -1 17.2704 37.3571 8
 24 0 -1 27.5025 63.1555 1
 -24 0 0 718.067 187.942 8
 24 0 0 1008.17 268.828 6
 24 0 0 685.544 204.26 1
 -24 0 0 622.545 227.957 3
 -24 0 1 80.2108 138.738 3
 24 0 1 -39.4571 67.0406 6
 24 0 1 5.6544 89.6182 5
 -24 0 1 -55.2621 70.7907 4
 -24 0 2 195.184 161.987 8
 -24 0 2 146.003 79.3722 4
 24 0 2 150.776 119.04 6
 24 0 2 173.733 130.424 5
 -24 0 3 114.41 113.237 8
 24 0 3 206.032 94.7463 6
 24 0 3 18.2698 94.0969 5
 -24 0 4 37.012 156.348 8
 24 0 4 144.367 136.045 5
 -24 0 5 191.819 187.793 8
 24 0 5 -5.55865 202.79 5
 -24 0 6 -45.6367 151.681 8
 24 0 6 143.927 182.399 5
 24 -1 -7 67.7492 145.605 6
 -24 -1 -7 225.473 244.682 2
 24 1 -6 -89.6412 129.574 2
 24 -1 -6 177.775 170.982 2
 24 1 -6 264.291 175.312 1
 24 -1 -6 208.389 141.827 6
 -24 1 -6 392.495 309.029 3
 -24 -1 -6 531.066 282.07 3
 -24 -1 -6 177.929 182.003 2
 24 -1 -5 174.487 166.848 2
 24 -1 -5 263.633 169.336 6
 -24 1 -5 261.096 231.986 3
 -24 -1 -5 36.7995 175.787 3
 24 1 -5 148.361 165.287 1
 -24 -1 -5 413.643 247.021 2
 24 1 -4 -250.15 144.04 1
 -24 -1 -4 -112.618 128.691 2
 24 -1 -4 -162.449 118.719 2
 24 1 -4 424.062 185.882 6
 24 -1 -4 178.759 108.66 6
 -24 -1 -4 117.548 159.99 3
 -24 1 -4 92.4195 144.843 3
 -24 1 -4 244.814 124.284 2
 24 -1 -3 197.227 140.813 2
 24 1 -3 240.451 150.307 6
 24 -1 -3 167.669 137.281 6
 24 1 -3 245.373 172.235 1
 -24 -1 -3 109.565 130.432 3
 -24 1 -3 167.465 125.233 3
 24 1 -2 84.1315 147.775 1
 24 1 -2 87.1937 60.6071 6
 24 -1 -2 399.13 212.571 6
 -24 -1 -2 144.137 180.776 3
 -24 1 -2 211.559 157.24 3
 -24 1 -1 322.918 97.5973 8
 24 1 -1 369.848 173.431 1
 24 1 -1 691.52 248.879 6
 -24 -1 -1 259.067 140.883 8
 24 -1 -1 367.609 142.415 6
 -24 -1 -1 247.55 165.904 3
 -24 1 -1 126.042 145.914 3
 -24 1 0 -71.9944 89.2908 8
 24 1 0 86.4174 113.285 1
 24 1 0 -65.6532 86.5662 6
 24 -1 0 15.9451 74.9602 6
 24 1 0 90.5907 100.581 5
 -24 -1 0 203.982 154.016 3
 -24 1 0 70.1244 143.107 3
 -24 -1 0 50.0444 83.3494 8
 -24 -1 1 342.795 154.985 8
 -24 1 1 347.743 159.338 4
 -24 1 1 193.108 111.079 8
 24 1 1 314.59 124.116 1
 24 1 1 647.397 217.266 6
 24 -1 1 330.006 201.489 6
 24 1 1 336.293 171.818 5
 -24 -1 1 325.872 174.374 3
 -24 -1 2 101.933 97.0582 8
 -24 1 2 63.3218 100.987 8
 -24 1 2 300.156 126.259 4
 24 1 2 105.922 113.864 6
 24 -1 2 266.191 182.237 6
 24 1 2 151.596 95.6503 1
 24 1 2 208.947 118.914 5
 24 -1 2 228.264 150.937 5
 -24 -1 3 358.805 181.786 8
 -24 1 3 384.34 193.502 8
 -24 1 3 146.84 89.0414 4
 -24 -1 3 263.067 110.44 7
 24 -1 3 128.189 161.437 6
 24 1 3 267.073 161.028 5
 24 -1 3 471.085 213.453 5
 -24 -1 4 115.328 214.153 8
 -24 1 4 289.4 216.171 8
 24 1 4 225.706 179.2 5
 24 -1 4 -29.8099 105.522 5
 -24 -1 5 -44.7032 138.498 8
 -24 1 5 161.021 214.852 8
 24 1 5 84.0067 127.491 5
 24 -1 5 41.2402 98.2278 5
 -24 1 6 -201.251 135.632 8
 -24 -1 6 88.6717 184.702 8
 24 1 6 336.651 216.643 5
 24 -1 6 115.732 132.726 5
 24 2 -6 182.794 175.137 1
 24 -2 -6 -34.9372 83.0305 2
 24 -2 -6 125.265 156.547 6
 -24 2 -6 6.20522 152.48 3
 -24 -2 -6 383.388 283.95 3
 -24 -2 -6 -35.5917 137.31 2
 -24 -2 -5 560.243 258.828 2
 24 -2 -5 19.4277 116.484 2
 24 2 -5 47.0426 157.497 1
 24 -2 -5 91.2406 152.225 6
 -24 2 -5 39.7194 201.811 3
 -24 -2 -5 270.788 189.03 3
 24 2 -4 -64.6436 135.996 1
 24 -2 -4 140.205 118.273 2
 24 -2 -4 18.6574 117.574 6
 -24 -2 -4 -84.3323 129.18 3
 -24 2 -4 35.4128 94.8229 3
 24 -2 -3 190.24 126.379 2
 24 2 -3 -15.0183 62.8466 6
 24 -2 -3 39.1064 133.675 6
 -24 -2 -3 45.9759 115.743 3
 -24 2 -3 67.6536 126.006 3
 24 2 -3 185.217 182.453 1
 24 -2 -2 109.776 77.8467 2
 24 2 -2 34.6925 43.4576 6
 24 -2 -2 257.943 161.968 6
 24 2 -2 212.176 343.299 1
 -24 -2 -2 -10.1896 78.9445 3
 -24 2 -2 45.8356 104.225 3
 -24 2 -1 213.905 101.21 8
 24 -2 -1 192.39 85.2821 2
 24 2 -1 190.629 109.454 6
 24 -2 -1 93.8873 141.579 6
 24 2 -1 109.785 86.4407 1
 -24 -2 -1 -41.8868 135.251 3
 -24 2 -1 139.37 145.802 3
 -24 2 -1 170.395 158.661 4
 -24 2 0 52.6531 59.4235 8
 24 2 0 415.653 181.693 6
 24 -2 0 140.498 142.156 6
 24 2 0 148.16 151.867 1
 24 2 0 179.241 107.61 5
 -24 -2 0 309.098 219.988 3
 -24 2 0 110.102 76.4927 3
 -24 -2 0 393.529 164.994 8
 -24 2 0 71.2203 87.0923 4
 -24 -2 1 56.4103 98.8524 3
 -24 2 1 296.957 162.647 4
 -24 2 1 86.0875 102.676 8
 24 2 1 59.1544 69.4093 6
 24 -2 1 187.615 170.241 6
 24 2 1 198.741 132.539 1
 24 2 1 274.104 136.023 5
 -24 -2 1 65.0762 76.799 8
 -24 -2 2 153.511 124.73 8
 -24 2 2 122.793 105.859 4
 -24 2 2 167.331 138.606 8
 24 -2 2 224.999 185.37 6
 24 2 2 272.994 130.305 1
 24 2 2 14.3494 64.4644 5
 -24 2 3 172.427 123.486 8
 -24 2 3 61.1604 67.1449 4
 -24 -2 3 -36.3086 89.4122 7
 24 -2 3 -127.545 168.666 6
 24 2 3 156.078 128.193 5
 -24 -2 3 117.246 135.878 8
 24 -2 3 88.9716 162.098 5
 -24 -2 4 272.914 228.12 8
 -24 2 4 -313.218 261.225 8
 24 -2 4 -37.1432 126.864 6
 24 2 4 -29.5767 140.442 5
 24 -2 4 -12.1296 134.401 5
 -24 2 5 -19.9036 123.808 8
 24 2 5 334.061 228.637 5
 24 -2 5 256.112 175.063 5
 -24 -2 6 -68.9579 154.08 8
 -24 2 6 -22.7369 84.758 8
 24 2 6 -161.716 175.537 5
 -24 -3 -6 -167.355 183.193 2
 24 3 -6 -1.54946 101.255 1
 -24 3 -6 -86.649 129.741 3
 -24 -3 -6 -4.43856 97.8745 3
 24 3 -5 -147.056 160.665 1
 24 -3 -5 108.696 131.006 6
 -24 -3 -5 139.774 178.514 3
 -24 3 -5 72.1839 153.406 3
 24 -3 -4 126.767 132.971 6
 -24 -3 -4 161.481 135.967 3
 -24 3 -4 51.6575 138.15 3
 24 3 -4 -116.494 115.642 1
 24 3 -3 500.689 262.656 1
 24 -3 -3 12.2968 94.5476 6
 -24 -3 -3 474.955 234.17 3
 -24 3 -3 211.176 166.112 3
 24 3 -2 217.433 153.428 1
 24 -3 -2 -114.145 125.74 6
 -24 -3 -2 -67.0093 170.057 3
 -24 3 -2 -108.213 109.576 3
 -24 3 -2 -283.262 188.964 4
 -24 3 -1 321.01 195.285 4
 24 3 -1 454.719 202.086 1
 24 3 -1 282.807 125.962 6
 24 -3 -1 301.047 176.061 6
 -24 -3 -1 290.644 195.456 3
 24 3 -1 243.829 99.0562 5
 -24 3 -1 609.897 219.896 3
 -24 3 0 21.7066 64.6289 3
 24 3 0 253.99 169.614 1
 -24 3 0 162.321 156.029 4
 24 -3 0 6.53526 91.2061 6
 24 3 0 140.576 97.6627 5
 -24 -3 0 126.603 102.017 3
 -24 -3 0 83.3946 74.1943 8
 -24 -3 1 402.789 219.624 3
 -24 3 1 351.367 184.628 4
 24 3 1 172.131 106.643 1
 24 -3 1 647.608 273.421 6
 24 3 1 252.287 141.417 5
 -24 -3 1 177.804 154.079 8
 24 3 2 0.09521 72.9566 1
 -24 -3 2 58.2483 131.319 7
 24 -3 2 146.795 159.354 6
 24 3 2 -31.0001 91.8325 5
 -24 -3 2 -46.6346 120.233 8
 -24 3 3 -146.816 195.815 8
 -24 3 3 117.815 96.7043 4
 -24 -3 3 215.059 138.202 7
 24 -3 3 11.7673 139.301 6
 24 3 3 316.016 187.726 5
 -24 -3 3 505.481 226.909 8
 -24 3 4 159.441 190.119 8
 -24 3 4 132.804 115.72 4
 24 -3 4 32.4701 105.389 6
 24 3 4 -171.964 168.79 5
 -24 -3 4 -106.575 192.966 8
 -24 -3 5 311.863 329.931 8
 -24 3 5 155.783 145.206 8
 24 3 5 105.895 177.998 5
 24 -3 5 227.584 202.081 5
 24 -3 6 -15.7458 115.936 5
 24 -4 -5 385.965 231.729 6
 -24 -4 -5 36.7752 119.468 3
 24 4 -5 141.153 202.052 1
 -24 4 -5 303.996 235.371 4
 24 4 -4 411.988 224.446 1
 24 -4 -4 415.133 271.776 6
 -24 4 -4 -44.0419 181.236 4
 -24 -4 -4 66.4451 106.198 3
 24 4 -3 272.01 205.435 1
 24 -4 -3 306.648 214.983 6
 -24 -4 -3 -88.4433 106.85 3
 -24 4 -3 153.958 164.377 4
 -24 4 -2 -143.092 100.778 4
 24 4 -2 162.174 129.74 1
 24 -4 -2 -59.5791 142.78 6
 -24 -4 -2 38.2736 136.503 3
 24 4 -1 5.82643 74.2257 1
 -24 4 -1 82.3794 128.444 4
 24 -4 -1 100.86 101.697 6
 -24 -4 -1 56.5204 82.9902 3
 -24 4 0 60.4378 112.677 4
 24 -4 0 205.211 133.433 6
 24 4 0 246.6 169.287 1
 -24 -4 0 196.98 134.11 3
 -24 4 1 2.11139 99.281 4
 -24 -4 1 -38.4904 93.4747 7
 24 -4 1 374.529 228.974 6
 24 4 1 54.5449 67.1202 5
 24 4 1 -53.3942 106.933 1
 -24 -4 1 34.75 118.801 8
 -24 -4 2 -99.004 155.714 8
 -24 4 2 -34.0912 91.9201 4
 -24 -4 2 65.1073 134.173 7
 24 -4 2 -119.926 100.357 6
 24 4 2 -87.0081 87.4451 5
 24 4 2 -121.578 115.802 1
 -24 4 3 98.9004 110.653 4
 -24 -4 3 92.5907 155.675 7
 24 -4 3 -114.649 168.847 6
 24 4 3 160.41 159.967 5
 -24 -4 3 42.3133 133.359 8
 -24 4 4 107.305 80.8206 4
 24 -4 4 19.293 130.588 6
 -24 -4 4 543.293 394.18 8
 24 4 4 167.725 145.025 5
 -24 4 5 -181.297 205.518 8
 24 4 5 -61.5209 111.558 5
 -24 -4 5 105.75 180.685 8
 -24 -5 -5 267.832 217.556 3
 -24 5 -4 172.251 188.854 4
 24 5 -4 -281.139 214.151 1
 24 -5 -4 181.291 230.656 6
 -24 -5 -4 90.4562 174.072 3
 -24 5 -3 -124.989 170.364 4
 24 5 -3 525.013 285.244 1
 24 -5 -3 420.909 256.552 6
 -24 -5 -3 -50.2328 151.867 3
 24 5 -2 29.9704 121.633 1
 -24 5 -2 249.333 213.461 4
 24 -5 -2 -167.236 168.894 6
 -24 -5 -2 -23.2249 153.35 3
 -24 5 -1 -66.5933 102.526 4
 24 -5 -1 148.961 182.351 6
 24 5 -1 91.6589 114.215 1
 -24 -5 -1 17.3321 77.5435 3
 -24 5 0 86.7814 150.367 4
 -24 -5 0 -93.7614 163.408 7
 24 -5 0 61.2211 128.06 6
 24 5 0 -108.807 128.999 1
 -24 -5 0 101.698 88.4278 3
 -24 5 1 293.942 213.77 4
 -24 -5 1 99.7757 146.419 7
 24 -5 1 -60.7883 84.6285 6
 24 5 1 211.519 128.729 1
 -24 5 2 196.976 197.459 4
 -24 -5 2 167.039 152.946 7
 24 -5 2 388.039 198.376 6
 24 5 2 365.435 237.342 1
 24 5 2 -21.6108 62.4717 5
 -24 -5 2 312.315 245.385 8
 -24 5 3 156.153 190.903 4
 -24 -5 3 154.161 141.669 7
 24 -5 3 155.157 80.501 6
 24 5 3 364.306 205.698 5
 -24 -5 3 347.106 300.259 8
 -24 5 4 -13.4013 78.6315 4
 24 -5 4 117.33 121.73 6
 -24 -5 4 332.784 254.824 8
 24 5 4 203.469 194.554 5
 -24 6 -2 -209.531 195.09 4
 -24 -6 -2 -75.7719 194.567 7
 24 -6 -2 -47.5582 118.518 6
 24 6 -2 237.039 223.181 1
 -24 6 -1 -85.3374 146.505 4
 -24 -6 -1 184.389 209.107 7
 24 -6 -1 24.3504 148.681 6
 24 6 -1 -22.5889 89.0427 1
 -24 6 0 108.89 116.39 4
 -24 -6 0 378.674 305.449 7
 -24 6 1 37.4894 83.4743 4
 -24 -6 1 357.447 253.38 7
 24 6 1 71.0227 89.9493 1
 -24 6 2 300.562 232.96 4
 -24 -6 2 -77.2751 192.816 7
 24 -6 2 -145.451 152.295 6
 24 6 2 -134.893 142.627 1
 -24 -6 3 104.421 140.944 7
 25 0 -6 135.397 193.536 2
 25 0 -6 88.9192 73.6848 6
 -25 0 -6 75.3852 121.344 3
 25 0 -5 834.351 338.524 2
 25 0 -5 709.865 256.741 6
 -25 0 -5 892.571 352.37 3
 -25 0 -5 949.544 303.08 2
 -25 0 -4 132.561 121.674 2
 25 0 -4 -125.934 110.044 6
 -25 0 -4 -3.5243 164.58 3
 25 0 -4 36.0245 107.764 1
 25 0 -3 1871.52 417.333 1
 -25 0 -3 2613.29 562.547 3
 25 0 -3 1508.83 326.27 6
 25 0 -2 -84.8951 95.3252 6
 -25 0 -2 56.6921 126.037 3
 25 0 -1 2251.05 403.659 1
 25 0 -1 2092.37 392.429 6
 -25 0 -1 2267.22 435.611 3
 -25 0 -1 2007.27 259.534 8
 -25 0 0 202.366 110.476 8
 25 0 0 85.807 118.124 6
 25 0 0 3.24976 75.0571 1
 -25 0 0 1.53058 64.4553 3
 -25 0 1 2702.75 474.202 3
 25 0 1 2349.58 433.902 6
 25 0 1 2320.23 411.578 5
 -25 0 1 2194.81 324.04 4
 -25 0 1 2727.48 412.117 8
 -25 0 2 -16.8701 91.6758 8
 -25 0 2 518.725 140.692 4
 25 0 2 245.878 127.891 6
 25 0 2 256.512 170.576 5
 -25 0 3 1552.43 371.723 8
 25 0 3 1187.28 356.075 6
 25 0 3 1036.22 294.714 5
 -25 0 4 -269.328 188.883 8
 25 0 4 -44.0148 114.99 5
 -25 0 5 557.323 296.481 8
 25 0 5 1090.84 359.978 5
 -25 0 6 -172.593 188.544 8
 25 0 6 228.613 244.076 5
 -25 -1 -7 8.80345 74.2711 2
 25 1 -6 447.938 299.934 2
 25 -1 -6 429.081 275.936 2
 25 -1 -6 547.855 260.637 6
 -25 1 -6 456.59 279.356 3
 -25 -1 -6 275.31 249.41 3
 25 1 -6 204.547 134.782 1
 -25 -1 -6 551.465 240.073 2
 25 -1 -5 -88.4563 106.63 2
 25 -1 -5 402.056 204.422 6
 -25 1 -5 292.55 210.108 3
 -25 -1 -5 207.076 192.04 3
 25 1 -5 491.038 246.768 1
 -25 -1 -5 132.215 142.225 2
 -25 -1 -4 764.455 249.373 2
 25 1 -4 499.153 238.186 1
 25 -1 -4 370.398 189.334 2
 25 1 -4 854.555 247.014 6
 25 -1 -4 598.073 226.741 6
 -25 -1 -4 800.107 315.989 3
 -25 1 -4 523.344 280.006 3
 25 -1 -3 875.283 250.989 2
 25 1 -3 345.43 112.907 6
 25 -1 -3 542.193 218.78 6
 -25 -1 -3 709.936 269.512 3
 -25 1 -3 356.655 180.825 3
 25 1 -3 277.77 189.653 1
 25 1 -2 339.187 125.588 6
 25 1 -2 597.343 234.422 1
 25 -1 -2 360.763 166.125 6
 -25 -1 -2 327.38 175.999 3
 -25 1 -2 536.173 264.886 3
 -25 1 -1 495.696 127.422 8
 25 1 -1 986.742 274.799 1
 25 1 -1 487.939 174.197 6
 25 -1 -1 491.097 213.67 6
 -25 -1 -1 457.828 202.973 3
 -25 1 -1 291.55 226.575 3
 -25 -1 -1 582.232 152.13 8
 25 1 0 2023.44 363.744 1
 25 1 0 2080.5 378.083 6
 25 -1 0 2142.68 407.108 6
 25 1 0 2078.61 344.784 5
 -25 -1 0 2256.53 439.789 3
 -25 1 0 1563.74 392.264 3
 -25 1 0 1997.46 313.061 8
 -25 -1 0 1864.8 326.114 8
 -25 1 1 496.949 180.324 4
 -25 -1 1 591.453 233.656 8
 -25 1 1 387.889 170.002 8
 25 1 1 358.159 302.526 6
 25 -1 1 864.605 272.488 6
 25 1 1 542.714 179.089 1
 25 1 1 480.279 216.909 5
 -25 -1 1 573.256 233.047 3
 -25 -1 2 383.715 189.33 8
 -25 1 2 672.435 226.939 8
 -25 1 2 362.094 155.378 4
 25 1 2 451.574 237.514 6
 25 -1 2 456.787 215.593 6
 25 1 2 303.677 133.658 5
 25 -1 2 358.718 164.317 5
 25 1 2 423.083 151.152 1
 -25 -1 3 152.197 197.91 8
 -25 1 3 52.581 107.301 8
 -25 1 3 237.053 120.688 4
 25 -1 3 391.539 185.723 6
 25 1 3 323.199 178.893 5
 25 -1 3 172.823 142.198 5
 -25 -1 4 378.112 235.973 8
 -25 1 4 275.841 203.371 8
 25 1 4 369.425 205.819 5
 25 -1 4 666.048 285.882 5
 -25 -1 5 732.559 356.772 8
 -25 1 5 159.118 195.554 8
 25 1 5 113.162 217.762 5
 25 -1 5 221.912 197.496 5
 -25 1 6 421.459 253.829 8
 25 1 6 401.919 214.942 5
 25 -1 6 138.781 185.034 5
 -25 -1 6 600.259 300.832 8
 25 2 -6 230.728 190.546 1
 25 -2 -6 240.456 217.368 2
 25 -2 -6 62.8088 117.681 6
 -25 2 -6 326.1 248.031 3
 -25 -2 -6 106.452 151.322 3
 -25 -2 -6 423.402 272.346 2
 -25 -2 -5 140.986 186.263 2
 25 -2 -5 151.632 133.054 2
 25 -2 -5 131.366 129.544 6
 25 2 -5 -116.377 154.476 1
 -25 -2 -5 -37.2305 150.591 3
 -25 2 -5 60.4314 90.2152 3
 25 2 -4 257.321 169.05 1
 25 -2 -4 447.515 207.832 2
 25 -2 -4 362.3 216.647 6
 -25 -2 -4 393.592 248.056 3
 25 -2 -3 59.921 107.954 2
 25 -2 -3 107.804 118.616 6
 -25 -2 -3 197.376 193.319 3
 -25 2 -3 57.1719 106.923 3
 25 2 -3 171.568 130.169 1
 25 -2 -2 1087.11 220.044 2
 25 2 -2 1439.88 273.658 6
 25 -2 -2 1573.26 412.652 6
 -25 -2 -2 1507.82 383.257 3
 -25 2 -2 727.764 300.921 3
 25 2 -2 1253.47 336.678 1
 -25 2 -1 308.356 98.4654 8
 25 -2 -1 279.542 101.924 2
 25 2 -1 259.043 137.749 6
 25 -2 -1 385.667 203.452 6
 25 2 -1 275.724 157.807 1
 -25 -2 -1 400.832 223.396 3
 -25 2 -1 126.765 147.748 3
 -25 2 -1 222.649 167.862 4
 25 2 0 598.256 184.536 6
 25 -2 0 697.456 254.516 6
 25 2 0 684.849 228.962 1
 25 2 0 566.421 182.909 5
 -25 -2 0 266.758 156.877 3
 -25 2 0 779.313 384.982 3
 -25 -2 0 586.67 199.914 8
 -25 2 0 647.075 225.044 4
 -25 -2 1 106.185 90.2359 3
 -25 2 1 456.02 207.413 4
 -25 2 1 50.4471 73.2253 8
 25 2 1 144.011 135.433 6
 25 2 1 200.756 124.428 1
 25 2 1 112.843 82.5516 5
 -25 -2 1 287.138 157.543 8
 -25 -2 2 1133.61 319.041 8
 -25 2 2 1176.83 296.687 8
 -25 2 2 1491.59 303.683 4
 25 -2 2 1658.37 396.274 6
 25 2 2 1304.89 254.429 1
 25 2 2 1339.2 321.397 5
 -25 -2 3 139.906 172.113 8
 -25 2 3 -41.433 144.794 8
 -25 2 3 76.6158 98.5006 4
 -25 -2 3 212.063 113.495 7
 25 -2 3 48.3778 119.542 6
 25 2 3 37.916 90.7475 5
 25 -2 3 -44.3591 121.02 5
 -25 -2 4 703.724 297.135 8
 -25 2 4 615.346 287.502 8
 25 -2 4 177.375 183.923 6
 25 2 4 488.11 238.994 5
 25 -2 4 519.579 241.253 5
 -25 -2 5 58.4499 124.25 8
 -25 2 5 -18.2841 229.088 8
 25 2 5 -55.4668 110.663 5
 25 -2 5 78.0412 88.7271 5
 -25 -2 6 426.416 303.377 8
 -25 2 6 861.263 372.502 8
 25 2 6 219.51 249.381 5
 25 -2 6 733.515 318.339 5
 -25 3 -6 181.986 183.517 3
 25 3 -5 78.3093 113.715 1
 25 -3 -5 571.773 264.217 6
 -25 -3 -5 718.434 291.392 3
 -25 3 -5 136.404 160.361 3
 25 -3 -4 359.194 231.371 6
 -25 -3 -4 -67.3312 175.223 3
 -25 3 -4 222.325 181.974 3
 25 3 -4 328.755 200.413 1
 25 -3 -3 461.743 239.008 6
 25 3 -3 443.258 239.127 1
 -25 -3 -3 704.62 302.396 3
 -25 3 -3 510.876 210.252 3
 25 3 -2 128.126 143.722 1
 25 -3 -2 250.549 163.047 6
 -25 -3 -2 292.276 190.192 3
 -25 3 -2 97.7631 71.7896 3
 -25 3 -2 188.898 211.732 4
 -25 3 -1 366.439 237.162 4
 25 3 -1 469.79 229.392 1
 25 -3 -1 301.438 166.284 6
 -25 -3 -1 454.143 218.093 3
 -25 3 -1 558.05 205.675 3
 -25 3 0 -5.62426 69.564 3
 -25 3 0 230.875 195.619 4
 25 3 0 192.732 151.709 1
 25 -3 0 329.85 178.058 6
 25 3 0 29.2478 70.0342 5
 -25 -3 0 264.39 181.601 3
 -25 -3 0 83.7603 122.107 8
 -25 3 1 321.313 186.953 4
 25 3 1 429.515 162.768 1
 25 -3 1 284.835 201.73 6
 25 3 1 550.876 192.083 5
 -25 -3 1 312.497 200.828 8
 -25 3 2 317.807 179.856 4
 25 3 2 45.3745 105.216 1
 -25 -3 2 213.381 171.085 7
 25 -3 2 279.175 148.426 6
 25 3 2 356.289 176.449 5
 -25 -3 2 294.743 156.737 8
 -25 3 3 982.88 337.227 8
 -25 3 3 614.418 232.789 4
 -25 -3 3 516.951 201.07 7
 25 -3 3 782.984 300.88 6
 25 3 3 1202.18 340.155 5
 -25 -3 3 997.831 422.04 8
 -25 3 4 -27.5192 168.997 8
 -25 3 4 235.867 174.173 4
 25 -3 4 -127.945 160.914 6
 25 3 4 154.503 162.056 5
 -25 -3 4 44.1125 217.593 8
 -25 -3 5 356.679 275.217 8
 -25 3 5 647.037 372.635 8
 25 3 5 241.26 173.699 5
 25 -3 5 233.146 197.409 5
 25 -3 6 90.1495 123.937 5
 25 4 -5 127.451 165.261 1
 -25 4 -5 139.261 214.251 4
 25 4 -4 362.732 237.25 1
 25 -4 -4 50.3073 150.148 6
 -25 -4 -4 174.795 227.265 3
 -25 4 -4 6.32609 134.095 4
 25 4 -3 478.932 296.572 1
 25 -4 -3 362.72 232.016 6
 -25 -4 -3 229.784 183.416 3
 -25 4 -3 301.687 237.821 4
 -25 4 -2 2.14418 70.0811 4
 25 4 -2 421.981 293.65 1
 25 -4 -2 330.032 246.344 6
 -25 -4 -2 48.4648 140.004 3
 -25 4 -1 628.722 283.553 4
 25 4 -1 567.424 264.579 1
 25 -4 -1 1236.92 373.348 6
 -25 -4 -1 485.62 210.344 3
 -25 4 0 -55.3591 135.062 4
 25 -4 0 72.8311 157.334 6
 -25 -4 0 231.842 185.686 3
 25 4 0 221.904 146.34 1
 -25 4 1 989.511 328.177 4
 -25 -4 1 589.802 249.769 7
 25 -4 1 591.88 254.934 6
 25 4 1 571.286 198.819 5
 25 4 1 763.141 245.956 1
 -25 -4 1 683.156 274.515 8
 -25 4 2 25.3597 161.288 4
 -25 -4 2 155.872 130.353 7
 25 -4 2 165.701 169.3 6
 25 4 2 264.617 175.616 5
 25 4 2 120.983 128.907 1
 -25 -4 2 -149.913 147.719 8
 -25 4 3 529.692 233.539 4
 -25 -4 3 172.382 133.113 7
 25 -4 3 325.545 146.732 6
 25 4 3 115.931 126.971 5
 -25 -4 3 345.021 255.933 8
 -25 4 4 -86.4114 134.94 8
 -25 4 4 627.697 277.994 4
 25 -4 4 47.1485 122.89 6
 25 4 4 431.183 238.542 5
 -25 -4 4 200.541 270.963 8
 25 4 5 -40.7258 99.6772 5
 -25 -5 -4 135.884 176.25 3
 -25 5 -3 1.9606 112.158 4
 25 5 -3 -147.733 137.659 1
 25 -5 -3 187.848 230.634 6
 -25 -5 -3 332.735 256.59 3
 -25 5 -2 191.175 206.374 4
 25 5 -2 703.641 326.769 1
 25 -5 -2 523.445 293.853 6
 -25 -5 -2 244.925 141.654 3
 -25 5 -1 -86.8518 125.385 4
 25 -5 -1 74.0378 191.853 6
 -25 -5 -1 210.674 162.73 3
 25 5 -1 176.602 148.204 1
 -25 5 0 531.265 287.671 4
 -25 -5 0 1189.25 399.04 7
 25 -5 0 677.244 286.061 6
 25 5 0 250.046 181.973 1
 -25 -5 0 430.308 217.637 3
 -25 5 1 131.97 279.723 4
 -25 -5 1 325.529 231.136 7
 25 -5 1 -184.546 188.226 6
 25 5 1 502.643 231.446 1
 -25 5 2 578.404 308.678 4
 -25 -5 2 648.431 299.969 7
 25 -5 2 564.428 260.599 6
 25 5 2 310.557 190.929 5
 25 5 2 724.842 262.196 1
 -25 -5 2 560.219 260.855 8
 -25 5 3 280.686 204.692 4
 -25 -5 3 315.277 213.747 7
 25 -5 3 340.73 293.287 6
 25 5 3 258.395 191.681 5
 -25 -5 3 56.4923 131.984 8
 -25 5 4 299.954 231.272 4
 25 -5 4 230.078 143.284 6
 25 5 4 384.274 245.748 5
 25 -6 -2 56.7144 205.183 6
 -25 6 -1 478.315 275.585 4
 -25 -6 -1 776.641 366.764 7
 25 -6 -1 439.817 221.74 6
 25 6 -1 380.717 275.424 1
 -25 6 0 595.572 250.017 4
 -25 -6 0 1167.73 469.876 7
 25 -6 0 -126.901 163.625 6
 25 6 0 610.12 327.011 1
 -25 6 1 198.496 224.905 4
 -25 -6 1 301.843 224.973 7
 25 -6 1 134.517 142.678 6
 25 6 1 28.1632 126.976 1
 -25 6 2 414.465 228.276 4
 -25 -6 2 283.29 221.661 7
 25 -6 2 121.114 171.608 6
 25 6 2 -135.083 142.41 1
 -25 -6 3 57.2308 138.509 7
 26 0 -6 731.976 307.807 2
 26 0 -6 891.439 357.985 6
 -26 0 -6 893.161 363.524 3
 26 0 -5 70.8178 188.511 2
 26 0 -5 347.56 183.181 6
 -26 0 -5 182.366 204.195 3
 -26 0 -5 173.748 121.903 2
 26 0 -4 1039.2 349.565 1
 -26 0 -4 1350.52 322.261 2
 26 0 -4 1090.46 303.444 6
 -26 0 -4 1001.93 325.474 3
 26 0 -3 102.26 173.989 1
 26 0 -3 46.2082 104.481 6
 -26 0 -3 96.1086 135.754 3
 26 0 -2 1200.35 303.121 6
 26 0 -2 1110.09 298.659 1
 -26 0 -2 1146.73 312.788 3
 26 0 -1 187.928 119.935 6
 26 0 -1 8.75944 86.7092 1
 -26 0 -1 -52.3908 138.843 3
 -26 0 -1 79.7394 79.0704 8
 -26 0 0 1855.89 304.105 8
 26 0 0 2112.1 382.549 1
 26 0 0 1617.57 362.96 6
 -26 0 0 1356.53 355.337 3
 -26 0 1 11.698 106.932 3
 -26 0 1 88.0888 109.902 8
 26 0 1 -9.52191 82.9864 6
 26 0 1 137.864 159.124 5
 -26 0 1 184.248 103.522 4
 -26 0 2 1076.93 294.933 8
 -26 0 2 1051.94 194.398 4
 26 0 2 1362.23 368.026 6
 26 0 2 1332.23 334.754 5
 -26 0 3 203.882 178.538 8
 26 0 3 52.5778 195.001 6
 26 0 3 47.1622 113.499 5
 -26 0 4 1021.01 350.115 8
 26 0 4 849.746 302.918 5
 -26 0 5 -24.8722 148.797 8
 26 0 5 519.924 285.762 5
 -26 0 6 375.692 221.128 8
 26 0 6 764.971 339.103 5
 26 1 -6 442.376 297.083 2
 26 -1 -6 479.05 256.069 2
 26 -1 -6 270.075 221.482 6
 -26 1 -6 810.112 349.847 3
 -26 -1 -6 406.103 243.217 3
 26 1 -6 356.692 214.829 1
 -26 -1 -6 662.947 325.64 2
 -26 -1 -5 1427.52 394.441 2
 26 -1 -5 791.897 295.773 2
 26 -1 -5 1274.55 390.846 6
 -26 -1 -5 869.957 366.374 3
 -26 1 -5 1134.41 383 3
 26 1 -5 962.926 351.101 1
 26 -1 -4 687.353 251.139 2
 26 1 -4 791.796 287.445 1
 26 1 -4 469.879 192.132 6
 26 -1 -4 527.917 214.268 6
 -26 -1 -4 469.698 269.04 3
 -26 1 -4 950.65 329.892 3
 26 -1 -3 820.025 246.264 2
 26 1 -3 807.49 256.008 6
 26 -1 -3 946.495 291.897 6
 -26 -1 -3 1119.69 334.062 3
 -26 1 -3 587.413 282.29 3
 26 1 -3 817.356 290.711 1
 26 1 -2 746.807 222.968 6
 26 -1 -2 966.264 273.18 6
 26 1 -2 978.139 289.943 1
 -26 -1 -2 1243.49 339.691 3
 -26 1 -2 679.278 277.134 3
 -26 1 -1 1393.9 210.079 8
 26 1 -1 1664.9 358.514 1
 26 1 -1 1509.75 319.203 6
 26 -1 -1 1839.87 388.684 6
 -26 -1 -1 1231.49 351.386 3
 -26 1 -1 1730.81 401.895 3
 -26 -1 -1 1389.84 251.397 8
 -26 1 0 589.758 178.656 8
 26 1 0 541.066 185.053 1
 26 1 0 521.357 201.534 6
 26 -1 0 484.337 221.01 6
 26 1 0 610.453 194.401 5
 -26 -1 0 519.562 224.794 3
 -26 1 0 405.005 254.331 3
 -26 1 0 302.457 171.655 4
 -26 -1 0 627.707 192.919 8
 -26 -1 1 2000.78 426.924 3
 -26 -1 1 1862.94 368.507 8
 -26 1 1 1556.47 310.395 4
 -26 1 1 1631.35 323.763 8
 26 1 1 1124.37 305.309 6
 26 -1 1 1301.52 367.23 6
 26 1 1 1366.05 281.646 1
 26 1 1 1373.66 300.922 5
 -26 -1 2 1365.24 338.652 8
 -26 1 2 840.7 273.214 8
 -26 1 2 1226.77 255.238 4
 26 1 2 1274.74 253.821 1
 26 1 2 1309.42 347.081 6
 26 -1 2 915.277 311.754 6
 26 1 2 947.11 285.575 5
 26 -1 2 1024.88 289.481 5
 -26 -1 3 1161.91 348.523 8
 -26 1 3 654.704 267.661 8
 26 -1 3 878.794 343.887 6
 26 1 3 1088.98 330.014 5
 26 -1 3 1030.45 299.018 5
 -26 -1 4 234.817 192.593 8
 -26 1 4 1083.68 367.989 8
 26 1 4 548.731 244.17 5
 26 -1 4 925.199 320.161 5
 -26 -1 5 1068.41 391.329 8
 -26 1 5 1037.73 385.205 8
 26 1 5 1513.4 436.732 5
 26 -1 5 1293.27 390.866 5
 -26 -1 6 552.856 313.386 8
 -26 1 6 885.246 383.516 8
 26 1 6 459.368 281.101 5
 26 -1 6 108.377 162.989 5
 -26 -2 -6 67.4774 208.232 2
 26 -2 -6 -39.189 106.835 2
 26 2 -6 30.5034 127.844 1
 -26 2 -6 -207.896 183.619 3
 -26 -2 -6 167.599 191.696 3
 -26 -2 -5 1206.24 377.243 2
 26 -2 -5 883.082 324.809 2
 26 -2 -5 622.93 287.811 6
 -26 -2 -5 844.163 342.559 3
 -26 2 -5 947.65 339.212 3
 26 2 -5 908.663 376.348 1
 26 -2 -4 20.1332 114.421 2
 26 2 -4 72.0509 147.844 1
 26 -2 -4 446.169 230.249 6
 -26 -2 -4 379.51 213.999 3
 -26 2 -4 39.1196 240.474 3
 26 2 -3 2874.78 547.83 1
 26 -2 -3 1800.36 362.227 2
 26 -2 -3 2482.47 482.015 6
 -26 -2 -3 2460.82 514.127 3
 -26 2 -3 2068.49 466.235 3
 26 -2 -2 160.821 100.904 2
 26 2 -2 84.0509 91.1875 6
 26 -2 -2 -76.6038 75.1996 6
 -26 -2 -2 216.985 170.454 3
 -26 2 -2 88.2778 140.969 3
 26 2 -2 -59.0452 85.9568 1
 26 2 -1 1459.76 289.731 6
 26 -2 -1 1524.73 368.97 6
 26 2 -1 1934.2 395.851 1
 -26 -2 -1 1872.5 440.572 3
 -26 2 -1 1487.89 398.059 3
 -26 2 -1 1756.18 257.085 8
 -26 2 -1 1630.51 390.101 4
 -26 2 0 195.67 173.301 4
 -26 2 0 248.536 111.254 8
 26 2 0 344.281 179.165 6
 26 -2 0 418.246 237.58 6
 26 2 0 558.518 193.402 1
 26 2 0 267.985 135.817 5
 -26 -2 0 188.15 159.176 3
 -26 2 0 69.7384 108.379 3
 -26 -2 0 196.855 139.794 8
 -26 -2 1 1843.52 419.391 3
 -26 2 1 1727.88 365.297 4
 -26 2 1 1453.71 340.285 8
 26 2 1 1751.98 358.221 6
 26 -2 1 1265.13 344.093 6
 26 2 1 1433.68 302.674 1
 26 2 1 1266.8 289.958 5
 -26 -2 1 1950.93 394.102 8
 -26 -2 2 316.169 191.364 8
 -26 2 2 237.262 143.14 8
 -26 2 2 -11.4405 59.2789 4
 26 -2 2 137.283 129.317 6
 26 2 2 30.358 98.7047 1
 26 2 2 14.2762 74.9552 5
 -26 -2 3 2753.2 557.177 8
 -26 2 3 2254.06 492.256 8
 -26 -2 3 2540.15 388.036 7
 26 -2 3 2093.76 481.282 6
 26 2 3 2302.19 457.78 5
 26 -2 3 2737.17 515.711 5
 -26 2 3 2492.92 397.251 4
 -26 -2 4 -11.3205 163.014 8
 -26 2 4 47.7447 109.375 8
 26 -2 4 256.86 176.977 6
 26 2 4 69.9362 145.094 5
 26 -2 4 108.716 138.512 5
 -26 -2 5 1218.52 433.412 8
 -26 2 5 807.627 354.98 8
 26 2 5 746.035 276.744 5
 26 -2 5 289.215 209.38 5
 26 -2 6 1043.62 355.443 5
 -26 3 -6 372.104 245.425 3
 26 3 -5 222.125 198.971 1
 26 -3 -5 495.324 292.209 6
 -26 -3 -5 502.921 303.139 3
 -26 3 -5 0.39488 106.722 3
 26 -3 -4 726.603 267.403 6
 -26 -3 -4 943.922 352.111 3
 -26 3 -4 1393.02 389.926 3
 26 3 -4 980.223 356.342 1
 26 -3 -3 511.426 237.109 6
 26 3 -3 779.802 294.172 1
 -26 -3 -3 364.033 165.503 3
 -26 3 -3 485.764 225.353 3
 26 3 -2 1155.62 343.443 1
 26 -3 -2 864.204 298.213 6
 -26 -3 -2 626.099 257.022 3
 -26 3 -2 715.083 267.16 3
 -26 3 -2 519.315 194.167 4
 -26 3 -1 674.399 283.375 4
 26 3 -1 489.521 243.827 1
 26 -3 -1 767.484 270.89 6
 -26 -3 -1 931.572 310.15 3
 -26 3 -1 742.657 248.76 3
 -26 3 0 2560.92 448.05 3
 -26 3 0 2802.48 493.31 4
 26 3 0 2587.96 460.942 1
 26 -3 0 2568.42 505.6 6
 26 3 0 2345.86 355.478 5
 -26 -3 0 2851.76 528.924 3
 -26 -3 0 2486.38 457.061 8
 -26 3 1 256.663 167.154 4
 26 3 1 677.755 232.512 1
 26 -3 1 841.5 292.57 6
 26 3 1 832.816 246.595 5
 -26 -3 1 629.728 263.437 8
 -26 3 2 397.436 245.336 8
 -26 3 2 551.548 226.633 4
 26 3 2 631.359 226.479 1
 -26 -3 2 748.954 256.429 7
 26 -3 2 778.961 316.334 6
 26 3 2 509.186 221.771 5
 -26 -3 2 885.768 328.518 8
 -26 3 3 837.737 294.91 8
 -26 3 3 755.11 257.447 4
 -26 -3 3 666.831 243.751 7
 26 -3 3 693.15 292.791 6
 26 3 3 1074.69 317.635 5
 -26 -3 3 504.149 289.872 8
 -26 3 4 687.358 362.22 8
 26 -3 4 1020.93 359.956 6
 26 3 4 676.154 291.584 5
 -26 -3 4 1181.41 432.097 8
 -26 -3 5 319.375 234.158 8
 -26 3 5 27.7466 105.194 8
 26 3 5 225.265 197.236 5
 26 -3 6 642.035 318.638 5
 -26 -4 -5 -151.076 175.335 3
 26 -4 -4 1227.82 445.2 6
 26 4 -4 1102.71 480.867 1
 -26 -4 -4 1614.7 474.409 3
 -26 4 -4 1088.28 381.383 4
 26 4 -3 140.297 170.761 1
 26 -4 -3 476.186 265.556 6
 -26 -4 -3 112.88 156.876 3
[truncated: 82,747 more chars]
