# Supplementary material for: Short X···N Halogen Bonds With Hexamethylenetetraamine as the Acceptor
Source: Front Chem. 2021 Apr 29;9:623595. doi: 10.3389/fchem.2021.623595 (PMC8116742; doi:10.3389/fchem.2021.623595)
Supplement: Supplementary file 2 [file Data_Sheet_2.ZIP › CIF_MS 623595/[HMTA][NBS]2 (1).cif]

data_HMTA-NBS_2
# start Validation Reply Form
_vrf_PLAT431_HMTA-NBS_2
;
PROBLEM: Short Inter HL..A Contact  Br1      ..N1       .       2.40 Ang.  
RESPONSE: Halogen bonding
;
# end Validation Reply Form
_audit_creation_date               2020-10-20
_audit_creation_method
;
Olex2 1.3
(compiled 2020.07.31 svn.rc2a77460 for OlexSys, GUI svn.r6145)
;
_shelx_SHELXL_version_number       '2018/3'
_audit_contact_author_address      ?
_audit_contact_author_email        ?
_audit_contact_author_name         ''
_audit_contact_author_phone        ?
_publ_contact_author_id_orcid      ?
_publ_section_references
;
Dolomanov, O.V., Bourhis, L.J., Gildea, R.J, Howard, J.A.K. & Puschmann, H.
 (2009), J. Appl. Cryst. 42, 339-341.

Sheldrick, G.M. (2015). Acta Cryst. A71, 3-8.

Sheldrick, G.M. (2015). Acta Cryst. C71, 3-8.
;
_chemical_name_common              ?
_chemical_name_systematic          ?
_chemical_formula_moiety           '4(C4 H4 Br N O2), C H Cl3, 2(C6 H12 N4)'
_chemical_formula_sum              'C29 H41 Br4 Cl3 N12 O8'
_chemical_formula_weight           1111.73
_chemical_melting_point            ?
loop_
  _atom_type_symbol
  _atom_type_description
  _atom_type_scat_dispersion_real
  _atom_type_scat_dispersion_imag
  _atom_type_scat_source
 'C' 'C' 0.0033 0.0016 'International Tables Vol C Tables 4.2.6.8 and 6.1.1.4'
 'H' 'H' 0.0000 0.0000 'International Tables Vol C Tables 4.2.6.8 and 6.1.1.4'
 'Br' 'Br' -0.2901 2.4595
 'International Tables Vol C Tables 4.2.6.8 and 6.1.1.4'
 'Cl' 'Cl' 0.1484 0.1585 'International Tables Vol C Tables 4.2.6.8 and 6.1.1.4'
 'N' 'N' 0.0061 0.0033 'International Tables Vol C Tables 4.2.6.8 and 6.1.1.4'
 'O' 'O' 0.0106 0.0060 'International Tables Vol C Tables 4.2.6.8 and 6.1.1.4'

_shelx_space_group_comment
;
The symmetry employed for this shelxl refinement is uniquely defined
by the following loop, which should always be used as a source of
symmetry information in preference to the above space-group names.
They are only intended as comments.
;
_space_group_crystal_system        'triclinic'
_space_group_IT_number             2
_space_group_name_H-M_alt          'P -1'
_space_group_name_Hall             '-P 1'
loop_
  _space_group_symop_operation_xyz
 'x, y, z'
 '-x, -y, -z'

_cell_length_a                     6.7019(13)
_cell_length_b                     7.1733(14)
_cell_length_c                     21.591(4)
_cell_angle_alpha                  98.26(3)
_cell_angle_beta                   96.45(3)
_cell_angle_gamma                  99.19(3)
_cell_volume                       1004.3(4)
_cell_formula_units_Z              1
_cell_measurement_reflns_used      2297
_cell_measurement_temperature      170.0(1)
_cell_measurement_theta_max        28.700
_cell_measurement_theta_min        0.407
_shelx_estimated_absorpt_T_max     0.726
_shelx_estimated_absorpt_T_min     0.651
_exptl_absorpt_coefficient_mu      4.271
_exptl_absorpt_correction_T_max    0.7458
_exptl_absorpt_correction_T_min    0.5647
_exptl_absorpt_correction_type     multi-scan
_exptl_absorpt_process_details    
 'SADABS-2012/1 (Bruker,2012) was used for absorption correction. wR2(int) was 0.0812 before and 0.0511 after correction. The Ratio of minimum to maximum transmission is 0.7572. The \l/2 correction factor is 0.0015.'
_exptl_absorpt_special_details     ?
_exptl_crystal_colour              colourless
_exptl_crystal_colour_primary      colourless
_exptl_crystal_density_diffrn      1.838
_exptl_crystal_density_meas        ?
_exptl_crystal_density_method      ?
_exptl_crystal_description         block
_exptl_crystal_F_000               554
_exptl_crystal_size_max            0.11
_exptl_crystal_size_mid            0.09
_exptl_crystal_size_min            0.08
_exptl_transmission_factor_max     ?
_exptl_transmission_factor_min     ?
_diffrn_reflns_av_R_equivalents    0.0299
_diffrn_reflns_av_unetI/netI       0.0474
_diffrn_reflns_Laue_measured_fraction_full  0.994
_diffrn_reflns_Laue_measured_fraction_max  0.994
_diffrn_reflns_limit_h_max         6
_diffrn_reflns_limit_h_min         -8
_diffrn_reflns_limit_k_max         8
_diffrn_reflns_limit_k_min         -8
_diffrn_reflns_limit_l_max         23
_diffrn_reflns_limit_l_min         -25
_diffrn_reflns_number              6946
_diffrn_reflns_point_group_measured_fraction_full  0.994
_diffrn_reflns_point_group_measured_fraction_max  0.994
_diffrn_reflns_theta_full          25.242
_diffrn_reflns_theta_max           25.249
_diffrn_reflns_theta_min           2.888
_diffrn_ambient_temperature        170.0(1)
_diffrn_detector_area_resol_mean   ?
_diffrn_measured_fraction_theta_full  0.994
_diffrn_measured_fraction_theta_max  0.994
_diffrn_measurement_device_type    'Bruker APEX-II CCD'
_diffrn_measurement_method         '\w scans'
_diffrn_radiation_monochromator    graphite
_diffrn_radiation_type             MoK\a
_diffrn_radiation_wavelength       0.71073
_diffrn_source                     ?
_diffrn_standards_number           0
_reflns_Friedel_coverage           0.000
_reflns_Friedel_fraction_full      .
_reflns_Friedel_fraction_max       .
_reflns_number_gt                  3041
_reflns_number_total               3602
_reflns_special_details
;
 Reflections were merged by SHELXL according to the crystal
 class for the calculation of statistics and refinement.
 
 _reflns_Friedel_fraction is defined as the number of unique
 Friedel pairs measured divided by the number that would be
 possible theoretically, ignoring centric projections and
 systematic absences.
;
_reflns_threshold_expression       'I > 2\s(I)'
_computing_cell_refinement         ?
_computing_data_collection         ?
_computing_data_reduction          ?
_computing_molecular_graphics      'Olex2 1.3 (Dolomanov et al., 2009)'
_computing_publication_material    'Olex2 1.3 (Dolomanov et al., 2009)'
_computing_structure_refinement    'SHELXL 2018/3 (Sheldrick, 2015)'
_computing_structure_solution      'SHELXT 2014/4 (Sheldrick, 2014)'
_refine_diff_density_max           0.553
_refine_diff_density_min           -0.431
_refine_diff_density_rms           0.103
_refine_ls_extinction_coef         .
_refine_ls_extinction_method       none
_refine_ls_goodness_of_fit_ref     1.139
_refine_ls_hydrogen_treatment      constr
_refine_ls_matrix_type             full
_refine_ls_number_parameters       271
_refine_ls_number_reflns           3602
_refine_ls_number_restraints       0
_refine_ls_R_factor_all            0.0522
_refine_ls_R_factor_gt             0.0417
_refine_ls_restrained_S_all        1.139
_refine_ls_shift/su_max            0.001
_refine_ls_shift/su_mean           0.000
_refine_ls_structure_factor_coef   Fsqd
_refine_ls_weighting_details      
 'w=1/[\s^2^(Fo^2^)+4.6571P] where P=(Fo^2^+2Fc^2^)/3'
_refine_ls_weighting_scheme        calc
_refine_ls_wR_factor_gt            0.0957
_refine_ls_wR_factor_ref           0.0995
_refine_special_details            ?
_olex2_refinement_description
;
1. Fixed Uiso
 At 1.2 times of:
  All C(H) groups, All C(H,H) groups
2. Others
 Fixed Sof: Cl1(0.5) Cl3(0.5) Cl2(0.5) C15(0.5) H15(0.5)
3.a Ternary CH refined with riding coordinates:
 C15(H15)
3.b Secondary CH2 refined with riding coordinates:
 C1(H1A,H1B), C2(H2A,H2B), C12(H12A,H12B), C3(H3A,H3B), C9(H9A,H9B), C5(H5A,
 H5B), C6(H6A,H6B), C13(H13A,H13B), C8(H8A,H8B), C4(H4A,H4B)
;
_atom_sites_solution_hydrogens     geom
_atom_sites_solution_primary       dual
_atom_sites_solution_secondary     ?
loop_
  _atom_site_label
  _atom_site_type_symbol
  _atom_site_fract_x
  _atom_site_fract_y
  _atom_site_fract_z
  _atom_site_U_iso_or_equiv
  _atom_site_adp_type
  _atom_site_occupancy
  _atom_site_site_symmetry_order
  _atom_site_calc_flag
  _atom_site_refinement_flags_posn
  _atom_site_refinement_flags_adp
  _atom_site_refinement_flags_occupancy
  _atom_site_disorder_assembly
  _atom_site_disorder_group
 Br1 Br 0.61314(8) 0.66210(7) 0.68155(2) 0.02496(15) Uani 1 1 d . . . . .
 Br2 Br 0.57475(7) 0.01442(7) 0.85806(2) 0.02236(14) Uani 1 1 d . . . . .
 Cl1 Cl 0.9616(12) 0.6182(8) 0.4602(3) 0.086(2) Uani 0.5 1 d . . P A -1
 Cl3 Cl 1.3472(7) 0.5179(6) 0.5045(2) 0.0726(12) Uani 0.5 1 d . . P A -1
 Cl2 Cl 0.9665(9) 0.2877(7) 0.5211(2) 0.0583(12) Uani 0.5 1 d . . P A -1
 O1 O 0.7199(6) 0.9354(6) 0.58130(19) 0.0370(10) Uani 1 1 d . . . . .
 O4 O 0.5894(7) -0.3679(6) 0.9149(2) 0.0424(11) Uani 1 1 d . . . . .
 O3 O 0.1817(7) 0.0802(6) 0.9204(2) 0.0497(12) Uani 1 1 d . . . . .
 O2 O 0.1940(6) 0.8073(6) 0.6939(2) 0.0447(11) Uani 1 1 d . . . . .
 N1 N 0.8031(6) 0.4719(6) 0.7398(2) 0.0232(9) Uani 1 1 d . . . . .
 N5 N 0.4129(6) -0.1206(6) 0.9110(2) 0.0214(9) Uani 1 1 d . . . . .
 N4 N 1.0419(6) 0.5196(6) 0.8375(2) 0.0207(9) Uani 1 1 d . . . . .
 N2 N 0.7955(6) 0.2213(5) 0.8048(2) 0.0212(9) Uani 1 1 d . . . . .
 N3 N 1.0800(6) 0.2900(6) 0.7455(2) 0.0244(9) Uani 1 1 d . . . . .
 N6 N 0.4730(6) 0.8374(6) 0.6418(2) 0.0244(9) Uani 1 1 d . . . . .
 C1 C 0.6724(8) 0.3195(7) 0.7631(3) 0.0255(11) Uani 1 1 d . . . . .
 H1A H 0.596261 0.225364 0.726734 0.031 Uiso 1 1 calc R U . . .
 H1B H 0.571927 0.375534 0.786723 0.031 Uiso 1 1 calc R U . . .
 C10 C 0.4539(8) -0.2867(7) 0.9309(3) 0.0251(11) Uani 1 1 d . . . . .
 C14 C 0.5543(8) 0.9437(7) 0.5987(2) 0.0261(11) Uani 1 1 d . . . . .
 C2 C 0.9546(8) 0.3849(7) 0.7050(2) 0.0250(11) Uani 1 1 d . . . . .
 H2A H 0.881693 0.290758 0.668200 0.030 Uiso 1 1 calc R U . . .
 H2B H 1.043416 0.486120 0.689077 0.030 Uiso 1 1 calc R U . . .
 C12 C 0.2348(9) 1.0332(8) 0.6202(3) 0.0336(13) Uani 1 1 d . . . . .
 H12A H 0.225646 1.150683 0.649223 0.040 Uiso 1 1 calc R U . . .
 H12B H 0.102540 0.988162 0.592544 0.040 Uiso 1 1 calc R U . . .
 C3 C 0.9480(8) 0.1403(7) 0.7690(3) 0.0265(12) Uani 1 1 d . . . . .
 H3A H 1.032750 0.076376 0.796846 0.032 Uiso 1 1 calc R U . . .
 H3B H 0.875989 0.042786 0.732893 0.032 Uiso 1 1 calc R U . . .
 C9 C 0.3094(8) -0.3375(8) 0.9773(3) 0.0270(12) Uani 1 1 d . . . . .
 H9A H 0.384292 -0.322111 1.020413 0.032 Uiso 1 1 calc R U . . .
 H9B H 0.236188 -0.471327 0.964862 0.032 Uiso 1 1 calc R U . . .
 C5 C 0.9077(8) 0.3665(7) 0.8585(2) 0.0218(11) Uani 1 1 d . . . . .
 H5A H 0.808321 0.422730 0.882625 0.026 Uiso 1 1 calc R U . . .
 H5B H 0.990261 0.303233 0.887223 0.026 Uiso 1 1 calc R U . . .
 C11 C 0.2889(8) 0.8804(7) 0.6567(3) 0.0273(12) Uani 1 1 d . . . . .
 C6 C 0.9163(8) 0.6114(7) 0.7952(2) 0.0234(11) Uani 1 1 d . . . . .
 H6A H 1.004958 0.714693 0.780171 0.028 Uiso 1 1 calc R U . . .
 H6B H 0.817639 0.670129 0.818948 0.028 Uiso 1 1 calc R U . . .
 C13 C 0.4071(9) 1.0710(8) 0.5812(3) 0.0359(14) Uani 1 1 d . . . . .
 H13A H 0.354790 1.039711 0.535467 0.043 Uiso 1 1 calc R U . . .
 H13B H 0.474222 1.207174 0.591123 0.043 Uiso 1 1 calc R U . . .
 C7 C 0.2446(8) -0.0593(7) 0.9332(3) 0.0258(11) Uani 1 1 d . . . . .
 C15 C 1.090(2) 0.4304(17) 0.4730(6) 0.040(3) Uani 0.5 1 d . . P A -1
 H15 H 1.087483 0.348905 0.431154 0.049 Uiso 0.5 1 calc R U P A -1
 C8 C 0.1610(8) -0.1976(7) 0.9743(2) 0.0253(11) Uani 1 1 d . . . . .
 H8A H 0.022300 -0.265705 0.955607 0.030 Uiso 1 1 calc R U . . .
 H8B H 0.154700 -0.129400 1.017111 0.030 Uiso 1 1 calc R U . . .
 C4 C 1.1853(8) 0.4334(7) 0.8002(3) 0.0283(12) Uani 1 1 d . . . . .
 H4A H 1.273003 0.371366 0.827844 0.034 Uiso 1 1 calc R U . . .
 H4B H 1.274555 0.535854 0.784992 0.034 Uiso 1 1 calc R U . . .

loop_
  _atom_site_aniso_label
  _atom_site_aniso_U_11
  _atom_site_aniso_U_22
  _atom_site_aniso_U_33
  _atom_site_aniso_U_23
  _atom_site_aniso_U_13
  _atom_site_aniso_U_12
 Br1 0.0297(3) 0.0226(3) 0.0248(3) 0.0085(2) 0.0049(2) 0.0064(2)
 Br2 0.0248(3) 0.0222(3) 0.0221(3) 0.0065(2) 0.0060(2) 0.0056(2)
 Cl1 0.151(7) 0.072(4) 0.063(4) 0.035(3) 0.030(4) 0.067(4)
 Cl3 0.089(3) 0.051(2) 0.062(3) 0.0050(18) -0.014(2) -0.016(2)
 Cl2 0.079(3) 0.055(3) 0.049(3) 0.023(2) 0.015(2) 0.020(2)
 O1 0.033(2) 0.050(2) 0.036(2) 0.0202(19) 0.0143(19) 0.0155(19)
 O4 0.052(3) 0.036(2) 0.053(3) 0.022(2) 0.025(2) 0.027(2)
 O3 0.056(3) 0.059(3) 0.059(3) 0.038(2) 0.031(2) 0.041(2)
 O2 0.042(2) 0.041(2) 0.062(3) 0.023(2) 0.031(2) 0.0093(19)
 N1 0.028(2) 0.024(2) 0.021(2) 0.0073(18) 0.0052(18) 0.0100(18)
 N5 0.022(2) 0.019(2) 0.025(2) 0.0066(17) 0.0082(18) 0.0054(17)
 N4 0.022(2) 0.020(2) 0.021(2) 0.0057(17) 0.0054(17) 0.0045(17)
 N2 0.024(2) 0.018(2) 0.024(2) 0.0079(17) 0.0061(18) 0.0033(16)
 N3 0.026(2) 0.024(2) 0.028(2) 0.0091(18) 0.0132(19) 0.0096(18)
 N6 0.028(2) 0.022(2) 0.027(2) 0.0111(18) 0.0052(19) 0.0078(18)
 C1 0.022(3) 0.030(3) 0.026(3) 0.009(2) 0.003(2) 0.006(2)
 C10 0.028(3) 0.024(3) 0.025(3) 0.008(2) 0.004(2) 0.006(2)
 C14 0.030(3) 0.027(3) 0.021(3) 0.003(2) 0.002(2) 0.004(2)
 C2 0.034(3) 0.020(2) 0.021(3) 0.005(2) 0.007(2) 0.004(2)
 C12 0.039(3) 0.037(3) 0.033(3) 0.013(3) 0.010(3) 0.022(3)
 C3 0.031(3) 0.019(2) 0.032(3) 0.008(2) 0.007(2) 0.007(2)
 C9 0.031(3) 0.030(3) 0.023(3) 0.012(2) 0.009(2) 0.007(2)
 C5 0.025(3) 0.022(2) 0.020(3) 0.006(2) 0.004(2) 0.007(2)
 C11 0.027(3) 0.024(3) 0.030(3) 0.003(2) 0.005(2) 0.004(2)
 C6 0.025(3) 0.019(2) 0.029(3) 0.007(2) 0.009(2) 0.007(2)
 C13 0.050(4) 0.039(3) 0.028(3) 0.018(3) 0.012(3) 0.023(3)
 C7 0.026(3) 0.030(3) 0.025(3) 0.011(2) 0.004(2) 0.010(2)
 C15 0.061(8) 0.034(6) 0.024(6) -0.004(5) 0.004(6) 0.012(6)
 C8 0.027(3) 0.030(3) 0.021(3) 0.010(2) 0.006(2) 0.005(2)
 C4 0.019(3) 0.029(3) 0.040(3) 0.009(2) 0.008(2) 0.005(2)

_geom_special_details
;
 All esds (except the esd in the dihedral angle between two l.s. planes)
 are estimated using the full covariance matrix.  The cell esds are taken
 into account individually in the estimation of esds in distances, angles
 and torsion angles; correlations between esds in cell parameters are only
 used when they are defined by crystal symmetry.  An approximate (isotropic)
 treatment of cell esds is used for estimating esds involving l.s. planes.
;
loop_
  _geom_bond_atom_site_label_1
  _geom_bond_atom_site_label_2
  _geom_bond_distance
  _geom_bond_site_symmetry_2
  _geom_bond_publ_flag
 Br1 N6 1.925(4) . ?
 Br2 N5 1.919(4) . ?
 Cl1 C15 1.749(13) . ?
 Cl3 C15 1.758(14) . ?
 Cl2 C15 1.744(14) . ?
 O1 C14 1.219(6) . ?
 O4 C10 1.211(6) . ?
 O3 C7 1.201(6) . ?
 O2 C11 1.207(7) . ?
 N1 C1 1.471(7) . ?
 N1 C2 1.491(6) . ?
 N1 C6 1.489(6) . ?
 N5 C10 1.380(6) . ?
 N5 C7 1.383(6) . ?
 N4 C5 1.463(6) . ?
 N4 C6 1.467(6) . ?
 N4 C4 1.475(6) . ?
 N2 C1 1.479(6) . ?
 N2 C3 1.489(6) . ?
 N2 C5 1.485(6) . ?
 N3 C2 1.456(7) . ?
 N3 C3 1.466(6) . ?
 N3 C4 1.478(7) . ?
 N6 C14 1.390(7) . ?
 N6 C11 1.379(7) . ?
 C1 H1A 0.9900 . ?
 C1 H1B 0.9900 . ?
 C10 C9 1.511(7) . ?
 C14 C13 1.501(8) . ?
 C2 H2A 0.9900 . ?
 C2 H2B 0.9900 . ?
 C12 H12A 0.9900 . ?
 C12 H12B 0.9900 . ?
 C12 C11 1.505(8) . ?
 C12 C13 1.517(8) . ?
 C3 H3A 0.9900 . ?
 C3 H3B 0.9900 . ?
 C9 H9A 0.9900 . ?
 C9 H9B 0.9900 . ?
 C9 C8 1.524(7) . ?
 C5 H5A 0.9900 . ?
 C5 H5B 0.9900 . ?
 C6 H6A 0.9900 . ?
 C6 H6B 0.9900 . ?
 C13 H13A 0.9900 . ?
 C13 H13B 0.9900 . ?
 C7 C8 1.508(7) . ?
 C15 H15 1.0000 . ?
 C8 H8A 0.9900 . ?
 C8 H8B 0.9900 . ?
 C4 H4A 0.9900 . ?
 C4 H4B 0.9900 . ?

loop_
  _geom_angle_atom_site_label_1
  _geom_angle_atom_site_label_2
  _geom_angle_atom_site_label_3
  _geom_angle
  _geom_angle_site_symmetry_1
  _geom_angle_site_symmetry_3
  _geom_angle_publ_flag
 C1 N1 C2 108.6(4) . . ?
 C1 N1 C6 108.5(4) . . ?
 C6 N1 C2 108.3(4) . . ?
 C10 N5 Br2 123.3(3) . . ?
 C10 N5 C7 113.7(4) . . ?
 C7 N5 Br2 123.0(3) . . ?
 C5 N4 C6 108.2(4) . . ?
 C5 N4 C4 108.6(4) . . ?
 C6 N4 C4 107.4(4) . . ?
 C1 N2 C3 108.9(4) . . ?
 C1 N2 C5 108.0(4) . . ?
 C5 N2 C3 108.2(4) . . ?
 C2 N3 C3 109.2(4) . . ?
 C2 N3 C4 108.1(4) . . ?
 C3 N3 C4 108.2(4) . . ?
 C14 N6 Br1 123.3(4) . . ?
 C11 N6 Br1 123.4(4) . . ?
 C11 N6 C14 113.2(4) . . ?
 N1 C1 N2 111.0(4) . . ?
 N1 C1 H1A 109.4 . . ?
 N1 C1 H1B 109.4 . . ?
 N2 C1 H1A 109.4 . . ?
 N2 C1 H1B 109.4 . . ?
 H1A C1 H1B 108.0 . . ?
 O4 C10 N5 124.1(5) . . ?
 O4 C10 C9 127.9(5) . . ?
 N5 C10 C9 107.9(4) . . ?
 O1 C14 N6 124.2(5) . . ?
 O1 C14 C13 128.0(5) . . ?
 N6 C14 C13 107.7(4) . . ?
 N1 C2 H2A 109.4 . . ?
 N1 C2 H2B 109.4 . . ?
 N3 C2 N1 111.4(4) . . ?
 N3 C2 H2A 109.4 . . ?
 N3 C2 H2B 109.4 . . ?
 H2A C2 H2B 108.0 . . ?
 H12A C12 H12B 108.8 . . ?
 C11 C12 H12A 110.8 . . ?
 C11 C12 H12B 110.8 . . ?
 C11 C12 C13 104.9(4) . . ?
 C13 C12 H12A 110.8 . . ?
 C13 C12 H12B 110.8 . . ?
 N2 C3 H3A 109.4 . . ?
 N2 C3 H3B 109.4 . . ?
 N3 C3 N2 111.2(4) . . ?
 N3 C3 H3A 109.4 . . ?
 N3 C3 H3B 109.4 . . ?
 H3A C3 H3B 108.0 . . ?
 C10 C9 H9A 110.8 . . ?
 C10 C9 H9B 110.8 . . ?
 C10 C9 C8 104.8(4) . . ?
 H9A C9 H9B 108.9 . . ?
 C8 C9 H9A 110.8 . . ?
 C8 C9 H9B 110.8 . . ?
 N4 C5 N2 112.1(4) . . ?
 N4 C5 H5A 109.2 . . ?
 N4 C5 H5B 109.2 . . ?
 N2 C5 H5A 109.2 . . ?
 N2 C5 H5B 109.2 . . ?
 H5A C5 H5B 107.9 . . ?
 O2 C11 N6 124.1(5) . . ?
 O2 C11 C12 127.5(5) . . ?
 N6 C11 C12 108.4(5) . . ?
 N1 C6 H6A 109.3 . . ?
 N1 C6 H6B 109.3 . . ?
 N4 C6 N1 111.7(4) . . ?
 N4 C6 H6A 109.3 . . ?
 N4 C6 H6B 109.3 . . ?
 H6A C6 H6B 107.9 . . ?
 C14 C13 C12 105.7(5) . . ?
 C14 C13 H13A 110.6 . . ?
 C14 C13 H13B 110.6 . . ?
 C12 C13 H13A 110.6 . . ?
 C12 C13 H13B 110.6 . . ?
 H13A C13 H13B 108.7 . . ?
 O3 C7 N5 124.0(5) . . ?
 O3 C7 C8 128.3(5) . . ?
 N5 C7 C8 107.8(4) . . ?
 Cl1 C15 Cl3 110.9(7) . . ?
 Cl1 C15 H15 107.8 . . ?
 Cl3 C15 H15 107.8 . . ?
 Cl2 C15 Cl1 110.8(8) . . ?
 Cl2 C15 Cl3 111.6(7) . . ?
 Cl2 C15 H15 107.8 . . ?
 C9 C8 H8A 110.7 . . ?
 C9 C8 H8B 110.7 . . ?
 C7 C8 C9 105.2(4) . . ?
 C7 C8 H8A 110.7 . . ?
 C7 C8 H8B 110.7 . . ?
 H8A C8 H8B 108.8 . . ?
 N4 C4 N3 112.6(4) . . ?
 N4 C4 H4A 109.1 . . ?
 N4 C4 H4B 109.1 . . ?
 N3 C4 H4A 109.1 . . ?
 N3 C4 H4B 109.1 . . ?
 H4A C4 H4B 107.8 . . ?

loop_
  _geom_torsion_atom_site_label_1
  _geom_torsion_atom_site_label_2
  _geom_torsion_atom_site_label_3
  _geom_torsion_atom_site_label_4
  _geom_torsion
  _geom_torsion_site_symmetry_1
  _geom_torsion_site_symmetry_2
  _geom_torsion_site_symmetry_3
  _geom_torsion_site_symmetry_4
  _geom_torsion_publ_flag
 Br1 N6 C14 O1 0.8(7) . . . . ?
 Br1 N6 C14 C13 -176.8(4) . . . . ?
 Br1 N6 C11 O2 -3.1(8) . . . . ?
 Br1 N6 C11 C12 175.5(4) . . . . ?
 Br2 N5 C10 O4 -3.4(8) . . . . ?
 Br2 N5 C10 C9 173.7(3) . . . . ?
 Br2 N5 C7 O3 1.8(8) . . . . ?
 Br2 N5 C7 C8 -178.4(3) . . . . ?
 O1 C14 C13 C12 -175.6(6) . . . . ?
 O4 C10 C9 C8 -175.2(6) . . . . ?
 O3 C7 C8 C9 -176.3(6) . . . . ?
 N5 C10 C9 C8 7.9(6) . . . . ?
 N5 C7 C8 C9 4.0(6) . . . . ?
 N6 C14 C13 C12 1.9(6) . . . . ?
 C1 N1 C2 N3 -59.1(5) . . . . ?
 C1 N1 C6 N4 58.9(5) . . . . ?
 C1 N2 C3 N3 58.0(5) . . . . ?
 C1 N2 C5 N4 -59.4(5) . . . . ?
 C10 N5 C7 O3 -178.7(6) . . . . ?
 C10 N5 C7 C8 1.1(6) . . . . ?
 C10 C9 C8 C7 -7.1(5) . . . . ?
 C14 N6 C11 O2 -178.7(5) . . . . ?
 C14 N6 C11 C12 0.0(6) . . . . ?
 C2 N1 C1 N2 58.5(5) . . . . ?
 C2 N1 C6 N4 -58.8(5) . . . . ?
 C2 N3 C3 N2 -58.5(5) . . . . ?
 C2 N3 C4 N4 59.7(5) . . . . ?
 C3 N2 C1 N1 -58.3(5) . . . . ?
 C3 N2 C5 N4 58.4(5) . . . . ?
 C3 N3 C2 N1 59.0(5) . . . . ?
 C3 N3 C4 N4 -58.5(5) . . . . ?
 C5 N4 C6 N1 -58.4(5) . . . . ?
 C5 N4 C4 N3 57.5(5) . . . . ?
 C5 N2 C1 N1 59.0(5) . . . . ?
 C5 N2 C3 N3 -59.1(5) . . . . ?
 C11 N6 C14 O1 176.4(5) . . . . ?
 C11 N6 C14 C13 -1.2(6) . . . . ?
 C11 C12 C13 C14 -1.9(6) . . . . ?
 C6 N1 C1 N2 -59.0(5) . . . . ?
 C6 N1 C2 N3 58.5(5) . . . . ?
 C6 N4 C5 N2 59.0(5) . . . . ?
 C6 N4 C4 N3 -59.3(5) . . . . ?
 C13 C12 C11 O2 179.8(6) . . . . ?
 C13 C12 C11 N6 1.2(6) . . . . ?
 C7 N5 C10 O4 177.1(5) . . . . ?
 C7 N5 C10 C9 -5.8(6) . . . . ?
 C4 N4 C5 N2 -57.3(5) . . . . ?
 C4 N4 C6 N1 58.7(5) . . . . ?
 C4 N3 C2 N1 -58.5(5) . . . . ?
 C4 N3 C3 N2 59.0(5) . . . . ?

loop_
  _diffrn_refln_index_h
  _diffrn_refln_index_k
  _diffrn_refln_index_l
  _diffrn_refln_intensity_net
  _diffrn_refln_intensity_u
 -1 0 0 1899.41 97.49
 -1 0 0 1867.51 110.89
 1 0 0 1853.21 102.49
 1 0 0 1778.52 76.59
 -2 0 0 896.61 40.8
 -2 0 0 911.81 34.2
 2 0 0 879.51 41.8
 2 0 0 892.51 38.8
 2 0 0 897.21 34.2
 -3 0 0 98.99 5.9
 -3 0 0 117.89 9
 3 0 0 109.39 6.1
 3 0 0 104.49 7.2
 3 0 0 102.39 8.1
 -4 0 0 615.94 22.9
 -4 0 0 618.84 28.1
 4 0 0 657.73 29.3
 4 0 0 659.43 36.6
 -5 0 0 1751.92 67.09
 -5 0 0 1799.92 79.39
 5 0 0 1731.03 89.59
 -6 0 0 800.72 35.6
 -6 0 0 821.42 34.2
 6 0 0 841.72 42.1
 -7 0 0 96.69 15.5
 -8 0 0 85.79 17.3
 -9 1 0 69.19 14.6
 -8 1 0 51.59 17.3
 -7 1 0 29.2 14.1
 -6 1 0 21.1 12.5
 -6 1 0 19 3.9
 5 -1 0 12.5 4.5
 -5 1 0 22.8 3.9
 -5 1 0 24 8.1
 4 -1 0 142.89 10.2
 4 -1 0 153.68 8.1
 -4 1 0 173.48 12.6
 3 -1 0 80.79 6.9
 -3 1 0 63.89 7.2
 -3 1 0 82.19 3.9
 2 -1 0 1268.47 56.19
 -2 1 0 1247.08 49.8
 1 -1 0 5019.2 225.08
 -1 1 0 4806.42 184.98
 0 -1 0 238.68 12.1
 0 1 0 239.38 14.1
 0 1 0 250.07 11.7
 -1 -1 0 2289.37 120.39
 -1 -1 0 2280.47 103.09
 -1 -1 0 2255.37 103.39
 1 1 0 2341.47 130.89
 1 1 0 2376.76 92.59
 1 1 0 2319.07 106.19
 -2 -1 0 745.73 31.8
 -2 -1 0 754.32 41.9
 -2 -1 0 787.02 37.3
 2 1 0 755.52 37.1
 2 1 0 732.53 34.5
 2 1 0 727.93 29.1
 -3 -1 0 2522.85 93.49
 -3 -1 0 2435.96 119.99
 3 1 0 2576.34 96.09
 3 1 0 2559.64 108.89
 3 1 0 2542.75 98.29
 -4 -1 0 233.38 16
 -4 -1 0 249.97 11.7
 4 1 0 222.58 11.4
 4 1 0 232.18 12.1
 4 1 0 238.38 15.1
 -5 -1 0 277.27 13.5
 -5 -1 0 280.67 15.2
 5 1 0 293.17 15.1
 5 1 0 255.17 17
 -6 -1 0 728.53 34.3
 -7 -1 0 1428.26 90.39
 -8 -1 0 150.28 17.1
 -9 2 0 27.2 19.3
 -8 2 0 362.06 24.7
 -7 2 0 953.3 48
 6 -2 0 1191.38 68.29
 -6 2 0 1146.59 47.2
 -6 2 0 1104.49 51.79
 -5 2 0 132.89 14.7
 -4 2 0 717.73 40.9
 3 -2 0 2545.45 113.19
 -3 2 0 2522.75 103.99
 2 -2 0 809.42 36.1
 -2 2 0 872.61 33.5
 1 -2 0 3138.89 137.79
 1 -2 0 3361.86 154.68
 -1 2 0 3189.28 136.89
 0 -2 0 954.4 48.7
 0 -2 0 1010.7 46.7
 0 2 0 966.4 43.8
 0 2 0 1006 41.6
 0 2 0 1016.3 40
 -1 -2 0 119.59 13.5
 -2 -2 0 544.75 31.3
 -2 -2 0 527.85 21.4
 -2 -2 0 550.54 21.6
 -2 -2 0 512.25 22.6
 2 2 0 522.75 24.9
 2 2 0 558.84 26.1
 -3 -2 0 718.33 26.7
 -3 -2 0 708.73 29.1
 -3 -2 0 690.33 30.4
 -3 -2 0 668.63 31.6
 3 2 0 758.82 26.4
 3 2 0 689.43 43.6
 -4 -2 0 196.58 15
 4 2 0 185.08 10.9
 4 2 0 210.68 12.5
 -5 -2 0 41.1 8.4
 5 2 0 43.8 8.4
 -6 -2 0 2.6 6.1
 6 2 0 12.3 8.1
 -7 -2 0 24.5 10.6
 -8 -2 0 19.4 8.6
 -8 3 0 6.8 11.9
 -7 3 0 296.27 23.8
 6 -3 0 778.32 44
 -6 3 0 724.83 33.8
 -5 3 0 407.36 24.3
 -4 3 0 1793.82 104.79
 3 -3 0 577.64 26.7
 -3 3 0 531.85 23
 2 -3 0 1923.81 71.09
 -2 3 0 1815.62 76.29
 1 -3 0 1095.09 53.59
 1 -3 0 1236.38 54.99
 -1 3 0 1255.87 55.19
 0 -3 0 4914.61 215.28
 0 3 0 4808.82 207.88
 0 3 0 5066.89 188.28
 -1 -3 0 3974.5 162.08
 1 3 0 3878.61 156.28
 1 3 0 4048.19 161.08
 -2 -3 0 484.05 23.6
 -2 -3 0 480.15 21.5
 -2 -3 0 461.95 29
 2 3 0 492.55 20.3
 -3 -3 0 571.34 27.4
 -3 -3 0 528.55 26.9
 -3 -3 0 528.85 24.5
 3 3 0 553.14 23.5
 -4 -3 0 462.25 24.3
 -4 -3 0 426.86 21.9
 4 3 0 464.55 22.1
 -5 -3 0 548.15 25.3
 -5 -3 0 554.64 28.4
 5 3 0 511.85 23.4
 -6 -3 0 662.83 39.4
 6 3 0 656.63 36.5
 7 3 0 61.59 12.3
 -8 4 0 35.5 13.9
 -7 4 0 19.4 11.9
 -6 4 0 165.78 15.7
 -5 4 0 7.7 8.7
 -4 4 0 3.6 7.1
 3 -4 0 98.99 9.8
 -3 4 0 105.59 9.4
 2 -4 0 44.5 12.5
 2 -4 0 67.19 9.3
 -2 4 0 77.49 8.1
 1 -4 0 500.95 23.8
 1 -4 0 357.46 20.1
 1 -4 0 433.76 36.4
 -1 4 0 386.46 25.6
 -1 4 0 407.86 30.1
 -1 4 0 477.35 21.4
 0 -4 0 23 6.2
 0 -4 0 10.3 3
 0 4 0 17.6 11.9
 0 4 0 15.5 3.8
 0 4 0 16.5 6.6
 -1 -4 0 993.3 53.19
 -1 -4 0 958.1 39.7
 1 4 0 1037.8 45.2
 -2 -4 0 125.59 6.2
 -2 -4 0 142.69 11.9
 -3 -4 0 341.07 19.9
 -3 -4 0 350.46 19.3
 -3 -4 0 381.96 19.5
 -4 -4 0 138.99 11.1
 -4 -4 0 156.48 10
 4 4 0 173.88 13.4
 -5 -4 0 172.08 11.7
 5 4 0 130.49 15.5
 6 4 0 244.18 19
 7 4 0 181.08 15.7
 -8 5 0 208.98 24.7
 -7 5 0 511.15 29.5
 -6 5 0 770.52 40.1
 -5 5 0 77.89 7.3
 -5 5 0 68.19 14.7
 -4 5 0 268.37 17.3
 -4 5 0 276.47 18.4
 -3 5 0 1916.51 81.89
 -3 5 0 1956.1 89.09
 2 -5 0 1605.24 63.59
 2 -5 0 1451.95 66.09
 -2 5 0 1559.14 69.79
 1 -5 0 437.76 18.6
 1 -5 0 464.85 24.5
 -1 5 0 436.06 29.5
 -1 5 0 466.35 22.7
 0 -5 0 88.79 11.8
 0 -5 0 60.39 5.3
 0 5 0 65.49 16.5
 0 5 0 72.89 6
 -1 -5 0 43.5 11.5
 1 5 0 38.6 11.4
 -2 -5 0 255.67 17.2
 -3 -5 0 10.3 13.4
 4 5 0 112.59 13.2
 5 5 0 10.7 10
 6 5 0 3.5 9.9
 -7 6 0 52.99 19.2
 -6 6 0 72.39 13.4
 5 -6 0 414.76 30.5
 -5 6 0 494.25 27
 4 -6 0 118.89 11
 -4 6 0 123.59 12.4
 3 -6 0 163.58 12.5
 -3 6 0 164.88 12.1
 2 -6 0 70.19 6.7
 2 -6 0 71.39 10.5
 -2 6 0 70.69 9.1
 1 -6 0 930.91 53.39
 1 -6 0 951.9 42.4
 -1 6 0 1100.89 48
 -1 6 0 870.11 48.4
 0 -6 0 1611.24 93.69
 0 -6 0 1543.95 71.39
 0 6 0 1623.94 75.79
 0 6 0 1642.54 97.99
 -1 -6 0 1100.99 48.3
 1 6 0 1082.39 52.09
 -2 -6 0 354.76 24.2
 2 6 0 336.37 28.7
 -3 -6 0 91.69 17.5
 4 6 0 483.55 29.4
 5 6 0 199.28 17.8
 -7 7 0 5.5 17.8
 -6 7 0 10.9 15.6
 -5 7 0 154.18 17.9
 4 -7 0 153.28 12.9
 -4 7 0 132.09 15.1
 3 -7 0 65.29 10.9
 2 -7 0 46.6 8.9
 -2 7 0 40.4 8.3
 1 -7 0 5.2 11.4
 -1 7 0 5.1 6.9
 0 -7 0 31.8 10.1
 0 7 0 39.9 15.1
 -1 -7 0 11.4 14.7
 1 7 0 16.5 14.2
 -2 -7 0 225.28 18.9
 2 7 0 196.58 23
 -3 -7 0 26.9 12.8
 3 7 0 22.1 15
 4 7 0 -11.9 11.5
 -6 8 0 164.38 20.4
 -5 8 0 15.3 13.9
 4 -8 0 173.18 18.6
 -4 8 0 147.29 14.1
 3 -8 0 380.46 23.4
 -3 8 0 383.66 22.7
 2 -8 0 1216.28 60.69
 1 -8 0 86.59 15.6
 0 -8 0 40.7 15.7
 0 8 0 35.6 16.6
 -1 -8 0 20.4 16
 1 8 0 -19.2 22.2
 -2 -8 0 56.89 14.7
 2 8 0 44.3 18.2
 -3 -8 0 294.57 24.5
 3 8 0 300.67 26.4
 3 8 0 256.57 32.3
 3 -9 0 22.8 9.5
 2 -9 0 20.4 10.2
 1 -9 0 403.96 30.1
 0 -9 0 130.59 16.5
 -1 -9 0 115.09 16.9
 1 9 0 116.49 28.3
 1 9 -1 58.99 25.8
 -1 -9 1 64.69 19.4
 0 -9 1 0.1 16.8
 1 -9 1 126.09 16
 2 -9 1 307.87 21.1
 3 -9 1 199.88 17.4
 3 8 -1 2.2 16.2
 -3 -8 1 -5.3 12.4
 2 8 -1 3.8 22.4
 -2 -8 1 23.8 12.9
 1 8 -1 25.6 16.9
 -1 -8 1 16.5 11.8
 0 8 -1 77.99 18.5
 0 -8 1 60.89 12.9
 1 -8 1 10.4 10
 2 -8 1 24.3 13
 -3 8 -1 349.87 26.6
 3 -8 1 323.07 19.8
 -4 8 -1 386.76 28.3
 4 -8 1 404.16 29.5
 -5 8 -1 321.17 23.9
 -6 8 -1 18.8 16.9
 4 7 -1 175.58 21.8
 3 7 -1 159.78 25.3
 -3 -7 1 127.09 17
 2 7 -1 10.8 20.4
 -2 -7 1 1.5 11.2
 1 7 -1 217.08 22.8
 -1 -7 1 214.68 17.8
 0 7 -1 194.98 25.3
 0 7 -1 202.38 13.2
 0 -7 1 158.38 15.2
 -1 7 -1 412.56 22.2
 1 -7 1 433.76 26.6
 -2 7 -1 335.97 19.6
 2 -7 1 327.37 22.5
 -3 7 -1 1.7 9.5
 3 -7 1 7 9.1
 -4 7 -1 13.8 11.8
 4 -7 1 1.2 5.8
 -5 7 -1 9.4 13.4
 -6 7 -1 11.2 15.1
 -7 7 -1 19.9 13
 5 6 -1 -1.1 14.9
 4 6 -1 188.28 17.1
 -4 -6 1 132.49 16.9
 -3 -6 1 395.26 24.2
 2 6 -1 743.43 39.5
 -2 -6 1 793.22 35.5
 1 6 -1 1230.18 52.99
 -1 -6 1 1048.4 49.7
 0 6 -1 6.2 5.7
 0 6 -1 -8.9 16
 0 -6 1 0.8 3.3
 0 -6 1 -0.1 7.9
 -1 6 -1 640.64 39.8
 -1 6 -1 620.04 35.5
 1 -6 1 608.44 34.2
 1 -6 1 622.34 33.4
 -2 6 -1 1217.28 62.99
 2 -6 1 1158.28 91.89
 2 -6 1 1143.79 52.49
 -3 6 -1 859.31 33.8
 3 -6 1 767.42 41.5
 -4 6 -1 268.97 19.3
 -5 6 -1 64.59 15.4
 -6 6 -1 124.59 16.1
 -7 6 -1 183.88 23.6
 6 5 -1 83.99 13.1
 5 5 -1 140.69 17.4
 4 5 -1 31 10.5
 -4 -5 1 17.2 10.6
 -3 -5 1 237.28 11.9
 -3 -5 1 288.47 20.9
 -3 -5 1 241.38 12.6
 -2 -5 1 11.7 8.5
 1 5 -1 355.16 28.4
 1 5 -1 342.47 28.7
 -1 -5 1 388.76 19.4
 -1 -5 1 287.97 19.9
 0 5 -1 393.96 24.4
 0 5 -1 387.26 20.7
 0 -5 1 401.66 24.3
 0 -5 1 409.36 21
 -1 5 -1 66.89 12
 -1 5 -1 79.49 7.2
 1 -5 1 61.09 6.3
 1 -5 1 67.79 8.2
 -2 5 -1 79.49 7.5
 2 -5 1 87.79 8.4
 -3 5 -1 155.98 13.4
 -4 5 -1 572.04 26.3
 -5 5 -1 2175.98 95.49
 -6 5 -1 176.08 16.7
 -7 5 -1 70.29 14.7
 -8 5 -1 88.99 21.3
 7 4 -1 9.8 8.5
 6 4 -1 295.07 18.2
 5 4 -1 877.51 35.8
 -5 -4 1 872.11 52.19
 4 4 -1 1331.17 73.09
 -4 -4 1 1320.67 60.59
 -4 -4 1 1364.86 56.59
 -4 -4 1 1314.27 64.89
 -3 -4 1 63.59 10.3
 -3 -4 1 70.79 5.1
 -3 -4 1 50.59 6.6
 -2 -4 1 815.22 46.7
 -2 -4 1 830.32 46.2
 -2 -4 1 823.22 35.4
 1 4 -1 74.09 6.2
 1 4 -1 71.49 7.2
 -1 -4 1 78.19 6.6
 -1 -4 1 76.29 10.8
 0 4 -1 745.03 33.4
 0 4 -1 730.83 31.3
 0 4 -1 667.83 36.4
 0 -4 1 730.23 31.4
 0 -4 1 698.43 42.9
 -1 4 -1 2052.49 80.19
 1 -4 1 2004.1 106.39
 1 -4 1 2087.99 105.29
 -2 4 -1 2525.25 96.99
 2 -4 1 2586.74 101.59
 2 -4 1 2264.87 124.39
 -3 4 -1 52.29 9.7
 3 -4 1 56.79 7.2
 -4 4 -1 504.25 25.1
 -5 4 -1 52.99 10.4
 -6 4 -1 64.69 15.9
 -7 4 -1 39.4 12.8
 -8 4 -1 26.5 13.8
 7 3 -1 42.4 11.2
 -7 -3 1 51.19 10.2
 6 3 -1 -4 6.5
 -6 -3 1 2.8 7.8
 5 3 -1 -3.3 6.2
 -5 -3 1 3.8 4
 -5 -3 1 9.5 6.3
 4 3 -1 285.87 15.1
 -4 -3 1 247.38 12.8
 -4 -3 1 277.97 18.3
 3 3 -1 2867.31 134.79
 -3 -3 1 2884.81 115.69
 -3 -3 1 2876.91 127.79
 -3 -3 1 3007.9 133.29
 2 3 -1 3175.98 119.49
 -2 -3 1 2698.13 149.99
 -2 -3 1 2944.71 151.58
 -2 -3 1 3120.39 148.49
 1 3 -1 256.57 14.3
 1 3 -1 276.67 13.2
 -1 -3 1 265.27 12.4
 -1 -3 1 269.87 13.7
 0 3 -1 106.29 6.8
 0 3 -1 101.69 11.8
 0 -3 1 93.49 5.7
 -1 3 -1 7823.22 354.26
 1 -3 1 6558.94 341.17
 1 -3 1 7390.06 280.87
 -2 3 -1 4197.08 188.98
 2 -3 1 4381.86 167.08
 -3 3 -1 4034.7 172.68
 3 -3 1 4179.48 179.38
 -4 3 -1 340.37 19
 -5 3 -1 857.71 49.7
 -6 3 -1 193.88 16.2
 -7 3 -1 483.35 28.3
 -8 3 -1 359.86 28.5
 -8 -2 1 28.9 9.6
 -7 -2 1 100.09 11.4
 6 2 -1 305.17 20.1
 -6 -2 1 298.47 18.5
 5 2 -1 292.07 15.3
 -5 -2 1 288.97 16.7
 4 2 -1 39.6 7.6
 4 2 -1 36.3 6.6
 -4 -2 1 41.9 6.9
 -4 -2 1 29.4 6.3
 3 2 -1 7.3 4.8
 3 2 -1 9.5 5.5
 -3 -2 1 -0.4 4
 -3 -2 1 -0.1 4.6
 -3 -2 1 -0.7 7.6
 2 2 -1 -1.7 3.4
 2 2 -1 6.4 4.3
 -2 -2 1 1.8 3.1
 -2 -2 1 1.3 6.5
 -2 -2 1 -0.5 2.9
 1 2 -1 345.07 16.7
 1 2 -1 444.76 20.1
 -1 -2 1 382.46 23.9
 -1 -2 1 456.95 20.4
 0 2 -1 -0.3 2.6
 0 2 -1 2.2 4.6
 0 -2 1 5.7 2.3
 -1 2 -1 416.86 19.1
 1 -2 1 434.76 18.1
 1 -2 1 525.55 41.1
 -2 2 -1 441.26 22.3
 2 -2 1 450.95 22.2
 -3 2 -1 1100.29 40.8
 3 -2 1 1011.7 43.7
 -4 2 -1 2561.64 109.19
 -5 2 -1 899.51 41
 -5 2 -1 912.21 38.1
 -6 2 -1 357.96 21.1
 -6 2 -1 370.16 21.9
 6 -2 1 374.26 18.9
 -7 2 -1 19 15.6
 -8 2 -1 160.78 17.6
 -9 2 -1 181.28 23.6
 -8 -1 1 150.08 18
 -7 -1 1 66.29 11.2
 -6 -1 1 527.35 34.3
 5 1 -1 2088.39 117.19
 5 1 -1 2150.78 88.19
 -5 -1 1 2300.67 127.69
 4 1 -1 2068.79 77.89
 4 1 -1 2092.29 92.39
 4 1 -1 2059.39 100.19
 -4 -1 1 2059.29 80.39
 -4 -1 1 1962.4 86.79
 3 1 -1 1055.99 43.4
 3 1 -1 1054.69 51.19
 3 1 -1 1072.29 54.79
 -3 -1 1 1046.8 37.4
 -3 -1 1 1074.09 65.49
 2 1 -1 37.8 4.6
 2 1 -1 38.4 4.5
 2 1 -1 37.4 5.5
 -2 -1 1 45 5.1
 -2 -1 1 35.5 4.6
 -2 -1 1 47.9 5
 1 1 -1 3320.87 122.69
 -1 -1 1 3153.58 138.89
 -1 -1 1 2935.61 132.49
 0 1 -1 2118.89 97.59
 0 1 -1 2210.08 107.69
 0 -1 1 2226.08 99.19
 -1 1 -1 4662.03 184.98
 1 -1 1 4533.45 237.18
 -2 1 -1 1999.8 78.09
 2 -1 1 1994.9 88.79
 -3 1 -1 343.07 18.2
 -3 1 -1 338.77 15.7
 3 -1 1 348.67 18.6
 -4 1 -1 300.57 17
 -4 1 -1 316.47 13.7
 4 -1 1 335.27 18.8
 -5 1 -1 266.87 15.1
 -5 1 -1 264.87 17.3
 5 -1 1 286.87 16.1
 -6 1 -1 17.3 12
 -6 1 -1 1.2 4.4
 6 -1 1 7.7 5.1
 -7 1 -1 19.8 13.9
 -8 1 -1 -2.6 10.6
 -8 0 1 20.1 10.9
 -7 0 1 29.1 13.8
 6 0 -1 6.6 4.1
 -6 0 1 0.4 11.1
 5 0 -1 130.79 9.6
 -5 0 1 123.19 11.1
 -5 0 1 133.89 7.6
 4 0 -1 520.55 25.3
 4 0 -1 524.35 32.2
 -4 0 1 536.35 27
 -4 0 1 563.04 27.7
 3 0 -1 915.21 37.8
 3 0 -1 835.42 37.2
 3 0 -1 913.21 49.9
 -3 0 1 849.22 33.2
 -3 0 1 914.01 44.3
 2 0 -1 3586.84 153.98
 2 0 -1 3664.43 129.79
 2 0 -1 3373.56 138.49
 -2 0 1 3444.46 133.99
 -2 0 1 3583.24 147.49
 1 0 -1 547.55 29.3
 1 0 -1 560.94 27.3
 1 0 -1 558.04 22.1
 -1 0 1 594.24 30.7
 -1 0 1 568.44 25.1
 -1 0 -1 2590.14 105.49
 -1 0 -1 2668.33 118.49
 1 0 1 2682.93 110.79
 1 0 1 2515.05 120.59
 -2 0 -1 3641.44 151.08
 -2 0 -1 3815.42 153.18
 2 0 1 4058.89 163.88
 -3 0 -1 6777.92 273.57
 -3 0 -1 6677.33 282.77
 3 0 1 7208.88 259.97
 -4 0 -1 279.17 12.8
 -4 0 -1 292.67 15.7
 4 0 1 272.07 17
 4 0 1 289.37 16.6
 -5 0 -1 30.1 5.3
 -5 0 -1 38.4 7.8
 5 0 1 29.2 6.6
 -6 0 -1 354.26 17.2
 -6 0 -1 351.36 19.4
 -7 0 -1 587.04 32.9
 -8 0 -1 368.36 25.4
 -9 1 1 13.6 17.6
 -8 1 1 66.59 13.6
 -7 1 1 297.07 20.3
 6 -1 -1 323.47 18.1
 -6 1 1 391.36 21
 5 -1 -1 614.64 32.2
 -5 1 1 578.84 36.9
 -5 1 1 569.24 26.2
 4 -1 -1 22.9 7.2
 4 -1 -1 18.6 4.2
 -4 1 1 7.7 6.2
 -4 1 1 13 2.2
 3 -1 -1 64.79 6.2
 -3 1 1 57.19 8.5
 2 -1 -1 821.12 37.3
 -2 1 1 800.82 30.7
 1 -1 -1 1.6 3.3
 -1 1 1 5.3 2.8
 0 -1 -1 91.49 4.8
 0 -1 -1 96.79 4.7
 0 -1 -1 102.09 6.2
 0 1 1 102.99 5.3
 0 1 1 88.89 6.8
 0 1 1 99.49 4.7
 0 1 1 104.39 5.6
 -1 -1 -1 6848.61 269.57
 1 1 1 7105.79 293.27
 -2 -1 -1 -3.1 3.3
 -2 -1 -1 -1 3.4
 2 1 1 3.9 3.6
 2 1 1 -4.1 3.3
 2 1 1 -2 3
 -3 -1 -1 38.9 5.6
 -3 -1 -1 27.5 5.7
 3 1 1 26.4 4.2
 3 1 1 28.1 4.4
 3 1 1 28.6 6.2
 -4 -1 -1 12 4.2
 -4 -1 -1 19 5.3
 4 1 1 9.1 6.1
 4 1 1 20.1 6.1
 4 1 1 19.2 6.1
 -5 -1 -1 163.88 13
 -5 -1 -1 162.68 9.6
 -6 -1 -1 65.79 9.1
 -6 -1 -1 47.8 7.9
 -7 -1 -1 62.29 13.4
 -8 -1 -1 155.28 17.6
 -9 2 1 123.49 17.4
 -8 2 1 4.5 17.1
 -7 2 1 63.39 13.1
 6 -2 -1 1168.28 64.29
 -6 2 1 1177.58 49.9
 5 -2 -1 2309.27 112.79
 -5 2 1 2185.88 96.79
 -5 2 1 2335.67 90.29
 -4 2 1 1768.62 91.69
 -4 2 1 1724.33 68.19
 3 -2 -1 907.51 49.99
 -3 2 1 874.81 37
 2 -2 -1 1364.36 57.39
 -2 2 1 1557.04 65.49
 1 -2 -1 1133.99 47.6
 1 -2 -1 1158.68 45.3
 -1 2 1 1196.28 42.7
 -1 2 1 1178.38 51.29
 0 -2 -1 995.1 46.2
 0 -2 -1 1022 53.89
 0 2 1 979.1 50.49
 0 2 1 1034.9 51.59
 0 2 1 979.2 41.3
 0 2 1 972.9 39.6
 -1 -2 -1 938.71 39.8
 -1 -2 -1 913.11 36.1
 1 2 1 925.21 37.1
 1 2 1 962.6 36.5
 -2 -2 -1 1166.28 67.09
 -2 -2 -1 1190.48 46.3
 -2 -2 -1 1185.08 59.89
 2 2 1 1168.48 52.79
 2 2 1 1157.88 48.4
 -3 -2 -1 43.7 6.1
 -3 -2 -1 34 4.9
 3 2 1 43.2 4.9
 3 2 1 44.1 6.2
 3 2 1 36.3 7.8
 -4 -2 -1 176.98 9.9
 -4 -2 -1 169.98 10.8
 4 2 1 186.78 12.3
 4 2 1 186.28 11
 -5 -2 -1 591.84 34.7
 -5 -2 -1 547.75 25.1
 5 2 1 568.14 29.1
 -6 -2 -1 79.39 10.6
 6 2 1 78.59 13.1
 -7 -2 -1 12.4 9.9
 -8 -2 -1 27.8 11.5
 -8 3 1 29.5 13.3
 -7 3 1 32.6 12.3
 6 -3 -1 5.3 2.9
 -6 3 1 -12.3 13.3
 -5 3 1 8.5 1.4
 -5 3 1 16.6 12
 -4 3 1 683.23 29.3
 3 -3 -1 496.75 23.8
 -3 3 1 503.35 25.4
 2 -3 -1 1593.94 78.09
 2 -3 -1 1555.44 65.69
 -2 3 1 1747.43 68.49
 1 -3 -1 40.6 8
 1 -3 -1 63.19 6.6
 1 -3 -1 51.49 5.1
 -1 3 1 64.19 5.4
 -1 3 1 58.69 5.4
 0 -3 -1 233.18 12.5
 0 -3 -1 220.08 13
 0 3 1 231.58 11.7
 0 3 1 218.28 11.4
 0 3 1 233.48 14.6
 -1 -3 -1 2641.54 119.59
 1 3 1 2649.03 94.69
 -2 -3 -1 2039.2 103.19
 -2 -3 -1 2236.78 83.69
 -2 -3 -1 2173.88 108.99
 -2 -3 -1 2205.98 97.49
 2 3 1 2155.68 98.29
 2 3 1 2084.39 109.79
 -3 -3 -1 2273.37 115.59
 -3 -3 -1 2258.77 116.99
 3 3 1 2237.38 90.09
 -4 -3 -1 404.76 17.4
 -4 -3 -1 371.86 20.9
 4 3 1 365.06 20.5
 -5 -3 -1 24.4 6.3
 -5 -3 -1 34 7.8
 5 3 1 28.9 8
 -6 -3 -1 77.59 9.4
 6 3 1 69.59 10
 7 3 1 132.79 15.6
 -8 4 1 89.19 15.8
 -7 4 1 556.14 32.3
 -6 4 1 395.66 25.1
 -5 4 1 12.2 3.6
 -5 4 1 7.7 12.1
 -4 4 1 61.09 9.3
 -4 4 1 63.99 6
 3 -4 -1 660.83 38.3
 -3 4 1 711.73 29.5
 -3 4 1 659.73 29.7
 2 -4 -1 1976.2 109.89
 2 -4 -1 1886.31 83.39
 2 -4 -1 1948.8 111.39
 -2 4 1 1999.7 91.59
 -2 4 1 1935.61 79.49
 1 -4 -1 278.77 12.6
 1 -4 -1 239.08 17
 1 -4 -1 299.07 15
 -1 4 1 289.47 13.9
 -1 4 1 268.97 18
 -1 4 1 295.47 14.6
 0 -4 -1 45.9 7.1
 0 -4 -1 47.5 3.7
 0 4 1 52.89 4.6
 0 4 1 50.89 6.3
 0 4 1 45 10.2
 -1 -4 -1 224.28 13.6
 1 4 1 203.08 15.9
 -2 -4 -1 28.9 10.7
 -3 -4 -1 19.2 9.2
 -3 -4 -1 16.7 2.5
 -3 -4 -1 21.9 8.8
 3 4 1 17.5 8.3
 -4 -4 -1 319.07 18.5
 -4 -4 -1 346.87 17.1
 4 4 1 373.86 19.7
 -5 -4 -1 24.8 5
 5 4 1 42.1 12.7
 6 4 1 10.1 9.1
 7 4 1 12.4 9.3
 -8 5 1 34.8 19.1
 -7 5 1 65.69 14.6
 -6 5 1 241.28 21.5
 5 -5 -1 1341.67 71.29
 -5 5 1 1368.66 55.99
 -5 5 1 1337.47 87.09
 4 -5 -1 768.92 36.1
 -4 5 1 771.82 42.7
 -4 5 1 805.62 35.1
 3 -5 -1 556.04 27.5
 -3 5 1 549.54 27.8
 -3 5 1 551.04 29.3
 2 -5 -1 21 5.9
 2 -5 -1 17.2 5.4
 1 -5 -1 1577.54 74.79
 1 -5 -1 1562.14 62.99
 -1 5 1 1442.26 65.89
 -1 5 1 1493.95 59.89
 0 -5 -1 2764.82 142.49
 0 -5 -1 2640.24 147.09
 0 5 1 2624.94 116.09
 0 5 1 2565.14 118.89
 -1 -5 -1 1684.63 72.39
 1 5 1 1770.52 84.89
 -2 -5 -1 101.69 12
 -3 -5 -1 201.38 16.5
 3 5 1 204.08 16
 4 5 1 524.35 29
 5 5 1 330.27 21
 6 5 1 121.89 18
 -7 6 1 73.59 19.2
 -6 6 1 5.8 10.6
 5 -6 -1 30.3 6.3
 -5 6 1 46.6 10.6
 4 -6 -1 92.59 8.8
 -4 6 1 110.29 13.8
 3 -6 -1 597.54 31.5
 -3 6 1 527.25 24.5
 2 -6 -1 181.28 13
 2 -6 -1 189.68 14.1
 -2 6 1 199.58 14
 1 -6 -1 28.1 10.4
 1 -6 -1 11.3 4
 -1 6 1 -1.4 11.2
 -1 6 1 16.8 5.2
 0 -6 -1 44.7 3.7
 0 -6 -1 62.99 10
 0 6 1 54.49 4.9
 0 6 1 36.5 14.2
 -1 -6 -1 273.37 18.2
 1 6 1 264.67 25.6
 -2 -6 -1 932.01 53.89
 2 6 1 986.5 51.99
 -3 -6 -1 393.76 24.7
 3 6 1 403.26 26.3
 4 6 1 206.98 18.3
 5 6 1 7.5 10.9
 -7 7 1 432.66 30.6
 -6 7 1 318.57 25.5
 -5 7 1 83.39 16
 4 -7 -1 0.2 7.4
 -4 7 1 11.4 8
 3 -7 -1 101.09 12
 -3 7 1 92.59 10
 2 -7 -1 290.57 18.8
 -2 7 1 282.57 17.8
 1 -7 -1 924.41 49.3
 -1 7 1 1084.69 51.89
 0 -7 -1 78.59 12.1
 0 7 1 89.89 17.4
 -1 -7 -1 23 14.8
 1 7 1 29.3 21.3
 -2 -7 -1 24.9 11.7
 2 7 1 7.5 20.4
 3 7 1 -12.2 11.5
 3 7 1 20.2 15.1
 4 7 1 9.3 15.3
 4 7 1 17.7 13
 -6 8 1 229.88 19.8
 -5 8 1 348.07 31
 4 -8 -1 360.66 26.5
 -4 8 1 353.36 26
 3 -8 -1 292.97 18
 -3 8 1 271.27 20.8
 2 -8 -1 363.26 23.7
 1 -8 -1 189.48 19.5
 0 -8 -1 642.24 33.8
 0 8 1 659.93 46.1
 -1 -8 -1 444.56 27.3
 1 8 1 443.76 34.6
 -2 -8 -1 71.09 19.4
 2 8 1 71.49 24.9
 2 8 1 71.39 15.3
 3 8 1 -8.9 15.9
 3 8 1 -8.5 18
 3 -9 -1 7.3 12.4
 2 -9 -1 25.5 10.9
 1 -9 -1 11.8 14.6
 0 -9 -1 37.6 17.2
 -1 -9 -1 59.69 14.5
 1 9 1 86.59 21.2
 1 9 1 74.49 16.1
 1 9 -2 177.88 25.4
 -1 -9 2 244.48 25.5
 0 -9 2 283.77 22.5
 1 -9 2 317.47 25.2
 2 -9 2 -10.8 14.2
 3 -9 2 14.7 9.3
 3 8 -2 104.29 25.3
 -3 -8 2 57.89 15.1
 2 8 -2 -9.8 16.1
 -2 -8 2 1.7 17.4
 1 8 -2 25 16.6
 -1 -8 2 32.9 12.9
 0 8 -2 37.9 15.7
 0 -8 2 40 11.9
 1 -8 2 48.6 11.5
 -2 8 -2 177.88 14
 2 -8 2 140.39 17.2
 -3 8 -2 26.8 8.5
 3 -8 2 22.3 11.5
 -4 8 -2 -6.3 8.2
 4 -8 2 2.8 9.6
 -5 8 -2 13.6 10.6
 -6 8 -2 67.29 14.2
 -4 -7 2 9.9 17.5
 3 7 -2 220.88 27
 -3 -7 2 215.48 22.8
 2 7 -2 932.81 47.7
 -2 -7 2 887.31 45.9
 1 7 -2 981.2 51.89
 -1 -7 2 1011.9 55.19
 0 7 -2 427.26 32.9
 0 7 -2 435.46 24.6
 0 -7 2 444.76 27
 -1 7 -2 -3.2 6.8
 1 -7 2 6.9 11.8
 -2 7 -2 198.08 14.3
 2 -7 2 173.68 14.4
 -3 7 -2 384.16 21.2
 3 -7 2 447.76 24.9
 -4 7 -2 291.17 20.7
 4 -7 2 295.77 17.5
 -5 7 -2 112.59 14
 5 -7 2 125.89 11.9
 -6 7 -2 -6.7 15.3
 -7 7 -2 13.9 12.9
 5 6 -2 42.3 16.4
 -4 -6 2 8.7 11.2
 -3 -6 2 13.2 15.4
 2 6 -2 154.18 17.7
 -2 -6 2 127.19 14.1
 1 6 -2 536.75 29.1
 1 6 -2 521.65 33.3
 -1 -6 2 515.55 26.2
 -1 -6 2 510.95 30
 0 6 -2 1094.79 63.09
 0 6 -2 1077.59 53.49
 0 -6 2 1110.29 52.09
 0 -6 2 1192.68 45.2
 -1 6 -2 611.24 33.8
 -1 6 -2 635.74 29
 1 -6 2 558.84 27.2
 1 -6 2 662.53 31.1
 -2 6 -2 289.77 16.4
 2 -6 2 307.57 17.1
 -3 6 -2 28.1 11.2
 -4 6 -2 870.91 39
 -5 6 -2 872.81 38.5
 -6 6 -2 813.82 39.3
 -7 6 -2 140.19 21.8
 6 5 -2 -1.5 13.1
 5 5 -2 139.19 17.1
 -4 -5 2 403.26 21.9
 -4 -5 2 356.66 24.9
 -3 -5 2 826.22 36.6
 -3 -5 2 758.32 45.7
 -3 -5 2 733.73 41.6
 -2 -5 2 45.1 3.8
 -2 -5 2 45.7 3.6
 1 5 -2 170.88 19.3
 1 5 -2 196.88 9.8
 -1 -5 2 167.98 15
 -1 -5 2 164.68 10
 0 5 -2 19 6.3
 0 5 -2 10.7 9.6
 0 -5 2 23.9 4.6
 0 -5 2 22.6 10.2
 -1 5 -2 79.89 8
 1 -5 2 111.59 7.9
 -2 5 -2 11.6 7.4
 2 -5 2 10.9 6.1
 -3 5 -2 14.8 9.1
 -4 5 -2 5.9 7.9
 -5 5 -2 555.64 29.6
 -6 5 -2 30 15.6
 -7 5 -2 283.57 22.4
 -8 5 -2 206.28 25.2
 7 4 -2 270.17 23.3
 6 4 -2 468.95 26.4
 5 4 -2 -1.7 7.7
 -5 -4 2 16.3 6.9
 -4 -4 2 196.38 11.4
 -4 -4 2 213.18 18.5
 -4 -4 2 219.98 14.9
 -3 -4 2 998.5 41
 -3 -4 2 824.22 47.6
 -3 -4 2 988.5 44.4
 -2 -4 2 1598.44 90.19
 -2 -4 2 1598.24 83.89
 -2 -4 2 1594.64 88.49
 1 4 -2 1795.52 75.39
 1 4 -2 1699.33 90.49
 -1 -4 2 1739.93 79.99
 -1 -4 2 1750.92 73.79
 0 4 -2 307.07 14.7
 0 4 -2 275.37 20.1
 0 -4 2 337.87 17.1
 -1 4 -2 380.56 17.3
 1 -4 2 351.66 21.8
 1 -4 2 352.46 20.3
 -2 4 -2 958.6 42.7
 2 -4 2 1005.2 48.6
 2 -4 2 955.5 46.3
 -3 4 -2 1378.06 58.09
 -4 4 -2 1521.95 64.29
 -5 4 -2 559.34 27.1
 -6 4 -2 65.29 12.3
 -7 4 -2 45.6 16.8
 -8 4 -2 4.4 18.3
 7 3 -2 9.8 9.9
 -7 -3 2 15.1 9.5
 6 3 -2 -1.7 8.9
 -6 -3 2 0.6 8.1
 5 3 -2 3.9 8.8
 -5 -3 2 10.2 5.2
 -5 -3 2 13.7 6.3
 -4 -3 2 75.99 7.4
 -4 -3 2 67.39 8.8
 -4 -3 2 53.89 11.6
 3 3 -2 9.2 6.7
 -3 -3 2 20.4 9.5
 -3 -3 2 17.6 5.1
 -3 -3 2 9.1 5
 2 3 -2 136.29 9.1
 -2 -3 2 140.09 8.5
 -2 -3 2 154.78 8
 -2 -3 2 160.08 10.8
 1 3 -2 879.71 40
 1 3 -2 934.71 40.8
 -1 -3 2 917.01 35.1
 -1 -3 2 952.2 59.19
 0 3 -2 568.74 25.1
 0 3 -2 605.14 27.7
 0 -3 2 616.54 29.3
 -1 3 -2 2312.87 97.79
 1 -3 2 2334.27 93.69
 1 -3 2 2125.29 101.69
 -2 3 -2 2.4 6.5
 2 -3 2 2.2 5.5
 -3 3 -2 90.89 10.3
 3 -3 2 79.69 9.1
 -4 3 -2 2654.13 103.69
 -5 3 -2 255.07 18.5
 -6 3 -2 393.16 28.3
 -7 3 -2 44.7 16.5
 -8 3 -2 2.5 17
 -8 -2 2 294.77 23
 -7 -2 2 243.58 18.4
 6 2 -2 233.68 14.1
 -6 -2 2 221.38 14.4
 5 2 -2 464.15 20.3
 -5 -2 2 476.05 26.1
 4 2 -2 2438.26 99.99
 4 2 -2 2523.05 126.69
 -4 -2 2 2542.65 134.69
 -4 -2 2 2469.35 112.19
 -4 -2 2 2487.75 104.99
 3 2 -2 2206.68 82.29
 -3 -2 2 2141.69 103.69
 -3 -2 2 2191.68 100.29
 -3 -2 2 2300.97 91.29
 2 2 -2 2353.26 91.69
 -2 -2 2 2448.06 106.79
 -2 -2 2 2388.76 99.49
 -2 -2 2 2254.07 100.29
 1 2 -2 1991.8 86.99
 -1 -2 2 1984.1 84.99
 -1 -2 2 1750.72 104.19
 0 2 -2 98.09 5.8
 0 2 -2 86.09 7.1
 0 -2 2 75.29 5.6
 1 -2 2 114.39 11.2
 1 -2 2 132.69 10.7
 -2 2 -2 69.29 8
 2 -2 2 73.89 7.1
 3 -2 2 82.79 7.4
 -4 2 -2 213.98 14.9
 -5 2 -2 16.3 11.1
 -6 2 -2 -6 8.9
 6 -2 2 2.9 4.5
 -7 2 -2 94.89 13.5
 -8 2 -2 102.49 18.6
 -8 -1 2 108.49 13.8
 -7 -1 2 124.59 13.4
 -6 -1 2 83.89 10.5
 5 1 -2 22.3 5.6
 -5 -1 2 27.7 9.3
 4 1 -2 288.77 13
 4 1 -2 299.17 16.7
 4 1 -2 286.97 14.3
 -4 -1 2 290.47 14.7
 3 1 -2 2521.35 158.08
 3 1 -2 2596.54 104.89
 3 1 -2 2819.22 139.09
 -3 -1 2 2594.14 113.19
 -3 -1 2 2666.73 117.59
 2 1 -2 3091.29 134.99
 -2 -1 2 3223.68 161.48
 -2 -1 2 3134.89 147.39
 -2 -1 2 3091.69 146.29
 1 1 -2 3109.89 124.79
 -1 -1 2 3306.87 148.69
 0 1 -2 124.39 6.3
 0 -1 2 118.49 6.6
 -1 1 -2 102.39 6.1
 -2 1 -2 2883.41 122.29
 2 -1 2 2942.81 121.99
 -3 1 -2 4308.27 197.78
 3 -1 2 4156.98 205.48
 -4 1 -2 989.7 56.69
 -4 1 -2 960.5 37.4
 4 -1 2 940.41 38.1
 -5 1 -2 114.39 12.9
 5 -1 2 106.99 8.7
 -6 1 -2 61.69 10.3
 -6 1 -2 64.99 6.7
 6 -1 2 45.7 7.1
 -7 1 -2 71.59 6.3
 -8 1 -2 188.78 20.3
 -8 0 2 18.1 11
 -7 0 2 210.28 21.1
 -6 0 2 54.09 10
 5 0 -2 22.6 5.4
 -5 0 2 25.7 7.6
 4 0 -2 20.7 6.9
 4 0 -2 18.2 3.5
 4 0 -2 13.1 4.5
 -4 0 2 9.4 8.2
 3 0 -2 275.47 13.2
 3 0 -2 290.17 12.6
 3 0 -2 296.67 13.6
 -3 0 2 312.67 16.9
 2 0 -2 32.3 3.2
 2 0 -2 36.6 4.2
 2 0 -2 33.8 2.3
 -2 0 2 27.1 3.2
 -2 0 2 33.7 5.5
 1 0 -2 24.3 2.8
 -1 0 2 20.4 2.9
 -1 0 2 23 2.9
 -2 0 -2 1.9 3.2
 -2 0 -2 8.3 4.7
 2 0 2 3.5 2.8
 -3 0 -2 116.69 6.3
 -3 0 -2 117.39 7.9
 3 0 2 114.99 8.8
 -4 0 -2 1212.58 62.09
 -4 0 -2 1142.09 55.79
 4 0 2 1133.49 68.49
 4 0 2 1164.08 50.79
 -5 0 -2 1194.98 46.2
 -5 0 -2 1095.29 49.5
 5 0 2 1113.39 63.79
 -6 0 -2 540.75 30.5
 -6 0 -2 575.74 32.4
 -7 0 -2 47.4 13.4
 -8 0 -2 20.2 10.3
 -9 1 2 235.28 24.2
 -8 1 2 129.19 19.6
 -7 1 2 18.3 10.9
 6 -1 -2 6.6 4.9
 -6 1 2 13 8.8
 5 -1 -2 1373.46 55.89
 -5 1 2 1392.86 61.99
 4 -1 -2 1813.82 84.59
 4 -1 -2 1901.81 108.09
 -4 1 2 1957.2 76.99
 3 -1 -2 54.49 7.4
 3 -1 -2 63.39 3.9
 -3 1 2 46.2 6.7
 2 -1 -2 2706.53 156.98
 -2 1 2 2738.53 127.59
 1 -1 -2 20.2 2.3
 1 -1 -2 13.4 2.8
 -1 1 2 23.2 3.9
 -1 1 2 17.8 2.3
 -1 1 2 16.1 2.3
 -1 1 2 19.2 1.9
 0 -1 -2 3368.66 136.19
 0 -1 -2 3218.98 136.89
 0 -1 -2 3234.08 138.29
 0 1 2 3317.87 138.79
 0 1 2 3417.16 158.18
 0 1 2 3367.86 146.99
 0 1 2 3481.45 170.68
 0 1 2 3504.15 138.09
 -1 -1 -2 942.31 40.7
 -1 -1 -2 938.31 41.9
 1 1 2 963.1 49.5
 1 1 2 953.3 41.6
 1 1 2 1043.6 45.3
 -2 -1 -2 7.2 3.6
 -2 -1 -2 6 3.6
 2 1 2 6.2 3.6
 2 1 2 6.4 3.9
 2 1 2 8.9 2.5
 -3 -1 -2 339.77 15.3
 -3 -1 -2 356.06 17.9
 3 1 2 334.27 15.1
 3 1 2 363.86 18.3
 3 1 2 350.76 15.5
 -4 -1 -2 54.29 7.3
 -4 -1 -2 48.5 6.2
 4 1 2 45.8 6.3
 4 1 2 61.09 7.3
 4 1 2 54.49 7.7
 -5 -1 -2 11 6.6
 -5 -1 -2 -0.5 5.5
 -6 -1 -2 19.7 7.6
 -6 -1 -2 8.7 6.9
 -7 -1 -2 121.69 12.6
 -8 -1 -2 15.8 12.4
 -9 2 2 35.2 14.2
 -8 2 2 38.6 13.1
 -7 2 2 320.27 24.5
 6 -2 -2 74.69 5.8
 -6 2 2 65.49 11.7
 5 -2 -2 58.29 4.8
 4 -2 -2 220.38 12.5
 -4 2 2 204.98 14.8
 -4 2 2 216.08 9.6
 3 -2 -2 2536.95 127.09
 -3 2 2 2637.64 102.89
 -3 2 2 2595.64 101.79
 2 -2 -2 5690.13 222.48
 -2 2 2 5789.92 248.18
 -2 2 2 5626.74 212.68
 1 -2 -2 1649.54 73.59
 1 -2 -2 1694.73 89.49
 1 -2 -2 1678.23 78.49
 -1 2 2 1677.43 73.19
 -1 2 2 1746.03 66.69
 0 -2 -2 870.71 31.4
 0 -2 -2 882.91 37
 0 -2 -2 870.71 46.2
 0 2 2 859.61 39.7
 0 2 2 898.31 35
 0 2 2 869.21 40.3
 0 2 2 924.91 42.9
 -1 -2 -2 1294.27 46.1
 -1 -2 -2 1306.47 57.99
 1 2 2 1200.98 58.89
 1 2 2 1275.87 60.19
 -2 -2 -2 2267.07 83.49
 -2 -2 -2 2350.36 123.79
 2 2 2 2429.96 93.29
 2 2 2 2429.66 89.79
 2 2 2 2315.67 100.59
 2 2 2 2387.26 102.59
 -3 -2 -2 2328.37 97.49
 -3 -2 -2 2475.75 108.69
 3 2 2 2361.56 146.69
 3 2 2 2482.65 113.59
 3 2 2 2391.26 102.69
 -4 -2 -2 1301.97 51.59
 -4 -2 -2 1274.97 73.09
 4 2 2 1324.97 55.19
 4 2 2 1229.48 65.39
 -5 -2 -2 318.27 17.1
 -5 -2 -2 286.87 16.2
 5 2 2 336.77 16.5
 -6 -2 -2 3.4 8.4
 -7 -2 -2 95.19 10.5
 -8 3 2 -2.2 12.4
 -7 3 2 200.48 21.2
 -6 3 2 -4.3 9.8
 5 -3 -2 325.07 15.4
 -5 3 2 304.47 20.4
 -5 3 2 330.17 15.4
 -4 3 2 392.26 20.3
 -4 3 2 374.06 15.3
 3 -3 -2 305.07 16.9
 -3 3 2 308.07 13.1
 -3 3 2 292.67 16.1
 2 -3 -2 5.4 5.2
 2 -3 -2 1.4 3.5
 -2 3 2 8.4 3.1
 -2 3 2 -5.2 5.9
 1 -3 -2 470.85 19
 1 -3 -2 440.46 18.2
 1 -3 -2 412.16 24.5
 -1 3 2 479.95 19.6
 -1 3 2 512.05 24.2
 0 -3 -2 51.39 6.1
 0 -3 -2 41.7 3.2
 0 3 2 32.9 6.6
 0 3 2 48.1 3.1
 0 3 2 47.7 8.6
 -1 -3 -2 324.47 16.8
 -1 -3 -2 378.56 19
 1 3 2 375.86 18.1
 1 3 2 365.36 18.9
 -2 -3 -2 110.49 6.3
 -2 -3 -2 108.79 5
 -2 -3 -2 112.69 9.1
 -2 -3 -2 80.39 11
 2 3 2 115.79 10.4
 2 3 2 105.69 9.5
 2 3 2 96.59 9
 -3 -3 -2 1361.46 63.19
 -3 -3 -2 1383.96 53.49
 -3 -3 -2 1402.06 60.19
 3 3 2 1359.46 50.49
 -4 -3 -2 825.92 38.8
 -4 -3 -2 868.01 45.3
 -4 -3 -2 796.72 37.9
 4 3 2 898.11 36.3
 -5 -3 -2 802.42 49.1
 -5 -3 -2 815.92 47.9
 5 3 2 760.52 36.2
 -6 -3 -2 263.07 15.2
 6 3 2 267.57 19.2
 -8 4 2 186.98 19.5
 -7 4 2 11.4 16.1
 -6 4 2 213.38 20.2
 5 -4 -2 83.49 4.9
 -5 4 2 81.09 6.4
 -5 4 2 110.09 15
 4 -4 -2 3081.69 156.98
 -4 4 2 3147.98 139.19
 -4 4 2 2976.6 117.89
 3 -4 -2 1142.59 47.1
 3 -4 -2 1082.89 52.59
 -3 4 2 1139.09 44.9
 -3 4 2 1146.69 58.09
 2 -4 -2 252.77 19.9
 2 -4 -2 307.47 13.6
 2 -4 -2 315.17 18.6
 -2 4 2 309.87 14.1
 -2 4 2 319.07 14.2
 1 -4 -2 161.08 13.7
 1 -4 -2 174.98 8.9
 1 -4 -2 180.48 12.5
 -1 4 2 174.38 11.2
 -1 4 2 166.18 8.7
 -1 4 2 143.19 14.2
 0 -4 -2 648.74 27.2
 0 -4 -2 681.43 32
 0 4 2 663.23 32.5
 0 4 2 679.43 33.3
 0 4 2 708.33 32.2
 -1 -4 -2 676.83 30.3
 1 4 2 824.02 44.7
 -2 -4 -2 1264.27 51.69
 3 4 2 80.29 13.4
 -4 -4 -2 4.2 4
 -4 -4 -2 3.5 3.6
 4 4 2 -1.1 8
 -5 -4 -2 33.4 5.4
 5 4 2 56.49 10.6
 6 4 2 9.4 13
 7 4 2 7.3 9.2
 -8 5 2 14.2 13.3
 -7 5 2 -0.4 11.8
 -6 5 2 56.79 12.4
 5 -5 -2 20.1 4
 -5 5 2 25.3 5.9
 -5 5 2 10.5 12.7
 4 -5 -2 1120.29 57.09
 -4 5 2 1051.09 57.09
 -4 5 2 1098.69 44.8
 3 -5 -2 1031.1 44.6
 -3 5 2 1070.99 53.59
 -3 5 2 1093.49 48.8
 2 -5 -2 1095.29 51.39
 2 -5 -2 1194.08 67.99
 -2 5 2 1235.48 56.89
 1 -5 -2 1648.14 66.79
 1 -5 -2 1641.64 72.49
 -1 5 2 1675.33 71.69
 -1 5 2 1491.75 69.59
 0 -5 -2 149.88 8.2
 0 -5 -2 166.38 14.1
 0 5 2 164.28 7.7
 0 5 2 135.99 19.2
 -1 -5 -2 748.83 40.3
 1 5 2 696.33 42.8
 -2 -5 -2 1005.1 43.5
 3 5 2 1214.48 58.09
 4 5 2 629.64 30.3
 5 5 2 109.19 17.3
 6 5 2 22.6 15.3
 -7 6 2 249.68 24.5
 -6 6 2 162.28 19.6
 5 -6 -2 320.57 18.4
 -5 6 2 256.97 20.9
 4 -6 -2 208.28 13.2
 -4 6 2 194.28 14.8
 3 -6 -2 -6.7 6.9
 -3 6 2 0.2 8.8
 2 -6 -2 18.4 5.6
 2 -6 -2 4.2 5.9
 -2 6 2 11.6 6.8
 1 -6 -2 52.59 6.1
 -1 6 2 45.2 6.5
 -1 6 2 46.8 13.9
 0 -6 -2 33 12
 0 6 2 15.7 2.2
 0 6 2 17 2.6
 0 6 2 10.1 17.6
 -1 -6 -2 24.5 13.2
 1 6 2 5.2 12.1
 -2 -6 -2 1.2 9.9
 2 6 2 20.6 13.6
 2 6 2 20.1 10.8
 3 6 2 150.78 19.6
 3 6 2 148.89 16.1
 4 6 2 171.78 20.5
 5 6 2 145.69 20
 -7 7 2 9.4 12.9
 -6 7 2 209.88 21.9
 -5 7 2 648.84 39.3
 4 -7 -2 861.01 44.7
 -4 7 2 798.52 42.1
 3 -7 -2 182.08 14.5
 -3 7 2 187.78 14.4
 2 -7 -2 3.6 10.2
 -2 7 2 11.3 6.9
 1 -7 -2 225.68 19.3
 -1 7 2 235.18 13.2
 0 -7 -2 377.86 23.2
 0 7 2 454.95 34
 -1 -7 -2 493.55 27.4
 1 7 2 514.35 34.5
 2 7 2 370.56 29.3
 2 7 2 377.76 26.8
 3 7 2 28.1 20.7
 3 7 2 29.6 12.7
 4 7 2 24.3 17.4
 4 7 2 -18.5 14.8
 -6 8 2 21.8 15.2
 -5 8 2 13.4 9.4
 -4 8 2 34.6 11.7
 3 -8 -2 281.37 20.9
 -3 8 2 276.37 20.7
 2 -8 -2 256.87 18.3
 1 -8 -2 76.89 15.3
 0 -8 -2 49.8 12.5
 0 8 2 60.39 23.6
 -1 -8 -2 317.17 25.2
 1 8 2 268.07 32.5
 2 8 2 359.66 31.3
 2 8 2 366.46 28.4
 3 8 2 217.98 26.8
 3 8 2 224.58 21.3
 3 -9 -2 26.1 12.2
 2 -9 -2 175.68 16.5
 1 -9 -2 -9.7 10.3
 0 -9 -2 14.2 11.8
 0 9 2 10.2 17.9
 0 9 2 1.7 12.2
 1 9 2 18.2 24
 1 9 -3 29.8 17.7
 -1 -9 3 22.3 13.3
 0 -9 3 25.8 12.6
 1 -9 3 135.59 16.2
 2 -9 3 126.19 15.1
 3 -9 3 420.76 33.5
 3 8 -3 30.5 17.5
 -3 -8 3 62.59 14.8
 2 8 -3 210.88 29.8
 -2 -8 3 195.98 23.3
 1 8 -3 250.77 30.9
 -1 -8 3 290.17 24.5
 0 8 -3 292.57 26.9
 0 -8 3 323.47 24.5
 1 -8 3 28.7 14.9
 -2 8 -3 65.89 10.6
 2 -8 3 55.89 14.7
 -3 8 -3 58.09 12.8
 3 -8 3 84.79 14.2
 -4 8 -3 57.19 14
 4 -8 3 66.39 10.1
 -5 8 -3 -11.6 9.6
 -6 8 -3 -0.6 11.1
 5 7 -3 311.07 26
 -4 -7 3 137.79 21.3
 3 7 -3 262.37 24.9
 -3 -7 3 240.18 21.2
 2 7 -3 16.2 19.9
 -2 -7 3 36.2 16.1
 1 7 -3 312.77 26.5
 -1 -7 3 368.26 24.6
 0 7 -3 688.83 47.4
 0 7 -3 632.84 39.8
 0 -7 3 721.93 32.5
 -1 7 -3 1147.49 50.69
 1 -7 3 1062.89 51.09
 -2 7 -3 887.11 48.9
 2 -7 3 910.91 47.7
 -3 7 -3 145.69 14.6
 -4 7 -3 401.66 22.8
 -5 7 -3 351.76 22.8
 -6 7 -3 248.38 23.6
 -7 7 -3 259.87 22.5
 6 6 -3 51.89 16
 5 6 -3 29.7 11.8
 -4 -6 3 -5.1 15.5
 -3 -6 3 6.7 10.5
 2 6 -3 18.6 16.6
 -2 -6 3 0.5 2.1
 -2 -6 3 2.5 2.3
 -2 -6 3 2.5 13.9
 1 6 -3 41.7 17.5
 1 6 -3 46.7 5.5
 -1 -6 3 68.09 10.8
 -1 -6 3 50.89 4.8
 0 6 -3 31.2 7.2
 0 6 -3 54.19 13.1
 0 -6 3 48.6 6.1
 0 -6 3 49.5 12.9
 -1 6 -3 67.79 8.8
 1 -6 3 72.39 12.7
 1 -6 3 76.79 7.7
 -2 6 -3 893.71 41.2
 -3 6 -3 86.49 12.3
 -4 6 -3 144.39 15.7
 -5 6 -3 4.6 9.8
 -6 6 -3 55.29 13.1
 -7 6 -3 212.58 23.7
 6 5 -3 496.55 28
 5 5 -3 244.48 17.7
 -4 -5 3 10.7 10.1
 -4 -5 3 6.6 4.3
 -3 -5 3 238.08 15.1
 -3 -5 3 243.38 12.4
 -3 -5 3 229.38 17.2
 -2 -5 3 1481.05 76.19
 -2 -5 3 1555.14 75.99
 -2 -5 3 1501.35 71.79
 1 5 -3 2091.59 107.89
 1 5 -3 2137.39 88.39
 -1 -5 3 2040.6 123.59
 -1 -5 3 2119.99 86.29
 0 5 -3 461.35 24.8
 0 5 -3 390.46 28.3
 0 -5 3 490.75 23.3
 0 -5 3 444.96 23.9
 -1 5 -3 251.47 13.8
 1 -5 3 279.37 16.8
 -2 5 -3 243.58 15.6
 2 -5 3 224.48 13.9
 -3 5 -3 330.27 17.3
 -4 5 -3 1173.58 48
 -5 5 -3 -3.3 9.6
 -6 5 -3 61.69 17.3
 -7 5 -3 -9.1 12.4
 -8 5 -3 14.6 18.7
 7 4 -3 5.8 11.1
 6 4 -3 18.1 8
 -6 -4 3 2 7.1
 5 4 -3 463.95 25.4
 -5 -4 3 478.05 25.1
 -4 -4 3 866.51 44.9
 -4 -4 3 927.11 40.2
 -4 -4 3 945.01 55.49
 -3 -4 3 131.89 11.3
 -3 -4 3 134.29 8.3
 -3 -4 3 155.08 14.7
 -2 -4 3 130.79 8.6
 -2 -4 3 111.49 10.7
 1 4 -3 693.63 31.2
 1 4 -3 653.73 28.4
 -1 -4 3 633.74 36.1
 -1 -4 3 608.64 26.8
 0 4 -3 2891.41 145.29
 0 4 -3 3161.68 145.29
 0 -4 3 3133.09 133.39
 -1 4 -3 3256.77 151.48
 1 -4 3 3230.18 131.99
 1 -4 3 3300.67 204.18
 -2 4 -3 689.23 29.4
 2 -4 3 644.14 28.9
 2 -4 3 592.34 37.9
 -3 4 -3 -6.7 6.3
 -4 4 -3 23.4 8.2
 -5 4 -3 2274.57 91.79
 -6 4 -3 345.27 21.7
 -7 4 -3 310.37 22.6
 -8 4 -3 19.1 18.8
 7 3 -3 53.49 8.6
 -7 -3 3 59.99 11.7
 6 3 -3 16.9 8.9
 -6 -3 3 26.1 9.3
 5 3 -3 284.17 16.9
 -5 -3 3 294.37 19.7
 -4 -3 3 83.29 8
 -4 -3 3 72.49 9.7
 3 3 -3 1256.47 57.39
 -3 -3 3 1339.97 74.99
 -3 -3 3 1330.07 65.79
 -3 -3 3 1246.28 61.59
 2 3 -3 31.5 5.3
 2 3 -3 33.4 3.7
 -2 -3 3 40.8 9
 -2 -3 3 37 5.3
 1 3 -3 10 4.1
 -1 -3 3 1.3 3.8
 0 3 -3 262.07 12.2
 0 3 -3 203.58 15.5
 0 -3 3 255.97 14.3
 -1 3 -3 305.07 16.4
 1 -3 3 247.38 12.6
 1 -3 3 263.37 15.7
 -2 3 -3 1196.58 52.89
 2 -3 3 1182.28 47
 -3 3 -3 754.42 34.8
 3 -3 3 732.43 40.4
 -4 3 -3 58.79 11.3
 -5 3 -3 33.4 9.4
 -6 3 -3 72.79 15.1
 -7 3 -3 314.87 21.9
 -8 3 -3 157.98 18.2
 -8 -2 3 225.48 19.5
 -7 -2 3 361.56 20.7
 6 2 -3 123.29 9.9
 -6 -2 3 111.89 11.2
 5 2 -3 636.24 24.4
 -5 -2 3 589.74 38.1
 4 2 -3 52.09 6.5
 -4 -2 3 45.1 6.2
 -4 -2 3 43.1 5.8
 -4 -2 3 62.59 7.9
 3 2 -3 1270.27 46.7
 -3 -2 3 1300.77 51.89
 -3 -2 3 1289.17 57.79
 -3 -2 3 1256.77 51.59
 2 2 -3 4989.8 187.68
 -2 -2 3 5001.8 212.48
 -2 -2 3 4807.52 218.18
 -2 -2 3 5053.79 197.88
 1 2 -3 5691.73 271.07
 -1 -2 3 5033.3 263.57
 0 2 -3 3902.51 193.68
 0 2 -3 3826.52 180.28
 0 -2 3 4041.2 199.08
 -1 2 -3 1072.79 47.2
 1 -2 3 1052.69 44.1
 1 -2 3 1025.5 51.79
 -2 2 -3 2662.33 123.09
 2 -2 3 2765.72 134.49
 -3 2 -3 545.15 31.5
 3 -2 3 531.85 22
 -4 2 -3 1828.22 80.49
 -5 2 -3 275.87 18.3
 -5 2 -3 252.07 11.9
 -6 2 -3 47 10.6
 -7 2 -3 19.1 14.5
 -8 2 -3 12.3 11.8
 -8 -1 3 23.2 14.4
 -7 -1 3 6.9 8.6
 6 1 -3 0.7 5.7
 -6 -1 3 2.7 10.7
 5 1 -3 462.95 21.1
 -5 -1 3 496.85 22.1
 4 1 -3 730.73 35.6
 4 1 -3 722.73 30.7
 -4 -1 3 730.93 33.1
 -4 -1 3 678.23 29.5
 3 1 -3 508.85 24.4
 -3 -1 3 486.55 30.8
 -3 -1 3 509.75 22.2
 -3 -1 3 455.45 22
 2 1 -3 73.99 4.7
 -2 -1 3 75.09 6.3
 -2 -1 3 77.79 5.5
 -2 -1 3 80.59 6.9
 1 1 -3 2004.7 98.59
 -1 -1 3 2291.27 100.59
 0 1 -3 704.43 29.7
 0 -1 3 688.63 31.4
 -1 1 -3 3830.52 164.08
 1 -1 3 3846.22 189.58
 -2 1 -3 1209.48 47.3
 2 -1 3 1208.58 51.09
 -3 1 -3 106.49 8.1
 3 -1 3 89.39 8.3
 -4 1 -3 593.84 29.4
 -4 1 -3 592.34 27.6
 4 -1 3 573.74 32.1
 -5 1 -3 1733.83 71.09
 -5 1 -3 1717.03 105.69
 -6 1 -3 1402.16 67.79
 -6 1 -3 1519.55 85.79
 -7 1 -3 685.53 41
 -7 1 -3 656.93 37.1
 -8 1 -3 7.1 11.1
 -8 0 3 377.46 26.6
 -7 0 3 177.08 15.7
 -6 0 3 2.7 11.6
 -5 0 3 110.79 12.8
 4 0 -3 156.08 6.8
 4 0 -3 136.89 9.8
 -4 0 3 157.28 10.9
 3 0 -3 92.59 8.1
 -3 0 3 91.99 8.9
 2 0 -3 2045.4 97.69
 2 0 -3 1918.11 71.49
 -2 0 3 1857.41 84.69
 -2 0 3 1963.8 95.09
 1 0 -3 4337.47 191.48
 -1 0 3 4525.65 182.08
 0 0 -3 153.88 7.2
 0 0 -3 152.28 8.4
 0 0 3 143.69 6.5
 0 0 3 143.59 7.5
 -2 0 -3 935.51 50.69
 -2 0 -3 933.31 45.2
 2 0 3 902.21 46.3
 -3 0 -3 21.8 4.5
 -3 0 -3 14.6 6.2
 3 0 3 21.5 4.4
 -4 0 -3 64.49 9.2
 -4 0 -3 71.09 6
 4 0 3 65.39 6.9
 -5 0 -3 19.9 4.8
 5 0 3 23.5 7.1
 -6 0 -3 364.86 22.1
 -6 0 -3 406.46 23.1
 -7 0 -3 79.59 11.6
 -7 0 -3 98.89 9.8
 -8 0 -3 192.08 17.1
 -9 1 3 17.7 17.9
 -8 1 3 197.18 18.5
 -7 1 3 808.72 44.8
 -6 1 3 1031.8 47.5
 -5 1 3 261.67 17.9
 4 -1 -3 122.19 10.6
 -4 1 3 125.39 12
 3 -1 -3 1096.29 41.8
 -3 1 3 1071.89 46.6
 2 -1 -3 6285.47 280.37
 -2 1 3 6233.08 258.27
 1 -1 -3 6616.84 278.37
 1 -1 -3 6740.03 265.97
 1 -1 -3 6643.14 337.07
 -1 1 3 6546.15 293.17
 -1 1 3 6887.91 304.77
 0 -1 -3 1242.98 55.49
 0 -1 -3 1195.88 54.59
 0 -1 -3 1257.27 52.69
 0 -1 -3 1283.77 61.69
 0 1 3 1350.06 60.59
 0 1 3 1325.17 61.09
 0 1 3 1201.78 50.39
 -1 -1 -3 3226.68 158.08
 -1 -1 -3 3368.76 148.99
 -1 -1 -3 3535.25 131.39
 1 1 3 3343.67 143.99
 1 1 3 3234.88 150.18
 -2 -1 -3 698.23 33.7
 -2 -1 -3 728.23 39.9
 2 1 3 824.02 111.29
 2 1 3 689.13 45.7
 2 1 3 732.53 28.6
 -3 -1 -3 1226.98 60.79
 -3 -1 -3 1171.78 51.39
 3 1 3 1116.49 66.59
 3 1 3 1207.28 51.99
 3 1 3 1244.98 61.39
 -4 -1 -3 497.35 22.7
 -4 -1 -3 481.25 23.1
 4 1 3 461.85 24.3
 4 1 3 427.56 25.5
 4 1 3 502.45 21.4
 -5 -1 -3 245.08 13.4
 -5 -1 -3 290.77 15.8
 -6 -1 -3 13.4 7
 -6 -1 -3 22.5 6
 -7 -1 -3 8.8 7.3
 -7 -1 -3 -2.7 10.8
 -8 -1 -3 -0.2 8.8
 -9 2 3 17.1 13.6
 -8 2 3 4.9 12.4
 -7 2 3 17.9 11.4
 -6 2 3 -6.8 12.6
 -5 2 3 22.1 11.5
 -4 2 3 272.37 16.7
 3 -2 -3 154.28 9.6
 -3 2 3 146.09 10.2
 -3 2 3 138.09 6.8
 -3 2 3 150.78 7.9
 2 -2 -3 1578.44 72.29
 2 -2 -3 1500.65 60.09
 -2 2 3 1546.45 62.99
 -2 2 3 1622.34 59.19
 1 -2 -3 669.03 28.4
 1 -2 -3 655.93 30.7
 1 -2 -3 812.52 35.1
 1 -2 -3 622.04 32.8
 -1 2 3 694.43 27.6
 -1 2 3 689.53 37.2
 -1 2 3 752.72 38.4
 0 -2 -3 5153.98 211.28
 0 -2 -3 5036.3 218.18
 0 2 3 5221.48 199.48
 0 2 3 5283.07 249.48
 0 2 3 5309.77 245.28
 -1 -2 -3 3229.78 133.09
 1 2 3 3018.1 120.39
 1 2 3 3282.77 125.09
 1 2 3 3299.07 128.29
 -2 -2 -3 574.94 29.4
 -2 -2 -3 552.14 22.5
 2 2 3 615.24 39
 2 2 3 592.04 23.4
 2 2 3 555.54 23.2
 -3 -2 -3 137.59 7.9
 -3 -2 -3 139.49 9.7
 3 2 3 141.69 10.4
 3 2 3 158.98 10
 3 2 3 127.59 7.7
 -4 -2 -3 775.02 47.2
 -4 -2 -3 762.62 30.7
 4 2 3 817.02 33.3
 4 2 3 867.01 33.9
 -5 -2 -3 844.22 41.5
 -5 -2 -3 829.72 41.1
 5 2 3 826.22 69.19
 5 2 3 909.61 34.2
 -6 -2 -3 852.91 38.5
 -6 -2 -3 851.81 35.9
 -7 -2 -3 297.57 19
 -8 3 3 370.56 25.4
 -7 3 3 491.85 32.2
 -6 3 3 1.6 14
 -5 3 3 350.26 23.7
 -4 3 3 2477.15 117.09
 -4 3 3 2638.84 102.79
 -4 3 3 2576.14 102.29
 3 -3 -3 2373.26 106.69
 3 -3 -3 2280.67 126.09
 -3 3 3 2306.97 92.69
 -3 3 3 2370.36 116.79
 2 -3 -3 810.72 32.5
 2 -3 -3 787.72 36.4
 2 -3 -3 837.22 39.6
 -2 3 3 806.22 34.4
 -2 3 3 889.11 32.9
 1 -3 -3 165.98 35.8
 -1 3 3 124.89 9.6
 -1 3 3 161.38 19.4
 0 -3 -3 73.89 8.3
 0 -3 -3 71.69 8.4
 0 3 3 68.99 6.6
 0 3 3 75.69 4
 0 3 3 71.29 3.8
 0 3 3 67.09 7.6
 -1 -3 -3 9.3 5.8
 -1 -3 -3 11.1 5.5
 1 3 3 15.2 4.9
 1 3 3 9.8 6.2
 -2 -3 -3 15.7 6.2
 2 3 3 8.4 6.5
 2 3 3 5.1 5
 2 3 3 28.3 7.4
 -3 -3 -3 1.6 3
 -3 -3 -3 -0.3 6.3
 -3 -3 -3 1.2 2.9
 3 3 3 -9.2 6.5
 -4 -3 -3 1.4 6.7
 -4 -3 -3 -0.2 4.7
 -4 -3 -3 0.3 4.6
 4 3 3 15.9 10.4
 -5 -3 -3 15.3 7.7
 -5 -3 -3 29.2 6.2
 5 3 3 30.3 11.3
 -6 -3 -3 80.29 9.3
 6 3 3 87.69 11.6
 -8 4 3 207.18 20.4
 -7 4 3 438.16 29.1
 -6 4 3 583.54 35.1
 -5 4 3 8.7 2.6
 -5 4 3 8.8 9.1
 -5 4 3 11.4 3.4
 4 -4 -3 169.98 8.7
 -4 4 3 159.18 8.4
 -4 4 3 124.19 14
 3 -4 -3 1056.39 49.1
 3 -4 -3 1206.78 56.19
 -3 4 3 1223.68 49.5
 -3 4 3 1192.38 45.8
 2 -4 -3 1386.16 58.49
 2 -4 -3 1530.85 71.09
 -2 4 3 1302.97 58.49
 -2 4 3 1383.16 55.99
 1 -4 -3 4533.55 190.28
 1 -4 -3 4509.25 246.38
 1 -4 -3 4235.28 250.87
 -1 4 3 4377.16 164.98
 -1 4 3 4709.83 234.68
 0 -4 -3 1592.74 74.49
 0 4 3 1515.85 65.59
 0 4 3 1679.43 71.59
 0 4 3 1598.24 74.69
 0 4 3 1598.14 70.49
 -1 -4 -3 38.4 10.4
 -2 -4 -3 426.86 20.3
 -2 -4 -3 349.47 19.9
 2 4 3 361.16 18.9
 3 4 3 2664.83 95.79
 -4 -4 -3 408.96 23.4
 -4 -4 -3 399.26 22.5
 4 4 3 411.16 21.4
 5 4 3 136.79 16.4
 6 4 3 22.5 14.3
 7 4 3 4.1 9.4
 -8 5 3 24.2 14.2
 -7 5 3 67.29 14.2
 -6 5 3 23.2 11
 5 -5 -3 34 3.8
 -5 5 3 25.2 5.1
 -5 5 3 35.3 10.2
 -5 5 3 30.7 5
 4 -5 -3 75.39 6.6
 -4 5 3 65.89 7.3
 -4 5 3 79.09 10.2
 3 -5 -3 11.3 5.4
 -3 5 3 36.7 14.3
 -3 5 3 12.8 6.2
 2 -5 -3 91.09 8
 2 -5 -3 96.09 8
 -2 5 3 99.09 8.7
 1 -5 -3 697.53 37
 1 -5 -3 704.23 39.1
 -1 5 3 692.03 36
 0 -5 -3 710.73 30.3
 0 5 3 695.43 32.7
 0 5 3 663.13 34.7
 0 5 3 651.33 28.9
 -1 -5 -3 179.48 15.9
 1 5 3 153.08 20
 2 5 3 25.8 9.5
 2 5 3 40.5 12.4
 3 5 3 -0.4 9.1
 4 5 3 382.66 22.4
 5 5 3 412.16 24.5
 6 5 3 396.36 27
 -7 6 3 339.37 26.1
 -6 6 3 61.29 16.3
 -5 6 3 261.87 20.2
 -5 6 3 235.68 12.8
 4 -6 -3 1506.95 69.89
 -4 6 3 1517.25 85.49
 3 -6 -3 211.08 14
 -3 6 3 255.77 15.6
 2 -6 -3 273.67 16.4
 2 -6 -3 262.47 15.6
 -2 6 3 266.97 14.4
 1 -6 -3 13.5 10.2
 -1 6 3 10.1 5.1
 0 -6 -3 261.87 18.7
 0 6 3 316.27 24.5
 -1 -6 -3 69.39 14.4
 1 6 3 44.1 14.3
 -2 -6 -3 48.1 12
 2 6 3 43.1 15.1
 2 6 3 65.19 15.1
 3 6 3 66.39 17.2
 3 6 3 15.6 13.8
 4 6 3 20.7 11.9
 5 6 3 25.4 16.9
 -7 7 3 139.69 21.1
 -6 7 3 163.08 17
 -5 7 3 9 13
 4 -7 -3 4.1 7.2
 -4 7 3 11.5 11.3
 3 -7 -3 538.25 27.6
 -3 7 3 537.15 28
 2 -7 -3 614.94 32.2
 -2 7 3 567.34 32
 1 -7 -3 668.23 31.3
 -1 7 3 723.53 41.4
 0 -7 -3 239.18 18.1
 0 7 3 247.38 24.4
 -1 -7 -3 56.39 12.2
 1 7 3 55.19 17.4
 1 7 3 64.79 12.9
 2 7 3 263.57 25
 2 7 3 225.88 19.7
 3 7 3 251.37 25.3
 3 7 3 357.56 32.1
 4 7 3 81.39 19.4
 4 7 3 95.89 18.5
 -6 8 3 21.4 16.3
 -5 8 3 7.3 12.6
 -4 8 3 10.4 10.5
 3 -8 -3 8.8 10.5
 2 -8 -3 190.28 19.2
 1 -8 -3 41.3 14.2
 0 -8 -3 172.18 19.9
 0 8 3 194.78 18.4
 0 8 3 180.68 23.3
 -1 -8 -3 125.79 16.2
 1 8 3 134.39 16.8
 1 8 3 104.49 21.8
 2 8 3 24.8 18.1
 2 8 3 62.49 26
 -3 9 3 447.06 26.1
 2 -9 -3 18.6 9.5
 -2 9 3 -5.9 15.8
 1 -9 -3 11.6 14.8
 -1 9 3 23 13
 0 9 3 39.1 19
 1 9 -4 17.7 16
 -1 -9 4 20.5 13.3
 0 -9 4 -8.9 17.3
 1 -9 4 2.7 15.6
 2 -9 4 11 10.4
 3 -9 4 19.2 13.1
 -4 9 -4 17.3 13.2
 4 -9 4 23.3 12.1
 3 8 -4 276.07 31.8
 -3 -8 4 278.37 23.5
 2 8 -4 161.28 27.9
 -2 -8 4 204.08 23.3
 1 8 -4 7.3 21.9
 -1 -8 4 9.8 12
 0 8 -4 402.46 30.5
 0 -8 4 390.86 24.6
 1 -8 4 659.33 34.2
 -2 8 -4 352.16 22.5
 2 -8 4 395.66 25
 -3 8 -4 126.99 15.1
 3 -8 4 141.09 16.3
 -4 8 -4 22.1 13
 4 -8 4 9.3 10.7
 -5 8 -4 73.29 13.6
 -6 8 -4 51.09 17.8
 5 7 -4 40.3 17.9
 -4 -7 4 -1.3 12.4
 3 7 -4 350.86 32.9
 -3 -7 4 313.67 23.3
 2 7 -4 422.26 29.5
 -2 -7 4 363.56 29.7
 1 7 -4 31.5 14.4
 -1 -7 4 20.8 10.9
 0 7 -4 100.29 20.6
 0 7 -4 128.49 10.6
 0 -7 4 138.09 17
 -1 7 -4 31.7 8.8
 1 -7 4 27.5 7.4
 1 -7 4 26.4 9.6
 -2 7 -4 787.12 37.3
 -3 7 -4 1696.23 97.79
 -4 7 -4 569.94 28.1
 -5 7 -4 202.98 17.9
 -6 7 -4 8.5 17.2
 -7 7 -4 221.78 25.7
 6 6 -4 197.98 20.8
 5 6 -4 96.79 14.6
 -5 -6 4 74.89 14.6
 -4 -6 4 6.2 15.7
 -3 -6 4 29.5 15
 2 6 -4 679.23 39.5
 -2 -6 4 596.94 31.6
 -2 -6 4 598.04 31.3
 -2 -6 4 590.44 34.9
 1 6 -4 368.36 21.5
 1 6 -4 329.17 24.5
 -1 -6 4 392.16 21.3
 -1 -6 4 320.27 21.4
 0 6 -4 83.29 9.7
 0 6 -4 87.59 14.2
 0 -6 4 82.69 13.8
 0 -6 4 85.89 7
 -1 6 -4 18 5.8
 1 -6 4 28.9 6.6
 -2 6 -4 97.49 11.3
 -3 6 -4 21.1 7.7
 -4 6 -4 4.3 8.5
 -5 6 -4 103.09 16.7
 -6 6 -4 15.5 15.8
 -7 6 -4 7.9 17.1
 6 5 -4 17.2 9.6
 -5 -5 4 159.28 19.1
 -4 -5 4 849.72 41.4
 -4 -5 4 849.81 53.29
 -3 -5 4 1249.68 52.79
 -3 -5 4 1311.57 71.99
 -3 -5 4 1321.97 66.79
 -2 -5 4 9.4 9.9
 -2 -5 4 58.39 16.6
 1 5 -4 499.45 29.4
 1 5 -4 515.45 23.9
 -1 -5 4 509.55 26.1
 -1 -5 4 554.14 31.5
 0 5 -4 2680.03 107.69
 0 5 -4 2506.45 102.09
 0 -5 4 2681.43 151.48
 -1 5 -4 1901.91 90.59
 1 -5 4 1974.9 107.29
 -2 5 -4 1235.48 50.79
 2 -5 4 1286.77 77.19
 2 -5 4 1259.27 56.89
 -3 5 -4 97.69 10.5
 -4 5 -4 54.49 9.9
 -5 5 -4 311.47 20.3
 -6 5 -4 388.76 24.3
 -7 5 -4 136.19 21.4
 -8 5 -4 67.99 20
 6 4 -4 33.4 11.3
 -6 -4 4 27.1 9.9
 -5 -4 4 -6.5 8.9
 -5 -4 4 4.7 6.5
 -4 -4 4 42.1 7.5
 -4 -4 4 29.3 9.3
 -4 -4 4 51.49 8.5
 -3 -4 4 -0.5 4.4
 -3 -4 4 1.8 5.2
 -3 -4 4 -1.7 7.3
 2 4 -4 363.16 16.5
 -2 -4 4 406.96 49.5
 -2 -4 4 344.77 18.7
 1 4 -4 598.24 28.6
 -1 -4 4 607.94 28.6
 -1 -4 4 601.44 33.4
 0 4 -4 182.48 13.7
 0 4 -4 164.18 10.6
 0 -4 4 158.28 9
 1 -4 4 37.3 8.3
 1 -4 4 30.7 5.8
 -2 4 -4 455.45 20.4
 2 -4 4 431.76 19.7
 2 -4 4 444.86 25.2
 -3 4 -4 2707.23 131.69
 -4 4 -4 1875.11 82.69
 -5 4 -4 77.59 15.3
 -6 4 -4 23 15.3
 -7 4 -4 357.86 24.3
 -8 4 -4 438.46 31.4
 -7 -3 4 207.58 16.9
 6 3 -4 765.52 41.9
 -6 -3 4 740.73 39.4
 -5 -3 4 900.01 48.5
 -5 -3 4 889.41 47.9
 -4 -3 4 21.2 6.6
 -4 -3 4 31.6 6.7
 -4 -3 4 14.7 7.6
 3 3 -4 377.06 19.4
 -3 -3 4 390.76 18.8
 -3 -3 4 370.06 18.7
 -3 -3 4 376.16 16.9
 2 3 -4 251.87 13.9
 -2 -3 4 256.57 14.1
 -2 -3 4 297.77 45
 1 3 -4 1224.28 69.79
 -1 -3 4 1234.38 61.59
 0 3 -4 1603.74 94.29
 0 3 -4 1692.03 73.49
 0 -3 4 1659.13 70.59
 -1 3 -4 109.89 8.6
 1 -3 4 131.09 8.5
 1 -3 4 121.39 9
 -2 3 -4 656.73 29.7
 2 -3 4 629.14 26.6
 -3 3 -4 240.78 14.1
 3 -3 4 252.07 14.2
 -4 3 -4 142.49 12
 -5 3 -4 0.4 8.2
 -6 3 -4 72.69 15.5
 -7 3 -4 24.5 16.8
 -8 3 -4 34.5 18.5
 -8 -2 4 22.4 10.2
 -7 -2 4 -0.4 8.2
 6 2 -4 397.86 20.5
 -6 -2 4 399.76 25.2
 5 2 -4 689.93 29.7
 -5 -2 4 677.13 32.5
 4 2 -4 1174.48 44.9
 -4 -2 4 1229.38 56.69
 -4 -2 4 1226.78 57.29
 -4 -2 4 1246.38 56.69
 3 2 -4 1275.17 49.4
 -3 -2 4 1182.48 57.29
 -3 -2 4 1315.67 57.89
 -3 -2 4 1196.68 49.8
 2 2 -4 2498.65 95.79
 -2 -2 4 2495.75 102.89
 -2 -2 4 2375.66 106.69
 1 2 -4 1275.87 55.79
 -1 -2 4 1166.48 62.39
 0 2 -4 6660.33 288.07
 0 2 -4 6265.97 267.17
 0 -2 4 6485.35 286.97
 -1 2 -4 2544.85 107.49
 1 -2 4 2388.56 116.19
 1 -2 4 2418.36 117.29
 -2 2 -4 9073.79 384.86
 2 -2 4 9263.67 367.86
 -3 2 -4 12.6 6.1
 3 -2 4 13.9 6.4
 -4 2 -4 65.69 10.9
 -5 2 -4 622.24 28.2
 -5 2 -4 589.54 32
 -6 2 -4 242.18 17.2
 -6 2 -4 235.98 14.7
 -7 2 -4 669.43 44.9
 -8 2 -4 123.29 20.2
 -8 -1 4 68.19 16.4
 -7 -1 4 72.69 12
 6 1 -4 40.4 5.5
 -6 -1 4 45.2 9.4
 -5 -1 4 23.8 10.1
 4 1 -4 20.8 4.8
 -4 -1 4 24.4 5.3
 -4 -1 4 20.5 4.9
 -4 -1 4 27.4 8.3
 3 1 -4 182.98 8
 -3 -1 4 173.28 10.5
 -3 -1 4 174.88 10.2
 -3 -1 4 194.38 10.9
 -2 -1 4 307.97 14
 -2 -1 4 328.67 16.1
 1 1 -4 1109.29 47.7
 -1 -1 4 1123.79 53.49
 0 1 -4 59.29 6.4
 0 -1 4 54.69 5.1
 -1 1 -4 2012 84.39
 1 -1 4 2139.29 100.79
 -2 1 -4 317.87 15.7
 2 -1 4 332.97 14.8
 -3 1 -4 1447.96 56.59
 3 -1 4 1413.96 59.29
 -4 1 -4 1343.17 61.39
 -4 1 -4 1385.56 74.59
 -5 1 -4 619.14 32.5
 -5 1 -4 649.64 25.6
 -6 1 -4 146.69 15.6
 -6 1 -4 133.59 10
 -7 1 -4 399.16 22.9
 -7 1 -4 395.36 25.1
 -8 1 -4 367.26 37.5
 -8 0 4 91.19 14.7
 -7 0 4 1021.9 44.8
 -6 0 4 2456.35 103.09
 -5 0 4 1444.86 60.19
 4 0 -4 168.88 10.9
 4 0 -4 166.98 7.8
 -4 0 4 186.98 11.7
 3 0 -4 2097.99 87.89
 3 0 -4 2118.19 80.69
 -3 0 4 2103.19 108.89
 -3 0 4 2203.98 108.39
 -2 0 4 3505.75 224.78
 -2 0 4 3317.17 130.89
 1 0 -4 3488.65 154.68
 0 0 -4 657.43 35
 0 0 -4 651.63 28.4
 0 0 4 626.94 31.5
 0 0 4 681.03 30.4
 -1 0 -4 9845.92 416.86
 1 0 4 9999 414.46
 -2 0 -4 50.19 6.1
 -2 0 -4 115.69 47.6
 2 0 4 67.79 21.9
 -3 0 -4 79.89 8
 -3 0 -4 61.59 5.5
 3 0 4 61.69 5.9
 -4 0 -4 9.3 7.6
 -4 0 -4 15.4 5.3
 4 0 4 26.1 6.9
 -5 0 -4 15.8 9.1
 -5 0 -4 1.3 6.3
 -6 0 -4 2.7 7.3
 -6 0 -4 1 6.6
 -7 0 -4 28 7.6
 -7 0 -4 34.7 10
 -8 0 -4 -1.6 9.6
 -9 1 4 1.3 17.2
 -8 1 4 47.9 18.2
 -7 1 4 129.09 14.9
 -6 1 4 20.8 12.8
 -5 1 4 1878.21 73.69
 -4 1 4 1711.63 69.89
 3 -1 -4 209.98 11.8
 -3 1 4 196.68 11.4
 2 -1 -4 760.02 31.1
 2 -1 -4 741.33 31.5
 2 -1 -4 721.93 32
 -2 1 4 764.32 37.9
 1 -1 -4 142.99 24.4
 -1 1 4 183.48 12.9
 -1 1 4 178.08 17.5
 -2 -1 -4 1810.22 81.39
 -2 -1 -4 1700.73 84.09
 -2 -1 -4 1663.33 67.49
 2 1 4 1706.63 75.29
 2 1 4 1799.52 69.29
 -3 -1 -4 78.99 7.2
 -3 -1 -4 68.59 6
 3 1 4 70.19 6.6
 3 1 4 82.39 7.4
 3 1 4 71.49 7
 -4 -1 -4 6.2 4.8
 -4 -1 -4 -5.7 6.3
 4 1 4 9.9 4.2
 -5 -1 -4 839.22 39.6
 -5 -1 -4 840.82 46.1
 -6 -1 -4 838.62 33.7
 -6 -1 -4 861.61 36.5
 -7 -1 -4 83.59 13.8
 -7 -1 -4 82.69 11.4
 -8 -1 -4 255.07 18
 -9 2 4 70.49 16.1
 -8 2 4 287.27 22.6
 -7 2 4 21.4 11
 -6 2 4 301.27 21.7
 -5 2 4 -4.5 11
 -4 2 4 330.17 18.3
 3 -2 -4 -7.1 6
 -3 2 4 4.3 5.7
 2 -2 -4 574.14 26.1
 -2 2 4 588.44 25.9
 -2 2 4 591.74 25.2
 -2 2 4 594.14 27.7
 1 -2 -4 241.78 13.6
 1 -2 -4 222.28 10.8
 -1 2 4 237.58 10.8
 -1 2 4 201.18 9.5
 -1 2 4 241.78 13.3
 -1 2 4 229.98 12.9
 -1 2 4 217.98 10.2
 0 -2 -4 598.24 28.4
 0 2 4 604.94 26.4
 0 2 4 631.44 27.7
 0 2 4 637.24 28.5
 0 2 4 659.43 25.9
 0 2 4 662.03 33.8
 0 2 4 612.74 24.7
 -1 -2 -4 190.48 11.2
 -1 -2 -4 212.58 11
 1 2 4 212.78 12.3
 1 2 4 235.58 12.5
 1 2 4 242.28 12.2
 -2 -2 -4 401.96 18
 -2 -2 -4 394.96 18
 2 2 4 408.66 20.2
 2 2 4 380.46 17.9
 2 2 4 389.46 21.2
 -3 -2 -4 792.82 43
 -3 -2 -4 741.93 31.8
 3 2 4 764.62 29.9
 3 2 4 738.03 32.3
 -4 -2 -4 340.27 19.2
 -4 -2 -4 350.76 18.7
 4 2 4 331.17 21.2
 4 2 4 321.17 16.8
 -5 -2 -4 20.7 7.4
 -5 -2 -4 26.5 9.4
 5 2 4 20.5 9.8
 -6 -2 -4 177.98 16.3
 -6 -2 -4 163.48 14.1
 -7 -2 -4 535.65 28.7
 -7 -2 -4 558.44 32.9
 -8 3 4 126.29 17.4
 -7 3 4 744.13 36.2
 -6 3 4 2050.09 82.69
 -5 3 4 1748.53 83.49
 -4 3 4 197.88 9.2
 -4 3 4 210.88 9.4
 -4 3 4 198.08 15.1
 3 -3 -4 689.13 34.3
 -3 3 4 719.93 31.9
 -3 3 4 748.13 28.8
 -3 3 4 785.42 32.1
 2 -3 -4 870.11 37.3
 2 -3 -4 853.91 53.59
 2 -3 -4 893.41 38.4
 -2 3 4 918.81 35.4
 -2 3 4 951 39.9
 1 -3 -4 3915.71 167.48
 1 -3 -4 3812.32 154.28
 1 -3 -4 3987.4 232.58
 1 -3 -4 3874.51 147.39
 -1 3 4 3851.31 161.68
 -1 3 4 3880.21 165.48
 -1 3 4 3957.5 163.08
 -1 3 4 4032.5 203.18
 0 -3 -4 1007.5 46.7
 0 -3 -4 1082.99 46.4
 0 3 4 1191.58 54.99
 0 3 4 973.3 44.8
 0 3 4 1074.19 48.2
 0 3 4 1006.1 40.7
 0 3 4 1005.7 41.4
 0 3 4 1031 50.49
 -1 -3 -4 644.44 28
 1 3 4 630.04 32.8
 1 3 4 650.23 31.2
 1 3 4 618.24 24.7
 1 3 4 620.64 25.5
 -2 -3 -4 134.09 10
 2 3 4 106.39 10
 -3 -3 -4 185.68 12
 -3 -3 -4 148.69 8.1
 3 3 4 129.79 13.2
 3 3 4 170.08 8.3
 -4 -3 -4 483.55 28.7
 -4 -3 -4 462.75 23.7
 4 3 4 452.65 25.2
 4 3 4 473.85 23.7
 -5 -3 -4 93.59 13
 -5 -3 -4 93.59 8.2
 5 3 4 75.19 10.9
 -6 -3 -4 14.3 6.9
 -8 4 4 16.1 18.2
 -7 4 4 24.2 17.1
 -6 4 4 303.47 23.3
 -5 4 4 457.95 23.5
 -5 4 4 467.55 25.3
 -5 4 4 452.75 26.5
 -4 4 4 732.33 32.8
 -4 4 4 706.73 39
 -4 4 4 749.13 32.9
 3 -4 -4 1590.04 108.09
 3 -4 -4 1736.23 79.89
 -3 4 4 1612.14 68.49
 -3 4 4 1715.63 87.09
 2 -4 -4 31.1 6.2
 -2 4 4 33.4 5.1
 -2 4 4 29.3 6.7
 1 -4 -4 434.86 19
 1 -4 -4 425.46 19.8
 -1 4 4 396.76 23.1
 -1 4 4 352.66 17.1
 -1 4 4 390.36 19.6
 0 -4 -4 988.1 40.3
 0 -4 -4 1094.59 49.7
 0 4 4 1070.09 45.3
 0 4 4 1034.1 55.49
 0 4 4 1030.2 49.4
 0 4 4 1072.99 54.69
 0 4 4 1054.49 49.6
 -1 -4 -4 1808.22 71.49
 1 4 4 1723.23 68.19
 1 4 4 1944.31 76.39
 -2 -4 -4 2320.67 96.99
 2 4 4 2308.37 86.59
 -3 -4 -4 9.1 8
 3 4 4 11.1 8.7
 -4 -4 -4 40.1 12.6
 -4 -4 -4 33.9 3.3
 4 4 4 25.5 9.6
 5 4 4 209.78 16.9
 6 4 4 437.36 25.1
 -8 5 4 272.97 26.5
 -7 5 4 -11.6 11.6
 -6 5 4 43.8 11.9
 -5 5 4 20.1 4.5
 -5 5 4 26.3 13.3
 4 -5 -4 24.2 5
 -4 5 4 15.9 8
 -4 5 4 24.7 6
 3 -5 -4 235.28 13.2
 -3 5 4 212.38 13.3
 -3 5 4 209.08 11.7
 2 -5 -4 55.69 6.6
 2 -5 -4 49.99 8.5
 -2 5 4 62.39 7.8
 1 -5 -4 31.1 4.7
 1 -5 -4 18.6 6.5
 -1 5 4 29 11.7
 -1 5 4 20.7 5.2
 0 -5 -4 16.3 10
 0 5 4 5.4 1.8
 0 5 4 9.8 1.9
 0 5 4 25.3 11.5
 -1 -5 -4 92.09 11.4
 1 5 4 121.29 23.5
 2 5 4 39 12.3
 2 5 4 36.6 9.9
 3 5 4 141.59 14.3
 4 5 4 170.68 18.9
 5 5 4 32.2 16
 6 5 4 49.9 13.2
 -7 6 4 173.38 18.8
 -6 6 4 787.12 44.7
 -5 6 4 515.95 29.7
 -5 6 4 525.15 28.8
 4 -6 -4 53.79 7.5
 -4 6 4 62.19 9.8
 -4 6 4 64.69 9.8
 3 -6 -4 405.36 19.3
 -3 6 4 450.15 22.1
 2 -6 -4 816.82 50.69
 2 -6 -4 847.22 45.4
 -2 6 4 859.81 49.99
 1 -6 -4 722.83 38.6
 -1 6 4 765.12 37
 -1 6 4 773.02 40.7
 0 -6 -4 377.96 21.8
 0 6 4 334.77 28.4
 0 6 4 319.57 19.9
 1 6 4 9.9 9.6
 1 6 4 -4.8 17.3
 2 6 4 36.9 23.6
 3 6 4 43.3 12.2
 3 6 4 6.5 13
 4 6 4 42.3 12.7
 5 6 4 44.2 13.8
 -7 7 4 0.2 16.5
 -6 7 4 4.1 10.7
 -5 7 4 143.79 16.8
 4 -7 -4 81.99 9.4
 -4 7 4 77.99 12.2
 -4 7 4 89.69 13.4
 3 -7 -4 151.28 13.5
 -3 7 4 150.28 13.1
 -3 7 4 133.59 13
 2 -7 -4 121.59 13.9
 -2 7 4 138.09 10.5
 1 -7 -4 259.67 19.2
 -1 7 4 231.98 17.9
 0 -7 -4 427.36 26.2
 0 7 4 483.35 27.8
 0 7 4 464.85 35.5
 1 7 4 900.31 45.9
 1 7 4 1029.6 56.39
 2 7 4 237.48 23.1
 2 7 4 239.48 25.1
 3 7 4 58.29 14.3
 3 7 4 66.09 23.3
 4 7 4 76.49 18.5
 4 7 4 76.29 20.4
 -6 8 4 -11 10.5
 -5 8 4 31.4 13.5
 -4 8 4 113.09 12.8
 -4 8 4 139.09 15.1
 3 -8 -4 104.19 11.4
 -3 8 4 93.69 13.1
 2 -8 -4 54.29 10.3
 -2 8 4 50.59 16
 1 -8 -4 42.5 14.7
 -1 8 4 15.8 11.6
 0 8 4 21.9 17.1
 0 8 4 15.3 22.5
 1 8 4 5.3 22.8
 1 8 4 12 17.6
 2 8 4 36.5 13.9
 2 8 4 62.39 24.7
 -3 9 4 39.3 16
 -2 9 4 344.77 23.7
 -1 9 4 214.78 24.3
 0 9 4 128.79 21.1
 1 9 -5 9 16
 -1 -9 5 0.5 12.3
 0 -9 5 27.8 17.4
 1 -9 5 51.69 17.2
 2 -9 5 127.59 18.6
 3 -9 5 27 14.3
 -4 9 -5 46.3 14.6
 4 -9 5 25.7 12.9
 3 8 -5 118.99 20.8
 -3 -8 5 179.28 19.6
 2 8 -5 237.68 26.1
 -2 -8 5 279.67 22.1
 1 8 -5 487.85 38.1
 -1 -8 5 455.35 37.7
 0 8 -5 133.09 19.4
 0 -8 5 105.09 18.2
 -1 8 -5 10 6.4
 1 -8 5 5.8 10.4
 -2 8 -5 300.17 19.6
 2 -8 5 249.48 18.9
 -3 8 -5 466.55 29.2
 3 -8 5 493.05 30.1
 -4 8 -5 483.25 32.6
 -5 8 -5 313.07 24.4
 -6 8 -5 14.4 17.2
 -5 -7 5 20 13.2
 -4 -7 5 68.59 15.5
 3 7 -5 25.7 14.7
 -3 -7 5 4.4 11.7
 2 7 -5 3.8 13
 -2 -7 5 21.6 15.5
 1 7 -5 8.4 12.8
 1 7 -5 4.1 5.6
 -1 -7 5 15.3 14.3
 0 7 -5 27.3 17.3
 0 7 -5 35.9 8
 0 -7 5 34.6 10.8
 -1 7 -5 138.49 11.3
 1 -7 5 108.89 15.8
 -2 7 -5 5.9 9.6
 -3 7 -5 8.6 11.1
 -4 7 -5 420.76 25.6
 -5 7 -5 394.36 24.3
 -6 7 -5 226.68 21.1
 -7 7 -5 98.49 22.1
 6 6 -5 15.6 14.7
 -5 -6 5 322.67 23.6
 -4 -6 5 337.07 25
 -3 -6 5 593.14 30.6
 -3 -6 5 574.64 31.4
 2 6 -5 305.67 13.9
 -2 -6 5 278.97 19.2
 -2 -6 5 271.07 18.5
 1 6 -5 65.89 14
 1 6 -5 82.69 8.3
 -1 -6 5 53.69 7.7
 -1 -6 5 88.69 12.1
 0 6 -5 9.7 7.9
 0 6 -5 -5.2 14.6
 -1 6 -5 872.81 36.5
 1 -6 5 813.12 39.1
 -2 6 -5 523.35 29
 -3 6 -5 127.19 14.2
 -4 6 -5 86.29 14.8
 -5 6 -5 44 11.6
 -6 6 -5 21.7 17.2
 -7 6 -5 27.2 18.3
 6 5 -5 54.19 13.9
 -5 -5 5 25.7 11.2
 -5 -5 5 24.6 6.3
 -4 -5 5 25.4 10.5
 -4 -5 5 25.3 5.7
 -3 -5 5 395.76 21.3
 -3 -5 5 390.76 23.9
 -3 -5 5 393.36 24.6
 2 5 -5 1396.16 61.89
 -2 -5 5 1432.26 82.99
 -2 -5 5 1255.47 56.69
 1 5 -5 2601.34 124.19
 1 5 -5 2554.24 127.69
 -1 -5 5 2661.43 120.59
 -1 -5 5 2588.74 150.88
 0 5 -5 1260.77 60.79
 0 5 -5 1234.08 58.09
 0 -5 5 1307.07 79.59
 -1 5 -5 128.19 12.7
 1 -5 5 122.29 12
 -2 5 -5 1192.28 52.39
 2 -5 5 1234.78 72.69
 -3 5 -5 1382.66 61.89
 -4 5 -5 584.44 28.9
 -5 5 -5 549.45 29.5
 -6 5 -5 32.1 16.3
 -7 5 -5 -2.5 17
 -8 5 -5 273.27 26.9
 6 4 -5 181.28 15.6
 -6 -4 5 206.48 16.2
 -5 -4 5 365.86 23.3
 -5 -4 5 340.77 18.6
 -4 -4 5 354.46 20.8
 -4 -4 5 415.76 24
 -4 -4 5 378.96 21.5
 -3 -4 5 143.99 9.3
 -3 -4 5 150.98 11.7
 -3 -4 5 154.28 12.9
 2 4 -5 49.9 6.3
 -2 -4 5 51.79 10.2
 -2 -4 5 60.29 11.3
 1 4 -5 69.99 9.1
 -1 -4 5 57.49 11.1
 0 4 -5 173.28 15
 0 4 -5 190.68 11.1
 0 -4 5 180.18 9.6
 -1 4 -5 402.96 18.6
 1 -4 5 449.06 23.5
 1 -4 5 409.86 17.9
 -2 4 -5 39.9 6.9
 2 -4 5 30.2 5.5
 2 -4 5 48.7 14.1
 -3 4 -5 0.1 6.5
 -4 4 -5 36.7 9.2
 -5 4 -5 1542.75 62.59
 -6 4 -5 1168.88 53.59
 -7 4 -5 98.19 19.6
 -8 4 -5 19.7 13
 -7 -3 5 69.49 13
 6 3 -5 4.9 8.4
 -6 -3 5 -0.7 9.4
 -5 -3 5 1373.86 62.39
 -5 -3 5 1481.95 90.39
 4 3 -5 1214.28 72.79
 -4 -3 5 1296.17 58.49
 -4 -3 5 1296.57 67.39
 -4 -3 5 1232.98 74.69
 3 3 -5 2079.89 89.69
 -3 -3 5 2033.8 95.99
 -3 -3 5 1971.4 87.59
 -3 -3 5 2033.9 122.79
 2 3 -5 86.39 6.5
 -2 -3 5 95.59 8.5
 -2 -3 5 87.19 8.8
 1 3 -5 2016.7 74.79
 -1 -3 5 1786.02 82.19
 0 3 -5 802.12 35.5
 0 3 -5 727.33 35.4
 0 -3 5 773.02 32.2
 -1 3 -5 3317.47 135.19
 1 -3 5 3165.98 148.29
 1 -3 5 3486.35 149.88
 -2 3 -5 3270.27 132.69
 2 -3 5 3361.86 134.19
 -3 3 -5 1366.16 59.89
 -4 3 -5 68.09 12.3
 -5 3 -5 3.5 8.6
 -6 3 -5 4.7 10
 -7 3 -5 -1.8 11.3
 -8 3 -5 10.1 17.3
 -8 -2 5 8.2 9.3
 -7 -2 5 98.89 12.3
 6 2 -5 22 6.7
 -6 -2 5 17.2 8
 5 2 -5 85.49 7.7
 -5 -2 5 94.59 11.3
 4 2 -5 425.46 18.4
 -4 -2 5 402.86 19.3
 -4 -2 5 415.96 21.8
 -4 -2 5 414.76 25.5
 3 2 -5 365.66 15.9
 -3 -2 5 382.26 20.7
 -3 -2 5 361.06 17
 -3 -2 5 360.46 16.8
 2 2 -5 8750.22 401.16
 -2 -2 5 9446.55 392.16
 1 2 -5 1325.57 75.39
 -1 -2 5 1111.09 49.5
 0 2 -5 1358.86 68.29
 0 2 -5 1117.59 54.79
 0 -2 5 1224.88 56.99
 -1 2 -5 529.45 23.2
 1 -2 5 504.25 19.9
 1 -2 5 520.95 25.7
 -2 2 -5 6507.75 319.97
 2 -2 5 6292.47 255.67
 -3 2 -5 3861.51 152.18
 3 -2 5 3911.01 169.08
 -4 2 -5 1981.7 90.49
 -5 2 -5 985.9 40.9
 -5 2 -5 959.3 52.59
 -6 2 -5 106.39 13.2
 -7 2 -5 237.88 19.1
 -7 2 -5 217.28 14.6
 -8 2 -5 339.47 23.7
 -8 -1 5 1.6 9.8
 -7 -1 5 73.99 11.9
 6 1 -5 126.39 10
 -6 -1 5 124.79 12.3
 5 1 -5 923.71 46.5
 -5 -1 5 933.71 42
 4 1 -5 721.83 34.1
 -4 -1 5 654.03 36.1
 -4 -1 5 774.42 35.3
 -4 -1 5 714.43 34.8
 3 1 -5 90.49 5.7
 -3 -1 5 106.49 7.8
 -3 -1 5 94.29 9.1
 -3 -1 5 98.39 7.6
 2 1 -5 232.98 11.2
 -2 -1 5 222.68 10.7
 1 1 -5 341.47 39.9
 -1 -1 5 342.67 37.5
 0 1 -5 1210.38 55.59
 0 -1 5 1250.67 74.09
 -1 1 -5 357.16 20.4
 1 -1 5 321.87 16.8
 -2 1 -5 40 5.8
 2 -1 5 27.3 4.8
 -3 1 -5 234.78 12.5
 3 -1 5 210.88 12.5
 -4 1 -5 549.65 24.4
 -4 1 -5 567.84 23.9
 -5 1 -5 595.74 25.9
 -5 1 -5 559.04 30.4
 -6 1 -5 203.18 12.8
 -6 1 -5 244.28 18.5
 -7 1 -5 104.89 10.1
 -7 1 -5 122.39 17.4
 -8 1 -5 26.8 15.1
 -8 0 5 161.38 16.8
 -7 0 5 166.58 18.6
 -6 0 5 131.29 13.3
 5 0 -5 1328.77 62.19
 -5 0 5 1418.06 79.69
 -4 0 5 4473.35 187.08
 -4 0 5 4376.26 198.58
 3 0 -5 5028 199.28
 -3 0 5 5127.69 255.17
 -3 0 5 5181.38 198.58
 -3 0 5 5155.78 191.28
 -2 0 5 264.27 12.6
 -2 0 5 251.87 11.9
 0 0 -5 2597.94 124.19
 0 0 -5 2497.85 111.49
 0 0 5 2566.34 134.39
 -1 0 -5 3619.04 168.08
 1 0 5 3643.84 211.08
 -2 0 -5 3921.41 170.98
 -2 0 -5 3710.63 168.58
 2 0 5 3687.73 170.98
 -3 0 -5 900.31 34.5
 -3 0 -5 893.21 50.29
 3 0 5 836.32 38.3
 -4 0 -5 30.1 8.7
 -4 0 -5 35.4 5.2
 4 0 5 19.2 6.8
 -5 0 -5 306.97 15.1
 -5 0 -5 317.47 17
 -6 0 -5 87.49 8.5
 -7 0 -5 177.68 14.5
 -7 0 -5 191.08 18
 -8 0 -5 11.4 13.3
 -9 1 5 18.1 12.5
 -8 1 5 -4.8 16.7
 -7 1 5 32.8 15.4
 -6 1 5 83.29 15
 -5 1 5 61.79 10
 -4 1 5 628.84 28
 3 -1 -5 30.5 6.7
 -3 1 5 32.5 6.3
 2 -1 -5 4189.98 180.58
 2 -1 -5 4100.99 181.78
 -2 1 5 4380.46 177.88
 -2 1 5 4295.27 167.18
 1 -1 -5 1552.14 72.89
 1 -1 -5 1547.45 64.39
 -1 1 5 1590.04 92.19
 0 -1 -5 3279.57 160.28
 0 -1 -5 3411.06 153.28
 0 -1 -5 3246.98 164.18
 0 1 5 3488.15 152.48
 0 1 5 3387.96 166.58
 0 1 5 3601.74 170.08
 -1 -1 -5 290.87 20.9
 -1 -1 -5 399.36 44.8
 1 1 5 359.16 38.3
 1 1 5 283.67 33.4
 -2 -1 -5 540.95 44.4
 -2 -1 -5 480.95 27.9
 2 1 5 438.46 23.5
 2 1 5 518.05 20.5
 -3 -1 -5 3534.95 151.08
 -3 -1 -5 3597.14 177.38
 -3 -1 -5 3593.84 155.98
 3 1 5 3577.24 141.49
 -4 -1 -5 1925.41 82.59
 -4 -1 -5 1909.11 80.69
 4 1 5 1910.61 77.59
 -5 -1 -5 148.59 10.7
 -5 -1 -5 133.29 10.7
 -6 -1 -5 44.1 10.1
 -6 -1 -5 43.8 10.9
 -7 -1 -5 179.88 16
 -7 -1 -5 137.59 11.6
 -8 -1 -5 178.88 15.4
 -9 2 5 13.7 13.6
 -8 2 5 23.4 13.2
 -7 2 5 309.47 24.4
 -6 2 5 389.76 22.1
 -5 2 5 775.72 34.5
 -4 2 5 457.45 21.6
 3 -2 -5 23.3 6.6
 -3 2 5 15.5 8
 2 -2 -5 469.35 18.8
 2 -2 -5 469.05 19.3
 -2 2 5 415.36 20
 -2 2 5 437.66 18.7
 1 -2 -5 1116.39 57.19
 1 -2 -5 1031.6 41.4
 -1 2 5 877.31 42.3
 -1 2 5 1082.59 44.6
 -1 2 5 1127.89 50.69
 -1 2 5 1056.19 60.99
 0 -2 -5 53.89 5.9
 0 -2 -5 64.79 4.3
 0 2 5 65.29 5.8
 0 2 5 59.69 7.5
 0 2 5 66.09 4.5
 0 2 5 59.39 8.2
 -1 -2 -5 167.68 10.5
 -1 -2 -5 170.58 9.6
 1 2 5 147.29 9.3
 1 2 5 142.89 11.7
 1 2 5 162.88 9.6
 -2 -2 -5 603.14 23
 -2 -2 -5 541.95 29.6
 2 2 5 577.74 25.9
 2 2 5 621.64 27.7
 2 2 5 537.55 31.6
 -3 -2 -5 13.6 5
 -3 -2 -5 25.5 8.7
 3 2 5 18.1 4.8
 -4 -2 -5 1.7 6.3
 -4 -2 -5 10.9 5.7
 4 2 5 2.6 6.8
 4 2 5 -1.9 4.5
 -5 -2 -5 22 7.3
 -5 -2 -5 5 6.7
 -6 -2 -5 103.59 10.9
 -6 -2 -5 98.19 11
 -7 -2 -5 43.1 11.2
 -8 3 5 142.99 18.6
 -7 3 5 -5.7 10.8
 -6 3 5 249.18 21.1
 -5 3 5 988.4 44.3
 -4 3 5 1460.15 86.69
 3 -3 -5 3296.77 128.49
 -3 3 5 3424.26 160.38
 -3 3 5 3559.64 153.88
 -3 3 5 3418.76 124.99
 2 -3 -5 11.5 6.8
 2 -3 -5 12.5 5.3
 -2 3 5 12.9 5.5
 -2 3 5 12.5 4.8
 -2 3 5 9.3 4.9
 1 -3 -5 194.88 38.9
 -1 3 5 241.08 44.2
 -1 3 5 263.87 12.6
 -1 3 5 219.58 35.6
 -1 3 5 262.97 18.6
 0 -3 -5 1163.38 52.19
 0 3 5 1154.48 44.4
 0 3 5 1199.88 54.09
 0 3 5 1169.58 48.5
 0 3 5 1275.97 59.19
 0 3 5 1164.18 45.6
 0 3 5 1232.58 54.49
 -1 -3 -5 1008.8 39.9
 1 3 5 956.5 43
 1 3 5 1029.2 47.1
 1 3 5 1025.3 37.5
 -2 -3 -5 2017.1 81.89
 -2 -3 -5 1877.21 95.39
 2 3 5 1892.81 76.09
 2 3 5 1935.51 87.79
 -3 -3 -5 926.01 36.7
 -3 -3 -5 840.92 49.2
 3 3 5 881.11 40.3
 3 3 5 906.31 38.5
 -4 -3 -5 -2.8 4.7
 -4 -3 -5 4.9 7.1
 4 3 5 2.8 11
 4 3 5 -1.6 4.4
 -5 -3 -5 19.9 5.6
 -5 -3 -5 14.8 8.1
 5 3 5 15.6 9.1
 -6 -3 -5 207.58 15.6
 -8 4 5 34.1 19.5
 -7 4 5 44.5 18.2
 -6 4 5 8.4 14.7
 -5 4 5 255.57 17.5
 -4 4 5 5.9 10.2
 -4 4 5 4.6 4.8
 -4 4 5 10.1 3.9
 3 -4 -5 97.59 8.1
 -3 4 5 97.69 7.6
 -3 4 5 95.79 8.1
 -3 4 5 90.99 10.6
 2 -4 -5 572.64 27.4
 2 -4 -5 640.84 28.9
 -2 4 5 639.24 38.7
 -2 4 5 617.04 27
 -2 4 5 632.44 25.8
 -1 4 5 261.07 14
 -1 4 5 281.87 15.3
 -1 4 5 249.97 13.4
 -1 4 5 293.87 17.5
 0 -4 -5 366.56 18.4
 0 4 5 385.56 25
 0 4 5 401.06 20.2
 0 4 5 373.66 20.1
 0 4 5 431.86 19.8
 0 4 5 385.16 18.2
 -1 -4 -5 229.58 15.6
 1 4 5 217.98 13.9
 1 4 5 223.08 19.5
 -2 -4 -5 749.73 33.3
 2 4 5 797.82 32.5
 -3 -4 -5 692.93 33.7
 3 4 5 766.32 36.2
 -4 -4 -5 674.03 33.5
 -4 -4 -5 691.93 33.9
 4 4 5 639.24 32.7
 -5 -4 -5 86.59 12.3
 5 4 5 113.19 17.3
 6 4 5 -0.8 10.1
 -8 5 5 5.5 19
 -7 5 5 358.46 25.7
 -6 5 5 479.55 27.9
 -5 5 5 270.97 13.1
 -5 5 5 227.68 19.9
 -4 5 5 6.1 10.9
 -4 5 5 5.1 6.1
 -4 5 5 7.3 5.3
 3 -5 -5 4.6 5.4
 -3 5 5 12.8 9
 -3 5 5 13.5 4.8
 -3 5 5 14 5.6
 2 -5 -5 830.52 46.8
 2 -5 -5 820.42 41.6
 -2 5 5 924.31 49.8
 -2 5 5 928.11 37.9
 1 -5 -5 893.61 41.3
 -1 5 5 953.5 39.7
 -1 5 5 933.01 44.3
 -1 5 5 945.21 39.3
 0 5 5 234.18 9.4
 0 5 5 241.08 15.7
 0 5 5 262.37 20.9
 0 5 5 246.68 9.6
 1 5 5 82.19 18
 1 5 5 82.79 11
 2 5 5 14.6 9.3
 2 5 5 27 12
 3 5 5 29.1 10.5
 5 5 5 41 16.8
 6 5 5 -1.4 11.1
 -7 6 5 2.5 17.4
 -6 6 5 220.88 20.7
 -5 6 5 180.68 15.4
 -5 6 5 160.78 11.3
 -4 6 5 1094.59 49.99
 -4 6 5 1094.19 49.3
 3 -6 -5 682.43 36.5
 -3 6 5 645.84 32
 -3 6 5 741.43 32.3
 2 -6 -5 558.24 31.6
 2 -6 -5 507.45 25.3
 -2 6 5 513.55 27.1
 -2 6 5 535.95 22.9
 1 -6 -5 29.6 11
 -1 6 5 26.5 5
 -1 6 5 28.7 5.2
 -1 6 5 41.3 9.8
 0 -6 -5 1487.65 60.49
 0 6 5 1488.35 71.39
 0 6 5 1420.96 69.49
 1 6 5 760.12 36.1
 1 6 5 744.23 42.3
 2 6 5 586.84 32.1
 2 6 5 693.03 37.5
 3 6 5 155.88 19.6
 3 6 5 118.19 18.8
 4 6 5 16.8 17.1
 5 6 5 160.78 17.9
 -7 7 5 136.29 17.3
 -6 7 5 63.99 16.9
 -5 7 5 -9.2 12.6
 -4 7 5 48.4 11.8
 -4 7 5 27.9 8.2
 -3 7 5 143.19 15.5
 -3 7 5 140.99 12.7
 2 -7 -5 99.09 11.3
 -2 7 5 94.39 10.9
 -2 7 5 105.89 15
 -1 7 5 12.8 9.8
 0 7 5 21.6 15.1
 0 7 5 13.3 10.9
 1 7 5 21.2 21.4
 1 7 5 22.4 11.9
 2 7 5 135.89 20.9
 2 7 5 99.69 15.1
 3 7 5 360.86 24.4
 3 7 5 354.36 33.7
 4 7 5 85.89 16.3
 4 7 5 78.89 19.5
 -5 8 5 379.16 28.9
 -4 8 5 70.29 14.2
 -3 8 5 -0.4 9.4
 -2 8 5 78.99 16.8
 -1 8 5 657.63 33.6
 0 8 5 274.17 27.6
 0 8 5 258.07 20.9
 1 8 5 49 17.9
 1 8 5 56.79 14.8
 2 8 5 -3.1 15.5
 2 8 5 3.3 12.6
 -3 9 5 175.38 20.1
 -2 9 5 33.1 16.6
 -1 9 5 111.49 16.2
 1 9 -6 391.76 31.9
 -1 -9 6 378.66 32.5
 0 9 -6 496.15 34.9
 0 -9 6 461.65 32.5
 1 -9 6 90.19 15.2
 2 -9 6 16.7 15.8
 3 -9 6 55.19 15.9
 -4 9 -6 117.89 15
 4 -9 6 159.58 15.4
 3 8 -6 89.29 18.7
 -3 -8 6 67.89 15.8
 2 8 -6 5.4 15.1
 -2 -8 6 1.2 11.8
 1 8 -6 69.49 22.9
 -1 -8 6 71.59 18.6
 0 8 -6 663.43 49.9
 0 -8 6 623.64 35.6
 -1 8 -6 396.36 23.8
 1 -8 6 516.85 31.1
 -2 8 -6 399.06 23.7
 2 -8 6 361.86 25.3
 -3 8 -6 41 10
 -4 8 -6 23.4 13.8
 -5 8 -6 136.29 19.3
 -6 8 -6 329.17 29.8
 -5 -7 6 -11.5 13
 -4 -7 6 299.87 26.9
 3 7 -6 190.08 22.1
 -3 -7 6 244.28 23.2
 2 7 -6 38.5 19.4
 -2 -7 6 65.09 17.3
 1 7 -6 338.27 25.8
 1 7 -6 339.47 24.5
 -1 -7 6 293.87 22.5
 0 7 -6 23.2 12.5
 0 7 -6 20.6 8.5
 0 -7 6 36.8 10.6
 -1 7 -6 43.2 10.6
 -2 7 -6 18.5 10.2
 -3 7 -6 148.69 15.9
 -4 7 -6 13.9 13.1
 -5 7 -6 1.6 10.6
 -6 7 -6 8.7 12.1
 -7 7 -6 287.87 28.3
 6 6 -6 216.68 20.5
 -5 -6 6 129.09 16.5
 -4 -6 6 221.18 19.4
 -3 -6 6 42.6 15.6
 -3 -6 6 44.1 5.7
 2 6 -6 1098.29 50.59
 -2 -6 6 1118.99 53.29
 -2 -6 6 1040.9 59.89
 1 6 -6 1046.3 51.89
 1 6 -6 1089.79 54.89
 -1 -6 6 1129.29 46.8
 -1 -6 6 1064.39 64.49
 0 6 -6 2326.47 116.99
 0 6 -6 2325.07 107.09
 0 -6 6 2309.27 166.38
 -1 6 -6 466.55 24.2
 -2 6 -6 0.7 9.3
 -3 6 -6 619.54 30.7
 -4 6 -6 311.97 19.7
 -5 6 -6 365.06 23.4
 -6 6 -6 248.98 24.2
 -7 6 -6 20.4 18.8
 6 5 -6 17.7 13.1
 -6 -5 6 7.2 10.9
 -5 -5 6 39.3 7.7
 -4 -5 6 8.3 9.7
 -4 -5 6 31.3 7.6
 -3 -5 6 10.1 5.3
 -3 -5 6 10.8 12.6
 2 5 -6 2.3 5.3
 -2 -5 6 -9.7 11.5
 -2 -5 6 2.9 4.7
 1 5 -6 141.99 10.6
 1 5 -6 120.89 13.3
 -1 -5 6 97.99 9
 0 5 -6 982.3 49.5
 0 5 -6 994.4 51.89
 0 -5 6 1023.2 57.99
 -1 5 -6 1966.2 84.79
 1 -5 6 1904.71 112.09
 -2 5 -6 459.45 21
 2 -5 6 426.96 28
 -3 5 -6 446.96 22.1
 -4 5 -6 410.66 24
 -5 5 -6 683.53 32.7
 -6 5 -6 913.01 52.29
 -7 5 -6 280.37 22.3
 -8 5 -6 132.69 23.2
 6 4 -6 53.09 9.4
 -6 -4 6 64.89 12.3
 -5 -4 6 13.2 7.9
 -5 -4 6 15.2 9.5
 -4 -4 6 570.34 28.2
 -4 -4 6 585.24 28.5
 -4 -4 6 486.25 29.2
 -3 -4 6 706.13 34.7
 -3 -4 6 669.93 30
 -3 -4 6 687.33 30
 2 4 -6 1156.28 55.79
 -2 -4 6 1146.49 53.69
 -2 -4 6 1255.17 59.29
 1 4 -6 25.9 7.2
 -1 -4 6 32.1 6
 0 4 -6 253.97 15.7
 0 4 -6 265.37 14.9
 0 -4 6 275.37 14
 -1 4 -6 252.47 38.8
 1 -4 6 251.27 37.3
 -2 4 -6 60.89 9.7
 2 -4 6 70.29 9.7
 2 -4 6 64.99 8.4
 -3 4 -6 122.09 13.1
 -4 4 -6 -9.4 11.3
 -5 4 -6 167.48 15
 -6 4 -6 54.89 16.4
 -7 4 -6 71.69 14.6
 -8 4 -6 133.69 17.8
 -7 -3 6 198.18 18.4
 6 3 -6 1151.68 59.29
 -6 -3 6 1152.58 58.79
 -5 -3 6 285.27 18.8
 -5 -3 6 248.18 15.3
 4 3 -6 28.9 6.9
 -4 -3 6 39.6 6.2
 -4 -3 6 23.6 10.5
 3 3 -6 404.96 17.7
 -3 -3 6 435.46 20.9
 -3 -3 6 413.46 21.1
 -3 -3 6 432.16 28
 2 3 -6 848.12 52.19
 -2 -3 6 863.61 44.9
 1 3 -6 2856.31 142.79
 -1 -3 6 2725.83 123.19
 0 3 -6 1381.56 58.99
 0 3 -6 1311.77 64.49
 0 -3 6 1341.17 63.29
 -1 3 -6 258.67 32
 1 -3 6 202.98 37.5
 1 -3 6 197.18 40.1
 -2 3 -6 3.9 5.5
 2 -3 6 18.4 5
 -3 3 -6 1343.67 52.69
 -4 3 -6 1279.67 48.6
 -5 3 -6 1111.59 47.9
 -6 3 -6 28.8 11
 -7 3 -6 -2.6 15.4
 -8 3 -6 33.9 13.1
 -8 -2 6 7.4 13.5
 -7 -2 6 9 9.2
 6 2 -6 2.3 5.9
 -6 -2 6 5.6 7.8
 5 2 -6 184.88 12.3
 -5 -2 6 200.58 14.8
 -5 -2 6 186.88 14.1
 4 2 -6 48.5 6.2
 -4 -2 6 52.69 7.4
 -4 -2 6 41.1 7.8
 -4 -2 6 31 8.4
 -3 -2 6 50.79 6.3
 -3 -2 6 63.49 7
 2 2 -6 36.1 5.4
 -2 -2 6 27.2 5.1
 1 2 -6 2412.06 100.69
 -1 -2 6 2367.86 106.49
 0 2 -6 102.79 8
 0 2 -6 87.09 6.2
 0 -2 6 110.29 8.7
 -1 2 -6 4827.42 208.78
 1 -2 6 4417.66 206.98
 1 -2 6 4370.76 204.98
 -2 2 -6 2221.48 91.59
 2 -2 6 2179.98 103.59
 -3 2 -6 9.1 6.1
 3 -2 6 4.9 4.7
 -4 2 -6 487.85 31.7
 -5 2 -6 686.53 30.2
 -5 2 -6 670.93 37.9
 -6 2 -6 262.67 18.3
 -7 2 -6 191.68 17.1
 -8 2 -6 47.4 17.4
 -8 -1 6 276.57 23.6
 -7 -1 6 608.34 39.3
 -6 -1 6 21.3 9.3
 -5 -1 6 514.85 34.2
 4 1 -6 1277.47 55.59
 -4 -1 6 1327.67 64.79
 -4 -1 6 1203.18 53.19
 -4 -1 6 1218.88 63.79
 -3 -1 6 2129.89 92.39
 -3 -1 6 2142.69 95.29
 -3 -1 6 2211.18 88.89
 2 1 -6 6756.82 273.07
 -2 -1 6 6618.74 273.47
 0 1 -6 993.1 49.3
 0 -1 6 836.92 39.7
 -1 1 -6 175.18 15.2
 1 -1 6 172.88 17.5
 -2 1 -6 349.67 16.8
 2 -1 6 317.97 14.6
 -3 1 -6 35.4 6.4
 3 -1 6 31.6 6.9
 -4 1 -6 0.5 6
 -4 1 -6 5.1 6.5
 -5 1 -6 32.2 5.2
 -6 1 -6 -6.2 6.1
 -6 1 -6 2.3 5.3
 -6 1 -6 4.4 8.4
 -7 1 -6 17.6 13.6
 -7 1 -6 12.3 7.2
 -8 1 -6 24.5 11.2
 -8 0 6 50.49 17.2
 -7 0 6 90.49 13.7
 -6 0 6 52.29 10.6
 5 0 -6 77.59 4.3
 -5 0 6 90.19 12.7
 -4 0 6 3.8 8.5
 -3 0 6 179.78 11.5
 -3 0 6 221.08 9.2
 -3 0 6 192.68 11.3
 2 0 -6 3081.99 142.79
 -2 0 6 3261.57 136.09
 -2 0 6 3136.49 156.58
 1 0 -6 3889.21 165.48
 -1 0 6 3838.42 164.48
 0 0 -6 1449.65 64.59
 0 0 -6 1376.86 70.69
 0 0 6 1403.36 89.29
 -1 0 -6 435.06 21.9
 1 0 6 452.85 24.6
 -2 0 -6 367.86 16.8
 -2 0 -6 349.47 15.3
 2 0 6 383.06 26
 -3 0 -6 2275.47 96.49
 -3 0 -6 2192.68 125.29
 3 0 6 2340.67 95.39
 -4 0 -6 1916.41 79.89
 -4 0 -6 1816.42 75.19
 4 0 6 1715.13 76.69
 -5 0 -6 778.32 34.7
 -5 0 -6 694.43 49.99
 -5 0 -6 752.42 38.4
 -6 0 -6 33 9
 -6 0 -6 28.3 8.6
 -7 0 -6 6.1 8.5
 -7 0 -6 0.3 12.4
 -8 0 -6 95.79 16.7
 -9 1 6 138.79 21.9
 -8 1 6 20.7 16.8
 -7 1 6 45.2 15.5
 -6 1 6 345.87 20.5
 -5 1 6 113.59 14.3
 -4 1 6 14.5 7
 3 -1 -6 471.35 22.4
 3 -1 -6 496.95 18
 -3 1 6 463.95 23.4
 -3 1 6 518.25 21.3
 -3 1 6 487.15 23.5
 2 -1 -6 1116.79 52.19
 -2 1 6 1119.89 52.09
 -2 1 6 1228.38 45.4
 1 -1 -6 1798.12 88.19
 1 -1 -6 1690.13 71.19
 -1 1 6 1727.83 81.79
 0 -1 -6 1452.15 64.99
 0 -1 -6 1528.75 64.39
 0 1 6 1459.95 63.09
 0 1 6 1605.94 65.99
 -1 -1 -6 572.84 42.4
 -1 -1 -6 522.45 27.2
 1 1 6 595.64 46.2
 -2 -1 -6 28.9 26.3
 -2 -1 -6 10.9 4.7
 2 1 6 4.9 2.9
 -3 -1 -6 339.27 16.3
 -3 -1 -6 302.67 17.5
 -3 -1 -6 340.17 15.2
 3 1 6 325.07 16.5
 -4 -1 -6 179.88 11.8
 -4 -1 -6 170.38 11.6
 4 1 6 153.18 10.9
 -5 -1 -6 1064.69 42
 -5 -1 -6 1015.7 57.99
 -6 -1 -6 454.15 25.6
 -6 -1 -6 443.96 24.1
 -7 -1 -6 106.29 12.2
 -7 -1 -6 96.79 11.5
 -8 -1 -6 25.3 12.2
 -9 2 6 262.47 27.4
 -8 2 6 365.66 24.6
 -7 2 6 44.9 15.9
 -6 2 6 110.49 13.4
 -5 2 6 407.46 21.7
 -4 2 6 2689.23 114.39
 3 -2 -6 65.69 6.8
 -3 2 6 60.19 7.7
 2 -2 -6 3424.36 141.09
 -2 2 6 3577.54 146.79
 -2 2 6 3463.85 175.18
 -2 2 6 3425.96 140.89
 -2 2 6 3486.75 147.59
 1 -2 -6 242.88 15.7
 1 -2 -6 216.08 19.1
 -1 2 6 264.07 12.5
 -1 2 6 231.68 11.2
 -1 2 6 225.48 10.7
 -1 2 6 266.57 13.6
 0 -2 -6 104.59 8.8
 0 -2 -6 101.09 7.2
 0 -2 -6 100.39 6.4
 0 2 6 118.09 7.4
 0 2 6 90.39 11.7
 0 2 6 108.39 9.1
 0 2 6 95.09 6.8
 -1 -2 -6 5342.87 282.97
 -1 -2 -6 5395.46 208.38
 1 2 6 5400.16 255.67
 1 2 6 5407.66 212.28
 1 2 6 5723.03 274.27
 -2 -2 -6 40.6 8.8
 -2 -2 -6 23.7 3.8
 2 2 6 26.1 4
 2 2 6 33.4 7.9
 -3 -2 -6 207.08 13.1
 -3 -2 -6 223.18 11.7
 3 2 6 244.78 15.8
 3 2 6 222.68 11.8
 -4 -2 -6 410.46 18
 -4 -2 -6 358.56 20.2
 4 2 6 432.46 20.1
 4 2 6 367.16 18
 -5 -2 -6 35.2 8
 -5 -2 -6 38.7 8.5
 -6 -2 -6 15.8 8.5
 -6 -2 -6 6.1 7.5
 -7 -2 -6 18.1 10.9
 -7 -2 -6 -2.9 9.3
 -8 3 6 20.8 13.3
 -7 3 6 85.59 14.9
 -6 3 6 56.99 11.5
 -5 3 6 111.39 14.8
 -4 3 6 -5.1 9.9
 3 -3 -6 552.24 25.3
 -3 3 6 590.44 24.3
 -3 3 6 586.84 29.4
 2 -3 -6 3192.98 181.18
 2 -3 -6 3323.97 138.89
 -2 3 6 3328.87 147.19
 -2 3 6 3339.87 139.79
 -2 3 6 3508.35 154.38
 1 -3 -6 3328.47 157.28
 1 -3 -6 3095.19 122.29
 -1 3 6 3235.58 171.38
 -1 3 6 3198.48 134.39
 -1 3 6 3139.49 130.19
 -1 3 6 2989.7 125.59
 0 -3 -6 135.09 9.5
 0 3 6 121.39 6.8
 0 3 6 131.49 10.1
 0 3 6 130.59 6.8
 -1 -3 -6 50.19 9.5
 1 3 6 19 5.5
 1 3 6 32.7 3.6
 1 3 6 29.2 3.5
 1 3 6 26.8 11.7
 -2 -3 -6 814.22 33.6
 -2 -3 -6 759.92 40.2
 2 3 6 788.12 35.5
 2 3 6 755.52 32.1
 -3 -3 -6 1114.69 47.5
 -3 -3 -6 1059.09 57.39
 3 3 6 1109.59 44.5
 3 3 6 1117.49 50.49
 -4 -3 -6 907.71 42.8
 -4 -3 -6 1035.8 51.19
 4 3 6 996.8 55.89
 4 3 6 1024.9 48.2
 -5 -3 -6 781.22 39.2
 -5 -3 -6 755.52 40.4
 5 3 6 801.12 34
 -6 -3 -6 65.39 11.5
 -7 -3 -6 15.4 8.8
 -8 4 6 6.2 18.6
 -7 4 6 -9.6 16.5
 -6 4 6 151.98 18.3
 -5 4 6 276.77 20.1
 -4 4 6 25.3 4.9
 -4 4 6 36.3 8.4
 -3 4 6 36.4 7.1
 -3 4 6 34.2 5.8
 -3 4 6 33.9 6.4
 1 -4 -6 101.09 10.3
 -1 4 6 107.09 9.5
 -1 4 6 81.99 8.7
 -1 4 6 91.49 8.9
 -1 4 6 99.99 6.9
 -1 4 6 103.89 8.2
 0 -4 -6 14.9 6.5
 0 4 6 7.7 2.7
 0 4 6 11.1 9.7
 0 4 6 13.1 7.3
 0 4 6 13.8 2.9
 0 4 6 15 13.5
 -1 -4 -6 155.68 11.8
 1 4 6 148.69 15
 -2 -4 -6 225.58 15.2
 2 4 6 257.27 17.7
 -3 -4 -6 67.29 13.6
 3 4 6 86.79 11.7
 -4 -4 -6 185.48 17.8
 4 4 6 180.28 15.8
 -5 -4 -6 401.26 24.2
 5 4 6 341.47 22.5
 6 4 6 139.39 15.9
 -8 5 6 529.05 33.4
 -7 5 6 57.79 14.5
 -6 5 6 -9.5 10.7
 -5 5 6 273.67 19
 -5 5 6 319.77 17.3
 -4 5 6 869.31 42.9
 -4 5 6 955.5 42.4
 -4 5 6 928.71 40.7
 -3 5 6 3077.29 131.29
 -3 5 6 3243.58 116.59
 -3 5 6 3211.88 129.29
 -2 5 6 880.31 45.7
 -2 5 6 911.11 40.1
 -2 5 6 910.11 38.4
 -1 5 6 152.28 16
 -1 5 6 131.49 22.7
 -1 5 6 141.69 9.2
 0 5 6 13.4 15.8
 0 5 6 0 7.6
 0 5 6 5 1.5
 0 5 6 7.6 1.4
 -1 -5 -6 667.53 32.4
 1 5 6 711.33 36.2
 1 5 6 686.83 30.3
 -2 -5 -6 840.22 41.1
 2 5 6 908.21 45.7
 2 5 6 825.12 42.3
 -3 -5 -6 153.18 14.9
 3 5 6 181.68 20.1
 4 5 6 27.7 15.9
 5 5 6 18.8 11.9
 6 5 6 -1.3 11.3
 -7 6 6 13.7 17.2
 -6 6 6 11.7 11.1
 -5 6 6 45.4 11
 -4 6 6 411.46 22.8
 -4 6 6 405.26 20.3
 -3 6 6 531.05 28.3
 -3 6 6 516.85 25.6
 -2 6 6 525.85 26.1
 -2 6 6 555.94 24.7
 -2 6 6 516.65 24.1
 -1 6 6 1556.64 81.29
 -1 6 6 1493.55 58.19
 -1 6 6 1520.45 67.69
 0 6 6 504.25 25.3
 0 6 6 511.75 31.8
 1 6 6 51.89 11.6
 1 6 6 24 19.9
 2 6 6 336.67 21.7
 2 6 6 361.06 30.8
 3 6 6 546.95 28.5
 3 6 6 468.55 35.4
 4 6 6 596.74 38.9
 4 6 6 554.54 30.9
 5 6 6 145.79 18.1
 -6 7 6 93.69 17.5
 -5 7 6 252.77 18.2
 -4 7 6 278.37 21.9
 -4 7 6 314.37 20.5
 -3 7 6 29.5 9.4
 -3 7 6 39.1 7.4
 -2 7 6 2 6.8
 -2 7 6 9.8 9.2
 -1 7 6 47.8 11.5
 0 7 6 9.2 14.6
 0 7 6 9.3 10.7
 1 7 6 -6.8 11.1
 1 7 6 -11.2 20
 2 7 6 20.9 16.1
 2 7 6 4 14.8
 3 7 6 37.2 18.3
 3 7 6 17.8 22.3
 -5 8 6 199.78 16.7
 -4 8 6 434.36 26.1
 -3 8 6 321.37 21.8
 -2 8 6 145.39 19.2
 -1 8 6 -7.6 16.1
 0 8 6 94.29 20.4
 0 8 6 81.29 18.7
 1 8 6 137.09 22.2
 1 8 6 120.59 16.9
 2 8 6 300.07 26.5
 2 8 6 231.58 27.4
 -2 9 6 77.99 14.2
 -1 9 6 124.19 20.1
 1 9 -7 -4.1 20.7
 -1 -9 7 0.7 12.7
 0 -9 7 164.28 18.5
 1 -9 7 478.05 29.1
 2 -9 7 634.54 35.8
 -3 9 -7 364.66 28
 3 -9 7 402.96 27.8
 -4 9 -7 111.79 17.7
 4 -9 7 127.19 17.1
 3 8 -7 38.7 16.1
 -3 -8 7 27.3 13.7
 2 8 -7 -2.6 14.5
 -2 -8 7 6.1 12
 1 8 -7 81.79 17.9
 -1 -8 7 108.59 19.3
 0 -8 7 79.69 14.1
 -1 8 -7 0.4 10.1
 1 -8 7 -8 10.8
 -2 8 -7 137.69 13.6
 -3 8 -7 137.29 14
 -4 8 -7 376.16 27.8
 -5 8 -7 46.6 17.1
 -5 -7 7 336.17 25.4
 -4 -7 7 230.68 25
 -3 -7 7 10.7 16.8
 2 7 -7 39.2 18.9
 -2 -7 7 42.7 12.4
 1 7 -7 412.06 28.7
 1 7 -7 422.86 21.9
 -1 -7 7 427.16 25.1
 0 7 -7 663.83 35
 0 7 -7 674.43 44.7
 -1 7 -7 439.46 25.6
 -2 7 -7 18 10.6
 -3 7 -7 41.2 9.8
 -4 7 -7 101.79 16.3
 -5 7 -7 114.49 15.5
 -6 7 -7 -5.2 12
 6 6 -7 19.6 11
 -6 -6 7 25.5 13
 -5 -6 7 212.78 20.1
 -4 -6 7 265.87 22.8
 -3 -6 7 451.35 27.9
 -3 -6 7 457.65 25.5
 2 6 -7 491.35 25.1
 -2 -6 7 485.35 25.3
 -2 -6 7 488.85 26.4
 1 6 -7 39.1 11.9
 -1 -6 7 50.49 10.9
 0 6 -7 362.96 23
 0 6 -7 350.76 20.4
 0 -6 7 288.47 24.9
 -1 6 -7 1072.69 49.7
 -2 6 -7 1000.3 43.7
 -3 6 -7 1852.61 83.79
 -4 6 -7 9.8 13.2
 -5 6 -7 200.18 20.7
 -6 6 -7 223.58 20.5
 -7 6 -7 445.26 33.9
 -6 -5 7 66.59 13.4
 -5 -5 7 32.6 7.8
 -5 -5 7 14.3 15.2
 -4 -5 7 22.6 7
 -4 -5 7 41.6 14.6
 -3 -5 7 155.08 14.3
 -3 -5 7 152.78 11.6
 -3 -5 7 135.19 10.9
 2 5 -7 94.69 8.8
 -2 -5 7 91.39 14.4
 -2 -5 7 82.39 8.3
 1 5 -7 45.8 15
 -1 -5 7 37.3 11.3
 0 5 -7 60.29 10.3
 0 5 -7 75.49 11.1
 0 -5 7 72.29 7.8
 -1 5 -7 73.39 10.3
 1 -5 7 65.19 7
 -2 5 -7 214.68 13.9
 2 -5 7 206.88 16.6
 -3 5 -7 78.49 12.7
 3 -5 7 93.19 12.5
 -4 5 -7 295.27 18.8
 -5 5 -7 19.2 14.9
 -6 5 -7 32 12.6
 -7 5 -7 44.6 14.4
 -6 -4 7 712.63 41
 -6 -4 7 722.93 42.7
 -5 -4 7 607.54 27.3
 -5 -4 7 568.94 30.9
 -4 -4 7 288.17 20.2
 -4 -4 7 248.78 15.4
 -4 -4 7 322.27 19.1
 -3 -4 7 7.6 5.3
 -3 -4 7 4.1 4.6
 -3 -4 7 11.2 8
 2 4 -7 583.64 27.5
 -2 -4 7 579.94 28
 1 4 -7 3458.95 179.38
 -1 -4 7 3451.15 166.78
 0 4 -7 2471.65 120.59
 0 4 -7 2340.07 115.99
 0 -4 7 2383.36 101.29
 -1 4 -7 1062.59 44.4
 1 -4 7 1044.1 48.7
 -2 4 -7 18.1 9
 2 -4 7 12.1 7.9
 -3 4 -7 170.78 14.9
 -4 4 -7 622.94 30
 -5 4 -7 206.78 16.7
 -6 4 -7 83.19 13.8
 -7 4 -7 3.1 11.7
 -8 4 -7 13.8 13.3
 -8 -3 7 14.7 13.1
 -7 -3 7 16.9 11.8
 -6 -3 7 47.7 11.9
 -6 -3 7 30.8 9.1
 -5 -3 7 100.29 12.2
 -5 -3 7 103.49 13.5
 4 3 -7 395.66 24.8
 -4 -3 7 420.56 21
 -4 -3 7 448.86 25.3
 3 3 -7 1339.07 52.69
 -3 -3 7 1338.07 76.79
 -3 -3 7 1487.95 76.09
 -3 -3 7 1432.56 60.29
 2 3 -7 274.77 14.4
 -2 -3 7 316.27 20.7
 1 3 -7 -7.3 7.4
 -1 -3 7 2.2 4.5
 0 3 -7 1672.83 87.69
 0 3 -7 1606.54 68.49
 0 -3 7 1749.12 76.19
 -1 3 -7 4288.27 171.78
 1 -3 7 4642.54 228.68
 1 -3 7 4437.36 194.38
 -2 3 -7 176.98 31.8
 2 -3 7 121.09 41.5
 -3 3 -7 1119.39 48.3
 -4 3 -7 41.6 12.1
 -5 3 -7 185.48 15.2
 -6 3 -7 1414.86 76.69
 -7 3 -7 190.08 18
 -8 3 -7 66.89 19.1
 -8 -2 7 274.07 20.2
 -7 -2 7 452.55 27
 6 2 -7 236.28 13.1
 -6 -2 7 219.98 15.8
 5 2 -7 85.89 7.5
 -5 -2 7 72.49 10.8
 -5 -2 7 82.59 12
 4 2 -7 205.68 10.9
 -4 -2 7 210.18 14.5
 -4 -2 7 205.08 13.6
 -3 -2 7 1362.76 76.09
 -3 -2 7 1461.85 88.59
 2 2 -7 1643.24 78.99
 -2 -2 7 1734.43 64.69
 1 2 -7 554.74 24.4
 -1 -2 7 537.05 34
 0 2 -7 223.38 10.5
 0 2 -7 225.08 13.5
 0 -2 7 232.58 12.4
 -1 2 -7 1212.48 52.99
 1 -2 7 1234.48 61.69
 1 -2 7 1148.29 46.3
 -2 2 -7 723.03 34.4
 2 -2 7 718.93 31.3
 -3 2 -7 13 6.8
 3 -2 7 13.3 5.1
 -4 2 -7 918.41 44.9
 -5 2 -7 175.18 12.3
 -5 2 -7 189.68 16.7
 -6 2 -7 11.5 9.7
 -7 2 -7 183.68 19.9
 -8 2 -7 174.48 17.9
 -8 -1 7 60.69 16.5
 -7 -1 7 374.86 22.6
 6 1 -7 339.27 26
 -6 -1 7 316.37 19.3
 5 1 -7 382.66 16.6
 -5 -1 7 380.36 19.7
 -5 -1 7 367.96 21.5
 4 1 -7 1882.41 87.69
 -4 -1 7 1834.02 79.39
 -4 -1 7 1821.62 75.39
 -3 -1 7 74.29 9.7
 -3 -1 7 71.09 7.7
 2 1 -7 1892.51 82.09
 -2 -1 7 1822.82 79.09
 1 1 -7 5006.1 229.18
 -1 -1 7 4989.2 209.18
 0 1 -7 5526.35 226.48
 0 -1 7 5031 253.47
 -1 1 -7 4453.35 199.78
 1 -1 7 4672.73 187.18
 -2 1 -7 589.54 33
 2 -1 7 524.35 26.8
 -3 1 -7 684.43 36.9
 3 -1 7 693.23 108.99
 -4 1 -7 1201.68 55.59
 -4 1 -7 1302.17 63.19
 -5 1 -7 504.35 28.5
 -5 1 -7 452.25 22.4
 -6 1 -7 241.78 19.2
 -7 1 -7 28.2 8.6
 -7 1 -7 2.5 9.5
 -8 1 -7 -8.9 10.6
 -8 0 7 35.4 16.8
 -7 0 7 34.6 14.9
 -6 0 7 5 13
 5 0 -7 43.1 3.2
 -5 0 7 55.69 12
 4 0 -7 424.96 15.2
 -4 0 7 411.16 25.2
 -4 0 7 422.26 21
 -3 0 7 1259.47 67.59
 -3 0 7 1148.49 45.9
 2 0 -7 97.49 43.9
 -2 0 7 112.39 35.2
 1 0 -7 345.37 18.3
 -1 0 7 299.97 13.9
 0 0 -7 149.99 10.6
 0 0 -7 143.99 7.3
 0 0 7 132.49 11.7
 -1 0 -7 462.85 28.7
 1 0 7 436.46 17.9
 -2 0 -7 1885.51 95.19
 -2 0 -7 1870.11 75.59
 2 0 7 1873.01 94.19
 -3 0 -7 764.82 40
 -3 0 -7 760.52 40.4
 3 0 7 713.63 36.2
 -4 0 -7 30.1 7
 -4 0 -7 46.3 6.4
 -5 0 -7 338.97 19.1
 -5 0 -7 356.86 17.8
 -6 0 -7 971.5 43.8
 -6 0 -7 909.61 49.7
 -7 0 -7 912.51 54.79
 -7 0 -7 859.91 53.29
 -8 0 -7 66.09 15.8
 -9 1 7 166.98 23.4
 -8 1 7 327.07 26.3
 -7 1 7 978.5 42.7
 -6 1 7 282.67 27.6
 -5 1 7 130.19 14.8
 -4 1 7 103.09 12
 3 -1 -7 700.33 35.7
 3 -1 -7 711.03 29.7
 -3 1 7 675.93 27.8
 -3 1 7 712.93 36.9
 2 -1 -7 697.63 29.8
 -2 1 7 762.42 32.2
 -2 1 7 729.63 30.9
 1 -1 -7 1074.09 54.89
 1 -1 -7 1132.59 63.69
 1 -1 -7 1035.9 66.49
 -1 1 7 1045.5 50.19
 0 -1 -7 133.69 8.9
 0 -1 -7 143.79 8.5
 0 -1 -7 137.59 8.3
 0 1 7 132.99 9.2
 0 1 7 140.29 9.2
 -1 -1 -7 860.91 35.8
 -1 -1 -7 865.01 38
 1 1 7 907.51 45.5
 -2 -1 -7 352.86 18.3
 -2 -1 -7 384.96 17.8
 2 1 7 376.76 16.5
 -3 -1 -7 6.9 4.8
 -3 -1 -7 6.1 4.2
 3 1 7 9.7 5.1
 -4 -1 -7 44.3 8.1
 4 1 7 29.6 5.1
 -5 -1 -7 3.6 7
 -5 -1 -7 2.9 6.1
 -6 -1 -7 37.3 10.8
 -6 -1 -7 32.5 8.3
 -7 -1 -7 55.29 12.8
 -7 -1 -7 52.69 11.2
 -8 -1 -7 75.69 14.4
 -8 2 7 53.99 14.6
 -7 2 7 260.27 22.6
 -6 2 7 1350.36 82.99
 -5 2 7 697.53 32.2
 -4 2 7 158.48 12.1
 3 -2 -7 5.3 3.1
 -3 2 7 -4.4 4.6
 -3 2 7 -0.3 7.9
 2 -2 -7 1948.41 78.69
 -2 2 7 1995.4 92.49
 -2 2 7 1853.41 76.19
 -2 2 7 1978 82.99
 1 -2 -7 4520.05 188.98
 1 -2 -7 4301.57 262.97
 1 -2 -7 4798.22 227.48
 -1 2 7 4313.57 172.58
 -1 2 7 4635.64 185.88
 -1 2 7 4345.57 181.58
 -1 2 7 4441.56 199.38
 0 -2 -7 3448.95 150.28
 0 -2 -7 3455.15 152.08
 0 -2 -7 3508.65 188.48
 0 2 7 3458.35 143.69
 0 2 7 3566.44 165.18
 0 2 7 3483.25 158.38
 -1 -2 -7 2579.94 98.69
 -1 -2 -7 2462.15 125.69
 -1 -2 -7 2625.44 105.19
 1 2 7 2513.65 109.09
 1 2 7 2689.53 95.89
 1 2 7 2584.24 110.79
 -2 -2 -7 324.47 19.3
 2 2 7 286.77 15.7
 2 2 7 304.67 14.8
 2 2 7 284.37 16.9
 -3 -2 -7 354.36 19.8
 -3 -2 -7 352.56 17.6
 3 2 7 329.47 16.2
 3 2 7 329.57 17.6
 -4 -2 -7 806.22 32.5
 -4 -2 -7 786.02 41.5
 4 2 7 713.93 29.8
 -5 -2 -7 282.37 17
 -5 -2 -7 274.37 17.2
 -6 -2 -7 76.09 10.6
 -6 -2 -7 86.19 11.2
 -7 -2 -7 0.9 11.2
 -8 3 7 1.5 12.2
 -7 3 7 7.3 11.3
 -6 3 7 -0.4 9.7
 -5 3 7 1.4 8.2
 -4 3 7 61.69 12
 3 -3 -7 44.2 6.3
 -3 3 7 52.29 5.7
 -3 3 7 37.7 7.1
 -3 3 7 33.6 6.1
 2 -3 -7 41.6 10.8
 2 -3 -7 49.7 5.4
 -2 3 7 41.6 6.9
 -2 3 7 48.5 5.3
 -2 3 7 43.8 7.7
 -2 3 7 51.99 5.9
 1 -3 -7 280.27 17.8
 1 -3 -7 319.37 14.2
 -1 3 7 300.97 13.9
 -1 3 7 288.57 14
 -1 3 7 303.47 16.9
 -1 3 7 298.67 14.6
 0 -3 -7 1369.36 61.39
 0 3 7 1362.56 54.29
 0 3 7 1429.76 60.39
 0 3 7 1404.46 57.59
 0 3 7 1562.84 65.99
 0 3 7 1374.16 55.29
 -1 -3 -7 2600.34 95.99
 -1 -3 -7 2580.64 122.39
 1 3 7 2568.34 108.99
 1 3 7 2651.53 122.09
 1 3 7 2817.72 120.59
 -2 -3 -7 1320.97 52.99
 -2 -3 -7 1215.78 66.39
 2 3 7 1211.38 60.59
 2 3 7 1230.58 48.3
 -3 -3 -7 36.8 8.9
 -3 -3 -7 46.6 5
 3 3 7 49.9 4.4
 3 3 7 60.59 10.2
 -4 -3 -7 110.99 11.8
 -4 -3 -7 108.19 7.4
 4 3 7 93.29 12.4
 4 3 7 105.39 7.3
 -5 -3 -7 185.68 15.1
 -5 -3 -7 205.18 12.5
 -6 -3 -7 437.56 25.9
 -7 -3 -7 234.18 19.1
 -8 4 7 353.56 26.1
 -7 4 7 637.14 45.4
 -6 4 7 184.78 16.6
 -5 4 7 64.79 11
 -4 4 7 756.02 39.1
 -4 4 7 767.72 32.1
 -3 4 7 1410.76 55.69
 -3 4 7 1439.76 64.89
 -2 4 7 1420.16 55.69
 -2 4 7 1528.75 58.79
 -2 4 7 1437.66 63.09
 1 -4 -7 120.99 11.2
 -1 4 7 90.79 18.4
 -1 4 7 117.79 10.4
 -1 4 7 132.89 10
 -1 4 7 125.59 14.5
 0 -4 -7 76.79 8.8
 0 4 7 62.19 4.7
 0 4 7 67.59 5.2
 0 4 7 50.69 11.9
 -1 -4 -7 41.5 10.8
 1 4 7 35 11.1
 1 4 7 24.9 8.1
 -2 -4 -7 49.2 13.4
 2 4 7 54.59 13.1
 -3 -4 -7 2.3 8.5
 3 4 7 16.4 9.8
 -4 -4 -7 -12 9
 4 4 7 -18.4 10
 -5 -4 -7 21.9 13.5
 5 4 7 3.3 10.4
 -6 -4 -7 17.3 10.6
 -8 5 7 134.79 23.2
 -7 5 7 181.78 22.5
 -6 5 7 261.17 20
 -5 5 7 404.76 22.7
 -4 5 7 15.4 10.8
 -4 5 7 -3.4 6.3
 -3 5 7 168.08 13.4
 -3 5 7 150.88 11.9
 -2 5 7 490.05 25.1
 -2 5 7 506.75 22.9
 -2 5 7 463.45 26.3
 -1 5 7 1461.15 59.99
 -1 5 7 1457.35 58.59
 -1 5 7 1497.35 55.99
 0 -5 -7 1603.34 62.59
 0 5 7 1602.24 62.89
 0 5 7 1684.73 80.89
 0 5 7 1661.33 63.19
 0 5 7 1677.03 61.39
 -1 -5 -7 557.44 25.6
 1 5 7 523.25 30.9
 1 5 7 495.05 26.8
 -2 -5 -7 5.1 12.7
 2 5 7 1.5 9
 2 5 7 33.5 16.4
 -3 -5 -7 575.94 34.5
 3 5 7 520.15 27.4
 -4 -5 -7 588.64 29.9
 4 5 7 595.74 30.6
 5 5 7 147.79 17.8
 -7 6 7 31.3 13
 -6 6 7 3.7 15.7
 -5 6 7 15.4 9.7
 -4 6 7 5.4 7.7
 -4 6 7 12.5 8.2
 -3 6 7 102.29 12.5
 -3 6 7 106.09 11.7
 -2 6 7 8.1 8.1
 -2 6 7 0.2 5.8
 -2 6 7 12.4 6.3
 -1 6 7 59.19 6
 -1 6 7 59.59 13.6
 0 6 7 483.25 24.2
 0 6 7 413.06 29.5
 1 6 7 19.1 10.7
 1 6 7 16.6 19.8
 2 6 7 156.98 24.3
 2 6 7 196.48 20.2
 3 6 7 17.2 16.6
 3 6 7 16.1 19.7
 4 6 7 17 13
 4 6 7 0.7 14.4
 -6 7 7 117.39 15.3
 -5 7 7 8.7 9.4
 -4 7 7 341.97 22.5
 -4 7 7 303.37 20.2
 -3 7 7 306.17 17.4
 -3 7 7 273.57 19.8
 -2 7 7 266.87 18
 -1 7 7 96.59 13
 0 7 7 151.88 15.9
 0 7 7 200.08 26.3
 1 7 7 13.1 15.5
 1 7 7 33.8 16.5
 2 7 7 79.79 15.1
 2 7 7 107.49 19.7
 3 7 7 -27.5 22.2
 3 7 7 -0.7 17.9
 -4 8 7 25.2 11.9
 -3 8 7 59.79 11.6
 -2 8 7 289.07 20.4
 -1 8 7 269.07 20.4
 0 8 7 282.67 21.4
 1 8 7 95.99 20.5
 1 8 7 74.09 19.7
 1 9 -8 240.28 29.2
 -1 -9 8 270.97 23.2
 0 -9 8 169.38 18.7
 1 -9 8 72.89 14.8
 2 -9 8 65.49 13.6
 -3 9 -8 173.58 16.4
 -4 9 -8 401.56 27.9
 3 8 -8 57.29 16.9
 -3 -8 8 27.3 13.9
 2 8 -8 5.6 14.5
 -2 -8 8 16.9 13.1
 1 8 -8 70.29 17
 -1 -8 8 104.49 19.3
 0 8 -8 45.2 18.3
 0 -8 8 47 12.8
 -1 8 -8 19.8 11.6
 -2 8 -8 17.7 12.5
 -3 8 -8 8.2 12.8
 -4 8 -8 7.4 10.2
 -5 8 -8 11.2 11.9
 -5 -7 8 15.9 18.3
 -4 -7 8 466.65 34.1
 -3 -7 8 773.12 40.9
 2 7 -8 802.62 51.59
 -2 -7 8 730.83 43.8
 1 7 -8 299.97 18.4
 1 7 -8 296.17 26.7
 -1 -7 8 318.67 23.9
 0 7 -8 547.95 30.3
 0 7 -8 550.94 31.5
 -1 7 -8 455.85 28.7
 -2 7 -8 1712.63 89.59
 -3 7 -8 373.06 21.9
 -4 7 -8 297.57 22.7
 -5 7 -8 41.3 12.7
 -6 7 -8 154.08 18.8
 -6 -6 8 7.1 12
 -5 -6 8 -10.1 16.3
 -4 -6 8 -21.9 15.2
 -3 -6 8 94.69 9.6
 -3 -6 8 84.59 13.1
 2 6 -8 574.04 26.8
 2 6 -8 537.15 31.4
 -2 -6 8 578.74 32.8
 -2 -6 8 605.94 33.1
 1 6 -8 12.3 6.1
 1 6 -8 13.6 10.4
 0 6 -8 27.5 8.1
 0 6 -8 4.1 8.7
 -1 6 -8 75.89 12.3
 -2 6 -8 39.3 8.6
 -3 6 -8 2035.6 88.69
 -4 6 -8 907.21 44.4
 -5 6 -8 467.95 31.6
 -6 6 -8 319.47 23.2
 -7 6 -8 119.39 22.4
 -6 -5 8 193.38 18.2
 -5 -5 8 433.56 27.2
 -5 -5 8 423.36 27.3
 -4 -5 8 178.38 16.1
 -4 -5 8 175.38 13.4
 3 5 -8 32.4 7.6
 -3 -5 8 41.9 13.8
 -3 -5 8 42.3 8.2
 2 5 -8 161.18 11.9
 -2 -5 8 151.38 14.2
 -2 -5 8 167.68 12.6
 1 5 -8 1467.35 67.89
 1 5 -8 1343.37 57.19
 -1 -5 8 1370.26 82.59
 0 5 -8 403.46 23.7
 0 5 -8 456.65 23.5
 0 -5 8 447.46 22.5
 -1 5 -8 302.07 16.9
 2 -5 8 48.8 10.8
 3 -5 8 96.29 25.1
 -4 5 -8 29.2 13.4
 -5 5 -8 13.2 10.5
 -6 5 -8 7.2 16.2
 -7 5 -8 4.2 12.8
 -6 -4 8 -0.9 9.5
 -6 -4 8 2.5 12.9
 -5 -4 8 42.5 13.5
 -4 -4 8 837.72 39.7
 -4 -4 8 823.42 37.2
 3 4 -8 1908.11 76.19
 -3 -4 8 1817.32 96.59
 -3 -4 8 1830.42 68.99
 2 4 -8 1799.72 76.29
 -2 -4 8 1721.53 92.09
 1 4 -8 82.89 10.8
 -1 -4 8 77.99 9.4
 0 4 -8 1382.06 80.79
 0 4 -8 1189.28 58.79
 0 -4 8 1262.37 62.49
 -1 4 -8 1777.22 69.99
 1 -4 8 1763.22 78.79
 -2 4 -8 3571.54 149.99
 2 -4 8 3793.12 203.68
 -3 4 -8 640.04 30
 -4 4 -8 298.47 18.6
 -5 4 -8 124.29 17.6
 -6 4 -8 221.58 22.2
 -7 4 -8 218.58 23.8
 -8 4 -8 144.29 23.3
 -8 -3 8 48 14.8
 -7 -3 8 135.89 16
 -6 -3 8 13.9 11.2
 -6 -3 8 2 10.6
 -5 -3 8 12.5 9.5
 -5 -3 8 2.6 6.9
 4 3 -8 9.8 6.4
 -4 -3 8 -3.4 6.4
 -4 -3 8 1.8 8
 3 3 -8 32.3 6.2
 -3 -3 8 53.69 18.8
 2 3 -8 20.8 7.7
 -2 -3 8 22.4 6.3
 1 3 -8 1610.24 76.49
 -1 -3 8 1402.06 70.59
 0 3 -8 834.22 48.4
 0 3 -8 773.82 35.6
 0 -3 8 777.62 32.5
 -1 3 -8 135.09 18.4
 1 -3 8 138.19 29
 -2 3 -8 227.48 13.4
 2 -3 8 189.28 13.5
 2 -3 8 231.68 11.6
 -3 3 -8 1624.74 65.69
 -4 3 -8 1897.71 105.69
 -5 3 -8 676.73 34.1
 -6 3 -8 33.6 15.8
 -7 3 -8 32.7 16.9
 -8 3 -8 212.08 23.8
 -8 -2 8 19.5 14.7
 -7 -2 8 129.19 17.3
 -6 -2 8 891.31 43.6
 -6 -2 8 823.02 40.6
 5 2 -8 1845.82 101.09
 -5 -2 8 1910.71 81.49
 -5 -2 8 1843.22 107.19
 4 2 -8 1402.96 52.79
 -4 -2 8 1342.27 59.49
 -4 -2 8 1415.76 63.89
 3 2 -8 25.5 6.3
 -3 -2 8 22.9 7.3
 2 2 -8 14.8 5.5
 -2 -2 8 4.7 6.5
 1 2 -8 678.33 31.5
 -1 -2 8 687.13 30.5
 0 2 -8 2070.99 92.29
 0 2 -8 2077.59 84.59
 0 -2 8 1963.8 89.29
 -1 2 -8 1330.47 64.19
 1 -2 8 1536.45 78.89
 1 -2 8 1465.45 74.19
 -2 2 -8 32.9 10.6
 2 -2 8 26 10
 -3 2 -8 204.18 13.3
 -4 2 -8 41 9.2
 -5 2 -8 44.1 13.2
 -5 2 -8 44.3 6.8
 -6 2 -8 2.2 9.6
 -7 2 -8 70.79 17.2
 -8 2 -8 16.5 16.7
 -8 -1 8 86.29 13.7
 -7 -1 8 16.2 14.1
 6 1 -8 4.7 4.3
 -6 -1 8 11.5 12.2
 5 1 -8 463.45 24.9
 -5 -1 8 484.55 24.2
 -5 -1 8 505.25 25.4
 4 1 -8 367.26 15.3
 -4 -1 8 359.06 21
 -4 -1 8 399.76 16.6
 -3 -1 8 3276.97 153.98
 -3 -1 8 3218.98 140.49
 2 1 -8 2670.13 130.49
 -2 -1 8 2639.14 100.59
 1 1 -8 2993.9 144.59
 -1 -1 8 2868.61 134.29
 0 1 -8 662.93 29.5
 0 -1 8 693.13 34.6
 -1 1 -8 2242.58 101.49
 1 -1 8 2322.67 97.69
 -2 1 -8 7933.21 336.47
 2 -1 8 7465.85 316.17
 -3 1 -8 2462.15 91.29
 3 -1 8 2326.67 130.49
 -4 1 -8 171.78 14.7
 -4 1 -8 173.48 11.6
 -5 1 -8 83.29 10.9
 -6 1 -8 57.39 14.4
 -7 1 -8 254.07 19.6
 -7 1 -8 285.37 19.7
 -8 1 -8 223.08 22.4
 -8 0 8 81.09 17.7
 -7 0 8 154.18 18.7
 -6 0 8 313.57 19.6
 -5 0 8 22.6 8.5
 4 0 -8 177.58 7.4
 -4 0 8 193.28 14.6
 -4 0 8 194.88 9.5
 -3 0 8 4.4 10.3
 -3 0 8 2.2 4.7
 2 0 -8 1.9 7.2
 -2 0 8 2.3 4.4
 1 0 -8 209.48 11.8
 -1 0 8 220.88 12.6
 0 0 -8 330.57 17.2
 0 0 -8 332.07 16.4
 0 0 8 334.07 17.6
 -1 0 -8 47.5 7.6
 1 0 8 49 5.8
 -2 0 -8 988 76.69
 -2 0 -8 1106.09 71.59
 2 0 8 1080.79 88.99
 -3 0 -8 212.88 12.8
 -3 0 -8 196.78 12.8
 3 0 8 168.08 10.9
 -4 0 -8 976.1 50.09
 -5 0 -8 798.22 38.7
 -6 0 -8 120.09 11.5
 -6 0 -8 109.09 14.7
 -7 0 -8 25 10.4
 -8 0 -8 149.59 18.4
 -8 1 8 42.5 18
 -7 1 8 196.68 18
 -6 1 8 1986.7 80.79
 -5 1 8 2122.79 85.89
 4 -1 -8 1964 83.49
 -4 1 8 1887.41 78.19
 3 -1 -8 32.4 3.8
 -3 1 8 39.8 9.3
 -3 1 8 39.1 6.5
 2 -1 -8 1912.71 89.29
 -2 1 8 1987.1 74.29
 -2 1 8 1766.82 83.49
 1 -1 -8 2499.65 114.39
 1 -1 -8 2626.24 121.39
 1 -1 -8 2548.84 101.39
 -1 1 8 2536.75 104.39
 0 -1 -8 1238.98 50.69
 0 -1 -8 1151.28 52.39
 0 1 8 1290.17 50.39
 0 1 8 1266.67 54.79
 -1 -1 -8 3314.77 137.89
 -1 -1 -8 3195.88 123.79
 1 1 8 3252.27 179.48
 -2 -1 -8 1548.74 69.99
 -2 -1 -8 1536.75 98.39
 2 1 8 1685.43 88.39
 -3 -1 -8 5.8 6
 3 1 8 5.9 5.9
 -4 -1 -8 33.3 8.1
 -4 -1 -8 30.7 10.7
 4 1 8 28.8 5.4
 -5 -1 -8 5.3 7.6
 -5 -1 -8 7.5 8.8
 -6 -1 -8 41.1 9
 -6 -1 -8 49.6 10.9
 -7 -1 -8 16.4 10.9
 -7 -1 -8 -4.1 7.8
 -8 2 8 -15.4 12.2
 -7 2 8 21.4 16.4
 -6 2 8 6.1 10.2
 -5 2 8 359.26 20.2
 -4 2 8 972.5 43.5
 3 -2 -8 624.44 24.9
 -3 2 8 632.54 26.5
 -3 2 8 615.64 31.3
 -3 2 8 633.44 29.2
 2 -2 -8 1096.39 47.1
 2 -2 -8 1111.29 48.8
 -2 2 8 1123.09 49.3
 -2 2 8 1083.89 49.9
 -2 2 8 1132.19 45.3
 1 -2 -8 222.08 19.3
 1 -2 -8 214.18 22.1
 1 -2 -8 221.18 18.3
 1 -2 -8 228.68 22.3
 -1 2 8 234.58 12.5
 -1 2 8 239.38 11.9
 0 -2 -8 885.71 41.2
 0 -2 -8 866.31 35.6
 0 -2 -8 893.41 44
 0 2 8 907.41 36.5
 0 2 8 914.01 36.9
 0 2 8 829.22 45.9
 -1 -2 -8 8375.06 390.36
 -1 -2 -8 8231.78 414.46
 -1 -2 -8 8848.71 343.67
 1 2 8 8731.53 434.16
 1 2 8 8697.43 432.26
 1 2 8 8973.8 381.16
 -2 -2 -8 1386.66 70.49
 -2 -2 -8 1449.15 62.99
 2 2 8 1466.95 59.99
 2 2 8 1469.15 73.79
 -3 -2 -8 591.94 34.1
 -3 -2 -8 564.74 36.9
 3 2 8 627.84 30.5
 -4 -2 -8 173.78 11.1
 -4 -2 -8 172.48 13.6
 4 2 8 151.28 10.4
 -5 -2 -8 278.97 17.6
 -5 -2 -8 279.67 19.4
 -6 -2 -8 238.18 18
 -6 -2 -8 172.38 17.2
 -7 -2 -8 228.88 17.1
 -8 3 8 118.89 21.5
 -7 3 8 219.88 19
 -6 3 8 330.47 21.5
 -5 3 8 95.79 15.1
 -4 3 8 30.5 8.4
 3 -3 -8 92.39 6.8
 -3 3 8 88.39 9
 2 -3 -8 131.59 8.1
 2 -3 -8 121.39 11.9
 -2 3 8 101.79 9.6
 -2 3 8 124.79 9.5
 -2 3 8 121.09 7.7
 -2 3 8 125.39 8.5
 1 -3 -8 127.49 9.1
 1 -3 -8 135.59 12.4
 -1 3 8 113.89 10.6
 -1 3 8 119.29 8.3
 -1 3 8 140.19 9.5
 0 -3 -8 182.18 12.9
 0 3 8 170.58 11.9
 0 3 8 165.68 13.1
 0 3 8 190.28 14.9
 0 3 8 182.88 9.5
 0 3 8 172.68 9.8
 -1 -3 -8 538.45 27.1
 -1 -3 -8 600.34 26.2
 1 3 8 605.04 26.1
 1 3 8 621.84 37.1
 1 3 8 557.84 37
 -2 -3 -8 -0.3 9.9
 -2 -3 -8 5.2 3.2
 2 3 8 3.8 2.6
 2 3 8 13.3 7.9
 -3 -3 -8 179.28 16.4
 -3 -3 -8 223.78 11.6
 3 3 8 185.48 9.2
 3 3 8 179.18 14.9
 -4 -3 -8 123.59 9.5
 -4 -3 -8 110.29 12.7
 4 3 8 153.18 16.6
 -5 -3 -8 144.39 11.6
 -5 -3 -8 159.78 16.9
 -6 -3 -8 25.7 10.5
 -7 -3 -8 71.99 15.2
 -8 4 8 0.2 19.3
 -7 4 8 62.69 14.3
 -6 4 8 1111.19 49
 -5 4 8 1846.32 71.59
 -4 4 8 1459.95 57.89
 -3 4 8 42.8 7.5
 -3 4 8 41.1 10
 2 -4 -8 210.18 15.9
 -2 4 8 193.68 11.1
 -2 4 8 177.08 10.7
 -2 4 8 181.88 14.4
 -2 4 8 181.08 11.2
 1 -4 -8 1209.28 49.7
 -1 4 8 1165.18 51.19
 -1 4 8 1204.58 56.99
 -1 4 8 1172.08 60.29
 -1 4 8 1205.98 77.99
 0 -4 -8 1531.45 68.29
 0 4 8 1759.12 85.59
 0 4 8 1693.53 77.19
 0 4 8 1681.23 73.59
 0 4 8 1651.73 78.99
 -1 -4 -8 485.65 26.7
 1 4 8 497.05 29.5
 1 4 8 508.75 41.2
 -2 -4 -8 57.69 10.3
 2 4 8 65.19 16.1
 2 4 8 77.29 14.2
 -3 -4 -8 37.6 10.3
 3 4 8 33.9 14.6
 -4 -4 -8 97.49 13
 4 4 8 112.19 14.4
 -5 -4 -8 129.79 15
 -6 -4 -8 41.1 15.5
 -8 5 8 -23.5 13.8
 -7 5 8 18.3 13.1
 -6 5 8 6.8 10.7
 -5 5 8 242.68 17.8
 -4 5 8 25.2 7.3
 -4 5 8 30.9 8.6
 -3 5 8 765.12 37
 -3 5 8 766.82 30.9
 -2 5 8 231.48 15.5
 -2 5 8 214.88 12.9
 -2 5 8 231.68 13.8
 -1 5 8 102.39 13
 -1 5 8 82.29 7.5
 -1 5 8 90.99 6.9
 0 -5 -8 47.7 12.3
 0 5 8 47.6 3.3
 0 5 8 45.8 9.8
 0 5 8 48.3 3.6
 -1 -5 -8 900.31 40.4
 1 5 8 974.3 41
 1 5 8 941.41 48.5
 -2 -5 -8 688.73 31.8
 2 5 8 747.53 32.5
 2 5 8 717.63 39.6
 -3 -5 -8 454.35 25.1
 3 5 8 466.85 29.8
 3 5 8 472.85 26.2
 -4 -5 -8 -2.4 15.5
 4 5 8 8.7 11.8
 -5 -5 -8 -2.1 10.7
 5 5 8 41.1 18
 -7 6 8 87.49 20.6
 -6 6 8 74.69 17.9
 -5 6 8 16.3 14.1
 -4 6 8 13.2 11.3
 -4 6 8 -4 8
 -3 6 8 225.58 15.6
 -3 6 8 234.28 16.3
 -2 6 8 167.48 13.7
 -2 6 8 207.98 14.4
 -1 6 8 24.1 5.9
 0 6 8 93.29 12.4
 0 6 8 97.39 17.4
 1 6 8 -1.9 18.4
 1 6 8 20.7 10.7
 2 6 8 34.8 20.3
 3 6 8 -0.2 11.8
 3 6 8 9.8 14.7
 4 6 8 118.89 24.6
 4 6 8 113.09 21.2
 -6 7 8 369.26 31.3
 -5 7 8 568.64 34.5
 -4 7 8 214.08 17.6
 -4 7 8 207.88 16.1
 -3 7 8 2.9 7.9
 -3 7 8 5.5 11.8
 -2 7 8 159.78 14.7
 -1 7 8 412.06 23.4
 0 7 8 433.56 28
 0 7 8 443.76 35.3
 1 7 8 117.59 20.8
 1 7 8 137.19 16.5
 2 7 8 24.4 16.4
 2 7 8 3 12.3
 3 7 8 4.6 22.3
 3 7 8 3.3 12.8
 -3 8 8 46.9 10.9
 -2 8 8 44.5 12.2
 -1 8 8 9.1 11.3
 0 8 8 150.38 23.4
 0 8 8 154.88 21.2
 1 8 8 337.87 26.6
 1 8 8 314.27 33.7
 1 9 -9 3.8 13.5
 -1 -9 9 0.2 12.5
 0 -9 9 12.3 17.7
 1 -9 9 41.9 13.6
 2 -9 9 54.99 14
 -3 9 -9 32.9 14.8
 -4 9 -9 18.2 14.9
 3 8 -9 243.08 25.3
 -3 -8 9 287.17 26.6
 2 8 -9 355.46 32.4
 -2 -8 9 318.07 24.1
 1 8 -9 117.69 23
 -1 -8 9 113.89 20.7
 0 8 -9 76.29 15
 0 8 -9 62.39 13
 0 -8 9 87.79 15.3
 -1 8 -9 84.29 12.5
 -2 8 -9 218.38 17.4
 -3 8 -9 166.78 18.7
 -4 8 -9 44.7 12.6
 -5 8 -9 14.7 11.8
 -4 -7 9 -3.9 17
 -3 -7 9 48.4 17.3
 2 7 -9 174.88 12.4
 2 7 -9 125.39 22
 -2 -7 9 193.58 18.3
 1 7 -9 873.21 51.29
 1 7 -9 886.01 49.99
 -1 -7 9 824.72 43.5
 0 7 -9 607.34 37.9
 0 7 -9 561.84 33.4
 -1 7 -9 220.48 16.4
 -2 7 -9 42.8 10
 -3 7 -9 318.17 20.9
 -4 7 -9 490.45 29.3
 -5 7 -9 790.62 45.9
 -6 7 -9 131.69 18
 -5 -6 9 164.58 21.4
 -4 -6 9 113.19 18.4
 -4 -6 9 128.79 10.9
 3 6 -9 22.3 7.4
 -3 -6 9 18.1 10.7
 2 6 -9 34.3 9.1
 2 6 -9 16.1 15.4
 -2 -6 9 43.4 15.6
 1 6 -9 -7.5 8.5
 1 6 -9 -12.1 13.2
 0 6 -9 25.5 8.4
 0 6 -9 18.9 12
 -1 6 -9 132.49 12.4
 -2 6 -9 76.39 10.5
 -3 6 -9 75.29 11.7
 -4 6 -9 19.5 10.2
 -5 6 -9 109.09 15.3
 -6 6 -9 361.96 25.4
 -7 6 -9 278.77 27.8
 -6 -5 9 22.2 11.9
 -5 -5 9 44.8 15.1
 -5 -5 9 42.1 9.5
 -4 -5 9 735.93 38.1
 -4 -5 9 712.83 33.9
 3 5 -9 689.63 29.4
 -3 -5 9 629.94 36.8
 2 5 -9 959.4 52.29
 -2 -5 9 846.92 47.9
 1 5 -9 516.75 25.4
 1 5 -9 577.34 30
 -1 -5 9 528.45 35.1
 0 5 -9 54.89 9.8
 0 5 -9 43.8 10.8
 -1 5 -9 39.4 8.2
 -2 5 -9 1293.47 54.69
 2 -5 9 1275.97 79.09
 -3 5 -9 404.76 22.4
 3 -5 9 453.15 31.1
 -4 5 -9 7.9 9.3
 -5 5 -9 79.69 16.9
 -6 5 -9 21.4 12.1
 -7 5 -9 19.7 17.9
 -7 -4 9 7.2 11.1
 -6 -4 9 69.89 12.3
 -6 -4 9 61.09 14.3
 -5 -4 9 24.9 9.7
 -5 -4 9 22.6 8.9
 -4 -4 9 38.6 7.1
 3 4 -9 17.6 8.3
 -3 -4 9 24.2 9.4
 -3 -4 9 24.3 8.6
 2 4 -9 1450.95 61.39
 -2 -4 9 1334.97 60.79
 1 4 -9 1747.13 79.99
 -1 -4 9 1851.21 82.99
 0 4 -9 6695.33 270.27
 0 4 -9 7005.6 315.47
 0 -4 9 6489.45 317.47
 -1 4 -9 256.87 15.1
 -2 4 -9 59.09 17.5
 2 -4 9 23.2 13.9
 -3 4 -9 1386.46 55.99
 3 -4 9 1394.46 81.79
 -4 4 -9 769.72 34.7
 -5 4 -9 816.52 44.7
 -6 4 -9 418.46 25.7
 -7 4 -9 42.4 13.9
 -8 4 -9 20.1 19.5
 -8 -3 9 26.2 14
 -7 -3 9 8.2 13.1
 -6 -3 9 77.89 13.3
 -6 -3 9 71.59 10.7
 -5 -3 9 495.55 29.4
 -5 -3 9 502.15 38.8
 -4 -3 9 817.62 34.3
 -4 -3 9 795.92 46.3
 3 3 -9 432.86 20.4
 -3 -3 9 417.76 21.1
 2 3 -9 52.19 7.4
 -2 -3 9 33.5 7.3
 1 3 -9 95.19 10.7
 -1 -3 9 93.19 16.6
 0 3 -9 13.9 7.1
 0 3 -9 16 4.6
 0 -3 9 18.8 7.4
 -1 3 -9 313.87 16.2
 1 -3 9 311.57 18.2
 -2 3 -9 32.4 9.9
 2 -3 9 26.4 5.5
 -3 3 -9 165.78 12.8
 -4 3 -9 5.9 12.1
 -5 3 -9 157.68 15.1
 -6 3 -9 1094.69 48.2
 -7 3 -9 260.77 21.3
 -8 3 -9 22.4 13.3
 -8 -2 9 299.67 24.6
 -7 -2 9 213.48 20.3
 -6 -2 9 184.98 18
 -6 -2 9 192.48 14.6
 5 2 -9 23.8 5.5
 -5 -2 9 22.7 8.8
 -5 -2 9 21.9 8.5
 -4 -2 9 2074.29 88.39
 -4 -2 9 2109.69 119.59
 3 2 -9 2746.23 126.49
 -3 -2 9 2947.31 128.89
 2 2 -9 367.06 19.8
 -2 -2 9 315.37 16.6
 1 2 -9 2613.54 117.89
 -1 -2 9 2816.22 105.59
 0 2 -9 154.98 8.3
 0 2 -9 148.69 12
 0 -2 9 175.28 11.1
 -1 2 -9 2006.5 88.69
 1 -2 9 2040.8 75.59
 -2 2 -9 2270.17 95.69
 2 -2 9 2273.57 92.79
 -3 2 -9 2908.11 109.59
 -4 2 -9 446.76 23.6
 -5 2 -9 60.79 11.3
 -6 2 -9 81.19 13.1
 -7 2 -9 6.1 11.2
 -8 2 -9 20.9 16.7
 -8 -1 9 26.7 11.4
 -7 -1 9 10.3 14.6
 -6 -1 9 225.78 16.6
 5 1 -9 38.5 4.3
 -5 -1 9 49.5 7.5
 -5 -1 9 42.6 9.2
 -4 -1 9 32.4 10.2
 -4 -1 9 25 6.1
 3 1 -9 429.86 40.5
 -3 -1 9 389.66 20.6
 2 1 -9 1904.11 79.49
 -2 -1 9 1935.11 92.49
 1 1 -9 1739.43 73.69
 -1 -1 9 1607.74 68.59
 0 1 -9 3488.95 142.69
 0 -1 9 3076.99 136.79
 -1 1 -9 191.88 13
 1 -1 9 218.48 19.1
 -2 1 -9 53.99 7.4
 2 -1 9 40.1 8.1
 -3 1 -9 1850.81 75.49
 -4 1 -9 1480.15 64.89
 -5 1 -9 954.1 49.99
 -6 1 -9 542.65 27.5
 -7 1 -9 -0.1 9.8
 -7 1 -9 22.1 11
 -8 1 -9 153.38 19.7
 -8 0 9 37.5 17
 -7 0 9 21.3 16.1
 -6 0 9 100.49 15.7
 -5 0 9 385.96 26
 -5 0 9 395.46 22.7
 -4 0 9 2799.02 108.59
 -4 0 9 2991.6 154.88
 -3 0 9 669.93 35.4
 -3 0 9 715.03 33
 2 0 -9 55.19 16
 -2 0 9 102.69 22.1
 1 0 -9 169.58 13.1
 -1 0 9 188.18 11.8
 0 0 -9 54.49 9.2
 0 0 9 52.29 8.2
 -1 0 -9 119.39 12.3
 1 0 9 107.09 15.2
 -2 0 -9 24.1 7.8
 -2 0 -9 25.7 5.7
 2 0 9 20.1 4.9
 -3 0 -9 1.4 4.9
 -3 0 -9 1.9 7.6
 3 0 9 1.3 6
 -4 0 -9 52.49 10.2
 -5 0 -9 137.99 14.3
 -6 0 -9 90.49 13.9
 -6 0 -9 62.49 12.6
 -7 0 -9 37.6 10.4
 -7 0 -9 41.9 9.2
 -8 0 -9 29.9 14.7
 -8 1 9 168.28 21.5
 -7 1 9 447.66 26.4
 -6 1 9 73.49 12.3
 -5 1 9 243.58 18.5
 4 -1 -9 1755.92 78.69
 4 -1 -9 1825.92 72.89
 -4 1 9 1797.22 88.99
 -4 1 9 1823.32 80.09
 -3 1 9 8390.46 408.96
 -3 1 9 8040.8 375.36
 2 -1 -9 1565.74 146.79
 -2 1 9 1466.05 110.19
 -2 1 9 1304.77 66.49
 1 -1 -9 1287.67 65.69
 1 -1 -9 1268.07 56.39
 1 -1 -9 1303.47 64.29
 -1 1 9 1402.56 55.79
 0 -1 -9 769.52 35.2
 0 -1 -9 808.22 34
 0 1 9 847.12 41.8
 0 1 9 799.82 38.8
 -1 -1 -9 478.45 22.9
 -1 -1 -9 502.65 28.6
 1 1 9 456.35 20.3
 1 1 9 469.85 22.7
 -2 -1 -9 3952.5 215.88
 -2 -1 -9 3775.42 157.28
 2 1 9 3800.32 173.18
 -3 -1 -9 1164.08 47.1
 3 1 9 1151.58 55.39
 -4 -1 -9 171.58 15.6
 -4 -1 -9 197.18 13.2
 -5 -1 -9 48.1 10.4
 -5 -1 -9 31 10.8
 -6 -1 -9 188.88 15.5
 -6 -1 -9 171.08 16.9
 -7 -1 -9 79.49 13.3
 -7 -1 -9 70.29 10.9
 -8 2 9 49.8 18.7
 -7 2 9 45.6 17.1
 -6 2 9 15.6 10.9
 -5 2 9 162.38 16.5
 -4 2 9 52.59 11.6
 3 -2 -9 3.2 4.2
 -3 2 9 -1.8 2.6
 -3 2 9 -0.5 8.6
 2 -2 -9 465.95 20.2
 2 -2 -9 512.85 56.39
 -2 2 9 520.45 28.5
 -2 2 9 446.76 20.9
 1 -2 -9 686.83 29
 1 -2 -9 729.33 38.1
 1 -2 -9 661.73 30.6
 1 -2 -9 668.93 32.9
 -1 2 9 674.73 29.5
 0 -2 -9 3083.39 129.29
 0 -2 -9 2865.41 140.59
 0 -2 -9 2973.4 130.99
 0 2 9 3031.7 144.69
 0 2 9 3065.19 124.79
 -1 -2 -9 59.09 6.5
 -1 -2 -9 57.29 7.3
 -1 -2 -9 65.39 8.4
 1 2 9 53.29 5.9
 1 2 9 65.89 8.7
 -2 -2 -9 1.1 6.8
 -2 -2 -9 14.2 6.4
 2 2 9 3.9 4
 -3 -2 -9 399.46 22.6
 -3 -2 -9 393.06 20.1
 3 2 9 405.56 20.2
 -4 -2 -9 1495.45 72.69
 -4 -2 -9 1665.33 63.59
 4 2 9 1517.25 63.59
 -5 -2 -9 262.17 16
 -5 -2 -9 264.87 18
 -6 -2 -9 44.8 9.6
 -7 -2 -9 36.9 13.5
 -8 3 9 47.3 14.9
 -7 3 9 5.6 16
 -6 3 9 565.64 28.8
 -5 3 9 812.72 39.1
 -4 3 9 850.21 36.7
 3 -3 -9 599.24 25.6
 -3 3 9 547.35 27
 -3 3 9 606.24 30.9
 2 -3 -9 14.8 6.4
 -2 3 9 6.4 6.1
 -2 3 9 26.2 7.2
 -2 3 9 3.5 7.2
 1 -3 -9 640.34 45.1
 1 -3 -9 647.34 30.4
 -1 3 9 661.93 34.7
 -1 3 9 689.03 29
 -1 3 9 701.63 38
 -1 3 9 701.03 32.2
 0 -3 -9 605.64 24.6
 0 3 9 556.24 25.6
 0 3 9 576.24 33.6
 0 3 9 597.74 30.9
 0 3 9 606.74 27.1
 0 3 9 638.54 27.5
 -1 -3 -9 291.27 17.2
 -1 -3 -9 315.67 16.6
 1 3 9 292.17 16.6
 1 3 9 302.87 18.2
 1 3 9 313.27 19.3
 -2 -3 -9 4.7 7.5
 -2 -3 -9 -2 3.7
 2 3 9 28.3 12.1
 2 3 9 -1.6 3.1
 -3 -3 -9 4.6 4.8
 -3 -3 -9 3.2 8.6
 3 3 9 2.2 3.9
 3 3 9 11 9.1
 -4 -3 -9 23.2 13
 -4 -3 -9 27.2 5.1
 -5 -3 -9 -12.3 9.3
 -6 -3 -9 37.3 15
 -8 4 9 207.28 20.4
 -7 4 9 70.09 14.6
 -6 4 9 11.6 14.6
 -5 4 9 123.99 13.6
 -4 4 9 633.04 29.8
 -3 4 9 1272.37 54.99
 -3 4 9 1276.27 54.49
 2 -4 -9 1465.05 52.59
 -2 4 9 1348.37 82.89
 -2 4 9 1366.56 53.39
 -2 4 9 1485.35 62.29
 -2 4 9 1524.25 62.39
 1 -4 -9 187.38 15.1
 -1 4 9 213.08 13.6
 -1 4 9 199.08 19.8
 -1 4 9 199.98 14.5
 -1 4 9 189.88 10.2
 0 -4 -9 39.9 8.4
 0 4 9 56.89 9.4
 0 4 9 46 15.2
 0 4 9 39.7 5.3
 0 4 9 43.8 4.9
 -1 -4 -9 547.25 25.2
 1 4 9 589.94 25.6
 1 4 9 562.74 23.1
 1 4 9 574.54 30.1
 1 4 9 535.25 31.9
 -2 -4 -9 1293.97 51.19
 2 4 9 1172.78 55.29
 2 4 9 1318.07 53.59
 -3 -4 -9 1089.09 44.5
 3 4 9 928.71 46.7
 -4 -4 -9 196.38 16.6
 4 4 9 183.38 20.5
 -5 -4 -9 16.3 15.2
 -6 -4 -9 19.6 14.9
 -8 5 9 31.7 20.7
 -7 5 9 40.6 18.1
 -6 5 9 67.09 16.9
 -5 5 9 -4.7 9
 -4 5 9 188.58 16.5
 -4 5 9 242.08 13.7
 -3 5 9 36 14.1
 -3 5 9 25.4 9.2
 -2 5 9 51.69 7.6
 -2 5 9 48.8 6.7
 -2 5 9 48.3 11.2
 1 -5 -9 122.59 13.6
 -1 5 9 111.69 9
 -1 5 9 122.99 8.2
 -1 5 9 123.99 11.9
 0 -5 -9 81.29 13.7
 0 5 9 95.49 5.8
 0 5 9 92.79 5.7
 -1 -5 -9 33.6 13
 1 5 9 10.7 13.5
 1 5 9 17.1 17.1
 -2 -5 -9 115.49 16.6
 2 5 9 125.49 18.7
 2 5 9 98.89 16.9
 -3 -5 -9 190.38 20.1
 3 5 9 220.48 24.8
 3 5 9 179.88 17.8
 -4 -5 -9 234.08 19.1
 4 5 9 191.18 22.8
 -5 -5 -9 169.88 21.1
 -7 6 9 23.5 13.6
 -6 6 9 313.67 22.5
 -5 6 9 435.96 29
 -4 6 9 138.79 15.3
 -4 6 9 146.79 12.9
 -3 6 9 178.78 13.3
 -3 6 9 147.09 13.6
 -2 6 9 32.4 7.7
 -2 6 9 32.9 12.3
 -1 6 9 298.87 16.3
 -1 6 9 274.87 18.4
 0 6 9 249.58 18
 0 6 9 235.78 22.7
 -1 -6 -9 171.88 15.8
 1 6 9 168.88 19.5
 1 6 9 139.69 20.1
 -2 -6 -9 4.6 10.7
 2 6 9 22 16.7
 2 6 9 2.1 14.1
 3 6 9 -8.4 11.9
 3 6 9 -0.2 14.6
 4 6 9 30.9 22.7
 4 6 9 50.49 20.3
 -6 7 9 16.8 11.3
 -5 7 9 138.79 17.2
 -4 7 9 228.08 17.6
 -4 7 9 198.28 16.3
 -3 7 9 437.56 25.9
 -3 7 9 423.56 24.4
 -2 7 9 624.24 29.7
 -1 7 9 136.79 18.4
 0 7 9 101.59 15.2
 0 7 9 150.58 25.9
 1 7 9 399.76 30.5
 1 7 9 336.07 29.8
 2 7 9 267.37 27.8
 2 7 9 328.87 27.1
 3 7 9 150.88 19
 3 7 9 109.79 21.6
 -3 8 9 -3 9.4
 -2 8 9 26.8 15.9
 -1 8 9 -4.1 15.7
 0 8 9 -3.4 11.5
 1 8 9 18.1 23.8
 1 8 9 -7.6 13
 1 9 -10 10.4 18.1
 -1 -9 10 -16.2 18.4
 0 -9 10 40 19.2
 1 -9 10 9.3 13
 -3 9 -10 8.2 10.4
 3 8 -10 21.9 15.2
 -3 -8 10 3.4 17.9
 2 8 -10 15.5 19.6
 -2 -8 10 5.8 17.4
 1 8 -10 379.76 28.7
 -1 -8 10 479.35 34
 0 8 -10 723.13 38.7
 0 8 -10 863.71 51.99
 0 -8 10 827.62 40.9
 -1 8 -10 598.74 31.2
 -2 8 -10 155.18 18.4
 -3 8 -10 30.9 11.1
 -4 8 -10 17.9 15.6
 -5 8 -10 164.98 18.7
 -4 -7 10 8.7 12.1
 -3 -7 10 29.5 12.5
 2 7 -10 0.6 11.2
 2 7 -10 1.4 7.7
 -2 -7 10 -0.6 10.8
 1 7 -10 24.7 15.9
 1 7 -10 12.5 9.8
 0 7 -10 232.48 19
 0 7 -10 234.48 19
 -1 7 -10 594.74 31.7
 -2 7 -10 662.33 33.2
 -3 7 -10 237.08 18.3
 -4 7 -10 23 15.7
 -5 7 -10 3.6 12.2
 -6 7 -10 305.77 24.5
 -5 -6 10 32.1 17.1
 -4 -6 10 35.2 16.1
 -4 -6 10 24.3 8.3
 3 6 -10 263.37 15.7
 -3 -6 10 257.17 19.8
 2 6 -10 503.85 32.4
 -2 -6 10 494.15 27.2
 1 6 -10 292.17 18
 1 6 -10 259.57 19.8
 0 6 -10 122.99 14.9
 0 6 -10 127.39 13
 -1 6 -10 9.6 10.8
 -2 6 -10 15.2 8.6
 -3 6 -10 -5.1 8.8
 -4 6 -10 2.5 14.5
 -5 6 -10 -0.9 11.1
 -6 6 -10 43.1 18.9
 -7 6 -10 77.09 22
 -6 -5 10 148.89 19.5
 -5 -5 10 387.56 23.9
 -5 -5 10 409.96 27.2
 -4 -5 10 817.12 40.4
 -4 -5 10 756.32 39.4
 3 5 -10 143.19 14.6
 -3 -5 10 127.79 13.6
 2 5 -10 477.65 26.1
 1 5 -10 1280.97 67.49
 1 5 -10 1418.26 66.69
 0 5 -10 990.2 46
 0 5 -10 954.1 45.3
 -1 5 -10 2686.03 114.69
 -2 5 -10 369.76 21.5
 -3 5 -10 353.06 25.2
 3 -5 10 327.47 28.5
 -4 5 -10 253.87 18.6
 -5 5 -10 560.14 36.7
 -6 5 -10 313.87 23
 -7 5 -10 108.29 21.5
 -7 -4 10 26.2 12.3
 -6 -4 10 17.9 13.7
 -6 -4 10 -8.7 10.5
 -5 -4 10 4.1 10
 -5 -4 10 11.1 12
 -4 -4 10 90.59 11.2
 -4 -4 10 60.29 13.4
 3 4 -10 38.4 26.8
 2 4 -10 22.3 16.7
 -2 -4 10 11.7 20.2
 1 4 -10 15.9 10.4
 -1 -4 10 16.7 6
 0 4 -10 62.19 12.4
 0 4 -10 59.89 8.2
 0 -4 10 54.99 9.2
 -1 4 -10 1767.72 79.39
 -2 4 -10 938.91 44.6
 2 -4 10 985.3 48.3
 -3 4 -10 832.32 47.8
 3 -4 10 796.02 53.19
 -4 4 -10 -6.9 9
 -5 4 -10 325.97 21.5
 -6 4 -10 699.53 38.4
 -7 4 -10 446.26 30.7
 -7 -3 10 420.16 28.2
 -6 -3 10 289.07 20.5
 -6 -3 10 340.77 23.5
 -5 -3 10 413.16 21.2
 -5 -3 10 365.66 21.6
 -4 -3 10 10.5 7.1
 -4 -3 10 13 7
 3 3 -10 483.85 23.1
 2 3 -10 2250.67 100.69
 -2 -3 10 2235.88 101.09
 1 3 -10 358.06 19.8
 -1 -3 10 438.76 20
 0 3 -10 426.46 23.6
 0 3 -10 474.05 24.5
 0 -3 10 456.15 21.2
 -1 3 -10 7.6 9.3
 1 -3 10 4.2 5.4
 -2 3 -10 193.98 15.1
 2 -3 10 195.18 10.4
 -3 3 -10 93.19 16.1
 -4 3 -10 339.97 20
 -5 3 -10 7.2 9.8
 -6 3 -10 14.1 11.2
 -7 3 -10 -1.4 11.1
 -8 3 -10 46 18.7
 -8 -2 10 3.1 15.2
 -7 -2 10 80.69 13.2
 -6 -2 10 639.64 31.4
 -6 -2 10 668.73 33.1
 5 2 -10 1281.77 54.69
 -5 -2 10 1277.37 60.79
 -5 -2 10 1298.87 70.79
 -4 -2 10 40.8 8.3
 -4 -2 10 50.59 8.9
 3 2 -10 138.99 11
 2 2 -10 547.25 23.7
 -2 -2 10 529.25 33.4
 1 2 -10 2939.61 128.39
 -1 -2 10 3306.87 132.69
 0 2 -10 3141.99 132.49
 0 -2 10 2850.71 123.69
 -1 2 -10 290.17 16.8
 1 -2 10 267.47 17.3
 -2 2 -10 906.61 39.9
 2 -2 10 763.52 44.3
 -3 2 -10 180.58 15
 -4 2 -10 752.42 33.4
 -5 2 -10 1262.07 52.39
 -6 2 -10 286.87 20
 -7 2 -10 23.4 11.5
 -8 2 -10 -6.2 11.3
 -8 -1 10 93.89 14.8
 -7 -1 10 8 15.4
 -6 -1 10 69.39 8.5
 -6 -1 10 47.7 10.8
 5 1 -10 283.67 12.6
 -5 -1 10 295.47 15.1
 -5 -1 10 223.68 16.4
 -4 -1 10 100.49 17.1
 3 1 -10 111.59 11.8
 2 1 -10 2.8 6.1
 -2 -1 10 4.7 7.5
 1 1 -10 2092.89 91.19
 -1 -1 10 2329.27 91.69
 0 1 -10 27.8 7.7
 0 -1 10 21.8 6.1
 -1 1 -10 1181.78 55.39
 1 -1 10 1189.88 60.09
 1 -1 10 1210.88 50.29
 -2 1 -10 1732.73 73.09
 2 -1 10 1856.01 73.99
 -3 1 -10 745.83 32.5
 -4 1 -10 40 11.4
 -5 1 -10 180.38 14.5
 -6 1 -10 275.87 19
 -7 1 -10 226.38 19.1
 -7 1 -10 206.68 18
 -8 1 -10 66.29 13.2
 -8 0 10 194.38 22.2
 -7 0 10 674.73 35.6
 -6 0 10 403.36 24.8
 5 0 -10 302.47 11.4
 -5 0 10 260.07 18
 -5 0 10 318.27 15.5
 -4 0 10 397.76 22.9
 -3 0 10 1386.76 62.49
 2 0 -10 3810.42 178.48
 -2 0 10 3810.72 185.98
 1 0 -10 1625.64 65.59
 -1 0 10 1701.03 68.89
 0 0 -10 12.5 8.6
 0 0 10 28.5 7.7
 -1 0 -10 778.42 39.8
 1 0 10 797.82 38.3
 1 0 10 813.62 34
 -2 0 -10 347.27 18
 -2 0 -10 264.57 23.2
 2 0 10 329.97 42.3
 -3 0 -10 614.54 28.8
 3 0 10 572.74 43.1
 -4 0 -10 26 9.8
 -5 0 -10 11.2 11
 -6 0 -10 0.4 10.9
 -6 0 -10 6.4 8.3
 -7 0 -10 6.6 10.5
 -7 0 -10 36.4 13.6
 -8 1 10 36.2 13.2
 -7 1 10 80.39 14.4
 -6 1 10 4.7 9.8
 -5 1 10 234.38 19.5
 4 -1 -10 75.79 4.3
 4 -1 -10 65.09 4.9
 -4 1 10 66.19 4.9
 -4 1 10 52.79 9.5
 3 -1 -10 127.69 9.9
 -3 1 10 182.58 34.5
 2 -1 -10 596.04 29.6
 2 -1 -10 599.84 28.5
 -2 1 10 611.44 30.4
 1 -1 -10 2717.63 144.99
 1 -1 -10 2442.26 105.59
 1 -1 -10 2741.13 139.69
 -1 1 10 2523.45 137.59
 0 -1 -10 2973.1 128.09
 0 -1 -10 3055.49 127.69
 0 1 10 2941.41 157.48
 0 1 10 3105.99 140.49
 -1 -1 -10 266.57 16.7
 -1 -1 -10 235.68 13.5
 1 1 10 223.98 12.8
 1 1 10 239.98 13.3
 -2 -1 -10 85.89 7.6
 2 1 10 81.69 15
 -3 -1 -10 326.37 20.2
 3 1 10 307.07 16.6
 -4 -1 -10 1022.3 48.5
 -5 -1 -10 1031.9 65.99
 -5 -1 -10 981.2 41.4
 -6 -1 -10 314.87 19.3
 -6 -1 -10 326.87 22.2
 -7 -1 -10 32.8 9
 -7 -1 -10 35.2 14.1
 -8 2 10 321.37 26.4
 -7 2 10 11.3 16.3
 -6 2 10 79.59 16.9
 -5 2 10 246.88 19.2
 4 -2 -10 56.99 4
 -4 2 10 46.4 11.8
 3 -2 -10 221.68 10.5
 3 -2 -10 233.28 15.7
 -3 2 10 241.28 14.3
 -3 2 10 233.08 11.2
 2 -2 -10 338.67 21.7
 2 -2 -10 332.97 16.6
 2 -2 -10 366.86 20.9
 -2 2 10 329.97 17.1
 -2 2 10 301.47 17.1
 1 -2 -10 78.99 18.1
 1 -2 -10 97.59 22.2
 1 -2 -10 96.59 18.4
 1 -2 -10 91.79 14
 -1 2 10 106.89 15.5
 0 -2 -10 35 7.7
 0 2 10 35.7 7.7
 0 2 10 33.2 5
 -1 -2 -10 9 5.4
 1 2 10 -6 9.1
 1 2 10 6.6 4.9
 -2 -2 -10 29.6 11.1
 -2 -2 -10 34.8 12.1
 2 2 10 15.8 9.8
 -3 -2 -10 490.95 25.2
 -3 -2 -10 456.95 26
 3 2 10 436.46 23.3
 -4 -2 -10 55.39 7.9
 -4 -2 -10 32.8 13.2
 4 2 10 60.79 7.3
 -5 -2 -10 308.87 18.7
 -5 -2 -10 282.37 21.2
 -6 -2 -10 206.18 19.4
 -6 -2 -10 167.48 14.1
 -7 -2 -10 138.79 14.9
 -8 3 10 169.78 19.5
 -7 3 10 419.76 26.4
 -6 3 10 191.98 17.6
 -5 3 10 -10.4 12.6
 -4 3 10 706.73 32.1
 3 -3 -10 969.1 44.8
 -3 3 10 947.21 42.8
 -3 3 10 991.4 44.3
 2 -3 -10 354.96 16.6
 -2 3 10 366.86 18.4
 -2 3 10 330.07 18.1
 -2 3 10 390.66 18.8
 1 -3 -10 2897.71 116.09
 -1 3 10 2901.91 107.49
 -1 3 10 2734.63 130.29
 -1 3 10 2863.21 134.19
 -1 3 10 2786.72 114.79
 0 -3 -10 278.67 16.8
 0 -3 -10 224.28 11.9
 0 3 10 246.78 14.8
 0 3 10 252.37 15.2
 0 3 10 252.37 16.2
 0 3 10 291.47 17.9
 -1 -3 -10 636.94 34
 -1 -3 -10 571.64 25.6
 1 3 10 615.64 26.8
 1 3 10 585.34 31
 1 3 10 608.94 28.9
 -2 -3 -10 484.35 30.2
 -2 -3 -10 504.55 25.2
 2 3 10 488.05 22.8
 2 3 10 454.55 23.3
 2 3 10 490.45 27.1
 -3 -3 -10 256.67 28.2
 -3 -3 -10 272.27 20.7
 3 3 10 255.87 12.4
 -4 -3 -10 394.76 24.5
 -4 -3 -10 406.36 24.9
 -5 -3 -10 8.2 10.1
 -6 -3 -10 -5.6 10.2
 -8 4 10 -4.7 17.9
 -7 4 10 44.7 18.1
 -6 4 10 56.99 16.5
 -5 4 10 84.39 12.5
 -4 4 10 -0.2 8
 -3 4 10 20.9 9.9
 -3 4 10 41.7 6.5
 2 -4 -10 1553.14 57.19
 -2 4 10 1509.65 89.69
 -2 4 10 1527.75 71.49
 -2 4 10 1512.95 65.59
 -2 4 10 1568.54 69.19
 1 -4 -10 899.91 37
 -1 4 10 947.21 37
 -1 4 10 931.11 41.7
 -1 4 10 940.11 42.7
 0 -4 -10 1191.98 53.29
 0 4 10 1228.18 59.09
 0 4 10 1247.48 61.79
 0 4 10 1218.88 49.6
 0 4 10 1374.16 74.29
 -1 -4 -10 149.29 13.4
 1 4 10 146.69 7.1
 1 4 10 130.29 13.3
 1 4 10 148.69 7
 1 4 10 134.39 15.7
 -2 -4 -10 8.1 9.7
 2 4 10 -0.8 13.9
 2 4 10 6.1 10.5
 -3 -4 -10 186.48 16.2
 3 4 10 170.68 16.8
 3 4 10 180.08 18.4
 -4 -4 -10 453.55 27.3
 4 4 10 427.36 25.7
 -5 -4 -10 382.26 33
 -6 -4 -10 214.18 19.3
 -7 5 10 38.6 18.2
 -6 5 10 34.7 16
 -5 5 10 285.37 19.1
 -4 5 10 328.87 20.8
 -3 5 10 66.89 10.9
 -3 5 10 58.39 10.8
 -2 5 10 44.9 8
 -2 5 10 52.99 6.8
 -2 5 10 32.8 8.4
 1 -5 -10 19.8 10.8
 -1 5 10 5.4 5
 -1 5 10 2 11.7
 -1 5 10 13.2 5.8
 0 -5 -10 49.3 10.1
 0 5 10 43.7 4.3
 0 5 10 58.99 4.9
 0 5 10 62.69 14.2
 0 5 10 75.99 15.1
 -1 -5 -10 152.28 14.3
 1 5 10 164.08 18.4
 1 5 10 106.09 18.9
 -2 -5 -10 38.2 11.4
 2 5 10 32.8 18.3
 2 5 10 48.3 12.5
 -3 -5 -10 30.2 12
 3 5 10 9.4 13.3
 3 5 10 29.6 17.6
 -4 -5 -10 46.1 13.3
 4 5 10 39.7 15.4
 -5 -5 -10 41.3 17.7
 -7 6 10 421.26 31
 -6 6 10 21.7 16.7
 -5 6 10 11.8 13.6
 -4 6 10 185.18 13.3
 -4 6 10 222.58 17.2
 -3 6 10 1805.42 80.79
 -3 6 10 1698.23 95.19
 -2 6 10 1283.47 53.89
 -2 6 10 1336.37 68.29
 -1 6 10 196.38 10.4
 -1 6 10 183.08 15.9
 0 -6 -10 168.98 15.4
 0 6 10 196.28 16.7
 0 6 10 153.48 19.5
 -1 -6 -10 150.48 18.8
 1 6 10 167.98 17.1
 -2 -6 -10 208.18 21.9
 2 6 10 218.38 19.3
 2 6 10 180.08 22
 3 6 10 498.25 32.1
 3 6 10 384.76 34.4
 4 6 10 34.7 17
 4 6 10 8 13.8
 -6 7 10 81.39 17.6
 -5 7 10 7.9 9.7
 -4 7 10 7 10.9
 -4 7 10 20.2 11.1
 -3 7 10 122.39 13.2
 -2 7 10 117.49 14
 -1 7 10 474.85 28.8
 0 7 10 323.27 22.5
 0 7 10 325.47 28.4
 1 7 10 125.99 16.9
 1 7 10 155.08 22.1
 2 7 10 24.3 16.4
 2 7 10 35.3 14.6
 -3 8 10 84.19 13.2
 -2 8 10 17.7 16.1
 -1 8 10 30.9 12.8
 0 8 10 12.1 18.3
 1 9 -11 35.2 18.3
 -1 -9 11 0 13.8
 0 -9 11 238.18 21.7
 1 -9 11 194.58 20.4
 -3 9 -11 93.19 14.7
 3 8 -11 145.49 20.5
 -3 -8 11 154.98 19.3
 2 8 -11 277.77 24.8
 -2 -8 11 237.98 25.2
 1 8 -11 137.89 18.2
 -1 -8 11 154.38 17.9
 0 8 -11 12.5 11
 0 8 -11 17.1 11.9
 -1 8 -11 188.68 17.5
 -2 8 -11 454.95 28
 -3 8 -11 766.42 45.4
 -4 8 -11 284.57 24.6
 -5 8 -11 19.9 17.7
 -4 -7 11 -0.7 11.9
 -3 -7 11 30.9 13
 2 7 -11 -2.9 15.7
 2 7 -11 9.6 6.6
 1 7 -11 14.1 10.9
 1 7 -11 32.8 11.9
 0 7 -11 63.29 11.5
 -1 7 -11 67.59 14.8
 -2 7 -11 24.7 13.4
 -3 7 -11 30.6 14.2
 -4 7 -11 494.35 30.6
 -5 7 -11 45.5 13.8
 -6 7 -11 19.5 14
 -5 -6 11 390.26 29.7
 -4 -6 11 798.72 44.5
 -4 -6 11 842.52 44.7
 3 6 -11 460.25 31
 -3 -6 11 397.06 25
 2 6 -11 51.99 11.1
 1 6 -11 27.6 8.7
 1 6 -11 28.2 9.9
 0 6 -11 1098.19 68.49
 0 6 -11 1083.49 56.09
 -1 6 -11 1153.48 55.79
 -2 6 -11 58.99 10.7
 -3 6 -11 17.7 13.7
 -4 6 -11 20.3 15.1
 -5 6 -11 169.68 21.7
 -6 6 -11 73.59 19.8
 -6 -5 11 -1 10.1
 -6 -5 11 3.6 15.2
 -5 -5 11 24.4 10.2
 -5 -5 11 28.4 14.8
 -4 -5 11 258.47 17.4
 -4 -5 11 264.27 21.3
 3 5 -11 354.36 20
 2 5 -11 815.92 44.4
 1 5 -11 392.76 22.7
 1 5 -11 394.86 23.1
 0 5 -11 35.3 8.8
 0 5 -11 42.6 10
 -1 5 -11 460.65 26.7
 -2 5 -11 724.03 34.6
 -3 5 -11 1648.94 75.49
 3 -5 11 1697.73 95.09
 -4 5 -11 712.73 34.3
 4 -5 11 762.82 46.3
 -5 5 -11 -15.5 10.8
 -6 5 -11 186.38 22.4
 -7 5 -11 206.98 21.1
 -7 -4 11 310.87 22.2
 -7 -4 11 321.87 23.7
 -6 -4 11 340.17 23.4
 -6 -4 11 315.27 21.8
 -5 -4 11 175.28 16.2
 -5 -4 11 238.38 18.9
 -4 -4 11 3.4 6.6
 -4 -4 11 6.7 11.5
 3 4 -11 168.68 14.3
 2 4 -11 294.07 20.2
 1 4 -11 217.38 15.6
 0 4 -11 268.67 17.4
 0 4 -11 242.78 14.2
 -1 4 -11 106.19 11.1
 -2 4 -11 39.6 12.2
 2 -4 11 9.4 8.9
 -3 4 -11 2 8.3
 3 -4 11 0.5 6.6
 -4 4 -11 435.16 28.7
 -5 4 -11 30.6 15.6
 -6 4 -11 32 13
 -7 4 -11 44.2 19.5
 -7 -3 11 56.39 15.1
 -6 -3 11 431.26 24.5
 -6 -3 11 371.56 28.2
 -5 -3 11 719.43 35
 -5 -3 11 674.43 33.7
 -4 -3 11 578.34 30.3
 -4 -3 11 578.94 27.6
 3 3 -11 291.17 17.4
 2 3 -11 20.5 10.2
 1 3 -11 1426.86 63.09
 -1 -3 11 1477.15 100.19
 0 3 -11 3127.39 126.49
 0 3 -11 3272.07 187.98
 0 -3 11 2949.9 139.79
 -1 3 -11 2566.34 102.99
 -2 3 -11 407.66 22.1
 2 -3 11 424.06 19.4
 -3 3 -11 -13.7 11.3
 -4 3 -11 189.28 15.4
 -5 3 -11 227.98 17.9
 -6 3 -11 185.48 20.8
 -7 3 -11 38.8 17.8
 -8 -2 11 9.4 11.4
 -7 -2 11 22.1 10.7
 -6 -2 11 16.2 9.3
 -6 -2 11 5.2 6.3
 5 2 -11 81.09 8.1
 -5 -2 11 92.09 14.1
 -4 -2 11 143.39 12.3
 3 2 -11 370.06 20
 2 2 -11 358.66 17.8
 -2 -2 11 290.07 18.3
 1 2 -11 513.75 70.19
 -1 -2 11 515.95 107.19
 0 2 -11 336.57 18.8
 0 -2 11 336.77 18.4
 -1 2 -11 1954.3 88.19
 1 -2 11 2019.5 108.89
 -2 2 -11 635.64 31.4
 -3 2 -11 468.75 24
 -4 2 -11 402.66 24.1
 -5 2 -11 75.69 11.9
 -6 2 -11 623.44 31.3
 -7 2 -11 337.37 25.6
 -8 2 -11 98.39 19.6
 -8 -1 11 150.78 18.2
 -7 -1 11 702.83 36.2
 -6 -1 11 450.65 27.8
 -6 -1 11 458.75 24.4
 5 1 -11 813.12 32.2
 -5 -1 11 701.53 33.4
 -5 -1 11 797.02 44.5
 -4 -1 11 957.2 55.89
 3 1 -11 4.5 9.2
 2 1 -11 3478.05 150.98
 -2 -1 11 3383.86 135.59
 1 1 -11 603.94 30.9
 -1 -1 11 617.44 26.6
 0 1 -11 555.24 28.2
 0 -1 11 500.55 25.3
 -1 1 -11 9.8 6.4
 1 -1 11 8.9 2.3
 1 -1 11 15.5 8.2
 -2 1 -11 60.59 8.4
 2 -1 11 47 9.2
 -3 1 -11 162.38 22.5
 -4 1 -11 55.39 12.3
 -5 1 -11 22.2 12.6
 -6 1 -11 1.5 9.3
 -7 1 -11 27.8 11.2
 -7 1 -11 39.2 12.6
 -8 0 11 4.9 16.3
 -7 0 11 112.99 19.1
 5 0 -11 159.98 6.2
 -5 0 11 175.68 14.4
 -5 0 11 123.99 9.7
 -4 0 11 1908.01 75.39
 3 0 -11 197.58 13.2
 -3 0 11 183.68 13.2
 2 0 -11 19.3 7
 -2 0 11 -0.6 5
 1 0 -11 1634.14 81.09
 -1 0 11 1572.04 72.89
 0 0 -11 3392.06 168.08
 0 0 11 3263.17 146.69
 -1 0 -11 2868.41 124.79
 1 0 11 2916.11 117.69
 1 0 11 2952.8 123.69
 -2 0 -11 848.82 39.9
 2 0 11 817.02 41.1
 -3 0 -11 580.44 26.2
 -4 0 -11 210.98 14.2
 -5 0 -11 573.64 30.5
 -6 0 -11 192.58 17.6
 -6 0 -11 178.88 17.8
 -7 0 -11 64.59 14
 -7 0 -11 54.39 14.5
 -8 1 11 84.19 15.4
 -7 1 11 4.2 16.8
 -6 1 11 15.3 10.4
 5 -1 -11 44.6 3.1
 -5 1 11 61.19 13.8
 4 -1 -11 64.99 5.7
 -4 1 11 76.89 10.4
 3 -1 -11 201.38 20
 -3 1 11 194.48 19.4
 2 -1 -11 444.16 26.5
 2 -1 -11 389.86 30.9
 -2 1 11 429.86 25.4
 1 -1 -11 9 5
 1 -1 -11 -4.1 6.4
 1 -1 -11 3.6 8.3
 -1 1 11 2.2 6.3
 0 -1 -11 207.18 12.6
 0 -1 -11 163.48 12.6
 0 1 11 155.18 10.6
 -1 -1 -11 173.78 20.4
 -1 -1 -11 202.98 16.2
 1 1 11 234.68 31
 1 1 11 244.28 21.6
 -2 -1 -11 1096.39 51.69
 2 1 11 1141.09 51.69
 -3 -1 -11 1510.85 88.79
 3 1 11 1349.96 72.99
 -4 -1 -11 57.59 7.9
 -5 -1 -11 -4.2 9.3
 -5 -1 -11 -2.5 13.3
 -6 -1 -11 287.37 20
 -6 -1 -11 325.97 22.6
 -7 -1 -11 292.37 28.3
 -7 -1 -11 312.87 24.4
 -8 2 11 359.16 25.7
 -7 2 11 581.84 31.8
 -6 2 11 689.23 42.8
 -5 2 11 1228.48 55.29
 -4 2 11 11.6 11.3
 3 -2 -11 212.38 11
 3 -2 -11 223.08 11
 -3 2 11 189.98 13.4
 2 -2 -11 1329.87 66.19
 2 -2 -11 1210.08 59.99
 2 -2 -11 1222.48 59.39
 -2 2 11 1265.07 60.79
 -2 2 11 1250.97 56.39
 1 -2 -11 479.75 26.6
 1 -2 -11 500.95 22.5
 1 -2 -11 507.45 22.2
 -1 2 11 510.05 21.3
 0 -2 -11 247.38 15.1
 0 -2 -11 261.97 14
 0 2 11 250.47 12.9
 0 2 11 241.58 15.3
 -1 -2 -11 416.26 26.6
 1 2 11 422.36 21
 1 2 11 383.46 29.1
 -2 -2 -11 183.28 16.2
 -2 -2 -11 195.08 13
 2 2 11 170.28 13.5
 -3 -2 -11 26.9 13.1
 -3 -2 -11 21.7 6.6
 3 2 11 16.3 6.6
 -4 -2 -11 17.8 6.9
 -4 -2 -11 14.3 13.4
 4 2 11 8.2 5.8
 -5 -2 -11 8 5.6
 -5 -2 -11 -10.2 12.9
 -6 -2 -11 5.4 14.8
 -7 -2 -11 12.6 10.3
 -8 3 11 -3.2 12.4
 -7 3 11 32.7 12.8
 -6 3 11 674.03 41
 -5 3 11 805.62 38.2
 -4 3 11 661.33 30.7
 3 -3 -11 2 3.8
 -3 3 11 -0.1 3.4
 -3 3 11 2.3 9.3
 2 -3 -11 91.99 29.5
 -2 3 11 40.9 7.1
 -2 3 11 68.79 36.8
 -2 3 11 41.9 10.9
 1 -3 -11 1922.81 85.99
 -1 3 11 2048.59 78.89
 -1 3 11 2094.39 92.89
 -1 3 11 2030.6 79.39
 0 -3 -11 1961.1 105.39
 0 -3 -11 2080.89 78.39
 0 3 11 2083.59 95.19
 0 3 11 2037.6 99.59
 0 3 11 2027.1 94.19
 -1 -3 -11 1723.83 97.79
 -1 -3 -11 1687.23 73.99
 1 3 11 1851.11 81.89
 1 3 11 1835.72 77.19
 1 3 11 1801.12 68.19
 -2 -3 -11 1048.7 61.09
 -2 -3 -11 1099.19 47.9
 2 3 11 1108.89 46.9
 2 3 11 1100.89 52.89
 -3 -3 -11 -4.4 13.2
 -3 -3 -11 4.6 5.8
 3 3 11 -1.6 4.5
 -4 -3 -11 297.47 21.8
 -4 -3 -11 268.07 19.6
 -5 -3 -11 235.78 19.1
 -6 -3 -11 124.69 15.7
 -8 4 11 83.69 16.8
 -7 4 11 13.2 12.3
 -6 4 11 -6.4 10.5
 -5 4 11 -8.2 9.8
 -4 4 11 48.9 9.7
 3 -4 -11 9 5.2
 -3 4 11 12.9 7
 2 -4 -11 1.5 8.1
 -2 4 11 12.5 6.5
 -2 4 11 4.1 6.8
 -2 4 11 14.9 9.5
 -2 4 11 -0.4 5.2
 1 -4 -11 90.79 13
 -1 4 11 95.29 11
 -1 4 11 81.89 8
 0 -4 -11 99.49 13.9
 0 4 11 95.19 8
 0 4 11 110.79 14.3
 0 4 11 119.99 7.7
 0 4 11 106.99 12.3
 -1 -4 -11 929.31 36.4
 1 4 11 884.11 46.7
 1 4 11 876.51 43
 1 4 11 857.11 37.9
 1 4 11 872.11 39.6
 -2 -4 -11 822.42 40
 2 4 11 741.53 37.5
 2 4 11 745.63 36.8
 2 4 11 711.03 36.7
 -3 -4 -11 121.69 14.7
 3 4 11 160.68 17.2
 -4 -4 -11 22.2 15.6
 -5 -4 -11 37.1 17.2
 -7 5 11 486.85 32.2
 -6 5 11 321.17 23.2
 -5 5 11 279.07 21.5
 -4 5 11 8.1 11.5
 -3 5 11 395.26 22.3
 -3 5 11 408.96 19.8
 2 -5 -11 1177.38 64.79
 -2 5 11 1161.48 51.59
 -2 5 11 1272.17 47.6
 1 -5 -11 302.77 19.8
 -1 5 11 327.57 15.9
 -1 5 11 342.97 21.4
 -1 5 11 329.07 17.3
 0 -5 -11 72.99 14.5
 0 5 11 86.49 15.8
 0 5 11 53.89 18.2
 0 5 11 78.79 6.2
 -1 -5 -11 6.6 13.8
 1 5 11 26 11.1
 1 5 11 33.2 18.4
 -2 -5 -11 33.5 11.5
 2 5 11 18.3 12
 2 5 11 35.9 13.7
 -3 -5 -11 5.4 11.1
 3 5 11 19.6 12.9
 -4 -5 -11 11.5 12.1
 4 5 11 -1.5 12.7
 4 5 11 22.4 14.5
 -5 -5 -11 17.4 17.1
 5 5 11 -10.1 14.7
 -7 6 11 139.79 22.4
 -6 6 11 69.99 13.6
 -5 6 11 194.18 16.8
 -4 6 11 252.27 17.2
 -3 6 11 39.6 12.6
 -3 6 11 28.6 11.1
 -2 6 11 144.99 10.9
 -2 6 11 111.89 13.2
 -1 6 11 252.17 18.5
 0 -6 -11 905.21 44.4
 0 6 11 884.21 57.09
 0 6 11 891.11 41.1
 -1 -6 -11 572.54 31.5
 1 6 11 522.35 38
 1 6 11 608.84 30.9
 -2 -6 -11 102.39 19.3
 2 6 11 79.29 23.9
 2 6 11 92.59 20.4
 -3 -6 -11 18.1 13
 3 6 11 20.7 15.5
 3 6 11 49.8 15.1
 -4 -6 -11 204.48 20.1
 4 6 11 158.88 20.5
 -6 7 11 74.29 18
 -5 7 11 -2.7 13.1
 -4 7 11 0.9 7.3
 -4 7 11 2.2 10.8
 -3 7 11 6.1 9.3
 -2 7 11 -7.5 10
 -1 7 11 -4.7 10.5
 0 7 11 6.2 17.1
 0 7 11 24.2 16.8
 1 7 11 27.9 22.9
 1 7 11 33.5 18.7
 2 7 11 -2.1 22.8
 2 7 11 30 14.2
 -3 8 11 173.18 16.5
 -2 8 11 209.58 18.9
 -1 8 11 95.49 19.9
 0 8 11 -4.8 12.9
 0 -9 12 118.69 18.3
 -2 9 -12 225.38 23.2
 -3 9 -12 245.28 24
 3 8 -12 22 18.4
 -3 -8 12 8.8 17.8
 2 8 -12 25.5 17.9
 -2 -8 12 18.8 13.4
 1 8 -12 111.49 19.7
 -1 -8 12 86.99 16.2
 0 8 -12 261.17 21.3
 -1 8 -12 226.88 19.2
 -2 8 -12 20.7 10.6
 -3 8 -12 11.7 10.9
 -4 8 -12 99.19 15.2
 -5 8 -12 657.23 38.6
 -4 -7 12 274.57 26.2
 3 7 -12 214.58 21
 -3 -7 12 204.98 19.9
 2 7 -12 44.5 12.9
 2 7 -12 31.2 10.7
 -2 -7 12 22.3 12.7
 1 7 -12 23.3 9
 1 7 -12 36.7 13.4
 0 7 -12 264.07 20.9
 0 7 -12 235.58 20.7
 -1 7 -12 185.18 17.1
 -2 7 -12 13.7 9.8
 -3 7 -12 18.6 14.5
 -4 7 -12 3.6 15.6
 -5 7 -12 23.9 13
 -6 7 -12 -20.9 13.3
 -5 -6 12 -10 11
 -4 -6 12 53.49 13.4
 -4 -6 12 59.09 8.9
 3 6 -12 700.03 34.7
 -3 -6 12 681.93 34
 2 6 -12 1699.83 86.09
 2 6 -12 1738.43 90.99
 1 6 -12 1002.8 52.59
 1 6 -12 1167.68 54.19
 0 6 -12 116.29 16.5
 0 6 -12 101.79 11.1
 -1 6 -12 786.62 38.1
 -2 6 -12 1111.89 53.49
 -3 6 -12 968.9 52.89
 -4 6 -12 978.3 46.6
 -5 6 -12 28.4 17.5
 -6 6 -12 0.1 18.8
 -6 -5 12 129.59 15.1
 -6 -5 12 129.49 18.5
 -5 -5 12 0 13.9
 -5 -5 12 -0.1 9.7
 -4 -5 12 21 10.1
 -4 -5 12 18.3 14.2
 3 5 -12 -2.3 6.9
 2 5 -12 31.8 11.4
 1 5 -12 257.47 17.3
 1 5 -12 256.07 17.7
 0 5 -12 769.52 44.6
 0 5 -12 737.73 36.5
 -1 5 -12 495.85 27.6
 -2 5 -12 -1 8
 -3 5 -12 232.78 17.5
 3 -5 12 232.48 16.3
 -4 5 -12 684.33 36.1
 -5 5 -12 566.74 33.3
 -6 5 -12 327.47 24.1
 -7 5 -12 51.09 15.7
 -7 -4 12 14.5 9.4
 -7 -4 12 5.8 9.2
 -6 -4 12 199.48 15.8
 -6 -4 12 165.48 18.7
 -5 -4 12 464.95 24.5
 -5 -4 12 536.95 28.2
 -4 -4 12 872.91 45.2
 -4 -4 12 888.71 37.8
 3 4 -12 576.74 26.6
 2 4 -12 82.69 10.8
 1 4 -12 1082.79 46.4
 0 4 -12 191.88 11
 0 4 -12 200.88 18.1
 -1 4 -12 1768.32 74.39
 -2 4 -12 165.08 20.2
 -3 4 -12 359.46 20.7
 3 -4 12 309.47 19.2
 -4 4 -12 8.5 10.2
 -5 4 -12 23.9 11.9
 -6 4 -12 23.4 17.2
 -7 4 -12 11 13.3
 -7 -3 12 87.19 16.3
 -6 -3 12 96.39 12.4
 -6 -3 12 68.29 12.8
 -5 -3 12 0.4 11.2
 -5 -3 12 2.3 9.8
 -4 -3 12 193.38 16.3
 3 3 -12 1731.13 81.99
 2 3 -12 2309.87 102.09
 1 3 -12 2220.48 98.09
 0 3 -12 59.39 13.3
 -1 3 -12 323.17 20.9
 -2 3 -12 2595.64 113.79
 2 -3 12 2875.81 134.79
 -3 3 -12 1166.18 52.29
 -4 3 -12 950.2 44
 -5 3 -12 31.8 15.2
 -6 3 -12 -7.8 10.9
 -7 3 -12 81.39 15
 -8 -2 12 25.6 16.9
 -7 -2 12 122.49 15
 -6 -2 12 248.78 18.4
 -6 -2 12 278.87 16.9
 5 2 -12 5.1 3.8
 -5 -2 12 -16.5 12.2
 -5 -2 12 13.2 8.4
 -4 -2 12 367.66 24.1
 3 2 -12 -6.9 7.2
 2 2 -12 37.2 11.4
 1 2 -12 220.48 15.6
 -1 -2 12 223.28 14.2
 0 2 -12 712.13 32
 0 -2 12 608.34 28.7
 -1 2 -12 303.97 18.6
 -2 2 -12 21 7.9
 -3 2 -12 98.29 11.4
 -4 2 -12 1052.79 48.2
 -5 2 -12 675.93 31.9
 -6 2 -12 183.68 20.1
 -7 2 -12 64.39 17.8
 -8 -1 12 219.68 23.6
 -7 -1 12 -5.9 15.5
 -6 -1 12 150.68 15.5
 -6 -1 12 193.18 16.2
 -5 -1 12 2158.88 111.89
 -5 -1 12 2202.88 92.09
 -4 -1 12 2417.56 99.09
 3 1 -12 1110.19 49.5
 2 1 -12 694.73 63.79
 1 1 -12 459.05 24
 -1 -1 12 502.25 23.6
 0 1 -12 235.88 15.3
 0 -1 12 234.68 15.3
 -1 1 -12 2184.58 109.49
 1 -1 12 2128.79 99.89
 -2 1 -12 347.17 18.1
 -3 1 -12 571.64 27.8
 -4 1 -12 18.5 11.7
 -5 1 -12 93.59 15.4
 -6 1 -12 16.4 10.1
 -7 1 -12 47.9 12.6
 -7 1 -12 21.1 13.3
 -8 0 12 45.9 14.7
 -7 0 12 96.39 14.9
 -6 0 12 15.3 10.1
 -5 0 12 24.3 5.3
 -5 0 12 22.4 13.3
 -4 0 12 11.9 8.3
 3 0 -12 2129.09 93.59
 2 0 -12 1935.01 89.39
 -2 0 12 1843.72 96.69
 1 0 -12 2791.22 106.39
 1 0 -12 2733.13 109.49
 -1 0 12 2628.14 119.09
 0 0 -12 485.55 23.1
 0 0 12 434.66 20.9
 -1 0 -12 95.59 11.9
 1 0 12 82.49 7.6
 1 0 12 82.89 10
 -2 0 -12 2348.97 139.89
 2 0 12 2376.36 97.59
 -3 0 -12 3604.34 169.98
 -4 0 -12 517.25 26.3
 -5 0 -12 59.19 12.8
 -6 0 -12 21.9 12.9
 -6 0 -12 -6.5 9
 -7 0 -12 48.8 14.9
 -7 0 -12 17.5 13.4
 -8 1 12 17.5 17.8
 -7 1 12 191.08 18.4
 -6 1 12 261.57 21.9
 5 -1 -12 167.28 10
 -5 1 12 170.38 15
 4 -1 -12 43.5 5.2
 -4 1 12 56.49 13
 3 -1 -12 209.68 12.1
 -3 1 12 222.08 16.3
 2 -1 -12 -2.7 8.8
 2 -1 -12 4.8 5.8
 -2 1 12 -1.2 4.9
 1 -1 -12 177.18 23.9
 1 -1 -12 184.98 19.8
 1 -1 -12 201.78 19.7
 -1 1 12 168.38 25.4
 0 -1 -12 39.8 8.8
 0 -1 -12 23.3 8.4
 0 1 12 37.4 8.2
 -1 -1 -12 211.08 14.5
 1 1 12 169.08 15
 1 1 12 185.28 11.8
 -2 -1 -12 243.38 16.7
 2 1 12 217.78 17.6
 -3 -1 -12 54.79 7.7
 3 1 12 74.39 8.9
 -4 -1 -12 318.47 22.8
 -5 -1 -12 371.86 23.3
 -5 -1 -12 404.26 26.7
 -6 -1 -12 196.18 20.4
 -6 -1 -12 241.48 16.4
 -7 -1 -12 33 14.8
 -8 2 12 95.09 20.9
 -7 2 12 -2.9 17.2
 -6 2 12 446.96 25.5
 -5 2 12 962.2 40.1
 4 -2 -12 2377.06 118.59
 4 -2 -12 2278.87 153.18
 -4 2 12 2425.36 137.59
 -4 2 12 2402.16 110.19
 3 -2 -12 915.21 46.7
 3 -2 -12 907.31 39.4
 -3 2 12 877.21 39
 2 -2 -12 120.99 8.5
 2 -2 -12 102.79 10.5
 -2 2 12 98.79 10.2
 -2 2 12 102.89 11.6
 1 -2 -12 1021.5 57.39
 1 -2 -12 948.71 57.79
 1 -2 -12 959.5 43.3
 -1 2 12 920.51 53.99
 0 -2 -12 644.24 35.8
 0 2 12 701.13 29.6
 0 2 12 662.83 27.6
 -1 -2 -12 886.21 65.39
 1 2 12 850.31 40.3
 1 2 12 794.12 35.9
 -2 -2 -12 1271.17 56.29
 -2 -2 -12 1155.58 51.09
 2 2 12 1124.19 62.19
 2 2 12 1122.09 46.5
 -3 -2 -12 218.88 15.8
 -3 -2 -12 204.18 16.4
 3 2 12 198.48 12.1
 -4 -2 -12 2.2 13.2
 -4 -2 -12 0.5 6.8
 -5 -2 -12 9.4 10.5
 -5 -2 -12 5.1 5.5
 -6 -2 -12 46.9 16.5
 -8 3 12 50.79 19.3
 -7 3 12 17.5 16.9
 -6 3 12 23.7 12.1
 -5 3 12 8.5 9.5
 4 -3 -12 31.5 5.9
 -4 3 12 5.4 11.3
 3 -3 -12 988.1 38
 -3 3 12 1015 41.9
 -3 3 12 946.41 64.09
 2 -3 -12 288.77 14.7
 -2 3 12 289.37 15.5
 -2 3 12 280.87 15.5
 1 -3 -12 998.8 39.8
 -1 3 12 960.4 47.9
 -1 3 12 933.51 40.8
 -1 3 12 975.2 50.39
 0 -3 -12 78.19 8
 0 -3 -12 88.69 12.6
 0 3 12 81.99 7.3
 -1 -3 -12 642.54 28.4
 -1 -3 -12 589.04 39.1
 1 3 12 665.93 37.1
 1 3 12 668.03 34.7
 -2 -3 -12 970.8 42.3
 -2 -3 -12 928.11 51.59
 2 3 12 860.81 41.3
 2 3 12 939.81 40.9
 -3 -3 -12 587.24 35.7
 -3 -3 -12 621.04 34.3
 -4 -3 -12 218.18 16
 -4 -3 -12 156.38 19.7
 -5 -3 -12 8.4 10.9
 -6 -3 -12 102.39 15.3
 -8 4 12 77.09 21.3
 -7 4 12 212.08 23.9
 -6 4 12 257.47 22.9
 -5 4 12 285.57 22.6
 -4 4 12 51.89 13.5
 3 -4 -12 104.29 10.2
 -3 4 12 100.49 8.1
 -3 4 12 84.79 10.2
 -2 4 12 61.59 10.5
 1 -4 -12 542.55 25.2
 -1 4 12 553.14 27.8
 -1 4 12 461.95 24.3
 -1 4 12 534.15 26.6
 0 -4 -12 16.3 8.8
 0 4 12 19.1 6.2
 0 4 12 8 8.9
 0 4 12 17.2 6
 0 4 12 -11.5 13.6
 -1 -4 -12 62.19 14.3
 1 4 12 34.7 5.1
 1 4 12 51.29 16.3
 1 4 12 33.4 5.4
 1 4 12 25.3 13.9
 -2 -4 -12 62.39 15.6
 -2 -4 -12 89.69 7.2
 2 4 12 64.19 13.7
 -3 -4 -12 20.4 11.6
 3 4 12 7.9 11.2
 -4 -4 -12 70.59 17.9
 -5 -4 -12 26.6 16.6
 -7 5 12 0.2 12.3
 -6 5 12 231.88 22
 -5 5 12 739.63 35.8
 -4 5 12 1225.08 53.69
 -3 5 12 534.05 30.9
 2 -5 -12 25 10.8
 -2 5 12 27.4 9.4
 -2 5 12 37.8 12.3
 1 -5 -12 133.69 12.6
 -1 5 12 105.09 9.7
 -1 5 12 128.39 16.2
 0 -5 -12 914.51 41.6
 0 5 12 910.11 43.8
 0 5 12 1065.29 55.19
 0 5 12 977.3 49.6
 -1 -5 -12 498.15 27.6
 1 5 12 498.05 30.6
 1 5 12 456.25 26.3
 -2 -5 -12 148.69 15.9
 2 5 12 148.59 16.8
 -3 -5 -12 15.7 12.2
 3 5 12 -2.6 19.4
 -4 -5 -12 -8.5 12
 4 5 12 -14.6 20.1
 -6 6 12 32.7 16.3
 -5 6 12 -0.7 14.3
 -4 6 12 19.3 9
 -3 6 12 50.39 12.9
 -3 6 12 26.7 10.1
 -2 6 12 120.89 11.9
 -2 6 12 128.79 14.3
 1 -6 -12 27.9 10.2
 -1 6 12 12.7 15.4
 0 -6 -12 2.9 10.1
 0 6 12 -11.1 15.5
 0 6 12 17.1 14.9
 -1 -6 -12 126.89 15.7
 1 6 12 117.49 20.6
 1 6 12 152.88 24.7
 -2 -6 -12 234.08 23.4
 2 6 12 220.28 24.5
 2 6 12 243.78 21.5
 -3 -6 -12 303.97 23.4
 3 6 12 241.58 22.4
 3 6 12 329.17 33.1
 -5 7 12 176.48 16.9
 -3 7 12 63.99 11.5
 -2 7 12 45 12
 -1 7 12 86.89 14.5
 0 7 12 4.6 12.4
 1 7 12 51.99 23.6
 1 7 12 71.09 15.4
 2 7 12 27.6 19.8
 2 7 12 19.8 23
 -3 8 12 67.09 17
 -2 8 12 30.4 17.8
 -1 8 12 46.2 13.8
 -2 9 -13 47.1 17.6
 3 8 -13 96.29 17.2
 -3 -8 13 76.29 16.2
 2 8 -13 42 17.5
 -2 -8 13 23.3 18.3
 1 8 -13 19.5 15
 0 8 -13 16.3 10.4
 -1 8 -13 3.7 10.6
 -2 8 -13 75.49 17.1
 -3 8 -13 40.5 12.6
 -4 8 -13 31.5 17.7
 -4 -7 13 -6.3 11.7
 3 7 -13 219.88 23.2
 -3 -7 13 174.88 22.6
 2 7 -13 788.72 40.3
 2 7 -13 836.92 61.29
 1 7 -13 595.94 39
 1 7 -13 484.35 37
 0 7 -13 223.58 18.6
 -1 7 -13 35.5 12.2
 -2 7 -13 213.28 18.6
 -3 7 -13 245.28 22.3
 -4 7 -13 318.77 28.9
 -5 7 -13 25.4 13.6
 -5 -6 13 78.49 18.5
 -4 -6 13 69.19 14
 -4 -6 13 64.09 9.6
 3 6 -13 4.7 10.4
 -3 -6 13 -5.4 10.6
 2 6 -13 72.99 14.1
 2 6 -13 83.59 14.9
 1 6 -13 302.07 19.4
 1 6 -13 267.97 19.4
 0 6 -13 1881.01 100.29
 0 6 -13 1954.7 78.79
 -1 6 -13 511.25 27.3
 -2 6 -13 442.06 25.2
 -3 6 -13 75.29 18.3
 -4 6 -13 274.17 21.4
 -5 6 -13 657.03 37.1
 -6 6 -13 358.76 29.7
 -6 -5 13 8.1 10.5
 -6 -5 13 6.7 8.4
 -5 -5 13 98.49 17.2
 -5 -5 13 98.29 13.9
 -4 -5 13 284.67 19.5
 -4 -5 13 268.87 22.2
 3 5 -13 261.37 18.9
 2 5 -13 25.8 8.9
 1 5 -13 61.59 13.9
 1 5 -13 60.19 10.3
 0 5 -13 17.3 12.9
 0 5 -13 19 7.6
 -1 5 -13 -2 8.2
 -2 5 -13 262.97 18.3
 -3 5 -13 18.2 14.1
 3 -5 13 44.6 6.5
 -4 5 -13 41.6 12.2
 -5 5 -13 -5.6 11.5
 -6 5 -13 16.7 13.3
 -7 5 -13 209.28 22
 -7 -4 13 313.77 20.7
 -6 -4 13 446.16 27
 -6 -4 13 463.65 24.8
 -5 -4 13 36.3 13.1
 4 4 -13 241.88 18.5
 -4 -4 13 282.87 18.5
 3 4 -13 636.54 29.9
 2 4 -13 1212.78 53.89
 1 4 -13 2412.66 105.09
 0 4 -13 74.79 7.2
 0 4 -13 94.79 15
 -1 4 -13 564.04 31.2
 -2 4 -13 367.56 21.1
 -3 4 -13 439.56 26.2
 3 -4 13 503.45 30
 -4 4 -13 393.86 23.8
 -5 4 -13 11.5 11.6
 -6 4 -13 -1.1 12
 -7 4 -13 1.7 17.9
 -7 -3 13 4.7 14.4
 -6 -3 13 -5.4 10.5
 -6 -3 13 16.5 10.3
 -5 -3 13 95.49 11
 -5 -3 13 73.59 11.7
 4 3 -13 92.99 11.5
 3 3 -13 60.39 12.9
 2 3 -13 94.49 11.7
 1 3 -13 1025.9 43.3
 0 3 -13 4480.75 203.38
 -1 3 -13 1731.93 78.69
 -2 3 -13 881.41 46.7
 -3 3 -13 61.29 10.8
 -4 3 -13 451.05 26.9
 -5 3 -13 704.13 37.7
 -6 3 -13 727.03 37.8
 -7 3 -13 170.48 22.2
 -8 -2 13 149.99 21.7
 -7 -2 13 20.7 15
 -6 -2 13 4.8 13.7
 -6 -2 13 0.1 8.5
 -5 -2 13 216.58 15
 -5 -2 13 207.38 18.5
 4 2 -13 566.44 28.7
 -4 -2 13 502.25 25.7
 3 2 -13 995.5 46.4
 2 2 -13 309.17 20.7
 1 2 -13 185.48 17
 0 2 -13 149.88 13.6
 -1 2 -13 121.49 13.1
 -2 2 -13 118.89 37
 -3 2 -13 -2.1 8.1
 -4 2 -13 63.89 11.5
 -5 2 -13 15.2 10.6
 -6 2 -13 170.38 20.4
 -7 2 -13 165.08 17.9
 -8 -1 13 289.47 26.1
 -7 -1 13 385.16 24.6
 -6 -1 13 364.96 20
 -6 -1 13 307.77 23.5
 -5 -1 13 814.22 46.7
 -5 -1 13 817.52 37.1
 -4 -1 13 373.06 20.8
 3 1 -13 1832.42 84.49
 2 1 -13 1239.08 54.89
 1 1 -13 2656.83 109.49
 0 1 -13 619.64 28.9
 0 -1 13 605.54 36
 -1 1 -13 -2.1 7.1
 -2 1 -13 2118.19 87.39
 -3 1 -13 427.66 21.7
 -4 1 -13 1696.03 73.89
 -5 1 -13 182.98 18.4
 -6 1 -13 -3.1 9.7
 -7 1 -13 16.5 10
 -7 1 -13 2.5 15.1
 -8 0 13 19.7 18.1
 -7 0 13 22.4 12
 -6 0 13 -6.5 14.5
 -5 0 13 99.19 13
 -5 0 13 115.89 8.2
 -4 0 13 174.98 17
 3 0 -13 25.8 9.1
 2 0 -13 370.16 20.8
 1 0 -13 241.98 12.6
 1 0 -13 214.58 16.3
 -1 0 13 206.28 14
 0 0 -13 1497.05 56.49
 0 0 13 1483.65 71.99
 -1 0 -13 476.75 23.4
 1 0 13 454.75 20.4
 1 0 13 399.46 25.7
 -2 0 -13 869.71 50.19
 -3 0 -13 337.97 23.4
 -4 0 -13 148.99 12.9
 -5 0 -13 596.24 37
 -6 0 -13 491.85 28.8
 -6 0 -13 440.36 29.6
 -7 0 -13 40.3 11.4
 -7 0 -13 65.49 15.1
 -8 1 13 325.67 25
 -7 1 13 4.6 11.9
 -6 1 13 30 12
 5 -1 -13 230.58 9.1
 5 -1 -13 192.48 13.9
 -5 1 13 192.08 16.5
 -5 1 13 221.08 11.9
 4 -1 -13 1592.74 114.19
 -4 1 13 1722.23 75.09
 3 -1 -13 2002.2 118.99
 -3 1 13 2130.89 84.49
 2 -1 -13 243.38 17.2
 2 -1 -13 226.98 17.3
 1 -1 -13 11.6 9.4
 1 -1 -13 26.3 7.2
 1 -1 -13 14.8 5.8
 0 -1 -13 279.67 16.7
 0 1 13 279.27 15.2
 -1 -1 -13 290.27 15.3
 1 1 13 237.38 15.1
 1 1 13 238.48 14.1
 -2 -1 -13 158.18 11.9
 2 1 13 136.49 12
 2 1 13 150.18 10.9
 -3 -1 -13 10.2 8.5
 -4 -1 -13 9 9
 -5 -1 -13 11.2 13.8
 -5 -1 -13 -2.9 9.4
 -6 -1 -13 12.8 10.8
 -6 -1 -13 12.9 10.9
 -7 -1 -13 -9.3 14.5
 -8 2 13 180.38 23.9
 -7 2 13 181.58 19.4
 -6 2 13 365.26 27.2
 -5 2 13 2.3 13
 4 -2 -13 201.98 11.5
 4 -2 -13 211.58 16
 -4 2 13 195.88 15.7
 -4 2 13 197.28 9.6
 3 -2 -13 2041.4 91.79
 3 -2 -13 2098.79 97.49
 -3 2 13 2076.79 93.69
 2 -2 -13 3118.69 159.58
 2 -2 -13 3304.77 168.08
 2 -2 -13 3529.45 134.69
 -2 2 13 3218.28 122.19
 1 -2 -13 754.52 32.4
 1 -2 -13 763.72 43.2
 -1 2 13 709.93 37.8
 0 -2 -13 266.97 18.5
 0 2 13 334.07 19.1
 0 2 13 346.77 18.4
 -1 -2 -13 100.49 10.4
 1 2 13 115.49 18
 1 2 13 103.99 11
 -2 -2 -13 1025.3 61.29
 -2 -2 -13 934.71 52.69
 2 2 13 978 43.2
 2 2 13 1014.2 45.8
 -3 -2 -13 1097.99 78.19
 -3 -2 -13 1134.39 50.99
 3 2 13 1013.1 55.89
 -4 -2 -13 270.97 19.2
 -4 -2 -13 221.18 18.4
 -5 -2 -13 162.98 13.4
 -5 -2 -13 105.49 14.6
 -6 -2 -13 14.7 15.5
 -8 3 13 38.5 14.7
 -7 3 13 8.1 17.7
 -6 3 13 124.79 19.3
 -5 3 13 22 14.4
 4 -3 -13 6.2 5
 -4 3 13 11 3.1
 -4 3 13 11.3 8.8
 -3 3 13 38.6 5.5
 -3 3 13 32.2 9
 2 -3 -13 212.28 13
 -2 3 13 168.98 11.9
 -2 3 13 168.08 13.9
 1 -3 -13 434.26 20.9
 -1 3 13 356.36 18.7
 -1 3 13 384.96 19.3
 0 -3 -13 313.87 21
 0 -3 -13 286.87 18.9
 0 3 13 303.57 17.3
 0 3 13 286.47 19
 -1 -3 -13 499.35 28.1
 -1 -3 -13 550.14 33
 1 3 13 608.94 32.4
 1 3 13 513.45 43.7
 -2 -3 -13 -5.9 13.4
 -2 -3 -13 -0.6 6
 2 3 13 -3.1 12.7
 2 3 13 3.9 4.3
 -3 -3 -13 37.5 6.5
 -3 -3 -13 48.8 15.6
 3 3 13 23.2 14.2
 -4 -3 -13 200.68 21.7
 -5 -3 -13 335.97 23.4
 -6 -3 -13 43.9 13.7
 -7 4 13 91.89 16.3
 -6 4 13 143.69 17.3
 -5 4 13 497.45 27.2
 -4 4 13 1016 43.8
 3 -4 -13 600.34 27.5
 -3 4 13 675.43 38.7
 -3 4 13 654.43 29.4
 2 -4 -13 338.77 19.3
 -2 4 13 393.66 19.6
 1 -4 -13 33.8 11.9
 -1 4 13 30.5 8
 -1 4 13 46.5 7.9
 0 -4 -13 260.37 17
 0 4 13 214.68 18.5
 0 4 13 218.38 14.3
 0 4 13 227.68 14.2
 -1 -4 -13 504.25 27.3
 1 4 13 482.05 23.2
 1 4 13 476.55 28.4
 -2 -4 -13 250.77 21.9
 -2 -4 -13 256.97 20.1
 2 4 13 213.38 19.9
 -3 -4 -13 8 11.4
 3 4 13 13.8 11.5
 -4 -4 -13 -4.6 16.2
 4 4 13 22.8 18.7
 -5 -4 -13 -1.5 16.4
 -7 5 13 68.89 20.1
 -6 5 13 133.59 19.6
 -5 5 13 -11.3 9.7
 -4 5 13 81.39 12
 -3 5 13 289.97 19.1
 2 -5 -13 713.73 33.2
 -2 5 13 705.63 36.1
 1 -5 -13 523.85 28.3
 -1 5 13 464.05 25.9
 -1 5 13 531.35 27.9
 0 5 13 99.49 7
 0 5 13 135.09 17.4
 0 5 13 101.59 14.1
 -1 -5 -13 73.69 16.5
 1 5 13 75.19 17.7
 1 5 13 76.29 20
 -2 -5 -13 369.16 23.7
 2 5 13 376.96 27.3
 -3 -5 -13 447.76 27.8
 3 5 13 509.65 32.5
 -4 -5 -13 209.48 20.7
 4 5 13 268.57 24.4
 -6 6 13 90.29 18.8
 -5 6 13 18 10.5
 -4 6 13 4.4 11.5
 -3 6 13 35.8 10.6
 -2 6 13 4.4 9.6
 -2 6 13 11.2 7.5
 1 -6 -13 48.8 11.4
 0 6 13 38.6 13.4
 -1 -6 -13 12.5 11.8
 1 6 13 14.5 12.6
 1 6 13 20.5 14.6
 -2 -6 -13 12.1 17.7
 2 6 13 13 20.9
 2 6 13 -11.3 13
 -3 -6 -13 7.3 18.1
 3 6 13 41.8 16.9
 -5 7 13 205.78 20.6
 -3 7 13 151.98 14.9
 -2 7 13 109.39 18.6
 -1 7 13 -9.4 16.5
 0 7 13 128.99 21.3
 1 7 13 71.09 16
 -2 9 -14 102.79 16.8
 -2 -8 14 181.58 19.8
 0 8 -14 43.1 15.2
 -1 8 -14 95.09 18
 -2 8 -14 11.2 14.9
 -3 8 -14 13.6 16.5
 -4 8 -14 -14.1 16.4
 -4 -7 14 179.38 22.8
 3 7 -14 99.99 15.5
 -3 -7 14 100.29 16.1
 2 7 -14 14.3 14
 2 7 -14 8 8.6
 1 7 -14 10.5 9.7
 1 7 -14 1.2 12.1
 0 7 -14 648.84 35.7
 -1 7 -14 987.4 56.99
 -2 7 -14 469.25 30.3
 -3 7 -14 50.09 12.8
 -4 7 -14 15.6 17.8
 -5 7 -14 98.49 16.7
 -5 -6 14 3.5 11.2
 -4 -6 14 12.2 16
 -4 -6 14 6.9 10.3
 3 6 -14 -11.1 11.2
 2 6 -14 29.4 9.9
 2 6 -14 52.19 13.2
 1 6 -14 14.9 10.3
 1 6 -14 15.6 13.3
 0 6 -14 53.89 12.2
 -1 6 -14 324.87 24.4
 -2 6 -14 383.66 24.7
 -3 6 -14 674.83 35.4
 -4 6 -14 94.49 15.4
 -5 6 -14 96.69 16.7
 -6 6 -14 45.8 19.8
 -6 -5 14 304.97 26.8
 -6 -5 14 303.47 22.3
 -5 -5 14 341.47 23.4
 -5 -5 14 397.36 23.9
 4 5 -14 29.7 9.5
 -4 -5 14 12.6 8.9
 -4 -5 14 33.5 15.1
 3 5 -14 5.2 12.3
 2 5 -14 669.43 35.2
 1 5 -14 443.96 27.8
 1 5 -14 432.56 26.3
 0 5 -14 391.96 25.5
 -1 5 -14 39.4 10.6
 -2 5 -14 129.09 14.4
 -3 5 -14 65.89 12.7
 -4 5 -14 24.7 11.9
 -5 5 -14 21.9 12.9
 -6 5 -14 -4.4 12.8
 -7 -4 14 9.8 9.6
 -6 -4 14 223.88 17.8
 -6 -4 14 188.28 16.9
 -5 -4 14 215.08 18.6
 -5 -4 14 196.98 18.6
 4 4 -14 986.4 48.5
 3 4 -14 1157.38 55.59
 2 4 -14 76.59 11.9
 1 4 -14 826.12 40.5
 1 4 -14 930.61 45.7
 0 4 -14 576.04 28.8
 -1 4 -14 1791.52 87.39
 -2 4 -14 1832.72 79.69
 -3 4 -14 24.8 10.4
 3 -4 14 20.8 4.7
 -4 4 -14 48.2 12.6
 -5 4 -14 413.66 30.2
 -6 4 -14 344.17 30.2
 -7 4 -14 370.76 30.2
 -7 -3 14 147.19 16.3
 -6 -3 14 6 13.9
 -6 -3 14 1.1 7.7
 -5 -3 14 21.3 8.3
 -5 -3 14 8.1 12.5
 4 3 -14 54.09 13.6
 3 3 -14 18.5 12.5
 2 3 -14 -1.9 8.6
 1 3 -14 24.2 9.9
 0 3 -14 303.57 21.8
 -1 3 -14 470.95 25.6
 -2 3 -14 402.76 22.1
 -3 3 -14 1057.09 44.9
 -4 3 -14 100.59 13.8
 -5 3 -14 20.9 12
 -6 3 -14 183.58 22.5
 -7 3 -14 211.88 23.9
 -7 -2 14 388.46 29
 -6 -2 14 744.03 40.2
 -6 -2 14 760.02 40.1
 -5 -2 14 462.65 24.6
 -5 -2 14 445.26 25.2
 4 2 -14 459.95 25.6
 3 2 -14 398.26 22.2
 2 2 -14 795.62 34.7
 1 2 -14 1737.63 64.49
 0 2 -14 1281.37 54.79
 -1 2 -14 76.29 11
 -2 2 -14 1.3 8.1
 -3 2 -14 544.35 28.3
 -4 2 -14 200.48 16.7
 -5 2 -14 85.19 13.6
 -6 2 -14 -8.5 10.9
 -7 2 -14 6.7 16.4
 -8 -1 14 24.3 13.2
 -7 -1 14 21.1 16.4
 -6 -1 14 104.39 14.8
 -6 -1 14 97.89 9.5
 -5 -1 14 1555.74 73.79
 -5 -1 14 1577.24 63.59
 -4 -1 14 45.2 10.4
 3 1 -14 479.65 24.9
 2 1 -14 22 8.9
 1 1 -14 930.31 42.2
 0 1 -14 4207.68 168.88
 -1 1 -14 1549.74 63.69
 -2 1 -14 449.36 22.7
 -3 1 -14 443.76 22.8
 -4 1 -14 274.17 18.4
 -5 1 -14 502.55 28.6
 -6 1 -14 318.07 21.8
 -7 1 -14 163.48 20.5
 -8 0 14 114.29 17.2
 -7 0 14 90.49 19.1
 -6 0 14 141.39 16.1
 -5 0 14 95.09 7.9
 -5 0 14 116.19 17
 -4 0 14 374.66 21.5
 3 0 -14 104.49 11.8
 2 0 -14 86.39 20.7
 1 0 -14 770.72 38.6
 1 0 -14 709.83 32.6
 0 0 -14 59.69 9.5
 -1 0 -14 63.19 12
 1 0 14 81.49 7.1
 -2 0 -14 526.35 24.7
 2 0 14 543.25 32.5
 -3 0 -14 269.17 18.1
 -4 0 -14 18.4 11.1
 -5 0 -14 3.1 8.3
 -6 0 -14 57.89 13.1
 -6 0 -14 85.59 12.3
 -7 0 -14 122.49 17.4
 -7 0 -14 115.59 18.1
 -8 1 14 40.6 15.2
 -7 1 14 570.64 35.8
 -6 1 14 486.05 32
 5 -1 -14 79.29 6.1
 5 -1 -14 62.19 4.9
 -5 1 14 60.79 4.5
 -5 1 14 42.2 11.6
 4 -1 -14 142.59 9.6
 -4 1 14 126.99 16.2
 3 -1 -14 390.76 21
 3 -1 -14 382.36 21.6
 -3 1 14 410.16 21.4
 2 -1 -14 1769.52 98.29
 2 -1 -14 1722.73 78.19
 2 -1 -14 1771.42 80.49
 1 -1 -14 2033.8 87.79
 1 -1 -14 2235.28 96.29
 0 -1 -14 701.63 32.1
 0 1 14 629.14 37.8
 -1 -1 -14 22.5 7.3
 1 1 14 15.9 7.9
 1 1 14 23.2 7.7
 -2 -1 -14 287.67 18.2
 2 1 14 293.07 16.3
 -3 -1 -14 551.74 34.7
 -4 -1 -14 225.28 16.5
 -5 -1 -14 61.79 12.4
 -5 -1 -14 39.7 12.2
 -6 -1 -14 35 12.5
 -6 -1 -14 38.8 12.3
 -8 2 14 -12.7 13.5
 -7 2 14 20.7 17.8
 -6 2 14 -6.5 11.1
 5 -2 -14 54.09 4.1
 -5 2 14 41.5 11.4
 4 -2 -14 255.87 12.9
 4 -2 -14 246.08 13.5
 -4 2 14 293.27 20.4
 3 -2 -14 387.16 21.4
 3 -2 -14 411.96 21
 -3 2 14 420.66 23.4
 2 -2 -14 -6.7 7.2
 -2 2 14 -2.4 7
 1 -2 -14 340.17 33.9
 1 -2 -14 359.56 23.1
 0 -2 -14 1823.82 103.89
 0 2 14 1836.62 73.19
 -1 -2 -14 1114.79 59.19
 1 2 14 1120.49 51.59
 1 2 14 1033.6 58.99
 -2 -2 -14 109.09 10.9
 2 2 14 139.69 14.9
 2 2 14 97.49 11.6
 -3 -2 -14 12.7 8.4
 -3 -2 -14 2.5 14.9
 -4 -2 -14 152.38 12.7
 -4 -2 -14 105.69 15.1
 -5 -2 -14 405.16 27.4
 -5 -2 -14 321.37 22.5
 -6 -2 -14 238.58 20.7
 -8 3 14 176.18 20.5
 -7 3 14 145.69 18.5
 -6 3 14 -9.7 11.2
 -5 3 14 119.69 14.6
 4 -3 -14 82.09 6.7
 -4 3 14 84.79 14.9
 -4 3 14 80.29 5.7
 3 -3 -14 280.47 19.7
 -3 3 14 246.98 22.7
 -3 3 14 257.07 14.1
 2 -3 -14 32.4 9.7
 -2 3 14 39.7 8.3
 1 -3 -14 117.59 13.5
 -1 3 14 126.19 12
 -1 3 14 116.59 11.5
 0 -3 -14 81.09 9.3
 0 -3 -14 93.59 14
 0 3 14 103.29 9.5
 0 3 14 90.29 12.3
 -1 -3 -14 54.99 7.7
 -1 -3 -14 65.29 11.6
 1 3 14 51.49 14
 1 3 14 53.89 8.3
 -2 -3 -14 19.4 14.5
 -2 -3 -14 14.1 7
 2 3 14 12.7 13.3
 -3 -3 -14 86.79 8.6
 -3 -3 -14 63.29 12.8
 3 3 14 74.49 13.1
 -4 -3 -14 124.19 16.4
 -5 -3 -14 19.5 16.9
 -7 4 14 255.27 22.3
 -6 4 14 426.06 29.8
 -5 4 14 123.89 18.2
 4 -4 -14 53.29 6.5
 3 -4 -14 567.44 26.1
 -3 4 14 509.95 26
 -3 4 14 549.25 26.7
 2 -4 -14 181.48 13.4
 -2 4 14 204.48 13.5
 1 -4 -14 1890.31 81.29
 -1 4 14 2004.3 94.29
 -1 4 14 1888.41 81.39
 0 -4 -14 467.95 24.4
 0 4 14 469.25 24.8
 0 4 14 457.95 23.6
 1 4 14 40.5 6.8
 1 4 14 35.8 12.3
 -2 -4 -14 78.59 17.4
 2 4 14 102.29 18.7
 3 4 14 109.29 16.8
 -4 -4 -14 196.78 20.2
 4 4 14 257.77 26.3
 -5 -4 -14 165.88 18.9
 -7 5 14 23.9 18.4
 -6 5 14 -1.9 11.7
 -5 5 14 8.9 14.8
 -4 5 14 129.29 16.6
 3 -5 -14 54.19 11.2
 -3 5 14 62.29 13
 2 -5 -14 62.69 13.1
 -2 5 14 75.49 12.2
 1 -5 -14 454.35 27.1
 -1 5 14 372.26 23.2
 0 -5 -14 387.16 23.9
 -1 -5 -14 326.57 24.3
 1 5 14 294.77 24.4
 2 5 14 51.39 16.2
 -3 -5 -14 8.7 12.3
 3 5 14 6.5 13.5
 -4 -5 -14 99.69 21.3
 4 5 14 92.69 18.5
 -6 6 14 49.99 13.3
 -5 6 14 111.09 17.4
 -4 6 14 233.78 17.6
 -3 6 14 95.19 12.6
 2 -6 -14 189.58 18.6
 1 -6 -14 2.8 13.9
 -1 6 14 2.2 10.9
 0 -6 -14 -11 10.6
 0 6 14 -30.2 16.7
 -1 -6 -14 16 17.2
 1 6 14 -0.5 12.5
 1 6 14 42 20.5
 -2 -6 -14 50.29 18.6
 2 6 14 25.5 15.7
 3 6 14 1 23.6
 -2 7 14 625.04 39
 -1 7 14 399.16 28.5
 0 7 14 69.79 15
 1 7 14 83.69 19.3
 1 7 14 126.09 22.3
 -2 -8 15 244.98 26.3
 1 8 -15 8.1 12.9
 0 8 -15 103.09 15.2
 -1 8 -15 266.37 29.6
 -2 8 -15 294.47 23.4
 -3 8 -15 231.78 21.2
 -4 8 -15 1.5 11.7
 -4 -7 15 1.7 12.8
 3 7 -15 176.08 21
 3 7 -15 160.08 16.9
 -3 -7 15 204.68 23
 2 7 -15 140.39 17.3
 2 7 -15 189.88 19.4
 1 7 -15 365.36 23.8
 1 7 -15 371.46 30.9
 0 7 -15 52.99 16.1
 -1 7 -15 42.8 16.8
 -2 7 -15 54.89 13
 -3 7 -15 723.73 36.8
 -4 7 -15 479.75 29.4
 -5 7 -15 198.78 20.8
 -5 -6 15 125.99 20
 -5 -6 15 169.08 16.7
 4 6 -15 67.09 11.3
 -4 -6 15 69.59 14.3
 3 6 -15 2.7 12.3
 2 6 -15 25.8 11.8
 2 6 -15 21.7 10.2
 1 6 -15 34.1 14.7
 1 6 -15 32.4 10.3
 0 6 -15 78.99 13.6
 -1 6 -15 27.9 11.4
 -2 6 -15 0.8 14.3
 -3 6 -15 -7.1 14.9
 -4 6 -15 181.78 18.6
 -5 6 -15 54.39 14.9
 -6 6 -15 6.8 13.9
 -6 -5 15 46.9 10.9
 -6 -5 15 27.2 11.5
 -5 -5 15 287.57 21.7
 -5 -5 15 315.17 24.2
 4 5 -15 975.9 48.4
 -4 -5 15 946.91 44.6
 3 5 -15 1083.29 48.7
 2 5 -15 576.64 31
 1 5 -15 196.88 14.7
 1 5 -15 222.88 18
 0 5 -15 441.16 28.2
 -1 5 -15 1232.08 67.09
 -2 5 -15 727.23 34.5
 -3 5 -15 141.09 15.7
 -4 5 -15 16.3 16.4
 -5 5 -15 8.4 18
 -6 5 -15 157.38 23.7
 -6 -4 15 2.6 13.6
 -6 -4 15 20.5 10
 -5 -4 15 -4.8 9
 -5 -4 15 9.9 12.9
 4 4 -15 15.3 9.2
 3 4 -15 186.38 18.4
 2 4 -15 638.24 31.3
 1 4 -15 414.56 22.3
 1 4 -15 407.46 24
 0 4 -15 150.78 15.6
 -1 4 -15 437.16 24.6
 -2 4 -15 396.46 23.2
 -3 4 -15 935.81 40.7
 3 -4 15 925.81 53.49
 -4 4 -15 1058.49 47.3
 -5 4 -15 381.36 28.6
 -6 4 -15 2.1 12.7
 -7 4 -15 121.99 19.1
 -7 -3 15 68.29 17.8
 -6 -3 15 677.03 34.9
 -6 -3 15 635.84 51.79
 -5 -3 15 481.65 28.8
 -5 -3 15 535.65 26.6
 4 3 -15 91.79 15.9
 3 3 -15 15.7 9.7
 2 3 -15 465.85 25.4
 1 3 -15 119.79 18.3
 0 3 -15 1100.99 50.39
 -1 3 -15 89.79 12.5
 -2 3 -15 92.39 15.7
 -3 3 -15 50.99 11.6
 -4 3 -15 82.09 17
 -5 3 -15 101.29 19.1
 -6 3 -15 28.9 13.7
 -7 3 -15 4.4 12.8
 -7 -2 15 12.6 11.5
 -6 -2 15 104.69 10.5
 -6 -2 15 115.59 18.3
 -5 -2 15 412.56 23.8
 -5 -2 15 490.65 25.8
 4 2 -15 574.54 31.7
 3 2 -15 335.07 22.8
 2 2 -15 840.02 44.5
 1 2 -15 80.49 15.1
 0 2 -15 1086.59 48.1
 -1 2 -15 2705.83 127.39
 -2 2 -15 1097.99 47.2
 -3 2 -15 230.88 17.2
 -4 2 -15 -9.1 13.3
 -5 2 -15 98.19 17.8
 -6 2 -15 89.49 14.9
 -7 2 -15 99.99 16.1
 -8 -1 15 53.59 14.3
 -7 -1 15 40.4 13.7
 -6 -1 15 41.2 16.6
 -5 -1 15 6.4 14.8
 4 1 -15 0.5 9
 -4 -1 15 2.4 9.7
 3 1 -15 13.3 12.2
 2 1 -15 641.74 30.1
 1 1 -15 9 8.3
 1 1 -15 12.2 3.7
 0 1 -15 26.4 9.4
 -1 1 -15 326.07 19.6
 -2 1 -15 642.94 35.1
 2 -1 15 699.73 34.6
 -3 1 -15 138.79 15.8
 -4 1 -15 809.52 37.9
 -5 1 -15 198.58 19.8
 -6 1 -15 -0.6 14.5
 -7 1 -15 150.98 17.4
 -8 0 15 57.39 15.4
 -7 0 15 116.09 20.3
 -6 0 15 871.21 50.09
 -5 0 15 1141.49 58.19
 -4 0 15 0.5 9.3
 3 0 -15 76.69 42.7
 2 0 -15 703.73 34.7
 1 0 -15 520.25 26.6
 1 0 -15 514.65 28.7
 0 0 -15 720.03 36.2
 -1 0 -15 3.8 10.6
 2 0 15 54.69 7.5
 -3 0 -15 142.79 15.8
 -4 0 -15 10.9 11.2
 -5 0 -15 53.39 10.9
 -6 0 -15 5.8 9.3
 -8 1 15 58.89 21
 -7 1 15 58.29 18.9
 -6 1 15 43.5 16.9
 5 -1 -15 664.53 33.3
 -5 1 15 589.04 33.7
 4 -1 -15 598.64 31.6
 -4 1 15 623.64 29.4
 3 -1 -15 1017.1 53.19
 3 -1 -15 948.01 47.4
 -3 1 15 1066.29 45.3
 2 -1 -15 135.39 13.6
 2 -1 -15 128.99 12.7
 1 -1 -15 71.29 8
 1 -1 -15 64.99 9.9
 0 -1 -15 640.74 31.2
 -1 -1 -15 2309.37 119.19
 1 1 15 1974.4 82.79
 -2 -1 -15 1240.18 60.89
 2 1 15 1212.58 55.19
 -3 -1 -15 42 11.5
 -4 -1 -15 7.9 10.3
 -5 -1 -15 146.49 20.3
 -5 -1 -15 176.98 14.3
 -6 -1 -15 134.69 16.7
 -6 -1 -15 141.39 15.8
 -8 2 15 132.79 19.7
 -7 2 15 79.59 20
 -6 2 15 63.39 18.2
 5 -2 -15 22.4 3.5
 -5 2 15 37.3 15.4
 4 -2 -15 262.77 19.9
 4 -2 -15 259.47 14.2
 -4 2 15 250.77 18.2
 3 -2 -15 12.7 5.1
 -3 2 15 15.8 8.7
 2 -2 -15 397.16 23.9
 1 -2 -15 44.8 10.5
 1 -2 -15 33.6 7.3
 0 -2 -15 30.4 9.4
 -1 -2 -15 15.4 8.7
 1 2 15 17 7.6
 -2 -2 -15 297.57 25.9
 2 2 15 276.97 19.6
 -3 -2 -15 585.64 29.6
 -3 -2 -15 672.23 33.5
 3 2 15 588.34 36.4
 -4 -2 -15 442.96 31.3
 -4 -2 -15 483.55 27.6
 -5 -2 -15 26.8 12.7
 -6 -2 -15 21.4 17.1
 -7 3 15 314.67 24.8
 -6 3 15 448.76 27
 -5 3 15 1067.59 47.7
 4 -3 -15 314.47 17.4
 -4 3 15 266.87 19.2
 3 -3 -15 6.5 6
 -3 3 15 16.3 6.3
 -3 3 15 -1.5 8.2
 2 -3 -15 1110.99 51.49
 -2 3 15 1172.48 45.9
 -2 3 15 1174.08 78.39
 1 -3 -15 250.47 17.9
 1 -3 -15 217.08 15.7
 0 -3 -15 637.84 26.9
 0 -3 -15 584.44 29.1
 0 3 15 644.34 36.9
 -1 -3 -15 201.68 19
 -1 -3 -15 176.38 13.3
 1 3 15 146.59 17.4
 1 3 15 165.58 12.8
 -2 -3 -15 54.89 12.3
 -2 -3 -15 43 7.5
 2 3 15 54.69 11.5
 -3 -3 -15 36.7 8.2
 -3 -3 -15 53.99 17
 3 3 15 32.2 15.8
 -4 -3 -15 -17.9 17
 4 3 15 33.9 17
 -5 -3 -15 18.3 12.7
 -7 4 15 -10.2 12.3
 -6 4 15 89.39 19.9
 -5 4 15 469.75 30.5
 4 -4 -15 554.14 23.6
 -4 4 15 543.55 31.8
 3 -4 -15 70.69 10.8
 -3 4 15 89.99 13.7
 2 -4 -15 96.49 12.9
 -2 4 15 77.59 11.9
 1 -4 -15 215.18 16.4
 -1 4 15 269.87 15.8
 0 -4 -15 703.53 32.7
 0 4 15 750.32 40.7
 -1 -4 -15 794.92 35.8
 1 4 15 761.22 53.99
 -2 -4 -15 907.31 43.1
 2 4 15 896.71 51.09
 -3 -4 -15 110.69 16.7
 3 4 15 152.78 18.3
 -4 -4 -15 6.2 13.3
 4 4 15 -0.5 17.9
 -7 5 15 73.19 20.5
 -6 5 15 24 12.5
 -5 5 15 -11.9 15
 -4 5 15 20.2 13.9
 3 -5 -15 37.9 8.6
 -3 5 15 52.79 12.3
 2 -5 -15 -4.1 11.5
 -2 5 15 27 9.4
 1 -5 -15 -1.4 12.7
 -1 5 15 0.2 6.7
 0 -5 -15 4.9 10.1
 -1 -5 -15 95.89 18.3
 1 5 15 74.79 20.6
 -2 -5 -15 200.08 19.7
 2 5 15 215.38 25.9
 -3 -5 -15 79.99 19.9
 3 5 15 92.69 22.9
 -6 6 15 370.26 24.9
 -5 6 15 172.68 19.3
 -4 6 15 246.78 20.1
 -3 6 15 25.4 10.7
 2 -6 -15 278.77 21.5
 1 -6 -15 426.66 26.8
 0 -6 -15 58.99 13.2
 -1 -6 -15 27.2 17.1
 1 6 15 9.4 13.6
 -2 -6 -15 -5.4 12.2
 2 6 15 17.2 22.4
 0 7 15 118.69 17.5
 -2 -8 16 240.08 22.8
 1 8 -16 875.61 48.4
 0 8 -16 461.85 31.3
 -1 8 -16 85.09 15.5
 -2 8 -16 62.79 19.1
 -3 8 -16 328.37 31.5
 -4 -7 16 17.2 18.2
 3 7 -16 35.3 13
 -3 -7 16 20.2 13.5
 2 7 -16 20.5 10.2
 1 7 -16 3.7 14
 0 7 -16 145.49 20.4
 -1 7 -16 216.08 23.5
 -2 7 -16 14.8 15.9
 -3 7 -16 139.29 21.4
 -4 7 -16 45.7 14.6
 -5 7 -16 174.28 20.7
 -5 -6 16 162.08 18
 -5 -6 16 208.28 16.4
 4 6 -16 534.95 36.8
 -4 -6 16 521.85 32.2
 3 6 -16 629.84 35.4
 2 6 -16 255.87 17.6
 2 6 -16 227.08 21.2
 1 6 -16 156.88 16.9
 1 6 -16 146.99 13.6
 0 6 -16 14.8 11.3
 -1 6 -16 506.65 32.8
 -2 6 -16 50.39 12.5
 -3 6 -16 166.78 21.2
 -4 6 -16 9.4 12.4
 -5 6 -16 10.5 12.8
 -6 -5 16 13.7 14.5
 -6 -5 16 44.3 14.5
 -5 -5 16 11.4 14.8
 -5 -5 16 27 10.6
 4 5 -16 7.3 9.4
 3 5 -16 191.28 17.1
 2 5 -16 785.82 38.4
 1 5 -16 1774.52 103.79
 1 5 -16 1644.94 78.09
 0 5 -16 1146.29 53.99
 -1 5 -16 34 12.1
 -2 5 -16 476.15 29.5
 -3 5 -16 682.13 34.1
 -4 5 -16 968.9 51.09
 -5 5 -16 391.26 29.8
 -6 5 -16 88.69 22.6
 -6 -4 16 13.8 11.1
 -6 -4 16 26.5 13.7
 -5 -4 16 143.29 17.6
 -5 -4 16 192.78 17
 4 4 -16 50.39 11.4
 3 4 -16 0.7 9.7
 2 4 -16 8.2 9.8
 1 4 -16 41.5 7.1
 1 4 -16 34.6 15
 0 4 -16 173.18 19.4
 -1 4 -16 8.3 14.4
 -2 4 -16 70.79 12.9
 -3 4 -16 25.4 15.3
 -4 4 -16 208.88 19.1
 -5 4 -16 213.68 20.5
 -6 4 -16 184.98 20.8
 -7 -3 16 322.97 23.8
 -6 -3 16 74.19 17.9
 -6 -3 16 55.99 10.1
 -5 -3 16 122.59 14.6
 -5 -3 16 94.39 13.9
 4 3 -16 973.7 51.99
 3 3 -16 2033.4 83.69
 2 3 -16 470.65 26.7
 1 3 -16 16.7 10.6
 0 3 -16 33.6 11
 -1 3 -16 460.85 25.8
 -2 3 -16 666.03 47.2
 -3 3 -16 500.05 34.7
 3 -3 16 470.35 20.8
 -4 3 -16 36.3 12.2
 -5 3 -16 10.5 12
 -6 3 -16 32.6 19.2
 -7 -2 16 -2.8 11.4
 -6 -2 16 102.59 12
 -6 -2 16 73.39 14.2
 -5 -2 16 7.4 14.8
 4 2 -16 -1.5 9.8
 3 2 -16 614.64 30.4
 2 2 -16 1243.58 53.39
 1 2 -16 1831.22 70.49
 0 2 -16 1480.15 57.19
 -1 2 -16 102.09 13.2
 -2 2 -16 259.07 18
 -3 2 -16 1391.66 54.59
 -4 2 -16 553.14 30.7
 -5 2 -16 268.77 21
 -6 2 -16 27.4 17.3
 -7 2 -16 15.4 17.2
 -7 -1 16 93.99 19.6
 -6 -1 16 258.57 23.5
 -5 -1 16 231.58 21.2
 4 1 -16 338.67 21.3
 -4 -1 16 306.07 21
 3 1 -16 252.07 20.6
 2 1 -16 4.8 9.4
 1 1 -16 4.5 12.3
 1 1 -16 5 4.2
 0 1 -16 70.09 11.5
 -1 1 -16 547.85 29.1
 -2 1 -16 17.4 8.9
 2 -1 16 23.9 4.3
 -3 1 -16 45.5 13.7
 -4 1 -16 305.27 22.5
 -5 1 -16 257.07 22.3
 -6 1 -16 163.48 20.4
 -8 0 16 80.39 21.4
 -7 0 16 629.94 40.3
 -6 0 16 6.2 16.8
 -5 0 16 401.66 24.6
 -4 0 16 1782.42 77.69
 3 0 -16 1414.46 66.39
 2 0 -16 1915.01 79.29
 1 0 -16 15.1 9.2
 1 0 -16 8.4 5.3
 0 0 -16 101.39 12.1
 -1 0 -16 768.52 45.8
 -2 0 -16 314.37 19.9
 2 0 16 357.96 20
 -3 0 -16 602.54 31.4
 -4 0 -16 137.89 16.1
 -5 0 -16 -6.7 9.1
 -6 0 -16 -0.4 8.9
 -8 1 16 75.19 22.2
 -7 1 16 39.7 18.8
 -6 1 16 3.8 11.4
 -5 1 16 -1.7 15
 4 -1 -16 47.4 6.2
 -4 1 16 25.7 10.7
 3 -1 -16 287.67 18.8
 3 -1 -16 272.67 16.3
 -3 1 16 236.58 17.6
 2 -1 -16 1308.97 64.79
 2 -1 -16 1314.77 77.39
 1 -1 -16 1372.96 69.99
 1 -1 -16 1223.98 57.89
 0 -1 -16 607.84 37.3
 -1 -1 -16 159.58 13.4
 1 1 16 196.48 13.2
 -2 -1 -16 322.67 20.6
 2 1 16 275.37 18.9
 -3 -1 -16 1278.67 61.59
 3 1 16 1366.66 66.79
 -4 -1 -16 834.92 48.9
 -5 -1 -16 201.28 15.7
 -5 -1 -16 169.28 21.9
 -6 -1 -16 9.9 16.8
 -7 2 16 78.69 20.8
 -6 2 16 162.88 21.8
 -5 2 16 416.96 27.7
 4 -2 -16 68.79 7.7
 4 -2 -16 50.79 7.6
 -4 2 16 64.59 12.2
 -3 2 16 352.16 20.8
 2 -2 -16 119.69 14.9
 1 -2 -16 100.59 11
 0 -2 -16 45.6 8.2
 -1 -2 -16 13 6.6
 1 2 16 11.4 7.3
 -2 -2 -16 45.5 12.7
 2 2 16 37.1 16.4
 -3 -2 -16 27 12.2
 -3 -2 -16 17.3 8.8
 3 2 16 7.1 11.6
 -4 -2 -16 31 9.9
 -4 -2 -16 27.2 17.7
 -5 -2 -16 102.39 19.7
 -7 3 16 109.79 22.3
 -6 3 16 -16.9 16.6
 -5 3 16 116.49 18.4
 4 -3 -16 953.7 51.19
 -4 3 16 868.01 44.6
 3 -3 -16 987.6 46.7
 -3 3 16 921.11 52.89
 -3 3 16 931.11 44.9
 2 -3 -16 577.24 28
 -2 3 16 589.54 28.2
 1 -3 -16 22.6 9.3
 1 -3 -16 22.3 9.5
 0 -3 -16 278.57 21.5
 0 -3 -16 349.67 22.9
 -1 -3 -16 292.97 19.9
 -1 -3 -16 297.07 15.9
 1 3 16 258.57 18.8
 1 3 16 215.38 18.8
 -2 -3 -16 424.16 27.5
 -2 -3 -16 462.35 29
 2 3 16 404.06 27.4
 -3 -3 -16 221.78 20.1
 -3 -3 -16 238.38 19.7
 3 3 16 268.67 23.6
 -4 -3 -16 28.4 13.6
 4 3 16 49.9 13.3
 -5 -3 -16 19 18.3
 -7 4 16 22.7 14.1
 -6 4 16 9.4 17.3
 -5 4 16 6.8 10.7
 4 -4 -16 -0.6 7.1
 -4 4 16 -9.4 13.5
 3 -4 -16 69.49 9.2
 -3 4 16 67.49 11.1
 2 -4 -16 279.47 18.8
 -2 4 16 248.48 17.9
 1 -4 -16 514.75 25.8
 -1 4 16 482.45 29.4
 0 -4 -16 90.29 13.4
 0 4 16 108.09 10.4
 -1 -4 -16 44.2 16.5
 -1 -4 -16 22.7 7.6
 1 4 16 25.6 12
 2 4 16 96.09 19.8
 -3 -4 -16 210.48 20.3
 3 4 16 191.48 20.7
 -4 -4 -16 166.18 24
 4 4 16 139.99 19.4
 -6 5 16 192.28 18.9
 -5 5 16 455.25 31.6
 -4 5 16 43.1 10.9
 3 -5 -16 64.89 12.3
 -3 5 16 67.39 10.4
 2 -5 -16 8.9 8.7
 -2 5 16 -7.7 8.7
 1 -5 -16 64.69 15.1
 -1 5 16 32.6 9.7
 0 -5 -16 118.99 15.2
 -1 -5 -16 19.2 12.4
 1 5 16 6.9 16.7
 -2 -5 -16 35.6 18.7
 2 5 16 26.2 20
 3 5 16 10.1 20.6
 -5 6 16 98.99 17.8
 -4 6 16 472.15 35.3
 2 -6 -16 107.99 16.6
 1 -6 -16 20.8 11.3
 0 -6 -16 126.29 20
 -1 -6 -16 249.38 22.2
 1 6 16 350.76 30.9
 -2 -6 -16 161.88 19.7
 2 6 16 194.08 23
 1 8 -17 306.67 24.9
 0 8 -17 255.07 22.2
 -1 8 -17 237.58 24.1
 -2 8 -17 525.25 35.2
 -3 8 -17 7.1 12.5
 3 7 -17 42.7 14.2
 -3 -7 17 0.2 12.9
 2 7 -17 212.78 18.4
 1 7 -17 20.3 15.4
 0 7 -17 44.8 13.2
 -1 7 -17 -1.9 11.2
 -2 7 -17 0.3 11.4
 -3 7 -17 29.9 18.1
 -4 7 -17 11.5 13.2
 -5 -6 17 224.08 21.2
 -5 -6 17 221.18 23.5
 4 6 -17 18.8 14.1
 -4 -6 17 33.1 13
 3 6 -17 36 11.2
 2 6 -17 454.55 35.9
 2 6 -17 395.46 27.7
 1 6 -17 1381.36 70.49
 0 6 -17 661.73 37.1
 -1 6 -17 577.34 32
 -2 6 -17 -0.9 10.8
 -3 6 -17 139.09 20.9
 -4 6 -17 486.05 30.2
 -5 6 -17 155.08 20
 -6 -5 17 5.3 9.8
 -5 -5 17 46.2 15.6
 -5 -5 17 25.8 11.5
 4 5 -17 87.69 13.1
 3 5 -17 65.59 16.1
 2 5 -17 13.2 14.8
 1 5 -17 9.6 6.8
 1 5 -17 5.4 15.1
 0 5 -17 1011.1 48.7
 -1 5 -17 709.83 37.3
 -2 5 -17 816.12 40.1
 -3 5 -17 212.68 19.7
 -4 5 -17 12.9 12.8
 -5 5 -17 329.87 28.7
 -6 5 -17 250.57 23.9
 -6 -4 17 129.59 14.4
 -6 -4 17 118.99 15.9
 -5 -4 17 0.3 8.7
 -5 -4 17 -3.9 10.8
 4 4 -17 225.58 21
 3 4 -17 287.37 23.4
 2 4 -17 257.47 20.1
 1 4 -17 71.79 6.5
 1 4 -17 49.9 12.6
 0 4 -17 76.79 16.8
 -1 4 -17 211.18 21.8
 -2 4 -17 28.8 11
 -3 4 -17 30.9 16.2
 -4 4 -17 -3.8 12
 -5 4 -17 -5.5 12.5
 -6 4 -17 33.6 20.2
 -7 -3 17 127.79 21
 -6 -3 17 674.83 35.6
 -6 -3 17 648.54 42.9
 -5 -3 17 419.86 25.3
 -5 -3 17 382.36 24.2
 4 3 -17 63.49 16.2
 3 3 -17 169.98 16.9
 2 3 -17 634.14 31.9
 1 3 -17 2656.73 111.99
 1 3 -17 2540.25 133.89
 0 3 -17 1249.38 61.19
 -1 3 -17 667.13 33
 -2 3 -17 57.89 15.6
 -3 3 -17 78.59 13.6
 -4 3 -17 514.35 33.3
 -5 3 -17 161.58 21.7
 -6 3 -17 92.19 17
 -7 -2 17 3.5 17.7
 -6 -2 17 25.9 12.8
 -5 -2 17 30.5 11.8
 4 2 -17 122.59 14.9
 3 2 -17 154.48 19
 2 2 -17 64.09 12.5
 1 2 -17 215.18 9.9
 1 2 -17 199.78 17.7
 0 2 -17 772.42 36.7
 -1 2 -17 1290.67 57.59
 -2 2 -17 975.2 43.5
 -3 2 -17 139.69 18.4
 -4 2 -17 0.7 10.4
 -5 2 -17 423.56 28.8
 -6 2 -17 317.57 27.4
 -7 -1 17 236.38 24.5
 -6 -1 17 39.5 18.3
 -5 -1 17 26.7 16.5
 4 1 -17 133.79 15.6
 -4 -1 17 169.58 16.5
 3 1 -17 600.84 30.2
 2 1 -17 1095.19 60.89
 1 1 -17 99.89 12.6
 0 1 -17 77.99 15.4
 -1 1 -17 195.68 18.6
 -2 1 -17 58.99 11.4
 2 -1 17 60.29 5.4
 -3 1 -17 17.2 9.8
 -4 1 -17 67.89 16
 -5 1 -17 -7.7 10.5
 -6 1 -17 22.3 11.9
 -7 0 17 184.08 19.6
 -6 0 17 514.25 32.6
 -5 0 17 469.85 29.5
 -4 0 17 708.93 35.6
 3 0 -17 435.26 24.7
 2 0 -17 503.05 26.3
 2 0 -17 479.45 32
 1 0 -17 2084.99 97.49
 1 0 -17 1860.31 105.59
 0 0 -17 1791.92 76.29
 -1 0 -17 325.07 20
 -2 0 -17 75.89 14.7
 2 0 17 91.19 8.7
 -3 0 -17 158.38 14.3
 3 0 17 168.48 11.4
 -4 0 -17 544.65 28.8
 -5 0 -17 378.46 25.3
 -6 0 -17 60.19 15.3
 -7 1 17 61.89 20.1
 -6 1 17 156.58 18
 -5 1 17 27 16.8
 4 -1 -17 8.7 6.5
 -4 1 17 38.1 15.5
 3 -1 -17 76.09 15.7
 2 -1 -17 64.89 14.6
 2 -1 -17 63.29 10
 1 -1 -17 46.5 8.2
 1 -1 -17 46.8 13.2
 0 -1 -17 111.29 14.1
 -1 -1 -17 601.54 38.6
 -2 -1 -17 241.48 20
 2 1 17 269.17 17.4
 -3 -1 -17 117.49 14.6
 3 1 17 140.29 14.2
 -4 -1 -17 53.29 12.5
 -5 -1 -17 77.49 19.3
 -5 -1 -17 79.59 11.3
 -6 -1 -17 201.88 23.4
 -7 2 17 97.09 17
 -6 2 17 23.1 17.5
 -5 2 17 34.9 16.5
 4 -2 -17 528.35 33.2
 -4 2 17 613.94 30.1
 -3 2 17 1652.63 71.89
 2 -2 -17 770.32 37.1
 1 -2 -17 117.49 12
 0 -2 -17 34.1 10.5
 -1 -2 -17 159.28 16.7
 1 2 17 160.68 14.7
 -2 -2 -17 118.19 10.8
 2 2 17 104.89 14.9
 -3 -2 -17 154.08 17.2
 -3 -2 -17 143.49 12.1
 3 2 17 154.48 17.4
 -4 -2 -17 19.8 9.4
 -4 -2 -17 15.6 18
 4 2 17 18.6 13.4
 -5 -2 -17 33 18.4
 -7 3 17 52.39 15.5
 -6 3 17 312.27 26.5
 -5 3 17 51.69 17.1
 4 -3 -17 -6 6.9
 -4 3 17 -8.7 10.1
 3 -3 -17 151.38 11.7
 -3 3 17 151.18 14.5
 2 -3 -17 1119.09 58.29
 -2 3 17 1199.08 60.29
 1 -3 -17 600.64 34.2
 1 -3 -17 534.65 30.2
 0 -3 -17 528.75 27.3
 0 -3 -17 533.95 32.7
 -1 -3 -17 41.3 12.4
 -1 -3 -17 38 8.6
 1 3 17 41 10.4
 -2 -3 -17 39.9 17.3
 2 3 17 52.99 12.1
 -3 -3 -17 461.05 30.5
 3 3 17 445.46 27.4
 -4 -3 -17 244.18 26
 4 3 17 295.77 25.5
 5 3 17 54.19 14.7
 -7 4 17 24.8 15.1
 -6 4 17 56.19 19
 -5 4 17 32.4 12.5
 4 -4 -17 162.78 13
 -4 4 17 208.28 19.9
 3 -4 -17 2.9 7.3
 -3 4 17 -2.5 8.8
 2 -4 -17 41.1 11.5
 -2 4 17 42.8 17.6
 1 -4 -17 9.5 13.6
 -1 4 17 17.8 9.5
 0 -4 -17 48.8 16.2
 0 4 17 38.3 10.4
 -1 -4 -17 88.69 14.9
 1 4 17 108.29 18.5
 -2 -4 -17 -17.6 12.5
 2 4 17 -2.9 11.3
 -3 -4 -17 -10 12.9
 3 4 17 13.9 16.9
 -4 -4 -17 23.2 19.9
 4 4 17 17.6 13.5
 -6 5 17 22.7 13.5
 -5 5 17 219.28 22.7
 -4 5 17 270.57 19.7
 3 -5 -17 780.12 49.2
 -3 5 17 710.93 36.1
 2 -5 -17 267.97 18.3
 -2 5 17 241.78 23.6
 1 -5 -17 115.09 17.4
 0 -5 -17 17.9 16
 -1 -5 -17 59.29 18.8
 1 5 17 91.69 16.4
 -2 -5 -17 211.78 20.5
 2 5 17 156.38 20.9
 -3 -5 -17 45.8 21.1
 3 5 17 88.69 24
 -5 6 17 57.49 16.6
 -4 6 17 -8.4 13.3
 2 -6 -17 116.09 17.4
 1 -6 -17 170.08 17.3
 0 -6 -17 215.68 23.2
 -1 -6 -17 22.5 18.4
 1 6 17 1.6 14.9
 1 8 -18 37.4 12.5
 0 8 -18 108.09 16.4
 -1 8 -18 2.7 12.6
 -2 8 -18 107.39 18.5
 3 7 -18 49.7 12.1
 2 7 -18 40.8 15.9
 1 7 -18 291.07 23.7
 0 7 -18 39.6 13.7
 -1 7 -18 140.59 18.1
 -2 7 -18 72.39 19.8
 -3 7 -18 4.2 12
 -4 7 -18 3 18.6
 4 6 -18 246.68 22
 3 6 -18 321.47 24.8
 2 6 -18 36.3 16.2
 1 6 -18 42.9 13.3
 0 6 -18 170.98 18.3
 -1 6 -18 580.94 35.5
 -2 6 -18 622.44 36.5
 -3 6 -18 345.17 25.7
 -4 6 -18 78.69 16.2
 -5 6 -18 0.3 12.6
 -5 -5 18 -2.3 10.3
 -5 -5 18 -8.4 15.3
 4 5 -18 12.4 14.4
 3 5 -18 0.5 14.7
 2 5 -18 22.6 15.8
 1 5 -18 8.3 11.3
 0 5 -18 76.79 13.9
 -1 5 -18 29.2 12.7
 -2 5 -18 63.59 17.6
 -3 5 -18 342.87 24.7
 -4 5 -18 108.09 17
 -5 5 -18 140.39 19
 -6 -4 18 95.69 18.7
 -6 -4 18 82.99 15.3
 -5 -4 18 743.03 36.6
 -5 -4 18 690.53 50.99
 4 4 -18 247.18 22.5
 3 4 -18 10.8 11.3
 2 4 -18 -8.1 15.1
 1 4 -18 1035.4 53.89
 1 4 -18 1018.5 62.99
 0 4 -18 242.78 19.7
 -1 4 -18 107.59 15.1
 -2 4 -18 11.5 10.6
 -3 4 -18 14.3 16.6
 -4 4 -18 108.79 20.3
 -5 4 -18 27.1 18.8
 -6 4 -18 -1.3 19.1
 -7 -3 18 22.2 17.8
 -6 -3 18 73.49 18.9
 -5 -3 18 84.59 14.9
 4 3 -18 345.07 23.4
 3 3 -18 2156.08 95.89
 2 3 -18 12.9 11
 1 3 -18 -8.6 10.4
 0 3 -18 890.51 45.6
 -1 3 -18 182.18 20.5
 -2 3 -18 2261.17 112.59
 -3 3 -18 284.87 21.5
 -4 3 -18 26.2 12.4
 -5 3 -18 10.1 12.7
 -6 3 -18 225.88 21.4
 -7 -2 18 233.48 24.9
 -6 -2 18 76.09 15.5
 -5 -2 18 0.4 11.6
 4 2 -18 56.59 16.7
 3 2 -18 113.39 18.2
 2 2 -18 28.3 11.4
 1 2 -18 41.8 2.9
 1 2 -18 38.7 15.1
 0 2 -18 214.58 20.6
 -1 2 -18 53.59 15.6
 -2 2 -18 36.6 15.7
 -4 2 -18 263.07 23.7
 -5 2 -18 4.1 16.6
 -6 2 -18 8.9 16.4
 -7 -1 18 279.87 27.4
 -6 -1 18 458.15 31.2
 -5 -1 18 836.52 46
 4 1 -18 675.13 35.7
 3 1 -18 2.3 10.5
 2 1 -18 479.25 27
 1 1 -18 1130.89 57.09
 1 1 -18 1100.09 53.19
 0 1 -18 1382.16 60.39
 -1 1 -18 979.8 52.79
 -2 1 -18 41.1 11.5
 -3 1 -18 264.17 22.1
 3 -1 18 226.98 12.9
 -4 1 -18 166.38 17.4
 -5 1 -18 149.99 19.8
 -6 1 -18 12.4 11.4
 -7 0 18 2.9 12.7
 -6 0 18 82.89 20.2
 -5 0 18 201.08 23
 -4 0 18 397.86 27.1
 3 0 -18 77.99 16.7
 2 0 -18 95.59 13.7
 2 0 -18 122.69 11.1
 1 0 -18 25.7 6.6
 1 0 -18 17.5 10
 0 0 -18 1910.81 87.69
 -1 0 -18 1159.68 49.1
 -2 0 -18 796.82 48
 2 0 18 745.63 39.3
 -3 0 -18 457.35 32.7
 3 0 18 464.45 32.6
 -4 0 -18 -2.1 12.5
 -5 0 -18 92.09 16.9
 -6 0 -18 152.88 18.9
 -7 1 18 312.47 28.6
 -6 1 18 160.18 19
 -5 1 18 0.7 16.6
 -4 1 18 223.88 21.9
 3 -1 -18 330.67 22
 2 -1 -18 63.89 12.1
 2 -1 -18 80.79 10.9
 1 -1 -18 345.27 27.6
 1 -1 -18 382.06 21.8
 0 -1 -18 26.2 9.2
 -1 -1 -18 74.59 12.6
 -2 -1 -18 36.1 11.5
 2 1 18 36.4 9.3
 -3 -1 -18 36.2 12
 3 1 18 30.7 8.4
 -4 -1 -18 16.6 11.9
 4 1 18 5.1 7.8
 -5 -1 -18 -2.5 7.8
 -5 -1 -18 -12.7 17.7
 -7 2 18 174.78 24.4
 -6 2 18 513.45 32.8
 -5 2 18 333.17 26.4
 4 -2 -18 56.29 8.8
 -4 2 18 69.69 17.2
 -3 2 18 13.4 14.5
 2 -2 -18 441.06 26.5
 1 -2 -18 1053.59 56.29
 0 -2 -18 795.22 44.3
 -1 -2 -18 468.45 25.2
 -2 -2 -18 15.9 9.6
 2 2 18 12.9 11.3
 -3 -2 -18 138.39 13.7
 -3 -2 -18 119.59 16.8
 3 2 18 172.08 18
 -4 -2 -18 219.78 21.3
 4 2 18 248.58 21.8
 -5 -2 -18 75.99 16
 5 2 18 57.49 16.4
 -7 3 18 18.9 14.5
 -6 3 18 2.2 12.5
 -5 3 18 15.6 16.5
 4 -3 -18 107.99 10.9
 -4 3 18 69.09 13.7
 3 -3 -18 454.95 23.3
 -3 3 18 384.16 25.5
 2 -3 -18 72.89 13.3
 -2 3 18 73.69 14.4
 1 -3 -18 -1.6 10.2
 1 -3 -18 8.2 9.5
 0 -3 -18 258.47 16.1
 0 -3 -18 268.57 19.7
 -1 -3 -18 686.03 39.2
 -1 -3 -18 748.33 39.5
 1 3 18 690.33 38.6
 -2 -3 -18 255.57 21.6
 -2 -3 -18 280.17 24.6
 2 3 18 299.57 23.8
 -3 -3 -18 59.79 20.1
 3 3 18 61.19 16.7
 -4 -3 -18 1.4 18.1
 4 3 18 18.3 17.2
 -6 4 18 97.09 20.9
 -5 4 18 -3.2 11.1
 4 -4 -18 14.6 8.6
 -4 4 18 14.7 15.1
 3 -4 -18 190.98 16.3
 -3 4 18 212.28 17
 2 -4 -18 240.08 16.9
 -2 4 18 175.88 16.9
 1 -4 -18 12.4 10.1
 -1 4 18 28.6 10.2
 0 -4 -18 32 15.8
 -1 -4 -18 21.6 17
 1 4 18 4.8 15.7
 -2 -4 -18 0.9 18.1
 2 4 18 15.2 12.6
 -3 -4 -18 6.6 19
 3 4 18 22.3 18.4
 -6 5 18 244.08 24.3
 -5 5 18 392.36 33.1
 -4 5 18 27.1 10.7
 3 -5 -18 -10.4 11.1
 -3 5 18 -0.4 11.4
 2 -5 -18 235.68 20.1
 -2 5 18 240.48 19.3
 1 -5 -18 260.87 20
 0 -5 -18 833.82 53.19
 -1 -5 -18 104.59 16.8
 1 5 18 123.79 18
 -2 -5 -18 4.3 18.1
 2 5 18 26.2 14.8
 3 -6 -18 13 8.8
 2 -6 -18 71.69 13
 1 -6 -18 131.19 20
 0 -6 -18 85.39 15.8
 -1 -6 -18 127.59 18.7
 1 8 -19 19.6 11.6
 0 8 -19 89.69 20.1
 -1 8 -19 -3 12.3
 -2 8 -19 49.8 20.9
 3 7 -19 222.58 25.3
 2 7 -19 577.34 37.9
 1 7 -19 36.8 17.4
 0 7 -19 -13.4 11.5
 -1 7 -19 108.69 21.2
 -2 7 -19 541.35 33.9
 -3 7 -19 102.29 21.7
 -4 7 -19 138.19 24.4
 4 6 -19 3 10.4
 3 6 -19 45.7 16.5
 2 6 -19 58.29 14.4
 1 6 -19 201.18 22.9
 0 6 -19 247.78 21.5
 -1 6 -19 29.5 17.4
 -2 6 -19 10.3 12.6
 -3 6 -19 201.98 20.6
 -4 6 -19 250.67 23.9
 -5 -5 19 228.68 20.4
 -5 -5 19 217.88 22.4
 4 5 -19 200.28 21.8
 3 5 -19 177.38 18.5
 2 5 -19 0.8 11.4
 1 5 -19 17 16.9
 0 5 -19 48.8 13.2
 -1 5 -19 26.6 16.7
 -2 5 -19 58.29 14
 -3 5 -19 -10.3 12.1
 -4 5 -19 -10.4 12.9
 -5 5 -19 3 13.9
 -6 -4 19 53.09 18.4
 -5 -4 19 142.19 16.1
 -5 -4 19 153.68 18.1
 4 4 -19 562.14 31.1
 3 4 -19 489.15 32.3
 2 4 -19 1649.44 71.09
 1 4 -19 317.47 25.8
 0 4 -19 53.09 13
 -1 4 -19 884.81 49.5
 -2 4 -19 1061.29 54.19
 -3 4 -19 495.75 29.7
 -4 4 -19 144.79 22.9
 -5 4 -19 -17.6 13.9
 -6 4 -19 31 15.8
 -6 -3 19 55.99 19.1
 -5 -3 19 50.19 18.6
 4 3 -19 -0.7 15.7
 3 3 -19 0.4 16.3
 2 3 -19 302.17 25.5
 1 3 -19 268.37 24
 0 3 -19 257.07 20.5
 -1 3 -19 77.09 17.7
 -2 3 -19 140.39 16.7
 -3 3 -19 637.04 36.7
 -4 3 -19 349.77 24.9
 -5 3 -19 551.24 35.2
 -6 3 -19 122.89 22.7
 -7 -2 19 13.5 18.6
 -6 -2 19 128.29 18.3
 -5 -2 19 846.82 43.5
 4 2 -19 455.25 28.4
 3 2 -19 131.19 16.6
 2 2 -19 72.39 17.4
 1 2 -19 43.4 15.8
 0 2 -19 591.14 33
 -1 2 -19 275.07 20.7
 -2 2 -19 236.08 23.1
 -3 2 -19 3.7 10.6
 -4 2 -19 15.7 12.2
 -5 2 -19 66.29 14.9
 -6 2 -19 10.3 12.6
 -7 -1 19 76.79 21.9
 -6 -1 19 -15.6 18
 -5 -1 19 276.77 22.2
 4 1 -19 393.06 25.9
 3 1 -19 432.56 26.2
 2 1 -19 712.43 34.1
 2 1 -19 639.64 36.8
 1 1 -19 565.84 36.8
 0 1 -19 118.49 14.4
 -1 1 -19 914.81 46.1
 -2 1 -19 1179.78 63.99
 -3 1 -19 451.85 28.3
 -4 1 -19 159.08 19.4
 -5 1 -19 -5.1 15.7
 -6 1 -19 57.99 17.9
 -7 0 19 56.59 21.2
 -6 0 19 15.1 19.3
 -5 0 19 34.4 18.3
 4 0 -19 17.7 12
 -4 0 19 19.6 12.1
 3 0 -19 -7.1 14.6
 2 0 -19 185.98 13.1
 2 0 -19 188.98 17.3
 1 0 -19 115.29 17.2
 0 0 -19 68.09 15.1
 -1 0 -19 85.69 14.9
 -2 0 -19 46.1 14.3
 2 0 19 51.99 7.8
 -3 0 -19 165.78 16.4
 3 0 19 195.38 13.5
 -4 0 -19 237.68 21
 -5 0 -19 225.68 18.8
 -7 1 19 23.2 20.9
 -6 1 19 250.07 26.5
 -5 1 19 739.13 40.1
 -4 1 19 944.31 42.8
 3 -1 -19 0.1 10.5
 2 -1 -19 27.1 10.8
 1 -1 -19 162.88 15.4
 0 -1 -19 577.94 33.5
 -1 -1 -19 9.7 11.5
 -2 -1 -19 44.6 12.2
 2 1 19 44.7 9.3
 -3 -1 -19 0 11
 3 1 19 -6.6 9.4
 -4 -1 -19 45.1 10.6
 -5 -1 -19 3.5 12.6
 -5 -1 -19 3.7 18.1
 -7 2 19 9.5 20.8
 -6 2 19 -5.4 13.4
 -5 2 19 138.59 18
 4 -2 -19 281.97 18.3
 -4 2 19 269.27 21
 -3 2 19 878.01 41.6
 2 -2 -19 326.07 25.2
 1 -2 -19 70.49 11.3
 0 -2 -19 55.99 12.4
 -1 -2 -19 767.82 40.2
 -2 -2 -19 660.13 44.2
 2 2 19 554.04 32.9
 -3 -2 -19 442.86 30.3
 -3 -2 -19 445.96 30.4
 3 2 19 441.86 27.3
 -4 -2 -19 -8.5 13.2
 4 2 19 9.3 13.8
 -7 3 19 85.99 17.9
 -6 3 19 72.19 15.7
 -5 3 19 66.19 14.2
 4 -3 -19 81.29 10.6
 -4 3 19 49.1 17.2
 3 -3 -19 10 10.4
 -3 3 19 3.6 14.6
 2 -3 -19 25 12.8
 -2 3 19 20.9 10
 1 -3 -19 67.89 12.8
 1 -3 -19 73.19 12.5
 0 -3 -19 35.8 8.4
 0 -3 -19 20.9 15.6
 -1 -3 -19 50.19 10.5
 -1 -3 -19 37 17.7
 -2 -3 -19 41.7 9
 -2 -3 -19 43.6 14.2
 2 3 19 25.2 14.4
 -3 -3 -19 97.49 21.8
 3 3 19 109.79 19.3
 -4 -3 -19 253.87 23.9
 4 3 19 282.07 26.1
 -6 4 19 175.38 19.9
 -5 4 19 273.07 24.8
 -4 4 19 738.73 38.9
 3 -4 -19 29.9 8.7
 -3 4 19 46 14.5
 2 -4 -19 39.7 14.1
 -2 4 19 56.69 13.5
 1 -4 -19 407.86 27.3
 -1 4 19 345.07 24.1
 0 -4 -19 168.18 17.5
 -1 -4 -19 275.07 25.6
 -2 -4 -19 50.19 19.7
 2 4 19 61.19 14
 -3 -4 -19 -12.1 18.9
 3 4 19 1.4 18.8
 -5 5 19 216.48 23.5
 -4 5 19 34.3 11.6
 3 -5 -19 298.07 20.9
 -3 5 19 263.67 19.2
 2 -5 -19 73.99 16.1
 1 -5 -19 46.5 16.6
 0 -5 -19 121.79 20.5
 -1 -5 -19 243.98 25.6
 -2 -5 -19 206.28 25.9
 2 5 19 262.97 23.7
 3 -6 -19 6.9 8.6
 2 -6 -19 24.6 11.5
 1 -6 -19 22.9 12.1
 0 -6 -19 -24.7 16.8
 3 7 -20 12.9 11.4
 2 7 -20 27.7 12.5
 1 7 -20 615.84 34.6
 0 7 -20 647.94 52.09
 -1 7 -20 542.85 35.7
 -2 7 -20 10.7 18.6
 -3 7 -20 68.09 16.4
 4 6 -20 1.9 14.6
 3 6 -20 36 13.3
 2 6 -20 12.5 12.5
 1 6 -20 8.3 16.4
 0 6 -20 75.99 15.7
 -1 6 -20 122.99 17.9
 -2 6 -20 11.6 13.3
 -3 6 -20 108.59 17.9
 -4 6 -20 0.1 13.6
 -5 -5 20 38.8 16.6
 -5 -5 20 44.4 13.9
 4 5 -20 451.25 28.4
 3 5 -20 390.16 26.6
 2 5 -20 686.23 38.4
 1 5 -20 360.26 28.6
 0 5 -20 216.58 23.7
 -1 5 -20 89.79 15.8
 -2 5 -20 111.49 17.4
 -3 5 -20 186.68 20.3
 -4 5 -20 64.99 16.2
 -5 5 -20 31.5 16.2
 -6 -4 20 36.1 14.1
 -5 -4 20 80.49 19.9
 4 4 -20 84.39 15.5
 3 4 -20 9.9 11.6
 2 4 -20 59.89 14.9
 1 4 -20 1000.1 64.99
 0 4 -20 1067.19 49.4
 -1 4 -20 538.65 30.9
 -2 4 -20 53.39 14.8
 -3 4 -20 199.28 20.1
 -4 4 -20 416.96 28.6
 -5 4 -20 511.55 37.4
 -6 -3 20 -9.3 12.5
 -5 -3 20 196.98 24.3
 4 3 -20 82.29 19.1
 3 3 -20 60.99 18.5
 2 3 -20 92.89 16
 1 3 -20 93.49 19
 0 3 -20 48.5 13
 -1 3 -20 19.5 12.2
 -2 3 -20 93.19 20.1
 -3 3 -20 55.69 18.1
 -4 3 -20 20.6 19.6
 -5 3 -20 -2.7 18.8
 -6 -2 20 77.89 20.8
 -5 -2 20 8.6 18.6
 4 2 -20 229.38 23.7
 3 2 -20 1247.88 53.29
 2 2 -20 1495.95 68.59
 1 2 -20 148.09 16.6
 0 2 -20 124.19 15.8
 -1 2 -20 15.2 11.2
 -2 2 -20 241.38 23.2
 -3 2 -20 289.37 22.1
 -4 2 -20 36.7 13
 -5 2 -20 2.8 12.4
 -7 -1 20 8.3 14.6
 -6 -1 20 4.5 13.8
 -5 -1 20 68.79 19.8
 4 1 -20 -15.9 12.2
 3 1 -20 82.79 16.3
 2 1 -20 338.67 17.8
 2 1 -20 381.96 27
 1 1 -20 1028.2 45.3
 0 1 -20 832.22 38.9
 -1 1 -20 526.65 28.9
 -2 1 -20 30.4 15.3
 -3 1 -20 140.99 16.5
 -4 1 -20 446.16 30.4
 -5 1 -20 158.28 18.2
 -7 0 20 28 21.3
 -6 0 20 12.9 13.8
 -5 0 20 426.36 27.8
 3 0 -20 460.45 27.4
 2 0 -20 50.19 11.7
 2 0 -20 32 17.3
 1 0 -20 6.8 14.3
 0 0 -20 -4 13
 -1 0 -20 14.3 9.3
 -2 0 -20 35.2 14.2
 -3 0 -20 5.7 10.1
 -4 0 -20 4.5 10.1
 -5 0 -20 114.69 18.4
 -7 1 20 502.65 34.5
 -6 1 20 202.58 25.7
 -5 1 20 -0.6 18.3
 -4 1 20 484.15 31.4
 3 -1 -20 464.95 29.9
 2 -1 -20 1389.86 73.39
 1 -1 -20 676.23 38.7
 0 -1 -20 66.09 11.4
 -1 -1 -20 46.5 10.2
 -2 -1 -20 377.96 26.9
 2 1 20 359.36 24.3
 -3 -1 -20 184.98 15.5
 3 1 20 151.48 16.2
 -4 -1 -20 228.38 21.7
 -5 -1 -20 5.1 19.3
 -7 2 20 55.39 17
 -6 2 20 -9.2 13.8
 -5 2 20 -7.2 18.8
 4 -2 -20 60.39 10.1
 -4 2 20 70.09 18.6
 -3 2 20 -5.1 10.6
 2 -2 -20 395.96 25.3
 1 -2 -20 393.76 24.6
 0 -2 -20 560.84 31.2
 -1 -2 -20 171.58 16.1
 -2 -2 -20 -7.9 9.4
 2 2 20 -3.4 10
 -3 -2 -20 188.28 20.1
 -3 -2 -20 174.58 15.6
 3 2 20 181.08 18.7
 -4 -2 -20 325.27 29.4
 -6 3 20 103.99 22.3
 -5 3 20 171.38 19.2
 4 -3 -20 98.49 11.8
 -4 3 20 109.19 15.7
 3 -3 -20 244.48 18
 -3 3 20 260.47 22.4
 2 -3 -20 80.59 12.2
 -2 3 20 97.19 16.2
 1 -3 -20 4.5 9.6
 1 -3 -20 13.4 11.5
 0 -3 -20 55.59 11.8
 0 -3 -20 74.49 17.7
 -1 -3 -20 66.89 11.3
 -1 -3 -20 94.49 20.4
 -2 -3 -20 -5.8 12.9
 2 3 20 -4 12.7
 -3 -3 -20 3.1 13.1
 3 3 20 5.7 10.4
 -6 4 20 41.2 15
 -5 4 20 27.7 18
 -4 4 20 145.49 16.7
 3 -4 -20 424.46 29.4
 -3 4 20 455.55 29.3
 2 -4 -20 494.75 26.1
 -2 4 20 437.46 26.8
 1 -4 -20 122.19 18.5
 -1 4 20 132.59 15.1
 0 -4 -20 30.4 12.6
 -1 -4 -20 39.7 14.5
 -2 -4 -20 117.89 22.6
 2 4 20 156.18 21.2
 -5 5 20 -7.7 11.3
 -4 5 20 27.3 14.9
 3 -5 -20 9.9 8.7
 -3 5 20 17.1 13.6
 2 -5 -20 71.79 12.9
 1 -5 -20 91.29 15.3
 0 -5 -20 153.18 22.3
 -1 -5 -20 -6.3 18.8
 2 7 -21 162.18 18.9
 1 7 -21 0.8 17
 0 7 -21 78.19 15.7
 -1 7 -21 35.1 14.4
 -2 7 -21 600.84 41.8
 -3 7 -21 78.89 18.1
 4 6 -21 9.7 11.6
 3 6 -21 128.89 17.8
 2 6 -21 185.48 23.6
 1 6 -21 181.58 19.5
 0 6 -21 17.8 12.7
 -1 6 -21 37.1 18.9
 -2 6 -21 -4 19.4
 -3 6 -21 -6.4 19.7
 -4 6 -21 6.1 20.6
 -5 -5 21 549.65 44.4
 4 5 -21 157.98 18.8
 3 5 -21 37.7 14.4
 2 5 -21 45.9 19.1
 1 5 -21 782.62 43.7
 0 5 -21 841.72 57.59
 -1 5 -21 808.12 43
 -2 5 -21 136.89 23.3
 -3 5 -21 -9.1 13
 -4 5 -21 171.68 21.4
 -5 -4 21 14.1 13.3
 4 4 -21 42.6 18.3
 3 4 -21 1.8 11.6
 2 4 -21 118.39 21.6
 1 4 -21 23.3 17.6
 0 4 -21 37 17.7
 -1 4 -21 472.65 31.8
 -2 4 -21 302.47 27.8
 -3 4 -21 486.55 30.7
 -4 4 -21 140.29 19.4
 -5 4 -21 78.79 18.4
 -6 -3 21 160.08 19.9
 -5 -3 21 104.39 17.7
 4 3 -21 5 12
 3 3 -21 125.49 17.6
 2 3 -21 607.84 35.9
 1 3 -21 141.09 17.2
 0 3 -21 478.55 31.1
 -1 3 -21 68.79 18.4
 -2 3 -21 24.2 18.2
 -3 3 -21 5.9 18
 -4 3 -21 23.3 18.4
 -5 3 -21 15.9 14.4
 -6 -2 21 202.88 24.9
 -5 -2 21 368.66 32.1
 4 2 -21 501.35 33.2
 3 2 -21 21.5 17.7
 2 2 -21 44.4 13.3
 1 2 -21 1136.19 55.39
 0 2 -21 1298.87 83.29
 -1 2 -21 878.71 45.6
 -2 2 -21 258.67 24.8
 -3 2 -21 11.1 16.8
 -4 2 -21 95.09 19.5
 -5 2 -21 232.68 25.4
 -6 -1 21 28.9 15
 -5 -1 21 -19.1 13.1
 4 1 -21 1 18
 3 1 -21 252.67 21.5
 2 1 -21 48.1 13.6
 1 1 -21 5.5 11.7
 0 1 -21 102.79 18.3
 -1 1 -21 289.17 23.9
 -2 1 -21 279.87 23.8
 -3 1 -21 175.98 19.7
 -4 1 -21 21.4 12
 -5 1 -21 29.7 17.2
 -6 0 21 413.76 32.5
 -5 0 21 62.29 20.3
 -4 0 21 13.8 18.2
 3 0 -21 158.88 17.8
 2 0 -21 683.73 36.6
 1 0 -21 406.46 25
 0 0 -21 58.79 15.3
 -1 0 -21 29.9 14
 -2 0 -21 73.49 15.7
 -3 0 -21 63.09 15.9
 -4 0 -21 31.3 15.3
 -5 0 -21 13.9 15.1
 -6 1 21 284.27 25
 -5 1 21 261.07 23.2
 -4 1 21 623.14 36.3
 3 -1 -21 73.39 18.6
 2 -1 -21 35.7 15.5
 1 -1 -21 570.84 33.8
 0 -1 -21 1073.99 56.79
 -1 -1 -21 511.85 28.8
 -2 -1 -21 125.69 13.5
 -3 -1 -21 51.49 10.6
 -4 -1 -21 33.7 10
 -6 2 21 15.6 20.7
 -5 2 21 82.99 16.5
 4 -2 -21 10.6 10.1
 -4 2 21 25.8 12.8
 -3 2 21 24 16.1
 2 -2 -21 9.9 13.6
 1 -2 -21 43.6 14.3
 0 -2 -21 11.9 9
 -1 -2 -21 91.59 14.1
 -2 -2 -21 82.59 12.6
 2 2 21 71.69 12.8
 -3 -2 -21 127.59 14.5
 -3 -2 -21 140.39 19.3
 -4 -2 -21 1.2 20.1
 -6 3 21 13.9 20.5
 -5 3 21 118.19 21.8
 -4 3 21 148.59 21.4
 3 -3 -21 347.07 21.9
 -3 3 21 477.75 29.4
 2 -3 -21 418.46 31.2
 -2 3 21 513.85 34.6
 1 -3 -21 272.37 20.7
 1 -3 -21 274.37 20.5
 0 -3 -21 102.09 12.1
 0 -3 -21 103.09 19.2
 -1 -3 -21 -9.1 9.1
 -1 -3 -21 4.8 18.4
 -2 -3 -21 71.69 15.9
 2 3 21 81.29 12.7
 -3 -3 -21 64.89 21.7
 -5 4 21 52.29 14.7
 -4 4 21 22.8 16.3
 3 -4 -21 31.4 9.7
 -3 4 21 20.2 15.9
 2 -4 -21 44.1 11.8
 -2 4 21 31.4 14.2
 1 -4 -21 266.47 21
 -1 4 21 254.77 19.1
 0 -4 -21 166.78 22.2
 -1 -4 -21 160.28 19.6
 -2 -4 -21 38.7 15.2
 2 4 21 32.2 17
 -4 5 21 212.88 18.7
 3 -5 -21 26.9 12.7
 2 -5 -21 7.2 10.2
 1 -5 -21 22.1 12.9
 0 -5 -21 31.8 13.8
 1 7 -22 11.9 13
 0 7 -22 62.19 20.1
 -1 7 -22 86.39 16.8
 -2 7 -22 4.7 19.3
 3 6 -22 339.77 25.8
 2 6 -22 17.8 13.1
 1 6 -22 184.38 23.3
 0 6 -22 118.99 21.6
 -1 6 -22 284.17 27.7
 -2 6 -22 167.38 21.9
 -3 6 -22 37 16.2
 4 5 -22 83.49 20.7
 3 5 -22 240.38 25.8
 2 5 -22 250.17 23.1
 1 5 -22 287.77 23.7
 0 5 -22 46.7 19.3
 -1 5 -22 91.49 17.1
 -2 5 -22 552.04 36.9
 -3 5 -22 261.47 28.5
 -4 5 -22 426.26 31.8
 -5 -4 22 0.5 18.6
 4 4 -22 -13.2 17.4
 3 4 -22 2.2 12.2
 2 4 -22 10.6 13.3
 1 4 -22 15.4 13
 0 4 -22 19.6 13.5
 -1 4 -22 100.89 16.8
 -2 4 -22 83.99 21.6
 -3 4 -22 22.2 20.8
 -4 4 -22 131.49 19.2
 -6 -3 22 47.7 21.5
 -5 -3 22 276.87 24.7
 4 3 -22 533.35 32.2
 3 3 -22 169.48 20
 2 3 -22 125.69 17.7
 1 3 -22 117.79 16.3
 0 3 -22 360.86 25.1
 -1 3 -22 320.07 24
 -2 3 -22 39.3 19.1
 -3 3 -22 68.39 21.4
 -4 3 -22 4.8 13.1
 -5 3 -22 82.19 17.7
 -6 -2 22 -15.7 20
 -5 -2 22 28.6 15.1
 4 2 -22 25.3 19
 3 2 -22 741.43 50.29
 2 2 -22 612.44 36
 1 2 -22 73.39 14.8
 0 2 -22 29.6 12.7
 -1 2 -22 98.59 15.1
 -2 2 -22 912.71 43.3
 -3 2 -22 563.54 40.8
 -4 2 -22 42.7 19.2
 -5 2 -22 12.8 13.2
 -6 -1 22 202.28 27
 -5 -1 22 34.7 20.6
 4 1 -22 14.7 18.8
 3 1 -22 15.4 13.1
 2 1 -22 380.26 28.7
 1 1 -22 15.7 12.3
 0 1 -22 80.89 18.1
 -1 1 -22 26.2 11.3
 -2 1 -22 39.6 12.8
 -3 1 -22 10.4 16.3
 -4 1 -22 121.79 21.9
 -5 1 -22 33.9 18.2
 -6 0 22 222.48 23.5
 -5 0 22 505.15 31.7
 -4 0 22 584.84 36.6
 3 0 -22 277.27 22.6
 2 0 -22 31.7 12.9
 1 0 -22 394.26 25.7
 0 0 -22 363.06 23.1
 -1 0 -22 1244.28 57.89
 -2 0 -22 327.97 24.5
 -3 0 -22 12 15.1
 -4 0 -22 148.49 20.2
 -6 1 22 -10.6 20.4
 -5 1 22 39 20.4
 -4 1 22 121.79 18.2
 3 -1 -22 51.89 18.2
 2 -1 -22 48 16.9
 1 -1 -22 149.39 15.9
 0 -1 -22 220.98 18.3
 -1 -1 -22 262.07 20.8
 -2 -1 -22 554.54 34.6
 -3 -1 -22 223.38 17.5
 -4 -1 -22 121.49 16.6
 -6 2 22 328.97 28.5
 -5 2 22 45.9 20.5
 4 -2 -22 0.8 6.5
 -4 2 22 3.5 17.2
 -3 2 22 110.89 19.3
 2 -2 -22 271.27 22.8
 1 -2 -22 280.57 19.9
 0 -2 -22 65.79 11.3
 -1 -2 -22 6.5 8
 -2 -2 -22 7.9 10.3
 -2 -2 -22 6.8 13.4
 -3 -2 -22 -0.8 19.6
 -5 3 22 222.48 26.2
 -4 3 22 244.88 21.6
 3 -3 -22 64.69 14
 -3 3 22 53.19 17.5
 2 -3 -22 39.5 11.3
 -2 3 22 34.2 15.4
 1 -3 -22 226.28 19.4
 1 -3 -22 169.58 16.2
 0 -3 -22 397.46 28.8
 0 -3 -22 401.76 26.3
 -1 -3 -22 292.07 24.4
 -1 -3 -22 275.27 26.8
 -2 -3 -22 163.88 19.9
 -5 4 22 -5.9 18.2
 -4 4 22 70.49 18.4
 3 -4 -22 89.49 14.9
 -3 4 22 70.89 13.8
 2 -4 -22 124.99 18.4
 -2 4 22 143.19 18
 1 -4 -22 8.3 11.9
 0 -4 -22 -18.4 17.2
 -1 -4 -22 121.89 18.6
 3 -5 -22 12.1 9.4
 2 -5 -22 171.08 20.5
 1 -5 -22 111.99 20
 0 7 -23 89.09 21.2
 -1 7 -23 -20.3 18.5
 3 6 -23 188.28 24.2
 2 6 -23 309.47 26
 1 6 -23 305.27 28.1
 0 6 -23 70.79 20.5
 -1 6 -23 5.6 13.9
 -2 6 -23 149.19 25.3
 -3 6 -23 349.77 29.5
 4 5 -23 8.1 17.7
 3 5 -23 7.9 18.3
 2 5 -23 101.19 21.6
 1 5 -23 19.3 13
 0 5 -23 286.07 23.9
 -1 5 -23 79.89 20.9
 -2 5 -23 58.09 16.7
 -3 5 -23 -8.9 21
 -5 -4 23 239.48 27.3
 4 4 -23 290.87 27.7
 3 4 -23 388.46 33.5
 2 4 -23 24.5 18.6
 1 4 -23 10.8 12.8
 0 4 -23 94.99 16.4
 -1 4 -23 7.4 18.5
 -2 4 -23 51.49 15.7
 -3 4 -23 18.3 20.7
 -4 4 -23 -13.2 14.4
 -5 -3 23 16.8 20.5
 4 3 -23 196.58 21.5
 3 3 -23 357.76 27
 2 3 -23 673.13 46.5
 1 3 -23 869.91 43.3
 0 3 -23 181.28 19.4
 -1 3 -23 137.99 21.6
 -2 3 -23 553.24 35
 -3 3 -23 708.43 42.3
 -4 3 -23 369.06 28.2
 -6 -2 23 15.2 16
 -5 -2 23 8.7 21
 4 2 -23 44.1 20.3
 3 2 -23 32.2 14.4
 2 2 -23 221.58 21.5
 1 2 -23 39.3 13.5
 0 2 -23 121.09 16.9
 -1 2 -23 60.19 18.2
 -2 2 -23 21.3 13
 -3 2 -23 220.38 25.9
 -4 2 -23 171.88 20.6
 -6 -1 23 -3.7 21.2
 -5 -1 23 408.96 36.7
 4 1 -23 604.04 45.4
 3 1 -23 537.35 32.2
 2 1 -23 50.59 14.6
 1 1 -23 31.3 12.9
 0 1 -23 157.88 17.4
 -1 1 -23 250.37 23.4
 -2 1 -23 165.18 17.4
 -3 1 -23 34.3 17.7
 -4 1 -23 5.2 17.6
 -6 0 23 -4.3 21.5
 -5 0 23 10 14.9
 -4 0 23 111.19 23.5
 3 0 -23 570.04 42.4
 2 0 -23 362.16 29.3
 1 0 -23 824.32 47.2
 0 0 -23 128.59 15.5
 -1 0 -23 93.19 17.9
 -2 0 -23 416.56 28.2
 -3 0 -23 451.35 34.8
 -4 0 -23 179.48 21.8
 -6 1 23 66.59 18
 -5 1 23 1.2 14.1
 -4 1 23 111.39 18.2
 3 -1 -23 8.1 17.3
 2 -1 -23 7.1 11.2
 1 -1 -23 103.99 18.2
 0 -1 -23 32.3 11.2
 -1 -1 -23 2.4 9
 -2 -1 -23 1.4 12.3
 -3 -1 -23 1.5 9.1
 -6 2 23 -7.2 20.9
 -5 2 23 362.26 27.5
 -4 2 23 501.75 42.8
 -3 2 23 276.27 25.6
 2 -2 -23 37.5 16
 1 -2 -23 -0.9 13.9
 0 -2 -23 136.39 17.3
 -1 -2 -23 91.39 11.9
 -2 -2 -23 20 8.6
 -3 -2 -23 15.1 15.4
 -5 3 23 23 14.7
 -4 3 23 97.09 21.5
 3 -3 -23 245.58 20.1
 -3 3 23 274.87 28.4
 2 -3 -23 299.87 23.4
 -2 3 23 276.27 25.2
 1 -3 -23 262.67 19.8
 1 -3 -23 223.58 20.3
 0 -3 -23 31.1 14.1
 0 -3 -23 23.6 9.3
 -1 -3 -23 13.9 14.3
 -2 -3 -23 272.07 28
 -4 4 23 -6.3 11.7
 3 -4 -23 11.8 12.5
 -3 4 23 27.7 16.2
 2 -4 -23 1.3 14.6
 -2 4 23 -13.1 13.7
 1 -4 -23 16.4 12.1
 0 -4 -23 -12.5 17.6
 2 6 -24 11.3 18.4
 1 6 -24 47.6 20.2
 0 6 -24 724.03 59.79
 -1 6 -24 543.15 42.2
 -2 6 -24 141.89 20.9
 3 5 -24 228.58 26
 2 5 -24 6.9 13.4
 1 5 -24 7.5 12.9
 0 5 -24 19.3 13.3
 -1 5 -24 99.29 17.6
 -2 5 -24 3 20.7
 -3 5 -24 23.8 16.5
 4 4 -24 65.49 20.8
 3 4 -24 284.57 24.9
 2 4 -24 684.53 44.9
 1 4 -24 367.26 27
 0 4 -24 422.46 28.6
 -1 4 -24 50.09 15.6
 -2 4 -24 17.9 14.9
 -3 4 -24 96.49 23.7
 -5 -3 24 53.49 21.9
 4 3 -24 71.69 16.8
 3 3 -24 72.99 21.4
 2 3 -24 12 12.9
 1 3 -24 98.19 16.9
 0 3 -24 551.34 34.9
 -1 3 -24 667.63 36.3
 -2 3 -24 124.29 19
 -3 3 -24 13.8 20.7
 -4 3 -24 61.09 17.3
 -5 -2 24 48.2 22.8
 4 2 -24 48.3 20.6
 3 2 -24 240.78 23.1
 2 2 -24 42.5 14.8
 1 2 -24 93.59 16.8
 0 2 -24 137.49 17.9
 -1 2 -24 7.4 12.4
 -2 2 -24 43.1 14.2
 -3 2 -24 61.29 20.1
 -4 2 -24 13.3 14.4
 -5 -1 24 110.19 24.4
 4 1 -24 29.3 20.9
 3 1 -24 153.18 24
 2 1 -24 1645.34 132.99
 1 1 -24 173.78 22.4
 0 1 -24 396.26 25.7
 -1 1 -24 60.69 13.8
 -2 1 -24 8.4 12
 -3 1 -24 129.29 21.1
 -4 1 -24 102.39 17.3
 -5 0 24 -1.8 14.2
 -4 0 24 -25.9 19.9
 3 0 -24 15.6 18.9
 2 0 -24 9 12.7
 1 0 -24 219.28 23.3
 0 0 -24 357.36 24.6
 -1 0 -24 335.77 23.1
 -2 0 -24 115.89 15.3
 -3 0 -24 10.5 15.2
 -5 1 24 4.7 15.1
 -4 1 24 138.79 19.2
 3 -1 -24 234.08 25.2
 2 -1 -24 74.19 19.4
 1 -1 -24 8 11.1
 0 -1 -24 8.6 9.8
 -1 -1 -24 62.99 15.7
 -2 -1 -24 15.4 12.9
 -3 -1 -24 2.5 8.8
 -5 2 24 20 15.3
 -4 2 24 6.6 18.8
 -3 2 24 108.09 21.1
 2 -2 -24 347.97 24
 1 -2 -24 572.44 32.2
 0 -2 -24 116.79 17.1
 -1 -2 -24 56.29 13.9
 -2 -2 -24 35.2 15.5
 -4 3 24 -0.8 18.7
 3 -3 -24 4.8 9.4
 -3 3 24 17.4 16.8
 2 -3 -24 31.1 15.4
 -2 3 24 20.4 16.1
 1 -3 -24 103.59 16.7
 1 -3 -24 110.79 20.1
 0 -3 -24 102.79 21.5
 0 -3 -24 84.09 14.5
 -1 -3 -24 209.98 22
 -3 4 24 104.09 19.1
 2 -4 -24 138.49 19.4
 1 -4 -24 40.7 13.6
 1 6 -25 73.39 16.7
 0 6 -25 -7.8 19.1
 -1 6 -25 19.3 19.6
 3 5 -25 28.1 15
 2 5 -25 148.99 23.2
 1 5 -25 116.79 22.4
 0 5 -25 164.38 20.2
 -1 5 -25 0 13.4
 -2 5 -25 45.2 17.1
 4 4 -25 256.57 28.5
 3 4 -25 140.99 20.1
 2 4 -25 63.89 16.4
 1 4 -25 213.98 21.9
 0 4 -25 276.37 31.8
 -1 4 -25 632.74 39.2
 -2 4 -25 309.27 30.4
 -3 4 -25 133.99 26.8
 4 3 -25 4.6 14.3
 3 3 -25 25.3 14.6
 2 3 -25 -1.1 12.8
 1 3 -25 101.79 17.2
 0 3 -25 40.3 19
 -1 3 -25 11.9 13.3
 -2 3 -25 59.79 20.9
 -3 3 -25 172.88 25.7
 -5 -2 25 221.18 28.9
 4 2 -25 59.59 21.6
 3 2 -25 24.2 20.1
 2 2 -25 63.19 20.5
 1 2 -25 577.54 39.9
 0 2 -25 260.07 25.7
 -1 2 -25 37.4 14.2
 -2 2 -25 -28.5 17.7
 -3 2 -25 -7.6 18.8
 -5 -1 25 67.29 18.3
 4 1 -25 213.48 27.4
 3 1 -25 355.06 27.3
 2 1 -25 74.59 16.6
 1 1 -25 60.99 19.2
 0 1 -25 476.25 33.7
 -1 1 -25 558.14 35
 -2 1 -25 195.28 22.9
 -3 1 -25 84.29 20
 -5 0 25 2.3 21.3
 -4 0 25 13.9 20.8
 3 0 -25 4.6 13.2
 2 0 -25 73.89 19.9
 1 0 -25 35 17.8
 0 0 -25 7.8 11.8
 -1 0 -25 3.5 14.8
 -2 0 -25 38.9 16
 -3 0 -25 134.29 19.6
 -5 1 25 346.67 29.1
 -4 1 25 25.5 15.1
 3 -1 -25 5.2 13.5
 2 -1 -25 108.49 16.3
 1 -1 -25 355.96 24.5
 0 -1 -25 148.29 19.8
 -1 -1 -25 5.5 9.9
 -2 -1 -25 0 9
 -5 2 25 99.49 19.1
 -4 2 25 142.99 23.3
 -3 2 25 208.28 21.1
 2 -2 -25 2 16.7
 1 -2 -25 88.99 14.7
 0 -2 -25 418.76 31.9
 -1 -2 -25 398.46 29.3
 -4 3 25 1.5 19.1
 3 -3 -25 59.59 12.1
 -3 3 25 90.29 19.3
 2 -3 -25 30.3 12
 -2 3 25 36.8 12.7
 1 -3 -25 28 13.4
 1 -3 -25 14.7 9.7
 -1 3 25 18.9 10.6
 0 -3 -25 54.79 15.3
 2 5 -26 172.68 24.8
 1 5 -26 2.5 18.8
 0 5 -26 96.99 22.4
 -1 5 -26 296.97 29.4
 3 4 -26 127.89 24.5
 2 4 -26 162.18 25.1
 1 4 -26 435.96 29.8
 0 4 -26 64.49 21.5
 -1 4 -26 12 14.5
 -2 4 -26 185.68 22.4
 4 3 -26 24.7 21.9
 3 3 -26 -27.7 19.4
 2 3 -26 -2.1 18.4
 1 3 -26 39.3 15.7
 0 3 -26 9.1 13.9
 -1 3 -26 13.8 14.1
 -2 3 -26 32.2 20.6
 -3 3 -26 -4.2 20.6
 4 2 -26 464.55 35.1
 3 2 -26 450.45 34.2
 2 2 -26 150.68 20.2
 1 2 -26 82.59 16.9
 0 2 -26 141.89 18.3
 -1 2 -26 207.98 21.3
 -2 2 -26 196.48 24.9
 -3 2 -26 105.19 22.7
 4 1 -26 22.8 15.5
 3 1 -26 111.19 18.7
 2 1 -26 494.35 31.5
 1 1 -26 92.59 20.2
 0 1 -26 120.99 20.9
 -1 1 -26 27.6 12.8
 -2 1 -26 139.49 20.8
 -3 1 -26 440.16 34.1
 -4 0 26 118.69 24.5
 3 0 -26 21 20.1
 2 0 -26 175.88 20.9
 1 0 -26 100.49 16.6
 0 0 -26 16.9 16.9
 -1 0 -26 -4 10.8
 -2 0 -26 14.3 16.1
 -4 1 26 383.36 31.3
 3 -1 -26 464.95 38.1
 2 -1 -26 58.99 19.4
 1 -1 -26 32.4 13.2
 0 -1 -26 121.19 19.4
 -1 -1 -26 283.87 23.9
 -2 -1 -26 455.35 36.5
 -4 2 26 27.4 20.1
 3 -2 -26 4.7 9.5
 -3 2 26 26.3 14.4
 2 -2 -26 8 12.2
 1 -2 -26 8.4 14.7
 0 -2 -26 41.6 14.4
 -1 -2 -26 140.49 16
 -1 -2 -26 192.88 21.4
 -2 3 26 86.29 18.9
 1 -3 -26 59.99 15
 2 4 -27 16.3 14.9
 1 4 -27 24.8 14.9
 0 4 -27 138.39 19.8
 -1 4 -27 66.39 22.2
 3 3 -27 328.17 27.6
 2 3 -27 252.07 24.2
 1 3 -27 38.4 15.4
 0 3 -27 -5.3 12.8
 -1 3 -27 4.7 13.3
 -2 3 -27 18.4 14.9
 4 2 -27 14.1 14.5
 3 2 -27 281.47 29.5
 2 2 -27 41.2 16.2
 1 2 -27 873.81 47.9
 0 2 -27 157.48 19.6
 -1 2 -27 4.9 13.3
 -2 2 -27 58.89 15.8
 4 1 -27 56.49 18.3
 3 1 -27 30.8 21.5
 2 1 -27 94.09 22.1
 1 1 -27 2.4 17.3
 0 1 -27 6.9 12.9
 -1 1 -27 33.9 17.5
 -2 1 -27 6.7 12.1
 4 0 -27 300.77 26.8
 -4 0 27 273.97 26.3
 3 0 -27 571.44 47
 2 0 -27 228.28 25.4
 1 0 -27 13.5 13.6
 0 0 -27 15.7 16.8
 -1 0 -27 114.49 19.7
 -2 0 -27 69.79 14.8
 -4 1 27 6.3 21.1
 3 -1 -27 92.09 22.9
 2 -1 -27 285.07 23.5
 1 -1 -27 314.87 27.2
 0 -1 -27 235.18 23.7
 -1 -1 -27 39.3 15.6
 -3 2 27 32.5 19.5
 2 -2 -27 6.3 16.4
 1 -2 -27 5.8 14.6
 0 -2 -27 12.7 13.6
 2 3 -28 209.58 23.5
 1 3 -28 256.97 24.3
 0 3 -28 469.65 40.4
 -1 3 -28 69.99 17.1
 3 2 -28 39.9 17.2
 2 2 -28 19.8 14.1
 1 2 -28 38.5 15.5
 0 2 -28 144.29 23.1
 -1 2 -28 239.98 22.9
 3 1 -28 60.39 17.8
 2 1 -28 26.6 14.9
 1 1 -28 171.78 23.8
 0 1 -28 16.5 13.4
 -1 1 -28 9.5 11.7
 3 0 -28 5.6 20.8
 2 0 -28 314.17 29.2
 1 0 -28 259.77 22.7
 0 0 -28 181.98 19.3
 -1 0 -28 234.08 20.8
 2 -1 -28 -3.5 12.7
 1 -1 -28 9.6 16.8
 0 -1 -28 123.09 19.1
 1 2 -29 24.3 15.2
 0 2 -29 -5.2 18.8
 2 1 -29 -3.9 14.9
 1 1 -29 154.58 24.6
 0 1 -29 157.78 24.2
 1 0 -29 11.6 13.3

_iucr_refine_instructions_details
;
TITL rpu_a.res in P-1
    rpu.res
    created by SHELXL-2018/3 at 22:17:14 on 20-Oct-2020
REM Old TITL rpu in P-1
REM SHELXT solution in P-1
REM R1 0.124, Rweak 0.010, Alpha 0.132, Orientation as input
REM Formula found by SHELXT: C16 Cl2 O5 Br1
CELL 0.71073 6.7019 7.1733 21.5915 98.262 96.451 99.187
ZERR 1 0.0013 0.0014 0.0043 0.03 0.03 0.03
LATT 1
SFAC C H Br Cl N O
UNIT 29 41 4 3 12 8

L.S. 4
PLAN  2
SIZE 0.11 0.09 0.08
TEMP -103.15(10)
CONF
BOND $H
list 4
fmap 2 53
acta
MORE -1
OMIT -2 50.5
OMIT 0 -1 5
OMIT 0 4 5
OMIT 0 -2 9
OMIT 0 -3 3
OMIT -1 3 5
OMIT 0 3 8
OMIT 0 3 10
REM <olex2.extras>
REM <HklSrc "%./rpu.hkl">
REM </olex2.extras>

WGHT    0.000000    4.657100
FVAR       0.70619
BR1   3    0.613140    0.662095    0.681550    11.00000    0.02968    0.02261 =
         0.02481    0.00845    0.00488    0.00644
BR2   3    0.574747    0.014422    0.858056    11.00000    0.02483    0.02217 =
         0.02205    0.00646    0.00604    0.00557
PART -1
CL1   4    0.961635    0.618200    0.460183    10.50000    0.15115    0.07183 =
         0.06300    0.03525    0.02998    0.06737
CL3   4    1.347154    0.517880    0.504538    10.50000    0.08856    0.05090 =
         0.06173    0.00499   -0.01397   -0.01607
CL2   4    0.966541    0.287653    0.521082    10.50000    0.07949    0.05488 =
         0.04896    0.02258    0.01533    0.02032

PART 0
O1    6    0.719942    0.935438    0.581302    11.00000    0.03348    0.05048 =
         0.03583    0.02019    0.01429    0.01554

O4    6    0.589446   -0.367883    0.914875    11.00000    0.05242    0.03634 =
         0.05337    0.02199    0.02537    0.02677
O3    6    0.181741    0.080168    0.920359    11.00000    0.05573    0.05923 =
         0.05851    0.03792    0.03136    0.04118
O2    6    0.193978    0.807265    0.693917    11.00000    0.04165    0.04098 =
         0.06221    0.02331    0.03055    0.00933
N1    5    0.803089    0.471879    0.739844    11.00000    0.02802    0.02355 =
         0.02141    0.00731    0.00519    0.00997
N5    5    0.412863   -0.120578    0.910985    11.00000    0.02241    0.01902 =
         0.02530    0.00657    0.00824    0.00538
N4    5    1.041851    0.519577    0.837501    11.00000    0.02210    0.02019 =
         0.02118    0.00574    0.00536    0.00454
N2    5    0.795490    0.221289    0.804757    11.00000    0.02358    0.01796 =
         0.02393    0.00786    0.00609    0.00333
N3    5    1.079995    0.290048    0.745468    11.00000    0.02648    0.02405 =
         0.02817    0.00909    0.01323    0.00964
N6    5    0.472962    0.837381    0.641823    11.00000    0.02814    0.02183 =
         0.02679    0.01110    0.00517    0.00780
C1    1    0.672400    0.319520    0.763082    11.00000    0.02189    0.02975 =
         0.02634    0.00904    0.00269    0.00568
AFIX  23
H1A   2    0.596261    0.225364    0.726734    11.00000   -1.20000
H1B   2    0.571927    0.375534    0.786723    11.00000   -1.20000
AFIX   0

C10   1    0.453904   -0.286669    0.930898    11.00000    0.02837    0.02362 =
         0.02520    0.00764    0.00407    0.00635
C14   1    0.554263    0.943730    0.598686    11.00000    0.03022    0.02658 =
         0.02059    0.00270    0.00247    0.00437
C2    1    0.954577    0.384913    0.705029    11.00000    0.03439    0.01993 =
         0.02138    0.00466    0.00721    0.00358
AFIX  23
H2A   2    0.881693    0.290758    0.668200    11.00000   -1.20000
H2B   2    1.043416    0.486120    0.689077    11.00000   -1.20000
AFIX   0

C12   1    0.234761    1.033217    0.620182    11.00000    0.03905    0.03723 =
         0.03305    0.01293    0.00991    0.02203
AFIX  23
H12A  2    0.225646    1.150683    0.649223    11.00000   -1.20000
H12B  2    0.102540    0.988162    0.592544    11.00000   -1.20000
AFIX   0

C3    1    0.947994    0.140254    0.768983    11.00000    0.03053    0.01930 =
         0.03234    0.00793    0.00732    0.00735
AFIX  23
H3A   2    1.032750    0.076376    0.796846    11.00000   -1.20000
H3B   2    0.875989    0.042786    0.732893    11.00000   -1.20000
AFIX   0

C9    1    0.309427   -0.337514    0.977251    11.00000    0.03143    0.03023 =
         0.02343    0.01167    0.00948    0.00698
AFIX  23
H9A   2    0.384292   -0.322111    1.020413    11.00000   -1.20000
H9B   2    0.236188   -0.471327    0.964862    11.00000   -1.20000
AFIX   0

C5    1    0.907711    0.366538    0.858532    11.00000    0.02495    0.02197 =
         0.02023    0.00610    0.00400    0.00660
AFIX  23
H5A   2    0.808321    0.422730    0.882625    11.00000   -1.20000
H5B   2    0.990261    0.303233    0.887223    11.00000   -1.20000
AFIX   0

C11   1    0.288921    0.880367    0.656664    11.00000    0.02691    0.02432 =
         0.03021    0.00330    0.00483    0.00378
C6    1    0.916262    0.611369    0.795215    11.00000    0.02549    0.01881 =
         0.02899    0.00665    0.00872    0.00730
AFIX  23
H6A   2    1.004958    0.714693    0.780171    11.00000   -1.20000
H6B   2    0.817639    0.670129    0.818948    11.00000   -1.20000
AFIX   0

C13   1    0.407085    1.071025    0.581160    11.00000    0.05041    0.03911 =
         0.02830    0.01801    0.01205    0.02274
AFIX  23
H13A  2    0.354790    1.039711    0.535467    11.00000   -1.20000
H13B  2    0.474222    1.207174    0.591123    11.00000   -1.20000
AFIX   0

C7    1    0.244610   -0.059263    0.933179    11.00000    0.02556    0.03047 =
         0.02529    0.01108    0.00392    0.01017
PART -1
C15   1    1.090262    0.430402    0.473018    10.50000    0.06144    0.03438 =
         0.02387   -0.00361    0.00418    0.01227
AFIX  13
H15   2    1.087483    0.348905    0.431154    10.50000   -1.20000
AFIX   0

PART 0
C8    1    0.161017   -0.197594    0.974324    11.00000    0.02735    0.02975 =
         0.02123    0.00954    0.00609    0.00527
AFIX  23
H8A   2    0.022300   -0.265705    0.955607    11.00000   -1.20000
H8B   2    0.154700   -0.129400    1.017111    11.00000   -1.20000
AFIX   0

C4    1    1.185256    0.433374    0.800230    11.00000    0.01874    0.02851 =
         0.03998    0.00861    0.00807    0.00547
AFIX  23
H4A   2    1.273003    0.371366    0.827844    11.00000   -1.20000
H4B   2    1.274555    0.535854    0.784992    11.00000   -1.20000
AFIX   0
HKLF 4


REM  rpu_a.res in P-1
REM wR2 = 0.0995, GooF = S = 1.139, Restrained GooF = 1.139 for all data
REM R1 = 0.0417 for 3041 Fo > 4sig(Fo) and 0.0522 for all 3602 data
REM 271 parameters refined using 0 restraints

END  
     
WGHT      0.0000      4.6571 

REM Highest difference peak  0.553,  deepest hole -0.431,  1-sigma level  0.103
Q1    1   0.7224  0.0137  0.8640  11.00000  0.05    0.55
Q2    1   0.6464  0.8142  0.7004  11.00000  0.05    0.44

  REM The information below was added by Olex2.
  REM
  REM R1 = 0.0417 for 3041 Fo > 4sig(Fo) and 0.0522 for all 8749 data
  REM 271 parameters refined using n/a restraints
  REM Highest difference peak 0.55, deepest hole -0.43
  REM Mean Shift 0, Max Shift 0.001.

  REM +++ Tabular Listing of Refinement Information +++
  REM R1_all = 0.0522
  REM R1_gt = 0.0417
  REM wR_ref = 0.0995
  REM GOOF = 1.139
  REM Shift_max = 0.001
  REM Shift_mean = 0
  REM Reflections_all = 8749
  REM Reflections_gt = 3041
  REM Parameters = 271
  REM Hole = -0.43
  REM Peak = 0.55
  REM Flack = n/a

  
;
_olex2_submission_special_instructions  'No special instructions were received'
