# Supplementary material for: Short X···N Halogen Bonds With Hexamethylenetetraamine as the Acceptor
Source: Front Chem. 2021 Apr 29;9:623595. doi: 10.3389/fchem.2021.623595 (PMC8116742; doi:10.3389/fchem.2021.623595)
Supplement: Supplementary file 2 [file Data_Sheet_2.ZIP › CIF_MS 623595/[HMTA][NBS]4 (1).cif]

data_HMTA-NBS_4
# start Validation Reply Form
_vrf_PLAT431_HMTA-NBS_4
;
PROBLEM: Short Inter HL..A Contact  Br1      ..N2       .       2.41 Ang.  
RESPONSE: Halogen bonding
;
# end Validation Reply Form
_audit_creation_date               2020-10-20
_audit_creation_method
;
Olex2 1.3
(compiled 2020.07.31 svn.rc2a77460 for OlexSys, GUI svn.r6145)
;
_shelx_SHELXL_version_number       '2018/3'
_audit_contact_author_address      ?
_audit_contact_author_email        ?
_audit_contact_author_name         ''
_audit_contact_author_phone        ?
_publ_contact_author_id_orcid      ?
_publ_section_references
;
Dolomanov, O.V., Bourhis, L.J., Gildea, R.J, Howard, J.A.K. & Puschmann, H.
 (2009), J. Appl. Cryst. 42, 339-341.

Sheldrick, G.M. (2015). Acta Cryst. A71, 3-8.

Sheldrick, G.M. (2015). Acta Cryst. C71, 3-8.
;
_chemical_name_common              ?
_chemical_name_systematic          ?
_chemical_formula_moiety           '7(C4 H4 Br N O2), 2(C H2 Cl2), 2(C6 H12 N4)'
_chemical_formula_sum              'C42 H56 Br7 Cl4 N15 O14'
_chemical_formula_weight           1696.18
_chemical_melting_point            ?
loop_
  _atom_type_symbol
  _atom_type_description
  _atom_type_scat_dispersion_real
  _atom_type_scat_dispersion_imag
  _atom_type_scat_source
 'C' 'C' 0.0033 0.0016 'International Tables Vol C Tables 4.2.6.8 and 6.1.1.4'
 'H' 'H' 0.0000 0.0000 'International Tables Vol C Tables 4.2.6.8 and 6.1.1.4'
 'Br' 'Br' -0.2901 2.4595
 'International Tables Vol C Tables 4.2.6.8 and 6.1.1.4'
 'Cl' 'Cl' 0.1484 0.1585 'International Tables Vol C Tables 4.2.6.8 and 6.1.1.4'
 'N' 'N' 0.0061 0.0033 'International Tables Vol C Tables 4.2.6.8 and 6.1.1.4'
 'O' 'O' 0.0106 0.0060 'International Tables Vol C Tables 4.2.6.8 and 6.1.1.4'

_shelx_space_group_comment
;
The symmetry employed for this shelxl refinement is uniquely defined
by the following loop, which should always be used as a source of
symmetry information in preference to the above space-group names.
They are only intended as comments.
;
_space_group_crystal_system        'triclinic'
_space_group_IT_number             2
_space_group_name_H-M_alt          'P -1'
_space_group_name_Hall             '-P 1'
loop_
  _space_group_symop_operation_xyz
 'x, y, z'
 '-x, -y, -z'

_cell_length_a                     7.4375(15)
_cell_length_b                     12.392(3)
_cell_length_c                     17.214(3)
_cell_angle_alpha                  102.13(3)
_cell_angle_beta                   94.58(3)
_cell_angle_gamma                  103.14(3)
_cell_volume                       1496.9(6)
_cell_formula_units_Z              1
_cell_measurement_reflns_used      3753
_cell_measurement_temperature      170.0(1)
_cell_measurement_theta_max        28.283
_cell_measurement_theta_min        0.407
_shelx_estimated_absorpt_T_max     0.665
_shelx_estimated_absorpt_T_min     0.566
_exptl_absorpt_coefficient_mu      4.942
_exptl_absorpt_correction_T_max    0.7457
_exptl_absorpt_correction_T_min    0.5723
_exptl_absorpt_correction_type     multi-scan
_exptl_absorpt_process_details    
 'SADABS-2012/1 (Bruker,2012) was used for absorption correction. wR2(int) was 0.0910 before and 0.0719 after correction. The Ratio of minimum to maximum transmission is 0.7675. The \l/2 correction factor is 0.0015.'
_exptl_absorpt_special_details     ?
_exptl_crystal_colour              colourless
_exptl_crystal_colour_primary      colourless
_exptl_crystal_density_diffrn      1.882
_exptl_crystal_density_meas        ?
_exptl_crystal_density_method      ?
_exptl_crystal_description         block
_exptl_crystal_F_000               838
_exptl_crystal_size_max            0.13
_exptl_crystal_size_mid            0.11
_exptl_crystal_size_min            0.09
_exptl_transmission_factor_max     ?
_exptl_transmission_factor_min     ?
_diffrn_reflns_av_R_equivalents    0.0792
_diffrn_reflns_av_unetI/netI       0.1561
_diffrn_reflns_Laue_measured_fraction_full  0.994
_diffrn_reflns_Laue_measured_fraction_max  0.994
_diffrn_reflns_limit_h_max         8
_diffrn_reflns_limit_h_min         -7
_diffrn_reflns_limit_k_max         14
_diffrn_reflns_limit_k_min         -14
_diffrn_reflns_limit_l_max         19
_diffrn_reflns_limit_l_min         -20
_diffrn_reflns_number              11370
_diffrn_reflns_point_group_measured_fraction_full  0.994
_diffrn_reflns_point_group_measured_fraction_max  0.994
_diffrn_reflns_theta_full          25.242
_diffrn_reflns_theta_max           25.249
_diffrn_reflns_theta_min           1.736
_diffrn_ambient_temperature        170.0(1)
_diffrn_detector_area_resol_mean   ?
_diffrn_measured_fraction_theta_full  0.994
_diffrn_measured_fraction_theta_max  0.994
_diffrn_measurement_device_type    'Bruker P4'
_diffrn_measurement_method         '\w scans'
_diffrn_radiation_monochromator    graphite
_diffrn_radiation_type             MoK\a
_diffrn_radiation_wavelength       0.71073
_diffrn_source                     ?
_diffrn_special_details            ?
_reflns_Friedel_coverage           0.000
_reflns_Friedel_fraction_full      .
_reflns_Friedel_fraction_max       .
_reflns_number_gt                  3115
_reflns_number_total               5387
_reflns_special_details
;
 Reflections were merged by SHELXL according to the crystal
 class for the calculation of statistics and refinement.
 
 _reflns_Friedel_fraction is defined as the number of unique
 Friedel pairs measured divided by the number that would be
 possible theoretically, ignoring centric projections and
 systematic absences.
;
_reflns_threshold_expression       'I > 2\s(I)'
_computing_cell_refinement         ?
_computing_data_collection         ?
_computing_data_reduction          ?
_computing_molecular_graphics      'Olex2 1.3 (Dolomanov et al., 2009)'
_computing_publication_material    'Olex2 1.3 (Dolomanov et al., 2009)'
_computing_structure_refinement    'SHELXL 2018/3 (Sheldrick, 2015)'
_computing_structure_solution      'ShelXT (Sheldrick, 2015)'
_refine_diff_density_max           0.789
_refine_diff_density_min           -0.751
_refine_diff_density_rms           0.181
_refine_ls_extinction_coef         .
_refine_ls_extinction_method       none
_refine_ls_goodness_of_fit_ref     1.026
_refine_ls_hydrogen_treatment      constr
_refine_ls_matrix_type             full
_refine_ls_number_parameters       391
_refine_ls_number_reflns           5387
_refine_ls_number_restraints       36
_refine_ls_R_factor_all            0.1457
_refine_ls_R_factor_gt             0.0710
_refine_ls_restrained_S_all        1.023
_refine_ls_shift/su_max            0.001
_refine_ls_shift/su_mean           0.000
_refine_ls_structure_factor_coef   Fsqd
_refine_ls_weighting_details      
 'w=1/[\s^2^(Fo^2^)+(0.0429P)^2^+5.8721P] where P=(Fo^2^+2Fc^2^)/3'
_refine_ls_weighting_scheme        calc
_refine_ls_wR_factor_gt            0.1261
_refine_ls_wR_factor_ref           0.1516
_refine_special_details            ?
_olex2_refinement_description
;
1. Fixed Uiso
 At 1.2 times of:
  All C(H,H) groups
2. Uiso/Uaniso restraints and constraints
Uanis(C19) \\sim Ueq, Uanis(O7) \\sim Ueq, Uanis(C22) \\sim Ueq, Uanis(O8)
\\sim Ueq: with sigma of 0.01 and sigma for terminal atoms of 0.01
Uanis(C21) \\sim Ueq, Uanis(C20) \\sim Ueq: with sigma of 0.01 and sigma for
terminal atoms of 0.01
Uanis(O7) = Uanis(C19)
3. Others
 Fixed Sof: Br4(0.5) O8(0.5) O7(0.5) C22(0.5) C21(0.5) H21A(0.5) H21B(0.5)
 C20(0.5) H20A(0.5) H20B(0.5) C19(0.5) N8(0.5)
4.a Secondary CH2 refined with riding coordinates:
 C21(H21A,H21B), C20(H20A,H20B), C8(H8A,H8B), C6(H6A,H6B), C9(H9A,H9B),
 C12(H12A,H12B), C3(H3A,H3B), C16(H16A,H16B), C2(H2A,H2B), C13(H13A,H13B),
 C4(H4A,H4B), C1(H1A,H1B), C17(H17A,H17B), C5(H5A,H5B), C1S(H1SA,H1SB)
4.b Fitted pentagon refined as free rotating group:
 C22(C21,C20,C19,N8)
;
_atom_sites_solution_hydrogens     geom
_atom_sites_solution_primary       ?
_atom_sites_solution_secondary     ?
loop_
  _atom_site_label
  _atom_site_type_symbol
  _atom_site_fract_x
  _atom_site_fract_y
  _atom_site_fract_z
  _atom_site_U_iso_or_equiv
  _atom_site_adp_type
  _atom_site_occupancy
  _atom_site_site_symmetry_order
  _atom_site_calc_flag
  _atom_site_refinement_flags_posn
  _atom_site_refinement_flags_adp
  _atom_site_refinement_flags_occupancy
  _atom_site_disorder_assembly
  _atom_site_disorder_group
 Br1 Br 0.95015(13) 0.58542(9) 0.84736(5) 0.0269(3) Uani 1 1 d . . . . .
 Br3 Br 1.12743(13) 1.05488(8) 0.74958(5) 0.0237(3) Uani 1 1 d . . . . .
 Br4 Br 0.6141(3) 1.18072(19) 0.95938(12) 0.0351(6) Uani 0.5 1 d . . P A -2
 Br2 Br 0.35199(13) 0.70035(8) 0.59960(5) 0.0243(3) Uani 1 1 d . . . . .
 Cl1S Cl 1.1569(4) 0.8929(3) 0.43377(17) 0.0485(8) Uani 1 1 d . . . . .
 Cl2S Cl 1.3368(4) 1.1201(3) 0.52787(17) 0.0491(8) Uani 1 1 d . . . . .
 O5 O 1.5504(10) 1.0744(6) 0.7274(4) 0.044(2) Uani 1 1 d . . . . .
 O3 O 0.7866(10) 0.3648(6) 0.9093(4) 0.0355(18) Uani 1 1 d . . . . .
 O2 O 0.3195(10) 0.5621(6) 0.4158(4) 0.040(2) Uani 1 1 d . . . . .
 O6 O 1.1666(9) 1.3161(6) 0.7498(4) 0.0338(18) Uani 1 1 d . . . . .
 O1 O -0.0626(9) 0.7109(7) 0.5777(4) 0.042(2) Uani 1 1 d . . . . .
 O4 O 1.3658(10) 0.5678(7) 0.8871(5) 0.047(2) Uani 1 1 d . . . . .
 O8 O 0.214(3) 1.0194(16) 0.9472(10) 0.041(5) Uani 0.5 1 d . U P A -2
 O7 O 0.813(2) 1.0328(14) 1.0394(9) 0.026(4) Uani 0.5 1 d . U P A -2
 N1 N 0.5845(10) 0.7702(6) 0.7136(4) 0.0198(19) Uani 1 1 d . . . . .
 N3 N 0.8820(10) 0.9050(7) 0.7660(4) 0.0238(19) Uani 1 1 d . . . . .
 N5 N 0.1557(10) 0.6434(6) 0.5105(4) 0.023(2) Uani 1 1 d . . . . .
 N4 N 0.6493(10) 0.8673(7) 0.8547(4) 0.022(2) Uani 1 1 d . . . . .
 N2 N 0.8126(10) 0.7237(7) 0.8023(4) 0.0212(18) Uani 1 1 d . . . . .
 N6 N 1.0586(11) 0.4833(7) 0.8914(4) 0.027(2) Uani 1 1 d . . . . .
 N7 N 1.3301(11) 1.1785(7) 0.7404(5) 0.027(2) Uani 1 1 d . . . . .
 C22 C 0.3421(17) 0.9758(11) 0.9741(8) 0.020(5) Uani 0.5 1 d G U P A -2
 C21 C 0.3405(18) 0.8765(10) 1.0030(9) 0.034(5) Uani 0.5 1 d G U P A -2
 H21A H 0.256767 0.871590 1.044757 0.041 Uiso 0.5 1 calc R U P A -2
 H21B H 0.294810 0.807543 0.958692 0.041 Uiso 0.5 1 calc R U P A -2
 C20 C 0.525(2) 0.8835(11) 1.0357(9) 0.038(6) Uani 0.5 1 d G U P A -2
 H20A H 0.530301 0.882047 1.093081 0.046 Uiso 0.5 1 calc R U P A -2
 H20B H 0.568344 0.818000 1.007015 0.046 Uiso 0.5 1 calc R U P A -2
 C19 C 0.6413(15) 0.9873(12) 1.0269(9) 0.026(4) Uani 0.5 1 d G U P A -2
 N8 N 0.528(2) 1.0443(8) 0.9889(9) 0.029(4) Uani 0.5 1 d G . P A -2
 C10 C 0.9537(15) 0.3887(9) 0.9110(5) 0.026(2) Uani 1 1 d . . . . .
 C8 C 1.2819(15) 0.4002(9) 0.9420(6) 0.039(3) Uani 1 1 d . . . . .
 H8A H 1.336214 0.431155 0.998989 0.046 Uiso 1 1 calc R U . . .
 H8B H 1.365882 0.358868 0.913663 0.046 Uiso 1 1 calc R U . . .
 C6 C 0.7966(12) 0.9540(8) 0.8357(5) 0.024(2) Uani 1 1 d . . . . .
 H6A H 0.893651 0.986948 0.882872 0.029 Uiso 1 1 calc R U . . .
 H6B H 0.744122 1.016089 0.823550 0.029 Uiso 1 1 calc R U . . .
 C9 C 1.0855(15) 0.3214(9) 0.9345(6) 0.034(3) Uani 1 1 d . . . . .
 H9A H 1.071103 0.250211 0.892974 0.041 Uiso 1 1 calc R U . . .
 H9B H 1.061812 0.301545 0.986163 0.041 Uiso 1 1 calc R U . . .
 C12 C 1.6200(13) 1.2758(8) 0.7182(6) 0.029(3) Uani 1 1 d . . . . .
 H12A H 1.652322 1.267106 0.662903 0.034 Uiso 1 1 calc R U . . .
 H12B H 1.736693 1.302762 0.756299 0.034 Uiso 1 1 calc R U . . .
 C15 C 0.1804(13) 0.5875(8) 0.4336(5) 0.022(2) Uani 1 1 d . . . . .
 C14 C 1.3110(14) 1.2857(8) 0.7422(5) 0.024(2) Uani 1 1 d . . . . .
 C3 C 0.7275(13) 0.7760(9) 0.8706(5) 0.026(2) Uani 1 1 d . . . . .
 H3A H 0.627869 0.716585 0.883035 0.032 Uiso 1 1 calc R U . . .
 H3B H 0.823286 0.806394 0.918402 0.032 Uiso 1 1 calc R U . . .
 C16 C -0.0045(12) 0.5620(9) 0.3807(5) 0.027(2) Uani 1 1 d . . . . .
 H16A H -0.055408 0.478746 0.360418 0.033 Uiso 1 1 calc R U . . .
 H16B H 0.010872 0.597427 0.334370 0.033 Uiso 1 1 calc R U . . .
 C2 C 0.6619(12) 0.6778(8) 0.7317(5) 0.026(2) Uani 1 1 d . . . . .
 H2A H 0.713819 0.642508 0.684382 0.031 Uiso 1 1 calc R U . . .
 H2B H 0.561808 0.618373 0.743739 0.031 Uiso 1 1 calc R U . . .
 C18 C -0.0197(14) 0.6623(9) 0.5159(6) 0.029(3) Uani 1 1 d . . . . .
 C13 C 1.4994(12) 1.3590(8) 0.7340(6) 0.026(2) Uani 1 1 d . . . . .
 H13A H 1.489001 1.396243 0.688794 0.031 Uiso 1 1 calc R U . . .
 H13B H 1.550973 1.418498 0.783818 0.031 Uiso 1 1 calc R U . . .
 C11 C 1.5073(13) 1.1649(9) 0.7293(6) 0.026(2) Uani 1 1 d . . . . .
 C4 C 0.5051(11) 0.8215(8) 0.7853(5) 0.023(2) Uani 1 1 d . . . . .
 H4A H 0.451233 0.883385 0.773563 0.027 Uiso 1 1 calc R U . . .
 H4B H 0.403976 0.762748 0.797414 0.027 Uiso 1 1 calc R U . . .
 C1 C 0.9560(12) 0.8116(8) 0.7828(5) 0.022(2) Uani 1 1 d . . . . .
 H1A H 1.008761 0.777663 0.735343 0.026 Uiso 1 1 calc R U . . .
 H1B H 1.057867 0.841851 0.828256 0.026 Uiso 1 1 calc R U . . .
 C17 C -0.1350(13) 0.6134(9) 0.4344(5) 0.031(3) Uani 1 1 d . . . . .
 H17A H -0.175355 0.673878 0.413460 0.037 Uiso 1 1 calc R U . . .
 H17B H -0.246672 0.553861 0.437262 0.037 Uiso 1 1 calc R U . . .
 C7 C 1.2508(15) 0.4940(9) 0.9033(6) 0.030(3) Uani 1 1 d . . . . .
 C5 C 0.7318(11) 0.8607(8) 0.6963(5) 0.018(2) Uani 1 1 d . . . . .
 H5A H 0.678522 0.923468 0.685915 0.022 Uiso 1 1 calc R U . . .
 H5B H 0.784077 0.829703 0.647791 0.022 Uiso 1 1 calc R U . . .
 C1S C 1.2426(17) 0.9755(10) 0.5297(6) 0.046(3) Uani 1 1 d . . . . .
 H1SA H 1.340572 0.945400 0.553627 0.056 Uiso 1 1 calc R U . . .
 H1SB H 1.140844 0.970927 0.563561 0.056 Uiso 1 1 calc R U . . .

loop_
  _atom_site_aniso_label
  _atom_site_aniso_U_11
  _atom_site_aniso_U_22
  _atom_site_aniso_U_33
  _atom_site_aniso_U_23
  _atom_site_aniso_U_13
  _atom_site_aniso_U_12
 Br1 0.0305(6) 0.0239(6) 0.0241(5) 0.0070(4) -0.0015(4) 0.0029(5)
 Br3 0.0246(5) 0.0201(6) 0.0260(5) 0.0070(4) 0.0025(4) 0.0034(4)
 Br4 0.0409(14) 0.0292(13) 0.0346(12) 0.0050(10) 0.0076(10) 0.0091(11)
 Br2 0.0239(5) 0.0229(6) 0.0239(5) 0.0050(4) -0.0016(4) 0.0039(4)
 Cl1S 0.0538(19) 0.0459(19) 0.0452(17) 0.0075(15) 0.0109(14) 0.0129(16)
 Cl2S 0.0500(19) 0.0463(19) 0.0495(18) 0.0071(15) 0.0024(14) 0.0146(16)
 O5 0.048(5) 0.036(5) 0.060(5) 0.025(4) 0.022(4) 0.021(4)
 O3 0.026(4) 0.038(5) 0.046(4) 0.025(4) 0.004(3) 0.000(4)
 O2 0.034(4) 0.049(5) 0.039(4) 0.003(4) 0.012(3) 0.015(4)
 O6 0.030(4) 0.032(4) 0.040(4) 0.006(3) 0.007(3) 0.013(4)
 O1 0.040(5) 0.057(5) 0.029(4) -0.007(4) 0.001(3) 0.029(4)
 O4 0.037(5) 0.041(5) 0.059(5) 0.026(4) 0.002(4) -0.008(4)
 O8 0.041(8) 0.042(9) 0.038(8) 0.007(7) -0.001(6) 0.008(7)
 O7 0.025(6) 0.027(6) 0.024(5) 0.003(5) -0.003(4) 0.007(5)
 N1 0.022(4) 0.012(4) 0.024(4) 0.001(4) -0.002(3) 0.005(4)
 N3 0.023(4) 0.030(5) 0.020(4) 0.010(4) 0.006(3) 0.007(4)
 N5 0.023(5) 0.023(5) 0.015(4) -0.007(4) 0.004(3) -0.001(4)
 N4 0.020(4) 0.025(5) 0.018(4) -0.002(4) 0.006(3) 0.004(4)
 N2 0.017(4) 0.026(5) 0.023(4) 0.015(4) 0.001(3) 0.003(4)
 N6 0.027(5) 0.026(5) 0.029(4) 0.005(4) 0.005(4) 0.009(4)
 N7 0.025(5) 0.022(5) 0.035(5) 0.010(4) 0.005(4) 0.006(4)
 C22 0.028(9) 0.018(8) 0.017(8) 0.007(7) 0.003(7) 0.008(7)
 C21 0.045(9) 0.033(9) 0.032(8) 0.022(7) 0.008(7) 0.010(8)
 C20 0.041(9) 0.031(9) 0.042(9) 0.015(8) 0.014(7) -0.002(8)
 C19 0.025(6) 0.027(6) 0.024(5) 0.003(5) -0.003(4) 0.007(5)
 N8 0.039(11) 0.013(10) 0.028(10) -0.006(9) 0.008(8) 0.004(9)
 C10 0.039(7) 0.029(6) 0.012(5) 0.011(4) 0.005(4) 0.007(5)
 C8 0.043(7) 0.036(7) 0.040(6) 0.012(6) 0.008(5) 0.011(6)
 C6 0.018(5) 0.018(5) 0.032(6) -0.003(5) 0.003(4) 0.004(4)
 C9 0.056(8) 0.024(6) 0.030(6) 0.022(5) 0.008(5) 0.011(6)
 C12 0.027(6) 0.030(6) 0.026(5) 0.003(5) 0.003(4) 0.005(5)
 C15 0.027(6) 0.023(6) 0.019(5) 0.016(4) 0.005(4) 0.003(5)
 C14 0.029(6) 0.022(6) 0.019(5) 0.005(4) -0.005(4) 0.004(5)
 C3 0.019(5) 0.035(6) 0.032(6) 0.017(5) 0.003(4) 0.013(5)
 C16 0.030(6) 0.034(6) 0.018(5) 0.009(5) 0.006(4) 0.006(5)
 C2 0.021(5) 0.028(6) 0.027(5) 0.003(5) -0.001(4) 0.009(5)
 C18 0.034(6) 0.027(6) 0.025(6) -0.001(5) -0.002(4) 0.011(5)
 C13 0.029(6) 0.022(6) 0.028(5) 0.012(5) 0.003(4) 0.003(5)
 C11 0.026(6) 0.017(6) 0.041(6) 0.020(5) 0.002(4) 0.005(5)
 C4 0.010(5) 0.029(6) 0.030(5) 0.010(5) 0.002(4) 0.004(4)
 C1 0.017(5) 0.033(6) 0.017(5) 0.001(4) 0.001(4) 0.014(5)
 C17 0.027(6) 0.027(6) 0.032(6) 0.005(5) -0.008(4) 0.002(5)
 C7 0.037(7) 0.027(6) 0.028(6) 0.008(5) 0.003(5) 0.008(5)
 C5 0.021(5) 0.019(5) 0.015(5) 0.001(4) 0.000(4) 0.007(4)
 C1S 0.062(8) 0.052(8) 0.038(7) 0.019(6) 0.013(6) 0.031(7)

_geom_special_details
;
 All esds (except the esd in the dihedral angle between two l.s. planes)
 are estimated using the full covariance matrix.  The cell esds are taken
 into account individually in the estimation of esds in distances, angles
 and torsion angles; correlations between esds in cell parameters are only
 used when they are defined by crystal symmetry.  An approximate (isotropic)
 treatment of cell esds is used for estimating esds involving l.s. planes.
;
loop_
  _geom_bond_atom_site_label_1
  _geom_bond_atom_site_label_2
  _geom_bond_distance
  _geom_bond_site_symmetry_2
  _geom_bond_publ_flag
 Br1 N6 1.897(8) . ?
 Br3 N7 1.933(8) . ?
 Br4 N8 1.856(10) . ?
 Br2 N5 1.924(7) . ?
 Cl1S C1S 1.733(10) . ?
 Cl2S C1S 1.778(13) . ?
 O5 C11 1.230(11) . ?
 O3 C10 1.207(11) . ?
 O2 C15 1.193(11) . ?
 O6 C14 1.224(11) . ?
 O1 C18 1.211(10) . ?
 O4 C7 1.197(12) . ?
 O8 C22 1.30(2) . ?
 O7 C19 1.26(2) . ?
 N1 C2 1.470(12) . ?
 N1 C4 1.494(11) . ?
 N1 C5 1.477(11) . ?
 N3 C6 1.484(11) . ?
 N3 C1 1.460(12) . ?
 N3 C5 1.491(10) . ?
 N5 C15 1.406(11) . ?
 N5 C18 1.384(12) . ?
 N4 C6 1.459(12) . ?
 N4 C3 1.448(12) . ?
 N4 C4 1.461(10) . ?
 N2 C3 1.481(11) . ?
 N2 C2 1.503(10) . ?
 N2 C1 1.456(12) . ?
 N6 C10 1.374(13) . ?
 N6 C7 1.399(12) . ?
 N7 C14 1.362(13) . ?
 N7 C11 1.389(12) . ?
 C22 C21 1.4200 . ?
 C22 N8 1.4200 . ?
 C21 H21A 0.9900 . ?
 C21 H21B 0.9900 . ?
 C21 C20 1.4200 . ?
 C20 H20A 0.9900 . ?
 C20 H20B 0.9900 . ?
 C20 C19 1.4200 . ?
 C19 N8 1.4200 . ?
 C10 C9 1.507(14) . ?
 C8 H8A 0.9900 . ?
 C8 H8B 0.9900 . ?
 C8 C9 1.540(14) . ?
 C8 C7 1.508(15) . ?
 C6 H6A 0.9900 . ?
 C6 H6B 0.9900 . ?
 C9 H9A 0.9900 . ?
 C9 H9B 0.9900 . ?
 C12 H12A 0.9900 . ?
 C12 H12B 0.9900 . ?
 C12 C13 1.512(13) . ?
 C12 C11 1.497(14) . ?
 C15 C16 1.517(12) . ?
 C14 C13 1.522(13) . ?
 C3 H3A 0.9900 . ?
 C3 H3B 0.9900 . ?
 C16 H16A 0.9900 . ?
 C16 H16B 0.9900 . ?
 C16 C17 1.542(13) . ?
 C2 H2A 0.9900 . ?
 C2 H2B 0.9900 . ?
 C18 C17 1.512(12) . ?
 C13 H13A 0.9900 . ?
 C13 H13B 0.9900 . ?
 C4 H4A 0.9900 . ?
 C4 H4B 0.9900 . ?
 C1 H1A 0.9900 . ?
 C1 H1B 0.9900 . ?
 C17 H17A 0.9900 . ?
 C17 H17B 0.9900 . ?
 C5 H5A 0.9900 . ?
 C5 H5B 0.9900 . ?
 C1S H1SA 0.9900 . ?
 C1S H1SB 0.9900 . ?

loop_
  _geom_angle_atom_site_label_1
  _geom_angle_atom_site_label_2
  _geom_angle_atom_site_label_3
  _geom_angle
  _geom_angle_site_symmetry_1
  _geom_angle_site_symmetry_3
  _geom_angle_publ_flag
 C2 N1 C4 108.8(7) . . ?
 C2 N1 C5 110.7(7) . . ?
 C5 N1 C4 108.0(6) . . ?
 C6 N3 C5 107.1(7) . . ?
 C1 N3 C6 109.8(7) . . ?
 C1 N3 C5 109.6(7) . . ?
 C15 N5 Br2 123.7(6) . . ?
 C18 N5 Br2 121.9(5) . . ?
 C18 N5 C15 114.3(7) . . ?
 C6 N4 C4 108.7(7) . . ?
 C3 N4 C6 108.7(7) . . ?
 C3 N4 C4 108.8(7) . . ?
 C3 N2 C2 107.1(7) . . ?
 C1 N2 C3 109.1(7) . . ?
 C1 N2 C2 108.1(7) . . ?
 C10 N6 Br1 122.5(7) . . ?
 C10 N6 C7 114.1(9) . . ?
 C7 N6 Br1 123.3(8) . . ?
 C14 N7 Br3 123.1(7) . . ?
 C14 N7 C11 114.1(9) . . ?
 C11 N7 Br3 122.8(7) . . ?
 O8 C22 C21 134.4(15) . . ?
 O8 C22 N8 117.1(15) . . ?
 N8 C22 C21 108.0 . . ?
 C22 C21 H21A 110.1 . . ?
 C22 C21 H21B 110.1 . . ?
 H21A C21 H21B 108.4 . . ?
 C20 C21 C22 108.0 . . ?
 C20 C21 H21A 110.1 . . ?
 C20 C21 H21B 110.1 . . ?
 C21 C20 H20A 110.1 . . ?
 C21 C20 H20B 110.1 . . ?
 H20A C20 H20B 108.4 . . ?
 C19 C20 C21 108.0 . . ?
 C19 C20 H20A 110.1 . . ?
 C19 C20 H20B 110.1 . . ?
 O7 C19 C20 135.5(15) . . ?
 O7 C19 N8 116.3(15) . . ?
 N8 C19 C20 108.0 . . ?
 C22 N8 Br4 126.8(9) . . ?
 C22 N8 C19 108.0 . . ?
 C19 N8 Br4 125.1(9) . . ?
 O3 C10 N6 125.8(10) . . ?
 O3 C10 C9 126.8(10) . . ?
 N6 C10 C9 107.4(9) . . ?
 H8A C8 H8B 109.0 . . ?
 C9 C8 H8A 111.0 . . ?
 C9 C8 H8B 111.0 . . ?
 C7 C8 H8A 111.0 . . ?
 C7 C8 H8B 111.0 . . ?
 C7 C8 C9 104.0(9) . . ?
 N3 C6 H6A 109.4 . . ?
 N3 C6 H6B 109.4 . . ?
 N4 C6 N3 111.2(7) . . ?
 N4 C6 H6A 109.4 . . ?
 N4 C6 H6B 109.4 . . ?
 H6A C6 H6B 108.0 . . ?
 C10 C9 C8 105.3(9) . . ?
 C10 C9 H9A 110.7 . . ?
 C10 C9 H9B 110.7 . . ?
 C8 C9 H9A 110.7 . . ?
 C8 C9 H9B 110.7 . . ?
 H9A C9 H9B 108.8 . . ?
 H12A C12 H12B 108.7 . . ?
 C13 C12 H12A 110.5 . . ?
 C13 C12 H12B 110.5 . . ?
 C11 C12 H12A 110.5 . . ?
 C11 C12 H12B 110.5 . . ?
 C11 C12 C13 106.1(8) . . ?
 O2 C15 N5 125.4(8) . . ?
 O2 C15 C16 127.7(8) . . ?
 N5 C15 C16 106.8(8) . . ?
 O6 C14 N7 125.1(10) . . ?
 O6 C14 C13 127.0(9) . . ?
 N7 C14 C13 107.9(8) . . ?
 N4 C3 N2 112.6(8) . . ?
 N4 C3 H3A 109.1 . . ?
 N4 C3 H3B 109.1 . . ?
 N2 C3 H3A 109.1 . . ?
 N2 C3 H3B 109.1 . . ?
 H3A C3 H3B 107.8 . . ?
 C15 C16 H16A 110.6 . . ?
 C15 C16 H16B 110.6 . . ?
 C15 C16 C17 105.7(7) . . ?
 H16A C16 H16B 108.7 . . ?
 C17 C16 H16A 110.6 . . ?
 C17 C16 H16B 110.6 . . ?
 N1 C2 N2 110.2(7) . . ?
 N1 C2 H2A 109.6 . . ?
 N1 C2 H2B 109.6 . . ?
 N2 C2 H2A 109.6 . . ?
 N2 C2 H2B 109.6 . . ?
 H2A C2 H2B 108.1 . . ?
 O1 C18 N5 122.5(8) . . ?
 O1 C18 C17 129.3(9) . . ?
 N5 C18 C17 108.2(8) . . ?
 C12 C13 C14 104.2(8) . . ?
 C12 C13 H13A 110.9 . . ?
 C12 C13 H13B 110.9 . . ?
 C14 C13 H13A 110.9 . . ?
 C14 C13 H13B 110.9 . . ?
 H13A C13 H13B 108.9 . . ?
 O5 C11 N7 122.9(10) . . ?
 O5 C11 C12 129.9(9) . . ?
 N7 C11 C12 107.1(9) . . ?
 N1 C4 H4A 109.5 . . ?
 N1 C4 H4B 109.5 . . ?
 N4 C4 N1 110.5(7) . . ?
 N4 C4 H4A 109.5 . . ?
 N4 C4 H4B 109.5 . . ?
 H4A C4 H4B 108.1 . . ?
 N3 C1 H1A 109.3 . . ?
 N3 C1 H1B 109.3 . . ?
 N2 C1 N3 111.7(7) . . ?
 N2 C1 H1A 109.3 . . ?
 N2 C1 H1B 109.3 . . ?
 H1A C1 H1B 108.0 . . ?
 C16 C17 H17A 110.8 . . ?
 C16 C17 H17B 110.8 . . ?
 C18 C17 C16 104.9(7) . . ?
 C18 C17 H17A 110.8 . . ?
 C18 C17 H17B 110.8 . . ?
 H17A C17 H17B 108.8 . . ?
 O4 C7 N6 124.6(11) . . ?
 O4 C7 C8 127.9(10) . . ?
 N6 C7 C8 107.5(10) . . ?
 N1 C5 N3 109.4(7) . . ?
 N1 C5 H5A 109.8 . . ?
 N1 C5 H5B 109.8 . . ?
 N3 C5 H5A 109.8 . . ?
 N3 C5 H5B 109.8 . . ?
 H5A C5 H5B 108.2 . . ?
 Cl1S C1S Cl2S 110.9(6) . . ?
 Cl1S C1S H1SA 109.5 . . ?
 Cl1S C1S H1SB 109.5 . . ?
 Cl2S C1S H1SA 109.5 . . ?
 Cl2S C1S H1SB 109.5 . . ?
 H1SA C1S H1SB 108.0 . . ?

loop_
  _geom_torsion_atom_site_label_1
  _geom_torsion_atom_site_label_2
  _geom_torsion_atom_site_label_3
  _geom_torsion_atom_site_label_4
  _geom_torsion
  _geom_torsion_site_symmetry_1
  _geom_torsion_site_symmetry_2
  _geom_torsion_site_symmetry_3
  _geom_torsion_site_symmetry_4
  _geom_torsion_publ_flag
 Br1 N6 C10 O3 -6.7(12) . . . . ?
 Br1 N6 C10 C9 173.3(6) . . . . ?
 Br1 N6 C7 O4 0.0(13) . . . . ?
 Br1 N6 C7 C8 177.9(6) . . . . ?
 Br3 N7 C14 O6 0.2(13) . . . . ?
 Br3 N7 C14 C13 179.6(6) . . . . ?
 Br3 N7 C11 O5 -2.6(13) . . . . ?
 Br3 N7 C11 C12 175.3(6) . . . . ?
 Br2 N5 C15 O2 5.4(15) . . . . ?
 Br2 N5 C15 C16 -177.3(7) . . . . ?
 Br2 N5 C18 O1 -3.5(15) . . . . ?
 Br2 N5 C18 C17 176.2(7) . . . . ?
 O3 C10 C9 C8 -169.3(9) . . . . ?
 O2 C15 C16 C17 179.5(11) . . . . ?
 O6 C14 C13 C12 -174.6(9) . . . . ?
 O1 C18 C17 C16 -179.6(11) . . . . ?
 O8 C22 C21 C20 -171.1(18) . . . . ?
 O8 C22 N8 Br4 -10.2(15) . . . . ?
 O8 C22 N8 C19 172.9(14) . . . . ?
 O7 C19 N8 Br4 -1.7(13) . . . . ?
 O7 C19 N8 C22 175.3(14) . . . . ?
 N5 C15 C16 C17 2.2(11) . . . . ?
 N5 C18 C17 C16 0.6(11) . . . . ?
 N6 C10 C9 C8 10.8(10) . . . . ?
 N7 C14 C13 C12 6.1(10) . . . . ?
 C22 C21 C20 C19 0.0 . . . . ?
 C21 C22 N8 Br4 177.0(11) . . . . ?
 C21 C22 N8 C19 0.0 . . . . ?
 C21 C20 C19 O7 -174.0(18) . . . . ?
 C21 C20 C19 N8 0.0 . . . . ?
 C20 C19 N8 Br4 -177.0(11) . . . . ?
 C20 C19 N8 C22 0.0 . . . . ?
 N8 C22 C21 C20 0.0 . . . . ?
 C10 N6 C7 O4 177.0(9) . . . . ?
 C10 N6 C7 C8 -5.1(10) . . . . ?
 C6 N3 C1 N2 57.0(9) . . . . ?
 C6 N3 C5 N1 -61.5(9) . . . . ?
 C6 N4 C3 N2 -58.2(9) . . . . ?
 C6 N4 C4 N1 59.4(10) . . . . ?
 C9 C8 C7 O4 -170.9(10) . . . . ?
 C9 C8 C7 N6 11.4(10) . . . . ?
 C15 N5 C18 O1 -178.9(10) . . . . ?
 C15 N5 C18 C17 0.8(12) . . . . ?
 C15 C16 C17 C18 -1.7(11) . . . . ?
 C14 N7 C11 O5 178.9(9) . . . . ?
 C14 N7 C11 C12 -3.1(11) . . . . ?
 C3 N4 C6 N3 57.9(9) . . . . ?
 C3 N4 C4 N1 -58.8(10) . . . . ?
 C3 N2 C2 N1 58.8(10) . . . . ?
 C3 N2 C1 N3 -56.1(9) . . . . ?
 C2 N1 C4 N4 59.8(10) . . . . ?
 C2 N1 C5 N3 -57.7(8) . . . . ?
 C2 N2 C3 N4 -59.4(10) . . . . ?
 C2 N2 C1 N3 60.1(8) . . . . ?
 C18 N5 C15 O2 -179.4(10) . . . . ?
 C18 N5 C15 C16 -2.0(12) . . . . ?
 C13 C12 C11 O5 -175.4(10) . . . . ?
 C13 C12 C11 N7 6.8(10) . . . . ?
 C11 N7 C14 O6 178.6(8) . . . . ?
 C11 N7 C14 C13 -2.0(10) . . . . ?
 C11 C12 C13 C14 -7.7(10) . . . . ?
 C4 N1 C2 N2 -59.9(9) . . . . ?
 C4 N1 C5 N3 61.4(9) . . . . ?
 C4 N4 C6 N3 -60.5(9) . . . . ?
 C4 N4 C3 N2 60.0(10) . . . . ?
 C1 N3 C6 N4 -57.8(9) . . . . ?
 C1 N3 C5 N1 57.6(9) . . . . ?
 C1 N2 C3 N4 57.4(9) . . . . ?
 C1 N2 C2 N1 -58.6(9) . . . . ?
 C7 N6 C10 O3 176.3(8) . . . . ?
 C7 N6 C10 C9 -3.8(10) . . . . ?
 C7 C8 C9 C10 -13.2(10) . . . . ?
 C5 N1 C2 N2 58.7(9) . . . . ?
 C5 N1 C4 N4 -60.4(10) . . . . ?
 C5 N3 C6 N4 61.2(10) . . . . ?
 C5 N3 C1 N2 -60.4(9) . . . . ?

loop_
  _diffrn_refln_index_h
  _diffrn_refln_index_k
  _diffrn_refln_index_l
  _diffrn_refln_intensity_net
  _diffrn_refln_intensity_u
 -1 0 0 222.38 16.5
 -1 0 0 183.68 14.3
 -1 0 0 189.38 15.6
 1 0 0 187.28 13.4
 1 0 0 232.38 15.5
 1 0 0 199.78 13.8
 -2 0 0 1.1 11
 -2 0 0 32.4 10
 -2 0 0 19.4 8.9
 2 0 0 9.8 11
 2 0 0 36.9 12.3
 -3 0 0 345.57 26.1
 -3 0 0 306.77 24.5
 -3 0 0 324.27 24.6
 3 0 0 311.27 26.4
 -4 0 0 863.01 53.39
 -4 0 0 853.01 60.59
 -4 0 0 844.82 61.79
 4 0 0 810.32 55.79
 -5 0 0 5.9 14.5
 5 0 0 21.6 4
 5 0 0 24.2 19
 6 0 0 279.27 32.6
 7 0 0 105.49 28.4
 8 0 0 14.3 30.2
 9 0 0 -3.4 33.6
 9 -1 0 22.7 36
 8 -1 0 198.18 36.9
 7 -1 0 191.88 32.3
 6 -1 0 32.1 31
 -6 1 0 -9 20.3
 5 -1 0 87.19 21.3
 -5 1 0 85.09 14.8
 -4 1 0 41.6 11.4
 -4 1 0 59.19 16.1
 3 -1 0 805.82 52.79
 -3 1 0 908.91 117.29
 -3 1 0 813.52 51.89
 2 -1 0 240.18 19.7
 2 -1 0 203.68 15.9
 2 -1 0 212.88 15.8
 -2 1 0 219.38 18.8
 -2 1 0 240.68 15.8
 1 -1 0 158.28 12.5
 1 -1 0 153.68 9.7
 -1 1 0 143.79 12.1
 -1 1 0 150.68 9.5
 0 -1 0 -1.4 3
 -1 -1 0 1046 67.79
 -1 -1 0 1030.3 72.39
 1 1 0 1041 69.19
 1 1 0 1047.5 64.19
 -2 -1 0 2356.86 158.78
 -2 -1 0 2260.77 141.39
 2 1 0 2390.76 139.69
 2 1 0 2270.57 153.78
 -3 -1 0 1081.69 75.99
 -3 -1 0 1016.5 63.09
 -3 -1 0 1022.5 74.89
 3 1 0 960.5 69.69
 3 1 0 1127.29 94.89
 -4 -1 0 797.32 60.79
 -4 -1 0 929.11 56.79
 -4 -1 0 953.1 66.79
 4 1 0 983.4 60.59
 -5 -1 0 471.55 33.5
 -5 -1 0 490.75 37.4
 5 1 0 506.15 39.7
 -6 -1 0 122.69 21.7
 6 1 0 156.98 26.9
 7 1 0 -2.3 25
 8 1 0 -54.09 30.7
 9 1 0 49.99 37.1
 9 -2 0 40.5 35.9
 8 -2 0 161.78 35.5
 7 -2 0 15.4 36.5
 6 -2 0 219.78 29.3
 -6 2 0 192.38 20.5
 5 -2 0 1073.79 68.09
 -5 2 0 975.7 61.89
 -5 2 0 1011.8 82.59
 4 -2 0 71.19 25.3
 -4 2 0 94.69 16.9
 -4 2 0 62.59 10.4
 3 -2 0 1025.7 66.09
 3 -2 0 1034.2 67.59
 -3 2 0 979.1 65.89
 -3 2 0 991.5 60.79
 -3 2 0 1026.5 62.99
 2 -2 0 301.87 19.1
 2 -2 0 292.07 23.3
 -2 2 0 256.37 22.8
 -2 2 0 301.87 18.8
 1 -2 0 3339.57 237.98
 -1 2 0 3149.88 215.28
 0 -2 0 19.2 12.5
 0 -2 0 7.9 7.5
 0 2 0 -0.1 12.1
 -1 -2 0 272.77 20.7
 -1 -2 0 309.97 22.5
 1 2 0 275.47 20.2
 -2 -2 0 411.26 29.5
 -2 -2 0 376.86 28.4
 2 2 0 411.76 28.5
 -3 -2 0 114.99 18.3
 -3 -2 0 171.68 18.6
 -3 -2 0 136.29 16.7
 3 2 0 146.39 18.7
 3 2 0 138.89 12
 -4 -2 0 48.7 18.3
 -4 -2 0 20.2 15.5
 -4 -2 0 10.4 15.5
 4 2 0 24.8 6.1
 4 2 0 6 24.8
 -5 -2 0 161.88 20
 5 2 0 227.98 26.2
 -6 -2 0 74.79 23.7
 6 2 0 20.5 21.9
 -7 -2 0 95.19 21.3
 7 2 0 169.38 31.6
 8 2 0 4.4 31.2
 9 2 0 57.09 35.4
 9 -3 0 235.28 41.9
 8 -3 0 -7.1 28.9
 7 -3 0 35.9 26.5
 6 -3 0 110.39 33.8
 5 -3 0 34.9 27.1
 -5 3 0 37.5 9.8
 4 -3 0 158.58 14.3
 4 -3 0 194.78 23
 -4 3 0 187.48 20.9
 -4 3 0 164.58 14
 -4 3 0 174.88 12.6
 3 -3 0 93.49 17.5
 -3 3 0 113.59 16.5
 2 -3 0 20.3 18.6
 -2 3 0 54.19 12.6
 1 -3 0 1089.89 72.99
 1 -3 0 1084.59 64.69
 -1 3 0 990.9 83.79
 0 -3 0 578.94 34.4
 0 -3 0 482.35 40.4
 0 3 0 482.15 37.3
 -1 -3 0 53.99 11.2
 -1 -3 0 35.2 19
 1 3 0 9.9 10.1
 -2 -3 0 242.08 22.6
 -2 -3 0 203.98 20
 2 3 0 240.18 20.3
 -3 -3 0 830.32 52.49
 -3 -3 0 855.71 53.19
 -3 -3 0 774.82 55.69
 3 3 0 769.82 56.29
 -4 -3 0 792.12 55.39
 -4 -3 0 834.22 57.89
 4 3 0 853.61 57.19
 4 3 0 993.5 59.79
 -5 -3 0 2.5 22.3
 5 3 0 10.9 19.4
 5 3 0 7 9.3
 -6 -3 0 19.9 17.8
 6 3 0 -24.8 22
 -7 -3 0 16 20.9
 7 3 0 -33.4 36.8
 8 3 0 -4.4 30.8
 9 -4 0 59.29 35.2
 8 -4 0 -6.7 40.8
 -7 4 0 60.29 6.3
 6 -4 0 454.35 41
 5 -4 0 90.39 22
 5 -4 0 105.69 10.7
 -5 4 0 91.89 8.3
 4 -4 0 225.58 24.4
 -4 4 0 204.98 22.9
 3 -4 0 51.89 16.4
 -3 4 0 18.9 13.7
 2 -4 0 141.39 16.8
 -2 4 0 146.99 16.2
 1 -4 0 23.9 11.5
 1 -4 0 7.8 9.4
 -1 4 0 17.4 13.3
 0 -4 0 541.05 36.8
 0 -4 0 538.05 34.8
 0 4 0 528.25 39.7
 -1 -4 0 79.09 16.5
 -1 -4 0 116.19 15.1
 1 4 0 124.29 14.5
 -2 -4 0 675.73 43.3
 -2 -4 0 652.63 44.6
 2 4 0 637.64 45.6
 -3 -4 0 -13 13.8
 -3 -4 0 -4.5 15.8
 3 4 0 21.1 13.7
 -4 -4 0 134.29 27.2
 4 4 0 119.69 23.3
 4 4 0 108.59 20.9
 -5 -4 0 185.28 30.7
 5 4 0 185.98 18.9
 5 4 0 136.49 25.4
 -6 -4 0 96.59 23
 6 4 0 73.19 24.8
 -7 -4 0 126.89 26.9
 7 4 0 94.89 30.3
 8 4 0 -8.7 30.9
 9 -5 0 63.09 36.4
 8 -5 0 23.3 30.3
 7 -5 0 14.1 35.1
 6 -5 0 213.38 29.9
 5 -5 0 36.6 20.2
 4 -5 0 258.87 26.9
 -4 5 0 247.58 25
 3 -5 0 144.69 19.7
 -3 5 0 148.49 23.2
 2 -5 0 2558.84 170.28
 2 -5 0 2578.14 166.88
 -2 5 0 2422.66 175.58
 1 -5 0 418.86 35.1
 1 -5 0 416.66 26.9
 -1 5 0 404.86 29.1
 0 -5 0 39.1 13.6
 0 -5 0 46 15.1
 0 5 0 71.79 14.2
 0 5 0 56.39 14.3
 -1 -5 0 -25.6 20.5
 1 5 0 1.6 12.4
 1 5 0 -8.8 11.4
 -2 -5 0 100.49 16.5
 -2 -5 0 112.99 24.3
 2 5 0 111.19 18
 -3 -5 0 127.59 19.5
 3 5 0 169.28 19.9
 4 5 0 398.36 31.6
 4 5 0 346.77 33.3
 -5 -5 0 36.5 21.9
 5 5 0 29.7 21
 5 5 0 8.1 16.3
 6 5 0 88.99 26.5
 -7 -5 0 5.9 36
 7 5 0 21.1 28.4
 8 5 0 67.09 34.8
 9 -6 0 101.29 37.5
 8 -6 0 3.7 30.3
 7 -6 0 71.09 28.7
 6 -6 0 7.2 6
 6 -6 0 77.49 47.4
 -6 6 0 18 8.3
 5 -6 0 133.69 25.3
 4 -6 0 21.9 17.1
 3 -6 0 168.08 25.5
 -3 6 0 159.78 19.7
 2 -6 0 113.69 16.2
 2 -6 0 74.79 9.3
 -2 6 0 66.79 18.7
 1 -6 0 136.99 15.2
 1 -6 0 161.08 25.2
 -1 6 0 159.78 17.1
 0 -6 0 112.79 16.4
 0 6 0 130.49 21.4
 -1 -6 0 1009.7 61.89
 1 6 0 1005.7 68.39
 1 6 0 904.41 63.69
 -2 -6 0 108.99 20.4
 -2 -6 0 132.29 18.9
 -3 -6 0 54.19 17.7
 3 6 0 50.89 16.4
 -4 -6 0 -20.7 22.7
 4 6 0 39.9 18.7
 4 6 0 -8.2 13.7
 -5 -6 0 197.88 31.1
 5 6 0 220.58 30
 -6 -6 0 56.39 28.1
 6 6 0 65.99 27.5
 -7 -6 0 21.6 27.2
 7 6 0 -16.4 29.4
 9 -7 0 32.4 38.5
 8 -7 0 24.4 32.8
 7 -7 0 215.18 35.9
 6 -7 0 25 24.2
 5 -7 0 1.5 20.1
 4 -7 0 126.29 21.9
 3 -7 0 758.52 62.49
 -3 7 0 803.02 58.69
 2 -7 0 694.53 46.2
 2 -7 0 679.33 44.7
 -2 7 0 642.64 45.5
 1 -7 0 69.59 16.1
 1 -7 0 112.49 19.9
 -1 7 0 96.69 15.7
 0 -7 0 295.57 28.1
 0 7 0 266.87 25.5
 0 7 0 299.27 30
 -1 -7 0 -2.6 15.4
 1 7 0 -32.2 13.3
 1 7 0 7.3 16.1
 2 7 0 530.75 38.3
 2 7 0 491.95 40.6
 3 7 0 976.6 74.69
 -4 -7 0 66.39 26.7
 4 7 0 60.39 28.4
 5 7 0 15.1 23
 6 7 0 161.18 42.7
 -7 -7 0 66.29 43.4
 7 7 0 96.29 45.2
 9 -8 0 -35.9 39.5
 8 -8 0 23.9 45.7
 7 -8 0 40.1 28.6
 6 -8 0 40.2 25
 5 -8 0 109.59 24.9
 4 -8 0 313.07 31.1
 3 -8 0 -12.4 16.1
 2 -8 0 251.37 25.5
 2 -8 0 208.88 17.4
 -2 8 0 230.98 23.4
 1 -8 0 4.1 17
 1 -8 0 36.8 19
 -1 8 0 -1.2 13.2
 0 -8 0 687.33 47.7
 0 8 0 648.84 48.4
 0 8 0 757.72 51.69
 1 8 0 31.2 15.7
 1 8 0 20.4 18.1
 2 8 0 750.12 55.49
 3 8 0 60.49 20.3
 -4 -8 0 115.29 32.8
 4 8 0 92.99 24.4
 5 8 0 50.09 25.8
 6 8 0 -8.3 30.7
 -7 -8 0 34.6 22.5
 7 8 0 30.4 34.1
 9 -9 0 51.59 57.59
 8 -9 0 267.97 42.1
 7 -9 0 23.3 29.4
 6 -9 0 6.5 25.3
 5 -9 0 132.39 27.1
 4 -9 0 -12.7 19.5
 3 -9 0 17 18.3
 2 -9 0 850.11 61.59
 2 -9 0 702.33 47.8
 1 -9 0 -4.3 19.5
 1 -9 0 10.1 19.7
 -1 9 0 -1 15
 0 -9 0 197.48 24.2
 0 9 0 226.08 25.2
 0 9 0 208.08 24.9
 1 9 0 26.4 24.3
 2 9 0 343.07 37.5
 3 9 0 31.6 21
 -4 -9 0 68.09 34.9
 4 9 0 114.69 26.8
 5 9 0 196.08 33.7
 6 9 0 12.7 29.9
 9 -10 0 68.09 42.1
 8 -10 0 2.7 35.4
 7 -10 0 129.49 33.7
 6 -10 0 47.9 27.9
 5 -10 0 158.28 37.5
 4 -10 0 -7.9 21.7
 3 -10 0 641.04 59.49
 2 -10 0 87.69 19
 2 -10 0 96.09 25.4
 1 -10 0 -16 16
 1 -10 0 -2.4 20.9
 0 10 0 98.89 22.3
 1 10 0 86.29 21.5
 2 10 0 73.99 22.4
 -3 -10 0 44.4 33.6
 -4 -10 0 7.8 36.6
 4 10 0 -1.3 24.2
 -5 -10 0 -12.4 37.3
 5 10 0 30.6 43.5
 6 10 0 66.79 33.7
 8 -11 0 103.79 55.89
 7 -11 0 -15.7 31.5
 6 -11 0 9.9 38.1
 5 -11 0 135.59 29.9
 4 -11 0 -27.9 33.9
 3 -11 0 50.29 9.6
 3 -11 0 41.3 25.6
 2 -11 0 25.2 35.1
 2 -11 0 60.99 20.3
 1 -11 0 426.46 35.3
 0 11 0 179.38 33.5
 1 11 0 12 30.2
 2 11 0 8 88.49
 -3 -11 0 28.1 36.7
 3 11 0 14.8 24.1
 4 11 0 8.9 22
 -5 -11 0 54.39 38.6
 5 11 0 76.09 43.8
 8 -12 0 131.99 43.4
 7 -12 0 66.69 36.2
 6 -12 0 -46.2 27.3
 5 -12 0 73.79 29.2
 4 -12 0 215.88 34.6
 3 -12 0 56.19 29
 2 -12 0 -0.2 15.8
 2 -12 0 5.7 26.1
 -1 12 0 -0.6 23.7
 0 12 0 23.5 23
 1 12 0 244.68 32.6
 2 12 0 277.07 40
 3 12 0 223.28 80.49
 -4 -12 0 3.8 40
 4 12 0 54.09 30.9
 7 -13 0 51.79 40.5
 6 -13 0 86.29 50.69
 5 -13 0 -36.2 29.7
 4 -13 0 53.89 43.5
 3 -13 0 -55.59 31.1
 2 -13 0 77.99 29.9
 -1 13 0 82.49 28.6
 0 13 0 19.2 25
 1 13 0 -33.3 34.9
 -2 -13 0 60.09 39.4
 2 13 0 37.2 23.6
 -3 -13 0 56.59 43.9
 3 13 0 37.5 29.9
 6 -14 0 8 39.4
 5 -14 0 -20.5 28.3
 4 -14 0 73.69 35.5
 3 -14 0 22 32.2
 -2 14 0 24.8 28.3
 -1 14 0 187.58 34.7
 0 14 0 14.8 23.4
 1 14 0 39.7 22.8
 5 -15 0 95.49 46.1
 4 -15 0 18.7 59.99
 3 -15 0 14.2 37.6
 -2 15 0 -25.2 24.4
 -1 15 0 31.5 29.2
 0 15 0 -24.5 30
 -2 16 0 77.19 34.7
 -1 16 -1 27.7 44.8
 -2 16 -1 28.2 34.4
 -3 16 -1 299.97 90.49
 4 -16 1 9.5 44.2
 1 15 -1 13.9 32.4
 0 15 -1 209.08 49.2
 -1 15 -1 53.39 34.4
 -2 15 -1 8.5 36
 3 -15 1 23.9 30.7
 4 -15 1 89.19 45.8
 5 -15 1 30 43.5
 6 -15 1 -21.5 62.39
 2 14 -1 99.79 44.9
 1 14 -1 -1.2 31.7
 0 14 -1 12.5 34.1
 -1 14 -1 -17.5 26.2
 -2 14 -1 256.17 39.1
 2 -14 1 241.28 38.9
 3 -14 1 110.49 47.2
 4 -14 1 56.89 34.8
 5 -14 1 273.67 46.8
 6 -14 1 5.6 40.1
 7 -14 1 -18.1 41.6
 3 13 -1 180.08 35.6
 -3 -13 1 14.4 40.4
 2 13 -1 9.6 23.6
 1 13 -1 134.19 31.3
 0 13 -1 37.5 26.2
 -1 13 -1 232.98 35.1
 2 -13 1 114.59 32.7
 3 -13 1 65.09 41.1
 4 -13 1 24.5 45.2
 5 -13 1 -6.5 30.4
 6 -13 1 93.19 37.6
 7 -13 1 170.68 44.5
 4 12 -1 14.6 43.5
 -4 -12 1 -20.9 41.4
 3 12 -1 98.89 28
 2 12 -1 37.5 36.1
 1 12 -1 289.77 35.7
 0 12 -1 181.38 30
 -1 12 -1 -35.1 24.4
 2 -12 1 77.19 29.6
 2 -12 1 64.49 17.5
 3 -12 1 260.37 37.6
 4 -12 1 459.75 46.5
 5 -12 1 19.5 28.3
 6 -12 1 17.7 29.8
 7 -12 1 -17.2 34.9
 8 -12 1 30.4 40.4
 5 11 -1 6.5 31.2
 -5 -11 1 13.6 37.5
 4 11 -1 127.59 30.2
 3 11 -1 -0.2 35.2
 2 11 -1 54.69 25.3
 1 11 -1 134.69 26.6
 0 11 -1 21.6 21.6
 -1 11 -1 115.69 27.2
 1 -11 1 133.39 21.5
 1 -11 1 187.78 29.6
 2 -11 1 201.88 43.6
 2 -11 1 282.07 24.4
 3 -11 1 -1.1 11.6
 3 -11 1 25.6 25.7
 4 -11 1 48.1 35.8
 5 -11 1 67.49 28.4
 6 -11 1 144.69 32.7
 7 -11 1 92.29 45.5
 8 -11 1 7.7 37.7
 6 10 -1 191.68 40.2
 5 10 -1 21 32
 -5 -10 1 -27.6 38.2
 4 10 -1 19.7 26.2
 -4 -10 1 -27 34.7
 3 10 -1 74.69 25.3
 2 10 -1 577.64 49.3
 1 10 -1 34.2 20.3
 0 10 -1 176.98 26.1
 1 -10 1 62.69 17.4
 1 -10 1 96.39 24.9
 2 -10 1 26.2 12.5
 2 -10 1 36.4 23.8
 3 -10 1 26.2 21.7
 3 -10 1 21.6 10.1
 4 -10 1 37.4 22.9
 5 -10 1 -8.8 23.6
 6 -10 1 10.2 26.9
 7 -10 1 60.59 32.6
 8 -10 1 95.49 50.39
 9 -10 1 112.89 41.2
 6 9 -1 39.7 31.4
 5 9 -1 61.09 30
 -4 -9 1 115.89 33.1
 3 9 -1 10 20.6
 2 9 -1 10.4 19.1
 1 9 -1 79.09 20.2
 0 9 -1 450.65 37.1
 0 -9 1 395.56 33.8
 -1 9 -1 846.92 62.09
 1 -9 1 836.02 69.49
 1 -9 1 805.02 56.79
 2 -9 1 185.88 20
 2 -9 1 191.58 34
 3 -9 1 372.06 33.2
 3 -9 1 321.07 24.5
 4 -9 1 154.28 25.7
 5 -9 1 145.69 27.9
 6 -9 1 42.1 27.6
 7 -9 1 5.2 28.7
 8 -9 1 69.29 33.6
 9 -9 1 30.7 41
 7 8 -1 200.58 51.89
 6 8 -1 60.29 31.5
 5 8 -1 138.89 30.2
 4 8 -1 19.2 30.4
 3 8 -1 204.88 26.8
 2 8 -1 59.09 19.2
 1 8 -1 148.59 24.5
 -1 -8 1 174.38 28.6
 0 8 -1 47.4 23.4
 0 8 -1 87.39 18.5
 0 -8 1 47.5 16.9
 -1 8 -1 11 14.8
 1 -8 1 46.5 18.2
 1 -8 1 49.8 27.6
 -2 8 -1 68.49 22.1
 2 -8 1 79.69 11.2
 2 -8 1 97.39 19.9
 3 -8 1 89.89 20
 3 -8 1 71.59 8.9
 4 -8 1 361.16 34
 5 -8 1 457.55 41
 6 -8 1 368.86 39.6
 7 -8 1 15.6 28.2
 8 -8 1 79.29 33.3
 9 -8 1 51.39 38.9
 7 7 -1 -7.1 30.5
 6 7 -1 18.6 28.3
 5 7 -1 117.59 27.6
 4 7 -1 54.29 21.2
 3 7 -1 108.49 21.1
 2 7 -1 876.31 57.99
 2 7 -1 798.62 65.29
 1 7 -1 15.3 17.2
 1 7 -1 -13.1 14
 -1 -7 1 -2.2 16.1
 0 7 -1 341.37 31.4
 0 7 -1 371.96 31.5
 0 -7 1 432.16 30.6
 -1 7 -1 41.1 14.3
 1 -7 1 66.49 19.5
 1 -7 1 38.9 12.2
 -2 7 -1 633.04 44.2
 2 -7 1 588.94 43.5
 2 -7 1 623.34 38.7
 -3 7 -1 244.18 23.7
 3 -7 1 199.98 23.5
 3 -7 1 210.38 15.1
 4 -7 1 132.39 29.1
 5 -7 1 4.3 28.6
 6 -7 1 -20.4 34.4
 7 -7 1 -42.6 26.3
 8 -7 1 356.26 55.29
 9 -7 1 -14.1 51.39
 8 6 -1 55.19 37.1
 7 6 -1 46.5 31.1
 -7 -6 1 32.5 68.69
 6 6 -1 56.49 27
 -6 -6 1 22 25.9
 5 6 -1 49.7 23.5
 5 6 -1 50.99 14
 -5 -6 1 22.2 32.9
 4 6 -1 62.79 20.2
 3 6 -1 3.5 15.3
 2 6 -1 149.09 20
 -2 -6 1 166.98 21.1
 1 6 -1 38.7 14.2
 1 6 -1 6.4 15.7
 -1 -6 1 28 16.3
 0 6 -1 259.27 25.2
 0 6 -1 255.27 25
 0 -6 1 235.28 26
 0 -6 1 313.17 23.6
 -1 6 -1 114.89 16.1
 1 -6 1 98.69 25.4
 -2 6 -1 73.39 18.3
 2 -6 1 12.2 14.2
 -3 6 -1 -5.5 13.8
 3 -6 1 24.9 15.6
 4 -6 1 305.87 34.3
 5 -6 1 814.52 59.99
 -6 6 -1 -6.7 6.9
 6 -6 1 1.4 7.9
 6 -6 1 36.2 24.2
 7 -6 1 18.9 39.2
 8 -6 1 -35.1 30.5
 9 -6 1 135.79 52.79
 8 5 -1 -22.4 33.4
 7 5 -1 70.29 41.6
 -7 -5 1 120.29 37.2
 6 5 -1 50.39 25.8
 -6 -5 1 64.39 23.8
 5 5 -1 168.58 33.7
 5 5 -1 149.39 16.9
 -5 -5 1 179.98 26.1
 4 5 -1 2.7 16.9
 3 5 -1 1125.69 77.89
 -3 -5 1 1122.29 71.79
 2 5 -1 74.59 15.3
 -2 -5 1 57.79 15.5
 -2 -5 1 51.59 18.4
 1 5 -1 191.68 40.2
 1 5 -1 168.38 19.6
 -1 -5 1 237.38 22.4
 0 5 -1 1067.99 69.59
 0 -5 1 1050.89 82.59
 -1 5 -1 71.09 17.5
 1 -5 1 101.99 16.9
 -2 5 -1 27.4 13.4
 2 -5 1 31.3 14
 -3 5 -1 250.37 27.1
 3 -5 1 215.48 24.3
 3 -5 1 236.08 22.2
 -4 5 -1 57.39 17.2
 4 -5 1 67.39 19.5
 5 -5 1 151.78 24.7
 6 -5 1 5.6 8.4
 6 -5 1 -5.5 22.4
 7 -5 1 502.95 46
 8 -5 1 68.69 31.5
 9 -5 1 63.39 36.1
 8 4 -1 25.5 32
 7 4 -1 -6.3 26.6
 -7 -4 1 -15.9 21.1
 6 4 -1 11.9 23.6
 -6 -4 1 7.1 19.6
 5 4 -1 334.47 26.8
 5 4 -1 404.86 35.6
 -5 -4 1 367.86 32
 4 4 -1 -19.6 17.8
 -4 -4 1 39.4 16.9
 3 4 -1 61.39 15.5
 -3 -4 1 37 17.7
 -3 -4 1 46.2 15.7
 -2 -4 1 135.59 17.2
 -2 -4 1 133.69 20.2
 1 4 -1 2046.3 140.49
 -1 -4 1 1948.91 122.69
 -1 -4 1 2030.8 150.08
 0 4 -1 221.18 21.6
 0 -4 1 230.08 29.1
 -1 4 -1 21.5 10.7
 1 -4 1 59.69 18.7
 -2 4 -1 1435.06 95.79
 2 -4 1 1426.96 101.29
 -3 4 -1 439.16 30.9
 3 -4 1 335.47 31.1
 3 -4 1 404.46 29.5
 -4 4 -1 -16.9 14.6
 4 -4 1 -3.8 6.4
 4 -4 1 -5.8 16.6
 5 -4 1 97.59 11.4
 5 -4 1 154.88 23.1
 6 -4 1 410.46 39
 -7 4 -1 71.29 9.2
 7 -4 1 35.7 27.1
 8 -4 1 35.2 30.1
 9 -4 1 102.19 36.1
 9 3 -1 33.7 35.7
 8 3 -1 248.78 39.8
 7 3 -1 26 27.2
 -7 -3 1 -9.2 19.7
 6 3 -1 7.9 22.7
 -6 -3 1 -11.2 22.7
 5 3 -1 28.7 20.1
 5 3 -1 -1.4 5.5
 -5 -3 1 -5 14.7
 4 3 -1 425.76 32.7
 4 3 -1 474.75 36
 -4 -3 1 436.36 35.7
 -4 -3 1 429.36 38.2
 3 3 -1 94.69 16.6
 -3 -3 1 77.29 18.6
 -3 -3 1 87.39 21.4
 2 3 -1 454.05 33.5
 -2 -3 1 469.35 34.8
 -2 -3 1 504.55 34.2
 1 3 -1 -11.3 11.2
 -1 -3 1 -2.1 11.2
 0 3 -1 1223.08 88.59
 0 -3 1 1390.16 103.39
 -1 3 -1 972.2 63.29
 1 -3 1 1049.4 70.39
 -2 3 -1 632.44 42.9
 2 -3 1 722.13 53.69
 -3 3 -1 373.76 30.7
 3 -3 1 349.77 22.1
 3 -3 1 291.97 27.5
 -4 3 -1 405.86 32.9
 4 -3 1 392.46 34
 4 -3 1 461.05 35.5
 4 -3 1 441.46 28.9
 5 -3 1 -5.5 8.1
 5 -3 1 14.4 18.6
 -6 3 -1 95.79 9.7
 6 -3 1 100.79 25.1
 7 -3 1 42.6 26.8
 8 -3 1 92.19 32.4
 9 -3 1 -7.2 47.1
 9 2 -1 -73.19 36.2
 8 2 -1 50.79 32.4
 7 2 -1 -26.6 26.3
 6 2 -1 232.78 31.7
 -6 -2 1 281.17 24.5
 5 2 -1 -3.9 26.6
 -5 -2 1 7.9 18
 4 2 -1 1011.5 68.39
 4 2 -1 1086.79 80.59
 -4 -2 1 996.3 78.89
 -4 -2 1 1043.7 74.39
 -4 -2 1 966.4 64.39
 3 2 -1 71.59 16.7
 -3 -2 1 77.09 16.2
 -3 -2 1 82.79 23
 2 2 -1 1547.45 143.09
 -2 -2 1 1700.23 109.09
 1 2 -1 30.6 10.3
 -1 -2 1 16.7 10
 0 2 -1 6 10
 0 -2 1 29.1 11.6
 -1 2 -1 239.98 18.5
 1 -2 1 265.27 20.2
 -2 2 -1 829.62 56.09
 2 -2 1 883.71 56.99
 2 -2 1 885.11 55.09
 3 -2 1 -27 21.1
 3 -2 1 -0.9 8.3
 -4 2 -1 150.28 14.6
 -4 2 -1 141.79 19.7
 4 -2 1 162.08 26.8
 4 -2 1 128.49 15.5
 -5 2 -1 40 12.3
 -5 2 -1 22 7.8
 5 -2 1 -23.6 25.9
 -6 2 -1 136.29 19.6
 6 -2 1 163.88 27.4
 7 -2 1 277.17 35.9
 8 -2 1 38.6 30.3
 9 -2 1 -83.89 49
 9 1 -1 -15.2 35.3
 8 1 -1 -27.6 30.2
 7 1 -1 233.48 42.7
 -7 -1 1 191.28 20.5
 6 1 -1 36.6 8
 6 1 -1 38.9 22.7
 -6 -1 1 44 17.3
 5 1 -1 156.68 24
 -5 -1 1 154.38 20.9
 -5 -1 1 157.98 18.8
 4 1 -1 233.18 26.3
 -4 -1 1 321.07 28.3
 -4 -1 1 265.47 26.1
 -4 -1 1 281.27 24.4
 3 1 -1 -22.8 14.7
 3 1 -1 14.3 4.7
 -3 -1 1 13.1 13.5
 -3 -1 1 14.8 8.6
 -3 -1 1 29.6 19.1
 2 1 -1 563.64 45.8
 -2 -1 1 617.04 37.9
 -2 -1 1 572.34 38.4
 1 1 -1 912.81 64.69
 -1 -1 1 910.61 60.69
 0 1 -1 -3.3 7.6
 0 -1 1 15.3 6.4
 -1 1 -1 21.9 8
 1 -1 1 13.8 12
 -2 1 -1 939.91 58.29
 -2 1 -1 893.61 55.79
 2 -1 1 998.6 77.09
 2 -1 1 932.81 59.89
 2 -1 1 810.42 58.09
 -3 1 -1 724.23 50.09
 -3 1 -1 791.82 54.09
 3 -1 1 799.72 62.29
 3 -1 1 859.01 55.79
 3 -1 1 891.51 53.29
 -4 1 -1 118.39 18
 -4 1 -1 113.79 14.5
 -4 1 -1 100.89 9.3
 4 -1 1 78.89 18.7
 4 -1 1 77.99 10.3
 -5 1 -1 11.7 12.4
 5 -1 1 5 18.4
 6 -1 1 -6 21.7
 7 -1 1 11.8 25.1
 8 -1 1 -17.6 29.2
 9 -1 1 111.29 38
 9 0 -1 152.68 39.8
 8 0 -1 71.09 31.9
 7 0 -1 45.9 36.6
 6 0 -1 -1 31.2
 5 0 -1 957.3 76.49
 5 0 -1 1134.19 69.99
 -5 0 1 1042.1 72.69
 -5 0 1 1069.29 86.19
 4 0 -1 185.48 22.4
 4 0 -1 173.58 11.9
 -4 0 1 138.89 17.6
 -4 0 1 183.38 16.3
 -4 0 1 186.58 25.8
 3 0 -1 -10.2 15.1
 -3 0 1 10.5 11.3
 -3 0 1 -6 5.7
 2 0 -1 160.38 17.8
 -2 0 1 210.28 15.9
 -2 0 1 158.48 20.1
 1 0 -1 11.3 7.3
 1 0 -1 1.8 2.9
 1 0 -1 5.2 4.4
 -1 0 1 -4.1 6.8
 -1 0 -1 34.3 7.4
 -1 0 -1 44.3 9.7
 1 0 1 44.8 7.9
 1 0 1 22.6 7.2
 1 0 1 27.6 6.5
 -2 0 -1 247.58 16.3
 -2 0 -1 220.68 19.6
 -2 0 -1 265.67 19.4
 -2 0 -1 238.38 17.6
 2 0 1 264.27 22.2
 2 0 1 252.27 19
 2 0 1 229.88 20.1
 -3 0 -1 25.5 13.4
 -3 0 -1 20.7 11.7
 -3 0 -1 27.8 5.7
 -3 0 -1 27.5 13.3
 3 0 1 33.3 14.4
 3 0 1 33.5 8.8
 3 0 1 13.5 13.9
 -4 0 -1 193.38 21.4
 -4 0 -1 137.59 22.4
 -4 0 -1 186.38 16.9
 4 0 1 215.88 22.5
 4 0 1 163.68 20.9
 -5 0 -1 434.96 35
 5 0 1 503.15 38.5
 6 0 1 822.82 59.79
 7 0 1 176.18 31.7
 8 0 1 120.29 33.8
 9 0 1 28.6 35.6
 9 -1 -1 77.39 50.79
 8 -1 -1 -33.9 29.3
 7 -1 -1 207.08 32.5
 6 -1 -1 73.29 24
 -6 1 1 97.99 17.6
 5 -1 -1 21.8 19.2
 4 -1 -1 146.59 21.7
 -4 1 1 177.88 20.5
 -4 1 1 172.48 19.3
 3 -1 -1 1238.98 77.69
 -3 1 1 1081.29 77.79
 -3 1 1 1206.48 90.69
 2 -1 -1 518.95 37.8
 -2 1 1 540.55 34.4
 -2 1 1 565.94 37.5
 -2 1 1 572.94 34.5
 1 -1 -1 82.49 9
 -1 1 1 70.29 11.2
 0 -1 -1 168.38 12.6
 0 -1 -1 173.58 12.1
 0 1 1 160.58 12.1
 0 1 1 177.78 11.3
 -1 -1 -1 654.13 46
 -1 -1 -1 686.63 44.5
 -1 -1 -1 675.83 44.6
 1 1 1 666.43 41.4
 1 1 1 721.03 44.3
 1 1 1 683.23 48.6
 -2 -1 -1 126.49 15.2
 -2 -1 -1 137.29 15.1
 -2 -1 -1 158.78 20.6
 2 1 1 150.78 16.4
 2 1 1 155.58 12.2
 2 1 1 153.98 17.6
 -3 -1 -1 123.79 16.5
 -3 -1 -1 120.19 14.2
 3 1 1 116.99 17.1
 3 1 1 94.89 11.4
 3 1 1 139.39 19.2
 -4 -1 -1 16.2 20.9
 -4 -1 -1 29.7 17
 -4 -1 -1 28.3 20.8
 4 1 1 12.3 15.6
 -5 -1 -1 59.49 19.5
 5 1 1 13.5 26
 6 1 1 -3.3 21.7
 7 1 1 43 26.9
 8 1 1 141.19 34.7
 9 1 1 5.9 35.1
 9 -2 -1 8.9 50.39
 8 -2 -1 34.9 29.9
 7 -2 -1 -41.5 25.6
 6 -2 -1 18.4 22.2
 -6 2 1 24.7 13.2
 5 -2 -1 -24.3 18.7
 -5 2 1 15 13.9
 4 -2 -1 667.23 45.3
 -4 2 1 642.84 45.7
 -4 2 1 602.34 42.5
 3 -2 -1 -1.9 14.9
 -3 2 1 20.1 6.2
 -3 2 1 16.4 4.7
 -3 2 1 30.7 13.2
 2 -2 -1 697.63 43.2
 -2 2 1 661.43 42.1
 -2 2 1 671.73 47.5
 1 -2 -1 373.86 27.4
 -1 2 1 331.87 25.7
 -1 2 1 365.96 30.8
 0 -2 -1 1212.18 100.89
 0 -2 -1 1425.26 82.49
 0 2 1 1317.67 81.99
 0 2 1 1352.56 92.59
 -1 -2 -1 982.1 69.39
 -1 -2 -1 965.7 60.19
 1 2 1 1021.2 62.79
 1 2 1 978.5 61.59
 -2 -2 -1 -4.9 13.8
 -2 -2 -1 22.4 11.1
 -2 -2 -1 6.6 18.2
 2 2 1 25.8 11.7
 2 2 1 -3.3 8.2
 2 2 1 0.5 21.5
 -3 -2 -1 866.51 58.69
 -3 -2 -1 929.41 61.79
 -3 -2 -1 866.91 64.59
 3 2 1 904.91 58.09
 3 2 1 904.11 57.09
 3 2 1 875.81 59.59
 -4 -2 -1 96.99 18.9
 -4 -2 -1 99.29 21.4
 -4 -2 -1 107.19 18.4
 4 2 1 110.19 18.9
 4 2 1 82.99 12
 -5 -2 -1 71.69 22.1
 5 2 1 86.39 21.4
 -6 -2 -1 68.19 24.1
 6 2 1 29.7 22.5
 7 2 1 222.58 34.5
 8 2 1 56.09 42.3
 9 2 1 -18.1 50.29
 9 -3 -1 -37.3 49.5
 8 -3 -1 135.79 33.4
 7 -3 -1 365.66 38
 -7 3 1 277.67 26.2
 6 -3 -1 111.19 26
 -6 3 1 90.29 17.6
 5 -3 -1 160.28 24.9
 -5 3 1 183.38 17.1
 -4 3 1 0.5 5.6
 -4 3 1 5.6 20.4
 -4 3 1 4 4.3
 3 -3 -1 1082.59 78.09
 -3 3 1 1209.38 74.39
 -3 3 1 1176.58 77.39
 2 -3 -1 45.4 13.1
 -2 3 1 63.39 12.4
 1 -3 -1 178.88 16.4
 1 -3 -1 163.48 15.5
 -1 3 1 185.18 19
 -1 3 1 144.79 13.9
 0 -3 -1 28.2 9.9
 0 -3 -1 5.4 9.8
 0 3 1 -1.5 9.2
 0 3 1 11.2 8.6
 -1 -3 -1 309.77 23.9
 -1 -3 -1 263.07 26
 1 3 1 339.07 24.5
 1 3 1 278.77 21
 -2 -3 -1 686.83 43.9
 -2 -3 -1 663.13 45.7
 -2 -3 -1 596.34 44
 2 3 1 725.53 45.4
 2 3 1 660.93 42.7
 -3 -3 -1 526.35 40.8
 -3 -3 -1 605.94 53.69
 -3 -3 -1 619.94 40.3
 3 3 1 545.95 39.7
 3 3 1 591.94 40.8
 -4 -3 -1 -17.2 15.1
 -4 -3 -1 -2.9 15.2
 4 3 1 18.6 16.5
 4 3 1 3.7 8.3
 -5 -3 -1 678.93 45.7
 5 3 1 654.23 48.1
 5 3 1 590.94 49
 -6 -3 -1 6.2 18.8
 6 3 1 5.6 21.5
 -7 -3 -1 53.29 23.1
 7 3 1 7.7 26
 8 3 1 17.8 31.6
 9 -4 -1 -7.7 47.6
 8 -4 -1 25 30.2
 7 -4 -1 35.9 36.7
 6 -4 -1 -40.7 31.1
 5 -4 -1 747.63 52.59
 -5 4 1 713.93 43.4
 4 -4 -1 469.85 39.5
 -4 4 1 459.05 35.3
 3 -4 -1 915.91 61.79
 -3 4 1 874.11 62.99
 2 -4 -1 659.13 52.49
 -2 4 1 638.84 43.2
 1 -4 -1 811.52 60.79
 1 -4 -1 822.02 48.6
 -1 4 1 782.02 53.09
 0 -4 -1 706.53 45
 0 4 1 741.83 47.7
 0 4 1 751.72 46.7
 0 4 1 725.63 52.59
 -1 -4 -1 635.24 52.39
 -1 -4 -1 633.14 40.6
 1 4 1 615.54 40.8
 1 4 1 554.14 38.5
 -2 -4 -1 995.5 64.69
 -2 -4 -1 1053.49 61.19
 2 4 1 821.32 59.69
 -3 -4 -1 470.95 36.1
 -3 -4 -1 517.15 38
 -3 -4 -1 450.35 38
 3 4 1 554.24 35.6
 3 4 1 516.05 36.9
 -4 -4 -1 81.19 19.8
 4 4 1 62.29 18.5
 4 4 1 54.59 12
 -5 -4 -1 70.69 21.9
 5 4 1 99.69 13.9
 5 4 1 106.99 22.8
 -6 -4 -1 -16.6 21.1
 6 4 1 -5.1 22.8
 -7 -4 -1 236.98 33.4
 7 4 1 293.47 46.5
 8 4 1 36.2 33.5
 9 -5 -1 68.89 48.6
 8 -5 -1 129.09 33.2
 7 -5 -1 12.9 26
 -7 5 1 33.9 11.2
 6 -5 -1 556.54 46.4
 5 -5 -1 0.4 18.9
 -5 5 1 1.9 7.1
 4 -5 -1 -4.1 17
 -4 5 1 40.5 15.8
 3 -5 -1 703.13 57.19
 -3 5 1 673.73 45.8
 2 -5 -1 41.4 17.4
 -2 5 1 52.29 20.2
 1 -5 -1 508.75 32.8
 1 -5 -1 536.65 38.1
 -1 5 1 535.35 38.5
 0 -5 -1 1708.63 102.69
 0 -5 -1 1786.32 141.69
 0 5 1 1722.63 113.59
 -1 -5 -1 397.36 31.5
 1 5 1 381.06 30.7
 1 5 1 395.56 31.8
 -2 -5 -1 34.2 24.1
 -2 -5 -1 -17 11.8
 2 5 1 -4 11.2
 -3 -5 -1 -4 19.3
 -3 -5 -1 -2.3 13.5
 3 5 1 3.9 13.3
 3 5 1 21.9 12.6
 -4 -5 -1 1350.66 94.29
 4 5 1 1315.77 86.59
 4 5 1 1095.69 86.29
 -5 -5 -1 112.09 25.4
 5 5 1 84.39 15.7
 5 5 1 130.39 24.1
 -6 -5 -1 20.8 24.8
 6 5 1 -3.1 22.7
 -7 -5 -1 288.87 128.09
 8 5 1 -1 32.9
 9 -6 -1 27 36.9
 8 -6 -1 103.39 46.5
 7 -6 -1 18.9 37.4
 6 -6 -1 81.29 25.3
 -6 6 1 97.69 10.7
 5 -6 -1 22.6 20.5
 4 -6 -1 675.43 50.19
 -4 6 1 692.43 67.19
 3 -6 -1 644.44 45.9
 -3 6 1 666.43 44.7
 2 -6 -1 76.69 18.3
 2 -6 -1 36.1 6.1
 -2 6 1 36.2 12.8
 1 -6 -1 580.14 40.5
 1 -6 -1 692.23 49.7
 -1 6 1 593.54 40.4
 0 -6 -1 399.16 33.7
 0 6 1 428.96 30.2
 0 6 1 365.36 31.5
 -1 -6 -1 106.09 24
 1 6 1 88.39 14.5
 1 6 1 110.29 22.2
 -2 -6 -1 164.68 20.2
 -2 -6 -1 132.29 22.4
 2 6 1 180.18 18.9
 -3 -6 -1 -8.1 15.5
 3 6 1 4.3 14.2
 3 6 1 32.1 15
 -4 -6 -1 176.88 28.8
 4 6 1 155.08 25.9
 4 6 1 198.98 25.1
 -5 -6 -1 -0.1 24.8
 5 6 1 32 30.9
 -6 -6 -1 203.58 34.3
 6 6 1 255.27 34.8
 -7 -6 -1 55.69 30.5
 7 6 1 25.4 44.1
 9 -7 -1 1.8 36.1
 8 -7 -1 29.8 32.7
 7 -7 -1 12.8 28.3
 6 -7 -1 106.19 26.4
 5 -7 -1 5.6 19.5
 4 -7 -1 100.69 26.2
 3 -7 -1 87.39 22.2
 -3 7 1 86.49 16.7
 2 -7 -1 1001.2 58.99
 2 -7 -1 901.31 62.69
 -2 7 1 975.2 70.99
 1 -7 -1 612.84 39.3
 1 -7 -1 576.14 50.39
 -1 7 1 617.14 42.8
 0 -7 -1 20.2 14.4
 0 7 1 6.9 12.4
 0 7 1 23.9 15
 -1 -7 -1 258.27 26.2
 1 7 1 250.67 23
 1 7 1 249.58 26.1
 2 7 1 -1.4 13.4
 2 7 1 49.1 17.3
 -3 -7 -1 163.28 29.6
 3 7 1 205.68 28.2
 -4 -7 -1 74.99 28.4
 4 7 1 104.19 28.7
 -5 -7 -1 31.5 28.8
 5 7 1 79.99 25.1
 6 7 1 21.7 27
 -7 -7 -1 54.19 30.9
 7 7 1 90.59 32.9
 9 -8 -1 149.49 42.8
 8 -8 -1 9.1 32.2
 7 -8 -1 31.8 39.3
 6 -8 -1 1.6 24.2
 5 -8 -1 507.35 46.2
 4 -8 -1 4.9 17.9
 3 -8 -1 21.1 15.9
 -3 8 1 1.5 15.1
 2 -8 -1 111.59 11.7
 2 -8 -1 96.39 18.6
 -2 8 1 88.29 16.2
 1 -8 -1 89.29 15
 1 -8 -1 117.79 20.8
 -1 8 1 80.79 15.9
 0 -8 -1 92.19 24
 0 8 1 72.79 16.1
 0 8 1 69.69 16.5
 1 8 1 480.25 38.1
 1 8 1 580.64 45.7
 2 8 1 28.6 22.3
 2 8 1 69.09 21.9
 3 8 1 43.2 18.6
 -4 -8 -1 104.79 32.4
 4 8 1 43.7 21.7
 5 8 1 36.1 25.3
 -6 -8 -1 55.69 33.3
 6 8 1 -37.2 29.1
 9 -9 -1 -40.9 40.1
 8 -9 -1 8.9 45.1
 7 -9 -1 466.25 47.8
 6 -9 -1 271.47 35.9
 5 -9 -1 192.58 37.2
 4 -9 -1 40.8 19.8
 3 -9 -1 61.09 19.4
 2 -9 -1 308.67 31
 2 -9 -1 342.57 23.5
 -2 9 1 256.37 27.4
 1 -9 -1 68.09 27.6
 -1 9 1 67.49 17.1
 0 -9 -1 13.6 17.6
 0 9 1 33.3 22.2
 0 9 1 26.2 15.7
 1 9 1 22.4 18.6
 1 9 1 -2.4 15.9
 2 9 1 10.3 24.3
 3 9 1 21.5 19.9
 -4 -9 -1 -11.8 32
 4 9 1 -5.5 22.2
 5 9 1 14.1 37.4
 -6 -9 -1 102.19 40
 6 9 1 154.68 34.4
 9 -10 -1 20.8 55.79
 8 -10 -1 73.79 39.1
 7 -10 -1 38.5 41.1
 6 -10 -1 16.5 26.7
 5 -10 -1 55.09 25.2
 4 -10 -1 154.18 34
 3 -10 -1 101.29 32.1
 2 -10 -1 650.93 43.2
 2 -10 -1 536.05 47.9
 1 -10 -1 102.09 25.9
 1 -10 -1 132.29 24.5
 -1 10 1 160.78 24.5
 0 10 1 325.67 31.3
 1 10 1 9.4 18
 2 10 1 279.27 36.5
 -3 -10 -1 263.07 43.5
 3 10 1 337.57 34.4
 -4 -10 -1 114.19 38.8
 4 10 1 11.1 24.1
 5 10 1 65.69 43.2
 8 -11 -1 66.19 39
 7 -11 -1 64.59 34.7
 6 -11 -1 54.49 29.2
 5 -11 -1 53.89 26.1
 4 -11 -1 33.4 24.1
 3 -11 -1 93.39 26.8
 2 -11 -1 40.8 14.2
 2 -11 -1 -0.4 23.7
 -1 11 1 8.6 21.2
 0 11 1 58.99 21.3
 1 11 1 155.38 26
 -2 -11 -1 8.5 33.4
 2 11 1 33.9 22.4
 -3 -11 -1 18.2 39.3
 3 11 1 41.8 24.3
 4 11 1 19.5 20.4
 -5 -11 -1 105.09 43.4
 5 11 1 193.08 45.3
 8 -12 -1 -19.5 39.2
 7 -12 -1 62.19 35.4
 6 -12 -1 -11.8 28.7
 5 -12 -1 -6.9 26.2
 4 -12 -1 56.49 28
 3 -12 -1 1346.97 262.47
 2 -12 -1 77.49 27.9
 -1 12 1 9.2 22.5
 0 12 1 124.59 25.7
 1 12 1 92.59 25.4
 -2 -12 -1 160.28 41.5
 2 12 1 108.69 26.3
 3 12 1 75.49 77.59
 -4 -12 -1 -1.6 41.2
 7 -13 -1 24.1 37.5
 6 -13 -1 44.2 48.5
 5 -13 -1 86.39 32.4
 4 -13 -1 0.2 29.9
 3 -13 -1 92.89 44.2
 2 -13 -1 11.4 27.4
 -2 13 1 -7.6 26.5
 -1 13 1 112.29 27.8
 0 13 1 147.59 28.5
 -1 -13 -1 14.8 38.8
 1 13 1 -19.9 30
 -2 -13 -1 130.49 46.5
 2 13 1 80.49 24.3
 -3 -13 -1 64.99 44.3
 6 -14 -1 -29.2 37.5
 5 -14 -1 2.7 26.4
 4 -14 -1 188.78 38.6
 3 -14 -1 20.9 31.7
 -2 14 1 -1.6 25.7
 -1 14 1 42.8 32.9
 0 -14 -1 102.19 42.3
 5 -15 -1 74.39 62.29
 5 -15 -1 17.9 30.7
 4 -15 -1 24.3 40
 -2 15 1 40.8 43.6
 1 -15 -1 49 41.9
 0 -15 -1 -17.2 43.9
 -1 16 -2 20.4 60.59
 -2 16 -2 14.1 35
 -3 16 -2 203.08 46.3
 3 -16 2 257.47 48.1
 4 -16 2 -38.9 61.99
 1 15 -2 57.49 34.3
 0 15 -2 14.2 31.4
 -1 15 -2 0.6 25
 -2 15 -2 46.4 29.6
 3 -15 2 55.69 43
 4 -15 2 -13.6 41.2
 5 -15 2 33.3 45.9
 6 -15 2 9.4 63.19
 3 14 -2 60.49 33.9
 2 14 -2 56.49 33.5
 1 14 -2 -10.7 25
 0 14 -2 246.18 43.9
 -1 14 -2 -7.1 26.8
 -2 14 -2 85.29 32.6
 2 -14 2 82.59 32.2
 3 -14 2 1.5 31.2
 4 -14 2 42 35.2
 5 -14 2 -32.9 38
 6 -14 2 44.4 40.9
 7 -14 2 -60.69 39.8
 4 13 -2 11.7 59.19
 3 13 -2 -7.9 31.2
 2 13 -2 33.4 37.7
 1 13 -2 27.2 27
 0 13 -2 -1.7 25.2
 -1 13 -2 47.8 27.9
 2 -13 2 252.97 40
 3 -13 2 61.49 33.1
 4 -13 2 22.4 45.6
 5 -13 2 72.69 44.7
 6 -13 2 93.99 38.7
 7 -13 2 67.09 56.59
 4 12 -2 12 30.5
 -4 -12 2 51.99 39.4
 3 12 -2 27.5 26.2
 2 12 -2 2.5 26.3
 1 12 -2 30.8 25.6
 0 12 -2 22 24.6
 -1 12 -2 140.39 30.5
 2 -12 2 52.09 17.5
 2 -12 2 29.5 39.9
 3 -12 2 10.6 28.6
 4 -12 2 95.69 31
 5 -12 2 160.98 34.9
 6 -12 2 47 30.5
 7 -12 2 33 35.6
 8 -12 2 25.2 40.7
 5 11 -2 14.5 17.7
 -5 -11 2 45.2 37.6
 4 11 -2 196.18 43.2
 3 11 -2 410.76 46.8
 2 11 -2 100.89 37.3
 1 11 -2 69.59 24.5
 0 11 -2 11.5 31.2
 -1 11 -2 194.58 31.5
 1 -11 2 214.18 25.1
 1 -11 2 253.17 33.4
 2 -11 2 8.2 26.1
 2 -11 2 65.09 20.5
 3 -11 2 51.29 11
 3 -11 2 68.09 28.2
 4 -11 2 -32 35.7
 5 -11 2 58.99 38.8
 6 -11 2 26.8 29.1
 7 -11 2 200.38 38.6
 8 -11 2 22.7 38.8
 6 10 -2 73.09 48.8
 5 10 -2 26.5 24.9
 -5 -10 2 -2.2 37.9
 4 10 -2 27 37.2
 3 10 -2 34.5 33.8
 2 10 -2 10.7 21.5
 1 10 -2 133.79 24.4
 0 10 -2 785.62 58.49
 1 -10 2 7.6 16.7
 1 -10 2 8.4 22.8
 2 -10 2 80.69 26.7
 2 -10 2 61.19 14.8
 3 -10 2 8.5 7.8
 3 -10 2 -28.2 22.2
 4 -10 2 428.26 40.7
 5 -10 2 25.8 25.1
 6 -10 2 64.79 39.3
 7 -10 2 -38.1 43.7
 8 -10 2 52.09 37
 6 9 -2 8.3 45.1
 5 9 -2 -31.5 25.8
 4 9 -2 381.86 47.1
 3 9 -2 156.08 34.2
 2 9 -2 22.9 19.8
 1 9 -2 493.55 40.4
 0 9 -2 130.09 23.5
 0 -9 2 147.49 22.3
 1 -9 2 -20.1 21.3
 1 -9 2 -5.1 14.2
 2 -9 2 305.27 23
 2 -9 2 244.58 38.3
 3 -9 2 108.79 11.1
 3 -9 2 125.79 23.5
 5 -9 2 351.76 43.8
 6 -9 2 575.44 51.19
 7 -9 2 14.3 29
 8 -9 2 26.9 46.3
 9 -9 2 123.89 41.9
 7 8 -2 57.49 35
 6 8 -2 -35.6 29.7
 5 8 -2 24.9 25.7
 4 8 -2 27.1 22.9
 3 8 -2 200.48 27.2
 2 8 -2 93.29 20.4
 1 8 -2 728.83 56.99
 1 8 -2 686.03 49.2
 -1 -8 2 658.43 48.8
 0 8 -2 490.85 38.5
 0 8 -2 472.55 38.2
 0 -8 2 445.06 35.2
 -1 8 -2 733.63 55.59
 1 -8 2 634.54 59.39
 1 -8 2 725.33 45.7
 -2 8 -2 20.9 15.3
 2 -8 2 14.1 17.9
 3 -8 2 137.99 29.1
 4 -8 2 26.8 19.9
 5 -8 2 60.09 23.8
 6 -8 2 12.2 36
 7 -8 2 62.19 29
 8 -8 2 -12.5 30.6
 9 -8 2 35.4 36.5
 7 7 -2 79.69 34.1
 6 7 -2 22.8 27.7
 5 7 -2 209.98 32.1
 -5 -7 2 265.87 34.2
 4 7 -2 74.69 23.1
 3 7 -2 61.59 19
 2 7 -2 189.68 23.5
 2 7 -2 196.78 25.6
 1 7 -2 168.58 26.2
 1 7 -2 244.28 24
 -1 -7 2 215.58 24.1
 0 7 -2 139.99 26.1
 -1 7 -2 975.1 60.19
 1 -7 2 830.12 67.59
 -2 7 -2 206.18 21.8
 2 -7 2 163.58 27.3
 -3 7 -2 873.11 59.59
 3 -7 2 932.01 61.69
 4 -7 2 220.48 26.9
 4 -7 2 220.48 20.8
 5 -7 2 19.3 21.4
 6 -7 2 27 25.1
 7 -7 2 42.6 27.9
 8 -7 2 89.99 34.1
 9 -7 2 -12.8 35.1
 8 6 -2 14.9 34
 -7 -6 2 91.09 29.9
 6 6 -2 148.69 31.3
 5 6 -2 202.28 21
 -5 -6 2 212.78 30
 4 6 -2 502.25 45.2
 3 6 -2 232.28 25.5
 2 6 -2 -38.6 21.5
 -2 -6 2 4.7 18.1
 -2 -6 2 9 15.9
 1 6 -2 261.07 29.2
 1 6 -2 374.96 31.5
 0 6 -2 418.06 35.5
 0 6 -2 498.15 36.4
 0 -6 2 475.35 39.4
 -1 6 -2 33.6 18.6
 1 -6 2 40.7 17.8
 -2 6 -2 373.36 28.9
 2 -6 2 331.67 35.3
 -3 6 -2 -13.5 14.1
 3 -6 2 19.8 16
 4 -6 2 14.7 6.9
 4 -6 2 5 17.5
 5 -6 2 394.76 28.1
 5 -6 2 339.77 35.5
 6 -6 2 39.5 33.9
 7 -6 2 33.4 28.1
 8 -6 2 52.29 33.8
 9 -6 2 42.5 36.9
 8 5 -2 73.09 35.9
 7 5 -2 -23.6 28.3
 -6 -5 2 145.09 26.3
 5 5 -2 485.35 42
 5 5 -2 463.95 52.59
 4 5 -2 -1.1 16.9
 3 5 -2 138.99 25
 -3 -5 2 165.28 21.5
 2 5 -2 1092.89 74.99
 -2 -5 2 1134.79 73.39
 -2 -5 2 1179.78 84.09
 1 5 -2 107.89 18.4
 1 5 -2 116.79 17.5
 0 5 -2 345.07 28.5
 0 -5 2 309.07 29.3
 -1 5 -2 21 12.3
 1 -5 2 -22.8 14.8
 -2 5 -2 4488.75 285.97
 2 -5 2 4230.78 291.77
 -3 5 -2 582.24 42.5
 3 -5 2 519.65 53.29
 -4 5 -2 53.39 24.1
 4 -5 2 74.79 19.3
 4 -5 2 98.39 8.9
 5 -5 2 93.79 11.4
 5 -5 2 129.59 24.2
 6 -5 2 13.5 23
 6 -5 2 10.2 10.3
 7 -5 2 42.2 26.3
 8 -5 2 17.8 29.3
 9 -5 2 -51.19 34.2
 8 4 -2 -7.3 31.8
 7 4 -2 42 39.6
 -7 -4 2 -15.2 20.6
 6 4 -2 705.63 57.29
 -6 -4 2 796.42 62.19
 5 4 -2 642.34 51.89
 5 4 -2 571.84 41.7
 -5 -4 2 579.54 43
 4 4 -2 -10.6 16
 3 4 -2 1170.68 76.59
 -3 -4 2 1055.09 69.99
 -3 -4 2 1087.09 72.79
 2 4 -2 368.86 28.4
 -2 -4 2 336.87 28
 1 4 -2 14.4 13.4
 0 4 -2 2195.48 146.89
 0 -4 2 2018 161.58
 -1 4 -2 570.04 45.7
 1 -4 2 748.83 44.9
 -2 4 -2 380.46 29.9
 2 -4 2 421.06 30.2
 -3 4 -2 111.29 22.3
 3 -4 2 110.19 18.6
 -4 4 -2 901.11 65.59
 4 -4 2 945.91 64.19
 4 -4 2 981.9 59.69
 5 -4 2 864.31 57.59
 5 -4 2 938.91 61.39
 5 -4 2 872.31 65.39
 -7 4 -2 116.49 13.1
 7 -4 2 116.19 29.3
 8 -4 2 -51.19 41
 9 -4 2 40.4 35.2
 9 3 -2 -35.9 37.8
 8 3 -2 31.3 32.2
 -7 -3 2 104.39 20.9
 6 3 -2 -3.4 33.3
 -6 -3 2 62.59 22.9
 5 3 -2 13.4 29.3
 5 3 -2 33.1 8.7
 -5 -3 2 38.3 20.9
 4 3 -2 -0.5 17.4
 -4 -3 2 16.4 17.5
 3 3 -2 800.02 58.09
 -3 -3 2 806.62 63.29
 -3 -3 2 843.32 53.99
 2 3 -2 2544.65 163.28
 -2 -3 2 2813.22 170.48
 1 3 -2 1674.33 118.49
 -1 -3 2 1903.81 148.79
 0 3 -2 1590.94 116.79
 0 -3 2 1779.72 147.99
 -1 3 -2 144.39 15.9
 1 -3 2 164.68 16.5
 -2 3 -2 355.76 25.3
 2 -3 2 301.97 26.2
 -3 3 -2 168.28 19.8
 3 -3 2 229.98 26.6
 3 -3 2 166.78 17.7
 -4 3 -2 -6.4 14.8
 4 -3 2 27.8 17.3
 4 -3 2 5.5 13
 5 -3 2 134.59 15.2
 5 -3 2 118.09 16
 5 -3 2 120.69 22.9
 -6 3 -2 83.79 11.3
 6 -3 2 81.29 24.8
 7 -3 2 113.29 29.1
 8 -3 2 -6 41
 9 -3 2 35.1 34.9
 9 2 -2 33.5 37
 8 2 -2 -5.6 44
 7 2 -2 203.08 32.8
 -7 -2 2 163.98 21.2
 6 2 -2 -4.4 21.9
 -6 -2 2 -12.9 12.5
 5 2 -2 164.98 25.2
 -5 -2 2 159.78 20.9
 4 2 -2 21.7 4
 4 2 -2 51.09 17.7
 -4 -2 2 0.1 15.7
 -4 -2 2 6.9 16.3
 3 2 -2 168.08 20.3
 -3 -2 2 143.09 19.6
 -3 -2 2 188.48 21
 2 2 -2 91.89 15.2
 -2 -2 2 98.89 15
 1 2 -2 2053.99 132.59
 -1 -2 2 1872.41 159.68
 0 2 -2 165.58 17.3
 0 -2 2 194.58 18.5
 -1 2 -2 309.37 30.7
 1 -2 2 323.77 26.7
 -2 2 -2 4831.72 290.17
 2 -2 2 5027.2 316.67
 -3 2 -2 193.58 19.6
 3 -2 2 200.68 18.8
 3 -2 2 160.38 14.7
 3 -2 2 169.98 20.3
 -4 2 -2 59.39 16.2
 4 -2 2 61.99 16.7
 4 -2 2 54.99 17.9
 -5 2 -2 64.79 8.6
 5 -2 2 65.29 10.8
 5 -2 2 71.29 15.5
 5 -2 2 22.9 19.6
 -6 2 -2 444.76 34.5
 6 -2 2 508.05 47
 7 -2 2 71.99 27
 8 -2 2 86.99 33.1
 9 -2 2 14.1 34.1
 9 1 -2 92.89 51.19
 8 1 -2 112.99 33.7
 7 1 -2 24.3 26.8
 6 1 -2 14.2 6.4
 6 1 -2 -30.1 31
 -6 -1 2 16.1 10.6
 5 1 -2 91.39 21.6
 -5 -1 2 42.1 16.3
 -5 -1 2 58.09 14.3
 4 1 -2 160.38 22.9
 -4 -1 2 178.08 20.9
 -4 -1 2 205.68 22.4
 -4 -1 2 190.58 19.3
 3 1 -2 3.8 15.1
 -3 -1 2 3.7 122.49
 -3 -1 2 -10.7 13.8
 2 1 -2 77.49 13.9
 -2 -1 2 73.19 13.8
 1 1 -2 1117.89 73.69
 -1 -1 2 1132.09 103.69
 0 1 -2 166.68 13.9
 0 -1 2 163.08 15.8
 -1 1 -2 1641.54 112.89
 -1 1 -2 1601.84 107.59
 1 -1 2 1697.63 111.99
 -2 1 -2 241.38 21
 2 -1 2 290.97 22.6
 2 -1 2 277.37 21.7
 -3 1 -2 -1.3 12.8
 3 -1 2 15.1 11.6
 3 -1 2 15.2 12.3
 3 -1 2 15.8 14.8
 -4 1 -2 612.54 46.5
 -4 1 -2 683.73 49.4
 -4 1 -2 650.63 43.3
 4 -1 2 721.93 60.49
 4 -1 2 713.43 63.19
 4 -1 2 652.43 46.2
 -5 1 -2 588.64 38.6
 -5 1 -2 576.54 40.4
 5 -1 2 561.24 43.9
 6 -1 2 -19.9 21.2
 7 -1 2 31.8 26.1
 8 -1 2 136.29 45.5
 9 -1 2 110.29 37.9
 9 0 -2 49.6 35.8
 8 0 -2 62.09 31.7
 7 0 -2 14.5 25.6
 6 0 -2 343.87 35.7
 5 0 -2 131.79 11.5
 5 0 -2 116.09 29.4
 -5 0 2 167.58 22.8
 -5 0 2 142.09 15.2
 4 0 -2 211.48 16.6
 4 0 -2 189.28 23.8
 -4 0 2 228.78 17.2
 -4 0 2 198.08 22.7
 -4 0 2 213.98 20.6
 3 0 -2 1141.69 76.29
 3 0 -2 1096.49 72.99
 -3 0 2 1178.48 86.79
 2 0 -2 846.62 56.19
 2 0 -2 835.32 55.59
 2 0 -2 880.61 60.19
 -2 0 2 855.21 59.49
 1 0 -2 104.09 8.7
 1 0 -2 96.59 10.2
 1 0 -2 83.49 9.7
 -1 0 2 91.59 10.3
 0 0 -2 38.5 5.7
 0 0 -2 40.6 6.7
 0 0 2 39.7 4.6
 0 0 2 26.6 6.6
 -1 0 -2 595.24 43.5
 -1 0 -2 625.54 38.9
 -1 0 -2 653.13 44.2
 1 0 2 663.83 41.2
 1 0 2 602.74 41.8
 1 0 2 652.73 46.7
 1 0 2 659.43 44.9
 -2 0 -2 86.69 12.5
 -2 0 -2 108.19 11.8
 2 0 2 82.59 11.8
 2 0 2 74.49 14
 2 0 2 88.19 17
 -3 0 -2 75.39 19
 -3 0 -2 80.09 12.5
 -3 0 -2 87.39 15.1
 -3 0 -2 106.39 14.7
 3 0 2 87.59 12.5
 3 0 2 106.49 20.9
 3 0 2 122.79 16.8
 -4 0 -2 271.47 24.3
 -4 0 -2 286.97 19.1
 -4 0 -2 235.08 26.3
 -4 0 -2 233.88 20.9
 4 0 2 195.68 28.6
 4 0 2 199.78 23.8
 -5 0 -2 231.38 24.8
 5 0 2 262.77 27.9
 5 0 2 250.17 27.4
 5 0 2 243.18 16.8
 6 0 2 166.28 27.3
 7 0 2 132.39 29.4
 8 0 2 28.9 41.3
 9 0 2 38.6 49.1
 9 -1 -2 -5 34.7
 8 -1 -2 77.99 32.1
 7 -1 -2 368.76 40
 6 -1 -2 62.39 23.8
 -6 1 2 34.4 15
 5 -1 -2 373.06 32
 -5 1 2 287.77 24.9
 4 -1 -2 -7.9 23.3
 -4 1 2 -18.4 14.2
 -4 1 2 4.7 10.3
 3 -1 -2 86.29 8.1
 -3 1 2 88.69 7.4
 -3 1 2 56.99 14.4
 2 -1 -2 811.12 50.29
 -2 1 2 785.92 56.09
 -2 1 2 799.32 52.29
 -2 1 2 760.02 49.99
 1 -1 -2 4589.24 293.57
 1 -1 -2 4802.52 282.97
 1 -1 -2 4594.44 303.17
 -1 1 2 4468.05 286.57
 -1 1 2 4829.82 307.87
 -1 1 2 4567.74 302.17
 -1 1 2 4512.55 292.37
 0 -1 -2 212.38 16.8
 0 -1 -2 182.48 14.8
 0 1 2 195.58 13.3
 0 1 2 184.28 16.3
 0 1 2 195.18 13.6
 0 1 2 161.68 16.9
 -1 -1 -2 1.9 8.5
 -1 -1 -2 -3.8 11.1
 -1 -1 -2 26.7 14
 -1 -1 -2 2.2 10.9
 1 1 2 9.8 6.5
 1 1 2 -7.7 12.6
 1 1 2 0.5 11.2
 1 1 2 -6.6 10.1
 -2 -1 -2 176.98 21.5
 -2 -1 -2 144.09 19.7
 -2 -1 -2 143.29 14.7
 -2 -1 -2 144.99 16.7
 2 1 2 124.99 18.1
 2 1 2 151.78 15.5
 2 1 2 123.29 13.3
 2 1 2 179.18 17.8
 -3 -1 -2 1665.23 109.59
 -3 -1 -2 1743.13 104.69
 -3 -1 -2 1615.04 103.99
 3 1 2 1653.03 112.99
 3 1 2 1749.53 137.09
 -4 -1 -2 14.8 13.2
 -4 -1 -2 -9.2 20.8
 -4 -1 -2 19.1 14.6
 4 1 2 41.4 17.8
 4 1 2 -22.5 21.1
 5 1 2 88.19 27.9
 -6 -1 -2 89.69 18.7
 6 1 2 115.59 11.1
 6 1 2 80.69 24.3
 7 1 2 49 26.1
 8 1 2 -1.4 28.9
 9 1 2 -30.9 34.9
 9 -2 -2 113.79 38.9
 8 -2 -2 -2.5 29.4
 7 -2 -2 91.19 28.1
 -7 2 2 55.69 16.6
 6 -2 -2 15.3 22.5
 -6 2 2 8.8 12.4
 5 -2 -2 756.92 52.19
 -5 2 2 695.63 46.7
 4 -2 -2 673.33 48.5
 -4 2 2 735.43 45.2
 -4 2 2 694.13 50.89
 -4 2 2 726.33 47
 3 -2 -2 1.5 14.6
 -3 2 2 27.1 13
 -3 2 2 2.8 6.5
 2 -2 -2 117.69 9.8
 2 -2 -2 111.99 14.4
 -2 2 2 104.09 13.4
 1 -2 -2 1457.65 102.49
 1 -2 -2 1431.06 93.39
 -1 2 2 1433.46 86.69
 0 -2 -2 26.8 11.4
 0 2 2 0.9 8.8
 0 2 2 -1.6 10
 0 2 2 12.3 3.9
 -1 -2 -2 468.45 34.3
 -1 -2 -2 553.24 33.5
 -1 -2 -2 466.45 36.7
 1 2 2 527.85 34.4
 1 2 2 500.55 41.1
 1 2 2 581.94 35.2
 -2 -2 -2 -9.2 19.3
 -2 -2 -2 -0.5 14.2
 -2 -2 -2 -16.2 9.9
 2 2 2 7.2 10.3
 2 2 2 -15 14.5
 2 2 2 8 9.6
 -3 -2 -2 60.69 22
 -3 -2 -2 72.89 15.7
 -3 -2 -2 49.8 13.7
 3 2 2 28.8 18.2
 3 2 2 65.19 10.5
 -4 -2 -2 333.07 26.5
 -4 -2 -2 299.97 27.1
 -4 -2 -2 277.17 27.9
 4 2 2 308.77 22
 4 2 2 269.67 26.9
 -5 -2 -2 159.78 26.6
 5 2 2 156.58 23.6
 -6 -2 -2 98.99 27.2
 6 2 2 93.79 32.7
 7 2 2 143.29 30.5
 8 2 2 49 31.9
 9 2 2 -28.1 34.3
 9 -3 -2 -50.39 34.3
 8 -3 -2 98.99 32.5
 7 -3 -2 70.29 27.2
 -7 3 2 87.19 15.6
 6 -3 -2 17.3 22.2
 -6 3 2 16.6 14.6
 5 -3 -2 -5.8 18.9
 -5 3 2 24 7.2
 -5 3 2 32.1 10.5
 4 -3 -2 594.74 47.4
 -4 3 2 730.83 47.1
 -4 3 2 717.73 52.09
 -4 3 2 744.73 53.99
 3 -3 -2 663.83 50.79
 3 -3 -2 673.43 46.4
 -3 3 2 723.53 51.59
 -3 3 2 699.53 46.6
 2 -3 -2 2019.2 126.29
 -2 3 2 1868.31 121.19
 1 -3 -2 -11.3 10
 -1 3 2 17.6 7.4
 -1 3 2 20.4 6.4
 0 -3 -2 2131.09 149.19
 0 -3 -2 1998.6 131.49
 0 -3 -2 2147.39 128.59
 0 3 2 1900.41 170.48
 0 3 2 2166.98 135.29
 0 3 2 2033.4 124.09
 -1 -3 -2 107.69 16
 -1 -3 -2 130.09 18.3
 -1 -3 -2 120.29 13.4
 1 3 2 106.79 15.6
 1 3 2 97.29 12.9
 1 3 2 99.79 15
 -2 -3 -2 710.63 50.59
 -2 -3 -2 748.03 48.6
 -2 -3 -2 777.12 47.9
 2 3 2 701.63 50.09
 2 3 2 716.23 53.99
 2 3 2 770.52 51.79
 -3 -3 -2 5.8 15.8
 -3 -3 -2 -22.6 15.6
 -3 -3 -2 14.1 12.6
 3 3 2 -16.3 18.3
 3 3 2 -21.8 13
 3 3 2 -13 9.8
 -4 -3 -2 370.86 35.1
 4 3 2 423.16 32
 4 3 2 362.16 29.6
 4 3 2 357.26 34.7
 -5 -3 -2 4.7 17.4
 5 3 2 17.7 18.6
 -6 -3 -2 116.39 24.1
 6 3 2 162.88 26.9
 -7 -3 -2 10.2 23.1
 7 3 2 -5.6 26
 8 3 2 61.79 44.3
 9 -4 -2 14.2 35.9
 8 -4 -2 31.4 42.8
 7 -4 -2 219.28 33.5
 6 -4 -2 99.39 25
 -6 4 2 88.99 9.6
 -6 4 2 81.89 11.2
 5 -4 -2 -14.7 18.7
 -5 4 2 -4.8 5.2
 -5 4 2 2 8.8
 4 -4 -2 41.9 17.6
 4 -4 -2 66.49 5.6
 -4 4 2 30.2 15.1
 -4 4 2 53.09 5.9
 3 -4 -2 381.86 29.3
 -3 4 2 368.76 28.6
 2 -4 -2 142.89 19.2
 -2 4 2 147.39 10.2
 -2 4 2 137.99 15.2
 1 -4 -2 153.08 13.8
 0 -4 -2 529.85 35.8
 0 4 2 586.34 39.9
 0 4 2 544.65 35.5
 0 4 2 546.95 46
 -1 -4 -2 376.06 29.5
 -1 -4 -2 336.07 27.6
 -1 -4 -2 365.46 32.4
 1 4 2 344.07 25
 1 4 2 335.37 28.1
 -2 -4 -2 1531.85 102.19
 -2 -4 -2 1525.85 110.59
 -2 -4 -2 1579.24 97.59
 2 4 2 1628.94 103.59
 2 4 2 1637.14 96.29
 2 4 2 1593.74 104.89
 -3 -4 -2 746.93 57.29
 -3 -4 -2 834.72 55.69
 -3 -4 -2 822.62 58.19
 3 4 2 830.72 52.59
 3 4 2 758.62 57.89
 3 4 2 803.92 55.09
 -4 -4 -2 63.99 17.7
 -4 -4 -2 41.1 27.4
 4 4 2 34.8 17.1
 4 4 2 53.09 17.2
 5 4 2 126.79 16.2
 5 4 2 97.09 22.5
 -6 -4 -2 41.7 23.7
 6 4 2 47.6 23.5
 -7 -4 -2 222.18 32.7
 7 4 2 154.38 33.3
 8 4 2 -17.9 31.3
 9 -5 -2 69.49 37.3
 8 -5 -2 256.37 38.9
 7 -5 -2 17.8 37.3
 6 -5 -2 52.39 24.4
 -6 5 2 77.39 9
 5 -5 -2 729.83 55.29
 -5 5 2 846.42 48.6
 4 -5 -2 56.49 24.9
 3 -5 -2 123.29 17.6
 -3 5 2 135.29 17.4
 2 -5 -2 -6.6 10.8
 -2 5 2 10.7 10.6
 1 -5 -2 362.26 25.1
 1 -5 -2 369.06 35.6
 -1 5 2 346.27 27.2
 -1 5 2 419.06 25.6
 0 -5 -2 265.17 24.6
 0 5 2 240.48 21.6
 0 5 2 235.98 21.3
 0 5 2 257.17 23.4
 -1 -5 -2 10.1 20.7
 1 5 2 11.2 15.6
 1 5 2 9.2 11
 1 5 2 19.5 9.3
 -2 -5 -2 395.96 28.8
 -2 -5 -2 274.57 30.8
 -2 -5 -2 318.27 34.7
 2 5 2 387.26 29.1
 2 5 2 287.67 30.5
 2 5 2 371.56 30.4
 -3 -5 -2 103.79 22.9
 -3 -5 -2 108.49 17.3
 3 5 2 124.59 16.9
 -4 -5 -2 35.3 22.9
 4 5 2 59.99 18.3
 4 5 2 44.6 14.6
 5 5 2 429.56 35.6
 5 5 2 487.25 39.7
 -6 -5 -2 107.59 27.3
 6 5 2 58.99 25.1
 -7 -5 -2 -19.3 29.2
 7 5 2 -1.8 28.8
 8 5 2 37.5 48.3
 9 -6 -2 5.1 35.7
 8 -6 -2 -1.6 30.2
 7 -6 -2 93.89 28.6
 6 -6 -2 47.2 33.7
 -6 6 2 77.49 13.9
 5 -6 -2 47.2 8
 5 -6 -2 53.29 20.9
 4 -6 -2 374.16 32.4
 -4 6 2 386.36 36.6
 3 -6 -2 520.65 47.5
 -3 6 2 509.75 36.7
 2 -6 -2 418.36 30.8
 -2 6 2 446.96 30.8
 1 -6 -2 11.1 12.2
 1 -6 -2 8 9.4
 -1 6 2 6.5 8.9
 0 -6 -2 113.19 16.6
 0 6 2 104.79 13.9
 0 6 2 105.39 14.2
 -1 -6 -2 183.98 26.4
 1 6 2 157.78 19.9
 1 6 2 196.38 17.7
 -2 -6 -2 655.63 53.19
 2 6 2 681.43 46.6
 -3 -6 -2 111.39 25.4
 -3 -6 -2 75.09 17.9
 3 6 2 60.89 23.1
 3 6 2 114.99 22.2
 4 6 2 47.2 18.8
 4 6 2 23.9 16.1
 -5 -6 -2 229.78 34.2
 5 6 2 271.37 37.2
 -6 -6 -2 51.59 28.6
 6 6 2 39.6 26.2
 -7 -6 -2 63.09 42.7
 7 6 2 53.49 43.3
 9 -7 -2 44 52.19
 8 -7 -2 8.6 44.8
 7 -7 -2 8.3 27.7
 6 -7 -2 192.48 31.6
 5 -7 -2 48.9 21.5
 4 -7 -2 220.98 25.1
 3 -7 -2 141.39 19.1
 -3 7 2 152.88 19
 2 -7 -2 47.6 13.8
 -2 7 2 33.1 12.9
 1 -7 -2 77.19 13.3
 -1 7 2 79.59 17.8
 0 -7 -2 1134.29 69.69
 0 7 2 1124.29 71.59
 0 7 2 1075.99 84.09
 -1 -7 -2 75.79 19.1
 1 7 2 78.79 22
 1 7 2 46.7 13.1
 -2 -7 -2 58.09 24
 2 7 2 -9.2 12.5
 2 7 2 -18.6 21
 -3 -7 -2 -5.2 25
 3 7 2 7.9 15.4
 -4 -7 -2 723.53 54.99
 4 7 2 579.44 47.5
 -5 -7 -2 122.39 32.3
 5 7 2 180.88 56.69
 -6 -7 -2 -11.7 43.4
 6 7 2 88.09 28.7
 -7 -7 -2 18.3 29.5
 7 7 2 71.49 32.4
 9 -8 -2 8.3 39.2
 8 -8 -2 -12.4 31.5
 7 -8 -2 24 27.7
 6 -8 -2 5.3 24.1
 6 -8 -2 9.7 9.1
 5 -8 -2 130.89 24.7
 4 -8 -2 387.36 41.1
 3 -8 -2 392.36 35.1
 -3 8 2 361.56 30.8
 2 -8 -2 68.89 16.9
 -2 8 2 82.19 16
 1 -8 -2 187.98 19.7
 1 -8 -2 192.88 28.1
 -1 8 2 215.28 20.5
 0 -8 -2 156.28 26.9
 0 8 2 186.08 20.3
 0 8 2 167.98 22.9
 1 8 2 217.58 21.5
 1 8 2 196.48 23.9
 -2 -8 -2 209.48 32.9
 2 8 2 212.28 23.1
 2 8 2 206.18 33.7
 -3 -8 -2 25.9 29
 3 8 2 8.6 17.1
 -4 -8 -2 37.4 31.4
 4 8 2 -16.3 19.9
 5 8 2 50.69 25.3
 -6 -8 -2 86.19 33.9
 6 8 2 135.29 33.3
 9 -9 -2 4.6 40
 8 -9 -2 0.7 31.6
 7 -9 -2 18.9 29.9
 6 -9 -2 10.5 8.5
 6 -9 -2 16.8 25.4
 5 -9 -2 45.7 23.5
 4 -9 -2 224.08 33
 3 -9 -2 127.79 21.1
 2 -9 -2 19.4 18.6
 -2 9 2 15.3 15.2
 1 -9 -2 580.64 44.4
 1 -9 -2 735.63 56.59
 -1 9 2 697.53 46.5
 0 9 2 342.27 32.6
 0 9 2 305.97 28.3
 1 9 2 697.33 52.39
 1 9 2 614.24 49.1
 2 9 2 63.89 24.2
 3 9 2 88.49 22
 4 9 2 105.79 137.69
 5 9 2 68.79 77.69
 -6 -9 -2 52.09 36.7
 6 9 2 16.6 27.3
 8 -10 -2 22.1 37.4
 7 -10 -2 56.79 40
 6 -10 -2 49.99 37.9
 6 -10 -2 101.99 18.1
 5 -10 -2 248.88 32.4
 4 -10 -2 -6.1 29.4
 3 -10 -2 12.7 19.9
 2 -10 -2 328.27 34.1
 1 -10 -2 38.5 19.1
 1 -10 -2 -27.4 23.8
 -1 10 2 12.5 16.1
 -1 10 2 19.5 18.1
 0 10 2 3.4 16.8
 0 10 2 15.6 16.6
 -1 -10 -2 234.88 36.3
 1 10 2 272.27 27.9
 -2 -10 -2 21.7 31
 2 10 2 1.8 23.1
 -3 -10 -2 261.37 43.8
 3 10 2 271.07 31.5
 -4 -10 -2 256.37 45
 4 10 2 225.68 32.7
 5 10 2 42.7 38.7
 8 -11 -2 40.4 38.7
 7 -11 -2 121.29 35.5
 6 -11 -2 110.39 17.7
 6 -11 -2 69.89 28.7
 5 -11 -2 1.5 24.1
 4 -11 -2 270.37 39.4
 3 -11 -2 64.29 33.6
 2 -11 -2 20.7 23
 -1 11 2 113.29 30.3
 0 11 2 422.06 40.7
 -1 -11 -2 24.3 33.5
 1 11 2 -11.4 29.9
 -2 -11 -2 -43.7 35.5
 2 11 2 24.4 20.7
 -3 -11 -2 38.4 38.4
 3 11 2 34.4 21.8
 4 11 2 -2.8 25.6
 8 -12 -2 61.49 39.7
 7 -12 -2 54.89 49
 6 -12 -2 109.39 31
 5 -12 -2 47.5 27.9
 5 -12 -2 55.09 21.6
 4 -12 -2 28.1 26.2
 3 -12 -2 -13.1 25.9
 2 -12 -2 156.98 30
 -1 12 2 -12.6 21
 0 -12 -2 -3.8 33.1
 0 12 2 46.3 21.5
 1 12 2 11.7 21.1
 2 12 2 126.59 25.6
 -4 -12 -2 34.3 40.7
 7 -13 -2 62.69 38.3
 6 -13 -2 147.89 45.5
 5 -13 -2 106.99 27.5
 5 -13 -2 98.99 43.5
 4 -13 -2 -6.6 29.1
 3 -13 -2 21.6 29.4
 2 -13 -2 35 26.4
 -2 13 2 21.4 25.9
 -1 13 2 82.09 25.3
 0 -13 -2 40 37.6
 0 13 2 27.5 22.3
 -1 -13 -2 24.2 39
 1 13 2 -1.2 18.7
 -2 -13 -2 -15.2 41.3
 6 -14 -2 -1.2 36.9
 5 -14 -2 17.6 38.1
 4 -14 -2 74.89 45.7
 4 -14 -2 -11.9 20.6
 3 -14 -2 124.49 32.8
 3 -14 -2 2.8 28
 2 -14 -2 84.29 36.9
 -2 14 2 55.69 35.1
 1 -14 -2 13.4 40.8
 -1 14 2 20.2 20.3
 0 -14 -2 -54.09 41.5
 5 -15 -2 16.2 41.7
 4 -15 -2 17.2 39.8
 3 -15 -2 -13.5 33.3
 -3 15 2 50.29 34
 1 -15 -2 25.3 42
 0 -15 -2 41.6 46.1
 0 16 -3 61.79 35.4
 -1 16 -3 8.8 33.9
 -2 16 -3 5.6 17.1
 -3 16 -3 1.6 37.8
 4 -16 3 314.47 72.09
 1 15 -3 -10 33.5
 0 15 -3 9.9 44.9
 -1 15 -3 -2.5 26.4
 -2 15 -3 31.5 29.5
 3 -15 3 54.89 54.79
 4 -15 3 57.09 43.3
 5 -15 3 51.99 48.6
 6 -15 3 53.99 65.49
 3 14 -3 31.8 34.1
 2 14 -3 21.8 46.9
 1 14 -3 110.59 41.6
 0 14 -3 88.19 50.99
 -1 14 -3 8.3 28.2
 -2 14 -3 61.49 32.8
 2 -14 3 47.3 31.4
 3 -14 3 172.68 40.8
 4 -14 3 17.9 33.2
 5 -14 3 10.9 38.7
 6 -14 3 130.69 43.8
 7 -14 3 29.2 43.4
 4 13 -3 9.6 12.8
 3 13 -3 80.99 34.9
 2 13 -3 38.7 28.2
 1 13 -3 35 28.2
 0 13 -3 13.9 26.2
 -1 13 -3 115.89 31.9
 2 -13 3 -17.3 30.1
 3 -13 3 29.4 32.9
 4 -13 3 107.49 49.6
 5 -13 3 -31 44.8
 6 -13 3 -33.7 34.1
 7 -13 3 22.9 39.6
 4 12 -3 39.9 22.8
 3 12 -3 -10 27.4
 2 12 -3 185.18 43
 1 12 -3 87.29 28.4
 0 12 -3 487.65 46.4
 -1 12 -3 204.98 34.5
 2 -12 3 79.69 43.3
 2 -12 3 94.09 24.7
 3 -12 3 -7.9 29.2
 4 -12 3 23.4 29.5
 5 -12 3 64.49 30.3
 6 -12 3 188.88 49
 7 -12 3 21.5 50.09
 8 -12 3 -2.4 56.59
 5 11 -3 -25.5 36.6
 4 11 -3 -6.6 27.4
 3 11 -3 204.68 33.7
 2 11 -3 312.27 37.4
 1 11 -3 20 23.4
 0 11 -3 38.8 23.6
 -1 11 -3 117.09 27.4
 1 -11 3 61.79 28
 1 -11 3 105.89 21.2
 2 -11 3 437.56 47.6
 2 -11 3 559.34 41
 3 -11 3 751.82 60.39
 3 -11 3 748.93 54.79
 4 -11 3 17 7.6
 4 -11 3 33.2 27.1
 5 -11 3 173.08 33.4
 6 -11 3 -17.9 29
 7 -11 3 132.79 36.6
 8 -11 3 17 37.2
 6 10 -3 20.7 33.4
 -6 -10 3 -10.6 36.1
 5 10 -3 271.27 54.69
 -5 -10 3 284.97 45.2
 4 10 -3 35.8 27.1
 3 10 -3 33 25.8
 2 10 -3 22.6 22.4
 1 10 -3 251.77 30.6
 0 10 -3 38.5 29.2
 1 -10 3 64.99 25.8
 2 -10 3 130.89 18.1
 2 -10 3 170.18 30.2
 3 -10 3 27.7 23.3
 4 -10 3 144.29 38.6
 5 -10 3 38.3 25.9
 6 -10 3 114.89 30.7
 7 -10 3 199.78 38.1
 8 -10 3 42.6 36.8
 6 9 -3 24 32.1
 5 9 -3 15.4 38.2
 4 9 -3 35.7 26.3
 3 9 -3 923.61 66.29
 2 9 -3 11.8 28.9
 1 9 -3 -11 18.5
 0 9 -3 238.58 28.1
 0 -9 3 183.48 24.2
 1 -9 3 356.56 42.2
 2 -9 3 163.38 27.2
 3 -9 3 19 29.2
 4 -9 3 302.57 33.3
 5 -9 3 -1 23.3
 6 -9 3 36.3 27
 7 -9 3 -12.6 42.1
 8 -9 3 -18.5 31.4
 9 -9 3 10.1 39.5
 7 8 -3 61.89 35.1
 6 8 -3 154.38 34.8
 5 8 -3 -3.5 26.3
 4 8 -3 -33.8 22.1
 3 8 -3 47.7 21.8
 2 8 -3 59.99 27
 1 8 -3 120.19 27.4
 -1 -8 3 123.29 22.2
 0 8 -3 227.88 26.8
 0 8 -3 252.77 27.7
 -1 8 -3 82.89 19.4
 2 -8 3 329.07 32
 3 -8 3 65.29 20.6
 4 -8 3 46.7 21.2
 5 -8 3 61.29 24.3
 5 -8 3 59.19 6.9
 6 -8 3 338.17 39
 7 -8 3 300.87 39.8
 8 -8 3 60.59 33.1
 9 -8 3 -41.2 54.29
 7 7 -3 -6.8 44.3
 6 7 -3 97.59 30.7
 5 7 -3 39.4 25.5
 4 7 -3 421.36 38.8
 3 7 -3 156.58 23.9
 2 7 -3 449.16 40.4
 1 7 -3 159.48 25
 1 7 -3 167.28 22
 0 7 -3 330.37 30
 0 -7 3 283.17 30.6
 -1 7 -3 280.27 25.2
 1 -7 3 194.88 27.9
 -2 7 -3 448.66 39.7
 2 -7 3 528.35 38.6
 3 -7 3 107.29 20.2
 4 -7 3 10.3 27.2
 5 -7 3 381.26 35.4
 5 -7 3 288.47 22.1
 6 -7 3 120.59 36.3
 7 -7 3 58.59 29.7
 8 -7 3 49.9 45.7
 9 -7 3 63.99 56.19
 8 6 -3 47.2 34.6
 7 6 -3 -14.7 30
 -7 -6 3 8.4 24.9
 6 6 -3 35.4 26.9
 5 6 -3 26.9 31.7
 4 6 -3 156.68 24.9
 3 6 -3 192.98 24.3
 2 6 -3 11.7 15.9
 -2 -6 3 29.3 17.6
 1 6 -3 83.69 18.1
 1 6 -3 84.89 20.1
 0 6 -3 384.06 32.8
 0 6 -3 387.36 32.9
 0 -6 3 401.06 34.5
 -1 6 -3 1827.22 114.99
 1 -6 3 1744.13 120.39
 -2 6 -3 103.29 17
 2 -6 3 85.79 18.1
 -3 6 -3 107.69 18.3
 4 -6 3 91.29 11.1
 4 -6 3 126.39 21.5
 5 -6 3 369.36 26.6
 5 -6 3 332.77 34.5
 -6 6 -3 3.3 4.5
 6 -6 3 -1.2 9.2
 6 -6 3 -9.4 23
 6 -6 3 20.1 9.9
 7 -6 3 116.29 40.8
 8 -6 3 -5.1 31.9
 9 -6 3 -46 52.49
 8 5 -3 17.5 34.7
 7 5 -3 125.49 33.5
 6 5 -3 102.99 29.5
 -6 -5 3 130.29 25.4
 5 5 -3 8 22.3
 5 5 -3 2.5 19.3
 4 5 -3 -13.6 25.1
 3 5 -3 20.8 16.4
 -3 -5 3 38.4 16.6
 2 5 -3 390.46 30.7
 -2 -5 3 297.17 32.6
 1 5 -3 178.58 21.1
 0 5 -3 345.47 29.5
 0 -5 3 320.97 30.9
 -1 5 -3 521.15 34.6
 1 -5 3 395.66 39.5
 -2 5 -3 36.1 13.3
 2 -5 3 41.7 15.7
 -3 5 -3 325.87 28.4
 3 -5 3 362.06 29.9
 4 -5 3 1308.67 103.79
 4 -5 3 1306.17 79.69
 5 -5 3 19.7 12.5
 5 -5 3 -1.7 20.6
 6 -5 3 148.09 18.4
 6 -5 3 152.08 36.7
 7 -5 3 29.7 27
 8 -5 3 260.37 39.4
 9 -5 3 44.3 50.69
 8 4 -3 28.6 32.3
 7 4 -3 -0.9 28.1
 -7 -4 3 23.7 20.6
 6 4 -3 32 25.3
 -6 -4 3 44.1 18.9
 5 4 -3 97.49 24.5
 5 4 -3 100.29 10.8
 4 4 -3 959.2 65.59
 3 4 -3 11.9 15.2
 -3 -4 3 10.5 15.5
 2 4 -3 44.2 15.9
 -2 -4 3 25.8 14.6
 1 4 -3 29.5 14.2
 1 4 -3 56.19 15.2
 -1 -4 3 41.7 15.7
 0 4 -3 3836.12 261.17
 0 -4 3 3986.9 329.37
 -1 4 -3 301.47 24
 1 -4 3 286.07 25
 -2 4 -3 403.76 29.6
 2 -4 3 326.97 28.4
 -3 4 -3 548.95 42.1
 3 -4 3 579.54 40.9
 -4 4 -3 510.95 43.3
 4 -4 3 580.94 42
 4 -4 3 574.74 36.9
 5 -4 3 96.99 13.9
 5 -4 3 117.89 16.4
 5 -4 3 56.79 21.7
 6 -4 3 837.42 59.69
 6 -4 3 776.42 69.69
 6 -4 3 810.42 56.29
 -7 4 -3 1 11.9
 7 -4 3 -33.4 25.7
 8 -4 3 138.69 34.7
 9 -4 3 -44.9 49.1
 9 3 -3 -14.7 36.6
 8 3 -3 45.2 32.5
 7 3 -3 37.7 28.7
 -7 -3 3 20.2 18.1
 6 3 -3 51.39 24.8
 -6 -3 3 -0.5 14.8
 5 3 -3 171.08 13.9
 5 3 -3 216.48 27.3
 -5 -3 3 176.18 19.8
 4 3 -3 46.4 24.3
 -4 -3 3 28.5 18
 3 3 -3 21.4 21.1
 -3 -3 3 6 14.9
 2 3 -3 2674.93 178.58
 -2 -3 3 2817.92 167.48
 1 3 -3 183.18 23.4
 -1 -3 3 214.38 20
 0 3 -3 119.39 18
 0 -3 3 136.19 20
 -1 3 -3 79.39 13
 1 -3 3 86.69 14.3
 -2 3 -3 418.06 29.5
 2 -3 3 370.96 29.1
 -3 3 -3 548.05 39.7
 3 -3 3 600.74 42.6
 -4 3 -3 197.38 23.2
 4 -3 3 224.68 18.9
 4 -3 3 236.68 18.4
 4 -3 3 207.28 24.3
 5 -3 3 994.8 65.89
 5 -3 3 1097.09 69.89
 5 -3 3 1163.58 72.39
 -6 3 -3 -12.5 11.2
 6 -3 3 46.9 22.8
 6 -3 3 -4.6 14.3
 -7 3 -3 22.9 11.4
 7 -3 3 10.3 25.1
 8 -3 3 -16.3 28.6
 9 -3 3 109.79 49.2
 9 2 -3 107.59 40.8
 8 2 -3 44.4 32
 7 2 -3 88.49 39.1
 -7 -2 3 46.2 15.3
 6 2 -3 46.3 24.8
 -6 -2 3 54.69 18.2
 5 2 -3 1277.47 84.09
 -5 -2 3 1328.97 86.19
 4 2 -3 25.2 17.7
 -4 -2 3 31.3 17
 3 2 -3 232.08 22.8
 -3 -2 3 198.38 26.3
 2 2 -3 552.24 39
 -2 -2 3 571.74 41.1
 1 2 -3 1074.99 75.19
 -1 -2 3 1069.19 74.99
 0 2 -3 497.55 40.6
 0 -2 3 564.84 41.5
 -1 2 -3 9.5 12.8
 1 -2 3 27 10.4
 -2 2 -3 65.89 8.3
 -2 2 -3 58.79 17.4
 2 -2 3 44.8 14.1
 -3 2 -3 1052.09 69.99
 -3 2 -3 1011.6 60.29
 3 -2 3 955.7 67.09
 3 -2 3 1074.09 65.29
 -4 2 -3 297.07 30
 4 -2 3 272.77 22.9
 4 -2 3 221.68 25.9
 4 -2 3 313.27 22.3
 -5 2 -3 439.76 32.8
 5 -2 3 417.66 32.2
 5 -2 3 448.66 33.6
 5 -2 3 460.25 39.1
 -6 2 -3 44.1 10.9
 6 -2 3 33.1 15
 6 -2 3 49.8 22.8
 7 -2 3 274.57 43.5
 8 -2 3 67.69 32
 9 -2 3 69.19 35.2
 9 1 -3 61.39 37.8
 8 1 -3 30 31.8
 -7 -1 3 188.88 21.3
 6 1 -3 33 7.9
 6 1 -3 25.2 23.2
 -6 -1 3 8.4 13.3
 5 1 -3 429.76 31.4
 5 1 -3 460.55 38.4
 -5 -1 3 529.25 39.6
 -5 -1 3 424.76 38.5
 4 1 -3 13.3 24.6
 -4 -1 3 33.4 22
 -4 -1 3 1.7 14.3
 3 1 -3 1575.04 102.79
 -3 -1 3 1519.85 109.39
 2 1 -3 227.38 20.3
 -2 -1 3 215.48 20.2
 1 1 -3 1069.09 64.89
 -1 -1 3 1091.29 72.89
 0 1 -3 595.74 41.2
 0 -1 3 586.04 49.4
 -1 1 -3 831.72 62.29
 -1 1 -3 834.52 52.69
 1 -1 3 823.72 58.59
 -2 1 -3 285.67 23.3
 2 -1 3 244.28 20.6
 2 -1 3 270.47 20.9
 2 -1 3 244.88 20.7
 2 -1 3 237.18 18.5
 -3 1 -3 139.79 20.1
 -3 1 -3 108.49 13
 3 -1 3 115.49 21.8
 3 -1 3 115.79 15.8
 3 -1 3 90.69 13.5
 -4 1 -3 291.37 22.6
 -4 1 -3 257.07 25.2
 4 -1 3 232.78 21.5
 4 -1 3 298.27 24.2
 4 -1 3 312.67 26.9
 -5 1 -3 181.98 14.8
 5 -1 3 156.38 18.5
 5 -1 3 181.28 24.4
 5 -1 3 118.79 21.3
 6 -1 3 24.7 19.5
 6 -1 3 -9.9 21.3
 7 -1 3 -1.4 34.8
 8 -1 3 30.3 29.7
 9 -1 3 97.29 38.1
 9 0 -3 23.4 34.7
 8 0 -3 231.48 38.9
 7 0 -3 -24 35.6
 6 0 -3 118.39 11.9
 6 0 -3 130.39 26.3
 -6 0 3 126.19 13.5
 5 0 -3 -22 19.1
 5 0 -3 -11.5 6.1
 -5 0 3 1.6 8.1
 -5 0 3 -3.2 19.9
 4 0 -3 167.68 15.1
 4 0 -3 146.59 27.3
 -4 0 3 155.78 21
 -4 0 3 192.58 18.8
 3 0 -3 40.1 11.7
 3 0 -3 15.3 15
 -3 0 3 28.7 14.1
 2 0 -3 1571.44 106.19
 2 0 -3 1619.24 96.49
 2 0 -3 1547.65 110.59
 -2 0 3 1585.14 109.79
 1 0 -3 1836.12 125.19
 1 0 -3 1843.22 117.39
 1 0 -3 1863.91 136.59
 -1 0 3 1870.21 108.19
 -1 0 3 1828.42 118.19
 0 0 -3 571.94 34.9
 0 0 -3 524.95 40.1
 0 0 -3 590.14 38
 0 0 3 587.34 38.2
 0 0 3 535.05 37.4
 -1 0 -3 1624.24 109.09
 -1 0 -3 1577.94 99.69
 1 0 3 1591.04 98.99
 1 0 3 1687.63 104.89
 1 0 3 1543.55 100.39
 -2 0 -3 2311.17 164.48
 -2 0 -3 2165.88 147.39
 2 0 3 2246.98 139.99
 2 0 3 2251.27 152.18
 2 0 3 2277.67 136.19
 2 0 3 2275.57 140.89
 -3 0 -3 -0.1 13.4
 -3 0 -3 3 11.9
 3 0 3 19.5 13.3
 3 0 3 23.1 20.7
 3 0 3 12.8 9.3
 -4 0 -3 14.9 14.3
 -4 0 -3 -10.3 12.3
 -4 0 -3 -5.9 14.1
 4 0 3 -1.6 5.2
 4 0 3 -10.4 11.9
 4 0 3 1.5 14.9
 4 0 3 16 15.7
 5 0 3 -32.7 25.5
 5 0 3 0.1 6.6
 5 0 3 49.6 19
 6 0 3 116.49 25.3
 7 0 3 84.29 36.6
 8 0 3 -6.7 27.8
 9 0 3 108.29 38.2
 9 -1 -3 49.2 34.8
 8 -1 -3 49.6 30.5
 7 -1 -3 49.7 26.6
 6 -1 -3 926.51 66.69
 -6 1 3 815.82 56.39
 5 -1 -3 23.3 19.3
 -5 1 3 58.89 13.8
 4 -1 -3 26.5 16.7
 -4 1 3 29.7 15.2
 -4 1 3 -9.2 10.2
 3 -1 -3 66.59 9.5
 3 -1 -3 99.59 16.9
 -3 1 3 101.39 15.5
 2 -1 -3 1445.46 87.89
 2 -1 -3 1494.55 86.79
 2 -1 -3 1383.86 92.59
 -2 1 3 1451.25 90.69
 -2 1 3 1447.76 97.39
 -2 1 3 1404.46 111.99
 1 -1 -3 519.55 32.8
 1 -1 -3 493.75 34.3
 -1 1 3 499.85 40.5
 -1 1 3 519.35 34.6
 -1 1 3 510.05 33.2
 -1 1 3 529.15 35.2
 0 -1 -3 95.49 17.5
 0 -1 -3 58.49 11.7
 0 1 3 39.7 11
 0 1 3 66.79 15.3
 -1 -1 -3 447.06 33
 -1 -1 -3 449.66 30.5
 -1 -1 -3 507.55 33.3
 1 1 3 500.45 36.7
 1 1 3 475.65 34.2
 1 1 3 505.55 32.4
 1 1 3 473.55 33.3
 -2 -1 -3 -1.7 9.3
 -2 -1 -3 11.8 11.1
 -2 -1 -3 -17.2 13.7
 -2 -1 -3 28.3 13.9
 2 1 3 -14.1 14.1
 2 1 3 26.7 9.9
 2 1 3 -13.4 11.7
 2 1 3 16.7 9.7
 -3 -1 -3 85.49 16.5
 -3 -1 -3 111.99 17.4
 -3 -1 -3 97.79 16.5
 -3 -1 -3 116.59 19.2
 3 1 3 86.29 18
 3 1 3 95.69 15.1
 3 1 3 116.69 15.8
 -4 -1 -3 480.95 34.8
 -4 -1 -3 418.06 48.4
 -4 -1 -3 449.26 36
 4 1 3 523.65 36.1
 4 1 3 480.55 37.2
 5 1 3 529.55 40.2
 5 1 3 433.56 39.3
 6 1 3 41 9.7
 6 1 3 23.5 30.9
 7 1 3 191.88 40
 8 1 3 10.2 40.3
 9 1 3 37.9 49.5
 9 -2 -3 -22.2 34.5
 8 -2 -3 -14.5 29
 7 -2 -3 -19.6 25.7
 -7 2 3 5.1 14.5
 6 -2 -3 87.89 24.8
 -6 2 3 78.59 14.5
 5 -2 -3 53.09 27.4
 -5 2 3 -1.4 13.1
 4 -2 -3 201.88 23.1
 -4 2 3 205.18 14.7
 -4 2 3 172.18 21.3
 -4 2 3 210.38 15.6
 -4 2 3 174.68 15.8
 3 -2 -3 397.06 30.4
 -3 2 3 421.16 27.8
 -3 2 3 385.46 32.1
 -3 2 3 405.66 26.9
 2 -2 -3 749.42 45.7
 -2 2 3 735.93 43.6
 -2 2 3 625.74 52.49
 -2 2 3 707.93 44.1
 1 -2 -3 192.58 15
 1 -2 -3 181.08 13.6
 -1 2 3 156.38 16.1
 -1 2 3 169.98 12.8
 -1 2 3 198.68 18.2
 0 -2 -3 42.3 18.2
 0 2 3 55.49 11.7
 0 2 3 56.29 14.9
 0 2 3 64.19 5.3
 0 2 3 47.8 12.3
 0 2 3 75.49 5.4
 -1 -2 -3 226.58 15.9
 -1 -2 -3 212.38 25.2
 -1 -2 -3 242.48 20.5
 1 2 3 198.08 19.9
 1 2 3 197.48 16
 1 2 3 214.98 19.9
 1 2 3 227.28 19.4
 -2 -2 -3 252.67 23.6
 -2 -2 -3 262.77 19.8
 -2 -2 -3 288.07 23.9
 2 2 3 269.97 24.1
 2 2 3 246.78 21.1
 2 2 3 231.78 19.6
 -3 -2 -3 253.67 22.8
 -3 -2 -3 178.38 19.7
 -3 -2 -3 243.38 28
 3 2 3 229.38 21.8
 3 2 3 172.38 20.7
 3 2 3 254.47 24.7
 -4 -2 -3 123.99 18.5
 -4 -2 -3 79.19 18.5
 4 2 3 114.49 22.4
 4 2 3 122.99 18.4
 -5 -2 -3 40.4 18.1
 5 2 3 42.9 18.8
 5 2 3 0.7 21.8
 6 2 3 -0.3 29.9
 7 2 3 51.59 27.4
 8 2 3 -11.2 30
 9 -3 -3 -6.2 35
 8 -3 -3 1.2 29.5
 7 -3 -3 304.57 38.2
 -7 3 3 343.37 29.8
 6 -3 -3 13.4 22.4
 -6 3 3 8.2 14.2
 5 -3 -3 7.1 27
 -5 3 3 0.9 5.4
 4 -3 -3 286.97 26.5
 -4 3 3 246.58 19.6
 -4 3 3 253.17 29.2
 -4 3 3 289.57 20.1
 -4 3 3 262.17 25
 3 -3 -3 83.59 20.9
 -3 3 3 88.59 12.5
 -3 3 3 87.39 11.5
 -3 3 3 55.39 13.9
 2 -3 -3 46.4 10.8
 -2 3 3 56.49 10.6
 1 -3 -3 451.95 31.2
 1 -3 -3 475.35 36.3
 -1 3 3 481.15 30.9
 -1 3 3 501.95 31.7
 -1 3 3 489.25 33.7
 0 -3 -3 269.77 23.3
 0 3 3 305.47 19.5
 0 3 3 302.17 21.8
 0 3 3 253.87 22.7
 0 3 3 278.47 21.3
 -1 -3 -3 29.8 14.1
 -1 -3 -3 -1.9 6.4
 -1 -3 -3 24.1 15.8
 1 3 3 -4.5 8.5
 1 3 3 7.1 13.4
 1 3 3 -4.8 12.1
 -2 -3 -3 1277.47 79.29
 -2 -3 -3 1178.48 74.99
 -2 -3 -3 1303.27 77.69
 2 3 3 1204.28 76.39
 2 3 3 1218.48 81.09
 2 3 3 1180.48 79.09
 -3 -3 -3 1042.8 94.29
 -3 -3 -3 800.12 60.49
 -3 -3 -3 1040.2 63.79
 3 3 3 917.31 70.19
 3 3 3 915.01 69.49
 3 3 3 996.6 61.89
 -4 -3 -3 217.78 24.5
 -4 -3 -3 157.08 24.5
 4 3 3 245.08 28
 4 3 3 181.88 18.5
 4 3 3 195.48 22.1
 -5 -3 -3 -27.3 27.5
 5 3 3 21.5 11.5
 5 3 3 8.6 17.7
 -6 -3 -3 493.15 42.8
 6 3 3 548.05 44.7
 -7 -3 -3 5.6 24.4
 7 3 3 -17.8 26.7
 8 3 3 31.5 32
 9 -4 -3 55.19 36.6
 8 -4 -3 16.3 30.1
 7 -4 -3 93.59 28.3
 6 -4 -3 63.09 32.4
 -6 4 3 27.6 11.4
 -6 4 3 52.19 8.3
 5 -4 -3 242.38 32.2
 -5 4 3 192.78 14.7
 -5 4 3 185.78 18.1
 -5 4 3 139.49 17.1
 4 -4 -3 645.84 43.8
 -4 4 3 605.44 46.1
 -4 4 3 573.44 42.5
 -4 4 3 612.24 41.4
 3 -4 -3 207.68 17.9
 3 -4 -3 238.88 21.7
 -3 4 3 232.28 26.4
 2 -4 -3 274.67 22.9
 2 -4 -3 247.68 22.6
 -2 4 3 267.67 17.6
 -2 4 3 264.07 20.5
 1 -4 -3 -1.1 12.5
 1 -4 -3 3.8 6.9
 -1 4 3 0.5 9.6
 -1 4 3 12.6 8.3
 0 -4 -3 562.54 37
 0 -4 -3 542.45 43.5
 0 4 3 579.04 38.8
 0 4 3 522.75 35.4
 0 4 3 523.55 36.8
 -1 -4 -3 250.07 23.9
 -1 -4 -3 182.18 20.8
 1 4 3 202.98 20.9
 1 4 3 204.08 17
 1 4 3 166.78 20.4
 -2 -4 -3 7.6 22.9
 -2 -4 -3 -11.2 13.1
 -2 -4 -3 -3.5 17.5
 2 4 3 5.8 17.5
 2 4 3 -10 9
 2 4 3 10 12.9
 -3 -4 -3 39.2 13.2
 -3 -4 -3 -40.8 25.7
 3 4 3 7.6 12.5
 3 4 3 -0.5 19.7
 3 4 3 19.3 16.2
 -4 -4 -3 10.1 16
 -4 -4 -3 -26.4 19.6
 4 4 3 -27.9 22.3
 4 4 3 -15.4 12.3
 4 4 3 -33.5 21.4
 -5 -4 -3 -1 21.2
 5 4 3 31.9 19.6
 5 4 3 32.9 13.3
 -6 -4 -3 -3.5 23.5
 6 4 3 4 22.1
 -7 -4 -3 4.5 27
 7 4 3 67.99 30.6
 8 4 3 153.08 36.6
 9 -5 -3 19.2 35.7
 8 -5 -3 148.89 35
 7 -5 -3 -23 25.5
 6 -5 -3 255.37 31.8
 -6 5 3 234.98 27.1
 -6 5 3 244.68 22.2
 5 -5 -3 -11.3 18.8
 -5 5 3 14.5 10.3
 4 -5 -3 483.25 36.5
 4 -5 -3 469.05 32.5
 -4 5 3 485.05 36.1
 3 -5 -3 97.39 11.3
 3 -5 -3 75.69 16.1
 -3 5 3 75.69 18.8
 2 -5 -3 2153.48 138.09
 2 -5 -3 2128.59 132.39
 -2 5 3 2005.8 126.19
 -2 5 3 2103.09 163.78
 1 -5 -3 107.79 16.9
 -1 5 3 86.39 10.7
 -1 5 3 131.89 15.4
 0 -5 -3 825.92 51.99
 0 5 3 767.02 57.39
 0 5 3 856.51 53.39
 0 5 3 857.11 60.19
 -1 -5 -3 953 66.29
 -1 -5 -3 941.01 59.49
 1 5 3 929.91 66.99
 1 5 3 929.11 61.49
 1 5 3 1005.2 64.19
 1 5 3 841.92 60.69
 -2 -5 -3 657.03 48.2
 -2 -5 -3 577.44 42.7
 -2 -5 -3 588.14 40.3
 2 5 3 545.75 38.2
 2 5 3 546.15 46.7
 2 5 3 575.24 41.9
 -3 -5 -3 41.2 14.3
 -3 -5 -3 8.7 21.1
 3 5 3 64.19 22.7
 3 5 3 39 15.4
 3 5 3 54.69 14.5
 -4 -5 -3 14.9 22.3
 4 5 3 18.1 16.6
 4 5 3 14 20.7
 5 5 3 214.28 33.6
 5 5 3 231.88 28.1
 -6 -5 -3 16 27.8
 6 5 3 37.7 24.1
 -7 -5 -3 2.9 29.7
 7 5 3 64.79 31.2
 8 5 3 33.6 35.1
 9 -6 -3 54.79 36.8
 8 -6 -3 60.59 32.2
 7 -6 -3 424.86 42.7
 6 -6 -3 9.8 22.6
 -6 6 3 12.3 10.2
 5 -6 -3 26.6 7.2
 5 -6 -3 41.7 20.8
 4 -6 -3 87.29 25
 4 -6 -3 80.99 10.5
 3 -6 -3 824.32 56.19
 3 -6 -3 842.12 55.79
 -3 6 3 744.53 51.79
 2 -6 -3 265.77 21.5
 -2 6 3 261.67 18.5
 -2 6 3 251.57 21.2
 1 -6 -3 129.19 19.5
 -1 6 3 143.59 15.1
 -1 6 3 105.79 12.6
 0 -6 -3 304.67 26.2
 0 -6 -3 355.26 30.3
 0 6 3 343.37 29.7
 0 6 3 287.77 25.2
 0 6 3 348.47 29.5
 -1 -6 -3 59.79 21.3
 -1 -6 -3 35.1 22.6
 1 6 3 45 10.4
 1 6 3 27.2 17.2
 1 6 3 38.9 17.4
 -2 -6 -3 487.65 39.6
 2 6 3 414.86 37.4
 2 6 3 418.86 35.8
 2 6 3 472.65 32.2
 -3 -6 -3 651.73 60.69
 -3 -6 -3 750.12 54.19
 3 6 3 758.52 49.4
 4 6 3 7.1 24.3
 -5 -6 -3 200.08 31.8
 5 6 3 118.89 24.7
 -6 -6 -3 9.4 29.3
 6 6 3 -18.1 24
 -7 -6 -3 103.29 43.4
 7 6 3 80.39 32.4
 9 -7 -3 53.19 37.3
 8 -7 -3 67.29 32.8
 7 -7 -3 56.29 28.5
 6 -7 -3 13.7 24.5
 -6 7 3 35.4 13.2
 5 -7 -3 543.55 45.6
 5 -7 -3 618.54 50.39
 4 -7 -3 458.95 37.3
 3 -7 -3 25.2 13.8
 -3 7 3 23.8 18.7
 2 -7 -3 105.69 15.4
 -2 7 3 103.69 17.9
 1 -7 -3 402.46 38.4
 -1 7 3 508.25 38.9
 0 -7 -3 703.93 57.29
 0 -7 -3 713.43 52.19
 0 7 3 737.33 53.69
 0 7 3 667.53 46.1
 0 7 3 663.93 44.9
 -1 -7 -3 40.2 22.9
 -1 -7 -3 13.7 17
 1 7 3 -5.2 14.5
 1 7 3 24 31.4
 -2 -7 -3 20.1 24.8
 2 7 3 57.39 18.3
 2 7 3 60.89 17.5
 -3 -7 -3 42.8 26
 3 7 3 57.49 16.3
 -4 -7 -3 8.7 28.6
 4 7 3 -26.6 17.5
 -5 -7 -3 67.49 33.3
 5 7 3 117.09 25.6
 -6 -7 -3 79.09 33.4
 6 7 3 20.3 28
 -7 -7 -3 3.6 23.1
 7 7 3 16.9 29.2
 9 -8 -3 -89.89 53.29
 8 -8 -3 128.09 49
 7 -8 -3 31.1 27
 6 -8 -3 48.3 25
 6 -8 -3 35.2 8.9
 5 -8 -3 7.4 19.8
 5 -8 -3 42.9 14.2
 4 -8 -3 388.96 30.3
 4 -8 -3 382.36 38.6
 3 -8 -3 502.95 43.1
 -3 8 3 550.34 41.6
 2 -8 -3 111.09 18.2
 -2 8 3 131.39 16.7
 1 -8 -3 90.69 17.6
 1 -8 -3 81.69 15.8
 -1 8 3 92.99 14.4
 0 -8 -3 547.15 45
 0 -8 -3 630.64 48.1
 0 8 3 591.14 39.6
 0 8 3 518.95 41.5
 -1 -8 -3 254.27 33
 1 8 3 252.47 25.1
 1 8 3 248.18 25.6
 -2 -8 -3 391.46 42.2
 2 8 3 438.96 33.2
 -3 -8 -3 21.4 29.2
 3 8 3 41.3 23.6
 4 8 3 147.19 31.4
 -5 -8 -3 21.2 47.3
 5 8 3 -3.1 22.2
 -6 -8 -3 2.9 35.2
 6 8 3 32 28.1
 9 -9 -3 17.4 39.6
 8 -9 -3 49.5 35.5
 7 -9 -3 32.6 29.5
 6 -9 -3 162.48 16
 6 -9 -3 169.68 38.8
 5 -9 -3 152.18 21.9
 4 -9 -3 -4.2 26
 4 -9 -3 -13.2 15.8
 3 -9 -3 24.6 16.8
 -3 9 3 14.1 16.3
 2 -9 -3 19.7 17.5
 -2 9 3 25.4 14.8
 1 -9 -3 27.2 15.9
 -1 9 3 -0.2 12.7
 -1 9 3 -1.3 14.5
 0 -9 -3 15.5 25
 0 9 3 10.3 18.1
 0 9 3 31.8 19.3
 -1 -9 -3 48.6 28.8
 1 9 3 14.2 22.6
 1 9 3 -2.1 19.8
 -2 -9 -3 -27.5 29.1
 2 9 3 44.9 21.5
 2 9 3 -9 15.5
 -3 -9 -3 -2.9 32.9
 3 9 3 52.19 26.3
 -4 -9 -3 49.9 35.7
 4 9 3 2.9 20.5
 -5 -9 -3 81.49 53.49
 5 9 3 25.1 26.5
 -6 -9 -3 28.2 37.5
 8 -10 -3 127.19 52.79
 7 -10 -3 34.6 28.2
 6 -10 -3 27.6 11.6
 6 -10 -3 69.29 37.8
 5 -10 -3 45.3 22.9
 5 -10 -3 41.9 22.3
 4 -10 -3 426.16 45.9
 4 -10 -3 544.75 43
 3 -10 -3 93.59 21.9
 2 -10 -3 102.89 23.3
 -2 10 3 89.49 19
 1 -10 -3 422.06 41.4
 -1 10 3 391.56 35.8
 -1 10 3 506.25 38.1
 0 -10 -3 24.8 27.8
 0 10 3 21.7 15.3
 0 10 3 28.8 22.8
 -1 -10 -3 -3.4 30
 1 10 3 5.7 16
 1 10 3 48 26.3
 -2 -10 -3 -9.9 31.6
 2 10 3 37.2 18.6
 -3 -10 -3 2.6 36
 3 10 3 23.9 19.7
 -4 -10 -3 13 37.5
 4 10 3 4.8 22.4
 -5 -10 -3 13.2 52.99
 8 -11 -3 -4.9 37.7
 7 -11 -3 13.4 26.8
 6 -11 -3 -32.1 26.7
 5 -11 -3 52.49 34.3
 5 -11 -3 63.09 25.5
 4 -11 -3 12.2 21.1
 4 -11 -3 55.39 32.1
 3 -11 -3 66.19 25.8
 3 -11 -3 86.19 23.8
 2 -11 -3 -13.7 21.3
 2 -11 -3 4.2 24.5
 1 -11 -3 81.99 29.6
 -1 11 3 124.79 22.3
 0 11 3 166.28 23.5
 -1 -11 -3 220.48 41.3
 1 11 3 229.68 83.19
 -2 -11 -3 199.48 43.2
 2 11 3 195.38 26.6
 -3 -11 -3 20.5 39.6
 3 11 3 65.89 29.3
 -4 -11 -3 18.6 40.2
 8 -12 -3 -3.4 53.99
 7 -12 -3 45 50.09
 6 -12 -3 155.18 31.7
 5 -12 -3 47.1 26.7
 5 -12 -3 77.79 30.4
 4 -12 -3 122.89 38.9
 3 -12 -3 34.2 37.9
 3 -12 -3 53.39 27.1
 2 -12 -3 120.69 31.9
 -1 12 3 44.5 28.5
 0 -12 -3 9.1 35.6
 0 12 3 19.9 20.1
 1 12 3 27.8 19.8
 7 -13 -3 14.5 35.1
 6 -13 -3 -35.9 34.3
 5 -13 -3 3.2 24.9
 5 -13 -3 26.9 39.1
 4 -13 -3 80.99 29.1
 4 -13 -3 129.59 32.7
 3 -13 -3 130.69 33
 -2 13 3 -10.8 23.9
 1 -13 -3 42.9 36.1
 -1 13 3 19.1 20.6
 0 -13 -3 424.36 55.39
 0 13 3 457.65 47.9
 -1 -13 -3 68.29 42.8
 -2 -13 -3 33.1 42.6
 6 -14 -3 51.49 37.9
 5 -14 -3 10.3 37.6
 5 -14 -3 2.4 27.7
 4 -14 -3 -16.1 48.5
 4 -14 -3 13.5 37.4
 3 -14 -3 -22.2 31.7
 3 -14 -3 -1.8 26.3
 2 -14 -3 9.9 38.3
 1 -14 -3 102.39 43.6
 0 -14 -3 11 40.7
 5 -15 -3 62.49 30.3
 4 -15 -3 -7.6 36.7
 4 -15 -3 26.5 49.1
 1 -15 -3 92.39 46.8
 0 16 -4 11.3 14
 -1 16 -4 -22.2 33.4
 -2 16 -4 12.9 19.4
 4 -16 4 67.19 47.2
 2 15 -4 34.5 47.2
 1 15 -4 2.5 16.5
 0 15 -4 -2.5 31.4
 -1 15 -4 53.89 26.7
 -2 15 -4 184.38 38.7
 3 -15 4 24.8 40.9
 4 -15 4 69.09 45.9
 5 -15 4 -26.6 46.1
 6 -15 4 71.99 46.9
 3 14 -4 9.5 13.9
 2 14 -4 84.19 27.9
 1 14 -4 32.8 25.6
 0 14 -4 -23 27.9
 -1 14 -4 85.19 42.9
 -2 14 -4 30.3 33
 2 -14 4 6.8 33.3
 3 -14 4 -3.1 34.5
 4 -14 4 95.29 41.3
 5 -14 4 12.6 38.9
 6 -14 4 109.89 60.99
 7 -14 4 94.99 44.4
 4 13 -4 16.8 14.6
 3 13 -4 32.1 23.1
 2 13 -4 -3.7 39.8
 1 13 -4 335.17 49.9
 0 13 -4 88.59 41.3
 -1 13 -4 126.49 43.5
 2 -13 4 38.3 44.6
 3 -13 4 159.18 54.49
 4 -13 4 30.4 34.9
 5 -13 4 15.6 32.5
 6 -13 4 24.2 34.4
 7 -13 4 4.3 38.7
 5 12 -4 8 12.9
 4 12 -4 -5.1 28.1
 3 12 -4 22 29.5
 2 12 -4 -1.5 27.8
 1 12 -4 45.5 28
 0 12 -4 -27.1 25.6
 2 -12 4 21.2 43.2
 2 -12 4 46.7 25.8
 3 -12 4 11.4 14.2
 3 -12 4 -16.3 30.8
 4 -12 4 103.19 32.6
 5 -12 4 64.19 31.3
 6 -12 4 168.68 38.2
 7 -12 4 -34.2 34.8
 8 -12 4 -24.9 39.2
 5 11 -4 -0.4 17.1
 4 11 -4 11.9 28.4
 3 11 -4 11.7 27.6
 2 11 -4 282.27 36.9
 1 11 -4 19.3 24.1
 0 11 -4 9.9 23.2
 2 -11 4 -1.3 27.1
 3 -11 4 13.9 39.2
 4 -11 4 46.2 27.2
 5 -11 4 27.7 28.4
 6 -11 4 -17.4 41.4
 7 -11 4 -1.9 45.5
 8 -11 4 125.79 42.5
 6 10 -4 13.2 34.9
 -6 -10 4 -38.3 39.5
 5 10 -4 13.4 30.6
 4 10 -4 137.19 32.3
 3 10 -4 -1.9 35.6
 2 10 -4 114.39 26.6
 1 10 -4 212.98 29.4
 0 10 -4 177.28 28
 1 -10 4 361.26 45.1
 2 -10 4 10.1 25.4
 3 -10 4 -24.6 22.8
 4 -10 4 -6.3 23.5
 5 -10 4 149.79 30.8
 5 -10 4 148.69 16.7
 6 -10 4 134.89 62.89
 7 -10 4 -33.6 31
 8 -10 4 28.1 50.59
 6 9 -4 22.5 33
 5 9 -4 7.4 27.5
 4 9 -4 -10.6 25.3
 3 9 -4 69.69 34.5
 2 9 -4 -27 20.8
 1 9 -4 34.2 27.1
 0 9 -4 41.9 28.3
 1 -9 4 14.6 32.1
 2 -9 4 299.07 34.2
 3 -9 4 1186.88 79.29
 4 -9 4 40.7 22.8
 5 -9 4 174.28 31
 5 -9 4 208.38 17.7
 6 -9 4 22.5 26.4
 7 -9 4 193.18 36.9
 8 -9 4 -29.9 33.6
 9 -9 4 42.4 40.3
 7 8 -4 57.29 36.3
 -7 -8 4 25.1 25.8
 6 8 -4 9.3 51.19
 5 8 -4 210.78 35.4
 4 8 -4 125.49 35.8
 3 8 -4 87.19 30.8
 2 8 -4 139.09 24.6
 1 8 -4 292.17 29.9
 0 8 -4 603.34 46.6
 1 -8 4 48.3 31.5
 2 -8 4 398.86 42
 3 -8 4 54.89 21.3
 4 -8 4 49 21.3
 5 -8 4 310.67 34.7
 5 -8 4 282.97 25.5
 6 -8 4 7.5 35.8
 6 -8 4 -3.6 9.6
 7 -8 4 46.9 30.3
 8 -8 4 21.7 32.2
 9 -8 4 70.49 40.2
 7 7 -4 -3.4 32.6
 -7 -7 4 7.4 27
 6 7 -4 26.7 29.5
 -6 -7 4 75.79 28.7
 5 7 -4 35.5 34.2
 4 7 -4 202.38 28.7
 3 7 -4 273.07 30.1
 2 7 -4 501.25 40.4
 1 7 -4 184.68 23.8
 0 7 -4 1693.83 131.29
 0 7 -4 1765.52 126.39
 0 -7 4 1961.3 133.59
 -1 7 -4 110.89 18.9
 1 -7 4 88.69 31
 -2 7 -4 42.1 15.9
 2 -7 4 18.1 17.9
 3 -7 4 125.39 21.7
 4 -7 4 1147.19 79.09
 5 -7 4 -31.3 22
 5 -7 4 5.5 7
 6 -7 4 88.79 14.4
 6 -7 4 58.49 26.5
 7 -7 4 89.19 30.8
 8 -7 4 15.2 31.8
 9 -7 4 50.99 39.4
 8 6 -4 33.6 38.1
 7 6 -4 -5 31.5
 -7 -6 4 -5.7 25.1
 6 6 -4 314.17 38.2
 -6 -6 4 229.18 32.5
 5 6 -4 -13.5 21.7
 4 6 -4 99.99 23
 3 6 -4 168.78 24.2
 2 6 -4 50.69 18.5
 2 6 -4 75.59 18.4
 1 6 -4 478.35 41.7
 1 6 -4 581.14 44.1
 0 6 -4 78.39 24.6
 0 6 -4 54.79 19.2
 -1 6 -4 354.46 30.1
 1 -6 4 354.36 33
 -2 6 -4 1079.69 78.19
 2 -6 4 1275.67 85.89
 -3 6 -4 290.17 27.8
 3 -6 4 332.27 29.2
 4 -6 4 15.3 18.1
 5 -6 4 146.29 17.1
 5 -6 4 125.49 25.3
 -6 6 -4 121.29 10.5
 6 -6 4 132.59 15.9
 6 -6 4 147.49 28.5
 6 -6 4 88.89 14.9
 7 -6 4 252.47 36.9
 8 -6 4 28.6 31.7
 9 -6 4 25.9 39.8
 8 5 -4 3.7 35.3
 7 5 -4 41.3 30.9
 -7 -5 4 49.7 33
 6 5 -4 85.29 29.1
 5 5 -4 283.07 39.2
 4 5 -4 217.18 27.2
 3 5 -4 -24.4 16.3
 2 5 -4 -1.7 15.8
 -2 -5 4 22 16.4
 1 5 -4 1548.45 100.89
 1 5 -4 1442.96 107.79
 0 5 -4 45.5 17.2
 0 -5 4 75.89 20.7
 -1 5 -4 348.57 30.3
 1 -5 4 449.56 33.6
 -2 5 -4 124.89 17.2
 2 -5 4 113.59 18.7
 -3 5 -4 189.38 25.5
 3 -5 4 192.48 22.7
 4 -5 4 11.5 8.8
 4 -5 4 -10 17
 -5 5 -4 147.79 10.8
 5 -5 4 124.39 14.9
 5 -5 4 116.69 24.1
 6 -5 4 28.1 98.29
 6 -5 4 28.1 24.4
 7 -5 4 66.39 17.1
 7 -5 4 84.39 29.7
 8 -5 4 38 31.8
 9 -5 4 20.6 37
 8 4 -4 -3.7 33
 7 4 -4 -14 28.2
 -7 -4 4 10.5 18.7
 6 4 -4 69.69 36.6
 -6 -4 4 75.99 19.9
 5 4 -4 153.88 27.2
 4 4 -4 78.99 20.1
 3 4 -4 100.19 19.2
 -3 -4 4 109.59 19.1
 2 4 -4 -5.8 21.2
 -2 -4 4 5.7 14.5
 1 4 -4 89.39 17.3
 1 4 -4 93.69 17.5
 -1 -4 4 122.49 94.69
 0 4 -4 116.69 25
 0 -4 4 95.69 27
 -1 4 -4 2203.18 178.88
 1 -4 4 2583.94 165.68
 -2 4 -4 907.41 67.09
 2 -4 4 1088.39 71.19
 -3 4 -4 96.19 17.2
 3 -4 4 84.79 17.8
 -4 4 -4 234.18 22.7
 -4 4 -4 339.47 28.1
 4 -4 4 292.97 28.3
 4 -4 4 319.37 26.5
 5 -4 4 43 12.3
 5 -4 4 6.6 28.3
 5 -4 4 47.6 13
 6 -4 4 75.19 17.7
 6 -4 4 56.79 24.2
 -7 4 -4 -0.1 14.8
 7 -4 4 6.2 17.4
 7 -4 4 13 25.7
 8 -4 4 -1.3 29.1
 9 -4 4 26.9 34.3
 9 3 -4 43.4 37.3
 8 3 -4 60.49 33.9
 7 3 -4 487.05 48.8
 -7 -3 4 529.95 45.8
 6 3 -4 414.66 41.6
 -6 -3 4 447.16 38.1
 5 3 -4 31.2 22
 4 3 -4 -5.6 16.1
 3 3 -4 228.48 23.6
 -3 -3 4 210.28 23.5
 2 3 -4 837.02 57.19
 -2 -3 4 956.4 58.69
 1 3 -4 86.49 15.9
 -1 -3 4 90.49 16.1
 0 3 -4 282.77 25.2
 0 -3 4 236.68 25.6
 -1 3 -4 248.98 20.7
 1 -3 4 248.88 21.8
 2 -3 4 43 13.9
 -3 3 -4 321.27 22.4
 -3 3 -4 335.57 26.8
 3 -3 4 288.67 26.8
 -4 3 -4 482.75 38.3
 -4 3 -4 496.45 31.1
 4 -3 4 578.04 39.8
 4 -3 4 504.85 34.9
 4 -3 4 562.64 43.6
 5 -3 4 104.39 18.7
 5 -3 4 98.29 21.4
 5 -3 4 66.89 15.1
 -6 3 -4 72.69 12.2
 6 -3 4 71.09 31.5
 6 -3 4 44 18.1
 6 -3 4 45 18.1
 -7 3 -4 43.6 13
 7 -3 4 67.89 36.2
 7 -3 4 54.59 20.4
 8 -3 4 67.39 31.5
 9 -3 4 0.4 33.1
 9 2 -4 -23.7 35.6
 8 2 -4 -21.2 42
 7 2 -4 -3.8 26.7
 -7 -2 4 5.8 17.8
 6 2 -4 15 10.7
 6 2 -4 19.3 24
 -6 -2 4 16.3 16.4
 5 2 -4 73.49 22.5
 4 2 -4 551.64 46.8
 3 2 -4 318.17 27.8
 2 2 -4 1040.6 74.69
 -2 -2 4 1037.5 64.49
 1 2 -4 -26.9 17.2
 -1 -2 4 8.5 11.9
 0 2 -4 426.96 30.4
 0 -2 4 408.06 37.5
 -1 2 -4 1338.07 84.39
 1 -2 4 1474.65 90.59
 -2 2 -4 12.4 11.4
 -2 2 -4 8.4 8.4
 2 -2 4 9.8 12
 -3 2 -4 343.67 21.2
 -3 2 -4 288.47 26.3
 3 -2 4 347.27 25.5
 3 -2 4 347.97 27.7
 -4 2 -4 -5.6 14.5
 4 -2 4 5 16
 4 -2 4 11.8 15.8
 4 -2 4 7.2 12.9
 -5 2 -4 122.79 17.5
 5 -2 4 74.09 21.3
 5 -2 4 120.79 23.2
 5 -2 4 108.79 15.9
 -6 2 -4 43.8 10.4
 6 -2 4 11.4 18.9
 6 -2 4 37.9 14
 6 -2 4 44.3 22.8
 7 -2 4 19.1 25.7
 8 -2 4 57.69 29.8
 9 -2 4 44.1 35.7
 9 1 -4 -24.7 36
 8 1 -4 147.89 35.5
 7 1 -4 81.29 28.4
 -7 -1 4 50.69 14.8
 6 1 -4 34.9 9.1
 6 1 -4 47.1 24.3
 5 1 -4 343.17 28.9
 5 1 -4 378.26 34.1
 -5 -1 4 325.37 30.2
 -5 -1 4 356.36 24
 4 1 -4 15.2 17.3
 -4 -1 4 5.3 15.8
 3 1 -4 -17 14.1
 -3 -1 4 3.3 13.8
 2 1 -4 7.1 12.4
 -2 -1 4 14.5 12.5
 1 1 -4 0.3 12.7
 -1 -1 4 12.4 9.8
 0 1 -4 764.22 63.89
 0 1 -4 974.3 58.19
 0 -1 4 850.11 61.69
 -1 1 -4 1294.47 78.59
 -1 1 -4 1324.97 104.99
 1 -1 4 1257.07 81.99
 1 -1 4 1314.27 81.39
 -2 1 -4 -16.8 14.8
 -2 1 -4 29.7 8.1
 2 -1 4 11.9 11.2
 2 -1 4 12.8 8.6
 2 -1 4 18.6 12.1
 -3 1 -4 110.99 15.7
 3 -1 4 105.39 13.3
 3 -1 4 138.79 17.1
 3 -1 4 124.99 17
 3 -1 4 110.59 19.3
 -4 1 -4 297.27 24.7
 -4 1 -4 258.27 30.4
 4 -1 4 255.77 22.9
 4 -1 4 237.78 28.6
 4 -1 4 336.97 26.9
 -5 1 -4 1466.35 93.19
 5 -1 4 1354.06 98.29
 5 -1 4 1457.65 92.19
 5 -1 4 1474.95 103.39
 -6 1 -4 14.8 12.7
 6 -1 4 58.59 22.8
 6 -1 4 0 19.4
 7 -1 4 66.59 27
 8 -1 4 61.29 30.4
 9 -1 4 50.49 35.6
 9 0 -4 34.7 35.5
 8 0 -4 -30.2 31
 7 0 -4 78.79 27.3
 6 0 -4 23.8 7.7
 6 0 -4 31.4 23
 -6 0 4 19.5 9.9
 5 0 -4 433.06 39.4
 5 0 -4 488.45 32.5
 -5 0 4 519.45 36.4
 -5 0 4 521.55 39.7
 4 0 -4 364.06 31
 4 0 -4 369.56 24.3
 -4 0 4 327.57 30
 3 0 -4 1234.58 81.79
 3 0 -4 1173.28 77.49
 3 0 -4 1183.68 72.09
 -3 0 4 1084.09 88.39
 2 0 -4 1941.01 119.29
 2 0 -4 1970.5 126.79
 2 0 -4 1815.42 137.29
 -2 0 4 2004.7 135.29
 1 0 -4 421.86 34.9
 1 0 -4 322.27 26.1
 1 0 -4 381.56 25
 -1 0 4 409.56 27.5
 -1 0 4 399.46 25.1
 0 0 -4 424.76 31.3
 0 0 -4 479.55 34.6
 0 0 -4 468.65 39.3
 0 0 -4 519.15 34.4
 0 0 4 544.75 38.5
 0 0 4 465.55 36.5
 -1 0 -4 133.69 16.2
 -1 0 -4 126.49 10.6
 1 0 4 128.69 10.6
 1 0 4 104.19 15.5
 1 0 4 107.89 14
 -2 0 -4 1302.97 79.59
 -2 0 -4 1262.87 87.69
 2 0 4 1230.88 80.69
 2 0 4 1231.38 84.79
 2 0 4 1345.27 81.99
 2 0 4 1312.57 79.79
 -3 0 -4 1130.09 72.59
 -3 0 -4 1017.2 74.79
 3 0 4 1084.99 70.89
 3 0 4 1106.89 69.09
 3 0 4 1084.29 70.09
 3 0 4 1115.19 67.19
 -4 0 -4 54.09 15.5
 -4 0 -4 64.29 16
 4 0 4 54.69 16.8
 4 0 4 66.49 16.8
 4 0 4 41 18.6
 4 0 4 83.59 11.3
 -5 0 -4 9.1 14.5
 5 0 4 27.4 18.7
 5 0 4 -22.6 18.4
 5 0 4 14 7.9
 5 0 4 8.2 13.9
 6 0 4 10.6 21.9
 6 0 4 21 21.6
 7 0 4 423.56 42.5
 8 0 4 132.39 33.9
 9 0 4 -5.9 33.4
 9 -1 -4 21.5 34
 8 -1 -4 9.9 29.7
 7 -1 -4 72.09 28
 6 -1 -4 -56.49 22.5
 -6 1 4 -9.5 19.8
 5 -1 -4 111.29 22.6
 -5 1 4 117.09 16.4
 4 -1 -4 19.7 17.2
 -4 1 4 12.3 14.9
 -4 1 4 19.9 3.3
 3 -1 -4 711.03 50.29
 3 -1 -4 814.12 51.59
 -3 1 4 767.12 59.39
 -3 1 4 789.52 49.99
 2 -1 -4 22.8 16.2
 2 -1 -4 58.79 10.1
 -2 1 4 31.1 11.9
 -2 1 4 58.09 11.2
 -2 1 4 42 12.4
 1 -1 -4 1519.15 94.19
 1 -1 -4 1442.46 92.49
 -1 1 4 1522.65 102.99
 -1 1 4 1369.46 89.39
 -1 1 4 1471.05 102.99
 -1 1 4 1623.04 132.89
 0 -1 -4 9999 616.44
 0 -1 -4 9857.21 587.34
 0 1 4 9821.82 602.44
 0 1 4 9417.76 590.04
 0 1 4 9093.79 600.14
 -1 -1 -4 34.7 19.6
 -1 -1 -4 70.59 7.3
 -1 -1 -4 84.99 16.3
 1 1 4 99.89 14.1
 1 1 4 90.39 14.3
 1 1 4 66.49 9
 -2 -1 -4 1677.93 105.29
 -2 -1 -4 1450.25 101.99
 -2 -1 -4 1486.95 100.69
 2 1 4 1540.85 99.89
 2 1 4 1484.75 97.89
 2 1 4 1606.54 94.69
 2 1 4 1438.86 96.89
 -3 -1 -4 109.39 15.4
 -3 -1 -4 127.89 18.8
 -3 -1 -4 121.39 15.5
 3 1 4 102.19 16.5
 -4 -1 -4 766.92 60.29
 4 1 4 888.41 55.59
 4 1 4 855.51 54.49
 4 1 4 774.42 52.69
 5 1 4 -5.2 17.6
 5 1 4 -3.4 11.2
 5 1 4 10.5 21.2
 6 1 4 5.7 8.8
 6 1 4 -7.4 23.2
 6 1 4 42.9 30
 7 1 4 181.38 40.3
 8 1 4 39.5 30.9
 9 1 4 25.5 36.4
 9 -2 -4 116.29 38.6
 8 -2 -4 356.86 44.1
 7 -2 -4 -33.6 36.4
 -7 2 4 28.1 21
 6 -2 -4 199.58 28.8
 -6 2 4 162.68 18.4
 5 -2 -4 -9.6 18.9
 -5 2 4 33.4 10.9
 4 -2 -4 99.09 18.9
 -4 2 4 109.39 13
 -4 2 4 115.59 18
 -4 2 4 97.09 10
 3 -2 -4 146.79 18
 -3 2 4 116.59 16.5
 -3 2 4 128.59 13.1
 -3 2 4 160.88 17.1
 2 -2 -4 1512.05 90.39
 -2 2 4 1390.06 127.29
 -2 2 4 1466.85 97.29
 -2 2 4 1468.25 107.39
 -2 2 4 1549.74 103.29
 1 -2 -4 2326.57 136.49
 1 -2 -4 2273.27 142.79
 1 -2 -4 2185.28 140.29
 -1 2 4 2258.37 151.48
 -1 2 4 2303.27 138.49
 -1 2 4 2274.17 140.69
 0 -2 -4 507.25 33.2
 0 -2 -4 438.46 31.3
 0 2 4 402.76 35.2
 0 2 4 432.96 34.8
 -1 -2 -4 -5.1 6.5
 -1 -2 -4 -31.2 14.3
 -1 -2 -4 -20.1 21
 1 2 4 6.7 4.7
 1 2 4 12.6 12.4
 1 2 4 -7.5 19
 1 2 4 -3 12.8
 -2 -2 -4 2645.04 166.18
 -2 -2 -4 2638.74 159.98
 2 2 4 2437.86 171.68
 2 2 4 2567.04 160.18
 2 2 4 2505.75 160.88
 2 2 4 2591.84 171.08
 -3 -2 -4 388.96 29.7
 -3 -2 -4 402.56 36.2
 -3 -2 -4 406.36 32
 3 2 4 377.16 28.1
 3 2 4 355.06 31.6
 3 2 4 375.06 28.6
 -4 -2 -4 405.86 33.1
 -4 -2 -4 431.66 37.9
 4 2 4 394.46 35.3
 4 2 4 382.76 31.6
 -5 -2 -4 213.88 27.4
 5 2 4 273.37 34.2
 5 2 4 258.57 31.9
 -6 -2 -4 261.87 29.3
 6 2 4 208.38 18.3
 6 2 4 224.68 36.6
 7 2 4 -0.2 26
 8 2 4 44.8 32
 9 -3 -4 35.3 36.3
 8 -3 -4 44.5 41.8
 7 -3 -4 -49.6 25.6
 6 -3 -4 705.33 54.79
 -6 3 4 744.33 49.6
 5 -3 -4 533.75 41
 -5 3 4 499.15 36.6
 -5 3 4 489.25 34.4
 4 -3 -4 206.18 23.5
 -4 3 4 200.58 22.1
 -4 3 4 221.28 18.6
 -4 3 4 222.88 17.5
 3 -3 -4 504.35 32.8
 -3 3 4 434.36 31
 -3 3 4 457.45 32.4
 -3 3 4 402.46 35
 2 -3 -4 718.73 53.69
 2 -3 -4 645.74 45.8
 -2 3 4 736.83 47.4
 -2 3 4 705.23 43.5
 1 -3 -4 1222.28 88.79
 1 -3 -4 1172.18 73.89
 -1 3 4 1139.99 78.29
 -1 3 4 1086.79 69.79
 0 -3 -4 24.2 14.9
 0 3 4 22 12
 0 3 4 10.7 12.4
 0 3 4 27.5 11.1
 0 3 4 25.9 4.1
 0 3 4 30.4 4.1
 -1 -3 -4 360.96 34.7
 -1 -3 -4 393.96 31.7
 1 3 4 417.86 28.2
 1 3 4 340.17 29.4
 1 3 4 423.36 29.9
 -2 -3 -4 19.6 12
 -2 -3 -4 22.2 16.2
 2 3 4 20.9 9.2
 2 3 4 42.1 17
 2 3 4 22.5 13.4
 -3 -3 -4 124.89 19.7
 3 3 4 103.89 18.3
 3 3 4 152.58 16.3
 -4 -3 -4 264.67 29.8
 -4 -3 -4 271.77 28.9
 4 3 4 260.07 31.7
 4 3 4 317.77 26.3
 4 3 4 280.17 24.5
 -5 -3 -4 121.39 32.2
 5 3 4 126.09 27.9
 -6 -3 -4 -10 23.3
 6 3 4 38.3 22.7
 7 3 4 253.27 36.2
 8 3 4 -14.2 31
 9 -4 -4 263.87 45.5
 8 -4 -4 33.1 30.5
 7 -4 -4 62.09 27.3
 6 -4 -4 32.7 23.1
 -6 4 4 -7.4 10.6
 -6 4 4 -3.9 7.6
 -5 4 4 129.49 16.3
 -5 4 4 127.69 17.3
 -5 4 4 98.39 11.6
 4 -4 -4 80.19 18.1
 -4 4 4 56.69 12.2
 -4 4 4 67.99 16.1
 -4 4 4 59.99 13
 3 -4 -4 554.94 37.8
 3 -4 -4 579.64 37.4
 -3 4 4 579.14 42.2
 -3 4 4 491.35 36.9
 2 -4 -4 -4 9.9
 2 -4 -4 33.9 10.3
 -2 4 4 11.4 8.8
 1 -4 -4 632.04 43.2
 1 -4 -4 622.94 41.9
 -1 4 4 631.44 44.2
 -1 4 4 631.94 41.1
 -1 4 4 734.63 49.4
 0 -4 -4 -28.6 22.6
 0 4 4 7.3 4.3
 0 4 4 -6.1 12.2
 0 4 4 -1.5 6.2
 0 4 4 -16.2 18.1
 -1 -4 -4 329.27 28.4
 -1 -4 -4 345.57 30.3
 -1 -4 -4 337.97 30.2
 1 4 4 377.66 29
 1 4 4 333.47 25.4
 -2 -4 -4 327.27 27
 -2 -4 -4 281.77 29.5
 2 4 4 268.27 29.7
 2 4 4 311.67 24.4
 2 4 4 338.47 29.1
 -3 -4 -4 632.34 41.9
 -3 -4 -4 653.83 45.8
 3 4 4 568.04 46
 3 4 4 627.34 41.4
 3 4 4 597.84 46.5
 -4 -4 -4 218.28 23.8
 -4 -4 -4 254.97 28.8
 4 4 4 172.28 21.9
 4 4 4 219.78 23.3
 4 4 4 176.88 30.2
 -5 -4 -4 72.59 33.8
 5 4 4 115.29 29.8
 5 4 4 134.49 18.7
 5 4 4 149.49 29.5
 -6 -4 -4 -11.5 24.6
 6 4 4 -5.5 21.9
 7 4 4 -25.8 28.8
 8 4 4 29 46.4
 9 -5 -4 -47.3 49.2
 8 -5 -4 29.2 31.5
 7 -5 -4 428.96 43.1
 6 -5 -4 131.49 28.2
 -6 5 4 223.38 21.2
 -6 5 4 178.98 17.4
 -6 5 4 204.68 15.1
 5 -5 -4 206.48 26.8
 -5 5 4 194.38 19.2
 -5 5 4 176.28 19.2
 -5 5 4 272.67 34.8
 4 -5 -4 523.65 42
 4 -5 -4 544.25 38.5
 -4 5 4 557.74 41.1
 -4 5 4 490.05 43.4
 3 -5 -4 174.38 18.2
 3 -5 -4 212.48 20.3
 -3 5 4 181.58 13.4
 -3 5 4 196.18 18.9
 2 -5 -4 187.58 19.2
 2 -5 -4 196.08 19
 -2 5 4 210.48 16.3
 -2 5 4 191.48 17
 1 -5 -4 80.29 10.7
 1 -5 -4 100.39 22.9
 -1 5 4 79.69 17.1
 -1 5 4 82.89 9.6
 -1 5 4 94.69 12.8
 0 -5 -4 72.79 25.5
 0 5 4 9 7.9
 0 5 4 20.5 17.7
 -1 -5 -4 129.09 19.4
 -1 -5 -4 114.49 22.2
 1 5 4 96.29 15.8
 1 5 4 123.79 19.3
 1 5 4 150.48 12.4
 -2 -5 -4 723.63 49
 -2 -5 -4 682.53 48
 2 5 4 623.14 47.9
 2 5 4 647.74 45.3
 2 5 4 665.33 47.6
 -3 -5 -4 1.6 21.7
 -3 -5 -4 12.7 12.7
 3 5 4 6.3 31.3
 3 5 4 35.7 17.7
 3 5 4 -12.9 14.6
 -4 -5 -4 126.59 26.8
 4 5 4 125.39 19.9
 4 5 4 86.19 28
 5 5 4 177.88 25.4
 -6 -5 -4 235.88 37.2
 6 5 4 306.27 34.4
 -7 -5 -4 65.89 30.9
 7 5 4 40.8 31.5
 9 -6 -4 31.9 34.6
 8 -6 -4 4.6 43.3
 7 -6 -4 58.09 37.2
 -7 6 4 24.5 14.7
 6 -6 -4 36 23.6
 -6 6 4 -6.4 11.6
 -6 6 4 12.6 18.3
 5 -6 -4 72.59 29.7
 -5 6 4 83.49 16.2
 4 -6 -4 158.28 22.9
 4 -6 -4 240.38 18.4
 -4 6 4 179.88 21.8
 3 -6 -4 224.98 22.8
 3 -6 -4 295.47 22.6
 -3 6 4 255.37 22.9
 -3 6 4 274.27 21.3
 2 -6 -4 859.61 54.39
 2 -6 -4 846.62 55.39
 -2 6 4 824.32 52.19
 -2 6 4 830.62 54.49
 1 -6 -4 90.99 25.5
 -1 6 4 92.09 11.4
 -1 6 4 118.69 14.1
 0 -6 -4 171.28 24
 0 6 4 167.28 16.2
 0 6 4 177.08 14.8
 0 6 4 143.69 19.1
 0 6 4 220.78 27.3
 -1 -6 -4 -2.5 29
 1 6 4 -6.8 17
 1 6 4 2.6 14.4
 1 6 4 34.5 16.9
 1 6 4 5.4 7.9
 -2 -6 -4 241.08 37
 -2 -6 -4 207.48 21.2
 2 6 4 214.08 19.6
 2 6 4 257.07 22
 2 6 4 221.88 28.1
 -3 -6 -4 13.5 34.5
 3 6 4 267.07 88.89
 3 6 4 29.7 19.1
 -4 -6 -4 174.98 32
 4 6 4 205.78 24.2
 -5 -6 -4 25.9 28.8
 5 6 4 -3.5 19.8
 -6 -6 -4 34.5 44.9
 6 6 4 -4.1 23.7
 -7 -6 -4 -14.8 27.3
 7 6 4 28.7 29.4
 9 -7 -4 35.8 36.7
 8 -7 -4 -2.4 31.1
 7 -7 -4 19.4 27.5
 -7 7 4 24.8 12.2
 6 -7 -4 -39 23.9
 -6 7 4 25.9 14.4
 -6 7 4 8.5 15.8
 5 -7 -4 83.29 11.5
 5 -7 -4 77.69 21.3
 -5 7 4 41.5 18.1
 4 -7 -4 125.69 20.6
 4 -7 -4 134.99 19
 -4 7 4 138.39 20.1
 3 -7 -4 2.1 12.7
 3 -7 -4 -4.2 14.1
 -3 7 4 12.4 12.6
 2 -7 -4 280.87 28.5
 2 -7 -4 321.77 25.1
 -2 7 4 373.36 25.3
 -2 7 4 295.77 22.7
 1 -7 -4 59.79 14.2
 1 -7 -4 54.99 20.7
 -1 7 4 59.19 10.3
 -1 7 4 43.9 13.3
 0 -7 -4 107.49 32.8
 0 7 4 166.58 17.4
 0 7 4 124.19 24.1
 0 7 4 141.29 14.4
 -1 -7 -4 503.45 43.9
 1 7 4 525.85 39.3
 1 7 4 531.05 35.3
 1 7 4 532.75 40.9
 2 7 4 90.99 23.4
 2 7 4 100.79 25.3
 2 7 4 110.19 15.1
 -3 -7 -4 47.5 18.6
 -3 -7 -4 115.59 29.9
 3 7 4 21.2 14.9
 -4 -7 -4 -40.9 41.3
 4 7 4 20.8 25.7
 -5 -7 -4 163.08 36.4
 5 7 4 150.88 33.6
 -6 -7 -4 -17.9 32.1
 6 7 4 25.4 26.5
 9 -8 -4 -1.1 38
 8 -8 -4 16.2 32.7
 7 -8 -4 227.58 49.3
 6 -8 -4 8.7 33
 -6 8 4 17.8 16.6
 5 -8 -4 32.9 13.9
 5 -8 -4 24.6 20.6
 4 -8 -4 30.3 19.2
 4 -8 -4 -7.5 16.9
 3 -8 -4 303.37 31.4
 -3 8 4 273.27 25.7
 2 -8 -4 73.49 21.4
 2 -8 -4 32.5 20.8
 -2 8 4 41.7 13.2
 1 -8 -4 73.29 22.9
 1 -8 -4 32.8 14.2
 -1 8 4 52.79 14.4
 -1 8 4 33.5 11.2
 0 -8 -4 152.48 37.3
 0 8 4 150.08 21.3
 0 8 4 155.98 16.7
 0 8 4 165.68 19.9
 -1 -8 -4 30.6 26.8
 1 8 4 36.8 12.3
 1 8 4 53.79 14
 -2 -8 -4 -17.4 26.2
 2 8 4 -20.6 17.7
 2 8 4 -9.5 17.9
 -3 -8 -4 595.54 52.29
 3 8 4 556.74 42.1
 -4 -8 -4 7.3 32.4
 4 8 4 -23.8 19.3
 -5 -8 -4 109.09 49.4
 -6 -8 -4 104.69 38.7
 9 -9 -4 4.9 39.3
 8 -9 -4 -21.1 34.8
 7 -9 -4 68.39 39.9
 6 -9 -4 5.9 10.4
 6 -9 -4 -4.7 34.2
 5 -9 -4 599.74 45
 5 -9 -4 600.64 48.3
 4 -9 -4 168.08 22
 4 -9 -4 152.38 29.5
 3 -9 -4 5.9 19.4
 3 -9 -4 15.4 15.9
 -3 9 4 29.7 16
 2 -9 -4 68.09 23.5
 2 -9 -4 12 16.9
 -2 9 4 7.1 13.5
 1 -9 -4 156.88 29.3
 -1 9 4 198.58 23
 0 -9 -4 403.36 48.6
 0 9 4 391.86 33.7
 0 9 4 356.76 29.6
 -1 -9 -4 48.7 29.1
 1 9 4 25.4 13.4
 1 9 4 50.49 21.5
 -2 -9 -4 228.18 36
 2 9 4 175.88 25.9
 -3 -9 -4 -35.3 33.4
 3 9 4 4.4 17.7
 -4 -9 -4 103.19 39
 4 9 4 36.7 29.4
 -5 -9 -4 72.89 52.89
 8 -10 -4 111.39 52.49
 7 -10 -4 -43.5 27
 6 -10 -4 9.5 25.1
 5 -10 -4 278.27 264.87
 5 -10 -4 110.49 24.4
 4 -10 -4 58.19 21.1
 4 -10 -4 68.39 21.3
 3 -10 -4 -14 22
 3 -10 -4 17.5 18.7
 2 -10 -4 342.97 33.3
 2 -10 -4 333.87 36.8
 -2 10 4 331.57 32.8
 1 -10 -4 9.5 26.4
 -1 10 4 61.79 142.09
 -1 10 4 1.9 15.1
 0 -10 -4 536.35 59.39
 0 10 4 569.44 43.1
 0 10 4 537.45 42.8
 -1 -10 -4 5.7 30.7
 1 10 4 0.9 14.9
 -2 -10 -4 201.58 41.3
 2 10 4 225.58 29.7
 -3 -10 -4 -10.9 35.6
 3 10 4 17.9 19
 -4 -10 -4 104.99 42.7
 -5 -10 -4 24.1 52.49
 8 -11 -4 12.1 37.4
 7 -11 -4 43.3 28
 6 -11 -4 52.59 27.5
 5 -11 -4 51.29 24.6
 5 -11 -4 -4.4 18.5
 4 -11 -4 71.49 23.9
 4 -11 -4 38.6 22.9
 3 -11 -4 901.21 228.98
 3 -11 -4 412.46 39.5
 2 -11 -4 -6.1 27.4
 2 -11 -4 45.3 28.2
 1 -11 -4 -10 28.3
 -1 11 4 12.5 16.7
 0 -11 -4 43.7 33
 0 11 4 46.1 17.8
 1 11 4 44 23.9
 -2 -11 -4 53.59 39.4
 2 11 4 32.5 25.7
 -3 -11 -4 16.1 39.9
 -4 -11 -4 28.8 41.6
 7 -12 -4 -4.9 49.6
 6 -12 -4 -0.8 26
 5 -12 -4 220.28 32.6
 5 -12 -4 187.38 28.1
 4 -12 -4 18 23.4
 4 -12 -4 -13.6 25.3
 3 -12 -4 50.49 39
 3 -12 -4 79.59 27.7
 2 -12 -4 -22.2 40.6
 2 -12 -4 64.79 22.6
 -2 12 4 -5 21.3
 1 -12 -4 547.85 52.69
 -1 12 4 512.15 50.99
 0 -12 -4 19.6 35.1
 0 12 4 9.7 17.8
 -1 -12 -4 -7 37.7
 -3 -12 -4 -31.3 60.19
 7 -13 -4 24 35.5
 6 -13 -4 29.1 34
 5 -13 -4 4.2 24
 5 -13 -4 18.1 35.7
 4 -13 -4 56.79 42.7
 4 -13 -4 14.5 32.4
 3 -13 -4 35.9 28.3
 3 -13 -4 10.3 25.1
 2 -13 -4 11.3 30.6
 -2 13 4 66.09 31
 1 -13 -4 11.7 36.6
 -1 -13 -4 49.7 41.9
 -2 -13 -4 -3.3 45.6
 6 -14 -4 -26.3 46.4
 5 -14 -4 3 48.6
 4 -14 -4 -73.69 34.7
 4 -14 -4 4.1 35.7
 3 -14 -4 19.5 36.9
 2 -14 -4 135.69 41.2
 0 -14 -4 -15.7 41.2
 3 -15 -4 47.6 42.9
 2 -15 -4 43.4 44.8
 0 16 -5 7.9 13.1
 -1 16 -5 10 15.9
 -2 16 -5 -5.5 17.8
 4 -16 5 45.6 51.59
 2 15 -5 4.1 12.7
 1 15 -5 8.4 25.5
 0 15 -5 19.1 22.2
 -1 15 -5 22.6 33.4
 -2 15 -5 15.4 27.7
 3 -15 5 63.89 43.1
 4 -15 5 11.5 46.6
 5 -15 5 33 47.5
 6 -15 5 7.3 46.4
 3 14 -5 -0.8 12.9
 2 14 -5 16.8 29.2
 1 14 -5 47.7 29.1
 0 14 -5 121.99 30.3
 -1 14 -5 53.99 30.8
 -2 14 -5 82.09 34.4
 3 -14 5 25.5 37
 4 -14 5 130.59 43.1
 5 -14 5 41.6 41.9
 6 -14 5 -2.9 40.6
 4 13 -5 1 13.3
 3 13 -5 5.7 21.7
 2 13 -5 16.3 27.6
 1 13 -5 47 29.8
 0 13 -5 37.4 29.2
 -1 13 -5 -32.7 29.5
 2 -13 5 364.86 55.59
 3 -13 5 24.7 34.9
 4 -13 5 115.89 38.8
 5 -13 5 202.38 41.2
 6 -13 5 34.9 35.1
 7 -13 5 44.7 42.2
 5 12 -5 6.7 16.2
 4 12 -5 5.2 21.2
 3 12 -5 158.18 43.4
 2 12 -5 -28.3 28.5
 1 12 -5 129.59 31
 0 12 -5 7.5 37.5
 2 -12 5 -29 44.5
 3 -12 5 89.89 33.7
 4 -12 5 78.49 45.8
 5 -12 5 0.1 30.3
 6 -12 5 47.7 34.1
 7 -12 5 64.59 37.6
 8 -12 5 -31.5 37
 5 11 -5 72.59 41.7
 4 11 -5 44.2 28.3
 3 11 -5 26.2 29.3
 2 11 -5 -31.1 26.3
 1 11 -5 709.13 56.49
 0 11 -5 85.89 26.5
 2 -11 5 -47.2 39.5
 3 -11 5 290.27 39
 4 -11 5 73.09 29.2
 5 -11 5 33.6 29.1
 6 -11 5 116.59 34
 7 -11 5 -7.5 31.4
 8 -11 5 55.49 39.2
 6 10 -5 -14 35.7
 -6 -10 5 20.6 28
 5 10 -5 24.3 35.8
 4 10 -5 434.86 52.29
 3 10 -5 23 27.2
 2 10 -5 53.09 24.3
 1 10 -5 10.8 21.7
 0 10 -5 87.89 25
 1 -10 5 879.11 74.39
 2 -10 5 188.18 33.2
 3 -10 5 19.3 24.1
 4 -10 5 9.1 25.2
 5 -10 5 188.88 21.5
 5 -10 5 187.18 33.2
 6 -10 5 220.98 37
 7 -10 5 41.3 44.3
 8 -10 5 63.89 36.3
 6 9 -5 141.09 38.8
 5 9 -5 -24.2 38.9
 4 9 -5 41.3 26.8
 3 9 -5 44.5 24.1
 2 9 -5 833.92 61.19
 1 9 -5 117.79 24.4
 0 9 -5 40.5 29.1
 1 -9 5 141.59 28.9
 2 -9 5 352.06 37.4
 3 -9 5 12.7 21.9
 4 -9 5 40.1 32.5
 5 -9 5 -8.8 24.4
 6 -9 5 85.49 11.3
 6 -9 5 111.79 30.3
 7 -9 5 22.3 30.4
 8 -9 5 142.99 38.7
 7 8 -5 55.39 38.1
 -7 -8 5 28.6 25.2
 6 8 -5 43.3 33.2
 5 8 -5 22.2 26.7
 4 8 -5 32.8 23.9
 3 8 -5 85.79 24.3
 2 8 -5 144.09 25.3
 1 8 -5 -8.8 18.3
 0 8 -5 1579.94 107.09
 1 -8 5 125.79 27.2
 2 -8 5 432.76 38.8
 3 -8 5 531.05 43.1
 4 -8 5 26.1 21
 5 -8 5 110.09 13.9
 5 -8 5 74.39 26.4
 6 -8 5 2 26
 6 -8 5 42.2 9.3
 7 -8 5 118.39 33.1
 8 -8 5 -1.7 32.5
 9 -8 5 70.79 57.69
 7 7 -5 173.38 50.49
 -7 -7 5 156.38 32
 6 7 -5 3 29.1
 5 7 -5 89.19 27.8
 4 7 -5 -12.8 21.2
 3 7 -5 191.28 27.3
 2 7 -5 -8.2 18.1
 1 7 -5 68.89 19.7
 0 7 -5 484.25 40.2
 0 7 -5 431.26 37.8
 0 -7 5 424.56 39.4
 -1 7 -5 -31.3 24.2
 1 -7 5 32.2 21.1
 -2 7 -5 11 16.5
 2 -7 5 -5.5 17.7
 3 -7 5 199.38 25.3
 4 -7 5 185.08 26.2
 5 -7 5 375.36 32.2
 5 -7 5 365.36 37.1
 6 -7 5 166.18 17
 6 -7 5 216.28 32
 7 -7 5 7.1 11.9
 7 -7 5 19.7 28.1
 8 -7 5 62.19 46.8
 9 -7 5 -10.1 19
 8 6 -5 13 36.6
 7 6 -5 -16.2 32.4
 -7 -6 5 100.99 28.1
 6 6 -5 -1.8 27.4
 5 6 -5 356.86 44.1
 4 6 -5 40.4 21.5
 3 6 -5 788.32 55.99
 2 6 -5 97.79 20.8
 1 6 -5 1123.19 74.79
 1 6 -5 1015.1 71.69
 0 6 -5 152.28 23.4
 0 6 -5 137.99 27.8
 0 -6 5 145.59 24.7
 -2 6 -5 254.77 25.7
 2 -6 5 303.97 27.6
 -3 6 -5 -5.1 16.1
 3 -6 5 6.8 16.4
 4 -6 5 47.2 19.6
 5 -6 5 152.38 19.3
 5 -6 5 192.18 33.7
 -6 6 -5 14.9 7.2
 6 -6 5 25.9 24
 6 -6 5 2.9 11.3
 6 -6 5 15 13.3
 7 -6 5 43.9 20.9
 7 -6 5 23.4 27.7
 8 -6 5 115.89 47.6
 9 -6 5 16.2 19.1
 8 5 -5 60.89 37.2
 7 5 -5 -11.9 30
 -7 -5 5 -3.1 21.4
 6 5 -5 87.19 29.5
 5 5 -5 16.8 21.6
 4 5 -5 38.6 20.2
 3 5 -5 -4.6 17.1
 2 5 -5 -37.3 23
 -2 -5 5 53.89 23.6
 1 5 -5 374.36 34.4
 1 5 -5 454.15 34
 0 5 -5 427.06 36.3
 0 -5 5 496.05 38.6
 -1 5 -5 50.99 15.2
 1 -5 5 91.49 27.8
 -2 5 -5 232.08 23.2
 2 -5 5 246.78 24.6
 -3 5 -5 83.19 17.6
 3 -5 5 72.49 17.9
 4 -5 5 712.03 63.09
 -5 5 -5 225.28 16.4
 5 -5 5 196.68 22.7
 5 -5 5 204.58 27.9
 6 -5 5 12.5 18
 6 -5 5 0.1 22.9
 6 -5 5 6.5 18.1
 7 -5 5 69.29 39.6
 7 -5 5 34.7 24.1
 8 -5 5 -34.8 45.4
 9 -5 5 6 14.1
 8 4 -5 86.89 37.5
 7 4 -5 45.3 30.4
 -7 -4 5 49.1 20.1
 6 4 -5 177.28 31.5
 5 4 -5 -19.3 22.2
 4 4 -5 821.62 58.39
 3 4 -5 2123.39 122.49
 -3 -4 5 1879.41 133.69
 2 4 -5 388.96 31
 -2 -4 5 352.26 30.5
 1 4 -5 108.69 18.6
 1 4 -5 117.49 18.9
 0 4 -5 232.28 95.59
 0 -4 5 289.87 29.1
 -1 4 -5 95.09 15.3
 -2 4 -5 486.55 41.3
 2 -4 5 567.74 39.7
 -3 4 -5 336.87 31.7
 3 -4 5 340.57 29.6
 -4 4 -5 256.47 18.8
 4 -4 5 278.87 21.9
 4 -4 5 216.48 26.1
 5 -4 5 136.29 17.5
 5 -4 5 134.59 31.2
 5 -4 5 124.69 17.3
 6 -4 5 74.59 16.9
 6 -4 5 57.49 15
 6 -4 5 94.39 25.4
 -7 4 -5 526.15 41.5
 7 -4 5 514.35 40.5
 7 -4 5 465.35 54.09
 8 -4 5 17.6 43.7
 9 -4 5 137.59 39.9
 9 3 -5 17.9 36.5
 8 3 -5 -21.7 32.2
 7 3 -5 -19.3 27.3
 -7 -3 5 -2.2 15.3
 6 3 -5 -1.3 24.2
 -6 -3 5 15.8 13.9
 5 3 -5 123.19 25.4
 4 3 -5 21.3 17.3
 3 3 -5 2.9 15.6
 -3 -3 5 -1.5 15.3
 2 3 -5 645.34 44.4
 -2 -3 5 649.93 44.1
 1 3 -5 2963.9 210.48
 0 3 -5 1782.72 116.99
 0 -3 5 1707.13 123.39
 -1 3 -5 114.99 18.6
 1 -3 5 139.29 17.3
 -2 3 -5 150.58 17.1
 2 -3 5 125.69 17.1
 -3 3 -5 1021.5 68.09
 -3 3 -5 1031 67.09
 3 -3 5 1170.98 82.79
 -4 3 -5 20.3 15.9
 -4 3 -5 54.59 7.2
 4 -3 5 53.09 13.9
 4 -3 5 54.19 18.4
 4 -3 5 95.49 19
 5 -3 5 17.5 13.4
 5 -3 5 17.9 14.4
 5 -3 5 15.8 19.4
 -6 3 -5 15 16.5
 6 -3 5 0.3 21.4
 6 -3 5 37.6 17.5
 6 -3 5 -3.8 19
 -7 3 -5 141.29 16.1
 7 -3 5 134.59 29.7
 8 -3 5 -20.1 41.6
 9 -3 5 9.8 34.9
 9 2 -5 82.79 55.09
 8 2 -5 6.4 31.7
 7 2 -5 43.4 39.4
 -7 -2 5 103.09 19.2
 6 2 -5 126.99 15.8
 6 2 -5 88.89 26.8
 -6 -2 5 122.89 15.5
 5 2 -5 -18.9 12.3
 5 2 -5 -1.6 3.3
 5 2 -5 25.9 20.9
 4 2 -5 271.57 28.1
 3 2 -5 343.17 29.3
 -3 -2 5 356.36 29.5
 2 2 -5 50.59 15
 -2 -2 5 88.89 15.3
 1 2 -5 228.68 21
 -1 -2 5 261.97 21.6
 0 2 -5 421.26 33.7
 0 -2 5 389.86 33.9
 -1 2 -5 793.52 52.39
 -1 2 -5 783.92 55.99
 1 -2 5 766.12 48.7
 -2 2 -5 205.78 18.7
 -2 2 -5 161.58 16.9
 2 -2 5 244.68 20.2
 -3 2 -5 152.08 14.3
 -3 2 -5 126.29 17.4
 3 -2 5 158.78 19.3
 3 -2 5 122.89 17.3
 -4 2 -5 774.92 65.09
 4 -2 5 1046 61.49
 4 -2 5 832.22 60.29
 4 -2 5 943.41 61.89
 -5 2 -5 -1.3 16.9
 5 -2 5 22.8 19.5
 5 -2 5 25.1 15.7
 5 -2 5 18.5 18.5
 -6 2 -5 23.3 15.9
 6 -2 5 178.58 108.49
 6 -2 5 27.1 21.7
 6 -2 5 35.1 15.7
 -7 2 -5 -8.9 9.8
 7 -2 5 -32.9 22.5
 7 -2 5 -3.8 23.7
 8 -2 5 176.08 44.2
 9 -2 5 -24.4 33.6
 9 1 -5 55.59 38.7
 8 1 -5 49.6 32.7
 7 1 -5 -29.6 36.7
 -7 -1 5 11.8 12.7
 6 1 -5 70.99 12.5
 6 1 -5 100.39 25.6
 -6 -1 5 131.49 69.79
 5 1 -5 39.3 15.2
 5 1 -5 -0.5 20
 4 1 -5 637.44 50.39
 4 1 -5 717.33 50.39
 4 1 -5 675.73 47.5
 -4 -1 5 766.62 71.69
 3 1 -5 10.8 14.2
 3 1 -5 6.5 12.4
 -3 -1 5 19.8 14.2
 2 1 -5 351.46 27.2
 2 1 -5 388.16 27.3
 -2 -1 5 328.37 29.4
 1 1 -5 155.08 17.4
 1 1 -5 161.58 18
 -1 -1 5 130.49 15.4
 0 1 -5 2038.7 122.09
 0 1 -5 1799.62 132.19
 0 -1 5 2032.7 150.28
 0 -1 5 2046.9 123.79
 -1 1 -5 35.6 11.3
 -1 1 -5 31.6 11
 1 -1 5 29.7 17.6
 1 -1 5 21.2 8.7
 -2 1 -5 1121.09 76.39
 -2 1 -5 1155.78 74.19
 2 -1 5 1142.89 85.09
 2 -1 5 1195.98 74.69
 2 -1 5 1170.58 70.79
 -3 1 -5 408.76 32.2
 -3 1 -5 468.15 34
 3 -1 5 455.85 32.1
 3 -1 5 444.96 32.1
 3 -1 5 416.36 32.4
 3 -1 5 441.46 29
 -4 1 -5 5.9 14
 -4 1 -5 41.6 12.7
 4 -1 5 23.8 15.8
 4 -1 5 11.9 13
 4 -1 5 38.9 21.7
 -5 1 -5 -15.5 11.8
 5 -1 5 21.3 18.3
 5 -1 5 8.4 14.3
 5 -1 5 -17.5 16.6
 -6 1 -5 285.27 25.6
 6 -1 5 244.98 31.4
 6 -1 5 273.07 37.4
 7 -1 5 42.7 25.7
 7 -1 5 36.4 25.2
 8 -1 5 56.29 30.5
 9 -1 5 17.9 33.4
 9 0 -5 20 36.7
 8 0 -5 16.8 31.7
 7 0 -5 64.29 37.5
 6 0 -5 197.98 30.2
 6 0 -5 202.48 17.7
 -6 0 5 249.88 19.3
 5 0 -5 26.7 20.1
 5 0 -5 6.8 9.5
 4 0 -5 935.01 72.99
 4 0 -5 949.21 60.69
 -4 0 5 852.51 72.39
 3 0 -5 24.4 15
 3 0 -5 26.1 11
 -3 0 5 11.7 13.3
 2 0 -5 491.85 32.5
 2 0 -5 486.85 33.3
 2 0 -5 495.25 32.1
 -2 0 5 497.05 35.2
 -2 0 5 440.26 35
 1 0 -5 818.72 58.59
 1 0 -5 836.22 56.89
 1 0 -5 890.01 54.79
 -1 0 5 917.51 57.99
 -1 0 5 891.11 56.19
 0 0 -5 30 8.7
 0 0 -5 21.8 12.4
 0 0 -5 34.2 14.4
 0 0 -5 23.6 6.6
 0 0 5 -6.7 17.7
 -1 0 -5 808.42 53.69
 -1 0 -5 887.51 64.89
 1 0 5 916.21 54.39
 1 0 5 842.82 53.09
 1 0 5 821.52 52.99
 -2 0 -5 547.85 42.6
 -2 0 -5 543.15 34.7
 2 0 5 548.55 35
 2 0 5 594.24 39
 2 0 5 504.45 37.7
 2 0 5 510.75 37
 -3 0 -5 40.7 19
 -3 0 -5 88.19 18
 3 0 5 70.39 14.8
 3 0 5 86.99 18.9
 3 0 5 97.59 23.4
 -4 0 -5 25.8 14.6
 -4 0 -5 -0.9 12
 4 0 5 -1.5 20.6
 4 0 5 13.6 23.6
 4 0 5 5.4 11.4
 4 0 5 27.8 14.5
 -5 0 -5 21.2 17.2
 5 0 5 20.6 15.8
 5 0 5 0.6 18.7
 5 0 5 2.8 7
 5 0 5 49 25.4
 6 0 5 66.39 23.9
 6 0 5 40.6 22.4
 7 0 5 6.6 25.8
 7 0 5 7.6 24.6
 8 0 5 -34.4 29.2
 9 0 5 26.7 36
 9 -1 -5 219.48 42.9
 8 -1 -5 89.79 33.6
 7 -1 -5 35.9 26.6
 6 -1 -5 53.39 24
 -6 1 5 88.79 17.5
 5 -1 -5 988.9 91.09
 4 -1 -5 257.27 24.9
 4 -1 -5 216.98 18.6
 -4 1 5 219.88 23.5
 3 -1 -5 8.6 10.5
 3 -1 -5 9.4 7.9
 3 -1 -5 24.3 16
 -3 1 5 5.4 13.1
 -3 1 5 18.5 17.6
 2 -1 -5 978.6 61.29
 2 -1 -5 925.71 62.49
 2 -1 -5 916.31 68.69
 -2 1 5 961.1 62.59
 -2 1 5 939.71 69.09
 -2 1 5 896.81 60.69
 1 -1 -5 684.93 46.1
 1 -1 -5 689.33 49
 -1 1 5 685.03 44.7
 -1 1 5 699.53 46.8
 -1 1 5 750.92 48.6
 -1 1 5 700.03 45.6
 0 -1 -5 2642.24 170.38
 0 -1 -5 2766.72 172.38
 0 1 5 2817.52 166.68
 0 1 5 2709.93 173.98
 0 1 5 2802.52 184.18
 -1 -1 -5 1381.06 91.19
 -1 -1 -5 1421.76 88.99
 -1 -1 -5 1363.86 85.19
 1 1 5 1406.26 82.69
 1 1 5 1361.16 89.09
 1 1 5 1439.96 96.09
 -2 -1 -5 972.6 60.49
 -2 -1 -5 941.21 63.49
 -2 -1 -5 993.7 70.89
 2 1 5 939.31 64.99
 2 1 5 939.61 59.09
 2 1 5 926.41 59.89
 2 1 5 994.2 65.19
 2 1 5 952.6 60.69
 -3 -1 -5 115.09 20
 3 1 5 77.19 19.4
 3 1 5 124.39 15.4
 3 1 5 120.69 17.9
 3 1 5 128.29 14.6
 -4 -1 -5 8.4 13.7
 -4 -1 -5 2.7 18.3
 4 1 5 6.1 15.1
 4 1 5 27.8 18.1
 4 1 5 12.1 10.3
 4 1 5 18.4 14.5
 5 1 5 664.93 45.1
 5 1 5 702.83 52.19
 5 1 5 748.13 50.79
 6 1 5 62.29 22.5
 6 1 5 45.4 11.2
 6 1 5 41.5 25.4
 7 1 5 62.29 27.4
 8 1 5 108.79 33.8
 9 -2 -5 -8.8 35.3
 8 -2 -5 -0.5 29.9
 7 -2 -5 348.47 38.8
 -7 2 5 288.87 27
 6 -2 -5 18.5 22.7
 -6 2 5 -2.3 12.7
 5 -2 -5 -0.7 26.9
 4 -2 -5 42.3 16.6
 -4 2 5 63.49 12.9
 -4 2 5 76.29 12
 -4 2 5 58.89 15.8
 3 -2 -5 581.14 42.6
 -3 2 5 601.64 39.8
 -3 2 5 636.94 41.3
 -3 2 5 627.24 39.9
 -3 2 5 575.84 41.2
 2 -2 -5 914.11 66.39
 2 -2 -5 905.61 59.79
 -2 2 5 943.01 64.69
 -2 2 5 864.91 64.69
 -2 2 5 877.71 75.89
 -2 2 5 905.61 56.19
 1 -2 -5 1460.75 102.19
 1 -2 -5 1472.65 93.09
 1 -2 -5 1566.74 89.99
 -1 2 5 1643.14 93.79
 -1 2 5 1464.15 97.69
 -1 2 5 1428.56 94.09
 -1 2 5 1449.15 100.49
 0 -2 -5 -3.3 15.5
 0 -2 -5 20.9 15
 0 2 5 24.6 15.9
 0 2 5 -22.7 17.2
 -1 -2 -5 55.59 17.3
 -1 -2 -5 55.29 16.9
 1 2 5 34.7 15.7
 1 2 5 39.7 5.1
 1 2 5 19.5 20.1
 1 2 5 57.69 20
 -2 -2 -5 110.39 19.7
 -2 -2 -5 148.09 23.8
 -2 -2 -5 116.99 14.2
 2 2 5 122.09 20.1
 2 2 5 106.89 16.5
 2 2 5 101.19 12
 2 2 5 131.89 18.4
 -3 -2 -5 0.1 13.9
 -3 -2 -5 15.1 17.5
 -3 -2 -5 16.6 15.3
 3 2 5 -5.9 10.9
 3 2 5 13.2 14.9
 3 2 5 2.8 17.7
 -4 -2 -5 69.09 20.9
 -4 -2 -5 108.19 17.9
 4 2 5 114.29 22.5
 4 2 5 84.59 16.8
 -5 -2 -5 27.5 20.7
 5 2 5 -0.7 17.7
 5 2 5 11.3 11.2
 5 2 5 66.49 25
 6 2 5 -3.6 13.7
 6 2 5 60.89 23
 7 2 5 74.29 38.7
 8 2 5 85.79 45.3
 9 -3 -5 -39.4 35.4
 8 -3 -5 79.49 31.7
 7 -3 -5 41.7 37.2
 6 -3 -5 105.69 25.7
 -6 3 5 92.99 13.9
 5 -3 -5 -6.9 27
 -5 3 5 22.9 10.9
 -5 3 5 19.2 11.6
 4 -3 -5 20.6 22.7
 -4 3 5 51.19 12.4
 -4 3 5 21.6 14.4
 -4 3 5 28.7 10
 3 -3 -5 39.6 13.5
 -3 3 5 22.2 11.4
 -3 3 5 45.7 12.3
 -3 3 5 7.6 18.5
 2 -3 -5 581.34 38
 2 -3 -5 555.54 37.5
 -2 3 5 645.34 47.6
 -2 3 5 557.54 46.9
 1 -3 -5 -3.5 18.1
 -1 3 5 17.5 7.6
 -1 3 5 -9.7 10.9
 -1 3 5 -15.2 19
 0 -3 -5 2761.32 170.98
 0 3 5 2703.83 168.28
 0 3 5 2881.01 180.38
 -1 -3 -5 390.76 34.5
 -1 -3 -5 475.35 33.7
 1 3 5 483.05 34.9
 1 3 5 514.05 41.1
 1 3 5 464.35 30.3
 -2 -3 -5 515.55 32.6
 -2 -3 -5 540.95 42.8
 2 3 5 449.76 38.1
 2 3 5 497.05 37.2
 2 3 5 535.05 36.3
 -3 -3 -5 101.39 21.6
 -3 -3 -5 110.09 15
 3 3 5 91.39 21.3
 3 3 5 82.29 20.8
 3 3 5 128.79 14.9
 -4 -3 -5 420.16 32
 -4 -3 -5 443.26 36
 4 3 5 337.87 36.4
 4 3 5 362.36 31.2
 4 3 5 361.76 30.6
 -5 -3 -5 43 31.9
 5 3 5 34.4 26.3
 -6 -3 -5 0.5 24.2
 6 3 5 5.5 21.7
 6 3 5 -5.3 28.5
 6 3 5 3.3 12
 7 3 5 45.7 28.5
 8 3 5 13.2 30.6
 9 -4 -5 17.4 35.9
 8 -4 -5 107.69 44.3
 7 -4 -5 16.2 25.8
 6 -4 -5 45.4 24.5
 -6 4 5 77.09 13.9
 -6 4 5 102.19 12
 -6 4 5 112.89 13.7
 5 -4 -5 73.59 21.2
 -5 4 5 97.99 16.7
 -5 4 5 58.59 13.7
 4 -4 -5 22.3 16.1
 -4 4 5 17.8 13.2
 -4 4 5 27.3 11.9
 -4 4 5 19.8 19.5
 3 -4 -5 323.67 25.3
 3 -4 -5 362.26 27.1
 -3 4 5 328.87 27.6
 -3 4 5 371.06 26.5
 2 -4 -5 6.5 12.6
 2 -4 -5 35.9 15.9
 -2 4 5 29.7 19.6
 -2 4 5 24.2 8.7
 1 -4 -5 33.8 7.7
 1 -4 -5 18.5 14.5
 -1 4 5 23.1 11.7
 -1 4 5 49.7 7.9
 -1 4 5 40.8 15.4
 0 -4 -5 45.3 17.5
 0 4 5 30.9 5.5
 0 4 5 56.29 15.2
 0 4 5 1.3 18.5
 0 4 5 36 5.4
 1 4 5 93.59 22.6
 1 4 5 67.09 17.2
 1 4 5 58.89 8.6
 1 4 5 72.19 10.1
 -2 -4 -5 203.38 17.5
 -2 -4 -5 203.68 26.2
 2 4 5 248.68 25.7
 2 4 5 262.77 18.1
 2 4 5 205.18 23.4
 -3 -4 -5 223.08 28.6
 -3 -4 -5 271.17 22.3
 3 4 5 265.27 21.7
 3 4 5 215.38 24.6
 3 4 5 260.47 29.7
 -4 -4 -5 109.49 19
 -4 -4 -5 66.89 24.9
 4 4 5 77.59 17.8
 4 4 5 119.59 28.3
 4 4 5 89.79 22.3
 -5 -4 -5 393.76 45.3
 5 4 5 331.57 32.5
 -6 -4 -5 122.69 30.9
 6 4 5 56.99 24.6
 7 4 5 -14.8 29
 8 4 5 30.3 43.9
 9 -5 -5 -15.4 35.5
 8 -5 -5 -22.4 31.2
 7 -5 -5 13.4 36.9
 6 -5 -5 81.59 33.8
 -6 5 5 43.8 8.2
 -6 5 5 35.6 13
 -6 5 5 46.8 16.5
 5 -5 -5 503.85 38.7
 -5 5 5 447.46 33.6
 -5 5 5 431.86 33.2
 -5 5 5 430.86 31.1
 4 -5 -5 -2.5 15
 4 -5 -5 -0.6 6.5
 -4 5 5 5.9 14.3
 -4 5 5 -18.3 13.6
 -4 5 5 -11.5 18.8
 3 -5 -5 172.18 22.5
 3 -5 -5 193.38 19
 -3 5 5 176.98 24.7
 -3 5 5 158.68 17.6
 2 -5 -5 152.98 14.5
 2 -5 -5 154.58 21.8
 -2 5 5 152.58 14.2
 -2 5 5 142.39 13.9
 -2 5 5 162.88 20.5
 1 -5 -5 362.76 26.4
 1 -5 -5 382.46 33.1
 -1 5 5 342.97 34.3
 -1 5 5 305.07 24.5
 -1 5 5 371.36 27.3
 0 -5 -5 -5 25.2
 0 5 5 24.4 13.8
 0 5 5 -21.5 14.9
 0 5 5 2.6 4.5
 0 5 5 -3 5.8
 -1 -5 -5 405.56 35.3
 1 5 5 352.06 33.6
 1 5 5 435.06 28.9
 1 5 5 489.55 33.4
 1 5 5 371.66 32.2
 -2 -5 -5 624.24 50.59
 -2 -5 -5 558.74 42.8
 2 5 5 608.44 43.5
 2 5 5 479.15 41.5
 2 5 5 564.44 36.8
 -3 -5 -5 45 23.2
 -3 -5 -5 59.49 13.9
 3 5 5 42.4 17.5
 3 5 5 111.79 34.6
 -4 -5 -5 10.3 35.2
 4 5 5 -14.2 26.6
 4 5 5 50.09 22.1
 -5 -5 -5 2.6 27
 5 5 5 21.4 30.2
 5 5 5 -2.8 17.9
 -6 -5 -5 40.7 30.3
 6 5 5 4.3 32.1
 7 5 5 85.99 31.1
 9 -6 -5 150.18 53.89
 8 -6 -5 32.7 31.4
 7 -6 -5 25.4 27.7
 -7 6 5 33.2 17.5
 6 -6 -5 -8.6 31.7
 -6 6 5 24 14.1
 -6 6 5 35.5 20.3
 5 -6 -5 35.1 19.7
 -5 6 5 34.8 21.6
 -5 6 5 -0.1 14.8
 4 -6 -5 116.29 15.3
 4 -6 -5 93.69 19.1
 -4 6 5 110.59 17.7
 -4 6 5 83.69 18.3
 -4 6 5 91.19 8.3
 3 -6 -5 119.79 20.2
 3 -6 -5 122.19 16.1
 -3 6 5 122.39 11.9
 2 -6 -5 -5.5 14.9
 2 -6 -5 -2 8.6
 -2 6 5 7.9 8.7
 -2 6 5 11.5 9.1
 1 -6 -5 211.98 22.1
 -1 6 5 237.38 25.9
 -1 6 5 289.17 21.4
 -1 6 5 228.18 17.4
 0 -6 -5 51.09 21.2
 0 6 5 21 14
 0 6 5 34.7 6.8
 0 6 5 41 9.4
 -1 -6 -5 305.87 34.5
 1 6 5 385.86 25.5
 1 6 5 367.26 35.7
 1 6 5 354.36 25.7
 -2 -6 -5 25.4 24.5
 2 6 5 42.3 14.7
 2 6 5 82.99 30.6
 2 6 5 70.19 31.2
 -3 -6 -5 194.78 20.6
 -3 -6 -5 145.69 29.8
 3 6 5 160.18 18.9
 3 6 5 172.98 30.5
 -4 -6 -5 578.04 51.59
 4 6 5 574.74 48.2
 4 6 5 727.43 55.19
 -5 -6 -5 54.19 31.7
 5 6 5 -10 19.3
 -6 -6 -5 78.99 46.8
 6 6 5 85.29 27.7
 -7 -6 -5 11.7 24.5
 9 -7 -5 36.7 36.5
 8 -7 -5 85.59 33.5
 7 -7 -5 80.29 30
 -7 7 5 68.69 15.6
 6 -7 -5 218.68 38.4
 -6 7 5 150.38 22.9
 -6 7 5 187.88 22.1
 5 -7 -5 31.6 11
 5 -7 -5 63.29 28.8
 4 -7 -5 774.32 54.99
 4 -7 -5 774.22 48.3
 -4 7 5 754.72 52.89
 3 -7 -5 82.89 16.8
 3 -7 -5 59.09 14.5
 -3 7 5 40.1 18.5
 -3 7 5 83.89 9
 2 -7 -5 81.79 19.4
 2 -7 -5 113.99 18
 -2 7 5 92.99 15.4
 -2 7 5 99.59 13.1
 1 -7 -5 126.59 23.3
 1 -7 -5 134.69 18.3
 -1 7 5 108.19 14.6
 -1 7 5 103.69 20.9
 0 -7 -5 269.87 32
 0 7 5 293.37 27.1
 0 7 5 293.47 21.3
 0 7 5 307.37 23.5
 -1 -7 -5 26.9 24.9
 1 7 5 6.8 19.2
 1 7 5 1.6 9.4
 1 7 5 -15.6 11.5
 -2 -7 -5 202.28 40.7
 2 7 5 194.18 29.8
 2 7 5 193.38 22.8
 2 7 5 176.68 26.7
 -3 -7 -5 3.3 17.8
 -3 -7 -5 3.2 39.1
 3 7 5 35.6 19.8
 3 7 5 -0.7 26.9
 3 7 5 37.4 17.3
 -4 -7 -5 -7.9 41.6
 4 7 5 9.4 63.79
 -5 -7 -5 42.6 33.1
 5 7 5 27.4 20.9
 -6 -7 -5 157.28 40.2
 6 7 5 146.69 39.4
 9 -8 -5 -23.7 37.8
 8 -8 -5 12.4 32.6
 7 -8 -5 36.3 27.8
 -7 8 5 2.7 15.4
 6 -8 -5 130.39 36.1
 -6 8 5 129.89 22.1
 5 -8 -5 16.5 10.3
 5 -8 -5 -6.2 19.5
 4 -8 -5 30.6 14.6
 4 -8 -5 -8.6 16.3
 3 -8 -5 -1.3 13.2
 3 -8 -5 -8 24
 -3 8 5 7.8 18.8
 2 -8 -5 1449.55 96.29
 2 -8 -5 1561.04 109.69
 -2 8 5 1413.36 90.19
 -2 8 5 1451.35 94.69
 1 -8 -5 239.58 29.2
 1 -8 -5 241.18 21.4
 -1 8 5 169.88 21.9
 -1 8 5 195.58 33.9
 -1 8 5 210.28 20
 0 -8 -5 33.3 25.1
 0 8 5 15.6 9.4
 0 8 5 1 9.1
 0 8 5 14.1 17.2
 -1 -8 -5 101.69 40
 1 8 5 161.78 15.9
 1 8 5 130.19 20
 -2 -8 -5 201.28 35.8
 2 8 5 234.18 30.6
 2 8 5 310.17 26.1
 2 8 5 233.08 33.2
 -3 -8 -5 61.79 32.4
 3 8 5 48 16.2
 -4 -8 -5 7.6 33
 4 8 5 11.6 25.5
 -5 -8 -5 -38.4 48.2
 -6 -8 -5 9.6 39.5
 9 -9 -5 62.19 57.19
 8 -9 -5 -20.6 34.4
 7 -9 -5 9 27.3
 6 -9 -5 6.3 33.9
 -6 9 5 24.4 19.8
 5 -9 -5 574.04 43.9
 5 -9 -5 450.85 39.7
 4 -9 -5 23.8 17
 4 -9 -5 6.3 24.4
 3 -9 -5 64.09 20.7
 3 -9 -5 31.5 16
 -3 9 5 11.8 17.1
 2 -9 -5 -39.8 32.1
 2 -9 -5 2.6 23
 -2 9 5 10.9 18.3
 1 -9 -5 129.89 37
 -1 9 5 103.99 19.4
 -1 9 5 102.99 16
 0 -9 -5 239.18 34.7
 0 9 5 229.68 23.5
 0 9 5 248.18 24
 -1 -9 -5 284.67 50.29
 1 9 5 284.57 23.5
 1 9 5 251.07 27.5
 -2 -9 -5 119.69 34.6
 2 9 5 132.69 18
 -3 -9 -5 71.09 36.5
 3 9 5 132.69 26.2
 -4 -9 -5 -6.9 34.8
 -5 -9 -5 -3.4 35.6
 8 -10 -5 28.4 38
 7 -10 -5 200.78 36.9
 6 -10 -5 -1.9 24.8
 5 -10 -5 95.89 24.3
 5 -10 -5 103.19 24.1
 4 -10 -5 114.39 22.6
 4 -10 -5 103.69 22
 3 -10 -5 61.19 27.9
 3 -10 -5 94.99 24.9
 2 -10 -5 82.79 25.9
 2 -10 -5 93.19 36.4
 -2 10 5 112.89 17.5
 1 -10 -5 114.59 39.7
 0 -10 -5 163.48 36
 0 10 5 193.28 20.1
 1 10 5 3.1 12.9
 -2 -10 -5 55.79 36.4
 2 10 5 31.4 16
 -3 -10 -5 9.5 37.1
 -4 -10 -5 8.2 39.3
 8 -11 -5 49.5 39.2
 7 -11 -5 -20.5 23.7
 6 -11 -5 0.2 24.8
 5 -11 -5 62.89 20
 4 -11 -5 25.4 31.7
 4 -11 -5 37 22.7
 3 -11 -5 157.68 26.3
 3 -11 -5 114.39 28
 2 -11 -5 112.29 22.1
 2 -11 -5 157.38 40.8
 1 -11 -5 53.59 31.4
 -1 11 5 11.6 20.1
 0 -11 -5 44.7 34.6
 0 11 5 15 20.3
 -2 -11 -5 158.88 43.2
 -3 -11 -5 97.29 42.8
 -4 -11 -5 34.7 40.9
 7 -12 -5 -20 48.3
 6 -12 -5 9.1 23.1
 5 -12 -5 47 26.3
 5 -12 -5 27.7 22
 4 -12 -5 10.8 33.4
 4 -12 -5 30.9 25
 3 -12 -5 4.7 33.8
 3 -12 -5 18.2 27
 2 -12 -5 11.8 29.5
 -2 12 5 35 20.1
 1 -12 -5 -42.4 33.1
 0 -12 -5 59.69 39.2
 -1 -12 -5 180.08 44.2
 -2 -12 -5 64.09 59.69
 -3 -12 -5 8.6 43.3
 6 -13 -5 -12.9 33
 5 -13 -5 10 33.6
 5 -13 -5 45.2 25.3
 4 -13 -5 19.2 23.7
 4 -13 -5 115.69 34
 3 -13 -5 221.98 42.6
 3 -13 -5 141.79 33.6
 2 -13 -5 0.3 29.1
 1 -13 -5 30.4 39.3
 -1 -13 -5 23 43
 5 -14 -5 74.29 33.8
 4 -14 -5 2.1 34
 3 -14 -5 32.5 56.39
 2 -14 -5 -23 57.19
 0 -14 -5 80.29 47.6
 0 16 -6 13 14
 -1 16 -6 0.5 13.6
 -2 16 -6 85.79 44.9
 3 -16 6 -38.9 46.9
 4 -16 6 35.9 67.89
 2 15 -6 9.9 12.6
 1 15 -6 209.28 42.8
 0 15 -6 31 34.2
 -1 15 -6 23.5 24.3
 -2 15 -6 -2.8 37.5
 3 -15 6 169.98 48.5
 4 -15 6 9.6 46.1
 5 -15 6 -23.1 67.79
 3 14 -6 42.8 38.4
 2 14 -6 -1.6 20.4
 1 14 -6 -0.2 34.4
 0 14 -6 20.4 30.8
 -1 14 -6 106.79 33.3
 -2 14 -6 0.9 32.1
 3 -14 6 70.89 39.7
 4 -14 6 -2.7 38.7
 5 -14 6 78.89 42.5
 6 -14 6 -11.1 42.1
 4 13 -6 1.6 11.7
 3 13 -6 122.89 37.2
 2 13 -6 60.99 29.9
 1 13 -6 39.1 29.1
 0 13 -6 207.18 35.6
 -1 13 -6 -36.3 28.9
 2 -13 6 -74.29 45.9
 3 -13 6 26.5 35.4
 4 -13 6 43 36.5
 5 -13 6 16.4 36.7
 6 -13 6 120.69 40
 7 -13 6 34.4 58.39
 5 12 -6 -3.3 10.8
 4 12 -6 -0.7 21.4
 3 12 -6 -19.6 29.9
 2 12 -6 117.09 31.9
 1 12 -6 73.19 28.4
 0 12 -6 228.08 43.4
 2 -12 6 474.95 58.79
 3 -12 6 37.9 32.9
 4 -12 6 3.9 30.8
 5 -12 6 19.2 31.3
 6 -12 6 -4.6 47.2
 7 -12 6 44.6 38.4
 5 11 -6 61.59 36.4
 4 11 -6 124.89 44.6
 3 11 -6 -38.1 27.4
 2 11 -6 52.99 28.1
 1 11 -6 -3 23.8
 0 11 -6 93.09 27.3
 2 -11 6 46.6 41.7
 3 -11 6 11.3 29.4
 4 -11 6 441.26 55.49
 5 -11 6 182.88 35.1
 6 -11 6 -51.69 31.2
 7 -11 6 -33.2 32.7
 8 -11 6 -13.6 53.79
 6 10 -6 0.4 14.8
 5 10 -6 5.9 25.1
 4 10 -6 168.58 44
 3 10 -6 167.78 32.6
 2 10 -6 -2.4 23.4
 1 10 -6 26.9 31.6
 0 10 -6 114.19 26.7
 1 -10 6 316.47 38.7
 2 -10 6 -10.2 38.7
 3 -10 6 0.8 35.8
 4 -10 6 27.5 26
 5 -10 6 -41 37.4
 6 -10 6 -46.3 29.2
 7 -10 6 140.39 36.4
 8 -10 6 39.5 37.6
 6 9 -6 23.3 47.6
 5 9 -6 53.09 30.3
 4 9 -6 -23.8 36.2
 3 9 -6 81.19 26.3
 2 9 -6 34.1 31.2
 1 9 -6 152.78 26.5
 0 9 -6 251.87 37.1
 1 -9 6 37.4 25.9
 2 -9 6 137.49 38.5
 3 -9 6 114.19 34.7
 4 -9 6 409.46 40.7
 5 -9 6 28.7 25.5
 6 -9 6 76.59 14.4
 6 -9 6 123.09 31.1
 7 -9 6 18.6 31.3
 8 -9 6 15.7 35.1
 7 8 -6 51.89 39.2
 -7 -8 6 -15.1 22.6
 6 8 -6 -18.9 32.9
 5 8 -6 75.09 29.3
 4 8 -6 398.26 40.9
 3 8 -6 12.3 22
 2 8 -6 122.59 32
 1 8 -6 191.88 26.9
 0 8 -6 404.26 37.4
 1 -8 6 121.59 27.4
 2 -8 6 290.07 33.1
 3 -8 6 105.19 23.8
 4 -8 6 476.15 41.9
 5 -8 6 26.6 24.5
 6 -8 6 659.13 44.8
 6 -8 6 618.54 66.19
 7 -8 6 7.3 15.6
 7 -8 6 -7.6 29.2
 8 -8 6 6.9 33.1
 9 -8 6 5.1 13.4
 7 7 -6 1.7 34.3
 -7 -7 6 -0.3 25.8
 6 7 -6 149.39 35.7
 5 7 -6 47.6 36.7
 4 7 -6 21.5 23.1
 3 7 -6 5.3 20.2
 2 7 -6 891.21 65.29
 1 7 -6 348.97 37.1
 0 7 -6 128.69 22.1
 0 7 -6 81.59 22
 0 -7 6 46.3 22.6
 -1 7 -6 88.49 19.7
 1 -7 6 121.39 25.9
 2 -7 6 6.7 18.8
 3 -7 6 122.69 23.1
 4 -7 6 225.98 28.3
 5 -7 6 114.59 15
 5 -7 6 159.08 35.7
 6 -7 6 0.1 25.3
 6 -7 6 22.3 12
 7 -7 6 -8.2 13.2
 7 -7 6 1.7 39.9
 8 -7 6 64.39 34.8
 9 -7 6 -0.1 12.9
 8 6 -6 65.59 38.5
 7 6 -6 91.99 48
 -7 -6 6 63.09 26.6
 6 6 -6 12.9 28.9
 5 6 -6 195.38 30.9
 4 6 -6 30.3 21.1
 3 6 -6 -15.7 18.9
 2 6 -6 1.3 17.4
 1 6 -6 540.65 44.7
 1 6 -6 522.25 48.6
 0 6 -6 457.75 36.9
 0 6 -6 397.36 35.7
 -1 6 -6 279.07 32.6
 1 -6 6 384.76 34.4
 -2 6 -6 28.1 15.3
 2 -6 6 -30.4 17.2
 3 -6 6 1683.33 115.99
 4 -6 6 4.9 18.7
 -5 6 -6 37.8 14.3
 5 -6 6 58.49 23.1
 5 -6 6 33.7 12.7
 6 -6 6 -9.9 14.5
 6 -6 6 15.2 24.4
 6 -6 6 9.6 18.7
 7 -6 6 310.17 27.8
 7 -6 6 267.07 47.3
 8 -6 6 -9.3 16.6
 8 -6 6 -35.7 31.6
 9 -6 6 10.2 13.6
 8 5 -6 -2.8 34.5
 7 5 -6 216.98 37.8
 -7 -5 6 164.88 27.6
 6 5 -6 56.99 29
 5 5 -6 261.87 32.5
 4 5 -6 414.36 37.5
 3 5 -6 257.37 28.1
 2 5 -6 -18.6 16.3
 -2 -5 6 -23.2 16.9
 1 5 -6 342.97 33.8
 1 5 -6 395.96 38.1
 0 5 -6 703.13 50.89
 -1 5 -6 -5.3 13.6
 1 -5 6 8.8 18.7
 -2 5 -6 22.9 13.7
 2 -5 6 -6.4 22.5
 -3 5 -6 5 14.9
 3 -5 6 1.4 15.4
 4 -5 6 40.9 18.9
 -5 5 -6 371.26 24.9
 5 -5 6 337.97 35.1
 5 -5 6 382.86 29
 6 -5 6 96.49 26.1
 6 -5 6 71.09 16.3
 6 -5 6 64.39 16.7
 7 -5 6 38.8 27.9
 7 -5 6 14.5 17.8
 8 -5 6 -6.6 20.2
 8 -5 6 4.7 18.2
 9 -5 6 15.3 15.1
 8 4 -6 92.59 38.1
 7 4 -6 -17.2 41.8
 -7 -4 6 -2.2 25.1
 6 4 -6 28 36.5
 5 4 -6 472.55 41.3
 4 4 -6 -12.9 18.3
 3 4 -6 44.9 18.2
 2 4 -6 1497.25 98.69
 -2 -4 6 1536.85 127.09
 1 4 -6 17.1 21.9
 1 4 -6 1.2 15.7
 0 4 -6 339.27 28.9
 0 -4 6 295.47 30.2
 -1 4 -6 561.94 36.9
 1 -4 6 462.35 38.1
 -2 4 -6 2648.73 195.28
 2 -4 6 2702.83 176.48
 -3 4 -6 231.48 24.1
 3 -4 6 282.07 25.5
 -4 4 -6 202.68 18.6
 4 -4 6 229.28 21.2
 4 -4 6 222.98 25.3
 5 -4 6 18.7 20
 5 -4 6 24.3 15.3
 5 -4 6 44.1 15.2
 6 -4 6 108.39 23.7
 6 -4 6 86.49 34.6
 -7 4 -6 16.4 13.7
 7 -4 6 -18.4 27.4
 7 -4 6 -28.6 27.1
 8 -4 6 38.3 32.2
 8 -4 6 13 22.7
 9 -4 6 19 39.2
 8 3 -6 0.4 33.1
 7 3 -6 55.09 29.9
 -7 -3 6 48.5 21
 6 3 -6 605.94 50.79
 5 3 -6 58.69 23.4
 4 3 -6 19.4 18
 3 3 -6 641.34 48.2
 -3 -3 6 752.92 48.9
 2 3 -6 322.17 29.8
 -2 -3 6 422.46 30.4
 1 3 -6 376.06 29.1
 1 3 -6 331.47 28.5
 -1 -3 6 358.46 30.5
 0 3 -6 703.93 49.2
 0 -3 6 788.82 59.39
 -1 3 -6 215.18 18.8
 1 -3 6 162.78 20
 -2 3 -6 225.38 21.4
 -2 3 -6 234.98 20.7
 2 -3 6 238.38 21.6
 -3 3 -6 32.4 13.2
 -3 3 -6 34.5 14.5
 3 -3 6 14.7 20.2
 -4 3 -6 679.73 51.29
 4 -3 6 775.72 50.19
 4 -3 6 779.22 60.49
 4 -3 6 806.72 51.69
 5 -3 6 153.48 25.5
 5 -3 6 209.98 22.6
 5 -3 6 151.88 24.9
 -6 3 -6 378.86 32.1
 6 -3 6 348.27 36
 6 -3 6 299.17 29.1
 6 -3 6 354.56 31.5
 -7 3 -6 484.35 36.1
 7 -3 6 401.96 43
 7 -3 6 380.56 38.7
 8 -3 6 -36 24.8
 8 -3 6 0.3 29.1
 9 -3 6 4.3 34.7
 9 2 -6 -21.3 38.1
 8 2 -6 168.68 37.6
 7 2 -6 152.38 32.8
 -7 -2 6 128.99 17.1
 6 2 -6 101.99 16.4
 6 2 -6 121.79 27.9
 5 2 -6 64.99 30.6
 5 2 -6 39.9 14
 4 2 -6 734.23 60.59
 4 2 -6 765.12 53.89
 3 2 -6 1193.48 78.49
 -3 -2 6 1145.59 73.59
 2 2 -6 84.79 21.4
 -2 -2 6 113.59 16.4
 1 2 -6 333.97 27.5
 -1 -2 6 326.97 26.5
 0 2 -6 480.65 33.4
 0 2 -6 452.05 33.9
 0 -2 6 484.95 37.1
 -1 2 -6 103.49 13.2
 1 -2 6 129.49 15
 -2 2 -6 399.76 28.3
 -2 2 -6 366.96 32.4
 2 -2 6 393.56 30
 -3 2 -6 56.89 14.3
 3 -2 6 53.09 19.6
 -4 2 -6 50.89 16.2
 -4 2 -6 88.99 16.8
 4 -2 6 91.79 16.7
 4 -2 6 91.29 17.8
 4 -2 6 78.89 24.1
 -5 2 -6 10.5 13.5
 5 -2 6 14.3 15.1
 5 -2 6 -10.4 16.9
 5 -2 6 23.8 26.5
 -6 2 -6 11.7 12.8
 6 -2 6 21.5 19.4
 6 -2 6 -13.8 21
 -7 2 -6 106.59 19.7
 7 -2 6 99.29 27.6
 7 -2 6 101.39 27.5
 8 -2 6 37.2 29.7
 9 -2 6 51.79 35.8
 9 1 -6 -6.2 37.3
 8 1 -6 -15.5 44.8
 7 1 -6 300.07 38.3
 6 1 -6 56.19 16.5
 6 1 -6 43.4 33.7
 5 1 -6 34.9 21.3
 5 1 -6 -17.3 16.2
 4 1 -6 85.89 9.4
 4 1 -6 109.19 20.7
 -4 -1 6 136.09 20.3
 3 1 -6 223.28 19.1
 3 1 -6 237.18 22.9
 3 1 -6 223.58 21.2
 -3 -1 6 231.18 22.9
 2 1 -6 119.89 15.7
 -2 -1 6 104.49 15.4
 1 1 -6 1628.14 99.49
 1 1 -6 1563.54 97.29
 -1 -1 6 1576.24 116.29
 0 1 -6 5.4 13.3
 0 1 -6 27.9 13.9
 0 1 -6 6 9.8
 0 -1 6 14.8 10.9
 -1 1 -6 782.22 55.19
 -1 1 -6 872.21 51.99
 1 -1 6 791.02 51.19
 1 -1 6 840.72 53.19
 -2 1 -6 1394.06 107.09
 -2 1 -6 1300.27 80.19
 2 -1 6 1344.27 102.09
 2 -1 6 1297.47 82.09
 2 -1 6 1342.37 95.59
 -3 1 -6 4.9 20
 -3 1 -6 15 16.9
 3 -1 6 -3.8 18.1
 3 -1 6 20.3 15.6
 3 -1 6 8.7 14.1
 3 -1 6 11.6 10.9
 -4 1 -6 2.7 14
 -4 1 -6 3.4 13.5
 4 -1 6 2 16.2
 4 -1 6 -8.4 20.2
 4 -1 6 2 8.8
 4 -1 6 18.5 14.9
 -5 1 -6 -2.8 18.8
 5 -1 6 -16.5 15.5
 5 -1 6 1.4 18
 5 -1 6 -7.9 17.3
 -6 1 -6 486.75 35.3
 6 -1 6 455.65 40.9
 7 -1 6 82.79 27.1
 7 -1 6 121.69 29.5
 8 -1 6 43.6 41.2
 9 -1 6 -9.9 34.5
 9 0 -6 34.3 38
 8 0 -6 61.79 46.1
 7 0 -6 33.1 26.7
 6 0 -6 124.69 15.2
 6 0 -6 167.58 56.59
 -6 0 6 143.69 12.7
 5 0 -6 69.09 21.5
 5 0 -6 44 11.9
 4 0 -6 429.86 33
 4 0 -6 417.46 30.6
 4 0 -6 488.95 35.7
 -4 0 6 405.26 34.4
 3 0 -6 86.49 14.6
 3 0 -6 105.69 14.7
 -3 0 6 123.89 17
 2 0 -6 140.49 15.7
 2 0 -6 137.09 15.9
 2 0 -6 178.38 17.9
 -2 0 6 137.09 15.6
 1 0 -6 60.29 14.8
 1 0 -6 46.4 14.8
 1 0 -6 74.79 9.8
 -1 0 6 64.89 16.9
 -1 0 6 69.49 12.4
 0 0 -6 2446.36 164.18
 0 0 -6 2233.28 156.88
 0 0 -6 2443.06 183.58
 0 0 -6 2308.77 168.18
 0 0 6 2331.97 156.38
 -1 0 -6 193.08 14.5
 1 0 6 151.68 18.4
 1 0 6 160.08 14.3
 1 0 6 161.58 19.8
 -2 0 -6 148.09 20.6
 -2 0 -6 188.88 17.9
 2 0 6 173.78 23.8
 2 0 6 177.68 18.1
 -3 0 -6 244.18 26.5
 -3 0 -6 180.68 19.1
 3 0 6 219.48 28.6
 3 0 6 190.68 22.3
 3 0 6 212.58 18.4
 3 0 6 230.98 22.8
 -4 0 -6 834.72 62.09
 -4 0 -6 707.93 69.49
 4 0 6 815.92 57.79
 4 0 6 913.31 66.89
 4 0 6 770.32 54.19
 4 0 6 809.32 57.49
 -5 0 -6 156.38 19.4
 5 0 6 115.49 25.1
 5 0 6 140.39 16.8
 5 0 6 130.59 22.3
 -6 0 -6 25.4 14.1
 6 0 6 44.8 24.3
 6 0 6 70.39 22.6
 7 0 6 -9.1 27
 7 0 6 17.9 26.1
 8 0 6 127.19 34.1
 9 -1 -6 30.8 38
 8 -1 -6 29.2 44.6
 7 -1 -6 -6.8 25.8
 6 -1 -6 44.5 23.8
 -6 1 6 102.79 18.2
 5 -1 -6 158.48 16.4
 5 -1 -6 187.18 25.2
 4 -1 -6 823.22 54.99
 4 -1 -6 833.72 60.99
 -4 1 6 792.92 75.69
 3 -1 -6 765.02 50.59
 3 -1 -6 851.51 53.09
 3 -1 -6 765.42 53.99
 -3 1 6 796.42 51.69
 -3 1 6 740.43 59.59
 2 -1 -6 1154.98 72.59
 2 -1 -6 1197.68 82.29
 -2 1 6 1177.68 76.09
 -2 1 6 1166.68 92.29
 -2 1 6 1199.78 77.19
 1 -1 -6 201.28 17.9
 1 -1 -6 245.58 22.8
 -1 1 6 218.28 22.6
 -1 1 6 228.98 16.8
 -1 1 6 262.47 21.6
 -1 1 6 231.68 19.6
 0 -1 -6 94.79 7.6
 0 -1 -6 125.89 19
 0 -1 -6 93.59 7.3
 0 1 6 82.09 16.1
 0 1 6 75.19 14.5
 0 1 6 120.69 15.5
 -1 -1 -6 1006.2 59.09
 -1 -1 -6 958.1 69.69
 1 1 6 945.11 59.09
 1 1 6 993.9 61.49
 1 1 6 969.1 64.89
 -2 -1 -6 41.3 8.9
 -2 -1 -6 19.6 22.4
 2 1 6 63.29 18
 2 1 6 51.69 11.9
 2 1 6 39.6 19.1
 2 1 6 91.29 22.3
 -3 -1 -6 118.69 15.1
 -3 -1 -6 160.08 19.9
 3 1 6 138.89 21.5
 3 1 6 107.09 19.1
 3 1 6 127.39 16.2
 3 1 6 146.89 16
 -4 -1 -6 37.5 19.7
 -4 -1 -6 -3.2 14.6
 4 1 6 26.2 16.1
 4 1 6 1.8 19.3
 4 1 6 48 20.2
 -5 -1 -6 49.8 15.9
 5 1 6 52.59 22.3
 5 1 6 33.6 25.2
 5 1 6 26.3 15.4
 6 1 6 551.54 43.7
 6 1 6 432.86 46.7
 6 1 6 502.85 39.5
 7 1 6 40.9 37.9
 7 1 6 10.9 29.1
 8 1 6 -15.9 30.6
 9 -2 -6 24.3 37.4
 8 -2 -6 3.3 30.7
 7 -2 -6 336.27 38.8
 6 -2 -6 57.49 23.7
 -6 2 6 34.1 14.5
 5 -2 -6 -2.2 18.9
 4 -2 -6 108.99 18.9
 -4 2 6 141.79 17
 -4 2 6 93.09 9.8
 -4 2 6 87.99 23.1
 -4 2 6 128.19 13.3
 3 -2 -6 47.8 13.8
 -3 2 6 38.9 6.9
 -3 2 6 46.5 27.2
 -3 2 6 45.1 12.9
 -3 2 6 30.6 15
 2 -2 -6 501.25 37.7
 2 -2 -6 490.25 31.2
 -2 2 6 490.25 33.9
 -2 2 6 478.55 35.5
 -2 2 6 455.75 31.3
 -2 2 6 438.26 30.9
 1 -2 -6 1000.4 63.79
 1 -2 -6 965 59.59
 -1 2 6 930.01 61.69
 -1 2 6 935.61 58.49
 -1 2 6 900.51 59.29
 -1 2 6 967.5 60.99
 0 -2 -6 17.3 17
 0 2 6 15.6 14.4
 0 2 6 10.4 16.9
 0 2 6 -7.9 12.7
 -1 -2 -6 397.26 31.8
 -1 -2 -6 391.36 26.3
 -1 -2 -6 390.06 32.4
 1 2 6 389.06 31
 1 2 6 398.06 30.8
 1 2 6 390.66 24.5
 1 2 6 398.26 31.4
 -2 -2 -6 65.19 17.7
 -2 -2 -6 86.99 10
 -2 -2 -6 75.09 19.6
 2 2 6 86.59 17.6
 2 2 6 74.69 12.1
 2 2 6 100.99 16.4
 2 2 6 78.59 19.3
 -3 -2 -6 901.81 68.39
 -3 -2 -6 831.52 61.19
 -3 -2 -6 982.8 60.39
 3 2 6 975.3 61.09
 3 2 6 948.91 58.59
 3 2 6 908.61 62.79
 3 2 6 771.42 60.29
 -4 -2 -6 56.59 15.8
 -4 -2 -6 37.8 20.9
 4 2 6 19.6 13.2
 4 2 6 1.7 20
 5 2 6 175.68 22.3
 5 2 6 211.28 30.9
 5 2 6 151.98 23.3
 6 2 6 96.49 24
 6 2 6 30.2 29.4
 6 2 6 57.09 13.1
 7 2 6 61.59 28
 8 2 6 -2 41.7
 9 -3 -6 158.58 40.3
 8 -3 -6 -9.5 29.9
 7 -3 -6 80.09 28.5
 6 -3 -6 -25.6 32.3
 -6 3 6 48.5 25.4
 5 -3 -6 785.62 54.79
 -5 3 6 793.72 59.89
 -5 3 6 750.32 56.89
 4 -3 -6 373.76 29.6
 -4 3 6 299.57 25.6
 -4 3 6 341.67 28.9
 -4 3 6 355.96 31.8
 3 -3 -6 -1.9 17.1
 -3 3 6 14.1 12
 -3 3 6 19.9 15
 -3 3 6 17.6 11.2
 2 -3 -6 497.75 33.6
 -2 3 6 430.16 35.9
 -2 3 6 512.45 34.3
 -2 3 6 478.35 38.2
 -2 3 6 542.15 33.4
 1 -3 -6 35.5 5.9
 -1 3 6 41.5 4.9
 -1 3 6 94.99 30.7
 -1 3 6 61.49 15.6
 0 -3 -6 169.58 21
 0 -3 -6 102.89 21.4
 0 3 6 146.49 17.9
 0 3 6 172.98 19.3
 -1 -3 -6 328.17 28.2
 -1 -3 -6 344.07 32
 -1 -3 -6 372.76 31.5
 1 3 6 379.06 23.9
 1 3 6 380.96 31.2
 1 3 6 435.26 34.6
 1 3 6 372.26 33.9
 -2 -3 -6 28.6 7.7
 -2 -3 -6 -3.8 18.5
 2 3 6 10.7 14.4
 2 3 6 26.7 7.7
 2 3 6 36.4 18.7
 -3 -3 -6 206.38 18.8
 -3 -3 -6 273.57 34.5
 3 3 6 202.08 26
 3 3 6 190.38 18.3
 3 3 6 168.58 21.9
 -4 -3 -6 152.08 20.2
 4 3 6 151.08 20.7
 5 3 6 205.68 34.6
 5 3 6 274.47 27.6
 6 3 6 38.3 23.4
 6 3 6 54.89 19.9
 7 3 6 76.99 30
 8 3 6 90.09 44.5
 9 -4 -6 46.6 36.3
 8 -4 -6 45.6 32.2
 7 -4 -6 43.1 27.4
 6 -4 -6 68.49 24.8
 -6 4 6 70.69 14.1
 5 -4 -6 -42.3 19.1
 -5 4 6 -4.6 13.2
 -5 4 6 0.4 11.5
 4 -4 -6 97.49 17.8
 -4 4 6 56.49 15.4
 -4 4 6 50.99 14.2
 -4 4 6 69.29 21.3
 3 -4 -6 2166.88 136.59
 -3 4 6 2167.28 136.19
 -3 4 6 2182.68 132.29
 -3 4 6 2071.49 148.49
 2 -4 -6 429.06 35.8
 2 -4 -6 437.46 31.4
 -2 4 6 409.46 29.8
 -2 4 6 468.35 37.4
 1 -4 -6 58.49 16
 1 -4 -6 50.79 7.1
 -1 4 6 61.09 6.9
 -1 4 6 3.5 21.9
 0 -4 -6 856.11 62.49
 0 4 6 960.2 64.69
 0 4 6 967.6 63.29
 -1 -4 -6 143.99 21.9
 1 4 6 110.39 19.3
 1 4 6 92.49 11.4
 1 4 6 122.19 9.2
 1 4 6 80.39 18.5
 -2 -4 -6 179.28 25.2
 -2 -4 -6 151.58 14.8
 2 4 6 135.89 14.8
 2 4 6 143.09 21
 -3 -4 -6 95.29 33.7
 -3 -4 -6 122.09 15.6
 3 4 6 138.59 15.2
 3 4 6 109.59 31.9
 3 4 6 108.59 19.8
 -4 -4 -6 229.98 24.7
 -4 -4 -6 221.08 31.3
 4 4 6 261.77 24.3
 4 4 6 280.27 34.5
 -5 -4 -6 86.69 39.9
 5 4 6 19.8 29.7
 5 4 6 28.9 18.7
 -6 -4 -6 27.6 30.6
 6 4 6 86.69 25
 6 4 6 33.9 17.1
 6 4 6 74.19 34
 7 4 6 18.3 40.6
 9 -5 -6 -23.2 35.5
 8 -5 -6 -1.9 42.9
 7 -5 -6 -17.9 26
 6 -5 -6 172.88 28.9
 -6 5 6 198.98 15.6
 -6 5 6 199.48 20.3
 5 -5 -6 88.59 21.6
 -5 5 6 67.89 16.1
 -5 5 6 63.39 16.9
 4 -5 -6 43.7 16.2
 -4 5 6 26.8 14.5
 -4 5 6 13.1 15
 -4 5 6 13.6 16.1
 3 -5 -6 97.29 17.5
 -3 5 6 79.69 13.6
 -3 5 6 87.99 17.9
 2 -5 -6 165.18 14.4
 2 -5 -6 156.98 24.9
 -2 5 6 162.28 14.1
 -2 5 6 159.28 21.7
 1 -5 -6 87.69 24.1
 1 -5 -6 90.39 13.8
 -1 5 6 106.19 15.4
 -1 5 6 96.79 19.4
 -1 5 6 82.99 8.1
 0 -5 -6 812.72 60.09
 0 5 6 754.72 49.7
 0 5 6 769.22 54.09
 0 5 6 810.82 52.79
 0 5 6 728.03 50.69
 -1 -5 -6 101.69 22.7
 1 5 6 97.09 25.3
 1 5 6 78.89 9.4
 1 5 6 99.79 9.4
 -2 -5 -6 740.93 53.69
 -2 -5 -6 684.03 63.09
 2 5 6 752.22 52.39
 2 5 6 731.53 49.1
 -3 -5 -6 141.69 37
 -3 -5 -6 106.39 19.3
 -4 -5 -6 51.89 38
 4 5 6 36.8 28.4
 4 5 6 7.8 14.5
 -5 -5 -6 -26.9 28.1
 5 5 6 0.7 26.6
 5 5 6 18.2 31.2
 -6 -5 -6 32.1 31.9
 6 5 6 45.6 23.5
 7 5 6 29.1 27.3
 9 -6 -6 31.6 36.1
 8 -6 -6 176.88 36.4
 7 -6 -6 92.29 28.8
 -7 6 6 76.89 16.2
 6 -6 -6 191.28 29.4
 -6 6 6 179.88 22
 -6 6 6 198.58 22.7
 5 -6 -6 733.73 55.29
 -5 6 6 830.62 55.09
 -5 6 6 813.02 53.69
 4 -6 -6 409.56 31.5
 4 -6 -6 444.76 33.3
 -4 6 6 352.46 31.5
 -4 6 6 423.86 34.4
 3 -6 -6 32.4 18.9
 3 -6 -6 14.7 11.4
 -3 6 6 13 16.4
 -3 6 6 13.8 11.3
 -3 6 6 22.7 7.9
 2 -6 -6 87.79 14.2
 2 -6 -6 94.29 18
 -2 6 6 98.59 13.9
 -2 6 6 81.69 12.8
 1 -6 -6 444.36 34.9
 1 -6 -6 423.96 39.4
 -1 6 6 362.96 30.8
 -1 6 6 458.15 29.8
 0 -6 -6 78.59 22.8
 0 6 6 77.49 8.4
 0 6 6 84.49 9.1
 0 6 6 57.99 16.6
 -1 -6 -6 55.49 32.6
 1 6 6 -2.4 17
 1 6 6 22 9.4
 1 6 6 29.7 6.4
 -2 -6 -6 277.67 33.3
 2 6 6 282.67 23.7
 2 6 6 231.18 30.9
 2 6 6 223.48 19.5
 -3 -6 -6 12.6 14.1
 -3 -6 -6 49.1 27.2
 3 6 6 23 16.5
 3 6 6 50.09 27.3
 -4 -6 -6 100.49 32.2
 4 6 6 176.58 21.4
 4 6 6 168.18 34.5
 -5 -6 -6 344.07 44.2
 5 6 6 326.97 33
 -6 -6 -6 78.89 50.79
 6 6 6 47.8 25.1
 9 -7 -6 35.7 37.7
 8 -7 -6 -12.4 44.1
 7 -7 -6 -36.1 27.7
 -7 7 6 43.2 22.3
 6 -7 -6 126.39 27
 -6 7 6 73.29 26
 5 -7 -6 -8.3 27.8
 4 -7 -6 295.57 29.8
 4 -7 -6 212.68 24
 -4 7 6 228.18 17
 -4 7 6 168.88 27.9
 3 -7 -6 547.15 42.8
 3 -7 -6 663.73 45.9
 -3 7 6 628.84 43.4
 -3 7 6 670.73 47.2
 2 -7 -6 195.78 24.1
 2 -7 -6 178.18 17.4
 -2 7 6 212.68 21.1
 -2 7 6 164.18 16.3
 1 -7 -6 11.9 8.7
 1 -7 -6 10.6 21
 -1 7 6 0.3 9.5
 -1 7 6 17.2 13.7
 -1 7 6 -1.4 7.6
 0 -7 -6 85.99 25.5
 0 7 6 111.29 19.4
 0 7 6 103.09 12.3
 0 7 6 91.99 9.8
 -1 -7 -6 592.14 50.69
 1 7 6 675.03 44.1
 1 7 6 676.23 46.1
 1 7 6 618.14 48.1
 -2 -7 -6 264.77 36
 2 7 6 281.67 22.1
 2 7 6 268.57 56.79
 2 7 6 289.77 35
 -3 -7 -6 -26.5 39.8
 3 7 6 12.1 28.3
 3 7 6 -2 17.5
 -4 -7 -6 42.6 45.7
 4 7 6 43.8 23.6
 4 7 6 35.2 32.9
 -5 -7 -6 -45 34.5
 5 7 6 45.7 21.2
 -6 -7 -6 -29.6 36.6
 9 -8 -6 44.5 37.8
 8 -8 -6 20.3 31.8
 7 -8 -6 105.59 41.6
 -7 8 6 66.39 26.1
 6 -8 -6 204.18 30.7
 -6 8 6 177.98 25.7
 5 -8 -6 39.1 20.4
 5 -8 -6 23.7 11.8
 4 -8 -6 33.9 15.2
 4 -8 -6 11.8 16.1
 3 -8 -6 70.99 14.7
 3 -8 -6 48.2 19.1
 -3 8 6 57.99 10.7
 -3 8 6 47.1 14.5
 2 -8 -6 12.4 29.5
 2 -8 -6 9.9 12.7
 -2 8 6 19.1 14.7
 -2 8 6 19 12.6
 1 -8 -6 60.29 25.1
 -1 8 6 36.1 10
 -1 8 6 41.6 12.1
 -1 8 6 4.2 16
 0 -8 -6 362.76 37
 0 8 6 289.47 23.3
 0 8 6 291.17 23.1
 0 8 6 322.47 30.6
 -1 -8 -6 0.3 27.4
 1 8 6 0.6 62.09
 1 8 6 -13.9 12.7
 1 8 6 -14.6 31
 -2 -8 -6 27 40.9
 2 8 6 -6.3 10.5
 2 8 6 -1.2 25.8
 -3 -8 -6 -32.7 32.1
 3 8 6 6.2 13.6
 3 8 6 -42.9 29.5
 -4 -8 -6 332.97 46.3
 -5 -8 -6 34.3 53.69
 8 -9 -6 50.49 35.9
 7 -9 -6 -0.1 26.4
 6 -9 -6 -11.4 33.8
 -6 9 6 13.1 21.1
 5 -9 -6 14.8 19.4
 5 -9 -6 100.59 23.3
 4 -9 -6 96.69 20
 4 -9 -6 130.79 20.6
 -3 9 6 643.14 229.88
 2 -9 -6 -0.5 20.4
 2 -9 -6 50.99 24
 -2 9 6 8.8 16.5
 1 -9 -6 118.89 28.5
 -1 9 6 100.39 13.2
 -1 9 6 83.29 19.9
 -1 9 6 86.89 17.2
 0 -9 -6 53.99 30.1
 0 9 6 121.59 13.8
 0 9 6 118.89 16.6
 -1 -9 -6 93.09 32.6
 1 9 6 49.9 25.1
 -2 -9 -6 -16.6 31.6
 2 9 6 52.79 17.9
 -3 -9 -6 36.9 37
 -4 -9 -6 67.89 39.4
 -5 -9 -6 57.99 37.8
 8 -10 -6 -5.5 35.8
 7 -10 -6 27.4 25.9
 6 -10 -6 1.4 34.2
 -6 10 6 55.39 24.7
 5 -10 -6 -22.2 23.2
 5 -10 -6 49.7 31.1
 4 -10 -6 136.49 22.8
 4 -10 -6 135.69 31.5
 3 -10 -6 -40.7 31.8
 3 -10 -6 -9 17.2
 2 -10 -6 264.17 30.2
 2 -10 -6 264.17 34.7
 -1 10 6 215.18 20.8
 0 -10 -6 4.7 31.4
 0 10 6 13.5 11.1
 -2 -10 -6 8.4 36.9
 -3 -10 -6 63.39 39.7
 -4 -10 -6 41.7 39.9
 8 -11 -6 73.89 38.5
 7 -11 -6 2.7 32.7
 6 -11 -6 -6.1 33.5
 5 -11 -6 96.49 21.2
 5 -11 -6 155.48 36.3
 4 -11 -6 -18.6 22.7
 4 -11 -6 -20.7 30.1
 3 -11 -6 -22.8 35.7
 3 -11 -6 34.1 30.8
 2 -11 -6 47.7 29.4
 1 -11 -6 143.49 34.7
 -1 11 6 97.49 16.6
 0 -11 -6 74.69 37.8
 -1 -11 -6 225.88 46.1
 -2 -11 -6 74.59 40.3
 -3 -11 -6 315.27 51.89
 7 -12 -6 100.49 35.2
 6 -12 -6 61.99 31.8
 5 -12 -6 57.79 31.7
 5 -12 -6 20.4 33
 4 -12 -6 97.19 27.2
 4 -12 -6 168.98 41.2
 3 -12 -6 60.69 38.4
 3 -12 -6 92.89 34.2
 2 -12 -6 43.3 31.2
 1 -12 -6 62.19 36.9
 0 -12 -6 187.48 43.4
 -1 -12 -6 -13.6 39.4
 -2 -12 -6 -40.7 59.79
 6 -13 -6 51.09 31.4
 5 -13 -6 87.69 47.5
 4 -13 -6 5.1 31.3
 4 -13 -6 39.6 44.1
 3 -13 -6 -14.3 37.2
 2 -13 -6 241.58 43.4
 1 -13 -6 43.6 41.3
 0 -13 -6 23.3 58.59
 -1 -13 -6 2.6 45
 4 -14 -6 -16.7 48.8
 3 -14 -6 -25.9 40.5
 2 -14 -6 -15 58.39
 1 -14 -6 10.5 59.79
 0 16 -7 1.5 10.8
 -1 16 -7 144.69 43.7
 -2 16 -7 127.99 56.19
 4 -16 7 121.29 69.89
 2 15 -7 1.7 15.9
 1 15 -7 -0.8 16.7
 0 15 -7 10.3 39.5
 -1 15 -7 4.4 34.4
 -2 15 -7 -18.7 38.5
 3 -15 7 156.18 48.3
 4 -15 7 117.09 68.89
 5 -15 7 -14.7 47.1
 3 14 -7 19.2 36.9
 2 14 -7 78.99 38
 1 14 -7 -13.1 23.6
 0 14 -7 51.59 29.7
 -1 14 -7 54.69 31.8
 -2 14 -7 -1.8 32.9
 2 -14 7 93.39 37.6
 3 -14 7 -8.1 36.9
 4 -14 7 -43.6 39.4
 5 -14 7 -2.3 59.99
 6 -14 7 25.9 45.6
 4 13 -7 0.9 17.1
 3 13 -7 12.9 20.1
 2 13 -7 -15.9 40.5
 1 13 -7 57.39 30.5
 0 13 -7 85.09 31
 -1 13 -7 148.79 35
 2 -13 7 35 34.4
 3 -13 7 284.57 46
 4 -13 7 26.7 37
 5 -13 7 110.49 55.69
 6 -13 7 -11.7 37.6
 7 -13 7 65.29 43
 5 12 -7 3.5 12
 4 12 -7 12.2 37
 3 12 -7 1.4 28.2
 2 12 -7 7.8 28
 1 12 -7 -13.2 26.6
 0 12 -7 -12.3 26.6
 2 -12 7 1.8 31.6
 3 -12 7 49.8 35
 4 -12 7 86.09 83.79
 5 -12 7 51.09 34.4
 6 -12 7 -10.7 34.5
 7 -12 7 73.69 39.6
 5 11 -7 18.9 19.7
 4 11 -7 27.1 32.6
 3 11 -7 73.49 41.5
 2 11 -7 254.47 37.1
 1 11 -7 -3.8 24.4
 0 11 -7 892.51 67.19
 -1 11 -7 -21.6 25.2
 1 -11 7 35.3 29.1
 2 -11 7 126.29 34.9
 3 -11 7 8.8 30.7
 4 -11 7 0.7 27.7
 5 -11 7 32.1 30.8
 6 -11 7 182.48 37.9
 7 -11 7 59.99 35.1
 8 -11 7 -15.1 39.5
 6 10 -7 -7.7 14.4
 5 10 -7 -3.2 23.1
 4 10 -7 -11.1 28.2
 3 10 -7 38.6 38.9
 2 10 -7 85.19 36.5
 1 10 -7 42.7 24.2
 0 10 -7 -40.3 23.2
 1 -10 7 55.69 29
 2 -10 7 258.87 37.9
 3 -10 7 98.19 30.3
 4 -10 7 3.9 26
 5 -10 7 266.77 37.6
 6 -10 7 60.19 43.6
 7 -10 7 -76.19 44.8
 8 -10 7 68.59 40.1
 6 9 -7 73.49 36.5
 5 9 -7 358.66 45
 4 9 -7 29.8 27.7
 3 9 -7 2.3 24.3
 2 9 -7 83.59 24.8
 1 9 -7 970 68.49
 0 9 -7 176.28 35.3
 1 -9 7 95.99 28.2
 2 -9 7 177.58 31.4
 3 -9 7 -2.3 23.1
 4 -9 7 130.39 38.1
 5 -9 7 194.68 32.6
 6 -9 7 40 15.5
 6 -9 7 32.2 28.6
 7 -9 7 133.99 46.8
 8 -9 7 -12.1 37.6
 7 8 -7 -17.7 37.8
 -7 -8 7 -15.2 21.9
 6 8 -7 29 27.1
 5 8 -7 35.4 28.2
 4 8 -7 51.99 25.9
 3 8 -7 942.81 72.19
 2 8 -7 8.1 20.7
 1 8 -7 130.39 24.9
 0 8 -7 -6.4 21.1
 1 -8 7 1266.57 90.89
 2 -8 7 123.59 26.8
 3 -8 7 165.68 27
 4 -8 7 230.18 31.1
 5 -8 7 228.88 40.1
 6 -8 7 -24.4 26.6
 6 -8 7 7.4 12.1
 7 -8 7 107.79 20.5
 7 -8 7 114.69 34.2
 8 -8 7 -47.7 35.6
 7 7 -7 62.89 37.7
 -7 -7 7 29.8 25.6
 6 7 -7 260.07 49.9
 5 7 -7 27 26.9
 4 7 -7 81.59 25.6
 3 7 -7 -9.2 20.4
 2 7 -7 129.39 24.5
 1 7 -7 342.77 37.8
 1 -7 7 354.26 37
 2 -7 7 86.79 22.8
 3 -7 7 58.29 28.7
 4 -7 7 229.58 28.9
 -5 7 -7 327.07 31.3
 5 -7 7 310.97 26.2
 5 -7 7 354.16 36.4
 6 -7 7 87.59 30
 6 -7 7 135.29 21.8
 7 -7 7 47.1 20.8
 7 -7 7 -6.4 28.7
 8 -7 7 -4.4 16.6
 9 -7 7 -6.7 12.5
 8 6 -7 97.29 41.1
 7 6 -7 4.8 33.8
 -7 -6 7 -33.1 24.5
 6 6 -7 101.09 32.8
 5 6 -7 -0.1 23.8
 4 6 -7 319.17 34.4
 3 6 -7 36.3 20.5
 2 6 -7 827.12 61.29
 1 6 -7 445.86 38.1
 1 6 -7 295.67 36.5
 0 6 -7 45.7 18.8
 0 6 -7 46.1 20
 0 -6 7 45 21.8
 -1 6 -7 11.2 21.8
 1 -6 7 34.3 30.6
 -2 6 -7 1.3 14.5
 2 -6 7 27.6 25.7
 3 -6 7 30.9 18.5
 4 -6 7 566.34 44.5
 -5 6 -7 229.08 22.9
 5 -6 7 257.27 23.5
 5 -6 7 259.47 31.5
 6 -6 7 157.98 30
 6 -6 7 143.89 19.8
 7 -6 7 52.19 29.6
 7 -6 7 -8.3 15.8
 8 -6 7 19 19.8
 8 -6 7 88.89 21.9
 9 -6 7 4.7 14.7
 8 5 -7 25.2 52.39
 7 5 -7 -5.3 44.7
 -7 -5 7 4.8 21.2
 6 5 -7 -7.9 39.8
 5 5 -7 -6.1 22.3
 4 5 -7 206.78 28
 3 5 -7 0.1 18.1
 2 5 -7 10.1 17.5
 1 5 -7 199.28 25.4
 1 5 -7 176.48 23.6
 0 5 -7 505.85 41
 0 5 -7 485.35 43.9
 0 -5 7 632.54 43.9
 -1 5 -7 894.11 64.39
 1 -5 7 988.7 66.39
 -2 5 -7 210.48 23.1
 2 -5 7 257.17 25.2
 -3 5 -7 12 15.6
 3 -5 7 19.8 16.6
 -4 5 -7 11.3 14.9
 4 -5 7 21.9 18.8
 -5 5 -7 56.29 10.4
 5 -5 7 36.5 15.1
 5 -5 7 83.29 22.9
 6 -5 7 30.2 22
 6 -5 7 20.1 24.2
 7 -5 7 2.9 26.9
 7 -5 7 41.8 19.6
 8 -5 7 -6 18.4
 8 -5 7 26.4 20.5
 9 -5 7 -2.8 13.2
 8 4 -7 67.89 36.9
 7 4 -7 177.88 36.9
 6 4 -7 10.6 26.1
 5 4 -7 42.9 22.3
 4 4 -7 17.9 27.6
 3 4 -7 36.8 18.1
 2 4 -7 84.79 19.2
 -2 -4 7 124.59 20.1
 1 4 -7 293.67 27.4
 1 4 -7 236.18 25.5
 0 4 -7 17.6 15.4
 -1 4 -7 391.46 29.9
 1 -4 7 361.36 32.3
 -2 4 -7 19.8 13
 2 -4 7 19.4 14.9
 -3 4 -7 1352.26 99.59
 -3 4 -7 1370.46 86.39
 3 -4 7 1253.17 91.59
 -4 4 -7 319.67 24.4
 4 -4 7 377.56 31.8
 5 -4 7 4.5 19.2
 5 -4 7 16.8 15.6
 5 -4 7 66.09 24
 -6 4 -7 117.39 21
 6 -4 7 133.69 28.2
 6 -4 7 102.79 36.1
 -7 4 -7 133.79 24.4
 7 -4 7 90.19 30.9
 8 -4 7 31.8 32.5
 8 -4 7 70.89 25
 9 -4 7 7.5 13
 8 3 -7 12.6 33.4
 7 3 -7 48.9 29.8
 6 3 -7 216.28 32.3
 6 3 -7 180.28 27.1
 5 3 -7 431.66 41.7
 5 3 -7 607.14 45.2
 4 3 -7 262.67 33.4
 3 3 -7 -23.8 22.4
 -3 -3 7 20.6 16.1
 2 3 -7 67.79 16.9
 -2 -3 7 38.9 15.4
 1 3 -7 176.98 20.5
 1 3 -7 143.69 19.1
 0 3 -7 832.62 62.39
 -1 3 -7 -17.2 10.9
 1 -3 7 20.7 15
 -2 3 -7 420.86 33.6
 -2 3 -7 377.36 29.3
 2 -3 7 401.46 33.1
 -3 3 -7 78.19 16.4
 -3 3 -7 119.69 13.6
 3 -3 7 123.89 17.9
 -4 3 -7 17.3 8.6
 -4 3 -7 11.4 16
 4 -3 7 13.5 15.5
 4 -3 7 13.2 16.4
 -5 3 -7 220.88 28.3
 5 -3 7 175.88 41.4
 5 -3 7 275.57 28.7
 5 -3 7 235.28 25.7
 -6 3 -7 277.77 26.6
 6 -3 7 271.47 33
 6 -3 7 284.47 29.7
 -7 3 -7 6.2 19.9
 7 -3 7 27.2 26.6
 7 -3 7 4 22.9
 8 -3 7 131.39 33.8
 9 -3 7 35.9 35.8
 9 2 -7 53.39 39.2
 8 2 -7 101.29 34.4
 7 2 -7 25.3 28.9
 6 2 -7 14.9 14.4
 6 2 -7 21 24.9
 5 2 -7 69.09 8.2
 5 2 -7 87.89 23.7
 5 2 -7 115.19 22.1
 4 2 -7 -8.4 16.6
 4 2 -7 20.4 14.8
 3 2 -7 116.09 18.2
 -3 -2 7 95.99 18.3
 2 2 -7 2362.76 146.19
 2 2 -7 2167.58 153.78
 -2 -2 7 2350.26 147.09
 1 2 -7 26.6 12.8
 1 2 -7 7.6 16.6
 1 2 -7 16.7 12.6
 -1 -2 7 4 12.8
 0 2 -7 -13.5 15.9
 0 2 -7 15.7 17.1
 0 2 -7 -7.6 12.6
 0 -2 7 7.6 13.9
 -1 2 -7 29.5 19.9
 -1 2 -7 36.5 10.5
 -2 2 -7 2498.55 154.88
 -2 2 -7 2521.85 168.98
 2 -2 7 2537.95 159.68
 -3 2 -7 691.53 44.1
 -3 2 -7 670.83 42.7
 3 -2 7 645.74 45.5
 3 -2 7 584.64 49.7
 -4 2 -7 118.09 18.9
 -4 2 -7 87.99 17.5
 4 -2 7 117.09 19.1
 4 -2 7 103.89 19.5
 4 -2 7 93.19 18.5
 -5 2 -7 490.75 36.4
 5 -2 7 471.25 38.3
 5 -2 7 402.56 36.9
 -6 2 -7 66.59 17
 6 -2 7 68.59 23.7
 6 -2 7 91.39 23.1
 -7 2 -7 -7.2 13.5
 7 -2 7 2.8 25.8
 7 -2 7 37.8 36
 8 -2 7 38.5 31.4
 8 -2 7 64.09 27.2
 9 -2 7 21.6 35
 9 1 -7 11 38.4
 8 1 -7 -57.89 31.3
 7 1 -7 -26.8 27.5
 6 1 -7 203.28 30.9
 6 1 -7 198.68 19.9
 5 1 -7 331.67 29.3
 5 1 -7 310.57 33.5
 5 1 -7 338.57 22.3
 4 1 -7 -12.2 17.8
 4 1 -7 23.6 17.8
 4 1 -7 -7.8 7.3
 3 1 -7 1012.1 64.79
 3 1 -7 1011.1 66.69
 3 1 -7 984.1 72.69
 -3 -1 7 1000.7 66.49
 2 1 -7 71.69 16.2
 2 1 -7 41.2 13.2
 -2 -1 7 33.6 31.1
 1 1 -7 210.88 22.2
 -1 -1 7 229.28 19.4
 0 1 -7 104.99 17
 0 1 -7 111.79 12.7
 0 1 -7 98.19 12.9
 0 -1 7 77.49 17.7
 -1 1 -7 208.38 16.9
 -1 1 -7 214.18 20.9
 1 -1 7 225.68 18.3
 1 -1 7 227.88 22.9
 -2 1 -7 282.67 20.9
 -2 1 -7 262.87 21.9
 2 -1 7 213.28 23.7
 2 -1 7 184.98 18.9
 2 -1 7 233.08 22.2
 -3 1 -7 657.13 50.79
 -3 1 -7 802.42 54.69
 3 -1 7 707.13 49.4
 3 -1 7 798.62 51.89
 3 -1 7 766.52 51.09
 3 -1 7 808.62 55.19
 -4 1 -7 693.93 54.69
 -4 1 -7 825.42 55.09
 4 -1 7 835.52 46.1
 4 -1 7 721.73 53.59
 4 -1 7 631.94 49.9
 4 -1 7 644.54 50.39
 -5 1 -7 170.28 26.7
 5 -1 7 161.08 25.7
 5 -1 7 205.98 24.9
 -6 1 -7 145.29 24.4
 6 -1 7 116.49 25.1
 6 -1 7 158.28 26.7
 -7 1 -7 336.67 29.5
 7 -1 7 373.96 41.1
 7 -1 7 378.16 40
 8 -1 7 -10.9 42.1
 8 -1 7 -42.7 29.6
 9 0 -7 4.5 51.99
 8 0 -7 7 31
 7 0 -7 46.2 27.8
 6 0 -7 23.2 32.5
 6 0 -7 50.89 21.9
 5 0 -7 266.07 23.2
 5 0 -7 273.87 30.1
 4 0 -7 13.1 17
 4 0 -7 -1.8 12.1
 4 0 -7 -8.9 10.8
 -4 0 7 1.1 21.6
 3 0 -7 971.4 63.99
 3 0 -7 1013.7 71.59
 3 0 -7 1016.3 67.99
 -3 0 7 952.7 64.89
 2 0 -7 78.69 19.5
 2 0 -7 118.59 16.9
 2 0 -7 92.89 13.6
 -2 0 7 66.29 16.5
 -2 0 7 102.39 20
 1 0 -7 564.04 37.2
 1 0 -7 476.65 33.3
 1 0 -7 513.75 36.6
 -1 0 7 512.85 40.4
 -1 0 7 442.86 36.5
 0 0 -7 1153.98 84.59
 0 0 -7 1190.68 82.69
 0 0 -7 1079.89 73.29
 0 0 -7 1133.79 79.09
 0 0 7 1189.78 71.79
 -1 0 -7 674.43 45
 -1 0 -7 740.43 48.5
 1 0 7 629.94 47.6
 1 0 7 656.33 45.9
 1 0 7 728.03 44.8
 -2 0 -7 19.7 16.8
 -2 0 -7 2 8.4
 2 0 7 7.8 8.3
 2 0 7 -0.9 15.1
 2 0 7 2.3 13.4
 -3 0 -7 67.89 13
 -3 0 -7 80.89 24.1
 3 0 7 105.49 18.2
 3 0 7 57.49 13.9
 3 0 7 68.49 23.3
 -4 0 -7 163.88 21
 -4 0 -7 97.29 18.4
 4 0 7 112.19 22.5
 4 0 7 133.09 18.5
 4 0 7 153.18 16.1
 -5 0 -7 139.39 25.5
 5 0 7 110.89 21.3
 5 0 7 82.99 23.5
 5 0 7 113.39 14.3
 -6 0 -7 1.2 14.3
 6 0 7 17.7 32.9
 6 0 7 2.4 8.3
 6 0 7 -1 20.6
 7 0 7 84.59 42.3
 7 0 7 19.2 26.2
 8 0 7 -8.9 29.6
 9 -1 -7 11.3 38.5
 8 -1 -7 98.39 34.1
 7 -1 -7 175.68 32.1
 6 -1 -7 48.8 24
 5 -1 -7 26.1 19.8
 4 -1 -7 305.07 32.8
 -4 1 7 310.97 28
 3 -1 -7 232.68 20.6
 3 -1 -7 198.88 21.4
 3 -1 -7 271.67 22.7
 -3 1 7 207.98 21
 -3 1 7 274.87 28.2
 2 -1 -7 18.8 14.3
 2 -1 -7 24.7 10.6
 2 -1 -7 42 19.5
 -2 1 7 11.4 10.4
 -2 1 7 20.1 9.7
 -2 1 7 12.5 16.6
 1 -1 -7 872.31 67.89
 1 -1 -7 926.21 67.09
 -1 1 7 1123.49 72.79
 -1 1 7 919.71 68.79
 -1 1 7 932.51 61.69
 -1 1 7 1000 69.99
 0 -1 -7 14.5 17.5
 0 -1 -7 -0.7 3
 0 -1 -7 -1.4 4
 0 1 7 -19 14.8
 0 1 7 -12.2 13.4
 0 1 7 -19.3 17.9
 -1 -1 -7 784.92 49.6
 -1 -1 -7 786.72 57.59
 1 1 7 746.73 53.79
 1 1 7 862.41 55.79
 1 1 7 802.12 59.19
 1 1 7 874.31 53.09
 -2 -1 -7 838.12 56.99
 -2 -1 -7 702.33 55.19
 2 1 7 828.92 53.69
 2 1 7 801.02 59.29
 2 1 7 874.11 52.29
 -3 -1 -7 26.4 10.9
 -3 -1 -7 28.6 16.8
 3 1 7 9.4 14.7
 3 1 7 14.9 19
 3 1 7 16.3 13.5
 3 1 7 15.7 16.4
 -4 -1 -7 105.09 17.6
 -4 -1 -7 80.79 18.7
 4 1 7 66.09 14.9
 4 1 7 64.09 16
 4 1 7 92.49 44.1
 5 1 7 14.9 17.4
 5 1 7 -16.4 22.3
 5 1 7 -3.1 16.3
 6 1 7 194.08 27.6
 6 1 7 153.58 16.7
 6 1 7 237.28 33.8
 7 1 7 14.5 36.6
 7 1 7 7.1 30.8
 8 1 7 3 29
 9 -2 -7 88.29 39.4
 8 -2 -7 113.59 34.6
 7 -2 -7 152.68 40.1
 6 -2 -7 200.98 37.8
 5 -2 -7 104.39 22.2
 4 -2 -7 35.8 16.5
 -4 2 7 50.09 16.2
 -4 2 7 92.59 17
 -4 2 7 73.39 10.2
 3 -2 -7 105.79 15.6
 -3 2 7 70.39 17.7
 -3 2 7 127.29 18.7
 -3 2 7 105.39 18.6
 -3 2 7 80.79 10.5
 2 -2 -7 384.96 26.2
 2 -2 -7 369.66 30.5
 -2 2 7 382.86 32.7
 -2 2 7 330.87 35.1
 -2 2 7 402.56 32
 -2 2 7 427.46 29
 1 -2 -7 26.3 16.9
 1 -2 -7 8.1 6.1
 -1 2 7 -13.9 13.8
 -1 2 7 11.2 24.7
 -1 2 7 7 5.6
 -1 2 7 58.89 21
 0 -2 -7 -9.6 25.5
 0 2 7 25.5 16.1
 0 2 7 53.99 14.4
 0 2 7 51.29 15
 -1 -2 -7 750.42 50.49
 -1 -2 -7 699.73 52.69
 -1 -2 -7 677.93 49.3
 1 2 7 705.73 48
 1 2 7 735.53 49.2
 1 2 7 708.53 47.7
 1 2 7 693.83 44.4
 -2 -2 -7 44 20.5
 -2 -2 -7 28.7 18.1
 -2 -2 -7 33.7 8.2
 2 2 7 40.8 23.5
 2 2 7 -2 17.6
 2 2 7 19.6 14.8
 2 2 7 39.1 7.5
 2 2 7 -1.6 15.5
 -3 -2 -7 27.5 24.4
 -3 -2 -7 -5.3 19.9
 -3 -2 -7 16.1 10.7
 3 2 7 9.5 19.6
 3 2 7 9.1 14.3
 -4 -2 -7 246.58 27.1
 -4 -2 -7 245.48 27.7
 4 2 7 246.68 24
 4 2 7 260.37 23.8
 4 2 7 237.08 30.8
 5 2 7 58.59 26.2
 5 2 7 31.3 14.2
 5 2 7 38.1 17.9
 6 2 7 68.19 14.2
 6 2 7 49.8 30.9
 6 2 7 59.39 22.5
 7 2 7 28.2 32.7
 7 2 7 60.79 27.5
 8 2 7 22.9 51.89
 9 -3 -7 26.9 49.2
 8 -3 -7 79.79 33.7
 7 -3 -7 -30.6 26.3
 6 -3 -7 63.39 25.3
 5 -3 -7 3.7 18.8
 -5 3 7 12 11
 -5 3 7 9.4 14.6
 4 -3 -7 394.16 31.8
 -4 3 7 364.26 30.4
 -4 3 7 417.66 30
 -4 3 7 374.76 31.2
 3 -3 -7 160.98 17
 -3 3 7 193.78 25.3
 -3 3 7 155.38 14
 -3 3 7 120.49 17.9
 -3 3 7 107.89 20.2
 2 -3 -7 90.49 11
 -2 3 7 99.69 12.7
 -2 3 7 121.79 18
 -2 3 7 101.59 19.6
 -2 3 7 84.39 13.5
 1 -3 -7 244.58 19.4
 1 -3 -7 260.87 26.6
 1 -3 -7 200.98 25.6
 -1 3 7 239.88 24.2
 -1 3 7 264.97 26.1
 -1 3 7 236.48 16.2
 0 -3 -7 480.45 37.6
 0 -3 -7 526.45 39.8
 0 3 7 528.45 36.3
 0 3 7 485.55 37.8
 -1 -3 -7 371.56 33.1
 1 3 7 394.96 31.9
 1 3 7 440.56 32.5
 1 3 7 349.77 32.1
 1 3 7 377.56 26.6
 -2 -3 -7 50.59 21
 -2 -3 -7 60.39 10.2
 -2 -3 -7 49.2 19.9
 2 3 7 47.8 16.8
 2 3 7 65.09 8.4
 2 3 7 54.19 20.3
 -3 -3 -7 62.79 23
 3 3 7 42.4 14.6
 3 3 7 43.6 16.7
 3 3 7 81.19 24.7
 -4 -3 -7 51.39 15.9
 4 3 7 34.5 19.8
 4 3 7 70.89 24.9
 -5 -3 -7 11 25.3
 5 3 7 6.8 17.2
 5 3 7 25.9 16.4
 5 3 7 6.8 28
 6 3 7 -43.6 30.6
 6 3 7 3.2 64.99
 7 3 7 86.79 30.2
 9 -4 -7 -21.9 35.6
 8 -4 -7 161.58 46.8
 7 -4 -7 144.39 41.5
 6 -4 -7 18.2 23.8
 -6 4 7 4.7 14.7
 5 -4 -7 94.29 22
 -5 4 7 120.19 20.8
 -5 4 7 87.49 23.8
 4 -4 -7 26.5 21.5
 -4 4 7 21.3 16.2
 -4 4 7 34.6 19.8
 -4 4 7 9 14
 3 -4 -7 283.47 25.1
 -3 4 7 372.66 32.4
 -3 4 7 333.97 25.3
 -3 4 7 361.96 30.2
 2 -4 -7 15 7.5
 -2 4 7 -4.1 17.4
 -2 4 7 8.5 15.2
 -2 4 7 10.3 11.6
 -2 4 7 2.4 9.2
 1 -4 -7 171.08 12.4
 1 -4 -7 168.18 21.5
 -1 4 7 194.08 22.6
 -1 4 7 166.88 11.7
 0 -4 -7 91.39 19.9
 0 4 7 57.59 15.8
 0 4 7 85.79 22.6
 0 4 7 90.49 23.1
 -1 -4 -7 218.38 26.3
 1 4 7 206.78 13.3
 1 4 7 181.68 23.7
 1 4 7 189.08 23.7
 1 4 7 190.98 13.3
 -2 -4 -7 13.1 6.5
 -2 -4 -7 9.7 21
 2 4 7 12.2 6.6
 2 4 7 30.5 20.4
 -3 -4 -7 962.2 68.49
 -3 -4 -7 958.7 82.29
 3 4 7 867.41 55.89
 3 4 7 842.32 62.69
 -4 -4 -7 96.79 27.1
 -4 -4 -7 50.59 17.4
 4 4 7 105.69 37
 4 4 7 67.09 15.6
 -5 -4 -7 48.1 29.5
 5 4 7 94.19 20.7
 5 4 7 58.99 31.2
 6 4 7 104.59 25.2
 6 4 7 100.19 36.4
 6 4 7 64.19 19.6
 7 4 7 33.5 27.5
 9 -5 -7 84.09 38.8
 8 -5 -7 14.9 31.2
 7 -5 -7 9.8 26.4
 6 -5 -7 6.7 23
 -6 5 7 24.3 19.1
 -6 5 7 -5.5 22.3
 5 -5 -7 265.77 34
 -5 5 7 220.28 24.2
 -5 5 7 243.88 25.4
 4 -5 -7 527.95 41.7
 -4 5 7 559.94 40.7
 -4 5 7 540.65 40.2
 -4 5 7 519.95 41.5
 3 -5 -7 173.48 17.6
 -3 5 7 139.19 31.9
 -3 5 7 205.38 23
 -3 5 7 163.58 23.3
 2 -5 -7 192.68 20.9
 -2 5 7 172.18 16.1
 -2 5 7 175.68 22.9
 1 -5 -7 152.28 12.9
 1 -5 -7 130.19 21.6
 -1 5 7 161.88 11.3
 -1 5 7 142.19 18.6
 0 -5 -7 206.18 27.1
 0 5 7 282.07 25.3
 -1 -5 -7 154.08 25.9
 1 5 7 168.08 11.7
 1 5 7 126.59 23
 1 5 7 171.58 12
 -2 -5 -7 -1.6 22.9
 2 5 7 7.2 7.5
 2 5 7 30.8 21.2
 2 5 7 -1.9 9.4
 -3 -5 -7 32.9 26.6
 -3 -5 -7 74.39 105.79
 3 5 7 33.9 25.6
 -4 -5 -7 43.5 40
 4 5 7 92.79 17.4
 4 5 7 194.88 44.1
 -5 -5 -7 144.19 47.5
 5 5 7 87.59 21.3
 5 5 7 67.99 35.1
 -6 -5 -7 15 31.8
 6 5 7 41.8 23.3
 6 5 7 28.7 20.6
 9 -6 -7 47.5 35.9
 8 -6 -7 10.4 31.5
 7 -6 -7 8.6 27.2
 -7 6 7 -2.7 15.4
 6 -6 -7 -6.8 22.8
 -6 6 7 7.7 16.8
 -6 6 7 9.7 22.4
 -5 6 7 64.09 39.2
 -5 6 7 77.39 20.1
 4 -6 -7 106.09 18.9
 -4 6 7 103.19 22.6
 3 -6 -7 12.4 10.8
 3 -6 -7 -7.1 20.1
 -3 6 7 15.8 10.8
 -3 6 7 10.8 9.1
 2 -6 -7 407.46 31.6
 2 -6 -7 383.46 25.3
 -2 6 7 354.06 24.6
 -2 6 7 313.37 26.8
 1 -6 -7 -5.8 19.2
 -1 6 7 9.7 5.9
 -1 6 7 30.7 20.1
 0 -6 -7 1223.08 87.29
 0 6 7 1395.96 97.69
 0 6 7 1436.06 84.89
 0 6 7 1421.56 88.59
 -1 -6 -7 490.85 41.8
 1 6 7 466.95 43.2
 1 6 7 443.26 33.5
 1 6 7 479.95 31.4
 -2 -6 -7 100.09 37.8
 2 6 7 48.7 14.7
 2 6 7 53.29 11.7
 2 6 7 96.39 25.1
 -3 -6 -7 38.4 19.4
 -3 -6 -7 60.39 28.1
 3 6 7 -14.9 27.2
 -4 -6 -7 130.29 34.7
 4 6 7 139.19 19.9
 4 6 7 196.78 48.9
 -5 -6 -7 92.29 34
 5 6 7 54.89 27.4
 5 6 7 38 33.9
 -6 -6 -7 36.3 37.6
 9 -7 -7 129.19 52.69
 8 -7 -7 0.8 44.1
 7 -7 -7 122.49 32
 -7 7 7 144.89 22.4
 6 -7 -7 -1.2 22.5
 -6 7 7 -11.7 18.7
 5 -7 -7 -4 27.9
 -5 7 7 6.6 4.3
 -5 7 7 5.4 19.7
 4 -7 -7 81.59 20.4
 4 -7 -7 63.39 22.1
 -4 7 7 64.49 16.8
 -4 7 7 39.6 8.4
 3 -7 -7 236.88 25.7
 3 -7 -7 253.67 24.9
 -3 7 7 285.87 22.7
 -3 7 7 247.88 22.3
 2 -7 -7 9.8 9.5
 2 -7 -7 13 19.5
 -2 7 7 12.1 8.1
 -2 7 7 19.7 12.6
 1 -7 -7 58.89 22.6
 -1 7 7 0.5 8
 -1 7 7 15.2 15.2
 -1 7 7 14.2 7.7
 0 -7 -7 100.39 27.1
 0 7 7 118.79 10.6
 0 7 7 137.69 10.9
 0 7 7 153.88 22
 -1 -7 -7 92.19 37.8
 1 7 7 30.9 9.8
 1 7 7 17.7 8.4
 1 7 7 38.4 21.2
 -2 -7 -7 297.87 36.8
 2 7 7 271.97 35.1
 2 7 7 273.77 25.5
 2 7 7 259.97 20.4
 -3 -7 -7 633.04 52.49
 3 7 7 520.15 59.49
 3 7 7 512.15 46.7
 -4 -7 -7 -30.1 47.4
 4 7 7 -19.5 21.9
 4 7 7 28.7 33.3
 -5 -7 -7 74.69 52.09
 -6 -7 -7 10.5 36.3
 9 -8 -7 76.69 38.2
 8 -8 -7 84.69 33.3
 7 -8 -7 11.1 39.8
 -7 8 7 36.6 19.8
 6 -8 -7 -35.5 23.7
 -6 8 7 2.9 20.5
 5 -8 -7 573.84 41
 5 -8 -7 586.34 49.6
 -5 8 7 667.73 50.09
 4 -8 -7 -8.6 15.1
 4 -8 -7 41.6 22
 -4 8 7 27.3 16
 3 -8 -7 -15.2 17.3
 3 -8 -7 22.8 18.8
 -3 8 7 1.6 9.5
 -3 8 7 54.59 18
 2 -8 -7 161.08 26.4
 2 -8 -7 152.38 18.2
 -2 8 7 165.18 19
 -2 8 7 177.38 16.1
 1 -8 -7 736.73 55.39
 -1 8 7 762.62 67.39
 -1 8 7 753.22 50.79
 -1 8 7 719.93 51.99
 0 -8 -7 22.1 26.8
 0 8 7 60.19 20.8
 0 8 7 51.09 9.2
 0 8 7 38.3 8.8
 -1 -8 -7 -17.5 28.3
 1 8 7 52.79 8.6
 1 8 7 67.69 25.4
 -2 -8 -7 46.3 42.8
 2 8 7 56.19 29.5
 2 8 7 92.59 12.4
 -3 -8 -7 9.3 33.2
 3 8 7 21.3 31.4
 -4 -8 -7 53.49 37.9
 -5 -8 -7 102.69 40.1
 8 -9 -7 7.4 35.5
 7 -9 -7 46.8 28.4
 6 -9 -7 2.2 33.7
 -6 9 7 -23.3 31.6
 5 -9 -7 -21.9 19.9
 5 -9 -7 40.3 20.4
 4 -9 -7 -1.8 17.4
 4 -9 -7 11.9 16
 3 -9 -7 246.98 37.4
 3 -9 -7 284.47 29.2
 -3 9 7 297.67 27.9
 -3 9 7 268.27 22.6
 2 -9 -7 -12.1 17.5
 2 -9 -7 9 34.6
 -2 9 7 -2.5 10.2
 -2 9 7 14.1 15.4
 1 -9 -7 5.4 37.3
 -1 9 7 34.9 12.3
 -1 9 7 18.2 18.7
 0 -9 -7 42.6 41.7
 0 9 7 97.79 12.9
 0 9 7 80.39 31.5
 -1 -9 -7 227.98 38.9
 1 9 7 220.28 32.9
 -2 -9 -7 28.9 49.3
 2 9 7 68.89 30
 -3 -9 -7 61.19 38.7
 -4 -9 -7 131.99 42.9
 -5 -9 -7 -21.3 40.9
 8 -10 -7 31.6 34.4
 7 -10 -7 16.5 23.8
 6 -10 -7 320.47 43.9
 5 -10 -7 -16.1 29.2
 5 -10 -7 15.9 17.1
 4 -10 -7 27.5 21.1
 4 -10 -7 4.6 24.1
 3 -10 -7 -14.2 16
 3 -10 -7 4.4 23.1
 2 -10 -7 182.88 40.9
 -2 10 7 153.18 19.4
 1 -10 -7 80.79 31.2
 -1 10 7 27.7 10.5
 -1 10 7 22.4 19.4
 0 -10 -7 29.3 32.8
 0 10 7 15 21.7
 -1 -10 -7 -18.5 35.4
 -2 -10 -7 52.89 39
 -3 -10 -7 -12.3 38.4
 -4 -10 -7 117.89 46.9
 7 -11 -7 -47.8 31.7
 6 -11 -7 58.29 31.9
 -6 11 7 32.9 26.7
 5 -11 -7 28.5 27
 5 -11 -7 13.3 22
 4 -11 -7 131.69 26
 4 -11 -7 108.59 25.1
 3 -11 -7 -27.8 25.9
 3 -11 -7 -7.1 19.4
 2 -11 -7 160.78 32.9
 1 -11 -7 154.98 35.7
 0 -11 -7 92.39 37.7
 -1 -11 -7 30 38.4
 -2 -11 -7 27.1 42.8
 -3 -11 -7 39.1 42.1
 7 -12 -7 30.9 29
 6 -12 -7 12.4 40
 5 -12 -7 18 22.4
 5 -12 -7 58.39 27.7
 4 -12 -7 1.3 24.9
 4 -12 -7 25.6 29.8
 3 -12 -7 62.89 29.2
 2 -12 -7 13 29.2
 1 -12 -7 14.8 36.7
 0 -12 -7 -15 56.49
 -1 -12 -7 205.58 49.6
 -2 -12 -7 90.19 63.69
 4 -13 -7 48.7 45.4
 3 -13 -7 57.39 36.7
 2 -13 -7 261.47 59.09
 1 -13 -7 -1.6 55.69
 0 -13 -7 -51.79 43.3
 -1 -13 -7 -6.8 43.6
 3 -14 -7 22.1 40.7
 2 -14 -7 19.5 42.7
 0 16 -8 1582.04 208.48
 -1 16 -8 19.3 38.7
 -2 16 -8 15 23.7
 4 -16 8 78.19 67.99
 1 15 -8 196.58 43.4
 0 15 -8 0.4 17.4
 -1 15 -8 -4 21.1
 -2 15 -8 66.79 30.2
 3 -15 8 110.59 63.59
 4 -15 8 132.09 68.09
 5 -15 8 94.69 51.99
 3 14 -8 9.2 12.7
 2 14 -8 -8.9 17.8
 1 14 -8 5.8 21.8
 0 14 -8 -20 27
 -1 14 -8 107.89 37.1
 -2 14 -8 206.48 42.2
 2 -14 8 235.08 44.3
 3 -14 8 -11.5 54.09
 4 -14 8 142.89 60.59
 5 -14 8 52.69 44.6
 6 -14 8 57.39 66.69
 4 13 -8 -8.3 14.2
 3 13 -8 8.2 19.4
 2 13 -8 108.19 31.8
 1 13 -8 -22.9 29.1
 0 13 -8 5.4 29.2
 -1 13 -8 179.58 37.1
 2 -13 8 81.09 36.8
 3 -13 8 12.3 51.79
 4 -13 8 170.38 57.39
 5 -13 8 -77.59 37
 6 -13 8 317.77 51.49
 7 -13 8 -2.1 42.8
 4 12 -8 39.1 23.6
 3 12 -8 17.2 42.8
 2 12 -8 62.29 31.1
 1 12 -8 168.28 33.1
 0 12 -8 329.57 41.9
 2 -12 8 48.6 34.9
 3 -12 8 263.97 55.69
 4 -12 8 46.8 50.49
 5 -12 8 44.6 34.8
 6 -12 8 14.4 34.4
 7 -12 8 17.1 39.5
 5 11 -8 111.09 41
 4 11 -8 -29.6 33.8
 3 11 -8 74.79 32.2
 2 11 -8 39.7 39.5
 1 11 -8 130.09 30.8
 0 11 -8 6.5 25.5
 -1 11 -8 187.88 33.2
 1 -11 8 148.59 34.7
 2 -11 8 62.19 33.2
 3 -11 8 92.49 46.6
 4 -11 8 49.9 30.6
 5 -11 8 130.39 47.9
 6 -11 8 173.98 38.1
 7 -11 8 24 35.7
 6 10 -8 -7.4 14.7
 5 10 -8 27.2 25.3
 4 10 -8 10.1 29.6
 3 10 -8 291.97 39.5
 2 10 -8 92.39 29.1
 1 10 -8 170.08 30.2
 0 10 -8 7.8 23.9
 1 -10 8 51.39 28.8
 2 -10 8 -11.7 27.8
 3 -10 8 156.08 43.2
 4 -10 8 -1.4 26.3
 5 -10 8 77.69 42.4
 6 -10 8 19.9 30.3
 7 -10 8 -14.5 32.2
 8 -10 8 209.78 46.9
 6 9 -8 48.4 37.8
 5 9 -8 4.8 43.7
 4 9 -8 89.49 30.3
 3 9 -8 6.2 24.5
 2 9 -8 51.19 24.3
 1 9 -8 25.7 22.6
 0 9 -8 300.57 34.8
 1 -9 8 445.86 45.1
 2 -9 8 58.89 28.2
 3 -9 8 18.9 25.3
 4 -9 8 86.79 27.4
 5 -9 8 180.48 32.9
 6 -9 8 26.6 17.7
 6 -9 8 0.2 27.9
 7 -9 8 31.6 31.6
 8 -9 8 12.6 14.4
 7 8 -8 0.5 39.2
 6 8 -8 7 32.7
 5 8 -8 28.8 29
 4 8 -8 153.18 30.9
 3 8 -8 12.9 23.9
 2 8 -8 13.3 21.8
 1 8 -8 69.99 22.4
 0 8 -8 7.8 21.7
 1 -8 8 5.1 33.6
 2 -8 8 416.36 41.2
 3 -8 8 509.95 44.5
 4 -8 8 -1.6 22.7
 5 -8 8 123.29 28.6
 6 -8 8 7.3 13.6
 6 -8 8 13.5 27.3
 7 -8 8 153.08 35
 7 -8 8 129.09 19.1
 8 -8 8 0.5 19.8
 7 7 -8 11.3 36.9
 6 7 -8 161.18 34.9
 5 7 -8 245.18 36.4
 4 7 -8 19.1 23.8
 3 7 -8 55.89 31.6
 2 7 -8 -42.1 19.8
 1 7 -8 245.58 34.2
 0 7 -8 508.75 42.5
 1 -7 8 44.5 24.1
 2 -7 8 441.46 40
 3 -7 8 174.18 26.2
 4 -7 8 98.59 24.5
 -5 7 -8 136.79 22.8
 5 -7 8 139.29 27.9
 6 -7 8 18.3 26.4
 6 -7 8 17.1 21.8
 7 -7 8 182.58 36
 8 -7 8 26.8 22.7
 8 6 -8 32.9 40.5
 7 6 -8 15.3 34.1
 6 6 -8 -34.3 30.1
 5 6 -8 70.89 26.9
 4 6 -8 -20.9 21.9
 3 6 -8 880.41 62.89
 2 6 -8 23.6 27.7
 1 6 -8 23.6 25.2
 0 6 -8 285.37 30.4
 0 6 -8 259.17 29.2
 0 -6 8 340.27 33.2
 -1 6 -8 391.46 36.1
 1 -6 8 333.37 35.8
 2 -6 8 23.1 18.6
 3 -6 8 14.1 18.8
 -4 6 -8 631.14 47.8
 4 -6 8 720.53 60.49
 -5 6 -8 60.79 31.8
 5 -6 8 93.59 25.2
 5 -6 8 65.99 17.6
 6 -6 8 30.1 35.5
 6 -6 8 28.2 16.6
 7 -6 8 103.19 21.5
 7 -6 8 149.99 32.9
 8 -6 8 -4.3 22.6
 8 -6 8 48.6 19.8
 8 5 -8 11.5 37.3
 7 5 -8 -5.2 32.1
 6 5 -8 232.98 36.9
 5 5 -8 12.4 23.4
 4 5 -8 162.98 27.2
 3 5 -8 -26.3 19
 2 5 -8 63.29 19.8
 1 5 -8 78.99 20.5
 0 5 -8 60.79 19.8
 0 -5 8 40.7 20.7
 -1 5 -8 138.69 19.4
 1 -5 8 133.29 32.2
 -2 5 -8 1602.64 110.69
 2 -5 8 1542.95 100.89
 3 -5 8 170.78 22.8
 -4 5 -8 -1.3 11.5
 4 -5 8 -39.1 18.1
 -5 5 -8 25.3 10.7
 5 -5 8 -0.5 15.4
 5 -5 8 75.89 30.9
 6 -5 8 554.04 53.69
 6 -5 8 501.15 43
 -7 5 -8 25.8 18.1
 7 -5 8 27.2 20.2
 7 -5 8 24.4 27.3
 8 -5 8 11.9 16.9
 8 -5 8 15.4 21.5
 9 -5 8 4087.49 247.48
 8 4 -8 -2.7 35.2
 7 4 -8 -8.5 31.9
 6 4 -8 364.06 41.1
 5 4 -8 173.78 28.2
 4 4 -8 403.36 36.8
 3 4 -8 15.7 17.6
 2 4 -8 929.71 61.09
 -2 -4 8 810.82 58.49
 1 4 -8 856.01 56.89
 1 4 -8 762.72 55.69
 0 4 -8 244.28 26.7
 0 4 -8 256.97 26.2
 0 -4 8 335.77 29.7
 -1 4 -8 64.49 19.3
 1 -4 8 47.9 19
 -2 4 -8 96.39 17.1
 -2 4 -8 97.29 16.1
 2 -4 8 97.69 17.8
 -3 4 -8 320.17 27
 -3 4 -8 254.87 23.8
 3 -4 8 325.47 31.5
 -4 4 -8 185.28 17.3
 4 -4 8 136.99 22.8
 5 -4 8 239.88 30
 5 -4 8 258.87 26.9
 6 -4 8 22.4 26.5
 6 -4 8 8.5 22.8
 -7 4 -8 5.1 16.8
 7 -4 8 19.1 27.3
 7 -4 8 27 31.5
 8 -4 8 5.7 17.8
 8 -4 8 41.8 24.2
 8 3 -8 -15.2 34
 7 3 -8 -4.8 28.9
 6 3 -8 18 26.3
 6 3 -8 -0.8 23.2
 5 3 -8 463.85 37.2
 5 3 -8 488.35 42.9
 4 3 -8 22.6 18.6
 4 3 -8 15.4 17.5
 3 3 -8 268.87 27.4
 -3 -3 8 277.27 27.2
 2 3 -8 43.1 21.7
 -2 -3 8 -2.3 14.6
 1 3 -8 153.68 21.6
 1 3 -8 209.08 20.9
 0 3 -8 360.16 28.4
 0 3 -8 299.47 29.8
 0 -3 8 359.96 30.1
 -1 3 -8 2589.04 187.28
 -1 3 -8 2504.25 173.68
 1 -3 8 2585.24 177.38
 -2 3 -8 100.69 20.3
 -2 3 -8 96.89 15.7
 2 -3 8 66.19 19.3
 -3 3 -8 304.97 26.2
 -3 3 -8 297.37 23.8
 3 -3 8 292.77 26.5
 -4 3 -8 11.4 10
 4 -3 8 6.3 22.6
 4 -3 8 9.2 16.4
 4 -3 8 29.4 17.1
 -5 3 -8 297.77 30.3
 5 -3 8 274.07 30.1
 5 -3 8 254.37 28.4
 -6 3 -8 43.7 24.9
 6 -3 8 48.5 24
 6 -3 8 5.1 20
 -7 3 -8 18.7 22.3
 7 -3 8 27.9 27.7
 7 -3 8 -25.3 23.6
 8 -3 8 48.9 34.8
 9 2 -8 46 40
 8 2 -8 47.6 34
 7 2 -8 440.66 54.69
 6 2 -8 97.39 17.9
 6 2 -8 105.89 27.9
 5 2 -8 129.39 12.3
 5 2 -8 148.29 26.5
 5 2 -8 83.89 24.3
 4 2 -8 20.4 9.8
 4 2 -8 29 21.9
 4 2 -8 35.8 24.2
 3 2 -8 474.85 38.5
 3 2 -8 502.95 36.2
 -3 -2 8 415.16 35.2
 2 2 -8 216.08 23.4
 2 2 -8 216.28 21.3
 -2 -2 8 168.78 20.1
 1 2 -8 -5.8 12.1
 1 2 -8 -7.8 12.9
 1 2 -8 32 24.3
 0 2 -8 279.97 23.9
 0 2 -8 300.57 26.6
 0 2 -8 289.17 26.4
 -1 2 -8 50.19 15.4
 -1 2 -8 57.39 11.2
 1 -2 8 69.69 20
 -2 2 -8 32.1 13.3
 -2 2 -8 21.7 11.2
 2 -2 8 58.89 16.8
 -3 2 -8 25.6 11.6
 -3 2 -8 14.9 13.3
 3 -2 8 45.6 17
 3 -2 8 58.39 18.9
 -4 2 -8 402.56 39.2
 -4 2 -8 303.37 29.4
 4 -2 8 327.57 30.9
 4 -2 8 367.76 30.6
 -5 2 -8 418.36 33.8
 5 -2 8 438.06 40.4
 5 -2 8 312.67 33.8
 -6 2 -8 226.08 25.4
 6 -2 8 188.68 29
 -7 2 -8 6.4 21.5
 7 -2 8 14.6 26.4
 7 -2 8 5.4 26.5
 8 -2 8 62.59 32.9
 8 -2 8 48.1 25.6
 9 1 -8 -16 38.6
 8 1 -8 29.7 33
 7 1 -8 81.09 71.09
 6 1 -8 6.8 24
 6 1 -8 14.3 19.7
 5 1 -8 208.78 22.8
 5 1 -8 282.67 30.4
 5 1 -8 231.58 19
 4 1 -8 760.72 50.09
 4 1 -8 642.34 51.09
 4 1 -8 679.93 46.4
 3 1 -8 12.8 15.4
 3 1 -8 -8 19.5
 3 1 -8 16.7 14.6
 -3 -1 8 -14.9 13.9
 2 1 -8 712.33 57.09
 2 1 -8 726.53 47
 2 1 -8 720.23 48
 -2 -1 8 725.83 47.4
 1 1 -8 -3.2 10
 0 1 -8 365.76 25.1
 0 1 -8 343.97 31.1
 0 1 -8 319.87 28.3
 -1 1 -8 135.19 13.9
 -1 1 -8 214.98 24.2
 -1 1 -8 139.79 18.9
 1 -1 8 170.58 21.8
 1 -1 8 184.08 16.7
 -2 1 -8 178.18 17.1
 -2 1 -8 183.48 19.4
 -2 1 -8 221.08 24.6
 2 -1 8 194.98 21.6
 2 -1 8 208.58 17.4
 2 -1 8 167.78 22.6
 -3 1 -8 360.46 37.6
 -3 1 -8 342.77 28.6
 3 -1 8 378.06 29.1
 3 -1 8 424.76 32.7
 3 -1 8 407.26 29.1
 -4 1 -8 56.89 25.7
 -4 1 -8 60.39 16.7
 4 -1 8 30.9 15.1
 4 -1 8 47.4 13.4
 4 -1 8 31.8 19.9
 -5 1 -8 -2.9 24.2
 5 -1 8 -2.9 29.5
 5 -1 8 -10.3 17.5
 -6 1 -8 19.6 17.1
 6 -1 8 13.9 21.4
 6 -1 8 17.6 22.9
 -7 1 -8 14.9 15.3
 7 -1 8 36.9 27.2
 7 -1 8 -4.9 29.1
 8 -1 8 49.99 43.8
 9 0 -8 4.9 38.1
 8 0 -8 151.18 37
 7 0 -8 -19.6 38.6
 6 0 -8 82.39 21.7
 6 0 -8 115.99 26.4
 5 0 -8 9.4 13.3
 5 0 -8 4.1 19.7
 4 0 -8 43 10.5
 4 0 -8 35.4 19.6
 4 0 -8 10.4 17.1
 -4 0 8 29.1 16.3
 3 0 -8 340.37 27.6
 3 0 -8 311.27 25.6
 3 0 -8 329.47 27.3
 -3 0 8 313.97 27.6
 2 0 -8 50.29 22.1
 2 0 -8 49.7 11.7
 2 0 -8 40.9 14.7
 -2 0 8 48.4 11.8
 -2 0 8 71.49 20.2
 1 0 -8 142.19 164.38
 1 0 -8 120.79 19.9
 1 0 -8 118.59 12.2
 -1 0 8 137.39 22.2
 0 0 -8 485.15 32.4
 0 0 -8 401.06 35.4
 0 0 -8 395.56 33.1
 0 0 -8 466.95 34.1
 0 0 8 479.55 34.2
 -1 0 -8 30.6 9.6
 -1 0 -8 9.1 18.3
 1 0 8 36 16.9
 1 0 8 21.3 16.4
 1 0 8 35.2 11.7
 -2 0 -8 39.5 18.9
 -2 0 -8 35.1 12.2
 2 0 8 37.5 21.3
 2 0 8 9.8 18.4
 2 0 8 33.8 17.2
 -3 0 -8 53.09 20.4
 -3 0 -8 23.2 16
 3 0 8 46.8 19
 3 0 8 13.8 14
 3 0 8 35.5 15.4
 -4 0 -8 200.58 22.5
 -4 0 -8 225.08 25.7
 4 0 8 281.07 28.7
 4 0 8 164.78 20.1
 -5 0 -8 527.15 46.9
 5 0 8 490.25 40.2
 5 0 8 473.65 43.3
 5 0 8 563.04 50.29
 -6 0 -8 25.8 17.8
 6 0 8 30.4 25.4
 6 0 8 68.99 22.1
 7 0 8 -6 25.1
 7 0 8 -4.2 29.9
 8 0 8 30.8 28.6
 8 0 8 -11 29.3
 9 -1 -8 11.5 35.2
 8 -1 -8 -4.4 31.9
 7 -1 -8 61.09 28.4
 6 -1 -8 72.59 25.3
 5 -1 -8 644.64 49.5
 5 -1 -8 507.15 44.1
 4 -1 -8 249.97 25.2
 4 -1 -8 214.68 22.5
 -4 1 8 252.07 24.8
 3 -1 -8 1038.9 70.59
 3 -1 -8 1176.08 70.09
 -3 1 8 1017.7 70.99
 -3 1 8 1091.09 69.29
 2 -1 -8 64.19 11.7
 2 -1 -8 48 16.1
 -2 1 8 66.29 13.1
 -2 1 8 73.49 19.4
 -2 1 8 76.69 11.2
 1 -1 -8 53.09 9.6
 1 -1 -8 45.9 17.7
 -1 1 8 54.89 14.9
 -1 1 8 52.29 8.1
 -1 1 8 61.29 19.3
 0 -1 -8 68.69 6.8
 0 -1 -8 60.09 6.5
 0 -1 -8 78.69 19.9
 0 1 8 56.29 20.2
 0 1 8 21.9 16.8
 -1 -1 -8 78.89 8.4
 -1 -1 -8 80.19 27.5
 1 1 8 47.4 17.2
 1 1 8 74.79 17.9
 1 1 8 69.49 9.5
 -2 -1 -8 150.28 13.1
 -2 -1 -8 141.99 23.2
 2 1 8 156.78 23
 2 1 8 140.39 21.4
 2 1 8 143.59 20
 2 1 8 146.29 12.8
 -3 -1 -8 482.25 41.6
 -3 -1 -8 367.46 35.8
 3 1 8 408.56 32.2
 3 1 8 533.65 39.3
 3 1 8 479.65 34.2
 -4 -1 -8 7.6 14.4
 -4 -1 -8 47.6 19.4
 4 1 8 17 13.8
 4 1 8 13 22
 4 1 8 38 14.9
 -5 -1 -8 14.8 18.7
 5 1 8 35.7 18.8
 5 1 8 44.1 34.3
 5 1 8 34.5 23.8
 6 1 8 16 16.6
 6 1 8 33 20.9
 6 1 8 -38.3 37.3
 7 1 8 230.98 50.49
 7 1 8 174.28 35
 8 1 8 31 30
 9 -2 -8 30.4 35.8
 8 -2 -8 7.2 31.1
 7 -2 -8 31.7 27.2
 6 -2 -8 72.29 25.4
 5 -2 -8 154.48 24.3
 4 -2 -8 24.8 21.7
 -4 2 8 -2.5 9.5
 -4 2 8 3.6 14.4
 -4 2 8 10.6 16.7
 3 -2 -8 54.59 15.1
 3 -2 -8 70.29 13.9
 -3 2 8 56.39 14.5
 -3 2 8 71.49 18.1
 -3 2 8 71.19 14.6
 -3 2 8 32.4 16.5
 2 -2 -8 1115.29 88.99
 2 -2 -8 1199.48 83.19
 -2 2 8 1239.78 80.79
 -2 2 8 1248.58 83.09
 -2 2 8 1248.08 87.49
 -2 2 8 1212.18 81.19
 1 -2 -8 2027.9 126.49
 1 -2 -8 2047 138.69
 -1 2 8 2055.39 135.99
 -1 2 8 2020.5 136.29
 -1 2 8 2125.19 172.88
 -1 2 8 1891.11 131.19
 0 -2 -8 921.61 63.49
 0 2 8 983.7 60.89
 0 2 8 885.91 61.79
 0 2 8 985.8 60.09
 -1 -2 -8 58.19 5.2
 -1 -2 -8 51.09 20.3
 1 2 8 44.5 6
 1 2 8 32.7 24.1
 1 2 8 28.8 17.4
 1 2 8 79.89 17.4
 -2 -2 -8 237.28 27.4
 -2 -2 -8 237.38 17.1
 2 2 8 229.08 18.1
 2 2 8 227.28 26.7
 2 2 8 206.48 24.8
 2 2 8 238.28 30
 -3 -2 -8 69.69 12.4
 -3 -2 -8 59.39 20.4
 3 2 8 97.99 23.1
 3 2 8 79.99 11.9
 3 2 8 34.4 17.2
 -4 -2 -8 238.88 27.5
 4 2 8 232.28 25.4
 4 2 8 231.28 39.9
 4 2 8 217.98 29
 5 2 8 59.09 38
 5 2 8 106.39 18.5
 5 2 8 122.69 26.5
 6 2 8 29.2 42.4
 6 2 8 -3.4 13.4
 6 2 8 94.99 153.68
 7 2 8 39.4 28.8
 7 2 8 40.5 34.1
 8 2 8 -11.9 28.2
 9 -3 -8 26.5 36.6
 8 -3 -8 220.78 50.39
 7 -3 -8 85.19 29.3
 6 -3 -8 22.4 23.6
 5 -3 -8 -1 26.7
 -5 3 8 5.9 16.1
 -4 3 8 539.25 36.9
 -4 3 8 438.16 41.1
 -4 3 8 449.76 33.6
 -4 3 8 476.35 37.7
 3 -3 -8 7.7 11.5
 -3 3 8 3.1 9.7
 -3 3 8 28.6 14.9
 -3 3 8 -12.1 16.7
 -3 3 8 21.3 14.2
 2 -3 -8 869.71 57.49
 2 -3 -8 918.51 70.69
 -2 3 8 842.72 56.69
 -2 3 8 790.62 54.09
 -2 3 8 768.02 55.89
 -2 3 8 895.41 57.19
 1 -3 -8 573.44 44.4
 1 -3 -8 588.54 43.7
 -1 3 8 580.74 43.3
 -1 3 8 492.85 41.9
 -1 3 8 656.53 43.3
 -1 3 8 576.04 40.1
 0 -3 -8 0.8 18.8
 0 -3 -8 4.2 17.9
 0 3 8 34.5 17.5
 0 3 8 9.6 14.9
 0 3 8 4.7 20.2
 -1 -3 -8 64.19 22.1
 1 3 8 104.19 19.5
 1 3 8 115.99 20
 1 3 8 117.69 21
 1 3 8 118.99 20.9
 -2 -3 -8 1497.75 103.39
 2 3 8 1614.44 102.79
 2 3 8 1615.54 110.59
 -3 -3 -8 181.78 29
 -3 -3 -8 202.78 22.1
 3 3 8 197.58 23.7
 3 3 8 125.39 27.3
 3 3 8 151.18 15.9
 -4 -3 -8 113.79 18.9
 -4 -3 -8 89.59 27.2
 4 3 8 130.19 28.1
 4 3 8 99.69 20.8
 4 3 8 120.49 21.2
 5 3 8 33.8 18.2
 5 3 8 17.5 24.7
 5 3 8 -2.2 38.4
 6 3 8 246.78 29.4
 6 3 8 177.58 22.7
 6 3 8 140.49 37.3
 7 3 8 87.19 38.4
 7 3 8 -3 30.3
 9 -4 -8 27.2 52.39
 8 -4 -8 -54.69 31
 7 -4 -8 7.2 27.1
 6 -4 -8 682.83 54.29
 -6 4 8 635.54 46.1
 5 -4 -8 20.4 19.3
 -5 4 8 20 17.6
 -5 4 8 45.6 15.1
 4 -4 -8 -1.5 15.2
 -4 4 8 9.8 14.7
 -4 4 8 10.4 17.3
 -4 4 8 -15.8 13.6
 3 -4 -8 162.58 18
 -3 4 8 167.78 24.3
 -3 4 8 229.08 23.7
 -3 4 8 205.88 23.3
 -3 4 8 205.18 18.2
 2 -4 -8 926.91 64.29
 -2 4 8 901.81 63.99
 -2 4 8 918.01 70.29
 -2 4 8 894.41 62.19
 -2 4 8 909.61 59.69
 -1 4 8 248.68 17.9
 -1 4 8 292.87 32.5
 0 -4 -8 25.7 19.5
 0 4 8 13.1 15.8
 0 4 8 30 15.8
 -1 -4 -8 623.64 45.9
 1 4 8 561.04 43.7
 -2 -4 -8 99.09 26.1
 -2 -4 -8 114.99 12.2
 2 4 8 179.78 26.1
 2 4 8 138.99 12
 -3 -4 -8 13.3 25.4
 -3 -4 -8 30.2 10.9
 3 4 8 52.79 14.1
 3 4 8 55.39 25.2
 -4 -4 -8 303.87 38.2
 -4 -4 -8 309.47 36.8
 4 4 8 325.67 26.4
 4 4 8 277.07 36.8
 -5 -4 -8 -5.7 28.4
 5 4 8 2.6 19.4
 5 4 8 -17.6 25.1
 5 4 8 31.9 44.5
 6 4 8 47.7 33.9
 6 4 8 45.9 26.9
 6 4 8 27.1 22.2
 9 -5 -8 137.99 40.5
 8 -5 -8 17.5 31.2
 7 -5 -8 4 27.8
 6 -5 -8 -23.9 22.7
 -6 5 8 -4.2 14.8
 -6 5 8 -5.9 17.6
 5 -5 -8 138.99 23.1
 -5 5 8 188.68 48.5
 -5 5 8 87.69 27.9
 4 -5 -8 116.59 23.7
 -4 5 8 161.48 22.1
 -4 5 8 107.79 17.7
 -4 5 8 128.39 23
 3 -5 -8 210.18 19
 -3 5 8 220.28 27.2
 -3 5 8 207.48 21.3
 2 -5 -8 29 16.9
 2 -5 -8 5.8 6.3
 -2 5 8 5.1 5.7
 -1 5 8 134.19 8.8
 -1 5 8 129.09 9.7
 0 -5 -8 140.49 24.9
 0 5 8 126.39 20.9
 -1 -5 -8 145.29 28.3
 1 5 8 223.88 26.4
 -2 -5 -8 149.59 29.2
 2 5 8 166.18 12.2
 2 5 8 156.58 15
 2 5 8 101.19 26.3
 -3 -5 -8 198.18 34.4
 -3 -5 -8 229.68 20.4
 3 5 8 259.47 20.1
 3 5 8 273.87 34.3
 -4 -5 -8 22 42.4
 4 5 8 -1.7 19.4
 4 5 8 64.49 31.8
 5 5 8 711.83 300.97
 6 5 8 -0.1 33.3
 6 5 8 -42.9 21.6
 9 -6 -8 -7.8 34
 8 -6 -8 -34.4 30.9
 7 -6 -8 557.44 49.7
 -7 6 8 519.35 41
 6 -6 -8 0 22
 -6 6 8 13 26.3
 5 -6 -8 68.89 21.1
 -5 6 8 70.19 21.9
 4 -6 -8 192.08 26
 -4 6 8 144.39 25.1
 -4 6 8 123.09 19.5
 3 -6 -8 153.48 15.8
 3 -6 -8 104.79 19.3
 -3 6 8 138.39 15.9
 -3 6 8 107.29 14.8
 2 -6 -8 41.1 26.1
 2 -6 -8 25 7.5
 -2 6 8 19.5 9.5
 -2 6 8 20.4 13.4
 1 -6 -8 137.29 31.5
 -1 6 8 112.89 9.6
 -1 6 8 124.89 19.6
 -1 6 8 136.69 10.8
 0 -6 -8 110.99 26.1
 0 6 8 121.29 21.9
 -1 -6 -8 153.68 30.5
 1 6 8 238.78 28.1
 -2 -6 -8 -24.3 37.4
 2 6 8 17 8.5
 2 6 8 29.2 24.4
 2 6 8 27.4 11.1
 -3 -6 -8 161.68 33.1
 -3 -6 -8 129.09 16.6
 3 6 8 109.79 13.8
 3 6 8 92.19 31.3
 -4 -6 -8 -0.8 31.1
 4 6 8 -13.4 18.5
 4 6 8 29.9 33
 -5 -6 -8 65.69 36.8
 -6 -6 -8 230.88 44.5
 9 -7 -8 -29.4 49.4
 8 -7 -8 -12.3 31.4
 7 -7 -8 27.9 40.2
 -7 7 8 40.4 20.2
 6 -7 -8 23.7 24.5
 -6 7 8 28.3 20.6
 5 -7 -8 137.19 30.4
 -5 7 8 167.58 26.3
 -5 7 8 147.59 15.6
 4 -7 -8 179.48 20.8
 4 -7 -8 188.18 20.3
 -4 7 8 151.48 20.4
 -4 7 8 143.69 16.8
 -4 7 8 159.88 27.5
 3 -7 -8 477.95 41.6
 3 -7 -8 472.15 36.8
 -3 7 8 477.25 35
 -3 7 8 491.55 35.6
 2 -7 -8 453.35 38.7
 2 -7 -8 517.05 38.4
 -2 7 8 421.66 36.9
 -2 7 8 446.56 34
 1 -7 -8 21.1 23
 -1 7 8 6.9 16.6
 -1 7 8 12 5.9
 -1 7 8 18.8 5.9
 0 -7 -8 28.8 36.3
 0 7 8 -1.8 18.7
 -1 -7 -8 38.6 39.6
 1 7 8 22.3 5.6
 1 7 8 20.8 5.4
 1 7 8 105.19 50.89
 -2 -7 -8 49.7 30.1
 2 7 8 0.2 9.9
 2 7 8 -4.6 25.7
 -3 -7 -8 38.6 32.3
 3 7 8 4.9 31.4
 -4 -7 -8 -23.7 49.2
 4 7 8 -6.4 34.8
 -5 -7 -8 13.3 54.69
 5 7 8 15.6 35.4
 8 -8 -8 44.2 32.3
 7 -8 -8 7 39.8
 -7 8 8 -15.9 30.1
 6 -8 -8 65.79 34.2
 -6 8 8 114.99 33.5
 5 -8 -8 21.3 18.6
 -5 8 8 5.9 23
 4 -8 -8 162.48 20.2
 4 -8 -8 112.29 26.8
 -4 8 8 141.19 15.9
 3 -8 -8 -36.3 28.1
 3 -8 -8 0.1 11.2
 -3 8 8 32.8 16.8
 -3 8 8 18.1 11.9
 2 -8 -8 31.7 15.2
 2 -8 -8 66.49 33.6
 -2 8 8 62.79 12.3
 -2 8 8 101.29 22.5
 1 -8 -8 175.48 29.6
 -1 8 8 154.38 15.3
 -1 8 8 161.48 23
 -1 8 8 162.08 13.4
 0 -8 -8 477.15 45.1
 0 8 8 463.95 49.99
 0 8 8 509.25 41
 -1 -8 -8 264.97 38
 1 8 8 270.77 33.8
 -2 -8 -8 -19.2 32.1
 2 8 8 38.6 30.7
 -3 -8 -8 54.29 36.3
 3 8 8 -66.49 71.79
 -4 -8 -8 13.8 37.7
 4 8 8 13.7 35.1
 -5 -8 -8 107.79 41.4
 8 -9 -8 164.88 40.4
 7 -9 -8 21.2 34.2
 -7 9 8 81.09 26.3
 6 -9 -8 23.8 32.5
 -6 9 8 -10.9 24.4
 5 -9 -8 35.2 15.9
 5 -9 -8 -33.1 27.4
 -5 9 8 26.1 25.9
 4 -9 -8 208.38 27.6
 3 -9 -8 187.48 27.8
 3 -9 -8 187.98 20.9
 -3 9 8 208.48 23.5
 2 -9 -8 -3.5 24.2
 -2 9 8 -21.2 16.4
 1 -9 -8 38.8 27.2
 -1 9 8 10.1 19.8
 -1 9 8 4.4 11.5
 0 -9 -8 -10.4 30.2
 0 9 8 -31 22.6
 -1 -9 -8 -68.79 42.5
 1 9 8 20.1 37.3
 -2 -9 -8 101.69 53.39
 2 9 8 74.09 32.9
 3 9 8 213.78 41.6
 -4 -9 -8 23.5 38.1
 8 -10 -8 14.3 48.8
 7 -10 -8 19.2 31.2
 6 -10 -8 23.9 23.1
 -6 10 8 -23.9 25.4
 5 -10 -8 100.39 20.7
 5 -10 -8 77.99 22.4
 4 -10 -8 45.6 31.2
 4 -10 -8 52.79 18.8
 3 -10 -8 -8.5 34.6
 3 -10 -8 27.1 16.2
 -3 10 8 31.7 14.7
 2 -10 -8 -5.8 27
 -2 10 8 -16.8 16.6
 1 -10 -8 89.89 55.89
 -1 10 8 100.59 23.2
 0 -10 -8 376.96 57.49
 -1 -10 -8 8.2 36.9
 1 10 8 -33.5 28.1
 -2 -10 -8 108.29 41.4
 -3 -10 -8 30.9 40.6
 7 -11 -8 12 29.9
 6 -11 -8 0.6 27.9
 -6 11 8 10.8 27.2
 5 -11 -8 54.29 24.7
 5 -11 -8 9.1 19.9
 4 -11 -8 11.5 29.2
 4 -11 -8 51.39 23.1
 3 -11 -8 59.69 28
 3 -11 -8 122.09 27.9
 2 -11 -8 14 39.3
 1 -11 -8 26.6 42.1
 0 -11 -8 147.59 55.99
 -1 -11 -8 -19.4 38.4
 -2 -11 -8 66.99 45.1
 -6 12 8 49.3 30.8
 4 -12 -8 53.69 30.6
 3 -12 -8 79.49 28.5
 2 -12 -8 50.99 41.8
 1 -12 -8 -32.5 55.09
 0 -12 -8 119.89 58.69
 -1 -12 -8 0.6 43.4
 4 -13 -8 89.59 35
 3 -13 -8 38.1 38.2
 2 -13 -8 73.49 55.79
 1 -13 -8 273.87 62.99
 0 -13 -8 86.49 42.7
 -1 16 -9 -1.2 14
 -2 16 -9 257.57 67.29
 1 15 -9 -2.8 14.6
 0 15 -9 89.59 27.2
 -1 15 -9 36 25
 -2 15 -9 11.2 40.7
 3 -15 9 -37.7 43.5
 4 -15 9 152.08 54.49
 5 -15 9 61.19 49.6
 3 14 -9 90.39 42.3
 2 14 -9 -1.3 26.1
 1 14 -9 53.49 37.1
 0 14 -9 2.9 35.2
 -1 14 -9 74.89 36.8
 -2 14 -9 123.89 40.2
 2 -14 9 112.29 40.6
 3 -14 9 48.4 42.1
 4 -14 9 50.89 42.2
 5 -14 9 18.5 45.5
 6 -14 9 62.89 46.5
 4 13 -9 3.9 13.6
 3 13 -9 -3.8 18.6
 2 13 -9 40.7 36.7
 1 13 -9 432.76 58.09
 0 13 -9 80.09 33
 -1 13 -9 74.09 45
 2 -13 9 62.89 36.5
 3 -13 9 -44.8 38.6
 4 -13 9 -46.2 38.6
 5 -13 9 26 38.2
 6 -13 9 -14.9 38.1
 4 12 -9 34.8 40
 3 12 -9 -17.3 34.3
 2 12 -9 -9.9 30.1
 1 12 -9 3 28
 0 12 -9 36.9 29.8
 -1 12 -9 108.59 32.6
 2 -12 9 396.46 50.29
 3 -12 9 62.79 36.4
 4 -12 9 250.37 45
 5 -12 9 26.3 35.6
 6 -12 9 79.79 37.8
 7 -12 9 -25.4 56.49
 5 11 -9 75.69 42.3
 4 11 -9 58.69 28.7
 3 11 -9 101.69 34.1
 2 11 -9 154.78 43.5
 1 11 -9 51.39 28.1
 0 11 -9 59.79 28
 -1 11 -9 323.67 40.9
 1 -11 9 369.26 43.8
 2 -11 9 36.8 32.6
 3 -11 9 50.49 32.9
 4 -11 9 138.39 36.3
 5 -11 9 -26 31.9
 6 -11 9 111.99 36.7
 7 -11 9 165.58 58.09
 6 10 -9 -2.7 41.4
 5 10 -9 -18.2 34.8
 4 10 -9 20.9 30.6
 3 10 -9 76.99 30.2
 2 10 -9 60.49 27.9
 1 10 -9 900.81 68.09
 0 10 -9 11.9 25.1
 1 -10 9 178.68 34.1
 2 -10 9 -58.19 41.6
 3 -10 9 1111.49 81.79
 4 -10 9 20.5 28.1
 5 -10 9 17.2 29.1
 6 -10 9 17.9 13.7
 6 -10 9 11.3 44.5
 7 -10 9 72.59 49.2
 8 -10 9 4.9 13.2
 6 9 -9 -1.5 25.2
 5 9 -9 -39.7 31.5
 4 9 -9 154.18 34.3
 3 9 -9 13.6 25.9
 2 9 -9 40.8 24.8
 1 9 -9 84.99 25.4
 0 9 -9 27.2 23.7
 1 -9 9 435.96 50.39
 2 -9 9 107.49 41.3
 3 -9 9 -21.6 25.6
 4 -9 9 59.39 28
 5 -9 9 221.38 35.9
 6 -9 9 168.38 46.8
 6 -9 9 165.18 25.5
 7 -9 9 46.3 46.2
 8 -9 9 -6.5 13
 7 8 -9 23.3 41
 6 8 -9 136.69 39.5
 5 8 -9 52.39 31
 4 8 -9 -2.2 26.1
 3 8 -9 95.29 27.4
 2 8 -9 643.24 51.69
 1 8 -9 28.9 21.8
 0 8 -9 98.79 25.3
 1 -8 9 46.1 26
 2 -8 9 368.56 39.4
 3 -8 9 109.59 27.7
 4 -8 9 -20.8 33.3
 5 -8 9 -2.5 25.2
 6 -8 9 169.68 21.5
 6 -8 9 104.89 42.5
 7 -8 9 4 44.2
 7 -8 9 15.8 16.5
 8 -8 9 10.8 15.4
 7 7 -9 -47.1 37.2
 6 7 -9 31.8 31.2
 5 7 -9 -27.7 27.2
 4 7 -9 138.49 29.3
 3 7 -9 -6.4 22.2
 2 7 -9 56.99 22.4
 1 7 -9 277.17 31.3
 0 7 -9 1343.27 95.99
 1 -7 9 98.69 26.6
 2 -7 9 378.36 38.1
 3 -7 9 261.87 31.1
 -4 7 -9 206.48 24.1
 4 -7 9 133.89 35.1
 -5 7 -9 70.19 62.69
 5 -7 9 26.5 24.6
 6 -7 9 9.8 17.2
 6 -7 9 14.5 37.4
 7 -7 9 63.19 26.6
 7 -7 9 -12.7 30
 8 -7 9 2.3 15.1
 7 6 -9 56.39 50.09
 6 6 -9 139.59 45.5
 5 6 -9 -10.8 25.2
 4 6 -9 266.47 33.6
 3 6 -9 415.26 39.4
 2 6 -9 66.19 29.1
 1 6 -9 216.28 26.6
 0 6 -9 14.8 19.9
 1 -6 9 86.79 25.2
 2 -6 9 283.17 31.1
 3 -6 9 225.98 27.5
 -4 6 -9 370.36 35.5
 4 -6 9 373.66 35.4
 -5 6 -9 306.57 27.8
 5 -6 9 280.17 40.3
 6 -6 9 4.5 25.4
 6 -6 9 6.4 35.5
 7 -6 9 30.9 21.2
 7 -6 9 56.29 30.9
 8 -6 9 15.4 17.9
 8 -6 9 -0.5 14.9
 8 5 -9 18.2 40.4
 7 5 -9 69.49 34.5
 6 5 -9 59.09 30.8
 5 5 -9 46.8 25.3
 4 5 -9 21.9 22
 3 5 -9 786.52 56.89
 2 5 -9 43.1 19.4
 1 5 -9 442.96 34.5
 1 5 -9 329.57 36.3
 0 5 -9 71.89 18.4
 -1 5 -9 828.12 54.99
 1 -5 9 786.52 63.59
 -2 5 -9 399.86 32.2
 -2 5 -9 355.66 33.6
 2 -5 9 405.26 34.2
 -3 5 -9 73.89 17.2
 3 -5 9 87.99 20.2
 -4 5 -9 36.7 18.8
 4 -5 9 46.1 19.4
 -5 5 -9 27.5 29.2
 5 -5 9 41.9 30.5
 6 -5 9 -2.3 19.2
 6 -5 9 -14.2 23.9
 -7 5 -9 145.89 31.2
 7 -5 9 128.19 32.2
 7 -5 9 139.29 26.2
 8 -5 9 0.1 22.9
 8 -5 9 66.89 21.7
 8 4 -9 -60.69 50.09
 7 4 -9 64.99 34
 6 4 -9 151.08 33.7
 5 4 -9 48.7 32.4
 4 4 -9 85.59 23
 3 4 -9 109.39 21.6
 2 4 -9 38.2 24.5
 2 4 -9 41.5 17.2
 -2 -4 9 88.09 20.3
 1 4 -9 187.68 22.8
 1 4 -9 202.78 29.9
 0 4 -9 653.83 46.4
 -1 4 -9 16.7 17
 -1 4 -9 16.5 13
 1 -4 9 -7.9 25.9
 -2 4 -9 84.99 15.8
 -2 4 -9 64.49 22.3
 2 -4 9 49.3 17
 -3 4 -9 378.76 29.3
 -3 4 -9 376.46 31.3
 3 -4 9 373.56 35.8
 -4 4 -9 801.92 52.69
 4 -4 9 865.51 58.99
 5 -4 9 39.8 19.6
 5 -4 9 -18.5 19.7
 -6 4 -9 15.4 20.2
 6 -4 9 14.2 20.6
 6 -4 9 2.3 23
 -7 4 -9 -5 18.8
 7 -4 9 12.3 24
 7 -4 9 56.39 28.9
 8 -4 9 -2.2 21.6
 8 -4 9 43.3 31.3
 8 3 -9 90.09 36.9
 7 3 -9 -5.1 30.8
 6 3 -9 82.29 38.9
 5 3 -9 84.19 33.6
 4 3 -9 515.35 40.1
 4 3 -9 422.06 41.4
 3 3 -9 129.09 21.4
 3 3 -9 102.89 20.5
 2 3 -9 86.99 23.1
 2 3 -9 43.7 19.2
 -2 -3 9 68.39 22.7
 1 3 -9 131.89 22.3
 1 3 -9 159.48 19.5
 0 3 -9 11.4 14.9
 0 3 -9 -2 18.2
 0 3 -9 -10.8 17.3
 -1 3 -9 33.3 22.8
 1 -3 9 17.6 23.5
 -2 3 -9 489.65 34.9
 -2 3 -9 491.65 38.7
 2 -3 9 458.75 36
 -3 3 -9 12.3 12.7
 -3 3 -9 6.6 19.8
 3 -3 9 -28.1 19.5
 4 -3 9 125.59 20.8
 -5 3 -9 115.19 22.5
 5 -3 9 65.79 21.6
 5 -3 9 93.19 22.2
 -6 3 -9 295.77 31.3
 6 -3 9 285.77 34.4
 6 -3 9 332.97 34.3
 -7 3 -9 159.78 24.4
 7 -3 9 215.48 34.2
 7 -3 9 257.77 41.3
 8 -3 9 16.5 15
 8 -3 9 4.1 19
 8 2 -9 7.4 33.1
 7 2 -9 16.6 28.9
 6 2 -9 59.49 9.2
 6 2 -9 99.89 37.6
 5 2 -9 6.4 30.9
 5 2 -9 41.6 24
 5 2 -9 25.1 9.4
 4 2 -9 291.77 29.9
 4 2 -9 303.67 33.5
 4 2 -9 321.47 24.5
 3 2 -9 32.8 21.9
 3 2 -9 2.8 16.4
 -3 -2 9 7 21.8
 2 2 -9 80.59 15.9
 2 2 -9 72.49 19.1
 -2 -2 9 89.09 21.3
 1 2 -9 1224.28 80.19
 1 2 -9 1284.67 85.29
 1 2 -9 1291.17 90.49
 0 2 -9 168.78 21.6
 0 2 -9 184.38 22.6
 0 2 -9 174.28 18
 -1 2 -9 169.08 19.5
 -1 2 -9 175.78 21.2
 1 -2 9 234.88 21.6
 -2 2 -9 157.08 16.2
 -2 2 -9 127.99 18.4
 2 -2 9 143.09 16.8
 -3 2 -9 287.67 23.1
 -3 2 -9 289.77 28.9
 -3 2 -9 212.88 22.9
 3 -2 9 236.08 23.2
 -4 2 -9 37.5 19.4
 -4 2 -9 6.2 22.6
 4 -2 9 33.4 21.7
 4 -2 9 18 19.3
 -5 2 -9 16.9 19.2
 5 -2 9 32.2 19.6
 5 -2 9 0.3 20.3
 -6 2 -9 62.19 28.3
 6 -2 9 66.89 34.2
 6 -2 9 92.49 24.3
 -7 2 -9 58.59 25.6
 7 -2 9 35.1 27.1
 7 -2 9 77.19 29.4
 8 -2 9 -5.2 14.2
 8 -2 9 -0.6 22.3
 9 1 -9 251.77 48.6
 8 1 -9 -5.2 31.9
 7 1 -9 0.3 28.5
 6 1 -9 -2.5 15.2
 6 1 -9 0.9 24.4
 5 1 -9 94.39 24.3
 5 1 -9 138.19 19.5
 5 1 -9 96.09 12.4
 4 1 -9 25.1 15.6
 4 1 -9 29.8 11.8
 4 1 -9 66.69 19.8
 3 1 -9 185.68 21.8
 3 1 -9 163.48 18.4
 -3 -1 9 157.08 20.5
 2 1 -9 137.69 20.2
 2 1 -9 125.59 16.3
 2 1 -9 133.59 19
 -2 -1 9 119.29 16.4
 1 1 -9 30.4 10.7
 1 1 -9 7.4 11.3
 1 1 -9 17.9 16.2
 1 1 -9 4.2 16.9
 0 1 -9 38.1 14
 0 1 -9 46.4 16.9
 0 1 -9 70.39 10.9
 0 1 -9 78.89 20.4
 0 -1 9 94.69 20.5
 -1 1 -9 2059.29 157.88
 -1 1 -9 2142.29 160.08
 -1 1 -9 2093.59 137.09
 1 -1 9 2029.2 147.99
 1 -1 9 1994.5 130.19
 -2 1 -9 141.39 15.5
 -2 1 -9 195.68 24.5
 2 -1 9 172.08 16.1
 2 -1 9 141.49 20.9
 -3 1 -9 257.57 22.9
 -3 1 -9 206.78 28.2
 3 -1 9 291.37 29.3
 3 -1 9 298.27 23.6
 -4 1 -9 395.56 34.7
 -4 1 -9 304.57 29.7
 4 -1 9 348.27 34.4
 4 -1 9 419.46 34.2
 -5 1 -9 206.68 26.5
 5 -1 9 184.88 25
 5 -1 9 214.08 29
 -6 1 -9 3.4 18.8
 6 -1 9 -10.4 30.6
 6 -1 9 -0.5 24
 -7 1 -9 -1.9 17.2
 7 -1 9 49.99 27.1
 7 -1 9 -5.4 29.1
 8 -1 9 24.1 29.7
 8 -1 9 13.8 43.1
 9 0 -9 -44.5 39.8
 8 0 -9 90.59 33.6
 7 0 -9 84.29 30.4
 6 0 -9 134.89 20.5
 6 0 -9 205.18 30.6
 5 0 -9 33.2 9.8
 5 0 -9 48.5 16.6
 4 0 -9 161.98 21.3
 4 0 -9 186.28 21
 3 0 -9 198.28 23.8
 3 0 -9 170.68 21.7
 3 0 -9 161.78 23.9
 -3 0 9 171.68 23.9
 2 0 -9 671.33 48.4
 2 0 -9 769.32 51.19
 2 0 -9 713.03 49
 -2 0 9 731.03 51.29
 -2 0 9 682.13 49.6
 1 0 -9 58.79 25.2
 1 0 -9 37.6 11.8
 1 0 -9 56.59 17.1
 1 0 -9 58.19 13.8
 -1 0 9 114.29 29.5
 0 0 -9 478.45 34.8
 0 0 -9 450.85 37.2
 0 0 -9 541.35 37.4
 0 0 -9 536.45 40.3
 0 0 9 553.64 38.6
 -1 0 -9 509.45 44.4
 -1 0 -9 556.84 37
 1 0 9 547.25 46
 1 0 9 496.35 36.1
 1 0 9 578.14 45.4
 -2 0 -9 175.58 18.5
 -2 0 -9 111.09 30.5
 2 0 9 132.59 20.5
 2 0 9 170.88 14.7
 2 0 9 142.19 22.5
 -3 0 -9 535.95 46.2
 -3 0 -9 572.14 44.1
 3 0 9 527.45 38.6
 3 0 9 520.15 42.8
 3 0 9 593.54 42.7
 -4 0 -9 31.1 20.4
 -4 0 -9 5.1 15
 4 0 9 -9.5 30.2
 4 0 9 32.5 15.1
 4 0 9 20.5 14.1
 -5 0 -9 186.88 26.6
 5 0 9 184.58 30.4
 5 0 9 183.48 20.3
 5 0 9 179.28 24.3
 -6 0 -9 235.08 34.3
 6 0 9 267.57 37.8
 6 0 9 213.28 34.2
 7 0 9 41.9 37.5
 7 0 9 18.8 32.1
 8 0 9 13.8 23.8
 8 0 9 -6.4 30
 9 -1 -9 2.2 36.3
 8 -1 -9 -5.6 31.4
 7 -1 -9 -29.4 26.6
 6 -1 -9 215.88 38.8
 5 -1 -9 107.49 23.4
 -5 1 9 104.99 12.8
 4 -1 -9 359.56 30.2
 4 -1 -9 389.26 30.9
 4 -1 -9 332.17 30.8
 -4 1 9 344.27 30.9
 -4 1 9 400.56 33.2
 3 -1 -9 12.7 15.8
 3 -1 -9 -0.8 19.4
 3 -1 -9 -5.9 12.9
 -3 1 9 9.6 10.5
 -3 1 9 53.69 19.1
 2 -1 -9 453.35 35.8
 2 -1 -9 500.85 36.3
 2 -1 -9 472.55 32.8
 -2 1 9 455.55 36.9
 -2 1 9 427.56 32.1
 1 -1 -9 237.68 19.9
 1 -1 -9 273.87 21.2
 1 -1 -9 270.47 32.2
 -1 1 9 280.57 27.7
 -1 1 9 231.78 28.1
 0 -1 -9 587.74 36
 0 -1 -9 536.05 34.8
 0 -1 -9 544.45 45.3
 0 1 9 515.85 42.9
 0 1 9 475.25 41.2
 -1 -1 -9 22.5 5
 -1 -1 -9 65.59 20.6
 1 1 9 46.4 17.8
 1 1 9 30.8 17.4
 1 1 9 11 10
 -2 -1 -9 653.73 51.49
 -2 -1 -9 657.73 43.4
 2 1 9 638.84 41.5
 2 1 9 630.74 45
 -3 -1 -9 289.67 35.4
 -3 -1 -9 224.58 24.1
 3 1 9 318.47 31.4
 3 1 9 269.47 25.9
 3 1 9 232.48 20.7
 -4 -1 -9 9.3 14.6
 -4 -1 -9 8.2 20.5
 4 1 9 24.9 16.2
 4 1 9 11.9 13.7
 4 1 9 17.9 23.7
 -5 -1 -9 16.8 20.4
 5 1 9 -2.6 25.1
 5 1 9 9.9 16.8
 5 1 9 27.5 14.9
 6 1 9 11.2 27.8
 6 1 9 48.5 95.19
 6 1 9 11.3 18.4
 7 1 9 -15.8 64.59
 7 1 9 67.19 34.7
 8 1 9 -20.7 28.9
 9 -2 -9 -28.2 37.2
 8 -2 -9 42.2 32.7
 7 -2 -9 61.79 30
 6 -2 -9 45.1 24.8
 5 -2 -9 693.23 49.2
 -5 2 9 623.84 47.1
 4 -2 -9 108.09 16.3
 4 -2 -9 98.89 18.6
 -4 2 9 63.49 20.2
 -4 2 9 90.09 11.8
 -4 2 9 117.79 18.6
 3 -2 -9 203.68 19.3
 3 -2 -9 170.98 21.9
 -3 2 9 198.98 19.3
 -3 2 9 170.88 24.2
 -3 2 9 203.48 18.4
 2 -2 -9 111.49 12.4
 2 -2 -9 166.98 22
 -2 2 9 131.99 17.6
 -2 2 9 106.79 12.1
 1 -2 -9 326.97 23.1
 1 -2 -9 318.47 32
 1 -2 -9 350.36 25.2
 -1 2 9 340.87 31.7
 -1 2 9 344.87 30.5
 -1 2 9 398.76 29.3
 0 -2 -9 1255.27 79.69
 0 2 9 1175.68 81.79
 0 2 9 1139.69 87.69
 0 2 9 1271.87 77.99
 -1 -2 -9 104.69 7.9
 -1 -2 -9 82.99 24.8
 1 2 9 124.99 20.4
 1 2 9 131.19 21.5
 -2 -2 -9 36.2 21.7
 -2 -2 -9 48.3 7.4
 2 2 9 38.6 8.5
 2 2 9 42.2 21.2
 2 2 9 63.99 26.2
 -3 -2 -9 70.29 22.8
 -3 -2 -9 94.49 13.4
 3 2 9 54.09 23.6
 3 2 9 111.79 20.8
 3 2 9 73.69 15
 -4 -2 -9 289.67 30.1
 -4 -2 -9 325.17 34.3
 4 2 9 340.27 30.9
 4 2 9 391.06 38.6
 4 2 9 362.86 27.9
 5 2 9 573.64 43.3
 5 2 9 577.14 44.1
 5 2 9 613.04 51.89
 6 2 9 45.9 32.6
 6 2 9 23.8 15.2
 6 2 9 22.3 21.5
 7 2 9 8 26.7
 7 2 9 137.69 40.5
 9 -3 -9 15.7 36.5
 8 -3 -9 23.9 31.9
 7 -3 -9 133.29 42.4
 6 -3 -9 273.47 33.5
 5 -3 -9 14.1 27.6
 -5 3 9 10.5 26.7
 4 -3 -9 15.9 15.4
 -4 3 9 -8.2 18.4
 -4 3 9 15.7 14.7
 -4 3 9 9.2 12.9
 3 -3 -9 572.54 43.7
 -3 3 9 462.15 38.4
 -3 3 9 508.35 39.8
 -3 3 9 525.15 43.9
 -3 3 9 512.45 35.3
 2 -3 -9 147.09 14.2
 2 -3 -9 90.49 21
 -2 3 9 110.29 23
 -2 3 9 135.89 22.3
 -2 3 9 113.99 11.5
 -2 3 9 181.38 26.8
 1 -3 -9 585.94 38.4
 1 -3 -9 612.54 49.8
 1 -3 -9 538.25 43.9
 -1 3 9 507.55 42.5
 -1 3 9 562.14 43.3
 -1 3 9 616.24 43.9
 0 -3 -9 763.72 57.79
 0 3 9 679.83 50.79
 0 3 9 777.32 51.79
 -1 -3 -9 93.29 24.3
 1 3 9 121.99 22.8
 1 3 9 135.39 23.1
 -2 -3 -9 82.69 8.3
 2 3 9 108.49 22.1
 2 3 9 121.09 24.6
 2 3 9 79.89 7.7
 -3 -3 -9 41.1 11
 -3 -3 -9 69.29 24.1
 3 3 9 82.89 21.1
 3 3 9 36.2 24.7
 3 3 9 35.4 9.8
 -4 -3 -9 -3.6 20.7
 4 3 9 -5.8 18.8
 4 3 9 53.69 27.5
 4 3 9 6.8 17
 5 3 9 51.39 30.8
 5 3 9 39.8 19.7
 5 3 9 10 16.8
 6 3 9 21 21
 6 3 9 87.09 36.2
 6 3 9 37.4 18.2
 9 -4 -9 36.3 37.1
 8 -4 -9 -10.9 31.7
 7 -4 -9 24.9 29
 6 -4 -9 35.5 24.1
 -6 4 9 51.09 20.2
 5 -4 -9 324.87 31.4
 -5 4 9 335.27 31.1
 -5 4 9 302.07 28.8
 4 -4 -9 28.6 15.7
 -4 4 9 55.09 28.1
 -4 4 9 14.3 16.5
 3 -4 -9 1.5 10.5
 -3 4 9 21.2 16.9
 -3 4 9 6.9 10
 -3 4 9 0.6 28.2
 2 -4 -9 -0.9 6.1
 -2 4 9 8.2 5.7
 -2 4 9 -7 19.9
 -2 4 9 -24.8 20.4
 -1 4 9 556.44 43.3
 -1 4 9 569.74 44.3
 0 4 9 459.35 37.6
 0 4 9 500.05 39.4
 -1 -4 -9 76.49 24.3
 1 4 9 5.7 27.7
 -2 -4 -9 310.57 35.6
 2 4 9 272.67 20.6
 2 4 9 291.47 33.2
 -3 -4 -9 27.3 26.6
 -3 -4 -9 21.7 9.8
 3 4 9 5 37
 3 4 9 12 20.8
 3 4 9 12.1 8.4
 -4 -4 -9 49.6 30.6
 4 4 9 90.49 23.5
 4 4 9 66.29 18.4
 4 4 9 53.49 28.8
 5 4 9 2.3 22.5
 5 4 9 34.9 23.8
 5 4 9 32 33.8
 6 4 9 25.9 27.3
 6 4 9 -10.7 33.6
 9 -5 -9 97.09 38.7
 8 -5 -9 66.49 33.2
 7 -5 -9 5.3 27.5
 6 -5 -9 25.1 23.3
 -6 5 9 8 15.5
 -6 5 9 9.5 19.5
 5 -5 -9 22.9 19.1
 -5 5 9 8.4 19.9
 4 -5 -9 187.78 25.7
 -4 5 9 203.78 25.3
 -4 5 9 145.09 25.8
 -3 5 9 42 25.7
 -3 5 9 62.89 22.8
 2 -5 -9 24.7 18.4
 2 -5 -9 16.5 8
 -2 5 9 24.3 7.8
 1 -5 -9 -34.3 20.4
 0 -5 -9 17.2 32.6
 0 5 9 -4.5 24.8
 -1 -5 -9 -6.7 24.2
 1 5 9 34.9 29.5
 -2 -5 -9 202.68 42.1
 2 5 9 234.38 31.2
 2 5 9 144.69 14.5
 2 5 9 182.88 13.3
 -3 -5 -9 72.69 29.8
 3 5 9 38.6 27.5
 3 5 9 51.09 12.5
 4 5 9 177.48 19.1
 4 5 9 129.69 28.4
 4 5 9 264.57 47.7
 -5 -5 -9 128.19 35.7
 5 5 9 11 24.3
 5 5 9 56.29 35.8
 9 -6 -9 -6.1 32.6
 8 -6 -9 -21.9 28.3
 7 -6 -9 64.09 30
 -7 6 9 20.8 20.1
 6 -6 -9 515.75 273.97
 -6 6 9 187.08 27.2
 5 -6 -9 236.98 27.1
 -5 6 9 207.98 35.8
 4 -6 -9 53.89 16.4
 -4 6 9 45.5 23.3
 -4 6 9 65.69 15.6
 3 -6 -9 53.69 15.2
 -3 6 9 76.19 15.7
 2 -6 -9 222.08 18.6
 2 -6 -9 243.28 28.1
 -2 6 9 233.48 22.5
 -2 6 9 214.98 27.9
 1 -6 -9 152.58 25.9
 -1 6 9 125.19 21.9
 0 -6 -9 -41.9 34.3
 0 6 9 -3.9 19
 -1 -6 -9 123.19 40.2
 1 6 9 91.89 24.6
 -2 -6 -9 76.19 30.1
 2 6 9 66.89 7.8
 2 6 9 64.99 26.4
 -3 -6 -9 139.69 34.8
 3 6 9 78.89 32.3
 -4 -6 -9 80.59 36.6
 4 6 9 72.19 48.4
 -5 -6 -9 -10.3 34.7
 5 6 9 -10.3 32.3
 5 6 9 7.7 26.8
 8 -7 -9 20.6 29.9
 7 -7 -9 28.7 40.4
 -7 7 9 44.6 31.1
 -6 7 9 174.78 35.2
 5 -7 -9 80.99 28.2
 -5 7 9 73.99 25.3
 4 -7 -9 10 14.3
 -4 7 9 28.8 24.5
 -4 7 9 19.2 10.8
 -4 7 9 17.5 14.6
 3 -7 -9 -4.6 18.9
 3 -7 -9 24.6 13.9
 -3 7 9 27.2 11.2
 -3 7 9 24.6 13.1
 2 -7 -9 75.09 23.6
 -2 7 9 74.69 17.7
 1 -7 -9 175.88 29.6
 -1 7 9 198.08 25.4
 0 -7 -9 16.1 26.8
 0 7 9 17.1 29.5
 -1 -7 -9 19.1 29.7
 1 7 9 57.09 24.1
 -2 -7 -9 5.1 30.3
 2 7 9 11.6 27.8
 -3 -7 -9 536.25 54.79
 3 7 9 563.94 55.09
 -4 -7 -9 161.68 54.59
 4 7 9 134.39 40.3
 -5 -7 -9 5.6 38.8
 5 7 9 -32.3 34.6
 8 -8 -9 6.6 30.7
 7 -8 -9 34.3 38.7
 -7 8 9 22.8 24.4
 6 -8 -9 127.59 34.6
 -6 8 9 14 23.7
 -5 8 9 147.09 29.9
 4 -8 -9 301.67 29.7
 4 -8 -9 306.37 27.4
 -4 8 9 280.77 36.7
 -4 8 9 363.46 27.5
 3 -8 -9 20.6 10.9
 3 -8 -9 8.2 21.5
 -3 8 9 23.4 20.4
 2 -8 -9 12.7 23.2
 -2 8 9 21 16.7
 1 -8 -9 7.6 35.5
 -1 8 9 14.2 27
 0 -8 -9 240.88 37.5
 0 8 9 293.27 37.9
 -1 -8 -9 7.6 32.3
 1 8 9 18.4 24.9
 -2 -8 -9 126.59 38.3
 2 8 9 121.19 45
 -3 -8 -9 17.9 37
 3 8 9 62.59 49.5
 -4 -8 -9 36 38.2
 4 8 9 27.3 34.5
 8 -9 -9 -3.4 33.6
 7 -9 -9 -1.1 36.6
 -7 9 9 -11.7 36
 6 -9 -9 56.39 24.2
 -6 9 9 85.39 27.1
 5 -9 -9 3.1 18.6
 -5 9 9 39.8 28.3
 4 -9 -9 4.2 20
 4 -9 -9 1.6 15.4
 3 -9 -9 5.5 23.2
 3 -9 -9 -13 18.4
 -3 9 9 18.9 14
 2 -9 -9 536.45 53.79
 -2 9 9 545.75 52.29
 1 -9 -9 39.7 29
 -1 9 9 -16.9 27.1
 0 -9 -9 13.4 31.4
 0 9 9 11.8 22.9
 -1 -9 -9 78.99 36.8
 1 9 9 25.9 28.3
 -2 -9 -9 316.37 61.79
 2 9 9 268.97 42
 -3 -9 -9 26.1 39.7
 3 9 9 6.6 35.1
 -4 -9 -9 36.2 43.3
 7 -10 -9 33.1 42.6
 6 -10 -9 23.3 26.6
 -6 10 9 36.1 29.2
 5 -10 -9 58.69 29.8
 -5 10 9 11 28.6
 4 -10 -9 101.59 24.3
 4 -10 -9 69.99 19.2
 3 -10 -9 122.39 24.8
 3 -10 -9 130.49 29.6
 -3 10 9 108.29 24.4
 2 -10 -9 34.2 28.2
 -2 10 9 -1.2 17.9
 1 -10 -9 55.09 31.9
 -1 10 9 0.8 20
 0 -10 -9 190.88 39.6
 0 10 9 112.59 27.9
 -1 -10 -9 -21.4 37.5
 1 10 9 -2.7 29
 -2 -10 -9 1.6 40.3
 2 10 9 6 34.8
 -3 -10 -9 94.39 44
 7 -11 -9 62.09 31.2
 6 -11 -9 -6 26.9
 -6 11 9 36.7 38.9
 -5 11 9 12.2 32.1
 4 -11 -9 -29.6 28.3
 3 -11 -9 189.28 42
 2 -11 -9 -19.2 27.6
 -2 11 9 0 13
 1 -11 -9 33.7 51.49
 -1 11 9 9.6 16.3
 0 -11 -9 51.39 58.09
 -1 -11 -9 6.4 40.7
 -2 -11 -9 23.5 46.8
 4 -12 -9 20.2 30.8
 3 -12 -9 198.48 41.7
 2 -12 -9 18.5 36
 1 -12 -9 46.3 59.19
 0 -12 -9 14.2 59.09
 -1 -12 -9 83.29 45.7
 4 -13 -9 -29.9 32.7
 3 -13 -9 -11.2 38.9
 2 -13 -9 -47.1 42.4
 1 -13 -9 91.49 64.09
 -1 16 -10 45.3 42.8
 -2 16 -10 4.5 15.6
 1 15 -10 1.7 15
 0 15 -10 11.2 17
 -1 15 -10 45.6 40.4
 -2 15 -10 4.1 43.2
 3 -15 10 35.4 46.6
 4 -15 10 18.5 52.09
 2 14 -10 51.69 45.2
 1 14 -10 54.89 26.3
 0 14 -10 98.59 38.7
 -1 14 -10 -0.1 34.7
 -2 14 -10 69.29 41.2
 2 -14 10 143.29 41.2
 3 -14 10 8.9 41.4
 4 -14 10 60.69 46.8
 5 -14 10 -8.4 66.19
 3 13 -10 -25.1 44.4
 2 13 -10 -9.3 23.3
 1 13 -10 28 46.3
 0 13 -10 57.29 32.7
 -1 13 -10 155.28 48.7
 2 -13 10 -33.8 35.5
 3 -13 10 160.28 44.7
 4 -13 10 -17.9 39.4
 5 -13 10 148.39 62.09
 6 -13 10 -52.89 43
 4 12 -10 -47 40.5
 3 12 -10 186.08 42.1
 2 12 -10 -27.7 31.5
 1 12 -10 155.58 34.9
 0 12 -10 91.39 43.1
 -1 12 -10 117.79 33.4
 2 -12 10 -6.5 34.4
 3 -12 10 -32.5 35.7
 4 -12 10 74.99 38.9
 5 -12 10 94.69 55.59
 6 -12 10 63.59 40
 7 -12 10 58.29 42.9
 5 11 -10 55.39 42.5
 4 11 -10 -2.6 50.19
 3 11 -10 11.1 31
 2 11 -10 122.59 44.4
 1 11 -10 366.46 42.5
 0 11 -10 150.78 32.4
 -1 11 -10 221.48 36.7
 1 -11 10 286.87 40.1
 2 -11 10 185.68 49.9
 3 -11 10 21.6 34.2
 4 -11 10 38.3 34.2
 5 -11 10 -33.4 47
 6 -11 10 46.2 35.3
 7 -11 10 49.99 42.8
 6 10 -10 -0.7 12.2
 5 10 -10 -26.5 36.9
 4 10 -10 83.39 46.1
 3 10 -10 103.79 31.6
 2 10 -10 79.09 29.1
 1 10 -10 -22.4 24.4
 0 10 -10 7.3 34.5
 2 -10 10 41.9 31
 3 -10 10 9.5 31
 4 -10 10 413.16 47.1
 5 -10 10 61.29 44.3
 6 -10 10 19.6 15.6
 6 -10 10 -0.1 32.1
 7 -10 10 6.9 14.6
 6 9 -10 63.19 41.9
 5 9 -10 -4.5 31.9
 4 9 -10 401.46 54.29
 3 9 -10 85.69 29.3
 2 9 -10 24.4 25
 1 9 -10 -28.1 23.1
 0 9 -10 36.5 24.1
 1 -9 10 60.19 29.7
 2 -9 10 55.39 30.9
 3 -9 10 17.3 39.7
 4 -9 10 49.99 29
 5 -9 10 0.2 39.4
 6 -9 10 24.6 31.4
 7 -9 10 6.1 15.8
 8 -9 10 -6.9 18.2
 7 8 -10 49.3 44.6
 6 8 -10 -23.4 50.49
 5 8 -10 63.89 31.4
 4 8 -10 0.6 27.3
 3 8 -10 6.8 24.8
 2 8 -10 0.9 22.3
 1 8 -10 606.34 49.4
 0 8 -10 169.38 28.8
 1 -8 10 -6.6 25.8
 2 -8 10 -20.3 25.8
 3 -8 10 334.37 46.1
 4 -8 10 243.08 33.6
 5 -8 10 -1.5 37
 6 -8 10 81.39 31.1
 6 -8 10 109.99 27.4
 7 -8 10 19.7 20.3
 7 -8 10 -2.8 16.6
 8 -8 10 7.5 14.5
 7 7 -10 -7.7 37.9
 6 7 -10 1 31.4
 5 7 -10 275.77 47.6
 4 7 -10 296.07 37.6
 3 7 -10 67.59 25.6
 2 7 -10 -5.8 21.2
 1 7 -10 9.8 20.5
 0 7 -10 -2.8 20.4
 1 -7 10 201.78 32.1
 2 -7 10 -12.4 34
 3 -7 10 32.8 31.9
 -4 7 -10 80.09 19.9
 4 -7 10 43 23.7
 5 -7 10 81.49 36.6
 6 -7 10 232.38 36.7
 6 -7 10 254.37 28.1
 7 -7 10 -3.9 19.5
 7 -7 10 -37.3 26.7
 8 -7 10 33.8 16.7
 7 6 -10 -39.6 36.1
 6 6 -10 21 30
 5 6 -10 -31.3 26
 4 6 -10 19.2 34.2
 3 6 -10 15.5 21.9
 2 6 -10 709.03 57.09
 1 6 -10 394.36 35.9
 0 6 -10 185.48 26.6
 1 -6 10 566.44 48.3
 2 -6 10 334.97 34.8
 -3 6 -10 74.09 19.3
 3 -6 10 96.79 22.9
 -4 6 -10 119.29 19.6
 4 -6 10 99.39 24.7
 -5 6 -10 301.07 29.1
 5 -6 10 279.07 41.2
 6 -6 10 88.29 27.7
 -7 6 -10 28.5 22.7
 7 -6 10 29.6 28.8
 7 -6 10 70.69 24.1
 8 -6 10 6.2 14.4
 8 -6 10 -2.5 14.8
 8 5 -10 42.9 44
 7 5 -10 29.9 34.1
 6 5 -10 51.69 31.8
 5 5 -10 -58.99 34.4
 4 5 -10 32.1 44.5
 3 5 -10 63.99 22
 2 5 -10 -11.4 18.1
 1 5 -10 7.3 17.5
 0 5 -10 669.53 49.2
 0 5 -10 573.64 45.7
 -1 5 -10 -22 18.8
 -1 5 -10 -10.7 14.4
 1 -5 10 2.2 20.4
 -2 5 -10 41.3 17.9
 -2 5 -10 32.5 15.9
 2 -5 10 53.99 19.7
 -3 5 -10 711.13 56.59
 3 -5 10 655.33 49.4
 -4 5 -10 12 14.5
 4 -5 10 34.8 22.7
 -5 5 -10 16.2 12.8
 5 -5 10 8.8 18.8
 5 -5 10 -5.6 31.5
 6 -5 10 27.6 25.6
 6 -5 10 1.3 30.6
 -7 5 -10 349.17 34.5
 7 -5 10 248.48 42.5
 8 -5 10 -23.8 23.5
 8 -5 10 2.8 14.9
 8 4 -10 47.2 39.2
 7 4 -10 123.59 48.5
 6 4 -10 266.37 94.99
 5 4 -10 106.19 27.3
 4 4 -10 250.97 30.1
 3 4 -10 129.69 23.3
 2 4 -10 25.2 17.8
 1 4 -10 59.99 19.9
 1 4 -10 51.49 17.5
 1 4 -10 84.09 21.9
 0 4 -10 360.46 32.1
 0 4 -10 373.86 33.2
 0 4 -10 374.66 31.7
 -1 4 -10 94.49 20.3
 -1 4 -10 134.49 18.2
 1 -4 10 151.08 30.2
 -2 4 -10 47.6 17.2
 -2 4 -10 81.09 16.1
 2 -4 10 121.69 19.6
 -3 4 -10 35.4 20.4
 -3 4 -10 0.4 15.2
 3 -4 10 1.7 15.7
 -4 4 -10 40.7 14.3
 4 -4 10 1.6 17.4
 5 -4 10 183.18 26.5
 5 -4 10 170.48 33.8
 -6 4 -10 20 21.5
 6 -4 10 11.3 23.3
 6 -4 10 -6 23.6
 -7 4 -10 23.9 28.7
 7 -4 10 -3.2 27.4
 7 -4 10 -7.2 23.7
 8 -4 10 -4 16.6
 8 -4 10 23 21
 8 3 -10 44.3 38.7
 7 3 -10 136.99 35.4
 6 3 -10 -4 27
 5 3 -10 222.58 23.3
 4 3 -10 -12.3 18.8
 3 3 -10 1259.57 101.59
 3 3 -10 1172.18 79.19
 2 3 -10 842.12 63.29
 2 3 -10 803.02 55.09
 1 3 -10 341.37 33.7
 1 3 -10 450.75 35.4
 1 3 -10 433.16 37.7
 0 3 -10 -33.9 19.9
 0 3 -10 -1 12.6
 0 3 -10 25.1 17.9
 -1 3 -10 558.74 43.4
 -1 3 -10 625.54 41.4
 -2 3 -10 715.93 46.7
 -2 3 -10 757.22 55.99
 2 -3 10 591.24 48.3
 -3 3 -10 42.2 21.9
 -3 3 -10 15.8 19.5
 3 -3 10 28.1 15.1
 -4 3 -10 159.28 26.9
 4 -3 10 118.19 20.9
 -5 3 -10 30.1 22.1
 5 -3 10 16.3 20.8
 5 -3 10 10.8 27.7
 -6 3 -10 70.79 23
 6 -3 10 47.7 25.9
 6 -3 10 16.4 32
 -7 3 -10 57.89 21.5
 7 -3 10 62.19 28.2
 7 -3 10 75.89 32.1
 8 -3 10 5.7 13.8
 8 -3 10 2.7 18.2
 8 2 -10 48.4 36.2
 7 2 -10 21.1 29.9
 6 2 -10 218.88 34.1
 6 2 -10 281.77 21.7
 5 2 -10 149.69 19.4
 5 2 -10 120.39 27.4
 4 2 -10 -16.2 16.7
 4 2 -10 -4.6 17.3
 3 2 -10 38.7 22.7
 3 2 -10 32.7 17.6
 -3 -2 10 35.8 22.3
 2 2 -10 16 14.2
 2 2 -10 21.7 17.8
 -2 -2 10 66.79 21.3
 1 2 -10 577.54 47
 1 2 -10 689.93 45.5
 0 2 -10 328.17 28.9
 0 2 -10 349.17 27.4
 0 2 -10 393.96 31.5
 -1 2 -10 13.5 21.4
 -1 2 -10 1.6 9.5
 1 -2 10 -19.4 13.7
 -2 2 -10 47 15.7
 -2 2 -10 28.1 11.9
 -2 2 -10 40.7 22.2
 2 -2 10 66.99 13.8
 -3 2 -10 247.58 28.6
 -3 2 -10 183.68 21.6
 3 -2 10 227.08 21.8
 -4 2 -10 537.95 46.9
 4 -2 10 425.46 36.4
 -5 2 -10 84.49 31.1
 5 -2 10 10.1 22.3
 5 -2 10 5.5 25.9
 -6 2 -10 217.48 28.5
 6 -2 10 153.88 31.1
 6 -2 10 209.58 36.4
 -7 2 -10 63.79 21.5
 7 -2 10 73.29 28.2
 7 -2 10 76.79 40.6
 8 -2 10 -17.6 20.9
 8 -2 10 -10.2 30.5
 9 1 -10 24.5 37.3
 8 1 -10 115.79 48.3
 7 1 -10 -9.8 28.7
 6 1 -10 -41.8 34.7
 5 1 -10 258.77 23.1
 5 1 -10 189.48 29.4
 4 1 -10 1478.95 91.29
 4 1 -10 1417.06 105.29
 4 1 -10 1550.94 105.69
 3 1 -10 580.14 43
 3 1 -10 530.25 40.6
 3 1 -10 553.24 40.2
 -3 -1 10 558.94 40.4
 2 1 -10 178.68 27.6
 2 1 -10 171.78 18.8
 2 1 -10 207.78 23.4
 -2 -1 10 179.28 23.2
 1 1 -10 523.45 37.1
 1 1 -10 534.95 40.1
 1 1 -10 549.05 42.6
 0 1 -10 169.38 24.5
 0 1 -10 185.68 18.5
 0 1 -10 131.39 21.4
 0 1 -10 159.48 15.6
 0 -1 10 186.38 24.3
 -1 1 -10 486.25 41.4
 -1 1 -10 467.65 46.2
 -1 1 -10 555.64 40.4
 1 -1 10 597.24 40.9
 -2 1 -10 148.19 26.1
 -2 1 -10 205.48 17.9
 2 -1 10 200.08 29.9
 2 -1 10 200.98 18.3
 -3 1 -10 8.7 12.5
 -3 1 -10 -6.2 29.6
 3 -1 10 42.2 17.5
 3 -1 10 -6.4 16
 -4 1 -10 4.8 21.4
 -4 1 -10 10.4 16.1
 4 -1 10 -21.1 21.4
 4 -1 10 -10.7 14.4
 -5 1 -10 29.7 21.9
 5 -1 10 33.5 25.2
 5 -1 10 25.5 23.7
 -6 1 -10 123.69 24.1
 6 -1 10 80.79 27.9
 6 -1 10 40.7 23.9
 -7 1 -10 139.59 30.6
 7 -1 10 165.58 39.6
 7 -1 10 97.69 33.1
 8 -1 10 30.3 39.4
 8 -1 10 70.19 60.59
 9 0 -10 -43 38
 8 0 -10 20.6 44.5
 7 0 -10 52.79 29.7
 6 0 -10 -13 25
 5 0 -10 -6.5 16.8
 5 0 -10 37.6 21.7
 5 0 -10 -17 14.9
 4 0 -10 119.69 27.7
 4 0 -10 92.79 25.8
 4 0 -10 120.29 20.7
 3 0 -10 211.08 25.9
 3 0 -10 169.88 22.5
 3 0 -10 159.28 23.6
 -3 0 10 135.59 19.2
 2 0 -10 26.8 17.1
 2 0 -10 40.8 17.7
 2 0 -10 11.6 10.6
 -2 0 10 24.4 20.9
 -2 0 10 17.9 15.4
 1 0 -10 102.99 14.7
 1 0 -10 191.08 27.7
 1 0 -10 127.49 22.2
 1 0 -10 136.79 15.2
 -1 0 10 149.09 24.4
 0 0 -10 271.07 29
 0 0 -10 342.07 25
 0 0 -10 351.96 33
 0 0 -10 347.37 23.1
 0 0 10 326.07 29.1
 0 0 10 329.77 30.5
 -1 0 -10 1264.17 78.99
 -1 0 -10 1136.89 78.19
 1 0 10 996.4 81.89
 1 0 10 1115.29 72.19
 1 0 10 1191.98 84.59
 -2 0 -10 85.69 14
 -2 0 -10 88.59 23.3
 2 0 10 69.19 13.6
 2 0 10 105.89 20.1
 -3 0 -10 173.48 20.8
 -3 0 -10 134.09 26.5
 3 0 10 182.18 20.9
 3 0 10 175.48 27.1
 3 0 10 142.69 21.8
 -4 0 -10 13.5 30.5
 -4 0 -10 -7.1 15.1
 4 0 10 49.9 24
 4 0 10 -10.1 13.6
 4 0 10 26.1 16.8
 -5 0 -10 43.9 23.5
 5 0 10 111.29 37.6
 5 0 10 44.9 24.7
 5 0 10 53.29 22.8
 -6 0 -10 36.8 30.7
 6 0 10 2.5 27.3
 6 0 10 55.79 63.19
 7 0 10 66.59 33.8
 7 0 10 78.69 28
 8 0 10 -20.8 28.8
 9 -1 -10 111.59 39.5
 8 -1 -10 8.2 32.3
 7 -1 -10 105.49 42.2
 6 -1 -10 -25.1 23.6
 5 -1 -10 189.58 27.7
 5 -1 -10 236.38 21.4
 -5 1 10 215.18 20.5
 4 -1 -10 9.6 13.8
 4 -1 -10 -6.5 16
 4 -1 -10 37.8 17.4
 -4 1 10 28.5 16.3
 3 -1 -10 -24.2 13.3
 3 -1 -10 -6.7 16.2
 3 -1 -10 20 15.7
 -3 1 10 2.7 28.1
 -3 1 10 -16.6 17.3
 2 -1 -10 194.38 20.7
 2 -1 -10 208.28 24.8
 -2 1 10 204.08 22.3
 -2 1 10 214.38 20.3
 -2 1 10 265.97 28.2
 1 -1 -10 54.89 27.6
 1 -1 -10 55.79 12.3
 1 -1 -10 42.3 9.5
 -1 1 10 61.19 20.5
 -1 1 10 40.9 17
 0 -1 -10 485.15 31.8
 0 -1 -10 516.05 32
 0 -1 -10 450.75 45.3
 0 1 10 460.85 37.6
 0 1 10 510.55 38.6
 -1 -1 -10 269.67 30.3
 -1 -1 -10 233.28 16.6
 1 1 10 279.87 27.3
 -2 -1 -10 10.2 30.1
 -2 -1 -10 32.2 7.9
 2 1 10 42.2 8.1
 2 1 10 66.79 26.3
 -3 -1 -10 0.1 31.5
 -3 -1 -10 61.29 12.1
 3 1 10 59.19 18.9
 3 1 10 72.89 15.1
 3 1 10 25.8 23.3
 -4 -1 -10 393.26 37.6
 -4 -1 -10 362.46 38
 4 1 10 375.86 39.1
 4 1 10 373.36 30
 -5 -1 -10 10.5 31.8
 5 1 10 -22.3 16.9
 5 1 10 -1.2 39.6
 5 1 10 -27.7 16.3
 6 1 10 4.5 14.8
 6 1 10 39.3 42.4
 6 1 10 18.3 21.4
 7 1 10 48.7 27.5
 7 1 10 -71.79 48.1
 9 -2 -10 -55.79 36.8
 8 -2 -10 11.5 32
 7 -2 -10 58.99 41.1
 6 -2 -10 36.6 24
 5 -2 -10 68.69 21.8
 -5 2 10 72.89 10.1
 4 -2 -10 223.08 24.2
 4 -2 -10 212.98 23.4
 -4 2 10 215.78 24.1
 -4 2 10 252.07 35.2
 -4 2 10 260.57 28.2
 3 -2 -10 -27.7 16.8
 3 -2 -10 -8.8 16.4
 -3 2 10 -14.5 19.8
 -3 2 10 5.4 11.2
 -3 2 10 1.4 12.4
 2 -2 -10 44.4 9.6
 2 -2 -10 13.2 18.8
 -2 2 10 56.79 11.8
 -2 2 10 30.4 15.2
 -2 2 10 62.69 29.1
 1 -2 -10 -4.1 7.1
 1 -2 -10 -42 19.6
 1 -2 -10 8.5 7
 -1 2 10 36.8 22.7
 -1 2 10 -0.2 16.4
 -1 2 10 -20.9 19.4
 0 -2 -10 657.33 55.89
 0 2 10 677.73 48
 -1 -2 -10 301.77 33.5
 1 2 10 336.27 31.7
 -2 -2 -10 8.6 22.6
 -2 -2 -10 31.2 8.5
 2 2 10 34.7 22.6
 2 2 10 30.6 27.5
 -3 -2 -10 63.59 15.1
 -3 -2 -10 55.49 24.2
 3 2 10 60.09 25.6
 3 2 10 51.19 13.5
 3 2 10 42.1 20.2
 -4 -2 -10 16.8 15.4
 -4 -2 -10 38.9 23.7
 4 2 10 69.19 38.2
 4 2 10 12.5 18.9
 4 2 10 5.5 11.9
 5 2 10 -6.1 40.7
 5 2 10 4.3 16.4
 5 2 10 -2.4 17.7
 6 2 10 240.08 25.5
 6 2 10 237.48 49.8
 6 2 10 213.88 35.7
 7 2 10 -7 38.9
 9 -3 -10 106.49 40.1
 8 -3 -10 -8.1 31
 7 -3 -10 148.69 43.8
 6 -3 -10 10.5 23.5
 5 -3 -10 -8.9 20.1
 -5 3 10 33.2 28.8
 4 -3 -10 140.59 20.5
 -4 3 10 177.58 26
 -4 3 10 147.39 22.4
 -4 3 10 193.68 17.5
 -4 3 10 171.18 20.9
 3 -3 -10 46.8 19
 3 -3 -10 15.2 16.1
 -3 3 10 15.9 11.1
 -3 3 10 46.9 21.6
 -3 3 10 22.9 18.7
 -3 3 10 16.7 16.6
 2 -3 -10 196.38 27
 2 -3 -10 208.28 17.8
 -2 3 10 225.58 23.2
 -2 3 10 234.88 34.6
 -2 3 10 226.58 18.9
 1 -3 -10 496.25 44.6
 -1 3 10 604.04 44.9
 -1 3 10 609.14 45.3
 0 -3 -10 41.6 22.9
 0 3 10 52.09 20.5
 -1 -3 -10 123.39 34
 1 3 10 74.29 22.4
 1 3 10 56.59 22.1
 -2 -3 -10 103.99 9.9
 -2 -3 -10 107.39 25.9
 2 3 10 100.49 10.5
 2 3 10 113.09 24.2
 2 3 10 65.89 34
 -3 -3 -10 438.06 34
 -3 -3 -10 419.16 43.9
 3 3 10 475.55 39.5
 3 3 10 486.25 43.8
 3 3 10 519.95 90.69
 -4 -3 -10 29.7 15
 4 3 10 12.1 12.1
 4 3 10 -19.5 20.6
 4 3 10 -27.6 27
 5 3 10 43.5 22.1
 5 3 10 149.19 45.1
 5 3 10 29.2 17.2
 6 3 10 36.7 35.1
 7 3 10 6.5 37.7
 9 -4 -10 51.89 37.2
 8 -4 -10 34.5 32
 7 -4 -10 0.6 28.8
 6 -4 -10 95.39 26.5
 -6 4 10 130.69 24.2
 5 -4 -10 831.82 60.09
 -5 4 10 754.62 60.39
 -4 4 10 95.39 14.1
 -4 4 10 87.19 17.2
 -4 4 10 147.99 24.9
 3 -4 -10 58.59 12
 -3 4 10 54.99 22.9
 -3 4 10 29.6 20
 -3 4 10 46 28.1
 2 -4 -10 144.09 15.4
 -2 4 10 125.69 20.1
 -2 4 10 167.08 26.7
 -2 4 10 134.19 12.3
 -1 4 10 461.35 40.2
 0 -4 -10 51.29 25.3
 0 4 10 79.49 20.9
 0 4 10 84.39 22.9
 -1 -4 -10 562.54 44
 1 4 10 490.05 42.2
 1 4 10 453.55 41.5
 -2 -4 -10 21.4 26.1
 2 4 10 22 24.1
 2 4 10 7.2 22.1
 2 4 10 14 3.1
 2 4 10 13.4 3.6
 -3 -4 -10 130.79 12.9
 3 4 10 93.59 25.5
 3 4 10 118.29 14.2
 3 4 10 150.08 38.2
 4 4 10 34.8 29.4
 4 4 10 2.2 22.9
 4 4 10 8.3 11.3
 5 4 10 349.47 37.2
 5 4 10 426.36 57.89
 6 4 10 33.9 32.5
 9 -5 -10 -8.3 49.9
 8 -5 -10 28.4 31.8
 7 -5 -10 121.39 32.1
 6 -5 -10 361.36 274.47
 5 -5 -10 -34.7 18.7
 -5 5 10 2.8 21.6
 4 -5 -10 -18.3 20.3
 -4 5 10 -1.6 30.4
 -4 5 10 21.4 19
 3 -5 -10 817.82 60.69
 -3 5 10 894.01 60.49
 -3 5 10 794.02 64.89
 2 -5 -10 273.47 21.4
 -2 5 10 272.27 21.5
 -2 5 10 246.48 32.3
 -1 5 10 174.98 24.6
 -1 5 10 225.28 30.2
 0 5 10 176.18 26.6
 0 5 10 255.87 30.2
 -1 -5 -10 104.99 28.7
 1 5 10 65.79 24.1
 2 5 10 57.59 26.3
 -3 -5 -10 18.2 30.4
 3 5 10 77.49 30.1
 3 5 10 45.3 25.7
 4 5 10 63.49 26.9
 4 5 10 64.59 33.5
 5 5 10 27.3 47.9
 5 5 10 14.9 25.3
 6 5 10 9.7 26.8
 8 -6 -10 6.1 30.5
 7 -6 -10 14 27.8
 -7 6 10 18.1 30.7
 6 -6 -10 147.79 28.2
 -6 6 10 139.99 36.5
 5 -6 -10 37 19.8
 -5 6 10 42 23.9
 4 -6 -10 17.7 14.4
 -4 6 10 28.1 24.3
 -4 6 10 -12.1 13.1
 3 -6 -10 77.09 11.6
 -3 6 10 31.1 34.7
 -3 6 10 99.79 33.7
 2 -6 -10 404.46 33.5
 2 -6 -10 446.96 39.8
 -2 6 10 561.64 38.2
 -2 6 10 512.25 43.7
 1 -6 -10 139.89 27.9
 0 -6 -10 368.76 45.6
 0 6 10 288.47 32.6
 -1 -6 -10 93.19 41.9
 1 6 10 107.79 26.4
 -2 -6 -10 717.13 60.09
 2 6 10 763.72 58.79
 -3 -6 -10 43.2 34.1
 3 6 10 -1.3 29.3
 -4 -6 -10 40.9 35.6
 4 6 10 -17.1 34.5
 4 6 10 72.89 29.8
 5 6 10 -4.7 45.4
 5 6 10 -0.1 28.2
 8 -7 -10 10.8 44.6
 7 -7 -10 10.3 26.2
 -7 7 10 31.7 25.9
 6 -7 -10 92.69 26.4
 -6 7 10 104.29 26.7
 5 -7 -10 137.79 22.2
 -5 7 10 126.59 28.6
 4 -7 -10 96.39 20.5
 -4 7 10 74.79 27.4
 3 -7 -10 28.7 13.3
 -3 7 10 70.39 22.1
 2 -7 -10 183.38 28.6
 -2 7 10 145.89 17.5
 -2 7 10 203.38 29.2
 1 -7 -10 252.27 33.1
 -1 7 10 186.68 27.4
 0 -7 -10 40.7 29.1
 0 7 10 52.99 23.4
 -1 -7 -10 27.5 30.5
 1 7 10 43.9 25
 -2 -7 -10 16.6 32.9
 2 7 10 33.5 41
 -3 -7 -10 30.9 37.2
 3 7 10 6.9 32.8
 -4 -7 -10 79.39 40.8
 4 7 10 138.69 41.3
 -5 -7 -10 138.19 42.9
 8 -8 -10 37.1 34
 7 -8 -10 1.4 21.6
 -7 8 10 6.7 25.5
 6 -8 -10 159.68 28.4
 -6 8 10 136.39 29.6
 5 -8 -10 21.2 75.09
 -5 8 10 13.2 26.8
 4 -8 -10 93.49 20.7
 -4 8 10 68.69 14.7
 -4 8 10 145.79 31.4
 3 -8 -10 445.46 32.5
 -3 8 10 405.66 42.3
 -3 8 10 452.45 45.2
 2 -8 -10 -4.5 24.9
 -2 8 10 -21.6 18.2
 1 -8 -10 -15.3 38.8
 -1 8 10 38.1 22.2
 0 -8 -10 112.79 44.6
 0 8 10 80.69 24.9
 -1 -8 -10 115.39 50.29
 1 8 10 222.88 33.1
 -2 -8 -10 -15.8 37.3
 2 8 10 31.6 32.5
 -3 -8 -10 -12.3 37.9
 3 8 10 84.99 37.6
 -4 -8 -10 21.6 40.9
 4 8 10 42.5 40
 7 -9 -10 116.19 32.5
 6 -9 -10 276.67 140.79
 5 -9 -10 42.9 20.3
 -5 9 10 -5.6 27.2
 4 -9 -10 26.5 21.5
 4 -9 -10 39.6 15.5
 -4 9 10 12.8 28.7
 3 -9 -10 8.3 11.7
 3 -9 -10 4.8 34.7
 -3 9 10 7.2 13.6
 2 -9 -10 -10.5 37.6
 -2 9 10 41.4 18.3
 -1 9 10 92.59 23.8
 0 -9 -10 37.8 34.8
 0 9 10 6.1 30.1
 -1 -9 -10 30.9 38.1
 1 9 10 -1.4 29.1
 -2 -9 -10 -36.7 54.29
 2 9 10 -11.6 33.3
 -3 -9 -10 35 42.2
 3 9 10 71.49 39.8
 7 -10 -10 4.9 27.5
 6 -10 -10 6.3 36
 -6 10 10 12 30.6
 -5 10 10 91.79 34.5
 -4 10 10 177.88 46.6
 3 -10 -10 42.8 28
 2 -10 -10 12.3 27.8
 -2 10 10 -4.2 20.6
 1 -10 -10 -3.4 30.7
 -1 10 10 -1.8 18.5
 0 -10 -10 5 39.2
 0 10 10 27.9 20.7
 -1 -10 -10 -42.9 40.6
 1 10 10 -5.5 31.5
 -2 -10 -10 9.4 41.8
 2 10 10 -52.89 37.4
 -6 11 10 61.49 32
 -5 11 10 24.1 32.1
 4 -11 -10 -8.9 30
 3 -11 -10 2.9 25.7
 2 -11 -10 169.58 34.7
 1 -11 -10 146.29 42.3
 0 -11 -10 12.2 40.7
 0 11 10 8 13.7
 -1 -11 -10 171.08 46.7
 1 11 10 106.79 36
 4 -12 -10 -65.09 45.9
 3 -12 -10 -15.2 53.69
 2 -12 -10 -3.9 39.8
 1 -12 -10 72.19 59.39
 0 -12 -10 15.7 63.09
 1 15 -11 9.2 21
 0 15 -11 3.9 16.7
 -1 15 -11 152.18 53.09
 -2 15 -11 -12.9 44
 3 -15 11 -24.8 47.9
 4 -15 11 -1.6 49.4
 2 14 -11 -15.1 42.4
 1 14 -11 30 22.8
 0 14 -11 -56.09 36.1
 -1 14 -11 33.3 51.79
 -2 14 -11 88.39 41.7
 2 -14 11 -33.4 37.1
 3 -14 11 287.07 52.79
 4 -14 11 22.8 43.6
 5 -14 11 -74.99 45.6
 3 13 -11 -32.7 44.7
 2 13 -11 88.09 39.5
 1 13 -11 -42.1 46.2
 0 13 -11 95.69 35.7
 -1 13 -11 47 34.6
 3 -13 11 -22.6 39.1
 4 -13 11 -23.4 58.09
 5 -13 11 28.3 43.5
 6 -13 11 58.39 64.39
 4 12 -11 43.2 44.5
 3 12 -11 -58.99 36.7
 2 12 -11 118.29 36.4
 1 12 -11 146.99 35.1
 0 12 -11 58.49 31.2
 -1 12 -11 16.9 30.8
 2 -12 11 101.39 39.1
 3 -12 11 120.09 56.29
 4 -12 11 34.5 55.19
 5 -12 11 115.99 42.1
 6 -12 11 -22.5 42.9
 5 11 -11 27.8 43.7
 4 11 -11 96.49 54.19
 3 11 -11 56.99 33.4
 2 11 -11 -17.5 41.4
 1 11 -11 -0.6 27
 0 11 -11 7.7 27.4
 2 -11 11 -19.3 33.1
 3 -11 11 86.29 36.7
 4 -11 11 3.7 34.7
 5 -11 11 95.19 37.4
 6 -11 11 47.1 37.7
 7 -11 11 -2.6 13.5
 5 10 -11 14.1 39.5
 4 10 -11 -7.5 44.9
 3 10 -11 47.8 30.9
 2 10 -11 304.17 40.3
 1 10 -11 27.8 36.6
 0 10 -11 351.36 40.4
 -1 10 -11 79.69 29.9
 1 -10 11 109.39 32
 2 -10 11 41.1 32
 3 -10 11 12.7 31.7
 4 -10 11 18.6 31
 5 -10 11 -21.2 31.8
 6 -10 11 80.79 36.9
 6 -10 11 59.19 18
 7 -10 11 -9 14.9
 6 9 -11 48.5 41.5
 5 9 -11 -69.49 34.9
 4 9 -11 -1.5 42.5
 3 9 -11 -20.5 26.6
 2 9 -11 54.89 27.3
 1 9 -11 20.4 24.5
 0 9 -11 7 24.3
 1 -9 11 134.89 32.3
 2 -9 11 559.54 69.59
 3 -9 11 117.09 32.3
 4 -9 11 14.7 28.3
 5 -9 11 -59.59 28.7
 6 -9 11 265.37 40.8
 6 -9 11 248.38 40.8
 7 -9 11 -9.4 15.4
 6 8 -11 113.49 40.6
 5 8 -11 124.59 35.6
 4 8 -11 19.5 28.1
 3 8 -11 17.3 25.8
 2 8 -11 165.48 30
 1 8 -11 405.36 52.39
 0 8 -11 187.58 30.2
 1 -8 11 22.2 27.5
 2 -8 11 25.1 27.7
 3 -8 11 102.29 29.2
 4 -8 11 286.27 37.1
 5 -8 11 238.68 36
 6 -8 11 -27 28.7
 6 -8 11 -7 20
 7 -8 11 31.3 19.3
 7 -8 11 33.3 26
 8 -8 11 -6.1 17.6
 7 7 -11 -45.7 39.7
 6 7 -11 23.5 33.2
 5 7 -11 1 40
 4 7 -11 316.37 38.8
 3 7 -11 407.96 41.9
 2 7 -11 3.5 22.2
 1 7 -11 115.69 25
 0 7 -11 48.8 23.1
 1 -7 11 1036.4 88.29
 2 -7 11 18.2 26.3
 3 -7 11 339.57 37.3
 4 -7 11 195.48 30.2
 5 -7 11 220.38 33.4
 6 -7 11 108.29 33
 6 -7 11 99.59 31.2
 7 -7 11 1.1 17.9
 7 -7 11 14.2 21.2
 8 -7 11 8.5 18.3
 7 6 -11 151.28 43.3
 6 6 -11 39.7 31
 5 6 -11 29.3 27.8
 4 6 -11 182.08 39.9
 3 6 -11 -3.7 22.6
 2 6 -11 21.9 21.1
 1 6 -11 560.44 44.9
 0 6 -11 36.5 28.5
 1 -6 11 52.49 24.6
 2 -6 11 23 32.6
 3 -6 11 144.89 34
 -4 6 -11 57.69 18.5
 5 -6 11 270.97 33.9
 6 -6 11 199.48 34.1
 6 -6 11 236.18 30.8
 -7 6 -11 29.9 23.7
 7 -6 11 36.3 33.4
 7 -6 11 4.6 19.3
 7 5 -11 1.2 35.4
 6 5 -11 -23.5 31.3
 5 5 -11 299.37 44.7
 4 5 -11 403.86 40.3
 3 5 -11 22.4 21.4
 2 5 -11 760.52 55.19
 1 5 -11 37.2 25.6
 0 5 -11 37.3 17.1
 0 5 -11 -1.3 25.3
 -1 5 -11 137.09 21.1
 1 -5 11 181.38 33.7
 -2 5 -11 4.3 18
 2 -5 11 28.3 20.4
 -3 5 -11 76.49 18.7
 3 -5 11 68.59 20.8
 -4 5 -11 377.46 31.5
 4 -5 11 356.56 35.6
 5 -5 11 58.29 32.2
 5 -5 11 23.6 21
 -6 5 -11 31.1 25.5
 6 -5 11 43.7 24.8
 6 -5 11 62.19 27.8
 8 -5 11 12.2 14.1
 8 -5 11 5.3 12.6
 8 4 -11 84.79 40.7
 7 4 -11 46.1 34.6
 6 4 -11 46.7 30.1
 5 4 -11 -2.7 23.1
 4 4 -11 349.87 35.7
 3 4 -11 14.3 19.6
 2 4 -11 184.58 24.5
 1 4 -11 499.65 39.1
 1 4 -11 516.25 41.8
 0 4 -11 805.02 57.49
 0 4 -11 813.22 56.79
 0 4 -11 738.43 74.19
 -1 4 -11 376.56 33
 -1 4 -11 353.86 32.9
 1 -4 11 361.46 34.6
 -2 4 -11 5.4 16.2
 -2 4 -11 -6.2 13.6
 2 -4 11 2.5 17.5
 -3 4 -11 -15.9 22.2
 3 -4 11 27.6 17.2
 -4 4 -11 77.39 22.9
 4 -4 11 38.6 19.5
 -5 4 -11 14.3 23.5
 5 -4 11 27 25.3
 5 -4 11 21.4 29.3
 -6 4 -11 58.49 34
 6 -4 11 8.6 24.4
 6 -4 11 -49.3 24.3
 -7 4 -11 21.8 21.9
 7 -4 11 5.5 24.9
 7 -4 11 58.99 28.5
 8 -4 11 363.46 144.49
 8 3 -11 116.79 39.9
 7 3 -11 179.18 37.9
 6 3 -11 41.5 29.1
 5 3 -11 17.2 12.3
 5 3 -11 -25.9 21.8
 4 3 -11 52.69 21.6
 3 3 -11 132.89 22.1
 2 3 -11 -12.6 15.6
 1 3 -11 149.49 31.2
 1 3 -11 150.68 19.8
 1 3 -11 141.39 27.5
 0 3 -11 33.6 15.5
 0 3 -11 30.1 18.7
 0 3 -11 39.5 14.3
 -1 3 -11 111.49 19.8
 1 -3 11 84.19 19.9
 -2 3 -11 309.17 26.4
 -2 3 -11 281.67 28
 2 -3 11 316.07 28.3
 -3 3 -11 1142.49 67.69
 -3 3 -11 1022.8 67.69
 3 -3 11 992.9 71.69
 -4 3 -11 71.59 25.1
 4 -3 11 91.09 26.1
 -5 3 -11 -32.1 32.8
 5 -3 11 -9.9 21.9
 5 -3 11 0 18.9
 -6 3 -11 3.1 23.5
 6 -3 11 -16.6 25.3
 6 -3 11 -32.3 32.9
 -7 3 -11 113.19 24.9
 7 -3 11 50.29 30.2
 7 -3 11 160.78 31.6
 8 -3 11 46.4 31.3
 8 2 -11 82.99 48.8
 7 2 -11 11.2 31.6
 6 2 -11 302.07 27
 6 2 -11 329.37 38.1
 5 2 -11 391.46 30.9
 5 2 -11 287.27 36.1
 4 2 -11 29.7 14.4
 4 2 -11 27.5 18.9
 3 2 -11 2.5 22.4
 2 2 -11 40.2 15.2
 2 2 -11 54.29 15.9
 -2 -2 11 67.09 17
 1 2 -11 207.68 20.6
 1 2 -11 219.58 25.9
 1 2 -11 171.78 27
 0 2 -11 168.08 23.8
 0 2 -11 219.58 20.6
 0 2 -11 213.48 22.9
 -1 2 -11 161.18 27.6
 -1 2 -11 211.68 28.4
 -1 2 -11 149.79 16.1
 1 -2 11 92.69 23.6
 -2 2 -11 174.78 18.1
 -2 2 -11 196.68 27.4
 2 -2 11 150.88 19.2
 -3 2 -11 -5.6 13.9
 -3 2 -11 11.9 31.5
 3 -2 11 -10.2 13.1
 -4 2 -11 -3.5 22.4
 4 -2 11 19.3 22.5
 4 -2 11 -23.8 21.6
 -5 2 -11 167.08 29
 5 -2 11 182.98 30.2
 -6 2 -11 7.3 22.8
 6 -2 11 42.5 23.3
 6 -2 11 -39.7 38.1
 -7 2 -11 3.6 28.4
 7 -2 11 30 25.6
 7 -2 11 8.6 29.7
 8 -2 11 44.5 31.2
 8 1 -11 75.19 48.2
 7 1 -11 39.3 30.4
 6 1 -11 10.2 13.8
 6 1 -11 14.1 26.9
 5 1 -11 96.39 25.7
 5 1 -11 147.69 21.2
 4 1 -11 -29.5 19
 4 1 -11 -22.6 13.9
 3 1 -11 38.2 15.7
 3 1 -11 71.29 17.8
 -3 -1 11 57.29 22.1
 2 1 -11 323.97 33.5
 2 1 -11 423.56 34.5
 2 1 -11 436.36 30.6
 -2 -1 11 400.96 38.3
 1 1 -11 9 10.1
 1 1 -11 0.4 18.8
 1 1 -11 -5.9 25
 1 1 -11 37.5 18.5
 0 1 -11 263.87 30.6
 0 1 -11 246.48 32.8
 0 1 -11 309.37 24.3
 0 1 -11 302.07 22.3
 -1 1 -11 10.9 21.6
 -1 1 -11 6.2 17
 -1 1 -11 3.7 7.9
 1 -1 11 26.9 20.3
 1 -1 11 12.4 11.9
 -2 1 -11 1148.49 74.29
 -2 1 -11 1218.48 81.59
 2 -1 11 1319.97 86.09
 2 -1 11 1189.68 81.39
 -3 1 -11 145.29 18.9
 -3 1 -11 195.98 29.5
 3 -1 11 201.98 24.9
 3 -1 11 182.28 22.5
 -4 1 -11 179.78 24
 -4 1 -11 247.08 31.5
 4 -1 11 240.18 28.5
 4 -1 11 256.87 28.2
 4 -1 11 175.78 39.6
 -5 1 -11 365.16 40.3
 5 -1 11 456.15 42.5
 5 -1 11 462.95 37.2
 -6 1 -11 110.29 25.9
 6 -1 11 77.59 24.4
 6 -1 11 36.8 41.9
 -7 1 -11 38.2 28.8
 7 -1 11 51.39 35.4
 7 -1 11 22.8 30.6
 9 0 -11 20.6 36.6
 8 0 -11 -10.5 44.3
 7 0 -11 37.3 31.6
 6 0 -11 340.57 37.6
 5 0 -11 31.5 13.7
 5 0 -11 -39.8 21.7
 4 0 -11 -16.6 25.3
 4 0 -11 -2.2 19.9
 3 0 -11 237.48 25.5
 3 0 -11 241.88 27.2
 2 0 -11 63.49 12.6
 2 0 -11 99.29 20.6
 -2 0 11 79.99 14.3
 1 0 -11 23.5 20
 1 0 -11 26.8 11.2
 1 0 -11 20.9 8.5
 1 0 -11 24.7 18.7
 -1 0 11 61.89 22.2
 0 0 -11 224.38 25.4
 0 0 -11 233.68 17.8
 0 0 -11 240.78 29.2
 0 0 -11 209.58 16.8
 0 0 11 186.28 26.3
 -1 0 -11 67.69 31.9
 -1 0 -11 32.1 8
 1 0 11 71.29 29.3
 1 0 11 49 10.1
 -2 0 -11 85.39 14.5
 -2 0 -11 111.39 25.7
 2 0 11 131.19 22.4
 2 0 11 61.89 15.1
 -3 0 -11 81.49 25.8
 -3 0 -11 111.99 20.7
 3 0 11 80.49 25.5
 3 0 11 99.59 14.2
 3 0 11 145.19 22.8
 -4 0 -11 534.95 42.5
 -4 0 -11 359.26 36.6
 4 0 11 439.66 34
 4 0 11 421.26 40.8
 4 0 11 458.05 42.6
 -5 0 -11 -8.8 23.4
 5 0 11 0.8 16.5
 5 0 11 19.6 17.7
 5 0 11 -5.5 27.2
 -6 0 -11 120.39 27.8
 6 0 11 143.89 26.2
 6 0 11 170.98 34.7
 7 0 11 191.58 32.4
 7 0 11 308.77 53.49
 9 -1 -11 25.5 37.1
 8 -1 -11 -80.39 44.4
 7 -1 -11 12.5 30.3
 6 -1 -11 9.3 23.7
 5 -1 -11 110.39 23.9
 -5 1 11 110.79 13.8
 4 -1 -11 225.38 23.8
 4 -1 -11 205.08 24.4
 -4 1 11 190.08 20.2
 3 -1 -11 814.32 53.69
 3 -1 -11 814.32 56.19
 -3 1 11 813.22 57.59
 -3 1 11 871.31 58.39
 -3 1 11 772.22 52.99
 2 -1 -11 52.29 15
 2 -1 -11 84.69 20.6
 -2 1 11 29.1 14.2
 -2 1 11 47.8 17
 1 -1 -11 301.37 25.2
 1 -1 -11 362.26 33.6
 1 -1 -11 314.17 24.8
 -1 1 11 343.17 30.5
 -1 1 11 367.86 33.2
 0 -1 -11 125.09 10.5
 0 -1 -11 119.59 10.2
 0 -1 -11 151.38 25.8
 0 1 11 110.49 22.8
 -1 -1 -11 122.19 13.3
 -1 -1 -11 198.48 28.3
 -1 -1 -11 162.28 12
 1 1 11 135.49 24.5
 -2 -1 -11 234.58 19.7
 -2 -1 -11 198.38 37.4
 2 1 11 244.98 18.1
 2 1 11 230.08 28.3
 -3 -1 -11 -34.5 33.3
 3 1 11 41.6 10.7
 3 1 11 20 33.9
 3 1 11 -2.6 28
 -4 -1 -11 -18.4 23.5
 -4 -1 -11 -3.3 15.1
 4 1 11 32.3 26.7
 4 1 11 -6.1 18.7
 4 1 11 -5.6 11.9
 -5 -1 -11 85.99 35.8
 5 1 11 83.49 31
 5 1 11 94.39 25.8
 5 1 11 60.49 27.8
 -6 -1 -11 -6.6 23.5
 6 1 11 27.9 21
 6 1 11 11.3 30.9
 7 1 11 20.9 37.4
 9 -2 -11 -29.3 36.7
 8 -2 -11 19.7 33.7
 7 -2 -11 256.27 37.9
 6 -2 -11 16.6 23.5
 5 -2 -11 -2.5 19.4
 -5 2 11 5.1 12.9
 4 -2 -11 66.49 18.4
 4 -2 -11 83.69 18.2
 -4 2 11 100.19 18.5
 -4 2 11 29.7 31.8
 -4 2 11 80.09 14.5
 3 -2 -11 260.77 29.3
 -3 2 11 308.67 26.1
 -3 2 11 299.37 39.8
 -3 2 11 298.67 24.4
 2 -2 -11 -20.3 27.7
 2 -2 -11 7.4 8.4
 -2 2 11 -8.3 15.3
 -2 2 11 26.5 21.7
 -2 2 11 12.4 8.4
 1 -2 -11 840.12 53.79
 1 -2 -11 810.42 55.99
 1 -2 -11 759.52 53.59
 -1 2 11 676.83 53.49
 -1 2 11 666.53 52.69
 0 -2 -11 1 22.5
 0 2 11 55.79 20.7
 -1 -2 -11 268.87 34.4
 1 2 11 341.37 37.8
 -2 -2 -11 265.87 35.1
 -2 -2 -11 311.07 22.9
 2 2 11 336.47 38
 2 2 11 308.77 30.7
 2 2 11 307.57 34.6
 -3 -2 -11 49.99 11.2
 -3 -2 -11 29 25.8
 3 2 11 62.69 22.1
 3 2 11 41.6 12.4
 3 2 11 80.09 27.5
 -4 -2 -11 -10 25.4
 -4 -2 -11 50.59 21.4
 4 2 11 62.29 29.7
 4 2 11 29.8 12.6
 4 2 11 80.09 30.1
 5 2 11 31.4 16.8
 5 2 11 22.4 19.8
 5 2 11 59.69 31.9
 6 2 11 140.19 36.7
 7 2 11 5.6 39.3
 9 -3 -11 28.1 33.8
 8 -3 -11 20.4 30.5
 7 -3 -11 60.69 30.2
 6 -3 -11 238.98 32
 5 -3 -11 19.8 20.5
 -5 3 11 28.7 23.4
 -5 3 11 6.7 13.5
 4 -3 -11 6.1 15.6
 -4 3 11 70.79 32.3
 -4 3 11 35.3 16
 -4 3 11 43.7 18.5
 3 -3 -11 94.89 22.8
 3 -3 -11 146.39 19.5
 -3 3 11 105.29 25.3
 -3 3 11 109.19 14.9
 -3 3 11 119.79 18.4
 2 -3 -11 755.22 54.69
 2 -3 -11 748.63 53.39
 -2 3 11 669.13 56.19
 -2 3 11 751.22 53.59
 -2 3 11 715.83 55.19
 1 -3 -11 112.59 26
 -1 3 11 153.88 26.9
 0 -3 -11 -1.1 23.5
 0 3 11 0.2 20.5
 -1 -3 -11 -10.8 23.9
 1 3 11 -17.6 22.5
 1 3 11 7.4 21.8
 -2 -3 -11 28.5 25.1
 2 3 11 29.2 22.6
 -3 -3 -11 209.38 34.1
 -3 -3 -11 230.38 20.3
 3 3 11 302.87 36.5
 3 3 11 236.98 19.4
 3 3 11 243.98 31.3
 4 3 11 264.17 38.4
 4 3 11 217.88 24.4
 4 3 11 209.68 29.9
 5 3 11 20.9 21.2
 5 3 11 16 31.1
 6 3 11 37.1 33.3
 8 -4 -11 46.2 44.3
 7 -4 -11 108.99 31.9
 6 -4 -11 -9.7 23.7
 5 -4 -11 28.1 19.5
 -5 4 11 -14 23.1
 4 -4 -11 343.67 31.4
 -4 4 11 422.06 38.7
 -4 4 11 429.76 35.5
 3 -4 -11 12.9 10.4
 -3 4 11 16.9 10.6
 -3 4 11 22 15.8
 -3 4 11 34.8 23.6
 2 -4 -11 9.1 7
 -2 4 11 -17.3 23.2
 -2 4 11 11.8 6.6
 1 -4 -11 16.6 23.9
 -1 4 11 3.4 23.2
 0 -4 -11 469.55 43.3
 0 4 11 461.65 40.3
 0 4 11 418.96 39
 -1 -4 -11 374.96 66.79
 1 4 11 407.46 37.8
 1 4 11 338.47 37
 2 4 11 42.9 26.1
 2 4 11 -36.6 23.7
 3 4 11 75.79 25.9
 3 4 11 44.4 30.8
 4 4 11 -7.2 44.2
 4 4 11 36.7 25
 5 4 11 44 25.3
 5 4 11 35.8 33.2
 6 4 11 69.59 36
 8 -5 -11 27.4 30.8
 7 -5 -11 63.69 30.8
 6 -5 -11 -30.3 23.6
 -6 5 11 3.3 33
 5 -5 -11 58.59 28.1
 -5 5 11 103.59 25.8
 4 -5 -11 65.19 15.6
 -4 5 11 36.1 24.8
 -4 5 11 40.7 19.8
 3 -5 -11 5.9 9.4
 -3 5 11 22.8 13.5
 -3 5 11 27.5 34.2
 2 -5 -11 19.1 6.3
 -2 5 11 17 5.2
 -2 5 11 44.8 25.4
 -1 5 11 -15.2 19.7
 -1 5 11 35.7 25.1
 0 5 11 -8.6 20.3
 0 5 11 -0.6 23.2
 1 5 11 10.1 23.6
 1 5 11 -12.4 25
 2 5 11 152.28 30.7
 2 5 11 178.48 33
 3 5 11 96.09 29.6
 3 5 11 112.89 34.5
 4 5 11 5.5 27.4
 4 5 11 29.1 31.7
 5 5 11 48.4 37.7
 5 5 11 57.79 29.4
 8 -6 -11 -16.5 31.1
 7 -6 -11 34.7 29.1
 -7 6 11 14.5 25.3
 6 -6 -11 37.7 24.8
 -6 6 11 95.19 27.1
 5 -6 -11 58.09 20.4
 -5 6 11 62.79 26
 4 -6 -11 59.39 15.4
 -4 6 11 49.5 27.1
 3 -6 -11 64.19 10.5
 -3 6 11 107.89 29.3
 -2 6 11 24.1 27.8
 1 -6 -11 42.8 25.6
 -1 6 11 35.9 21.8
 0 -6 -11 -8 27.3
 0 6 11 48.9 25.9
 0 6 11 32.5 22.8
 1 6 11 -5.6 26.6
 1 6 11 -11.2 24.2
 -2 -6 -11 108.99 35.8
 2 6 11 135.19 31.9
 2 6 11 61.19 30.4
 -3 -6 -11 4.5 36.1
 3 6 11 -41.8 30.5
 3 6 11 -3.4 32
 4 6 11 47.6 32
 4 6 11 81.09 37.8
 5 6 11 26.4 34.2
 5 6 11 47.4 31
 8 -7 -11 -2 38.5
 7 -7 -11 66.19 29.9
 -7 7 11 7.4 26.1
 6 -7 -11 11.2 33.7
 -6 7 11 17.9 35.3
 5 -7 -11 11.4 17.2
 -5 7 11 5.8 37.5
 4 -7 -11 -16.3 12
 -4 7 11 41.5 28.1
 -4 7 11 1.8 14
 3 -7 -11 246.38 22.3
 -3 7 11 233.68 45.7
 -3 7 11 168.98 23.7
 2 -7 -11 95.19 27.1
 -2 7 11 147.89 23.2
 -2 7 11 105.19 32.2
 -1 7 11 33.3 22.6
 -1 7 11 49.9 29
 0 -7 -11 213.78 37.6
 0 7 11 313.87 41.8
 -1 -7 -11 -7.8 32.5
 1 7 11 -40 25.8
 -2 -7 -11 -20.4 35.6
 2 7 11 46.6 31.3
 3 7 11 10.2 32.2
 3 7 11 0.2 46.7
 -4 -7 -11 64.29 40.1
 4 7 11 17.2 35
 8 -8 -11 14.7 34.7
 7 -8 -11 20.7 29.6
 -7 8 11 25 27.8
 6 -8 -11 49.2 25.7
 -6 8 11 72.79 37
 5 -8 -11 54.59 19.6
 -5 8 11 37.6 40.7
 -4 8 11 4 14.5
 -4 8 11 -10.5 28.7
 3 -8 -11 19.5 12.2
 -3 8 11 44.7 29.7
 -3 8 11 8.9 23.7
 -2 8 11 26.9 30.2
 -2 8 11 15.1 27.4
 1 -8 -11 -33.9 28.1
 -1 8 11 3.9 21.7
 0 -8 -11 82.89 47.8
 0 8 11 32.9 23.6
 -1 -8 -11 64.09 51.39
 1 8 11 -12.7 38.3
 -2 -8 -11 279.37 47.8
 2 8 11 252.57 53.19
 -3 -8 -11 101.19 45.6
 3 8 11 132.19 41.4
 -4 -8 -11 13.7 40.7
 4 8 11 60.39 47.7
 7 -9 -11 -7.8 26.6
 6 -9 -11 106.29 36.9
 -6 9 11 59.49 42.5
 5 -9 -11 279.87 29.2
 -4 9 11 103.39 34.7
 3 -9 -11 23 25.4
 -3 9 11 0.5 12.6
 -3 9 11 -21.2 31.1
 2 -9 -11 -15.5 27.2
 -2 9 11 -1 17
 1 -9 -11 431.36 52.19
 -1 9 11 357.56 49.99
 0 -9 -11 1 34.7
 0 9 11 -7.8 18.8
 -1 -9 -11 42.3 39.3
 1 9 11 0.1 30.9
 -2 -9 -11 132.29 62.19
 2 9 11 118.49 39.4
 -3 -9 -11 55.49 45.9
 3 9 11 48.9 42.8
 -6 10 11 -21.6 29.8
 -5 10 11 28.5 33.3
 -4 10 11 -3.1 32.6
 3 -10 -11 42.4 27.9
 -3 10 11 88.69 36.2
 2 -10 -11 2.3 40.1
 -2 10 11 14.6 15.9
 1 -10 -11 19.7 37.4
 -1 10 11 -4.4 15.9
 0 -10 -11 56.09 40.3
 -1 -10 -11 223.78 49
 1 10 11 257.27 53.69
 -2 -10 -11 30.4 46
 2 10 11 34.1 38.1
 -5 11 11 38.6 42
 4 -11 -11 21.5 30.8
 -4 11 11 74.69 36.9
 3 -11 -11 -20.2 35.7
 2 -11 -11 38.2 38.2
 1 -11 -11 51.09 39.7
 -1 11 11 16.8 14.4
 0 -11 -11 -17.1 41.6
 0 11 11 5.1 13.4
 -1 -11 -11 -16 45.1
 1 11 11 25.1 33.9
 4 -12 -11 58.19 31.5
 3 -12 -11 -20.3 54.99
 2 -12 -11 79.19 43.7
 1 -12 -11 37 45.8
 0 15 -12 -7.5 40.1
 -1 15 -12 11.4 40.7
 -2 15 -12 13.8 45
 3 -15 12 -7.9 46.4
 2 14 -12 21.6 19.1
 1 14 -12 194.18 46.2
 0 14 -12 27.1 37.8
 -1 14 -12 -1.3 53.69
 3 -14 12 87.49 57.59
 4 -14 12 -12 49.1
 5 -14 12 21.8 51.19
 3 13 -12 49.2 44
 2 13 -12 16.9 38
 1 13 -12 82.09 38.4
 0 13 -12 22.5 32.9
 -1 13 -12 96.59 37.6
 -2 13 -12 119.59 39.4
 2 -13 12 54.39 38
 3 -13 12 28 40.4
 4 -13 12 79.99 44
 5 -13 12 24.1 46.1
 4 12 -12 46.4 58.69
 3 12 -12 12 38.7
 2 12 -12 189.98 40.1
 1 12 -12 -33.4 30.9
 0 12 -12 10.8 30.5
 -1 12 -12 11.2 31.8
 2 -12 12 122.79 40.5
 3 -12 12 154.98 44.3
 4 -12 12 182.98 45.6
 5 -12 12 52.19 58.69
 6 -12 12 -5.3 15.1
 5 11 -12 -7.5 41.9
 4 11 -12 188.08 43.8
 3 11 -12 -1.1 31.5
 2 11 -12 86.39 44.6
 1 11 -12 40.5 29.5
 0 11 -12 314.87 41.2
 -1 11 -12 102.39 33.3
 2 -11 12 28.9 33.5
 3 -11 12 64.19 37.1
 4 -11 12 149.19 41.8
 5 -11 12 23.1 52.39
 6 -11 12 2.8 16
 7 -11 12 0.9 13.2
 5 10 -12 189.58 46.6
 4 10 -12 5.7 32.9
 3 10 -12 80.79 32.2
 2 10 -12 190.38 36.1
 1 10 -12 -26 26.5
 0 10 -12 -46.8 26.7
 -1 10 -12 422.96 47.3
 1 -10 12 534.15 50.79
 2 -10 12 222.18 40.6
 3 -10 12 80.09 36
 4 -10 12 28.6 33.7
 5 -10 12 188.28 40.5
 6 -10 12 10 17.4
 7 -10 12 1 13.9
 6 9 -12 -13.3 42.7
 5 9 -12 22.8 36.8
 4 9 -12 32.5 43.2
 3 9 -12 143.99 33.7
 2 9 -12 122.09 31.3
 1 9 -12 21.4 34.9
 0 9 -12 29.6 35.9
 -1 9 -12 122.09 30.3
 1 -9 12 18.3 29.1
 2 -9 12 37.1 31.3
 3 -9 12 25.8 44.9
 4 -9 12 61.69 43.6
 5 -9 12 23.7 30.5
 6 -9 12 32.3 29.3
 6 -9 12 21.3 21.6
 7 -9 12 -3.7 20.9
 6 8 -12 0.5 36.1
 5 8 -12 50.69 32.8
 4 8 -12 51.69 30.2
 3 8 -12 76.99 28.4
 2 8 -12 29.3 25.6
 1 8 -12 241.18 33.1
 0 8 -12 529.15 47.4
 1 -8 12 24.1 27.1
 2 -8 12 27.8 28.9
 3 -8 12 -36.6 27.6
 4 -8 12 214.18 34.7
 5 -8 12 42.3 29.3
 6 -8 12 -3.2 21.4
 7 -8 12 -2.3 14.9
 7 -8 12 -5.5 16
 7 7 -12 64.59 43.5
 6 7 -12 10.1 48.1
 5 7 -12 5.7 29.5
 4 7 -12 113.99 31.1
 3 7 -12 7.2 24.9
 2 7 -12 46.6 33.6
 1 7 -12 -31.6 21.4
 0 7 -12 -7.1 22
 1 -7 12 293.37 36.3
 2 -7 12 293.77 37.6
 3 -7 12 172.18 31.1
 4 -7 12 24.3 25.3
 5 -7 12 -4.9 25.9
 6 -7 12 75.69 25.5
 6 -7 12 102.29 30.7
 7 -7 12 18 17
 7 -7 12 22.8 26.4
 7 6 -12 -12.7 39.1
 6 6 -12 113.59 35.5
 5 6 -12 133.89 33.2
 4 6 -12 57.99 37
 3 6 -12 7.1 23.2
 2 6 -12 102.39 25
 1 6 -12 452.25 44.6
 0 6 -12 10 20.5
 1 -6 12 13.8 31.4
 2 -6 12 -9.1 23.8
 3 -6 12 52.69 33.3
 4 -6 12 165.18 28.1
 5 -6 12 137.49 29.3
 6 -6 12 10.5 24.8
 6 -6 12 31.5 27.5
 -7 6 -12 21.9 34.3
 7 -6 12 10.7 16.4
 7 -6 12 -28.8 21.8
 8 -6 12 1.3 11.9
 7 5 -12 20 53.09
 6 5 -12 -17.3 32.4
 5 5 -12 -9.9 36.1
 4 5 -12 0.1 23.4
 3 5 -12 411.46 39.1
 2 5 -12 22.1 20
 1 5 -12 340.57 32.6
 0 5 -12 47.2 19.7
 1 -5 12 677.83 52.39
 2 -5 12 118.49 25.5
 3 -5 12 249.88 30.4
 4 -5 12 418.06 38.7
 5 -5 12 60.49 33.1
 5 -5 12 117.39 26.7
 -6 5 -12 36.4 26.6
 6 -5 12 58.09 27.6
 6 -5 12 -4.6 25.9
 -7 5 -12 47.1 24.5
 7 -5 12 4.3 22.5
 7 -5 12 15.4 33.6
 8 -5 12 6.6 11.7
 8 4 -12 25.7 39.7
 7 4 -12 45.1 34
 6 4 -12 142.89 34.6
 5 4 -12 -4.5 24
 5 4 -12 3.4 15.4
 4 4 -12 197.58 29
 3 4 -12 59.19 21.5
 2 4 -12 189.78 25
 1 4 -12 -17.4 23.1
 1 4 -12 -5.3 26.4
 0 4 -12 38.3 25
 0 4 -12 101.49 18.4
 -1 4 -12 147.09 21
 -2 4 -12 392.46 34.6
 3 -4 12 34.7 18.9
 -4 4 -12 -14.9 16.4
 4 -4 12 -8.9 27
 -5 4 -12 121.19 29.7
 5 -4 12 131.89 25.8
 5 -4 12 144.69 28.2
 -6 4 -12 371.36 42
 6 -4 12 460.55 49
 6 -4 12 431.96 50.89
 -7 4 -12 24.8 23.6
 7 -4 12 -11.5 22.9
 7 -4 12 66.29 30.2
 8 3 -12 3.7 35.6
 7 3 -12 -8.2 31.3
 6 3 -12 170.48 34.2
 5 3 -12 -5.4 19.6
 5 3 -12 36.9 23.8
 4 3 -12 89.49 18.5
 4 3 -12 24.4 21.2
 3 3 -12 -0.9 17.7
 2 3 -12 501.55 39.1
 1 3 -12 155.48 20.6
 1 3 -12 164.38 29
 0 3 -12 127.59 18.6
 0 3 -12 79.39 21.1
 -1 3 -12 364.76 31.4
 1 -3 12 451.45 35.6
 -2 3 -12 124.19 18.8
 2 -3 12 103.99 20.4
 -3 3 -12 298.27 35.6
 -3 3 -12 254.57 26.6
 3 -3 12 275.97 31.7
 4 -3 12 260.77 27.8
 -5 3 -12 -13.8 25
 5 -3 12 21.4 20.1
 5 -3 12 34.3 25.4
 -6 3 -12 -6.6 25
 6 -3 12 -23.2 23.8
 6 -3 12 -3.8 26.4
 -7 3 -12 13.1 29.2
 7 -3 12 19.9 28.5
 7 -3 12 92.39 31.7
 8 2 -12 18.5 51.09
 7 2 -12 19.7 30.6
 6 2 -12 50.79 29.6
 5 2 -12 127.59 18.7
 5 2 -12 136.49 28.8
 4 2 -12 111.39 20
 4 2 -12 155.38 23.7
 3 2 -12 44.6 18.1
 3 2 -12 32.7 23.3
 2 2 -12 146.99 20.5
 2 2 -12 137.29 23.5
 2 2 -12 101.89 22.3
 1 2 -12 51.19 22.5
 1 2 -12 42.4 18.8
 1 2 -12 48.9 21.9
 0 2 -12 403.26 32.2
 0 2 -12 412.26 37.6
 0 2 -12 324.97 28.7
 -1 2 -12 790.12 48.8
 -1 2 -12 722.63 58.89
 1 -2 12 686.83 52.69
 -2 2 -12 -11.2 24
 -2 2 -12 30.2 17.8
 2 -2 12 29.4 15.2
 -3 2 -12 214.48 23.3
 -3 2 -12 214.88 31.5
 3 -2 12 232.58 23.3
 -4 2 -12 34.1 35.6
 4 -2 12 78.79 26
 4 -2 12 18.3 16.1
 -5 2 -12 160.48 30.4
 5 -2 12 162.48 31.5
 5 -2 12 159.98 24.9
 -6 2 -12 -10.1 24.7
 6 -2 12 31.9 29.8
 6 -2 12 -17.3 22.2
 -7 2 -12 45.2 29.8
 7 -2 12 27.7 31.9
 7 -2 12 106.69 43.9
 8 1 -12 14.6 33.3
 7 1 -12 259.87 39.1
 6 1 -12 33.4 27.8
 6 1 -12 20.8 12.3
 5 1 -12 14.7 20.3
 5 1 -12 -14 22.9
 4 1 -12 4 15.7
 4 1 -12 19.8 20.5
 3 1 -12 364.16 30.6
 3 1 -12 390.46 33.2
 -3 -1 12 335.07 31.6
 2 1 -12 -9.2 18.8
 2 1 -12 2.3 13.2
 2 1 -12 -29 17.2
 -2 -1 12 15.1 14.7
 1 1 -12 71.99 16.5
 1 1 -12 56.09 14.9
 1 1 -12 55.39 22.6
 0 1 -12 715.33 49.4
 0 1 -12 726.63 48.9
 0 -1 12 706.53 52.39
 -1 1 -12 38.1 13.6
 -1 1 -12 6.8 23.7
 1 -1 12 12.4 21.5
 -2 1 -12 45.6 16
 -2 1 -12 9.4 24.2
 2 -1 12 50.99 19.2
 2 -1 12 71.39 22.7
 -3 1 -12 234.78 41.9
 -3 1 -12 197.08 21
 3 -1 12 209.28 21.2
 -4 1 -12 40.9 26.1
 -4 1 -12 71.09 24.7
 4 -1 12 21.6 20.7
 4 -1 12 28.7 15
 4 -1 12 28.6 25.7
 -5 1 -12 188.18 31.6
 5 -1 12 149.09 30.7
 5 -1 12 184.18 32.8
 -6 1 -12 62.19 27.2
 6 -1 12 60.09 31.8
 6 -1 12 62.39 32.1
 -7 1 -12 -2.8 27.7
 7 -1 12 30.2 33.2
 7 -1 12 27.8 26.3
 8 0 -12 54.99 34
 7 0 -12 -25.4 30.3
 6 0 -12 22.8 12.9
 6 0 -12 37 25.7
 5 0 -12 627.54 46.8
 5 0 -12 541.75 46.9
 4 0 -12 398.26 37.1
 4 0 -12 283.57 33.7
 3 0 -12 93.29 21.1
 3 0 -12 103.99 22.6
 -3 0 12 146.79 19.4
 2 0 -12 205.68 20.2
 2 0 -12 200.78 26.2
 2 0 -12 165.38 18.2
 -2 0 12 194.08 20.4
 1 0 -12 949.51 65.09
 1 0 -12 1017 66.69
 1 0 -12 875.41 60.39
 -1 0 12 935.91 64.69
 0 0 -12 313.57 34.2
 0 0 -12 301.47 22.6
 0 0 -12 292.27 22.6
 0 0 12 331.67 38.3
 -1 0 -12 111.89 27
 -1 0 -12 102.79 12
 -1 0 -12 91.99 12.9
 -2 0 -12 121.79 13.9
 -2 0 -12 122.39 28.1
 2 0 12 161.48 16.2
 2 0 12 124.89 25.4
 -3 0 -12 -16.6 35.1
 -3 0 -12 15 12
 3 0 12 5.7 21.1
 3 0 12 16 25.2
 3 0 12 13.4 11.1
 -4 0 -12 -10.6 24.9
 -4 0 -12 25.9 22.4
 4 0 12 -17.4 37.2
 4 0 12 5.2 20.8
 4 0 12 14.7 18.9
 -5 0 -12 70.99 37.5
 5 0 12 4.1 28.5
 5 0 12 40.7 19.5
 -6 0 -12 -6.1 24.8
 6 0 12 -5.5 20.2
 6 0 12 17.7 30.8
 7 0 12 -24.4 35.6
 8 -1 -12 145.59 49.3
 7 -1 -12 -12.5 30.7
 6 -1 -12 63.39 25.8
 5 -1 -12 35 16.6
 5 -1 -12 52.79 21.5
 4 -1 -12 67.19 19.1
 4 -1 -12 94.29 20.6
 -4 1 12 54.79 21.9
 3 -1 -12 99.49 16.4
 3 -1 -12 85.69 20.9
 -3 1 12 56.89 15
 -3 1 12 73.69 25.9
 -3 1 12 61.99 17.8
 2 -1 -12 165.38 19.3
 2 -1 -12 143.39 32.9
 -2 1 12 199.98 37.2
 -2 1 12 163.78 28.4
 1 -1 -12 60.19 9.3
 1 -1 -12 20.8 22.6
 1 -1 -12 61.79 10.4
 -1 1 12 62.49 24.1
 0 -1 -12 292.97 34.8
 0 -1 -12 307.97 29.4
 0 -1 -12 350.66 21.8
 0 1 12 323.97 39.1
 -1 -1 -12 43.4 25.2
 -1 -1 -12 12.6 6.5
 -1 -1 -12 11.7 4.8
 1 1 12 0.9 21.3
 -2 -1 -12 89.59 10.3
 2 1 12 104.29 14.9
 2 1 12 87.19 23.6
 -3 -1 -12 168.88 20
 3 1 12 188.28 27.5
 3 1 12 212.28 31.9
 3 1 12 180.98 19.6
 -4 -1 -12 235.38 33.7
 4 1 12 144.09 33.1
 4 1 12 166.68 27
 4 1 12 181.58 19.9
 -5 -1 -12 68.79 39.2
 5 1 12 126.79 34.5
 5 1 12 64.19 18.3
 -6 -1 -12 -13.2 23.9
 6 1 12 -2.9 30.2
 7 1 12 -26 37.4
 8 -2 -12 14.9 33.1
 7 -2 -12 6.9 28.2
 6 -2 -12 230.88 32
 5 -2 -12 89.99 22.6
 4 -2 -12 344.07 30.9
 4 -2 -12 268.97 27.5
 -4 2 12 298.67 26.9
 -4 2 12 262.07 31.1
 3 -2 -12 495.05 46.9
 3 -2 -12 525.45 38.1
 -3 2 12 461.15 38.8
 -3 2 12 528.65 44.7
 -3 2 12 552.74 38.9
 2 -2 -12 40.8 30.7
 -2 2 12 27.7 33.7
 1 -2 -12 32 6.2
 1 -2 -12 30.4 23.4
 -1 2 12 25.8 32.2
 0 -2 -12 40.9 25
 0 2 12 3.3 21
 -1 -2 -12 -5.6 25.3
 1 2 12 -11.2 22.2
 -2 -2 -12 39.7 8.3
 -2 -2 -12 31.7 27.4
 2 2 12 56.59 9.4
 -3 -2 -12 79.79 28.6
 3 2 12 76.09 13.7
 3 2 12 53.69 23.4
 3 2 12 123.59 30.2
 -4 -2 -12 72.19 29.5
 4 2 12 69.19 18.5
 4 2 12 57.09 32.9
 -5 -2 -12 14.7 26.6
 5 2 12 -14.3 29.8
 5 2 12 19.2 31.5
 6 2 12 17.4 31.3
 8 -3 -12 0.3 30.7
 7 -3 -12 45.9 43
 6 -3 -12 38.4 24.9
 5 -3 -12 7.6 19.4
 -5 3 12 -12.4 24.5
 4 -3 -12 10.1 15.7
 -4 3 12 14.6 20.8
 -4 3 12 -5 14.5
 -4 3 12 2 23.2
 3 -3 -12 -3.1 10.8
 -3 3 12 5.9 11.1
 -3 3 12 -16.9 15.7
 -3 3 12 -9.2 23.3
 2 -3 -12 254.27 32.4
 2 -3 -12 274.27 21.2
 -2 3 12 269.77 33
 1 -3 -12 929.11 66.09
 -1 3 12 873.41 63.49
 0 -3 -12 811.92 61.29
 0 3 12 765.12 86.39
 -1 -3 -12 31.4 53.59
 1 3 12 -43.7 24.2
 1 3 12 -7 23.1
 -2 -3 -12 33.1 27.4
 2 3 12 0.7 24
 2 3 12 31 26.5
 -3 -3 -12 146.89 32.9
 3 3 12 161.18 33.6
 3 3 12 178.38 28.9
 4 3 12 55.49 24.7
 4 3 12 61.49 33.3
 5 3 12 -5 33.1
 5 3 12 -13.9 23.5
 6 3 12 13.9 28.4
 8 -4 -12 15 30.7
 7 -4 -12 -19.4 28.9
 6 -4 -12 -7 24.4
 5 -4 -12 -14.8 19.7
 -5 4 12 -19.4 24.7
 4 -4 -12 11.9 21.4
 -4 4 12 -26.5 24.1
 -4 4 12 12.7 19.7
 -4 4 12 55.69 17
 3 -4 -12 59.09 15.4
 -3 4 12 34.5 25.3
 -3 4 12 118.29 31.2
 2 -4 -12 19.9 6.4
 -2 4 12 32.2 34.8
 1 -4 -12 176.58 30.7
 -1 4 12 159.18 38.3
 0 -4 -12 -21.9 26.1
 0 4 12 3.4 24
 0 4 12 35.5 22.6
 -1 -4 -12 255.97 38.3
 1 4 12 325.47 36.3
 1 4 12 342.77 36.6
 2 4 12 323.07 48.3
 2 4 12 343.57 38.5
 3 4 12 -7 30.3
 3 4 12 -25.3 26.1
 4 4 12 154.58 36.8
 4 4 12 65.89 28.7
 5 4 12 -7.2 32.5
 5 4 12 -21 25.6
 8 -5 -12 46.8 31.6
 7 -5 -12 51.69 27.8
 6 -5 -12 226.98 31.4
 -6 5 12 178.98 31.8
 5 -5 -12 -23 27
 -5 5 12 -12.5 24.4
 4 -5 -12 -5.4 13.2
 -4 5 12 12.1 25.4
 -3 5 12 20.3 26.7
 -2 5 12 462.65 44.8
 -1 5 12 7.1 22.2
 -1 5 12 5.9 25.2
 0 5 12 58.39 57.09
 0 5 12 42.9 26
 1 5 12 149.09 31.4
 1 5 12 96.69 28.1
 2 5 12 98.99 32
 2 5 12 92.39 30.9
 3 5 12 53.79 34.6
 3 5 12 77.69 30.8
 4 5 12 74.19 32.1
 4 5 12 41.8 35.1
 5 5 12 23 29.3
 5 5 12 39.6 34.4
 8 -6 -12 50.89 34.3
 7 -6 -12 -15.6 27.4
 -7 6 12 40.1 27.6
 6 -6 -12 -2.2 32.9
 -6 6 12 27.4 36.8
 5 -6 -12 23.5 26.1
 -5 6 12 23.6 27.4
 4 -6 -12 218.78 23.8
 -4 6 12 308.07 37.6
 3 -6 -12 4.8 7.3
 -3 6 12 10 28.2
 -2 6 12 94.19 30.1
 -1 6 12 84.99 41
 -1 6 12 118.29 25.6
 0 6 12 199.68 39.2
 0 6 12 167.08 33
 1 6 12 63.59 30.7
 1 6 12 134.69 30.9
 2 6 12 60.29 31.6
 2 6 12 41.3 43.7
 3 6 12 192.38 49.2
 3 6 12 168.28 39.6
 4 6 12 -50.59 31.2
 4 6 12 8.2 48.2
 8 -7 -12 50.29 20.3
 7 -7 -12 90.29 28.1
 -7 7 12 189.78 44.4
 6 -7 -12 46 22.9
 -6 7 12 -15.7 25.4
 5 -7 -12 139.79 28.7
 -5 7 12 108.29 31.8
 4 -7 -12 18.5 16.6
 -4 7 12 14.2 40.4
 3 -7 -12 231.78 21.5
 -3 7 12 237.48 32.5
 -3 7 12 158.98 35
 -2 7 12 15.5 21.2
 -2 7 12 80.59 32
 -1 7 12 -9.6 30.2
 -1 7 12 13.1 22.4
 0 -7 -12 -21.8 30.7
 0 7 12 -19.3 28.8
 0 7 12 -6.9 25.4
 -1 -7 -12 315.77 44.6
 1 7 12 328.87 49.1
 -2 -7 -12 10.6 37.1
 2 7 12 65.49 35
 2 7 12 27.1 31.8
 3 7 12 54.79 36.8
 3 7 12 128.89 38.1
 4 7 12 18 60.79
 4 7 12 -13 48.8
 7 -8 -12 46.9 28.1
 -7 8 12 68.49 31
 6 -8 -12 3 33.6
 -6 8 12 -20 28.2
 5 -8 -12 127.09 27.8
 -5 8 12 104.19 33.2
 -4 8 12 65.19 32.1
 -3 8 12 260.37 49.5
 -3 8 12 213.98 33.6
 -2 8 12 225.18 28.9
 -2 8 12 168.38 38.6
 1 -8 -12 -36.9 30.5
 -1 8 12 23.9 22.5
 -1 8 12 -22.1 31.6
 0 8 12 -27.1 22.4
 0 8 12 -27.2 31
 1 8 12 10.1 29.5
 1 8 12 38.4 33.4
 -2 -8 -12 28.9 40.4
 2 8 12 70.19 34.7
 2 8 12 55.19 37.1
 -3 -8 -12 19.6 42.1
 3 8 12 199.08 56.99
 -6 9 12 14.1 29.4
 -5 9 12 21.9 46.1
 -4 9 12 8.4 32.2
 -3 9 12 76.49 17.8
 -3 9 12 103.19 36.6
 2 -9 -12 30.9 28.4
 -2 9 12 72.69 34.8
 -2 9 12 15.6 16.2
 -1 9 12 47.8 21.5
 -1 9 12 77.39 36.1
 0 -9 -12 148.39 41.6
 0 9 12 94.09 25.8
 -1 -9 -12 -0.4 40.6
 1 9 12 55.19 45.6
 2 9 12 34.4 37.2
 2 9 12 -22.6 39.5
 -5 10 12 41.9 32.3
 -4 10 12 121.29 51.29
 -2 10 12 -0.5 13.7
 -2 10 12 -2.1 37.6
 1 -10 -12 17.6 39
 -1 10 12 7.1 13.6
 0 -10 -12 -8.9 42.5
 0 10 12 5.5 38.1
 -1 -10 -12 19.7 42.4
 1 10 12 8.6 35.3
 -4 11 12 -28.5 34
 3 -11 -12 104.89 38.3
 -3 11 12 31.5 39.6
 2 -11 -12 65.39 42.9
 1 -11 -12 120.99 44.2
 0 -11 -12 -8.7 45.1
 0 11 12 3.2 11.3
 -1 15 -13 -72.09 61.49
 -2 15 -13 171.58 66.39
 1 14 -13 28.7 40.6
 0 14 -13 245.48 48.6
 -1 14 -13 69.59 40.4
 -2 14 -13 55.79 40.6
 3 -14 13 33.8 42.8
 4 -14 13 118.29 53.39
 3 13 -13 137.49 46.6
 2 13 -13 40.7 40.3
 1 13 -13 34.8 36.8
 0 13 -13 48.2 49.6
 -1 13 -13 38.8 35.8
 -2 13 -13 89.69 40.9
 2 -13 13 131.39 41.9
 3 -13 13 33.8 41.1
 4 -13 13 53.89 46.6
 5 -13 13 -8.1 49.3
 3 12 -13 56.69 40.7
 2 12 -13 35.3 36.8
 1 12 -13 470.75 51.49
 0 12 -13 -18.9 31.2
 -1 12 -13 119.09 37
 2 -12 13 95.69 39.2
 3 -12 13 17.7 39
 4 -12 13 36.9 58.99
 5 -12 13 7 17.8
 6 -12 13 2.5 15.1
 4 11 -13 14.2 37
 3 11 -13 0.8 34.5
 2 11 -13 10.5 32.4
 1 11 -13 36.2 30.3
 0 11 -13 -41 41.3
 -1 11 -13 92.49 51.19
 2 -11 13 115.39 37.8
 3 -11 13 105.59 54.89
 4 -11 13 107.09 41.6
 5 -11 13 11.4 20.4
 6 -11 13 -2.9 15.4
 5 10 -13 56.49 40.6
 4 10 -13 -27.6 33.1
 3 10 -13 -14.5 30
 2 10 -13 89.39 44
 1 10 -13 -4 49.7
 0 10 -13 42.6 28.9
 -1 10 -13 261.87 39.7
 2 -10 13 -32.4 32.2
 3 -10 13 7.4 34
 4 -10 13 101.59 37.9
 5 -10 13 -27.4 23.3
 6 -10 13 34.2 18.9
 7 -10 13 -1.4 13
 5 9 -13 4.4 37
 4 9 -13 120.59 48.1
 3 9 -13 37.1 30
 2 9 -13 205.78 44.9
 1 9 -13 127.59 30.1
 0 9 -13 29.3 26.1
 -1 9 -13 -7.8 26.8
 1 -9 13 -5.7 29.2
 2 -9 13 91.49 44.3
 3 -9 13 407.26 48.5
 4 -9 13 24.7 31.6
 5 -9 13 -5.6 46.4
 6 -9 13 13.7 17.5
 6 -9 13 30.1 23.7
 7 -9 13 0.7 13.7
 6 8 -13 46.7 41.5
 5 8 -13 78.49 36.2
 4 8 -13 46.7 31.3
 3 8 -13 117.89 31.6
 2 8 -13 76.99 38.1
 1 8 -13 109.49 28.6
 0 8 -13 -18.4 23.5
 -1 8 -13 782.52 61.59
 1 -8 13 777.52 62.59
 2 -8 13 36.3 29.7
 3 -8 13 112.29 45.5
 4 -8 13 87.29 43.1
 5 -8 13 365.16 44.1
 6 -8 13 39.2 26.1
 6 -8 13 18.1 27.4
 7 -8 13 -6.5 19.9
 7 -8 13 5.8 18.8
 6 7 -13 49.1 51.39
 5 7 -13 28.8 31.7
 4 7 -13 29.3 28.4
 3 7 -13 435.86 51.39
 2 7 -13 527.85 47.3
 1 7 -13 16.5 23.3
 0 7 -13 68.99 33.7
 2 -7 13 143.69 41.3
 3 -7 13 226.18 35.2
 4 -7 13 -23.7 25.5
 5 -7 13 -15.3 26.8
 6 -7 13 31.9 26.2
 6 -7 13 33.2 20.9
 -7 7 -13 59.29 27.8
 7 -7 13 7.9 18
 7 -7 13 6.8 14.6
 7 6 -13 44.1 39.9
 6 6 -13 63.89 34
 5 6 -13 1 28.4
 4 6 -13 91.79 38.5
 3 6 -13 55.39 25.6
 2 6 -13 4.6 21.9
 1 6 -13 99.99 24.7
 0 6 -13 760.72 60.09
 1 -6 13 152.88 29.6
 2 -6 13 397.36 42
 3 -6 13 65.59 25.3
 4 -6 13 154.98 29.3
 5 -6 13 -16.5 25
 -6 6 -13 88.79 30.8
 6 -6 13 38.5 27.3
 6 -6 13 57.29 30.2
 -7 6 -13 83.39 28
 7 -6 13 7.9 16.6
 7 -6 13 0.7 14
 7 5 -13 -59.89 52.09
 6 5 -13 13.8 44.9
 5 5 -13 -10.9 38.4
 4 5 -13 302.87 36.8
 3 5 -13 -8.6 31.2
 2 5 -13 -6.3 29.3
 1 5 -13 414.46 36.8
 0 5 -13 69.69 21.4
 1 -5 13 48.6 23.1
 2 -5 13 252.87 32.4
 3 -5 13 36.3 22.6
 4 -5 13 253.57 31.2
 -5 5 -13 317.87 40.8
 5 -5 13 265.27 42.7
 -6 5 -13 -20.7 27.2
 6 -5 13 16.2 26.8
 6 -5 13 18.5 38.7
 -7 5 -13 26 26.2
 7 -5 13 26 36.7
 7 -5 13 13.6 20.9
 7 4 -13 34.3 37.5
 6 4 -13 189.78 38.4
 5 4 -13 21.5 17
 5 4 -13 56.19 26.6
 4 4 -13 55.49 24.2
 3 4 -13 197.48 28.1
 2 4 -13 32.5 19.2
 1 4 -13 133.79 22.1
 0 4 -13 0.5 16.8
 0 4 -13 27.9 16.5
 -1 4 -13 515.65 40.5
 1 -4 13 566.14 48
 2 -4 13 -8.1 28.6
 3 -4 13 31 20
 -4 4 -13 38 28.9
 4 -4 13 -12.6 19.4
 -5 4 -13 -15 27.1
 -6 4 -13 0.7 38
 6 -4 13 -59.89 34.8
 6 -4 13 49.3 29.4
 -7 4 -13 90.59 27.5
 7 -4 13 110.29 32.5
 7 -4 13 76.99 31.2
 8 3 -13 -3.9 37.4
 7 3 -13 15.9 33
 6 3 -13 30.1 30.2
 5 3 -13 248.58 32.6
 5 3 -13 187.58 24.6
 4 3 -13 12.6 17.4
 4 3 -13 -20.5 20.5
 3 3 -13 170.88 26.6
 3 3 -13 200.48 25.8
 2 3 -13 37.3 17.7
 1 3 -13 488.75 39.7
 1 3 -13 612.44 47.6
 0 3 -13 22.2 15.8
 0 3 -13 90.29 16.8
 -1 3 -13 156.78 23.2
 -2 3 -13 -11.2 15.1
 -2 3 -13 -30 27.2
 2 -3 13 -5.6 18.1
 -3 3 -13 90.29 29.3
 3 -3 13 113.49 21
 -4 3 -13 282.17 37.6
 4 -3 13 306.47 30.1
 -5 3 -13 19.3 26.9
 5 -3 13 -6 20.6
 5 -3 13 24.2 37.8
 -6 3 -13 6.9 37.8
 6 -3 13 49.6 30.6
 6 -3 13 -26.7 23.4
 -7 3 -13 71.99 25.3
 7 -3 13 28.3 29.1
 7 -3 13 -12.2 41.4
 8 2 -13 -28.7 51.99
 7 2 -13 62.39 33.1
 6 2 -13 -33.7 29.3
 5 2 -13 165.68 30.3
 5 2 -13 177.48 27.7
 4 2 -13 406.96 37.2
 4 2 -13 419.86 38.7
 3 2 -13 4 18.7
 3 2 -13 7.4 16.5
 2 2 -13 3.2 20.4
 2 2 -13 19.2 15
 2 2 -13 50.39 18.3
 1 2 -13 66.09 23.6
 1 2 -13 5.3 13
 1 2 -13 4.8 21.5
 0 2 -13 -7.7 23.6
 0 2 -13 41.2 13
 0 2 -13 32.6 13.2
 -1 2 -13 70.19 16.9
 -1 2 -13 37.4 25.6
 -1 2 -13 42.4 15.1
 -2 2 -13 250.27 22.5
 -2 2 -13 280.87 34.3
 2 -2 13 177.88 24.5
 -3 2 -13 27.9 26.8
 -3 2 -13 8.2 21.2
 3 -2 13 26.4 23.2
 -4 2 -13 19.1 27.2
 4 -2 13 -19 25.2
 4 -2 13 -0.9 22.9
 -5 2 -13 -11.3 27.4
 5 -2 13 18.7 27.9
 5 -2 13 -22.2 38.6
 -6 2 -13 280.27 44.7
 6 -2 13 257.47 35.4
 6 -2 13 241.18 39.3
 -7 2 -13 29.4 31.8
 7 -2 13 8.2 26.8
 7 -2 13 14.4 26.2
 8 1 -13 -17.7 35.5
 7 1 -13 -31.5 31.1
 6 1 -13 93.59 30.6
 6 1 -13 130.49 22.6
 5 1 -13 12.7 23.2
 5 1 -13 26.7 23
 4 1 -13 74.69 22.5
 4 1 -13 72.69 26.7
 3 1 -13 52.59 22.4
 3 1 -13 90.59 22.5
 2 1 -13 426.16 38.8
 2 1 -13 385.86 54.89
 2 1 -13 454.95 32.8
 1 1 -13 548.45 47.3
 1 1 -13 620.34 46.3
 1 1 -13 587.34 39.5
 0 1 -13 47.7 14.9
 0 1 -13 56.09 24.9
 0 -1 13 19.1 24.1
 -1 1 -13 39.7 25.1
 -1 1 -13 21.3 11.4
 -1 1 -13 -1.4 10
 -2 1 -13 3.7 11.2
 -2 1 -13 -18.7 24.7
 2 -1 13 49.6 22.6
 -3 1 -13 176.98 24.1
 -3 1 -13 186.78 34.3
 3 -1 13 172.98 20.2
 3 -1 13 192.98 29.2
 -4 1 -13 44.5 28.6
 4 -1 13 78.99 29.2
 4 -1 13 26.2 16
 -5 1 -13 -71.89 37.3
 5 -1 13 16 18.3
 5 -1 13 24.3 41.2
 -6 1 -13 -9.1 39.5
 6 -1 13 9.2 30.7
 6 -1 13 -23.2 19.4
 7 -1 13 61.79 36.3
 8 0 -13 7 32.7
 7 0 -13 28.8 31.6
 6 0 -13 19.6 14.4
 6 0 -13 -3.6 25.9
 5 0 -13 133.99 27.6
 5 0 -13 211.58 24.2
 4 0 -13 24.8 26.5
 4 0 -13 -31.7 17.9
 3 0 -13 7.2 15.1
 3 0 -13 12.1 20.1
 -3 0 13 -18.9 15.6
 2 0 -13 64.49 19.6
 2 0 -13 69.89 31.5
 2 0 -13 36.6 16.3
 -2 0 13 91.49 27.9
 1 0 -13 116.69 15.2
 1 0 -13 145.99 14.3
 1 0 -13 149.49 27.4
 -1 0 13 166.28 29.2
 0 0 -13 -5.7 9.3
 0 0 -13 54.19 25.5
 0 0 -13 0 10
 0 0 13 -20.9 22.5
 -1 0 -13 1235.68 89.49
 -1 0 -13 1268.17 97.69
 -1 0 -13 1245.08 84.59
 1 0 13 1313.37 85.99
 -2 0 -13 17.6 12.7
 -2 0 -13 43.9 27.3
 2 0 13 6.6 32.5
 2 0 13 18.4 11.6
 -3 0 -13 355.96 32.8
 -3 0 -13 370.56 41.9
 3 0 13 423.66 31.3
 3 0 13 432.56 40.6
 3 0 13 320.37 40.8
 -4 0 -13 117.69 30.1
 4 0 13 65.89 21.6
 4 0 13 78.39 30.4
 -5 0 -13 194.68 44
 5 0 13 142.89 47.3
 5 0 13 212.58 29.8
 5 0 13 239.08 28.7
 -6 0 -13 23.6 25.6
 6 0 13 22.8 32.2
 8 -1 -13 7.5 45.1
 7 -1 -13 -9.8 29.3
 6 -1 -13 88.09 28.3
 5 -1 -13 19 21.1
 5 -1 -13 34 18.2
 4 -1 -13 1.8 17.2
 4 -1 -13 16.1 19.6
 -4 1 13 2.8 16
 3 -1 -13 41 20.5
 3 -1 -13 60.49 30.2
 -3 1 13 50.99 28.9
 -3 1 13 76.49 21
 -3 1 13 43 18.1
 2 -1 -13 218.78 18.8
 2 -1 -13 224.98 29.9
 2 -1 -13 197.38 22.4
 -2 1 13 187.38 31.2
 1 -1 -13 -1.1 23.3
 -1 1 13 -38.7 25
 0 -1 -13 81.29 8.9
 0 -1 -13 79.19 9.6
 0 1 13 52.69 24.1
 -1 -1 -13 -30.1 35.5
 -1 -1 -13 1.3 7.2
 -1 -1 -13 -12.6 7.2
 1 1 13 62.99 24.3
 -2 -1 -13 -11.2 8.9
 -2 -1 -13 -9.1 26.6
 2 1 13 21.9 13.2
 2 1 13 7.8 23.2
 -3 -1 -13 54.69 11.5
 3 1 13 63.59 28.5
 -4 -1 -13 12.3 29
 4 1 13 -4.6 17.4
 4 1 13 64.39 42.8
 4 1 13 21.4 23.8
 -5 -1 -13 203.08 45
 5 1 13 219.28 29.6
 5 1 13 203.08 50.49
 -6 -1 -13 73.69 28.7
 6 1 13 48.9 44
 8 -2 -13 55.79 32.6
 7 -2 -13 -7.7 29.8
 6 -2 -13 50.59 26.6
 5 -2 -13 161.18 25.7
 4 -2 -13 110.29 26.4
 -4 2 13 83.89 18.5
 -4 2 13 104.19 28.9
 3 -2 -13 -3.4 11.9
 3 -2 -13 -23.9 30.5
 -3 2 13 13.1 12.6
 -3 2 13 37.2 36.5
 2 -2 -13 351.56 38.2
 2 -2 -13 394.56 28.7
 2 -2 -13 387.46 27.5
 -2 2 13 440.56 40.2
 1 -2 -13 104.39 9.6
 1 -2 -13 103.89 9.7
 1 -2 -13 96.19 27.2
 -1 2 13 102.59 27
 0 -2 -13 385.16 42.1
 0 2 13 532.55 67.79
 -1 -2 -13 61.09 39
 1 2 13 59.89 25.3
 -2 -2 -13 551.34 36.2
 -2 -2 -13 553.94 39.7
 -2 -2 -13 455.75 49
 2 2 13 525.75 48.4
 -3 -2 -13 107.39 31.9
 3 2 13 120.59 37
 3 2 13 156.68 44.4
 -4 -2 -13 12.1 28.4
 4 2 13 -8.6 23.4
 4 2 13 65.49 32.8
 -5 -2 -13 93.49 30.5
 5 2 13 -27.6 47.6
 5 2 13 53.29 24.8
 6 2 13 41.4 37.9
 8 -3 -13 24.9 34
 7 -3 -13 36.7 39.7
 6 -3 -13 88.19 27.2
 5 -3 -13 80.19 30.3
 -5 3 13 47 27.1
 4 -3 -13 13.6 22.6
 -4 3 13 13.2 15.5
 -4 3 13 40.2 27.5
 -4 3 13 12 16.7
 3 -3 -13 100.69 25.8
 3 -3 -13 89.99 14
 -3 3 13 89.19 18.5
 -3 3 13 87.79 28.3
 2 -3 -13 62.19 9.1
 2 -3 -13 30.6 34.6
 2 -3 -13 57.29 10
 -2 3 13 55.29 37
 1 -3 -13 -26 25.5
 -1 3 13 -51.59 24.2
 0 -3 -13 110.09 30.3
 0 3 13 91.49 26.7
 -1 -3 -13 -13.1 26.9
 1 3 13 48.6 27.1
 1 3 13 79.39 26.9
 -2 -3 -13 -5.1 28.8
 2 3 13 16.2 28.1
 2 3 13 -29.3 24.6
 -3 -3 -13 57.49 45.1
 3 3 13 -14.4 25.4
 3 3 13 17 30.4
 4 3 13 262.57 41.9
 4 3 13 214.68 33.2
 5 3 13 156.98 30.9
 5 3 13 130.89 49.1
 8 -4 -13 70.89 34.3
 7 -4 -13 137.49 32.8
 6 -4 -13 106.39 27.6
 -6 4 13 100.09 29.5
 5 -4 -13 51.99 21.7
 -5 4 13 72.59 28.3
 4 -4 -13 163.08 20.2
 -4 4 13 115.59 30.5
 3 -4 -13 962.4 64.99
 -3 4 13 963.4 71.09
 2 -4 -13 9.6 25
 2 -4 -13 15 5.6
 2 -4 -13 8.7 4.6
 -2 4 13 -29.5 26.6
 1 -4 -13 25.5 27.1
 -1 4 13 71.29 28.2
 0 -4 -13 121.99 31.2
 0 4 13 145.29 29.8
 0 4 13 92.49 26.6
 -1 -4 -13 131.19 34.3
 1 4 13 142.79 40
 1 4 13 156.08 41.3
 2 4 13 28.1 28.7
 2 4 13 40.7 42
 3 4 13 22.5 34
 3 4 13 82.29 31
 4 4 13 -21.5 28.2
 4 4 13 84.09 36
 5 4 13 20.9 28.1
 5 4 13 13.7 31.1
 8 -5 -13 37.6 34.7
 7 -5 -13 77.29 30.4
 6 -5 -13 0.8 23.6
 -6 5 13 -1.5 26.6
 5 -5 -13 179.08 84.89
 -5 5 13 134.49 32.4
 4 -5 -13 8.6 18.3
 -4 5 13 -21.2 38.1
 3 -5 -13 20.1 10.9
 -3 5 13 -17 27.2
 -2 5 13 64.29 30
 -1 5 13 847.52 59.79
 -1 5 13 739.33 61.69
 0 5 13 56.69 36.1
 0 5 13 142.39 30.5
 1 5 13 87.49 31.6
 1 5 13 84.89 30.1
 2 5 13 65.09 33
 2 5 13 38 30.2
 3 5 13 94.69 50.89
 3 5 13 -5.8 30.5
 4 5 13 77.39 33.8
 4 5 13 35.2 34.1
 8 -6 -13 46.7 33.4
 7 -6 -13 12.6 25.2
 -7 6 13 4.1 29.1
 6 -6 -13 33.5 22.3
 -6 6 13 27.9 27.7
 5 -6 -13 -8.7 17.2
 -5 6 13 14.6 27.7
 4 -6 -13 131.29 20.1
 -4 6 13 115.49 32.2
 3 -6 -13 17.6 9.6
 -3 6 13 -32.3 29.1
 -2 6 13 31.2 22.6
 -2 6 13 -2 29.5
 -1 6 13 -5.8 23.7
 -1 6 13 6.6 29.7
 0 6 13 20.7 26.3
 0 6 13 -3 37.8
 1 6 13 11.3 28.7
 1 6 13 -8.9 29.9
 2 6 13 133.89 36.4
 2 6 13 102.29 34.6
 3 6 13 35 34.7
 3 6 13 30.2 33.6
 4 6 13 -25.4 31.2
 4 6 13 27.5 33.8
 7 -7 -13 33.9 24.9
 -7 7 13 -18.1 29.6
 6 -7 -13 65.99 23.4
 -6 7 13 65.29 29.9
 5 -7 -13 34 17.8
 -5 7 13 16.2 29.5
 -4 7 13 139.59 34.8
 -3 7 13 55.49 28
 -3 7 13 7.5 30.5
 -2 7 13 91.39 32.7
 -2 7 13 68.99 34.1
 -1 7 13 50.79 31.7
 -1 7 13 10.5 23.3
 0 7 13 78.29 29.5
 0 7 13 42.9 32.3
 1 7 13 125.19 37.5
 1 7 13 97.29 33.4
 2 7 13 4 32.3
 3 7 13 18.5 36.3
 3 7 13 39.3 36.1
 -6 8 13 -1.9 30.1
 -5 8 13 30 32.4
 -4 8 13 60.89 46.1
 -3 8 13 36.1 33.8
 -3 8 13 10.4 15.6
 -2 8 13 -7.7 18.8
 -2 8 13 -46.4 46.9
 -1 8 13 28.5 22.1
 -1 8 13 -18.2 34.2
 0 8 13 20.5 21
 0 8 13 24.1 33.3
 1 8 13 20.7 31.5
 1 8 13 44.1 37.7
 2 8 13 19.6 36.1
 2 8 13 70.79 38.3
 3 8 13 98.19 44.4
 -6 9 13 -18.3 29
 -5 9 13 73.89 33.5
 -4 9 13 47.9 36.7
 -3 9 13 22.6 37.3
 -2 9 13 1.8 14.8
 -2 9 13 27.7 38.7
 -1 9 13 -1.7 19.5
 0 -9 -13 9.7 41.3
 0 9 13 12.9 22.8
 0 9 13 43.7 38.7
 -1 -9 -13 6 41.8
 1 9 13 25.1 34.3
 1 9 13 65.99 39.4
 -2 -9 -13 48.5 46
 2 9 13 9.4 38.7
 -5 10 13 0.5 42.3
 -4 10 13 15.3 33.9
 -3 10 13 17.6 38.3
 -2 10 13 307.17 49.4
 1 -10 -13 19.2 40.5
 -1 10 13 10.2 15.2
 -1 10 13 1 37.3
 0 -10 -13 -25.5 42.3
 0 10 13 9.8 14.5
 0 10 13 -35.4 36
 2 -11 -13 18.7 41.4
 1 14 -14 126.79 45.8
 0 14 -14 -32.2 38.7
 -1 14 -14 28.4 39.8
 -2 14 -14 18.1 41.9
 3 -14 14 -13.6 48.4
 2 13 -14 67.39 41.9
 1 13 -14 2.5 36.3
 0 13 -14 84.09 38.1
 -1 13 -14 43.1 50.99
 -2 13 -14 48.4 39.9
 2 -13 14 68.19 38.7
 3 -13 14 48.3 62.59
 4 -13 14 14.7 18.1
 5 -13 14 -4.1 16.3
 3 12 -14 -57.79 38.6
 2 12 -14 -4.1 35.8
 1 12 -14 56.89 47.8
 0 12 -14 140.29 38.1
 -1 12 -14 -15 33.3
 -2 12 -14 -50.79 36.1
 2 -12 14 63.49 38.1
 3 -12 14 39.1 41.7
 4 -12 14 18 21.2
 5 -12 14 -0.4 23
 4 11 -14 19.6 39.9
 3 11 -14 178.38 43.1
 2 11 -14 -16.6 34.5
 1 11 -14 5.6 30.5
 0 11 -14 64.19 32.3
 -1 11 -14 140.49 48
 2 -11 14 80.69 37.5
 3 -11 14 5.8 37.7
 4 -11 14 2.9 24.9
 5 -11 14 -2.1 18.3
 6 -11 14 27.3 22.5
 5 10 -14 17.4 40.7
 4 10 -14 -37.4 51.29
 3 10 -14 111.49 36.5
 2 10 -14 -29.9 30.2
 1 10 -14 491.15 50.19
 0 10 -14 105.19 42.1
 -1 10 -14 376.16 45.9
 2 -10 14 152.28 38.4
 3 -10 14 142.69 53.39
 4 -10 14 31.8 53.69
 5 -10 14 13.7 21.5
 6 -10 14 30.2 18.2
 5 9 -14 3.7 36.6
 4 9 -14 41 47.2
 3 9 -14 54.69 32.3
 2 9 -14 97.99 32.5
 1 9 -14 -1.2 25.9
 0 9 -14 49.1 28.1
 -1 9 -14 88.79 31.3
 2 -9 14 -36.7 30.7
 3 -9 14 128.09 36
 4 -9 14 325.87 46.2
 5 -9 14 12.1 21.7
 6 -9 14 14.8 16.8
 6 8 -14 29.5 40.1
 5 8 -14 -12.1 34.1
 4 8 -14 351.46 45.1
 3 8 -14 10.7 28.6
 2 8 -14 16.2 26.9
 1 8 -14 31.9 25.5
 0 8 -14 323.37 43.3
 -1 8 -14 48.4 28.3
 1 -8 14 114.49 31.6
 2 -8 14 16.1 30.4
 3 -8 14 106.49 35
 4 -8 14 -11.3 30.9
 5 -8 14 47.9 44.1
 6 -8 14 44 24.3
 6 -8 14 8.7 17
 7 -8 14 10.4 13
 7 -8 14 9.8 13.5
 6 7 -14 91.89 51.89
 5 7 -14 10 31.7
 4 7 -14 85.59 32.4
 3 7 -14 39.9 28
 2 7 -14 93.59 28.2
 1 7 -14 126.69 28.1
 0 7 -14 -4.9 23.3
 -1 7 -14 106.39 27.8
 1 -7 14 44.4 27.3
 2 -7 14 2.9 27.9
 3 -7 14 363.56 42.6
 4 -7 14 47.7 41
 5 -7 14 60.49 30
 6 -7 14 36.2 26.5
 6 -7 14 -17.2 24.4
 -7 7 -14 10.1 23.9
 7 -7 14 6.3 13.6
 7 -7 14 -3.6 12.3
 7 6 -14 1.9 39.4
 6 6 -14 29.1 32.9
 5 6 -14 219.28 38.1
 4 6 -14 -22.4 38.5
 3 6 -14 14 25.8
 2 6 -14 -8 22.7
 1 6 -14 -6.5 21
 0 6 -14 30.9 22.5
 -1 6 -14 56.79 24.6
 1 -6 14 5.5 24.3
 2 -6 14 -1.3 26.1
 3 -6 14 27.4 25.2
 4 -6 14 12.8 24.2
 5 -6 14 99.79 29.5
 -6 6 -14 108.89 33.8
 6 -6 14 83.69 30.6
 6 -6 14 58.19 37.1
 -7 6 -14 26.8 27.3
 7 -6 14 6.1 45.3
 7 -6 14 3.6 13.5
 7 5 -14 -68.99 54.09
 6 5 -14 43.6 45
 5 5 -14 -6.3 18.3
 5 5 -14 12.3 39.9
 4 5 -14 -17.9 25.9
 3 5 -14 185.38 30.4
 2 5 -14 402.66 38.3
 1 5 -14 196.88 27.7
 0 5 -14 139.79 24.8
 -1 5 -14 49.99 22.6
 1 -5 14 111.99 25.7
 2 -5 14 132.19 29.2
 3 -5 14 15.4 22.7
 4 -5 14 14.7 33.2
 5 -5 14 91.09 36.9
 -6 5 -14 19.8 29.9
 6 -5 14 77.39 30.6
 6 -5 14 15.7 27.1
 -7 5 -14 38.6 36
 7 -5 14 5.8 17.6
 7 -5 14 51.59 79.99
 7 4 -14 -10.1 35.8
 6 4 -14 117.59 34.9
 5 4 -14 -53.49 26.7
 5 4 -14 -16 24.9
 4 4 -14 12.5 20.9
 4 4 -14 3.7 23.3
 3 4 -14 3 30.1
 2 4 -14 7.3 19.6
 1 4 -14 45.6 19.2
 0 4 -14 619.74 46.2
 -1 4 -14 53.39 20.6
 1 -4 14 80.29 22.7
 2 -4 14 59.49 31.4
 -3 4 -14 348.87 44.1
 3 -4 14 440.16 43.6
 -4 4 -14 80.49 32.9
 4 -4 14 112.49 24.5
 -5 4 -14 -18.8 29.3
 5 -4 14 -6.1 23
 -6 4 -14 -9.8 28.6
 6 -4 14 -5 30.3
 6 -4 14 -3.3 22.9
 -7 4 -14 42.9 25.6
 7 -4 14 28.7 25.4
 7 -4 14 52.99 30.5
 7 3 -14 74.29 36.3
 6 3 -14 110.99 33.6
 5 3 -14 138.79 29.3
 5 3 -14 101.49 28
 4 3 -14 0.2 21.5
 4 3 -14 -1.1 19.1
 3 3 -14 270.27 35.5
 2 3 -14 14.9 24.1
 2 3 -14 41.4 18.1
 1 3 -14 325.27 31.1
 1 3 -14 313.17 29.4
 0 3 -14 8.6 14.2
 0 3 -14 9.1 21.1
 -1 3 -14 167.58 32.9
 -1 3 -14 189.28 21.2
 -2 3 -14 19.8 16.5
 2 -3 14 43.4 27.6
 -3 3 -14 -14.3 40
 3 -3 14 23.8 18.5
 -4 3 -14 49.7 30.6
 4 -3 14 31.3 27.7
 -5 3 -14 175.58 34.6
 5 -3 14 101.69 31.7
 5 -3 14 105.29 33.9
 -6 3 -14 11.1 28.3
 6 -3 14 -35.6 30.1
 6 -3 14 -4.8 23.2
 -7 3 -14 14.8 23
 7 -3 14 -23.8 26.4
 7 -3 14 14.7 22.6
 8 2 -14 5 50.69
 7 2 -14 -13.9 32.9
 6 2 -14 55.99 32.9
 5 2 -14 33.5 27
 5 2 -14 135.69 22.1
 4 2 -14 -2.3 19.6
 4 2 -14 -3.6 18.8
 3 2 -14 464.15 46.8
 3 2 -14 502.85 39.4
 2 2 -14 54.69 16.9
 2 2 -14 75.09 21
 1 2 -14 24.3 22.5
 1 2 -14 35.4 14.4
 1 2 -14 67.99 34.4
 0 2 -14 34 12.9
 0 2 -14 54.29 36.1
 0 2 -14 51.99 14.1
 -1 2 -14 665.43 53.89
 -1 2 -14 589.74 42.6
 -1 2 -14 655.83 51.49
 -2 2 -14 486.15 38.2
 -2 2 -14 488.55 54.49
 -3 2 -14 -12.3 16.3
 -3 2 -14 -5.4 28.3
 3 -2 14 17.8 16.9
 -4 2 -14 82.49 43.5
 4 -2 14 125.29 72.69
 4 -2 14 174.48 33.4
 -5 2 -14 -6.9 28.6
 5 -2 14 -10.9 20.1
 5 -2 14 -26.1 28.9
 -6 2 -14 23.8 27.5
 6 -2 14 56.29 22.1
 6 -2 14 22 33.2
 8 1 -14 -75.39 34.6
 7 1 -14 46.6 31.9
 6 1 -14 335.37 40.5
 5 1 -14 28.3 24.2
 5 1 -14 48.5 18.8
 4 1 -14 0.1 19.8
 4 1 -14 -18.4 20
 3 1 -14 107.89 19.7
 3 1 -14 137.69 32.7
 2 1 -14 187.28 28.7
 2 1 -14 143.19 22.8
 2 1 -14 193.88 20.3
 1 1 -14 208.38 38.9
 1 1 -14 189.58 18.8
 1 1 -14 175.68 20.2
 0 1 -14 236.58 41.4
 0 1 -14 159.38 17.5
 0 1 -14 219.28 21.1
 0 -1 14 221.68 54.39
 -1 1 -14 61.79 28
 -1 1 -14 35.8 11.4
 -1 1 -14 55.59 16.3
 1 -1 14 19.9 25.8
 -2 1 -14 65.59 40.1
 2 -1 14 16.5 26.2
 2 -1 14 53.79 21.1
 -3 1 -14 220.38 22.1
 -3 1 -14 197.98 35.9
 3 -1 14 202.08 23.1
 3 -1 14 235.58 31.9
 -4 1 -14 381.76 53.19
 4 -1 14 353.96 42.4
 4 -1 14 341.37 31
 -5 1 -14 -19.3 30.2
 5 -1 14 -9.2 30
 5 -1 14 24.8 26.4
 -6 1 -14 101.89 31.2
 6 -1 14 128.59 38
 8 0 -14 149.49 68.29
 7 0 -14 -11.7 23.9
 6 0 -14 -11 26.5
 5 0 -14 25.5 18.8
 4 0 -14 563.34 42.6
 4 0 -14 499.25 43.1
 3 0 -14 6.9 15.6
 3 0 -14 -18.6 21.8
 -3 0 14 -5.3 16.6
 2 0 -14 147.39 27.3
 2 0 -14 121.69 19.8
 -2 0 14 198.08 33.4
 1 0 -14 395.46 45.9
 1 0 -14 360.06 29
 1 0 -14 338.07 25.9
 -1 0 14 402.86 39.6
 0 0 -14 90.69 13.6
 0 0 -14 109.29 11.4
 0 0 -14 95.79 38.3
 0 0 14 96.89 49.8
 -1 0 -14 12.3 7.8
 -1 0 -14 15.3 10.8
 -1 0 -14 30 27.3
 1 0 14 46.4 25.9
 -2 0 -14 51.79 28.6
 -2 0 -14 36 10.4
 2 0 14 47.1 16.3
 2 0 14 9.2 25.2
 -3 0 -14 72.19 31.1
 3 0 14 59.09 15.2
 3 0 14 61.29 30.5
 3 0 14 54.89 25.7
 -4 0 -14 21.5 29.5
 4 0 14 17.1 30.1
 4 0 14 46.6 20.9
 4 0 14 55.19 25.7
 -5 0 -14 65.49 31.8
 5 0 14 -8.3 31.2
 5 0 14 97.59 98.49
 -6 0 -14 18 36.7
 6 0 14 179.58 54.79
 8 -1 -14 44.3 44.1
 7 -1 -14 -15.9 36.3
 6 -1 -14 63.89 27.6
 5 -1 -14 24.8 22.2
 5 -1 -14 88.39 21.6
 4 -1 -14 8.9 18.2
 4 -1 -14 60.39 22
 -3 1 14 787.92 211.68
 2 -1 -14 301.57 24.8
 2 -1 -14 248.68 32.9
 -2 1 14 241.78 35.5
 1 -1 -14 24.7 9.9
 1 -1 -14 39.7 34.9
 1 -1 -14 39.9 10.5
 -1 1 14 5.2 26.9
 0 -1 -14 146.79 12.9
 0 -1 -14 161.58 15.2
 0 -1 -14 141.79 41.1
 -1 -1 -14 190.78 34.4
 -1 -1 -14 236.48 16.2
 -1 -1 -14 211.98 18.9
 1 1 14 198.58 31.6
 -2 -1 -14 34.8 29.1
 -2 -1 -14 11.8 8.5
 2 1 14 -21.7 24.6
 -3 -1 -14 -26.1 29.7
 3 1 14 22.3 30.3
 3 1 14 27.9 26.2
 -4 -1 -14 -53.99 30.6
 4 1 14 -23 35.1
 4 1 14 77.09 32
 -5 -1 -14 87.49 45.1
 5 1 14 54.59 34.6
 5 1 14 25.6 33.9
 -6 -1 -14 16.4 25.8
 6 1 14 -17.7 38.5
 8 -2 -14 -22.1 30.7
 7 -2 -14 55.29 30.7
 6 -2 -14 36.6 26.5
 5 -2 -14 91.89 23.9
 4 -2 -14 45 18.1
 4 -2 -14 48.9 23
 -4 2 14 -25.3 27.3
 3 -2 -14 18.3 12.6
 3 -2 -14 -33.7 33.3
 -3 2 14 7.8 13.3
 -3 2 14 -0.9 27.2
 2 -2 -14 -5.9 25.3
 2 -2 -14 17.4 11.9
 2 -2 -14 15.9 13.7
 -2 2 14 -9.6 27.2
 1 -2 -14 106.19 10.9
 1 -2 -14 112.99 10.2
 1 -2 -14 77.49 28.8
 -1 2 14 70.09 28
 0 -2 -14 86.79 30.1
 0 2 14 81.39 26.6
 -1 -2 -14 33.2 41.3
 1 2 14 36.2 27
 -2 -2 -14 26.4 30.2
 2 2 14 -13.8 25
 -3 -2 -14 148.79 36.8
 3 2 14 119.29 46.1
 3 2 14 186.68 31.5
 4 2 14 643.24 405.36
 -5 -2 -14 59.69 32.3
 5 2 14 93.09 28.6
 5 2 14 78.89 37.2
 8 -3 -14 60.09 36.7
 7 -3 -14 27.8 39.2
 6 -3 -14 15.3 25.3
 5 -3 -14 294.57 31.9
 4 -3 -14 11.1 15.9
 -4 3 14 10.3 28.7
 3 -3 -14 91.59 27.4
 -3 3 14 93.69 30.8
 2 -3 -14 -3.9 8
 2 -3 -14 -7 9.1
 2 -3 -14 -32.7 35.3
 -2 3 14 8.6 27.5
 1 -3 -14 48.6 28.9
 -1 3 14 67.29 27.9
 0 -3 -14 284.57 39.7
 0 3 14 343.87 37.9
 -1 -3 -14 -33.4 29.3
 1 3 14 20.5 27.5
 1 3 14 -4.5 38.2
 -2 -3 -14 18.9 31.9
 2 3 14 69.89 31.9
 2 3 14 14.3 28
 -3 -3 -14 4.1 31.5
 3 3 14 9.6 32.3
 3 3 14 -24.4 28
 4 3 14 -16.4 33.8
 4 3 14 44.1 30.2
 5 3 14 22.7 28.1
 5 3 14 -2.2 26.6
 8 -4 -14 25.1 34.8
 7 -4 -14 -46.5 35.2
 6 -4 -14 -18.7 25
 -6 4 14 28.2 28.7
 5 -4 -14 3.8 28
 -5 4 14 -17.6 28.8
 4 -4 -14 -12.1 14.1
 -4 4 14 -24 28.8
 3 -4 -14 -10.3 12.4
 -3 4 14 -1 28.5
 2 -4 -14 121.79 30.7
 -2 4 14 160.48 32.7
 -1 4 14 171.48 33.3
 0 -4 -14 15.6 29.2
 0 4 14 39.8 27.1
 0 4 14 -5.7 25
 -1 -4 -14 36.2 31.9
 1 4 14 55.89 40.9
 1 4 14 24.5 40.6
 2 4 14 240.68 47.5
 2 4 14 272.07 41
 3 4 14 239.78 41.6
 3 4 14 185.58 36
 4 4 14 0.3 31.9
 4 4 14 -35.5 30
 7 -5 -14 19.9 26.8
 6 -5 -14 80.09 34.1
 -6 5 14 67.59 28.8
 5 -5 -14 99.29 20.6
 -5 5 14 60.09 31.5
 4 -5 -14 22.3 13
 -4 5 14 1.7 27.9
 3 -5 -14 4.1 10.4
 -3 5 14 54.89 30.5
 -2 5 14 -4.2 29.1
 -1 5 14 77.29 31.5
 -1 5 14 85.29 28.7
 0 5 14 154.18 41.2
 0 5 14 24.6 29.3
 1 5 14 27.6 29.6
 1 5 14 36.1 42.3
 2 5 14 71.59 86.79
 2 5 14 -5.2 32.3
 3 5 14 26.8 33.6
 3 5 14 -5.6 34.6
 4 5 14 6.2 33.2
 4 5 14 -18.4 33
 7 -6 -14 24.8 34.6
 6 -6 -14 11.2 22.1
 -6 6 14 28.8 30.6
 5 -6 -14 61.19 25
 -5 6 14 107.79 43.9
 -4 6 14 -1.4 30.7
 -3 6 14 171.48 36.3
 -2 6 14 67.49 33.5
 -2 6 14 33.7 24.1
 -1 6 14 6 24.7
 -1 6 14 -6.1 30.9
 0 6 14 104.59 30.8
 0 6 14 121.79 34.4
 1 6 14 65.39 33.1
 1 6 14 79.19 34.9
 2 6 14 45.3 35.5
 2 6 14 7.4 33.9
 3 6 14 -43 49.99
 3 6 14 11.5 35.8
 -6 7 14 73.39 32.7
 -5 7 14 43.7 46.8
 -4 7 14 9.5 14.3
 -4 7 14 27.9 32.3
 -3 7 14 -53.19 33.3
 -3 7 14 5.4 16.1
 -2 7 14 47.3 30.1
 -2 7 14 99.09 36
 -1 7 14 209.78 53.09
 -1 7 14 164.08 34.7
 0 7 14 8.7 32.5
 0 7 14 111.19 31.8
 1 7 14 72.79 36.6
 1 7 14 72.69 60.19
 2 7 14 321.07 47.3
 2 7 14 273.67 57.09
 3 7 14 -10.7 36.4
 3 7 14 -35.5 39.8
 -6 8 14 30.9 30
 -5 8 14 54.89 34
 -4 8 14 173.38 39.7
 -3 8 14 3.3 15.5
 -3 8 14 -15.6 37.1
 -2 8 14 -37.2 49.4
 -2 8 14 17.8 23.3
 -1 8 14 59.69 36.2
 -1 8 14 18.1 29.9
 0 8 14 28.6 34.9
 0 8 14 23.7 70.39
 1 8 14 14.6 38.1
 1 8 14 68.39 36
 2 8 14 0.8 38.6
 2 8 14 66.49 39.2
 -5 9 14 13.6 29.7
 -4 9 14 230.48 44.3
 -3 9 14 13.5 39.3
 -2 9 14 40.5 20.4
 -2 9 14 -6.3 37.6
 -1 9 14 -6.6 13.1
 -1 9 14 21.6 52.79
 0 9 14 89.59 39.7
 0 9 14 33.1 31.7
 1 9 14 198.28 41.8
 -3 10 14 63.79 39.9
 -2 10 14 27.2 52.09
 -1 10 14 8.5 11.4
 0 14 -15 40.8 41.3
 -1 14 -15 231.48 49.4
 -2 14 -15 -14.3 43.8
 2 13 -15 78.69 42.3
 1 13 -15 124.99 43.8
 0 13 -15 93.09 40.4
 -1 13 -15 37.6 38.1
 -2 13 -15 -2.7 37.9
 3 -13 15 -1.4 16.4
 4 -13 15 0.5 16.3
 3 12 -15 56.99 41.6
 2 12 -15 5 37.6
 1 12 -15 43.2 36.2
 0 12 -15 143.69 50.49
 -1 12 -15 27.3 35.6
 -2 12 -15 -31.1 36.5
 2 -12 15 -53.89 37
 3 -12 15 8.9 20.2
 4 -12 15 -20.5 25.8
 5 -12 15 6.7 16.5
 4 11 -15 77.09 56.59
 3 11 -15 116.89 42.2
 2 11 -15 206.18 42.9
 1 11 -15 89.39 47.2
 0 11 -15 32.4 31.2
 -1 11 -15 9.2 31.5
 -2 11 -15 99.29 36.7
 2 -11 15 67.69 38
 3 -11 15 6.3 25.5
 4 -11 15 19.9 21.3
 5 -11 15 13.3 16.2
 4 10 -15 -63.99 52.39
 3 10 -15 66.09 36.4
 2 10 -15 56.69 33.2
 1 10 -15 1.4 29.7
 0 10 -15 -4.8 29.5
 -1 10 -15 -62.79 43.2
 2 -10 15 47.5 34.6
 3 -10 15 124.19 41
 4 -10 15 -16.2 23.2
 5 -10 15 -15.6 18.4
 6 -10 15 9.1 20.4
 5 9 -15 100.79 42.1
 4 9 -15 9.4 33.2
 3 9 -15 68.39 33
 2 9 -15 203.78 37.7
 1 9 -15 158.08 34.3
 0 9 -15 75.59 29.8
 -1 9 -15 72.89 31.5
 2 -9 15 28.2 32.5
 3 -9 15 71.69 49.4
 4 -9 15 -1.1 45.5
 5 -9 15 -2.6 19.7
 6 -9 15 3.1 15.4
 6 8 -15 59.19 40.8
 5 8 -15 32.4 34.5
 4 8 -15 -23.8 31.5
 3 8 -15 -16.3 42
 2 8 -15 59.59 29.1
 1 8 -15 19.3 26.8
 0 8 -15 -31 36.4
 -1 8 -15 112.89 30.6
 2 -8 15 254.27 39.3
 3 -8 15 -8.8 31.9
 4 -8 15 -6.3 31.9
 5 -8 15 -2.7 20.8
 6 -8 15 14.1 16.4
 6 -8 15 42.4 19.8
 6 7 -15 169.08 53.89
 5 7 -15 31.4 46.4
 4 7 -15 97.29 33.4
 3 7 -15 10.8 27.8
 2 7 -15 137.99 31
 1 7 -15 -17.1 34.7
 0 7 -15 214.78 40.2
 -1 7 -15 79.69 27.9
 2 -7 15 23.6 28.5
 3 -7 15 34.2 41.7
 4 -7 15 396.66 55.59
 5 -7 15 4 28.8
 -6 7 -15 18.2 36.4
 6 -7 15 -9.2 22.1
 6 -7 15 29.5 23.6
 6 6 -15 25.5 32.6
 5 6 -15 -36.1 31.1
 4 6 -15 342.77 42.1
 3 6 -15 250.87 36.4
 2 6 -15 0.3 24
 1 6 -15 42.2 23.9
 0 6 -15 174.88 29.1
 -1 6 -15 345.07 37.2
 2 -6 15 35.1 27.7
 3 -6 15 86.99 30.4
 4 -6 15 -2.3 27.8
 -5 6 -15 79.79 36.1
 5 -6 15 32.8 28.3
 -6 6 -15 45.6 33
 6 -6 15 85.99 34.5
 6 -6 15 32.9 31.2
 7 5 -15 235.18 60.99
 6 5 -15 65.29 35.3
 5 5 -15 95.29 42.4
 4 5 -15 194.28 34.3
 3 5 -15 60.39 26.1
 2 5 -15 30.4 23.1
 1 5 -15 541.95 44.9
 0 5 -15 6.1 20.3
 -1 5 -15 209.28 29.5
 2 -5 15 36.7 34.3
 3 -5 15 419.86 43.1
 -4 5 -15 18.3 34
 4 -5 15 5 35.8
 5 -5 15 241.28 34.4
 -6 5 -15 183.98 37.3
 6 -5 15 192.08 38
 7 4 -15 40 36.7
 6 4 -15 58.39 32.8
 5 4 -15 195.28 34.3
 5 4 -15 125.19 31.5
 4 4 -15 186.78 28.2
 4 4 -15 200.98 31.5
 3 4 -15 68.39 23.8
 2 4 -15 642.14 49.5
 1 4 -15 188.08 25.9
 0 4 -15 -9.9 24
 -1 4 -15 -29.2 18.6
 2 -4 15 20 29.7
 3 -4 15 214.68 39.8
 -4 4 -15 169.08 64.09
 -5 4 -15 2.2 31.3
 5 -4 15 43.5 24.8
 -6 4 -15 8.9 30.3
 6 -4 15 15.8 21.5
 6 -4 15 23.3 30.6
 7 3 -15 61.69 35.2
 6 3 -15 15.3 32.1
 5 3 -15 -22.1 18.7
 5 3 -15 -9.7 24.5
 4 3 -15 145.59 27
 4 3 -15 109.99 33.2
 3 3 -15 33.3 20.4
 3 3 -15 29.7 23.9
 2 3 -15 102.09 21.2
 1 3 -15 157.88 30.9
 1 3 -15 130.79 21.2
 0 3 -15 481.85 40.6
 0 3 -15 464.05 52.39
 0 3 -15 509.45 38.2
 -1 3 -15 86.69 31.3
 -1 3 -15 73.09 17.3
 -1 3 -15 101.49 25.4
 -2 3 -15 19.4 23.9
 -2 3 -15 59.19 30.5
 2 -3 15 8 19.3
 -3 3 -15 36.4 31.3
 3 -3 15 15.7 29.1
 -4 3 -15 44.6 32.1
 4 -3 15 30.9 20.9
 -5 3 -15 54.39 33.3
 5 -3 15 82.69 24.6
 5 -3 15 48.7 31.8
 -6 3 -15 31 29.7
 6 -3 15 9.2 32.2
 6 -3 15 -6.6 34.6
 7 2 -15 5.9 31.7
 6 2 -15 140.49 35.5
 5 2 -15 81.79 38.7
 4 2 -15 37.4 21.8
 4 2 -15 5.6 28.7
 3 2 -15 40.2 24.8
 3 2 -15 67.49 19.5
 2 2 -15 136.59 21
 2 2 -15 145.09 37.9
 1 2 -15 36.5 16
 1 2 -15 31.9 25.8
 1 2 -15 6.7 19.8
 0 2 -15 154.58 19.3
 0 2 -15 201.68 23.9
 0 2 -15 182.38 32.9
 -1 2 -15 85.99 20.8
 -1 2 -15 59.59 13.9
 -1 2 -15 -30.7 39.6
 -2 2 -15 238.58 24.8
 -2 2 -15 263.07 38.9
 2 -2 15 291.57 28.2
 -3 2 -15 160.28 35.8
 -3 2 -15 161.88 21.8
 3 -2 15 140.89 30.8
 -4 2 -15 2.9 31.4
 4 -2 15 22.7 30.4
 4 -2 15 -14.8 26.3
 -5 2 -15 -26.9 46.2
 5 -2 15 22.1 28
 5 -2 15 34.2 31.6
 -6 2 -15 -2.8 28.8
 6 -2 15 -30.4 35.5
 7 1 -15 6.6 30.9
 6 1 -15 130.29 42.4
 5 1 -15 108.79 27.4
 5 1 -15 68.39 21.1
 4 1 -15 3 20.9
 4 1 -15 6.8 21.1
 3 1 -15 7.1 23.7
 3 1 -15 10.6 16.2
 2 1 -15 52.09 19.4
 2 1 -15 85.59 21.2
 2 1 -15 109.19 27.6
 1 1 -15 99.39 20.2
 1 1 -15 75.09 18.2
 1 1 -15 134.69 29.5
 0 1 -15 174.18 20.2
 0 1 -15 136.79 32.1
 0 1 -15 280.37 102.49
 -1 1 -15 68.59 16.3
 -1 1 -15 31.1 29.2
 1 -1 15 -0.1 27.2
 -2 1 -15 21.3 31
 -2 1 -15 34.8 12.9
 2 -1 15 52.49 15.3
 2 -1 15 58.99 28.2
 -3 1 -15 -11 32.3
 3 -1 15 0 16
 -4 1 -15 33.3 32.2
 4 -1 15 35.4 31.2
 4 -1 15 67.59 25.6
 -5 1 -15 80.09 35.1
 5 -1 15 53.69 33.9
 6 -1 15 109.99 54.29
 8 0 -15 -15.2 46
 7 0 -15 -19.7 29.9
 6 0 -15 15.8 28.3
 5 0 -15 -7.7 33
 5 0 -15 30.8 21.1
 4 0 -15 31 23
 4 0 -15 22.7 20.1
 3 0 -15 643.84 50.09
 3 0 -15 492.45 49.6
 3 0 -15 569.64 53.89
 2 0 -15 94.39 18.3
 2 0 -15 128.89 24.9
 2 0 -15 137.09 28.6
 -2 0 15 65.29 32.1
 1 0 -15 22.6 10.1
 1 0 -15 44.3 27.5
 1 0 -15 12.1 12.7
 0 0 -15 0.5 9.8
 0 0 -15 -6 27.5
 0 0 -15 0.2 7.4
 0 0 15 6.7 26.3
 -1 0 -15 456.25 34.9
 -1 0 -15 593.14 42.3
 -1 0 -15 464.65 49.1
 1 0 15 599.24 55.49
 -2 0 -15 269.27 41.4
 2 0 15 389.26 46.9
 -3 0 -15 3.8 45.5
 3 0 15 26.8 30.9
 3 0 15 29.7 27.7
 -4 0 -15 138.19 35
 4 0 15 56.19 33.9
 -5 0 -15 71.79 34.8
 5 0 15 31.7 33.6
 -6 0 -15 4 33.3
 6 0 15 52.69 37.5
 8 -1 -15 -18.2 34.2
 7 -1 -15 -3.8 38.7
 6 -1 -15 202.38 43.1
 5 -1 -15 112.79 34.3
 4 -1 -15 31.2 19.5
 4 -1 -15 3.9 23.3
 3 -1 -15 29.2 15.9
 3 -1 -15 27.1 14.5
 3 -1 -15 2.2 24.1
 -3 1 15 38.7 31.5
 2 -1 -15 35.9 11.6
 2 -1 -15 32.7 25.4
 2 -1 -15 60.39 19.8
 -2 1 15 67.89 30.5
 1 -1 -15 58.89 94.99
 1 -1 -15 -2.8 27
 1 -1 -15 12.5 9
 -1 1 15 -9.4 28
 0 -1 -15 184.78 15.8
 0 -1 -15 168.88 33.8
 0 -1 -15 186.48 16.6
 0 1 15 167.48 32.4
 -1 -1 -15 -21.1 29.4
 -1 -1 -15 8 5.3
 -1 -1 -15 12.3 5.7
 1 1 15 13.7 27
 -2 -1 -15 138.39 14.2
 -2 -1 -15 120.59 47.2
 2 1 15 120.19 31.3
 -3 -1 -15 -5.3 32.7
 3 1 15 26.4 28.4
 3 1 15 16.3 31.1
 -4 -1 -15 278.57 53.49
 4 1 15 298.77 37.1
 4 1 15 240.08 41.6
 -5 -1 -15 32.5 34.3
 5 1 15 21.1 33.9
 5 1 15 35.1 27.8
 7 -2 -15 27.6 29.2
 6 -2 -15 -16.8 27.6
 5 -2 -15 62.59 32.4
 5 -2 -15 166.78 104.39
 4 -2 -15 287.27 27.6
 4 -2 -15 212.08 34.2
 -4 2 15 327.17 40.8
 3 -2 -15 98.59 28.3
 3 -2 -15 108.39 17.2
 3 -2 -15 97.09 15.9
 -3 2 15 108.59 33
 2 -2 -15 84.59 15.7
 2 -2 -15 102.99 11.6
 2 -2 -15 70.69 28.7
 -2 2 15 123.59 32.7
 1 -2 -15 277.37 18.8
 -1 2 15 313.07 38.5
 0 -2 -15 112.39 43.5
 0 2 15 86.99 29.6
 -1 -2 -15 -4.3 30.5
 1 2 15 45.4 40.9
 -2 -2 -15 22.4 32.7
 2 2 15 2.3 28
 -3 -2 -15 45.9 34.9
 3 2 15 101.29 32.3
 3 2 15 97.99 47.7
 -4 -2 -15 -3.2 34.4
 4 2 15 -32.3 32.9
 4 2 15 41.2 30.4
 5 2 15 39.8 29.6
 5 2 15 12.7 26.4
 7 -3 -15 25.1 26.8
 6 -3 -15 16.5 26.6
 5 -3 -15 40.4 21.4
 -5 3 15 50.69 32.2
 4 -3 -15 -1.4 15
 -4 3 15 19.6 29.5
 3 -3 -15 102.19 29.4
 3 -3 -15 95.99 13.9
 2 -3 -15 52.29 7.9
 2 -3 -15 20.3 27.5
 -2 3 15 49.8 30.5
 1 -3 -15 52.29 30.4
 -1 3 15 91.19 30.8
 0 -3 -15 -58.69 30.3
 0 3 15 -89.59 39
 -1 -3 -15 557.14 69.89
 1 3 15 655.63 55.79
 1 3 15 598.64 53.09
 -2 -3 -15 18.6 33.5
 2 3 15 21.1 33.2
 2 3 15 -21.4 42.3
 -3 -3 -15 -3 33.8
 3 3 15 16.1 30
 3 3 15 6 33.9
 4 3 15 -40.7 45.8
 4 3 15 1.7 42.2
 7 -4 -15 39.4 26.3
 6 -4 -15 707.23 161.38
 5 -4 -15 51.79 19.6
 -5 4 15 107.19 45.7
 4 -4 -15 6.9 14
 -4 4 15 -38.3 30.9
 3 -4 -15 15.4 11.3
 -3 4 15 37.8 31.5
 2 -4 -15 192.38 35.5
 -2 4 15 192.58 36.1
 1 -4 -15 40.7 31.7
 -1 4 15 19.1 30.1
 0 -4 -15 26.1 32
 0 4 15 60.29 40.7
 0 4 15 50.29 29
 -1 -4 -15 43.1 33.8
 1 4 15 90.09 45.2
 1 4 15 14.7 29.8
 2 4 15 53.09 35.4
 2 4 15 18.6 32.2
 3 4 15 56.49 33.6
 3 4 15 31.4 37.3
 4 4 15 32.6 43
 4 4 15 29.5 28.3
 7 -5 -15 26.4 23.2
 6 -5 -15 37.7 24
 -6 5 15 -16.9 30.3
 5 -5 -15 2.2 17.3
 -5 5 15 53.49 33.4
 -4 5 15 241.28 40.8
 -3 5 15 95.59 46.4
 -2 5 15 -62.69 44.7
 -1 5 15 -3.5 27.4
 -1 5 15 29.7 31
 0 5 15 325.17 51.29
 0 5 15 358.16 50.59
 1 5 15 -67.09 32.6
 1 5 15 52.19 32.4
 2 5 15 75.39 36.4
 2 5 15 -6.5 47.3
 3 5 15 59.59 35.3
 3 5 15 23.3 33.7
 -6 6 15 18.5 32.8
 -5 6 15 14.7 32
 -4 6 15 -0.9 33.1
 -3 6 15 -3.9 46.4
 -2 6 15 16.8 23.1
 -2 6 15 64.39 34.7
 -1 6 15 -1 22.8
 -1 6 15 -58.89 33.6
 0 6 15 3.8 33.2
 0 6 15 3 29
 1 6 15 54.59 47.5
 1 6 15 19.3 36.4
 2 6 15 93.69 39.4
 2 6 15 147.89 42.6
 3 6 15 49.5 37.7
 3 6 15 131.19 62.29
 -6 7 15 45.1 32.9
 -5 7 15 56.49 35.3
 -4 7 15 -17.9 34.2
 -2 7 15 20.8 25.5
 -2 7 15 52.29 35.2
 -1 7 15 3.7 29.3
 -1 7 15 44 35
 0 7 15 27.2 31.6
 0 7 15 -6.3 34.2
 1 7 15 16.8 37.6
 1 7 15 53.19 44.4
 2 7 15 43.1 40.5
 2 7 15 4.9 37.8
 -5 8 15 37 32.7
 -4 8 15 0.3 35.5
 -3 8 15 2.5 16.4
 -3 8 15 41.4 38.6
 -2 8 15 22.9 20.2
 -2 8 15 -39.7 37.8
 -1 8 15 161.08 41.5
 0 8 15 89.59 48.9
 0 8 15 173.58 55.09
 1 8 15 53.79 51.29
 1 8 15 41.9 54.79
 -4 9 15 -12.9 35.2
 -3 9 15 -15.9 53.79
 -2 9 15 13.3 15.9
 -2 9 15 48 38.7
 -1 9 15 19.6 37.9
 -1 9 15 -6.3 13
 0 9 15 14.2 32.7
 1 13 -16 139.19 44.6
 0 13 -16 59.79 38.8
 -1 13 -16 -47.4 36.9
 -2 13 -16 23.8 39.3
 3 -13 16 6.9 15.6
 2 12 -16 31.8 39.5
 1 12 -16 44.7 36
 0 12 -16 108.19 36.7
 -1 12 -16 318.87 47
 -2 12 -16 128.89 41.9
 3 -12 16 -7.6 17.6
 4 -12 16 10.8 17.7
 3 11 -16 83.79 40.2
 2 11 -16 81.19 38.1
 1 11 -16 29 34.1
 0 11 -16 40.5 45.5
 -1 11 -16 -4.7 32.7
 -2 11 -16 39.4 36.6
 2 -11 16 0.5 21.8
 3 -11 16 26.4 21.9
 4 -11 16 9.9 26.6
 5 -11 16 -5.5 15.5
 4 10 -16 65.99 39.3
 3 10 -16 -5.6 34.1
 2 10 -16 1.5 33.1
 1 10 -16 17.3 30.7
 0 10 -16 120.79 34.5
 -1 10 -16 54.69 32.4
 -2 10 -16 95.89 36.3
 2 -10 16 19.1 26.5
 3 -10 16 35 41.2
 4 -10 16 32.4 23.1
 5 -10 16 3.3 17.9
 5 9 -16 52.39 39.2
 4 9 -16 11.2 34.6
 3 9 -16 -18 46.9
 2 9 -16 247.18 40.3
 1 9 -16 -26.9 28
 0 9 -16 10.5 28.7
 -1 9 -16 21.3 30.8
 2 -9 16 303.37 44.1
 3 -9 16 11.5 35.6
 4 -9 16 -5.4 24.2
 5 -9 16 32 25.4
 6 -9 16 -5.4 20
 5 8 -16 48.9 35.7
 4 8 -16 23.4 32.7
 3 8 -16 55.89 32.3
 2 8 -16 -59.19 28.7
 1 8 -16 49.2 30.1
 0 8 -16 4.1 28.3
 -1 8 -16 36 39.8
 2 -8 16 -17.5 29.9
 3 -8 16 63.79 34.8
 4 -8 16 -12.4 33.8
 5 -8 16 -6.2 17.1
 6 -8 16 14.2 16.1
 6 -8 16 6.7 12.6
 6 7 -16 -19.6 36.1
 5 7 -16 215.98 53.59
 4 7 -16 -19.6 43
 3 7 -16 12 29.8
 2 7 -16 -2.9 38.3
 1 7 -16 554.64 49.7
 0 7 -16 183.38 32.3
 -1 7 -16 19.9 36.1
 2 -7 16 15.3 27.9
 3 -7 16 6.4 43.1
 4 -7 16 28.1 46.9
 5 -7 16 -0.3 31.6
 6 -7 16 -3.1 17.5
 6 -7 16 -37.5 47.7
 6 6 -16 -8.4 33.5
 5 6 -16 2.9 12.6
 5 6 -16 9 31.1
 4 6 -16 46.8 30.8
 3 6 -16 17.4 38.7
 2 6 -16 32.8 25.2
 1 6 -16 -30.7 23.3
 0 6 -16 59.29 24.9
 -1 6 -16 294.57 42.5
 2 -6 16 279.07 37.2
 3 -6 16 20.3 28.5
 4 -6 16 24.9 29.3
 5 -6 16 2 26.2
 -6 6 -16 109.09 40.4
 6 -6 16 102.19 35.1
 6 -6 16 100.89 42.9
 6 5 -16 200.78 42.5
 5 5 -16 16.2 18.9
 5 5 -16 38.7 30.7
 4 5 -16 58.49 38.9
 4 5 -16 31.5 25.3
 3 5 -16 21.3 25.4
 2 5 -16 116.29 35.2
 1 5 -16 167.38 27.7
 0 5 -16 12.9 20.4
 -1 5 -16 109.79 33
 2 -5 16 50.49 34.2
 3 -5 16 -7.7 25.3
 -4 5 -16 134.39 37.9
 4 -5 16 3.2 40.8
 -5 5 -16 62.69 37.2
 5 -5 16 151.58 76.39
 -6 5 -16 -34.6 51.39
 6 -5 16 4.9 27.5
 6 -5 16 -2.1 41.8
 7 4 -16 15.7 38.9
 6 4 -16 28.2 47.8
 5 4 -16 27.3 20.2
 5 4 -16 25.2 40.2
 4 4 -16 42.7 35.9
 4 4 -16 27.9 32.3
 3 4 -16 58.59 24
 3 4 -16 97.49 27.9
 2 4 -16 -12 28.1
 2 4 -16 2.4 29.5
 1 4 -16 182.98 32.2
 0 4 -16 -23.1 18.3
 -1 4 -16 251.57 40.5
 -1 4 -16 224.38 28.2
 -2 4 -16 50.89 33.3
 2 -4 16 45.8 23.3
 -3 4 -16 301.77 43.4
 3 -4 16 290.97 36.2
 -4 4 -16 210.58 39.7
 4 -4 16 127.89 39.2
 -5 4 -16 133.49 53.49
 5 -4 16 49.4 35.8
 -6 4 -16 -16.9 35.1
 6 -4 16 1.8 23.9
 7 3 -16 123.39 39.5
 6 3 -16 24.7 31.3
 5 3 -16 15.8 19.1
 5 3 -16 -39.9 38.8
 4 3 -16 50.19 32.3
 4 3 -16 1.4 35.1
 3 3 -16 11.5 25
 3 3 -16 24.7 21
 2 3 -16 -9.9 26.3
 2 3 -16 -17.6 25.4
 1 3 -16 103.89 31
 1 3 -16 174.18 27.9
 0 3 -16 20.2 22.7
 0 3 -16 -4.6 28.9
 -1 3 -16 -1.7 29.9
 -1 3 -16 26.2 23.1
 -1 3 -16 4.3 21.5
 -2 3 -16 120.89 34.9
 2 -3 16 65.99 21.4
 -3 3 -16 33.3 33.5
 3 -3 16 50.29 54.29
 -4 3 -16 -3.5 33.3
 4 -3 16 -11.9 22
 -5 3 -16 58.69 37.1
 5 -3 16 13.4 23
 5 -3 16 36.8 32.9
 -6 3 -16 153.98 39.3
 6 -3 16 167.18 41.9
 7 2 -16 -12.4 30.4
 6 2 -16 90.29 42.4
 5 2 -16 13.3 27.2
 5 2 -16 10.7 26.5
 4 2 -16 51.69 22.9
 3 2 -16 22.3 18.5
 3 2 -16 -24.8 24.2
 2 2 -16 185.68 32
 2 2 -16 146.89 21.8
 1 2 -16 -15.5 13.7
 1 2 -16 -8.9 27.7
 1 2 -16 -8.5 15.2
 0 2 -16 36.4 14.6
 0 2 -16 48.9 19.5
 0 2 -16 56.29 30.5
 -1 2 -16 146.39 34.6
 -1 2 -16 135.09 18.5
 -1 2 -16 136.49 22.6
 -2 2 -16 251.97 25.7
 -2 2 -16 307.87 41.7
 2 -2 16 225.68 26.7
 -3 2 -16 -51.69 47
 3 -2 16 32.3 24.2
 -4 2 -16 340.17 57.49
 -5 2 -16 51.49 36.2
 5 -2 16 68.19 33.2
 -6 2 -16 9.4 49.8
 6 -2 16 3.9 51.19
 7 1 -16 17.5 30.4
 6 1 -16 -4.1 25.4
 5 1 -16 20.7 19.5
 5 1 -16 1.7 25.8
 4 1 -16 94.39 26.7
 3 1 -16 57.09 36.3
 3 1 -16 10.9 23.1
 2 1 -16 -9.5 13.4
 2 1 -16 -32.4 26.9
 2 1 -16 21.4 18.5
 1 1 -16 -8.5 15.7
 1 1 -16 1.1 12.8
 1 1 -16 42.7 40.2
 0 1 -16 275.77 24.6
 0 1 -16 347.77 25
 -1 1 -16 260.17 40.7
 -1 1 -16 286.67 24.9
 -1 1 -16 270.67 25.3
 -2 1 -16 -13.3 32.5
 -2 1 -16 -0.1 12
 -3 1 -16 46.4 35.6
 -4 1 -16 55.39 34.5
 4 -1 16 54.29 33.3
 -5 1 -16 62.29 50.29
 5 -1 16 23.7 32
 7 0 -16 177.18 35.5
 6 0 -16 17.3 26.3
 5 0 -16 20.4 21.4
 5 0 -16 -2.3 23.9
 4 0 -16 -40.3 33
 4 0 -16 27.2 29.2
 3 0 -16 496.25 38.2
 3 0 -16 474.55 45.7
 2 0 -16 15.7 11.6
 2 0 -16 -57.19 26.4
 2 0 -16 15.8 15.5
 1 0 -16 20.7 14.8
 1 0 -16 -4.1 28.9
 1 0 -16 39.7 13.7
 -1 0 16 14.6 30.9
 0 0 -16 127.29 32.1
 0 0 -16 52.79 11.9
 0 0 -16 56.09 12.6
 0 0 16 107.69 31.3
 -1 0 -16 181.48 16.5
 -1 0 -16 143.49 36.8
 1 0 16 199.48 35.1
 -2 0 -16 201.78 17.2
 2 0 16 171.98 35.5
 -3 0 -16 222.68 41.6
 3 0 16 239.68 37.4
 3 0 16 326.17 43.8
 -4 0 -16 54.79 36.4
 4 0 16 -0.8 30
 4 0 16 -4 31.9
 -5 0 -16 37.1 36.4
 5 0 16 101.59 36.5
 7 -1 -16 -9.5 23.8
 6 -1 -16 10.8 25
 5 -1 -16 186.88 32.3
 5 -1 -16 210.48 30.1
 4 -1 -16 18.6 24.1
 4 -1 -16 16.8 18.8
 3 -1 -16 102.19 17.7
 -3 1 16 105.09 35.5
 2 -1 -16 96.69 39.3
 -2 1 16 10.7 30.6
 1 -1 -16 427.56 44.9
 1 -1 -16 411.26 34.9
 -1 1 16 341.37 42.9
 0 -1 -16 71.49 31.1
 0 -1 -16 41.7 6.6
 0 1 16 -7.9 28.6
 -1 -1 -16 90.69 33.9
 1 1 16 64.49 41.9
 -2 -1 -16 326.07 44
 2 1 16 246.58 49.9
 -3 -1 -16 -52.39 34.7
 3 1 16 50.99 33.8
 3 1 16 38.7 30.8
 -4 -1 -16 63.09 38
 4 1 16 22.7 30.8
 4 1 16 12.9 32.3
 -5 -1 -16 11.2 36.3
 5 1 16 20.7 29.3
 5 1 16 50.89 29.3
 7 -2 -16 -36 23.8
 6 -2 -16 18.3 34.7
 5 -2 -16 4.1 20.6
 5 -2 -16 7 21.4
 4 -2 -16 50.49 26
 4 -2 -16 46.8 23.7
 -4 2 16 -1 33
 3 -2 -16 56.99 18.6
 3 -2 -16 95.79 29.5
 -3 2 16 127.99 35.4
 2 -2 -16 7.6 10.7
 2 -2 -16 -12.7 27.7
 -2 2 16 31.6 32
 1 -2 -16 49.1 30.9
 -1 2 16 0.3 30.1
 0 -2 -16 135.59 35.8
 0 2 16 67.69 43.6
 -1 -2 -16 30 33.3
 1 2 16 23 30.4
 -2 -2 -16 77.79 49.6
 2 2 16 43.7 32.5
 -3 -2 -16 47.3 37.3
 3 2 16 64.99 32.3
 3 2 16 60.99 49.7
 -4 -2 -16 71.99 41.2
 4 2 16 136.29 37.4
 7 -3 -16 -6.6 22
 6 -3 -16 91.39 37.8
 5 -3 -16 33.2 28.2
 -5 3 16 54.99 34.4
 4 -3 -16 134.89 29.4
 4 -3 -16 145.89 20.2
 -4 3 16 153.18 37.7
 3 -3 -16 95.29 13.6
 3 -3 -16 131.69 31.3
 -3 3 16 119.39 35.2
 2 -3 -16 41.3 30.1
 -2 3 16 55.59 46.4
 1 -3 -16 -41.6 43.7
 -1 3 16 23.1 31.2
 0 -3 -16 -16.5 44.4
 0 3 16 -19.3 29.1
 -1 -3 -16 -49 33.7
 1 3 16 -11.8 30.4
 1 3 16 -47 32.1
 -2 -3 -16 30.3 36.6
 2 3 16 32.3 35.2
 2 3 16 46.7 33.2
 -3 -3 -16 3 37.8
 3 3 16 4.9 35.5
 3 3 16 62.29 48.5
 4 3 16 15.2 35.1
 4 3 16 94.89 34.7
 7 -4 -16 13.3 20.1
 6 -4 -16 25.5 23.3
 5 -4 -16 1.1 18.6
 -5 4 16 -22.3 33.7
 -4 4 16 65.69 48.7
 -3 4 16 36.4 33.4
 2 -4 -16 331.07 41.8
 -2 4 16 190.18 40.5
 1 -4 -16 290.47 43
 -1 4 16 280.97 41.8
 0 -4 -16 17.4 33.4
 0 4 16 7.7 29.8
 0 4 16 -6.2 30.1
 -1 -4 -16 77.69 36.7
 1 4 16 -53.39 34
 1 4 16 -1.3 45.7
 2 4 16 25.9 33.5
 2 4 16 4.3 33.1
 3 4 16 49.5 34.9
 3 4 16 49.6 37.5
 -5 5 16 96.89 37.2
 -4 5 16 -50.69 33.6
 -3 5 16 235.78 41
 -2 5 16 21.3 33.8
 -1 5 16 24 30.3
 -1 5 16 2.5 33.3
 0 5 16 -32.5 31.6
 0 5 16 -8.6 43.4
 1 5 16 324.77 45.6
 1 5 16 320.37 45.4
 2 5 16 123.99 53.19
 2 5 16 141.09 38.9
 3 5 16 26.6 35.8
 3 5 16 -5.6 43.4
 -6 6 16 26.5 27.4
 -5 6 16 6.3 33.3
 -4 6 16 41.2 35.5
 -3 6 16 32 38.6
 -2 6 16 129.29 52.39
 -1 6 16 7.3 21.9
 -1 6 16 -29.3 33.8
 0 6 16 -29.4 47.8
 0 6 16 58.29 33.1
 1 6 16 15.4 50.69
 1 6 16 -19.7 48.9
 2 6 16 62.29 41.8
 2 6 16 -0.2 35.9
 -5 7 16 3.8 31
 -4 7 16 66.89 51.69
 -3 7 16 64.09 55.29
 -2 7 16 11.7 19.6
 -2 7 16 0.9 36.9
 -1 7 16 39.7 38.5
 -1 7 16 -2.3 22.7
 0 7 16 85.59 38.3
 0 7 16 102.29 36.8
 1 7 16 -14.8 39.4
 1 7 16 101.49 41.4
 -4 8 16 32.1 38.5
 -3 8 16 26.3 37.6
 -2 8 16 2.7 12.5
 -2 8 16 9.4 38.2
 -1 8 16 2.4 14.5
 -1 8 16 -16.6 37.7
 0 8 16 2.5 34.1
 0 13 -17 140.39 55.69
 -1 13 -17 21.4 52.19
 -2 13 -17 -9.4 37.5
 2 12 -17 39.9 55.29
 1 12 -17 -9 35.2
 0 12 -17 -42.3 34.1
 -1 12 -17 56.19 35.6
 -2 12 -17 33 37.1
 3 -12 17 -6.9 16.2
 4 -12 17 11.6 16
 3 11 -17 124.59 56.49
 2 11 -17 167.48 41.7
 1 11 -17 244.78 43.6
 0 11 -17 -11.2 32.6
 -1 11 -17 157.58 39
 -2 11 -17 7.2 35.6
 3 -11 17 -7.8 17.4
 4 -11 17 -9 17.5
 4 10 -17 56.09 38.4
 3 10 -17 -2.9 34.6
 2 10 -17 -13.4 32.7
 1 10 -17 -1 32
 0 10 -17 57.79 32.3
 -1 10 -17 168.88 49.3
 -2 10 -17 116.59 38.6
 3 -10 17 32.3 23.1
 4 -10 17 20.6 27.8
 5 -10 17 22 16.6
 4 9 -17 44.2 36.2
 3 9 -17 68.39 35.5
 2 9 -17 -4.5 44.7
 1 9 -17 55.09 31.8
 0 9 -17 217.28 38.9
 -1 9 -17 8.2 30.7
 -2 9 -17 35.6 35.1
 2 -9 17 47 34.3
 3 -9 17 36.2 26.5
 4 -9 17 8 19.6
 5 -9 17 -0.5 24.6
 5 8 -17 -13.4 35.6
 4 8 -17 32.6 34.6
 3 8 -17 81.49 34.6
 2 8 -17 281.37 40.9
 1 8 -17 66.69 31.1
 0 8 -17 43.3 29.2
 -1 8 -17 116.49 32.5
 -2 8 -17 136.79 35.2
 3 -8 17 -29 47.3
 4 -8 17 23.5 35.6
 5 -8 17 -3.8 16.3
 5 7 -17 51.39 36.3
 4 7 -17 34.6 32
 3 7 -17 -9.6 30.1
 2 7 -17 25.3 28.6
 1 7 -17 47.6 27.4
 0 7 -17 27.2 26.7
 -1 7 -17 333.17 39.6
 3 -7 17 -0.1 30.4
 4 -7 17 33.5 33.1
 5 -7 17 149.29 40.7
 6 6 -17 37.6 34
 5 6 -17 85.69 36.3
 4 6 -17 48.9 31.2
 3 6 -17 224.98 37.1
 2 6 -17 106.59 38.6
 1 6 -17 -3.9 23.8
 0 6 -17 65.19 24.7
 -1 6 -17 15.2 24.8
 3 -6 17 102.49 33.1
 -4 6 -17 46.6 38.9
 4 -6 17 -2.8 30
 -5 6 -17 -22 39.4
 5 -6 17 -11 33.3
 6 -6 17 43 31.5
 6 5 -17 42.7 36.8
 5 5 -17 12.4 30.6
 5 5 -17 4.7 12.2
 4 5 -17 36.8 23.7
 4 5 -17 -3.4 28.5
 3 5 -17 141.09 39.3
 2 5 -17 -23.7 23.4
 1 5 -17 610.84 259.27
 0 5 -17 492.05 48
 -1 5 -17 44.4 32.5
 -3 5 -17 -6.2 34.6
 3 -5 17 36.9 28.9
 -4 5 -17 84.59 38.7
 4 -5 17 76.89 31.4
 -5 5 -17 -22.4 37.8
 5 -5 17 -19 21.1
 5 -5 17 76.69 39.3
 6 4 -17 0.5 33.3
 5 4 -17 -6.2 14.5
 5 4 -17 -6.5 28
 4 4 -17 149.19 29.2
 4 4 -17 149.49 32
 3 4 -17 10.6 25.2
 3 4 -17 -45.1 31.7
 2 4 -17 2.4 21
 1 4 -17 125.59 24.3
 1 4 -17 66.79 31.5
 0 4 -17 40.8 20.5
 0 4 -17 77.59 33
 -1 4 -17 11.7 20.1
 -2 4 -17 398.56 67.59
 -2 4 -17 323.67 38.5
 2 -4 17 390.06 37.9
 -3 4 -17 -13.1 36.2
 3 -4 17 36.1 26
 -4 4 -17 202.38 42.5
 4 -4 17 138.79 31.9
 -5 4 -17 111.09 41.1
 6 3 -17 143.29 47.6
 5 3 -17 16.5 16.2
 5 3 -17 41.5 29.9
 4 3 -17 75.19 26
 4 3 -17 104.59 27.3
 3 3 -17 166.78 27.9
 3 3 -17 175.38 32.3
 2 3 -17 87.99 22.2
 2 3 -17 124.89 31.6
 1 3 -17 214.98 31.6
 1 3 -17 266.27 38.3
 0 3 -17 88.39 19.4
 0 3 -17 40.4 31.8
 -1 3 -17 124.29 21
 -1 3 -17 72.99 34.6
 -2 3 -17 36.6 34.5
 -3 3 -17 10.8 49.99
 3 -3 17 -3.2 21.8
 -4 3 -17 52.39 52.99
 -5 3 -17 -55.09 37.2
 5 -3 17 15.1 37
 7 2 -17 14.4 33.3
 6 2 -17 -5.8 28.9
 5 2 -17 64.09 29.3
 5 2 -17 21.1 19.9
 4 2 -17 14.3 33.2
 4 2 -17 93.49 24.7
 3 2 -17 17.8 26.9
 3 2 -17 18.2 19.2
 2 2 -17 28.4 29.4
 2 2 -17 38.4 17.7
 1 2 -17 372.16 34.1
 1 2 -17 475.45 55.29
 1 2 -17 437.16 33.8
 0 2 -17 -9.8 43.8
 0 2 -17 6.9 13.1
 0 2 -17 9.7 14
 -1 2 -17 78.49 34.7
 -2 2 -17 9.9 33.8
 -2 2 -17 -8.2 15.3
 -3 2 -17 136.09 41.3
 -4 2 -17 136.59 41.5
 4 -2 17 27.3 34
 -5 2 -17 -17.8 38
 5 -2 17 23.1 38.5
 7 1 -17 18.6 35.6
 6 1 -17 13.3 26
 5 1 -17 53.19 28.2
 5 1 -17 81.49 39
 4 1 -17 242.98 31.1
 4 1 -17 153.68 30.6
 3 1 -17 28.6 17.2
 3 1 -17 -2.6 26.2
 2 1 -17 -4.3 13.4
 2 1 -17 29.7 29.4
 1 1 -17 48.9 31
 0 1 -17 6.8 10.3
 0 1 -17 12.8 32
 -1 1 -17 135.19 36.9
 -1 1 -17 71.59 12.7
 -2 1 -17 33.8 16.5
 -2 1 -17 14.8 34.2
 -3 1 -17 15.8 34.3
 -4 1 -17 22.9 37.8
 4 -1 17 11.2 32.5
 -5 1 -17 -24.8 38.1
 5 -1 17 12.1 27.4
 7 0 -17 56.69 47.9
 6 0 -17 7.4 25.9
 5 0 -17 0.9 24.7
 5 0 -17 5.1 17.6
 4 0 -17 19.4 23.2
 4 0 -17 2.4 20.9
 3 0 -17 36.5 27.7
 3 0 -17 50.59 17.3
 2 0 -17 348.27 41.2
 2 0 -17 304.77 26.6
 1 0 -17 54.19 14.8
 1 0 -17 83.79 32.9
 -1 0 17 88.39 35.5
 0 0 -17 46.5 33.8
 0 0 -17 38.6 8.6
 0 0 17 64.09 32.8
 -1 0 -17 -6.2 33.5
 -2 0 -17 4.7 49.4
 -3 0 -17 88.09 38.5
 3 0 17 93.19 34.6
 3 0 17 92.99 37.1
 -4 0 -17 -19.9 39.2
 4 0 17 20.7 32.9
 -5 0 -17 118.29 56.19
 5 0 17 11.2 25.5
 7 -1 -17 0.2 19
 6 -1 -17 20 25.1
 5 -1 -17 46.6 23.7
 5 -1 -17 12.8 18.9
 4 -1 -17 1.3 18.3
 4 -1 -17 3.8 22.6
 3 -1 -17 -9.2 13.8
 3 -1 -17 14.4 27.8
 2 -1 -17 35 15.2
 2 -1 -17 33 29.7
 1 -1 -17 -34.6 43.5
 1 -1 -17 4.3 8.6
 -1 1 17 44.3 33
 0 1 17 100.39 32.8
 -1 -1 -17 254.47 40.9
 1 1 17 155.28 36.4
 -2 -1 -17 12.8 35.9
 2 1 17 -14.6 32.3
 -3 -1 -17 30.7 37.5
 3 1 17 0.5 47.3
 3 1 17 82.29 35.3
 -4 -1 -17 64.19 41.2
 4 1 17 14.9 30.9
 4 1 17 -29.4 30
 7 -2 -17 55.49 33.3
 6 -2 -17 1.5 25.8
 5 -2 -17 -26 21.2
 5 -2 -17 -4 17.2
 4 -2 -17 2.7 22.5
 4 -2 -17 -25.4 16
 -4 2 17 37 36.3
 3 -2 -17 139.89 16.6
 3 -2 -17 77.59 30.2
 -3 2 17 94.99 37
 2 -2 -17 52.09 31.7
 -2 2 17 59.29 34.6
 1 -2 -17 -20.7 31.1
 -1 2 17 -41.5 46.9
 0 -2 -17 17.1 34.1
 0 2 17 27.5 31.7
 -1 -2 -17 6.3 35.3
 1 2 17 41.4 33.7
 -2 -2 -17 16.1 36.3
 2 2 17 -37.7 34.2
 2 2 17 -29 34.4
 -3 -2 -17 155.48 57.59
 3 2 17 158.28 38.8
 3 2 17 155.68 52.89
 4 2 17 -20.7 32.1
 4 2 17 7.9 25.9
 6 -3 -17 -12.5 23.7
 -4 3 17 44.6 35.9
 -3 3 17 51.39 35.5
 2 -3 -17 154.28 36.6
 -2 3 17 96.19 36.4
 1 -3 -17 76.99 36
 0 -3 -17 67.19 35.8
 0 3 17 71.19 34.7
 -1 -3 -17 45.1 37.9
 1 3 17 26.2 34.6
 1 3 17 58.49 34.7
 -2 -3 -17 159.18 43.4
 2 3 17 183.38 41.8
 2 3 17 227.38 40.7
 -3 -3 -17 23.7 40
 3 3 17 -26.7 34.1
 3 3 17 -30.5 32.7
 -5 4 17 23.4 35.5
 -4 4 17 9 35.8
 -3 4 17 6.3 36.7
 -2 4 17 -10 33.6
 1 -4 -17 -63.89 34.3
 -1 4 17 -0.8 34.1
 0 -4 -17 235.28 43.1
 0 4 17 122.49 37.2
 0 4 17 205.38 39
 -1 -4 -17 -9.4 36.6
 1 4 17 -19.2 35.9
 1 4 17 23.8 34.8
 2 4 17 62.69 37.6
 2 4 17 31.5 37.6
 3 4 17 12.9 44.7
 3 4 17 101.39 52.99
 -5 5 17 34.1 34.8
 -4 5 17 146.99 41.4
 -3 5 17 246.38 45
 -2 5 17 21.1 35
 -1 5 17 66.19 48.9
 -1 5 17 88.29 35.2
 0 5 17 -35.8 33.5
 0 5 17 55.79 32.9
 1 5 17 45 37
 1 5 17 13.1 36.2
 2 5 17 -32.5 37.4
 2 5 17 121.29 56.39
 -5 6 17 -35 32.7
 -4 6 17 9.9 36.7
 -3 6 17 11.3 38.2
 -2 6 17 2.7 15.1
 -2 6 17 23.3 36.8
 -1 6 17 265.17 46.5
 -1 6 17 253.87 42.4
 0 6 17 3.6 35.3
 0 6 17 55.59 36.2
 1 6 17 -18.4 56.39
 1 6 17 98.59 40
 -4 7 17 24.1 37.7
 -3 7 17 6 16.3
 -3 7 17 -9 38.1
 -2 7 17 17.3 20.5
 -2 7 17 47.3 54.99
 -1 7 17 24.8 48.1
 -1 7 17 -14.4 38.1
 0 7 17 35.8 35.3
 0 7 17 81.99 38.1
 1 12 -18 -30.1 36.8
 0 12 -18 27.6 35.6
 -1 12 -18 -1.5 49.9
 -2 12 -18 135.39 41.8
 -3 12 -18 35.7 41.8
 2 11 -18 -17.6 35.7
 1 11 -18 5.4 48.5
 0 11 -18 95.89 36.5
 -1 11 -18 25.8 35.1
 -2 11 -18 2.4 36.4
 4 -11 18 7.4 15.5
 3 10 -18 165.08 42.9
 2 10 -18 45.9 35.2
 1 10 -18 8.2 45.9
 0 10 -18 -6.4 31.7
 -1 10 -18 38.8 34
 -2 10 -18 18.8 36.3
 3 -10 18 -12.2 17.3
 4 -10 18 21.1 17.8
 4 9 -18 -8.3 35.5
 3 9 -18 32.5 37
 2 9 -18 9.1 33.3
 1 9 -18 230.88 51.69
 0 9 -18 -19.6 31
 -1 9 -18 291.27 43
 -2 9 -18 157.08 39.7
 3 -9 18 4 19.5
 4 -9 18 -2.4 17.3
 5 -9 18 5.4 19.9
 4 8 -18 70.69 51.19
 3 8 -18 15.9 33
 2 8 -18 56.09 33
 1 8 -18 41.5 31.3
 0 8 -18 -21.3 28.4
 -1 8 -18 115.79 33.8
 3 -8 18 110.79 47.4
 4 -8 18 58.29 47.2
 5 -8 18 49.3 39.3
 5 7 -18 -5.3 33.1
 4 7 -18 203.88 40.8
 3 7 -18 65.39 32.9
 2 7 -18 -6.2 29.5
 1 7 -18 49.6 28.5
 0 7 -18 89.99 39.7
 -1 7 -18 87.99 29.9
 3 -7 18 91.59 34.4
 4 -7 18 37.5 36.5
 5 -7 18 6.4 34.9
 5 6 -18 3.1 45.8
 4 6 -18 43.4 44.9
 3 6 -18 -13.3 28.7
 2 6 -18 273.57 38.1
 1 6 -18 18.4 26.3
 0 6 -18 10.6 24.8
 -1 6 -18 39.1 32.7
 -3 6 -18 87.09 43
 3 -6 18 56.79 31.4
 -4 6 -18 -48.9 39.5
 4 -6 18 -18 32.6
 -5 6 -18 90.99 45.4
 5 -6 18 59.19 48.2
 6 5 -18 31.1 37.9
 5 5 -18 129.59 29.2
 5 5 -18 197.48 38.1
 4 5 -18 1.6 23.4
 4 5 -18 -14.5 28.2
 3 5 -18 18.3 26
 2 5 -18 -70.89 35.1
 2 5 -18 -22 29
 1 5 -18 47.5 24.7
 0 5 -18 -2.6 22.3
 -1 5 -18 35.7 36
 -1 5 -18 29.5 32.2
 -2 5 -18 22.9 26.1
 -2 5 -18 -15.2 37.4
 -3 5 -18 60.69 37.2
 3 -5 18 7.6 28.1
 -4 5 -18 7.6 40.3
 4 -5 18 19.5 31.5
 -5 5 -18 194.38 47
 5 -5 18 145.79 42.6
 6 4 -18 -19.7 33.2
 5 4 -18 0.6 29.5
 5 4 -18 5.1 13.7
 4 4 -18 -0.9 26.5
 4 4 -18 10.3 20.4
 3 4 -18 118.99 32
 2 4 -18 108.49 32.3
 2 4 -18 119.19 33.8
 1 4 -18 95.99 24.5
 1 4 -18 144.69 35.3
 0 4 -18 81.89 22.1
 0 4 -18 36.6 33.6
 -1 4 -18 41.4 34.2
 -1 4 -18 64.79 22.2
 -2 4 -18 47.3 37.3
 -2 4 -18 3.5 22
 -3 4 -18 -65.09 53.99
 3 -4 18 -26.3 33.9
 -4 4 -18 5.1 56.79
 -5 4 -18 -36.9 42.4
 5 -4 18 -22.5 37.9
 6 3 -18 6.2 30.1
 5 3 -18 26.7 47.5
 5 3 -18 -5.9 26.3
 4 3 -18 3.9 22.2
 4 3 -18 40.3 26.3
 3 3 -18 -24.2 37.4
 3 3 -18 -28 22.4
 2 3 -18 -12.1 28.9
 2 3 -18 0.1 18.9
 1 3 -18 71.49 45.6
 1 3 -18 57.89 19.1
 0 3 -18 175.88 50.49
 0 3 -18 141.09 22.2
 -1 3 -18 -26.1 34.7
 -1 3 -18 18.5 16.6
 -2 3 -18 136.89 40.6
 -2 3 -18 128.09 23.7
 -3 3 -18 125.79 40.7
 -4 3 -18 -2.1 40.3
 -5 3 -18 35.8 42
 5 -3 18 66.29 53.99
 6 2 -18 45.1 31
 5 2 -18 -0.5 43
 5 2 -18 -17 28.5
 4 2 -18 62.59 34.8
 4 2 -18 24.6 24.5
 3 2 -18 -3.9 26.3
 3 2 -18 66.49 29.1
 2 2 -18 14.5 23.9
 2 2 -18 -3.1 29.4
 1 2 -18 232.78 24.7
 0 2 -18 -15.9 13.5
 0 2 -18 -33.6 32.2
 -1 2 -18 31.1 35.2
 -1 2 -18 7.3 18.9
 -2 2 -18 39.4 37.8
 -2 2 -18 76.79 17.1
 -3 2 -18 50.39 54.99
 -4 2 -18 6.5 58.79
 4 -2 18 53.69 36.7
 -5 2 -18 136.59 44
 5 -2 18 70.99 39.8
 6 1 -18 -8.1 22.7
 5 1 -18 47.6 28.3
 5 1 -18 3.1 16.2
 4 1 -18 25.1 23.4
 4 1 -18 73.99 33.1
 3 1 -18 103.19 40.3
 3 1 -18 69.59 27.3
 2 1 -18 -27.8 30.3
 2 1 -18 34 20.5
 1 1 -18 -13.6 32.7
 1 1 -18 6.2 11.7
 0 1 -18 11.3 14.8
 0 1 -18 29.3 34.1
 -1 1 -18 396.86 49.99
 -2 1 -18 6.5 36.2
 -3 1 -18 -9.4 38.3
 -4 1 -18 58.49 42
 4 -1 18 35.1 31.8
 6 0 -18 118.19 29.1
 5 0 -18 25.2 26
 5 0 -18 84.39 34.2
 4 0 -18 7.6 20.3
 4 0 -18 36.4 25.6
 3 0 -18 44.3 17.5
 3 0 -18 44.3 28.8
 2 0 -18 25.5 44.6
 1 0 -18 230.38 39.6
 1 0 -18 174.08 16.7
 0 0 -18 67.19 35.4
 0 0 18 15.5 33
 -1 0 -18 136.59 50.49
 1 0 18 25.3 34.5
 -2 0 -18 -11 36.6
 2 0 18 -1.3 34.7
 -3 0 -18 62.19 41
 3 0 18 103.39 38.5
 -4 0 -18 190.58 47.3
 4 0 18 53.59 29.5
 6 -1 -18 -8.9 24.1
 5 -1 -18 24.2 18.5
 5 -1 -18 112.89 34
 4 -1 -18 266.37 64.79
 4 -1 -18 339.67 31.7
 3 -1 -18 -6.7 24.8
 3 -1 -18 -0.2 14.4
 2 -1 -18 65.79 34.2
 -2 1 18 18.5 34.9
 1 -1 -18 -14.8 32.9
 -1 1 18 14.6 34.9
 0 -1 -18 210.88 41.4
 0 1 18 135.19 37.8
 -1 -1 -18 137.49 40.4
 1 1 18 33.1 35.3
 -2 -1 -18 52.99 55.89
 2 1 18 -38.4 35
 -3 -1 -18 -21.8 40.8
 3 1 18 -24.8 35.9
 3 1 18 14.3 44.9
 -4 -1 -18 79.89 42.9
 4 1 18 26.5 24.2
 5 -2 -18 12.4 16.5
 4 -2 -18 11.6 21.1
 3 -2 -18 34.7 28.3
 -3 2 18 15.7 37.5
 2 -2 -18 177.38 39.5
 -2 2 18 207.88 40.9
 1 -2 -18 133.29 38
 -1 2 18 57.29 37.6
 0 -2 -18 -16.4 35.1
 0 2 18 152.68 38
 -1 -2 -18 161.98 55.99
 1 2 18 82.49 50.79
 -2 -2 -18 65.09 39.8
 2 2 18 18.4 35.7
 2 2 18 16.7 35.6
 -3 -2 -18 34.8 43.3
 3 2 18 68.29 41.4
 3 2 18 -31.9 35.9
 3 -3 -18 143.29 36.7
 -3 3 18 57.89 55.99
 2 -3 -18 24.3 34.9
 -2 3 18 14.2 34.8
 1 -3 -18 43.5 35.6
 -1 3 18 56.69 36.1
 0 -3 -18 -3.2 36.5
 0 3 18 54.49 36
 -1 -3 -18 31.6 38.6
 1 3 18 47.8 51.89
 2 3 18 5.1 37.2
 2 3 18 43.9 34.3
 -3 -3 -18 164.48 45.8
 3 3 18 55.89 42
 -5 4 18 144.59 39.6
 -4 4 18 -66.99 53.19
 -3 4 18 -23.2 39.1
 -2 4 18 20.4 51.59
 -1 4 18 135.59 39.1
 0 -4 -18 33.5 40
 0 4 18 37.8 50.29
 0 4 18 -10.8 34.4
 1 4 18 0.8 52.19
 1 4 18 -15.7 36.8
 2 4 18 2.9 37.5
 2 4 18 -57.59 39.3
 -4 5 18 12.5 51.89
 -3 5 18 86.79 57.29
 -2 5 18 58.59 40.5
 -1 5 18 2.4 34.9
 -1 5 18 -16.8 37.5
 0 5 18 17.5 34.9
 0 5 18 19 37
 1 5 18 -21.7 37.5
 1 5 18 -1.5 41.2
 -4 6 18 -47.6 51.99
 -3 6 18 4.6 30.8
 -3 6 18 6 37.6
 -2 6 18 4.8 14.8
 -2 6 18 43.2 40.2
 -1 6 18 16.2 36.1
 -1 6 18 43.7 39.6
 0 6 18 99.09 38.8
 0 6 18 -1.1 35.2
 -1 12 -19 16 38.7
 1 11 -19 107.59 39.4
 0 11 -19 104.69 36.8
 -1 11 -19 -18.4 34
 -2 11 -19 -7.3 36
 -3 11 -19 92.09 44
 2 10 -19 69.69 37.7
 1 10 -19 -7.2 33
 0 10 -19 121.09 36.9
 -1 10 -19 13.5 33.5
 -2 10 -19 166.68 41.3
 -3 10 -19 11 38.5
 3 -10 19 -2.4 14.3
 3 9 -19 32.1 34.7
 2 9 -19 6.3 33.2
 1 9 -19 9.4 32.3
 0 9 -19 50.49 32.6
 -1 9 -19 59.39 46
 -2 9 -19 33 49.4
 4 -9 19 1.2 14.8
 4 8 -19 53.99 35.9
 3 8 -19 66.69 34.6
 2 8 -19 72.29 46.9
 1 8 -19 190.88 37.9
 0 8 -19 25.4 30
 -1 8 -19 -4.6 41.2
 -2 8 -19 -4.6 32.7
 3 -8 19 3 27.2
 4 -8 19 162.98 141.79
 4 7 -19 31.6 34.8
 4 7 -19 59.59 34.1
 3 7 -19 -34.9 31.3
 2 7 -19 -41.5 29.1
 1 7 -19 16.1 41.5
 0 7 -19 113.89 32
 -1 7 -19 237.68 37.4
 -2 7 -19 102.49 33.8
 3 -7 19 11.4 28.8
 -4 7 -19 37.2 45.2
 4 -7 19 23.8 35.7
 5 6 -19 -6.2 34
 4 6 -19 -1.6 31.3
 4 6 -19 -8.1 13.9
 3 6 -19 51.09 30.6
 3 6 -19 -7.8 20
 2 6 -19 128.99 33.2
 1 6 -19 -7 26.6
 0 6 -19 65.79 37.5
 -1 6 -19 42.4 27.7
 -2 6 -19 -2.4 39.2
 -2 6 -19 8.1 40.5
 3 -6 19 240.28 81.99
 -4 6 -19 246.58 66.19
 4 -6 19 159.98 38.3
 5 5 -19 -6.6 45.4
 4 5 -19 82.19 44
 3 5 -19 23.6 39.6
 3 5 -19 5.2 22.4
 2 5 -19 -16 32.4
 2 5 -19 24.6 25.9
 1 5 -19 27.3 35.7
 1 5 -19 39.3 25.6
 0 5 -19 15.1 35.5
 0 5 -19 77.89 25.6
 -1 5 -19 106.49 40.3
 -1 5 -19 151.98 36.5
 -2 5 -19 56.19 39.2
 -2 5 -19 -36.3 25.2
 -3 5 -19 29.8 39.7
 3 -5 19 19.2 23.9
 -4 5 -19 -53.89 43.5
 5 4 -19 39.2 27.1
 5 4 -19 44.7 33
 4 4 -19 56.79 40
 4 4 -19 9.8 24.4
 3 4 -19 12.3 36.5
 3 4 -19 51.69 27.6
 2 4 -19 43.8 34.2
 2 4 -19 64.89 25.1
 1 4 -19 184.68 39.9
 1 4 -19 250.17 43.5
 0 4 -19 -22.6 36.1
 0 4 -19 12.2 20.7
 -1 4 -19 259.97 30.2
 -1 4 -19 246.48 44.7
 -2 4 -19 48.1 23.3
 -2 4 -19 73.79 57.19
 -3 4 -19 237.98 49.5
 -4 4 -19 18.6 42.9
 6 3 -19 18.7 35.6
 5 3 -19 91.29 43.5
 5 3 -19 184.58 33.9
 4 3 -19 16.8 34.9
 4 3 -19 5.8 17.2
 3 3 -19 18.4 27.4
 3 3 -19 23.2 32.7
 2 3 -19 72.39 30.9
 2 3 -19 174.88 50.39
 1 3 -19 60.39 19.9
 1 3 -19 46.4 34.7
 0 3 -19 27.7 17.9
 0 3 -19 24.4 36.1
 -1 3 -19 -47.7 53.39
 -1 3 -19 21.4 17.1
 -2 3 -19 22.7 19.6
 -2 3 -19 56.29 40.6
 -3 3 -19 67.19 42.1
 -4 3 -19 98.39 61.99
 6 2 -19 2.7 32.3
 5 2 -19 24.8 28.3
 5 2 -19 -2.6 25.4
 4 2 -19 21.5 26.2
 4 2 -19 60.99 25.7
 3 2 -19 21.6 35
 2 2 -19 69.69 19.9
 2 2 -19 143.49 37
 1 2 -19 87.49 36.6
 1 2 -19 79.59 17.9
 0 2 -19 203.28 22
 0 2 -19 215.28 42.5
 -1 2 -19 -34.9 37.1
 -2 2 -19 -17.9 40.5
 -3 2 -19 20.3 42.5
 -4 2 -19 21.4 43.3
 4 -2 19 1 26.4
 6 1 -19 64.69 34.3
 5 1 -19 13.2 24.9
 5 1 -19 7.8 28.4
 4 1 -19 127.29 87.79
 3 1 -19 -8.5 24.7
 3 1 -19 -2.2 18.6
 2 1 -19 96.49 22.5
 2 1 -19 67.39 50.19
 1 1 -19 78.99 35.3
 0 1 -19 100.59 38.3
 -1 1 -19 -17.2 36
 -2 1 -19 272.77 49.4
 -3 1 -19 84.89 59.49
 -4 1 -19 -8.3 59.89
 4 -1 19 34.1 25.4
 6 0 -19 15 20.2
 5 0 -19 99.49 27
 5 0 -19 25.8 30.2
 4 0 -19 -0.5 18.4
 4 0 -19 33.3 21
 3 0 -19 9.8 23.7
 3 0 -19 -30.9 34.5
 2 0 -19 62.99 36
 1 0 -19 103.29 37.7
 0 0 -19 18.8 36.3
 -1 0 -19 5.7 37.4
 -2 0 -19 -16.8 38.9
 -3 0 -19 19.4 42.2
 5 -1 -19 16.7 29.4
 4 -1 -19 -8.6 20
 3 -1 -19 56.19 34.8
 2 -1 -19 -26.7 48.7
 -2 1 19 65.09 38.9
 1 -1 -19 -31.4 35.5
 -1 1 19 27.2 36.9
 0 -1 -19 9.1 36.9
 0 1 19 2.3 36.7
 -1 -1 -19 195.88 46.6
 1 1 19 285.17 45
 -2 -1 -19 195.28 47.1
 2 1 19 232.68 43.5
 -3 -1 -19 15.2 60.89
 3 1 19 28.8 38.3
 4 -2 -19 -2.2 30.6
 3 -2 -19 76.99 49.3
 -3 2 19 -5.5 39.9
 2 -2 -19 41.4 35.8
 -2 2 19 -16.4 36.8
 1 -2 -19 32.8 36.2
 -1 2 19 38.7 36
 0 -2 -19 -1 37.2
 0 2 19 11.3 36.7
 -1 -2 -19 25 38.7
 1 2 19 31.6 37.2
 -2 -2 -19 81.89 40.6
 2 2 19 31 33
 2 2 19 62.59 38.7
 -4 3 19 113.29 41.2
 3 -3 -19 -21.3 34.7
 -3 3 19 -7.5 40.9
 2 -3 -19 13.9 35.1
 -2 3 19 81.39 41.3
 1 -3 -19 87.09 37.8
 -1 3 19 59.69 40.5
 0 -3 -19 87.19 40.3
 0 3 19 61.79 37.6
 -1 -3 -19 -53.59 38.6
 1 3 19 -44.3 37.6
 1 3 19 -20.8 37.4
 -2 -3 -19 25.8 42.8
 2 3 19 -20.4 45.3
 -4 4 19 57.59 41.3
 -3 4 19 -23.2 39.9
 -2 4 19 136.99 43.4
 -1 4 19 49.7 40.6
 0 4 19 23.8 37.4
 1 4 19 148.89 43.6
 1 4 19 226.28 47.5
 -3 5 19 11.9 39.7
 -2 5 19 61.69 40.1
 -1 5 19 93.69 40.9
 0 5 19 22.4 36.5
 -1 11 -20 132.49 42.9
 1 10 -20 115.39 44.8
 0 10 -20 -25.4 33.8
 -1 10 -20 -4.3 34.1
 -2 10 -20 67.09 38.9
 2 9 -20 -26.7 33.9
 1 9 -20 76.89 51.19
 0 9 -20 204.98 39.9
 -1 9 -20 -21.2 32.4
 -2 9 -20 56.09 38.3
 -3 9 -20 44.6 41.7
 3 -9 20 52.89 37
 3 8 -20 53.19 35.3
 2 8 -20 63.69 36.1
 1 8 -20 16.1 33.8
 0 8 -20 -21.8 44
 -1 8 -20 10.5 33.9
 -2 8 -20 137.39 39.9
 -3 8 -20 1.6 37.8
 3 -8 20 13.8 34.7
 4 7 -20 32.5 49
 3 7 -20 241.08 53.49
 3 7 -20 54.79 41.6
 2 7 -20 34.3 33.6
 1 7 -20 43.3 31.1
 0 7 -20 37.7 30.8
 -1 7 -20 -37.7 40.4
 -2 7 -20 -17.9 33.6
 -3 7 -20 68.99 45.4
 -3 7 -20 69.79 38
 3 -7 20 46.6 33.4
 4 6 -20 271.57 66.89
 3 6 -20 62.69 33.6
 3 6 -20 -48.5 35.9
 2 6 -20 -0.2 37.8
 2 6 -20 39 29.7
 1 6 -20 216.38 44.9
 1 6 -20 122.89 43.6
 0 6 -20 6.3 38.4
 0 6 -20 -13 27.5
 -1 6 -20 -6 26
 -1 6 -20 22.8 40.3
 -2 6 -20 59.89 43
 -2 6 -20 26.6 42.5
 -3 6 -20 83.89 35.4
 -3 6 -20 82.09 44.5
 4 5 -20 46.3 32.9
 4 5 -20 28.3 33.7
 3 5 -20 34.7 28.6
 3 5 -20 14.2 35.4
 2 5 -20 77.49 53.59
 2 5 -20 -15 26.2
 1 5 -20 60.09 36.1
 1 5 -20 19 36.9
 0 5 -20 -13.2 23.6
 0 5 -20 76.89 38.5
 -1 5 -20 349.27 147.79
 -2 5 -20 107.59 43.3
 -2 5 -20 110.79 29.8
 -3 5 -20 103.39 62.79
 -4 5 -20 67.39 61.59
 5 4 -20 -32.3 36
 4 4 -20 15.8 30.2
 4 4 -20 28.2 32.4
 3 4 -20 24.8 35.4
 3 4 -20 20.3 26
 2 4 -20 143.19 41.7
 2 4 -20 145.89 28.8
 1 4 -20 -22 31.1
 1 4 -20 -1.3 51.99
 0 4 -20 41.8 22.4
 0 4 -20 41.1 54.29
 -1 4 -20 64.79 40
 -1 4 -20 60.79 22.9
 -2 4 -20 24.9 41.1
 -3 4 -20 77.49 47
 5 3 -20 0.8 21.6
 5 3 -20 -5.4 22.4
 4 3 -20 111.29 30.3
 4 3 -20 41.9 37.3
 3 3 -20 64.69 35.9
 3 3 -20 75.09 25.9
 2 3 -20 49.99 22.6
 2 3 -20 29.8 37.8
 1 3 -20 -17.3 19.2
 1 3 -20 -18.7 35.8
 0 3 -20 120.89 40.5
 0 3 -20 73.09 19.8
 -1 3 -20 195.68 45
 -2 3 -20 41.9 58.19
 -3 3 -20 1.9 45.1
 5 2 -20 4.1 27.5
 5 2 -20 6.1 21.8
 4 2 -20 -33.4 34.7
 4 2 -20 6.3 16.9
 3 2 -20 18.2 20.9
 3 2 -20 38.1 34.9
 2 2 -20 30.7 51.59
 2 2 -20 28 19.1
 1 2 -20 115.99 39.4
 0 2 -20 63.69 38.7
 -1 2 -20 50.59 54.79
 -2 2 -20 -6.2 40.5
 -3 2 -20 95.99 46.9
 5 1 -20 -8.6 19.6
 5 1 -20 -2.3 41.2
 4 1 -20 43.6 32.4
 4 1 -20 11.1 22.7
 3 1 -20 11.5 48.1
 2 1 -20 89.39 38.1
 1 1 -20 -36.9 36.6
 0 1 -20 -38.6 36.3
 -1 1 -20 15.5 38.8
 -2 1 -20 67.69 42
 -3 1 -20 42.3 43
 3 -1 20 3.5 26.9
 5 0 -20 -7.4 29.5
 4 0 -20 57.39 34
 3 0 -20 10 34.1
 2 0 -20 42.3 38.1
 1 0 -20 17.8 36.1
 0 0 -20 128.39 43.7
 -1 0 -20 85.89 41.2
 -2 0 -20 -13.4 39.3
 -3 0 -20 31.6 59.59
 5 -1 -20 27.3 32.8
 4 -1 -20 45 33.8
 3 -1 -20 25.5 38
 2 -1 -20 71.89 38.7
 1 -1 -20 37.3 51.19
 -1 1 20 45.2 41.2
 0 -1 -20 49.9 54.69
 0 1 20 15.1 39.5
 -1 -1 -20 -36.1 39.5
 1 1 20 16.8 38.1
 -2 -1 -20 71.09 42.9
 2 1 20 160.88 43
 2 1 20 19 25.5
 3 -2 -20 47.5 40.8
 2 -2 -20 26.9 37.5
 -2 2 20 -48.2 39.9
 1 -2 -20 178.98 44.6
 -1 2 20 127.69 44.1
 0 -2 -20 -24.5 37.2
 0 2 20 -68.59 38.1
 -1 -2 -20 -33.4 39.6
 1 2 20 -17.8 39
 3 -3 -20 68.59 41.9
 -2 3 20 69.29 40.9
 1 -3 -20 27.5 39.5
 -1 3 20 97.29 42.2
 0 -3 -20 35.1 38.6
 0 3 20 24.4 38
 1 3 20 113.59 45.5
 1 9 -21 39.3 35.7
 0 9 -21 34.5 35.9
 -1 9 -21 91.59 38.7
 -2 9 -21 7.5 38.3
 2 8 -21 -21.6 51.29
 1 8 -21 48.8 36.8
 0 8 -21 95.89 37.1
 -1 8 -21 75.69 36.6
 -2 8 -21 0 32.9
 3 7 -21 -16.5 36.5
 2 7 -21 73.69 36.1
 2 7 -21 43.9 46.5
 1 7 -21 32.8 46.2
 1 7 -21 -18 32.6
 0 7 -21 107.29 49.1
 0 7 -21 92.79 47
 -1 7 -21 32.2 43
 -1 7 -21 83.29 34.8
 -2 7 -21 56.39 43.6
 -3 7 -21 68.69 34.9
 3 6 -21 80.59 47.9
 3 6 -21 -17.2 54.89
 2 6 -21 106.59 44.4
 2 6 -21 26.1 46.8
 1 6 -21 43.6 31.7
 1 6 -21 -25 41.4
 0 6 -21 103.89 32.5
 -1 6 -21 -0.1 29.1
 -1 6 -21 29.4 41
 -2 6 -21 52.49 42.1
 -2 6 -21 -3.3 41.1
 4 5 -21 12 48.4
 3 5 -21 128.39 43.7
 3 5 -21 135.59 47
 2 5 -21 12.1 29.4
 2 5 -21 53.99 44.2
 1 5 -21 10.5 28.2
 1 5 -21 -3.9 38.8
 0 5 -21 -12 39.3
 0 5 -21 -2.3 25.4
 -1 5 -21 38.1 40.1
 -1 5 -21 10.9 36.7
 -2 5 -21 -34 57.59
 -3 5 -21 -41.2 40.7
 4 4 -21 -21.3 41
 4 4 -21 10.2 34.5
 3 4 -21 -19.7 39.9
 3 4 -21 -6.9 39.7
 2 4 -21 37 35.4
 2 4 -21 7.9 57.09
 1 4 -21 181.78 45.2
 1 4 -21 190.78 29.7
 0 4 -21 232.78 47.2
 -1 4 -21 21.1 39.5
 -2 4 -21 120.09 44.4
 -3 4 -21 -4.1 59.69
 4 3 -21 128.99 37.4
 4 3 -21 66.29 36.7
 3 3 -21 68.89 27
 3 3 -21 39.3 40.6
 2 3 -21 5.8 21.9
 2 3 -21 14.3 41.1
 1 3 -21 65.29 56.19
 0 3 -21 59.09 56.39
 -1 3 -21 130.89 43.8
 -2 3 -21 49.5 42.8
 4 2 -21 91.69 49.3
 3 2 -21 66.59 54.59
 2 2 -21 121.69 42.8
 1 2 -21 46.5 39
 0 2 -21 19.5 39.4
 -1 2 -21 67.59 41.1
 -2 2 -21 -21.9 57.19
 4 1 -21 39.5 36.3
 3 1 -21 25.6 38.1
 2 1 -21 -0.1 54.59
 1 1 -21 121.69 43.4
 0 1 -21 9.2 39.4
 -1 1 -21 2.2 39.5
 -2 1 -21 -6.6 41.2
 4 0 -21 31.6 35.6
 3 0 -21 -3.2 39.3
 2 0 -21 19.1 39.2
 1 0 -21 32.3 56.59
 0 0 -21 129.49 57.19
 -1 0 -21 141.19 43.3
 4 -1 -21 -9.8 49.6
 3 -1 -21 56.49 43
 2 -1 -21 147.69 46.8
 1 -1 -21 54.79 40.7
 0 -1 -21 2.9 38.2
 -1 -1 -21 39 41.5
 3 -2 -21 -7.2 42.1
 2 -2 -21 36.8 60.59
 1 -2 -21 110.99 43.8
 0 -2 -21 92.99 43.3
 2 -3 -21 -21.5 41.7
 0 8 -22 34.4 36.5
 1 7 -22 -43.2 45
 0 7 -22 -0.5 31.9
 -1 7 -22 90.99 32.5
 2 6 -22 44.8 32
 2 6 -22 116.49 48.6
 1 6 -22 15.8 31
 1 6 -22 52.19 65.89
 0 6 -22 96.19 62.49
 0 6 -22 160.68 34.8
 -1 6 -22 -31.4 42.2
 3 5 -22 -16.9 26.9
 2 5 -22 94.39 32
 2 5 -22 141.89 47.6
 1 5 -22 -9.7 44.5
 1 5 -22 23.5 26.9
 0 5 -22 3.2 40.1
 -1 5 -22 5.3 44
 3 4 -22 10 40.3
 2 4 -22 -23.8 42.9
 1 4 -22 -13.3 43.1
 0 4 -22 48.6 42.4
 -1 4 -22 18.5 43.5
 3 3 -22 46.9 41.6
 2 3 -22 23.8 44.3
 1 3 -22 46.3 43.9
 0 3 -22 48.4 43.2
 -1 3 -22 47.2 43.1
 3 2 -22 30.3 40.5
 2 2 -22 -22.2 42.5
 1 2 -22 96.99 46.8
 0 2 -22 23.4 42.4
 -1 2 -22 -7.5 42
 3 1 -22 28.9 46.4
 2 1 -22 8.7 42.3
 1 1 -22 72.29 43.8
 0 1 -22 36 42.1
 2 0 -22 -0.4 43.3
 1 0 -22 5.5 41.5

_iucr_refine_instructions_details
;
TITL rpu_a.res in P-1
    rpu.res
    created by SHELXL-2018/3 at 21:40:21 on 20-Oct-2020
REM Old TITL rpu in P-1 #2
REM SHELXT solution in P-1
REM R1 0.233, Rweak 0.036, Alpha 0.083, Orientation as input
REM Formula found by SHELXT: C23 N5 O10 Br3
CELL 0.71073 7.4375 12.3923 17.214 102.127 94.578 103.143
ZERR 1 0.0015 0.0025 0.0034 0.03 0.03 0.03
LATT 1
SFAC C H Br Cl N O
UNIT 42 56 7 4 15 14
ISOR 0.01 0.01 C19 O7 C22 O8
ISOR 0.01 0.01 C21 C20
EADP O7 C19

L.S. 4
PLAN  4
SIZE 0.13 0.11 0.09
TEMP -103.15(10)
CONF
BOND $H
LIST 4
fmap 2
acta
MORE -1
OMIT -2 50.5
REM <olex2.extras>
REM <HklSrc "%./rpu.hkl">
REM </olex2.extras>

WGHT    0.042900    5.872100
FVAR       0.31876
BR1   3    0.950149    0.585416    0.847360    11.00000    0.03051    0.02392 =
         0.02415    0.00696   -0.00149    0.00289
BR3   3    1.127427    1.054878    0.749577    11.00000    0.02457    0.02007 =
         0.02600    0.00704    0.00254    0.00340
PART -2
BR4   3    0.614071    1.180717    0.959385    10.50000    0.04087    0.02924 =
         0.03462    0.00503    0.00761    0.00909

PART 0
BR2   3    0.351992    0.700347    0.599603    11.00000    0.02394    0.02293 =
         0.02393    0.00495   -0.00162    0.00389

CL1S  4    1.156910    0.892928    0.433771    11.00000    0.05385    0.04591 =
         0.04522    0.00748    0.01094    0.01291
CL2S  4    1.336788    1.120116    0.527872    11.00000    0.05004    0.04629 =
         0.04954    0.00708    0.00239    0.01460
O5    6    1.550368    1.074372    0.727365    11.00000    0.04839    0.03609 =
         0.06022    0.02537    0.02181    0.02055
O3    6    0.786567    0.364790    0.909285    11.00000    0.02550    0.03787 =
         0.04591    0.02479    0.00427    0.00018
O2    6    0.319549    0.562094    0.415814    11.00000    0.03423    0.04873 =
         0.03854    0.00314    0.01190    0.01532
O6    6    1.166586    1.316141    0.749840    11.00000    0.03016    0.03219 =
         0.04040    0.00550    0.00682    0.01264
O1    6   -0.062602    0.710876    0.577655    11.00000    0.03991    0.05748 =
         0.02882   -0.00692    0.00094    0.02894
O4    6    1.365760    0.567757    0.887102    11.00000    0.03694    0.04143 =
         0.05937    0.02567    0.00189   -0.00777
PART -2
O8    6    0.213951    1.019438    0.947189    10.50000    0.04090    0.04185 =
         0.03804    0.00731   -0.00109    0.00753
O7    6    0.813221    1.032794    1.039398    10.50000    0.02514    0.02737 =
         0.02367    0.00318   -0.00317    0.00692

PART 0
N1    5    0.584511    0.770234    0.713618    11.00000    0.02185    0.01160 =
         0.02408    0.00140   -0.00247    0.00470
N3    5    0.881976    0.905023    0.766045    11.00000    0.02311    0.03046 =
         0.02017    0.00962    0.00598    0.00712

N5    5    0.155681    0.643364    0.510516    11.00000    0.02311    0.02295 =
         0.01517   -0.00692    0.00358   -0.00099
N4    5    0.649332    0.867318    0.854670    11.00000    0.02017    0.02544 =
         0.01846   -0.00154    0.00609    0.00384
N2    5    0.812609    0.723685    0.802274    11.00000    0.01727    0.02612 =
         0.02294    0.01471    0.00135    0.00325
N6    5    1.058602    0.483274    0.891429    11.00000    0.02659    0.02567 =
         0.02865    0.00456    0.00466    0.00856
N7    5    1.330141    1.178549    0.740417    11.00000    0.02518    0.02211 =
         0.03521    0.00952    0.00515    0.00562
PART -2
AFIX  56
C22   1    0.342104    0.975838    0.974077    10.50000    0.02757    0.01845 =
         0.01658    0.00735    0.00289    0.00761
C21   1    0.340479    0.876476    1.003017    10.50000    0.04476    0.03289 =
         0.03235    0.02207    0.00755    0.00975
AFIX  23
H21A  2    0.256767    0.871590    1.044757    10.50000   -1.20000
H21B  2    0.294810    0.807543    0.958692    10.50000   -1.20000
AFIX  55
C20   1    0.525392    0.883545    1.035685    10.50000    0.04105    0.03122 =
         0.04189    0.01494    0.01388   -0.00189
AFIX  23
H20A  2    0.530301    0.882047    1.093081    10.50000   -1.20000
H20B  2    0.568344    0.818000    1.007015    10.50000   -1.20000
AFIX  55
C19   1    0.641301    0.987276    1.026935    10.50000    0.02514    0.02737 =
         0.02367    0.00318   -0.00317    0.00692
N8    5    0.528022    1.044316    0.988859    10.50000    0.03895    0.01330 =
         0.02776   -0.00578    0.00758    0.00396
AFIX   0

PART 0
C10   1    0.953683    0.388693    0.910961    11.00000    0.03865    0.02894 =
         0.01204    0.01120    0.00511    0.00745
C8    1    1.281867    0.400175    0.942032    11.00000    0.04252    0.03551 =
         0.04043    0.01239    0.00817    0.01112
AFIX  23
H8A   2    1.336214    0.431155    0.998989    11.00000   -1.20000
H8B   2    1.365882    0.358868    0.913663    11.00000   -1.20000
AFIX   0

C6    1    0.796563    0.953960    0.835721    11.00000    0.01791    0.01755 =
         0.03223   -0.00264    0.00252    0.00404
AFIX  23
H6A   2    0.893651    0.986948    0.882872    11.00000   -1.20000
H6B   2    0.744122    1.016089    0.823550    11.00000   -1.20000
AFIX   0

C9    1    1.085485    0.321388    0.934483    11.00000    0.05554    0.02395 =
         0.03026    0.02243    0.00805    0.01139
AFIX  23
H9A   2    1.071103    0.250211    0.892974    11.00000   -1.20000
H9B   2    1.061812    0.301545    0.986163    11.00000   -1.20000
AFIX   0

C12   1    1.620030    1.275808    0.718187    11.00000    0.02684    0.02997 =
         0.02612    0.00314    0.00265    0.00527
AFIX  23
H12A  2    1.652322    1.267106    0.662903    11.00000   -1.20000
H12B  2    1.736693    1.302762    0.756299    11.00000   -1.20000
AFIX   0

C15   1    0.180374    0.587521    0.433644    11.00000    0.02747    0.02329 =
         0.01860    0.01554    0.00512    0.00259
C14   1    1.310984    1.285748    0.742180    11.00000    0.02948    0.02225 =
         0.01916    0.00517   -0.00482    0.00391
C3    1    0.727452    0.776042    0.870639    11.00000    0.01906    0.03542 =
         0.03186    0.01700    0.00337    0.01302
AFIX  23
H3A   2    0.627869    0.716585    0.883035    11.00000   -1.20000
H3B   2    0.823286    0.806394    0.918402    11.00000   -1.20000
AFIX   0

C16   1   -0.004489    0.562025    0.380692    11.00000    0.03044    0.03353 =
         0.01842    0.00938    0.00642    0.00611
AFIX  23
H16A  2   -0.055408    0.478746    0.360418    11.00000   -1.20000
H16B  2    0.010872    0.597427    0.334370    11.00000   -1.20000
AFIX   0

C2    1    0.661947    0.677820    0.731666    11.00000    0.02076    0.02844 =
         0.02724    0.00302   -0.00081    0.00883
AFIX  23
H2A   2    0.713819    0.642508    0.684382    11.00000   -1.20000
H2B   2    0.561808    0.618373    0.743739    11.00000   -1.20000
AFIX   0

C18   1   -0.019692    0.662305    0.515940    11.00000    0.03379    0.02663 =
         0.02542   -0.00064   -0.00207    0.01106
C13   1    1.499384    1.359035    0.733953    11.00000    0.02885    0.02151 =
         0.02810    0.01194    0.00322    0.00341
AFIX  23
H13A  2    1.489001    1.396243    0.688794    11.00000   -1.20000
H13B  2    1.550973    1.418498    0.783818    11.00000   -1.20000
AFIX   0
C11   1    1.507284    1.164940    0.729345    11.00000    0.02573    0.01740 =
         0.04071    0.01958    0.00247    0.00517

C4    1    0.505096    0.821535    0.785261    11.00000    0.00957    0.02871 =
         0.02999    0.00952    0.00190    0.00354
AFIX  23
H4A   2    0.451233    0.883385    0.773563    11.00000   -1.20000
H4B   2    0.403976    0.762748    0.797414    11.00000   -1.20000
AFIX   0
C1    1    0.955986    0.811618    0.782790    11.00000    0.01747    0.03290 =
         0.01682    0.00106    0.00052    0.01356
AFIX  23
H1A   2    1.008761    0.777663    0.735343    11.00000   -1.20000
H1B   2    1.057867    0.841851    0.828256    11.00000   -1.20000
AFIX   0

C17   1   -0.134983    0.613406    0.434392    11.00000    0.02734    0.02739 =
         0.03217    0.00487   -0.00839    0.00159
AFIX  23
H17A  2   -0.175355    0.673878    0.413460    11.00000   -1.20000
H17B  2   -0.246672    0.553861    0.437262    11.00000   -1.20000
AFIX   0

C7    1    1.250793    0.494030    0.903257    11.00000    0.03684    0.02689 =
         0.02766    0.00778    0.00326    0.00814
C5    1    0.731811    0.860738    0.696260    11.00000    0.02110    0.01879 =
         0.01468    0.00082   -0.00034    0.00714
AFIX  23
H5A   2    0.678522    0.923468    0.685915    11.00000   -1.20000
H5B   2    0.784077    0.829703    0.647791    11.00000   -1.20000
AFIX   0

C1S   1    1.242551    0.975465    0.529693    11.00000    0.06237    0.05209 =
         0.03808    0.01909    0.01336    0.03147
AFIX  23
H1SA  2    1.340572    0.945400    0.553627    11.00000   -1.20000
H1SB  2    1.140844    0.970927    0.563561    11.00000   -1.20000
AFIX   0
HKLF 4


REM  rpu_a.res in P-1
REM wR2 = 0.1516, GooF = S = 1.026, Restrained GooF = 1.023 for all data
REM R1 = 0.0710 for 3115 Fo > 4sig(Fo) and 0.1457 for all 5387 data
REM 391 parameters refined using 36 restraints

END  
     
WGHT      0.0429      5.8725 

REM Highest difference peak  0.789,  deepest hole -0.751,  1-sigma level  0.181
Q1    1   0.7643  0.5802  0.8427  11.00000  0.05    0.79
Q2    1   0.8250  1.0265  0.8911  11.00000  0.05    0.73
Q3    1   0.8307  0.6671  0.8194  11.00000  0.05    0.72
Q4    1   0.8278  0.6231  0.6616  11.00000  0.05    0.68

  REM The information below was added by Olex2.
  REM
  REM R1 = 0.0710 for 3115 Fo > 4sig(Fo) and 0.1457 for all 13688 data
  REM 391 parameters refined using n/a restraints
  REM Highest difference peak 0.79, deepest hole -0.75
  REM Mean Shift 0, Max Shift -0.001.

  REM +++ Tabular Listing of Refinement Information +++
  REM R1_all = 0.1457
  REM R1_gt = 0.0710
  REM wR_ref = 0.1516
  REM GOOF = 1.026
  REM Shift_max = -0.001
  REM Shift_mean = 0
  REM Reflections_all = 13688
  REM Reflections_gt = 3115
  REM Parameters = 391
  REM Hole = -0.75
  REM Peak = 0.79
  REM Flack = n/a

  
;
_olex2_submission_special_instructions  'No special instructions were received'
