# Supplementary material for: Short X···N Halogen Bonds With Hexamethylenetetraamine as the Acceptor
Source: Front Chem. 2021 Apr 29;9:623595. doi: 10.3389/fchem.2021.623595 (PMC8116742; doi:10.3389/fchem.2021.623595)
Supplement: Supplementary file 2 [file Data_Sheet_2.ZIP › CIF_MS 623595/[HMTA][NBS]4a (1).cif]

data_HMTA-NBS_4a
# start Validation Reply Form
_vrf_PLAT431_HMTA-NBS_4a
;
PROBLEM: Short Inter HL..A Contact  Br1      ..N1       .       2.40 Ang.  
RESPONSE: Halogen bonding
;
# end Validation Reply Form
_audit_creation_date               2020-10-20
_audit_creation_method
;
Olex2 1.3
(compiled 2020.07.31 svn.rc2a77460 for OlexSys, GUI svn.r6145)
;
_shelx_SHELXL_version_number       '2018/3'
_audit_contact_author_address      ?
_audit_contact_author_email        ?
_audit_contact_author_name         ''
_audit_contact_author_phone        ?
_publ_contact_author_id_orcid      ?
_publ_section_references
;
Dolomanov, O.V., Bourhis, L.J., Gildea, R.J, Howard, J.A.K. & Puschmann, H.
 (2009), J. Appl. Cryst. 42, 339-341.

Sheldrick, G.M. (2008). Acta Cryst. A64, 112-122.

Sheldrick, G.M. (2015). Acta Cryst. C71, 3-8.
;
_chemical_name_common              ?
_chemical_name_systematic
;
 ? 
;
_chemical_formula_moiety           '2(C8 H8 Br2 N2 O4), C2 Cl10, C6 H12 N4'
_chemical_formula_sum              'C24 H28 Br4 Cl10 N8 O8'
_chemical_formula_weight           1230.68
_chemical_melting_point            ?
loop_
  _atom_type_symbol
  _atom_type_description
  _atom_type_scat_dispersion_real
  _atom_type_scat_dispersion_imag
  _atom_type_scat_source
 'C' 'C' 0.0033 0.0016 'International Tables Vol C Tables 4.2.6.8 and 6.1.1.4'
 'H' 'H' 0.0000 0.0000 'International Tables Vol C Tables 4.2.6.8 and 6.1.1.4'
 'Br' 'Br' -0.2901 2.4595
 'International Tables Vol C Tables 4.2.6.8 and 6.1.1.4'
 'Cl' 'Cl' 0.1484 0.1585 'International Tables Vol C Tables 4.2.6.8 and 6.1.1.4'
 'N' 'N' 0.0061 0.0033 'International Tables Vol C Tables 4.2.6.8 and 6.1.1.4'
 'O' 'O' 0.0106 0.0060 'International Tables Vol C Tables 4.2.6.8 and 6.1.1.4'

_shelx_space_group_comment
;
The symmetry employed for this shelxl refinement is uniquely defined
by the following loop, which should always be used as a source of
symmetry information in preference to the above space-group names.
They are only intended as comments.
;
_space_group_crystal_system        'tetragonal'
_space_group_IT_number             137
_space_group_name_H-M_alt          'P 42/n m c'
_space_group_name_Hall             '-P 4ac 2a'
loop_
  _space_group_symop_operation_xyz
 'x, y, z'
 '-y+1/2, x, z+1/2'
 '-x+1/2, -y+1/2, z'
 'y, -x+1/2, z+1/2'
 'x+1/2, -y, -z'
 '-x, y+1/2, -z'
 'y+1/2, x+1/2, -z+1/2'
 '-y, -x, -z+1/2'
 '-x, -y, -z'
 'y-1/2, -x, -z-1/2'
 'x-1/2, y-1/2, -z'
 '-y, x-1/2, -z-1/2'
 '-x-1/2, y, z'
 'x, -y-1/2, z'
 '-y-1/2, -x-1/2, z-1/2'
 'y, x, z-1/2'

_cell_length_a                     17.682(3)
_cell_length_b                     17.682(3)
_cell_length_c                     7.2014(14)
_cell_angle_alpha                  90
_cell_angle_beta                   90
_cell_angle_gamma                  90
_cell_volume                       2251.5(8)
_cell_formula_units_Z              2
_cell_measurement_reflns_used      3109
_cell_measurement_temperature      170
_cell_measurement_theta_max        28.700
_cell_measurement_theta_min        0.407
_shelx_estimated_absorpt_T_max     0.678
_shelx_estimated_absorpt_T_min     0.552
_exptl_absorpt_coefficient_mu      4.218
_exptl_absorpt_correction_T_max    0.7458
_exptl_absorpt_correction_T_min    0.5665
_exptl_absorpt_correction_type     multi-scan
_exptl_absorpt_process_details    
 'SADABS-2012/1 (Bruker,2012) was used for absorption correction. wR2(int) was 0.0829 before and 0.0590 after correction. The Ratio of minimum to maximum transmission is 0.7596. The \l/2 correction factor is 0.0015.'
_exptl_absorpt_special_details     ?
_exptl_crystal_colour              colourless
_exptl_crystal_colour_primary      colourless
_exptl_crystal_density_diffrn      1.815
_exptl_crystal_density_meas        ?
_exptl_crystal_density_method      'not measured'
_exptl_crystal_description         block
_exptl_crystal_F_000               1204
_exptl_crystal_size_max            0.16
_exptl_crystal_size_mid            0.14
_exptl_crystal_size_min            0.1
_exptl_special_details
;
 ? 
;
_exptl_transmission_factor_max     ?
_exptl_transmission_factor_min     ?
_diffrn_reflns_av_R_equivalents    0.0647
_diffrn_reflns_av_unetI/netI       0.0317
_diffrn_reflns_Laue_measured_fraction_full  0.998
_diffrn_reflns_Laue_measured_fraction_max  0.997
_diffrn_reflns_limit_h_max         23
_diffrn_reflns_limit_h_min         -24
_diffrn_reflns_limit_k_max         23
_diffrn_reflns_limit_k_min         -24
_diffrn_reflns_limit_l_max         9
_diffrn_reflns_limit_l_min         -9
_diffrn_reflns_number              20226
_diffrn_reflns_point_group_measured_fraction_full  0.998
_diffrn_reflns_point_group_measured_fraction_max  0.997
_diffrn_reflns_theta_full          25.242
_diffrn_reflns_theta_max           28.878
_diffrn_reflns_theta_min           3.054
_diffrn_ambient_temperature        170
_diffrn_detector_area_resol_mean   ?
_diffrn_measured_fraction_theta_full  0.998
_diffrn_measured_fraction_theta_max  0.997
_diffrn_measurement_device_type    'Bruker APEX-II CCD'
_diffrn_measurement_method         '\w scans'
_diffrn_radiation_monochromator    graphite
_diffrn_radiation_type             MoK\a
_diffrn_radiation_wavelength       0.71073
_diffrn_source                     ?
_diffrn_standards_number           0
_reflns_Friedel_coverage           0.000
_reflns_Friedel_fraction_full      .
_reflns_Friedel_fraction_max       .
_reflns_number_gt                  1157
_reflns_number_total               1567
_reflns_special_details
;
 Reflections were merged by SHELXL according to the crystal
 class for the calculation of statistics and refinement.
 
 _reflns_Friedel_fraction is defined as the number of unique
 Friedel pairs measured divided by the number that would be
 possible theoretically, ignoring centric projections and
 systematic absences.
;
_reflns_threshold_expression       'I > 2\s(I)'
_computing_cell_refinement         ?
_computing_data_collection         ?
_computing_data_reduction          ?
_computing_molecular_graphics      'Olex2 1.3 (Dolomanov et al., 2009)'
_computing_publication_material    'Olex2 1.3 (Dolomanov et al., 2009)'
_computing_structure_refinement    'SHELXL 2018/3 (Sheldrick, 2015)'
_computing_structure_solution      'SHELXS  (Sheldrick, 2008)'
_refine_diff_density_max           0.601
_refine_diff_density_min           -0.553
_refine_diff_density_rms           0.081
_refine_ls_extinction_coef         .
_refine_ls_extinction_method       none
_refine_ls_goodness_of_fit_ref     1.051
_refine_ls_hydrogen_treatment      constr
_refine_ls_matrix_type             full
_refine_ls_number_parameters       105
_refine_ls_number_reflns           1567
_refine_ls_number_restraints       0
_refine_ls_R_factor_all            0.0577
_refine_ls_R_factor_gt             0.0358
_refine_ls_restrained_S_all        1.051
_refine_ls_shift/su_max            0.000
_refine_ls_shift/su_mean           0.000
_refine_ls_structure_factor_coef   Fsqd
_refine_ls_weighting_details      
 'w=1/[\s^2^(Fo^2^)+(0.0461P)^2^+2.1875P] where P=(Fo^2^+2Fc^2^)/3'
_refine_ls_weighting_scheme        calc
_refine_ls_wR_factor_gt            0.0860
_refine_ls_wR_factor_ref           0.0949
_refine_special_details            ?
_olex2_refinement_description
;
1. Fixed Uiso
 At 1.2 times of:
  All C(H,H) groups
2. Others
 Fixed Sof: Cl2(0.25) Cl4(0.25) Cl1(0.5) Cl3(0.25) H1A(0.5) H1B(0.5) H5A(0.5)
 H5B(0.5) C7(0.25) H4A(0.5) H4B(0.5) H2A(0.25) H2B(0.25)
3.a Secondary CH2 refined with riding coordinates:
 C1(H1A,H1B), C5(H5A,H5B), C4(H4A,H4B), C2(H2A,H2B)
;
_atom_sites_solution_hydrogens     geom
_atom_sites_solution_primary       direct
_atom_sites_solution_secondary     ?
loop_
  _atom_site_label
  _atom_site_type_symbol
  _atom_site_fract_x
  _atom_site_fract_y
  _atom_site_fract_z
  _atom_site_U_iso_or_equiv
  _atom_site_adp_type
  _atom_site_occupancy
  _atom_site_site_symmetry_order
  _atom_site_calc_flag
  _atom_site_refinement_flags_posn
  _atom_site_refinement_flags_adp
  _atom_site_refinement_flags_occupancy
  _atom_site_disorder_assembly
  _atom_site_disorder_group
 Br1 Br 0.250000 0.57112(2) 0.06344(6) 0.02878(15) Uani 1 2 d S T P . .
 Cl2 Cl 0.06060(11) 0.56060(11) 0.250000 0.0832(12) Uani 0.5 2 d S T P A .
 Cl4 Cl -0.0992(4) 0.5253(6) 0.2071(11) 0.084(2) Uani 0.25 1 d . . P A 1
 Cl1 Cl 0.0115(6) 0.4242(3) 0.3718(16) 0.237(6) Uani 0.5 1 d . . P A 1
 Cl3 Cl -0.0378(4) 0.5632(6) 0.5608(9) 0.103(3) Uani 0.25 1 d . . P A -1
 O O 0.250000 0.5476(2) 0.4945(6) 0.0667(12) Uani 1 2 d S T P . .
 O0AA O 0.250000 0.3931(2) -0.0077(5) 0.0597(10) Uani 1 2 d S T P . .
 N2 N 0.250000 0.48417(18) 0.2200(5) 0.0300(8) Uani 1 2 d S T P . .
 N1 N 0.250000 0.68155(18) -0.1306(5) 0.0246(7) Uani 1 2 d S T P . .
 C1 C 0.18200(15) 0.68200(15) -0.250000 0.0272(8) Uani 1 2 d S T P . .
 H1A H 0.136049 0.681485 -0.171475 0.033 Uiso 0.5 1 calc R U P . .
 H1B H 0.181485 0.636049 -0.328525 0.033 Uiso 0.5 1 calc R U P . .
 C6 C 0.250000 0.4890(3) 0.4100(7) 0.0430(12) Uani 1 2 d S T P . .
 C5 C 0.250000 0.4092(3) 0.4875(8) 0.0648(18) Uani 1 2 d S T P . .
 H5A H 0.295527 0.400323 0.564476 0.078 Uiso 0.5 1 calc R U P . .
 H5B H 0.204473 0.400323 0.564476 0.078 Uiso 0.5 1 calc R U P . .
 C3 C 0.250000 0.4104(2) 0.1556(7) 0.0343(9) Uani 1 2 d S T P . .
 C7 C -0.0154(8) 0.5180(8) 0.349(2) 0.048(3) Uani 0.25 1 d . . P . .
 C4 C 0.250000 0.3583(2) 0.3202(7) 0.0406(11) Uani 1 2 d S T P . .
 H4A H 0.295520 0.325679 0.319393 0.049 Uiso 0.5 1 calc R U P . .
 H4B H 0.204480 0.325679 0.319392 0.049 Uiso 0.5 1 calc R U P . .
 C2 C 0.250000 0.750000 -0.0154(8) 0.0267(11) Uani 1 4 d S T P . .
 H2A H 0.295301 0.750000 0.065381 0.032 Uiso 0.5 2 calc R U P . .
 H2B H 0.204699 0.750000 0.065381 0.032 Uiso 0.5 2 calc R U P . .

loop_
  _atom_site_aniso_label
  _atom_site_aniso_U_11
  _atom_site_aniso_U_22
  _atom_site_aniso_U_33
  _atom_site_aniso_U_23
  _atom_site_aniso_U_13
  _atom_site_aniso_U_12
 Br1 0.0327(2) 0.0222(2) 0.0314(2) 0.00225(16) 0.000 0.000
 Cl2 0.0485(10) 0.0485(10) 0.153(4) -0.0189(16) 0.0189(16) -0.0147(12)
 Cl4 0.038(3) 0.128(5) 0.085(4) 0.011(4) -0.018(3) -0.021(3)
 Cl1 0.298(11) 0.053(3) 0.359(15) 0.056(5) -0.167(10) -0.036(4)
 Cl3 0.090(4) 0.162(9) 0.058(3) -0.006(4) 0.001(3) -0.007(5)
 O 0.127(4) 0.0343(18) 0.0391(19) -0.0109(17) 0.000 0.000
 O0AA 0.105(3) 0.0333(18) 0.0406(19) -0.0089(17) 0.000 0.000
 N2 0.0409(19) 0.0189(15) 0.0301(19) 0.0022(14) 0.000 0.000
 N1 0.0290(17) 0.0203(14) 0.0246(16) 0.0003(13) 0.000 0.000
 C1 0.0249(11) 0.0249(11) 0.032(2) -0.0005(12) 0.0005(12) -0.0052(15)
 C6 0.066(3) 0.029(2) 0.035(3) 0.0003(19) 0.000 0.000
 C5 0.117(6) 0.037(3) 0.041(3) 0.013(2) 0.000 0.000
 C3 0.040(2) 0.0225(19) 0.041(3) -0.0002(18) 0.000 0.000
 C7 0.045(8) 0.045(8) 0.055(9) 0.009(7) -0.004(7) -0.005(6)
 C4 0.046(3) 0.0222(19) 0.054(3) 0.004(2) 0.000 0.000
 C2 0.037(3) 0.026(3) 0.017(2) 0.000 0.000 0.000

_geom_special_details
;
 All esds (except the esd in the dihedral angle between two l.s. planes)
 are estimated using the full covariance matrix.  The cell esds are taken
 into account individually in the estimation of esds in distances, angles
 and torsion angles; correlations between esds in cell parameters are only
 used when they are defined by crystal symmetry.  An approximate (isotropic)
 treatment of cell esds is used for estimating esds involving l.s. planes.
;
loop_
  _geom_bond_atom_site_label_1
  _geom_bond_atom_site_label_2
  _geom_bond_distance
  _geom_bond_site_symmetry_2
  _geom_bond_publ_flag
 Br1 N2 1.906(3) . ?
 Cl2 C7 1.696(15) . ?
 Cl2 C7 1.696(15) 7_455 ?
 Cl4 Cl1 0.743(14) 7_455 ?
 Cl4 C7 1.803(16) . ?
 Cl4 C7 2.229(16) 7_455 ?
 Cl1 C7 1.733(16) . ?
 Cl1 C7 2.259(19) 9_566 ?
 Cl1 C7 1.918(18) 7_455 ?
 Cl3 C7 1.770(18) . ?
 O C6 1.202(6) . ?
 O0AA C3 1.215(5) . ?
 N2 C6 1.371(6) . ?
 N2 C3 1.385(5) . ?
 N1 C1 1.478(3) 12_665 ?
 N1 C1 1.478(3) . ?
 N1 C2 1.467(4) . ?
 C1 H1A 0.9900 . ?
 C1 H1B 0.9900 . ?
 C6 C5 1.517(7) . ?
 C5 H5A 0.9900 . ?
 C5 H5B 0.9900 . ?
 C5 C4 1.504(7) . ?
 C3 C4 1.501(6) . ?
 C7 C7 1.65(3) 7_455 ?
 C4 H4A 0.9900 . ?
 C4 H4B 0.9900 . ?
 C2 H2A 0.9900 . ?
 C2 H2B 0.9900 . ?

loop_
  _geom_angle_atom_site_label_1
  _geom_angle_atom_site_label_2
  _geom_angle_atom_site_label_3
  _geom_angle
  _geom_angle_site_symmetry_1
  _geom_angle_site_symmetry_3
  _geom_angle_publ_flag
 C7 Cl2 C7 58.1(11) 7_455 . ?
 Cl1 Cl4 C7 87.3(12) 7_455 . ?
 Cl1 Cl4 C7 40.6(11) 7_455 7_455 ?
 C7 Cl4 C7 46.8(9) . 7_455 ?
 Cl4 Cl1 C7 157.3(17) 7_455 9_566 ?
 Cl4 Cl1 C7 69.9(13) 7_455 7_455 ?
 Cl4 Cl1 C7 123.2(15) 7_455 . ?
 C7 Cl1 C7 118.9(5) 7_455 9_566 ?
 C7 Cl1 C7 53.3(10) . 7_455 ?
 C7 Cl1 C7 70.1(8) . 9_566 ?
 C6 N2 Br1 122.7(3) . . ?
 C6 N2 C3 113.1(4) . . ?
 C3 N2 Br1 124.2(3) . . ?
 C1 N1 C1 108.9(2) . 12_665 ?
 C2 N1 C1 108.93(18) . 12_665 ?
 C2 N1 C1 108.93(18) . . ?
 N1 C1 N1 110.3(3) . 10_565 ?
 N1 C1 H1A 109.6 . . ?
 N1 C1 H1A 109.6 10_565 . ?
 N1 C1 H1B 109.6 . . ?
 N1 C1 H1B 109.6 10_565 . ?
 H1A C1 H1B 108.1 . . ?
 O C6 N2 124.0(5) . . ?
 O C6 C5 128.0(5) . . ?
 N2 C6 C5 108.0(4) . . ?
 C6 C5 H5A 110.7 . . ?
 C6 C5 H5B 110.7 . . ?
 H5A C5 H5B 108.8 . . ?
 C4 C5 C6 105.2(4) . . ?
 C4 C5 H5A 110.7 . . ?
 C4 C5 H5B 110.7 . . ?
 O0AA C3 N2 124.1(4) . . ?
 O0AA C3 C4 127.6(4) . . ?
 N2 C3 C4 108.3(4) . . ?
 Cl2 C7 Cl4 94.7(7) . 7_455 ?
 Cl2 C7 Cl4 112.4(9) . . ?
 Cl2 C7 Cl1 98.5(7) . 9_566 ?
 Cl2 C7 Cl1 97.0(8) . 7_455 ?
 Cl2 C7 Cl1 104.4(9) . . ?
 Cl2 C7 Cl3 109.8(8) . . ?
 Cl4 C7 Cl4 103.3(9) . 7_455 ?
 Cl4 C7 Cl1 22.8(4) . 7_455 ?
 Cl4 C7 Cl1 119.7(8) . 9_566 ?
 Cl4 C7 Cl1 124.9(8) 7_455 9_566 ?
 Cl1 C7 Cl4 16.2(6) . 7_455 ?
 Cl1 C7 Cl4 110.4(9) . . ?
 Cl1 C7 Cl4 88.6(7) 7_455 7_455 ?
 Cl1 C7 Cl1 141.4(9) 7_455 9_566 ?
 Cl1 C7 Cl1 109.9(8) . 9_566 ?
 Cl1 C7 Cl1 100.1(9) . 7_455 ?
 Cl1 C7 Cl3 114.3(10) . . ?
 Cl3 C7 Cl4 130.4(9) . 7_455 ?
 Cl3 C7 Cl4 105.7(8) . . ?
 Cl3 C7 Cl1 14.7(4) . 9_566 ?
 Cl3 C7 Cl1 128.0(9) . 7_455 ?
 C7 C7 Cl2 60.9(5) 7_455 . ?
 C7 C7 Cl4 80.3(10) 7_455 . ?
 C7 C7 Cl4 52.9(7) 7_455 7_455 ?
 C7 C7 Cl1 57.6(8) 7_455 7_455 ?
 C7 C7 Cl1 156.9(8) 7_455 9_566 ?
 C7 C7 Cl1 69.1(9) 7_455 . ?
 C7 C7 Cl3 170.6(6) 7_455 . ?
 C5 C4 H4A 110.7 . . ?
 C5 C4 H4B 110.7 . . ?
 C3 C4 C5 105.4(4) . . ?
 C3 C4 H4A 110.7 . . ?
 C3 C4 H4B 110.7 . . ?
 H4A C4 H4B 108.8 . . ?
 N1 C2 N1 111.1(4) . 3_565 ?
 N1 C2 H2A 109.4 . . ?
 N1 C2 H2A 109.4 3_565 . ?
 N1 C2 H2B 109.4 . . ?
 N1 C2 H2B 109.4 3_565 . ?
 H2A C2 H2B 108.0 . . ?

loop_
  _geom_torsion_atom_site_label_1
  _geom_torsion_atom_site_label_2
  _geom_torsion_atom_site_label_3
  _geom_torsion_atom_site_label_4
  _geom_torsion
  _geom_torsion_site_symmetry_1
  _geom_torsion_site_symmetry_2
  _geom_torsion_site_symmetry_3
  _geom_torsion_site_symmetry_4
  _geom_torsion_publ_flag
 Br1 N2 C6 O 0.000(2) . . . . ?
 Br1 N2 C6 C5 180.000(1) . . . . ?
 Br1 N2 C3 O0AA 0.000(2) . . . . ?
 Br1 N2 C3 C4 180.000(1) . . . . ?
 Cl4 Cl1 C7 Cl2 -55(2) 7_455 . . . ?
 Cl4 Cl1 C7 Cl4 66(2) 7_455 . . . ?
 Cl4 Cl1 C7 Cl1 -159(2) 7_455 . . 9_566 ?
 Cl4 Cl1 C7 Cl1 45(2) 7_455 . . 7_455 ?
 Cl4 Cl1 C7 Cl3 -174.6(18) 7_455 . . . ?
 Cl4 Cl1 C7 C7 -4.0(19) 7_455 . . 7_455 ?
 Cl1 Cl4 C7 Cl2 49.8(17) 7_455 . . . ?
 Cl1 Cl4 C7 Cl4 -51.1(16) 7_455 . . 7_455 ?
 Cl1 Cl4 C7 Cl1 164.6(14) 7_455 . . 9_566 ?
 Cl1 Cl4 C7 Cl1 -66.3(15) 7_455 . . . ?
 Cl1 Cl4 C7 Cl3 169.6(15) 7_455 . . . ?
 Cl1 Cl4 C7 C7 -3.1(15) 7_455 . . 7_455 ?
 O C6 C5 C4 180.000(2) . . . . ?
 O0AA C3 C4 C5 180.000(2) . . . . ?
 N2 C6 C5 C4 0.000(2) . . . . ?
 N2 C3 C4 C5 0.000(2) . . . . ?
 C1 N1 C1 N1 -59.5(2) 12_665 . . 10_565 ?
 C1 N1 C2 N1 -59.3(2) . . . 3_565 ?
 C1 N1 C2 N1 59.3(2) 12_665 . . 3_565 ?
 C6 N2 C3 O0AA 180.000(1) . . . . ?
 C6 N2 C3 C4 0.000(2) . . . . ?
 C6 C5 C4 C3 0.000(2) . . . . ?
 C3 N2 C6 O 180.000(2) . . . . ?
 C3 N2 C6 C5 0.000(2) . . . . ?
 C7 Cl2 C7 Cl4 42.4(7) 7_455 . . 7_455 ?
 C7 Cl2 C7 Cl4 -64.1(10) 7_455 . . . ?
 C7 Cl2 C7 Cl1 168.8(13) 7_455 . . 9_566 ?
 C7 Cl2 C7 Cl1 55.6(8) 7_455 . . . ?
 C7 Cl2 C7 Cl1 -46.7(8) 7_455 . . 7_455 ?
 C7 Cl2 C7 Cl3 178.5(16) 7_455 . . . ?
 C7 Cl4 C7 Cl2 52.9(8) 7_455 . . . ?
 C7 Cl4 C7 Cl4 -48.0(7) 7_455 . . 7_455 ?
 C7 Cl4 C7 Cl1 167.7(10) 7_455 . . 9_566 ?
 C7 Cl4 C7 Cl1 -63.2(10) 7_455 . . . ?
 C7 Cl4 C7 Cl1 3.1(15) 7_455 . . 7_455 ?
 C7 Cl4 C7 Cl3 172.7(10) 7_455 . . . ?
 C7 Cl1 C7 Cl2 -50.6(7) 7_455 . . . ?
 C7 Cl1 C7 Cl2 104.8(10) 9_566 . . . ?
 C7 Cl1 C7 Cl4 159(2) 9_566 . . 7_455 ?
 C7 Cl1 C7 Cl4 4.0(19) 7_455 . . 7_455 ?
 C7 Cl1 C7 Cl4 70.5(10) 7_455 . . . ?
 C7 Cl1 C7 Cl4 -134.2(12) 9_566 . . . ?
 C7 Cl1 C7 Cl1 -155.3(11) 9_566 . . 7_455 ?
 C7 Cl1 C7 Cl1 49.4(8) 7_455 . . 7_455 ?
 C7 Cl1 C7 Cl1 -155.4(8) 7_455 . . 9_566 ?
 C7 Cl1 C7 Cl1 0.000(1) 9_566 . . 9_566 ?
 C7 Cl1 C7 Cl3 -170.5(10) 7_455 . . . ?
 C7 Cl1 C7 Cl3 -15.1(5) 9_566 . . . ?
 C7 Cl1 C7 C7 155.4(8) 9_566 . . 7_455 ?
 C2 N1 C1 N1 59.2(2) . . . 10_565 ?

loop_
  _diffrn_refln_index_h
  _diffrn_refln_index_k
  _diffrn_refln_index_l
  _diffrn_refln_intensity_net
  _diffrn_refln_intensity_u
 -2 0 0 4.01 0.26
 -2 0 0 4.84 0.31
 2 0 0 4.39 0.31
 2 0 0 4.29 0.32
 -3 0 0 -0.93 0.17
 -3 0 0 -0.88 0.17
 -3 0 0 -1.01 0.18
 3 0 0 -0.93 0.18
 3 0 0 -0.97 0.24
 -5 0 0 -0.15 0.25
 -5 0 0 -0.54 0.38
 -5 0 0 -0.39 0.28
 5 0 0 0.01 0.28
 5 0 0 -0.21 0.23
 5 0 0 -0.2 0.25
 -6 0 0 994.55 48.04
 6 0 0 1000 49.85
 6 0 0 947.58 47.73
 -7 0 0 -0.69 0.42
 -7 0 0 0.14 0.27
 7 0 0 -0.16 0.44
 7 0 0 0.09 0.31
 7 0 0 -0.63 0.38
 -8 0 0 9.17 0.61
 -8 0 0 9.95 0.79
 8 0 0 10.44 0.62
 8 0 0 8.73 0.63
 8 0 0 8.2 0.77
 8 0 0 9.96 0.7
 -9 0 0 -0.45 0.47
 9 0 0 -1.48 0.72
 9 0 0 0.23 0.32
 9 0 0 0.05 0.41
 9 0 0 0.35 0.24
 -10 0 0 178.44 8.65
 10 0 0 163.51 8.83
 10 0 0 171.02 8.05
 10 0 0 167.93 9.37
 10 0 0 165.83 9.35
 -11 0 0 -0.2 0.51
 11 0 0 1.89 0.78
 11 0 0 0.69 0.39
 11 0 0 -0.06 0.44
 11 0 0 0.37 0.45
 -12 0 0 287.31 13.4
 12 0 0 271.87 13.17
 12 0 0 260.22 14.84
 12 0 0 276.36 13.48
 12 0 0 275.17 15.14
 -13 0 0 0.08 0.58
 13 0 0 -0.19 0.26
 13 0 0 -0.23 0.61
 13 0 0 0.33 0.47
 -14 0 0 10.13 0.77
 14 0 0 8.72 0.68
 14 0 0 7.4 1.13
 -15 0 0 -0.66 0.61
 15 0 0 -0.24 0.95
 15 0 0 -0.41 0.48
 -16 0 0 105.43 5.27
 16 0 0 108.68 7.35
 16 0 0 104.78 5.62
 -17 0 0 -0.27 0.73
 17 0 0 0.5 0.78
 17 0 0 -0.78 0.41
 -18 0 0 37.94 2
 18 0 0 34.08 2.4
 18 0 0 38.86 2.36
 -19 0 0 1.16 0.78
 19 0 0 -1.74 1.15
 -20 0 0 0.42 0.58
 20 0 0 0.65 1.18
 -21 0 0 0.11 0.82
 21 0 0 0.34 0.9
 -22 0 0 17.7 1.42
 22 0 0 14.98 1.56
 -23 0 0 -0.48 0.62
 23 0 0 -1.55 1.49
 -24 0 0 0.46 0.86
 -24 1 0 0.89 0.95
 23 -1 0 9.85 1.39
 -23 1 0 6.98 1.18
 22 -1 0 0.08 0.94
 -22 1 0 0.3 0.66
 21 -1 0 -1.85 1.23
 -21 1 0 0.16 0.89
 20 -1 0 -0.14 1.18
 -20 1 0 0.44 0.82
 19 -1 0 2.26 1.23
 -19 1 0 2.75 0.68
 18 -1 0 -0.09 0.8
 18 -1 0 0.19 0.4
 -18 1 0 -0.09 0.78
 17 -1 0 33.96 2.27
 17 -1 0 33.81 2.26
 -17 1 0 33.18 2.22
 16 -1 0 0.43 0.41
 16 -1 0 1.08 1.05
 -16 1 0 0.04 0.49
 15 -1 0 14.25 1.41
 15 -1 0 15.13 1.02
 -15 1 0 18.86 1.25
 14 -1 0 0.28 0.32
 14 -1 0 -0.15 0.91
 -14 1 0 0.32 0.63
 13 -1 0 5.49 1.02
 13 -1 0 6.73 0.55
 -13 1 0 8.12 0.68
 12 -1 0 0 0.37
 12 -1 0 -0.17 0.35
 12 -1 0 0.22 0.82
 -12 1 0 0.17 0.59
 11 -1 0 164.89 8.36
 11 -1 0 168.09 8.31
 11 -1 0 168.87 8.72
 -11 1 0 171.33 8.1
 10 -1 0 -0.03 0.44
 10 -1 0 0 0.33
 10 -1 0 0.87 0.74
 -10 1 0 -0.04 0.37
 9 -1 0 23.72 1.53
 9 -1 0 24.98 1.58
 -9 1 0 26.02 1.5
 8 -1 0 -0.43 0.41
 8 -1 0 0.6 0.3
 -8 1 0 0.5 0.49
 -8 1 0 0.16 0.39
 7 -1 0 5.08 0.56
 7 -1 0 6.09 0.44
 7 -1 0 6.45 0.47
 -7 1 0 6.36 0.61
 6 -1 0 0.18 0.24
 6 -1 0 -1.09 0.58
 6 -1 0 -0.42 0.28
 6 -1 0 -0.12 0.24
 -6 1 0 0.04 0.31
 -6 1 0 -0.68 0.43
 5 -1 0 96.37 6.06
 5 -1 0 100.77 5.48
 5 -1 0 105.2 5.14
 5 -1 0 94.91 5.14
 -5 1 0 100.19 5.45
 -5 1 0 92.96 4.88
 4 -1 0 -0.52 0.23
 4 -1 0 0.03 0.16
 4 -1 0 0.05 0.33
 4 -1 0 0.49 0.35
 -4 1 0 0.51 0.37
 -4 1 0 -0.23 0.15
 3 -1 0 3.81 0.36
 3 -1 0 3.88 0.31
 3 -1 0 3.63 0.24
 -3 1 0 3.34 0.25
 -3 1 0 4.11 0.44
 2 -1 0 0.12 0.25
 2 -1 0 -0.03 0.21
 -2 1 0 -0.5 0.23
 1 -1 0 -0.16 0.08
 -1 1 0 -0.23 0.08
 -1 1 0 -0.16 0.12
 -2 -1 0 -0.17 0.21
 -2 -1 0 -0.09 0.13
 2 1 0 -0.24 0.11
 2 1 0 -0.14 0.15
 2 1 0 -0.46 0.2
 -3 -1 0 3.28 0.27
 -3 -1 0 3.85 0.33
 3 1 0 3.92 0.36
 3 1 0 4 0.37
 3 1 0 3.87 0.31
 3 1 0 3.51 0.34
 -4 -1 0 0.42 0.29
 -4 -1 0 -0.22 0.24
 4 1 0 0.21 0.31
 4 1 0 0.22 0.22
 4 1 0 0.03 0.31
 4 1 0 -0.01 0.16
 -5 -1 0 96.55 5.11
 -5 -1 0 95.55 4.75
 5 1 0 99.08 6
 5 1 0 100.91 4.72
 5 1 0 101.51 5.18
 -6 -1 0 0.15 0.33
 -6 -1 0 0.5 0.24
 6 1 0 -0.3 0.3
 6 1 0 0.37 0.33
 6 1 0 0.07 0.35
 -7 -1 0 8.56 0.55
 -7 -1 0 7.01 0.56
 7 1 0 8.44 0.58
 7 1 0 7.02 0.56
 7 1 0 6.91 0.52
 -8 -1 0 -0.19 0.38
 -8 -1 0 -0.07 0.33
 8 1 0 -0.33 0.36
 8 1 0 0.12 0.38
 8 1 0 -0.26 0.26
 -9 -1 0 26.01 1.57
 -9 -1 0 24.63 1.62
 9 1 0 26.43 1.65
 9 1 0 27.14 1.47
 9 1 0 28.84 1.38
 9 1 0 24.95 1.6
 -10 -1 0 -0.14 0.34
 -10 -1 0 -0.22 0.45
 10 1 0 0.38 0.4
 10 1 0 0.44 0.41
 10 1 0 0.42 0.4
 10 1 0 0.2 0.55
 -11 -1 0 164.01 8.24
 -11 -1 0 162.04 8.5
 11 1 0 160.97 9.22
 11 1 0 158.76 7.97
 11 1 0 162.65 8.5
 11 1 0 153.12 7.87
 -12 -1 0 0.4 0.36
 12 1 0 -0.21 0.29
 12 1 0 -0.39 0.52
 12 1 0 0.58 0.8
 12 1 0 -0.09 0.29
 -13 -1 0 6.71 0.6
 13 1 0 6.61 0.61
 13 1 0 5.95 0.82
 13 1 0 6.1 0.68
 13 1 0 7.96 0.59
 -14 -1 0 -0.38 0.56
 14 1 0 0.16 0.32
 14 1 0 -0.06 0.66
 14 1 0 0.73 0.45
 -15 -1 0 17.3 1.18
 15 1 0 16.81 1.59
 15 1 0 18.5 1.12
 -16 -1 0 -0.08 0.45
 16 1 0 0.13 0.46
 16 1 0 0.47 1.01
 -17 -1 0 33.61 1.98
 17 1 0 39.71 2.22
 17 1 0 35.43 1.97
 -18 -1 0 0.14 0.47
 18 1 0 -0.2 0.46
 18 1 0 -1.29 1.15
 -19 -1 0 4.49 0.84
 19 1 0 2.38 1.23
 -20 -1 0 -0.27 0.53
 20 1 0 0.41 0.86
 -21 -1 0 1.05 0.83
 21 1 0 0.86 0.9
 -22 -1 0 0.22 0.6
 22 1 0 0.19 1.36
 -23 -1 0 6.85 1.04
 23 1 0 7.14 1.28
 23 -2 0 0.71 1.02
 -23 2 0 1.1 1
 22 -2 0 1.1 1
 -22 2 0 0.97 0.96
 21 -2 0 -0.33 1.28
 -21 2 0 0.13 0.66
 20 -2 0 14.43 1.66
 -20 2 0 14.32 1.33
 19 -2 0 0.94 1.16
 -19 2 0 0.28 0.84
 18 -2 0 1.3 0.8
 -18 2 0 0.71 0.59
 17 -2 0 0.7 0.76
 17 -2 0 0.02 0.33
 -17 2 0 1.32 0.8
 16 -2 0 0.13 0.34
 16 -2 0 -0.78 0.73
 -16 2 0 1.11 0.76
 15 -2 0 0.23 0.66
 15 -2 0 0.1 0.34
 -15 2 0 -0.3 0.48
 14 -2 0 34.41 1.95
 14 -2 0 36.09 2.05
 -14 2 0 37.38 1.98
 13 -2 0 0.37 0.32
 13 -2 0 0.46 0.6
 -13 2 0 -0.56 0.66
 12 -2 0 -0.63 0.56
 12 -2 0 0.63 0.31
 -12 2 0 1.58 0.66
 11 -2 0 -0.17 0.53
 11 -2 0 -0.06 0.27
 11 -2 0 0.42 0.38
 -11 2 0 -0.44 0.34
 -11 2 0 -0.4 0.42
 10 -2 0 43.37 2.4
 10 -2 0 43.93 2.2
 -10 2 0 39.13 2.05
 9 -2 0 -0.97 0.71
 9 -2 0 -0.01 0.47
 -9 2 0 0 0.35
 -9 2 0 -0.33 0.38
 8 -2 0 113.54 5.65
 8 -2 0 113.92 5.22
 8 -2 0 105.79 5.99
 -8 2 0 114.66 6.01
 -8 2 0 113.11 5.67
 7 -2 0 -0.24 0.32
 7 -2 0 0.22 0.42
 7 -2 0 -0.18 0.21
 -7 2 0 -0.03 0.29
 -7 2 0 -0.5 0.51
 6 -2 0 48.07 2.7
 6 -2 0 45.99 2.67
 6 -2 0 49.74 2.53
 -6 2 0 46.62 2.65
 -6 2 0 51.69 2.69
 5 -2 0 0.21 0.14
 5 -2 0 -0.6 0.34
 5 -2 0 0.55 0.42
 -5 2 0 0.37 0.46
 -5 2 0 0.18 0.2
 4 -2 0 345.62 19.07
 4 -2 0 307.27 16.05
 -4 2 0 290.77 16.76
 -4 2 0 300.18 14.91
 3 -2 0 -0.54 0.37
 3 -2 0 -0.2 0.25
 -3 2 0 -0.65 0.37
 2 -2 0 37.27 2.14
 -2 2 0 38.81 2.21
 -2 2 0 40.94 2.67
 -2 2 0 38.82 2.28
 1 -2 0 -0.67 0.22
 -1 2 0 -0.19 0.14
 -1 2 0 0.22 0.2
 0 -2 0 2.87 0.25
 0 -2 0 3.09 0.27
 0 -2 0 2.92 0.24
 0 2 0 3.07 0.29
 0 2 0 2.82 0.24
 0 2 0 2.86 0.23
 -1 -2 0 -0.54 0.16
 1 2 0 -0.33 0.17
 1 2 0 -0.26 0.08
 -2 -2 0 38.57 2.08
 -2 -2 0 35.61 1.85
 -2 -2 0 37.56 1.99
 2 2 0 38.14 1.88
 2 2 0 35.54 2.07
 -3 -2 0 -0.18 0.16
 3 2 0 0.11 0.15
 3 2 0 0.03 0.35
 3 2 0 -0.2 0.26
 -4 -2 0 301.73 15.52
 -4 -2 0 283.54 14.82
 4 2 0 285.11 14.59
 4 2 0 298.3 18.11
 4 2 0 296.27 15.57
 -5 -2 0 -0.39 0.24
 -5 -2 0 -0.06 0.39
 5 2 0 0.27 0.17
 5 2 0 0.03 0.27
 -6 -2 0 46.44 2.29
 -6 -2 0 46.18 2.34
 6 2 0 47.29 2.82
 6 2 0 48.67 2.6
 6 2 0 47.68 2.87
 -7 -2 0 -0.28 0.41
 -7 -2 0 -0.08 0.22
 7 2 0 0.01 0.28
 7 2 0 -0.3 0.3
 7 2 0 -0.17 0.2
 -8 -2 0 109.69 5.78
 -8 -2 0 110.82 5.64
 8 2 0 105.12 5.46
 8 2 0 115.71 6.16
 8 2 0 114.99 6.07
 -9 -2 0 -0.01 0.37
 -9 -2 0 -0.17 0.38
 9 2 0 0.37 0.4
 9 2 0 -0.22 0.34
 9 2 0 -0.46 0.32
 -10 -2 0 41.42 2.15
 -10 -2 0 40.38 2.33
 10 2 0 41.14 2.17
 10 2 0 43.89 2.38
 10 2 0 42.89 2.54
 10 2 0 39.58 2.05
 -11 -2 0 0.6 0.42
 -11 -2 0 -0.15 0.44
 11 2 0 0.26 0.43
 11 2 0 0.11 0.29
 11 2 0 0.64 0.56
 11 2 0 -0.11 0.47
 -12 -2 0 -0.27 0.47
 -12 -2 0 0.75 0.43
 12 2 0 0.86 0.45
 12 2 0 0.77 0.32
 12 2 0 -0.5 0.8
 12 2 0 0.2 0.47
 -13 -2 0 -0.03 0.41
 -13 -2 0 0.07 0.47
 13 2 0 0.05 0.44
 13 2 0 -0.39 0.47
 13 2 0 0.12 0.31
 13 2 0 0.85 0.62
 -14 -2 0 36.34 2.02
 14 2 0 33.48 1.9
 14 2 0 39.55 2.22
 -15 -2 0 0.51 0.56
 15 2 0 0.23 0.62
 15 2 0 0.3 0.99
 -16 -2 0 0.02 0.58
 16 2 0 -0.45 0.5
 16 2 0 -0.41 0.72
 -17 -2 0 -0.19 0.45
 17 2 0 0.19 0.54
 17 2 0 0.36 1.06
 -18 -2 0 0.91 0.66
 18 2 0 1.22 0.56
 18 2 0 1.85 1.17
 -19 -2 0 0.68 0.7
 19 2 0 -0.08 0.84
 -20 -2 0 14.2 1.07
 20 2 0 15.26 1.67
 -21 -2 0 0.76 0.74
 21 2 0 -0.08 1.27
 -22 -2 0 -0.7 0.59
 22 2 0 -0.2 0.95
 -23 -2 0 -0.14 0.82
 23 2 0 0.44 1.45
 23 -3 0 1.18 0.99
 -23 3 0 -0.27 1
 22 -3 0 0.2 0.98
 -22 3 0 0.36 0.71
 21 -3 0 9.25 1.54
 -21 3 0 9.82 1.04
 20 -3 0 0.82 1.21
 -20 3 0 -0.67 0.89
 19 -3 0 18.24 1.82
 -19 3 0 17.81 1.45
 18 -3 0 -0.75 1.06
 -18 3 0 -0.73 0.6
 17 -3 0 0.18 1.01
 -17 3 0 0.51 0.58
 16 -3 0 0.56 0.95
 16 -3 0 -0.04 0.27
 -16 3 0 0.15 0.75
 15 -3 0 9.09 1.2
 15 -3 0 8.57 0.59
 -15 3 0 8.66 0.97
 14 -3 0 0.15 0.27
 -14 3 0 0.7 0.53
 13 -3 0 27.45 1.73
 13 -3 0 24.64 1.44
 -13 3 0 24.07 1.46
 12 -3 0 -0.2 0.23
 12 -3 0 -0.28 0.78
 -12 3 0 -0.27 0.45
 11 -3 0 3.79 0.65
 -11 3 0 3.81 0.71
 10 -3 0 0.26 0.71
 -10 3 0 1.53 0.62
 -10 3 0 -0.41 0.48
 9 -3 0 65.49 3.36
 9 -3 0 63.74 3.35
 -9 3 0 63.83 3.49
 -9 3 0 66.85 3.53
 -9 3 0 64.65 3.5
 8 -3 0 0.14 0.5
 8 -3 0 -0.36 0.65
 8 -3 0 0.11 0.19
 -8 3 0 0.18 0.26
 -8 3 0 0.12 0.39
 7 -3 0 93.22 4.98
 7 -3 0 89.64 5.1
 7 -3 0 87.58 5.06
 -7 3 0 84.89 5.19
 -7 3 0 95.88 4.88
 6 -3 0 -0.44 0.46
 6 -3 0 -0.41 0.53
 -6 3 0 -0.13 0.22
 -6 3 0 -0.32 0.32
 -6 3 0 -0.25 0.38
 5 -3 0 38.23 2
 -5 3 0 38.69 2.17
 -5 3 0 38 1.87
 -5 3 0 38.95 2
 4 -3 0 0.44 0.42
 -4 3 0 1.4 0.49
 -4 3 0 0.54 0.3
 3 -3 0 78.07 4.63
 -3 3 0 76.52 4.2
 -3 3 0 75.81 4.44
 2 -3 0 -0.58 0.26
 -2 3 0 0.13 0.25
 -2 3 0 0.05 0.25
 -2 3 0 -0.12 0.33
 1 -3 0 3.55 0.38
 1 -3 0 3.24 0.33
 -1 3 0 3.42 0.27
 0 -3 0 -1.28 0.22
 0 -3 0 -0.88 0.15
 0 -3 0 -0.55 0.17
 0 3 0 -0.9 0.3
 0 3 0 -0.63 0.19
 0 3 0 -1.04 0.14
 -1 -3 0 4.1 0.27
 -1 -3 0 3.71 0.35
 1 3 0 3.49 0.43
 1 3 0 3.78 0.32
 1 3 0 3.7 0.29
 -2 -3 0 -0.59 0.31
 -2 -3 0 -0.06 0.18
 -2 -3 0 0.18 0.26
 -2 -3 0 0.14 0.17
 2 3 0 -0.09 0.39
 2 3 0 -0.29 0.15
 -3 -3 0 83.6 4.72
 -3 -3 0 77.98 4.37
 -3 -3 0 76.04 3.67
 3 3 0 75.35 4.49
 3 3 0 78.05 3.81
 3 3 0 79.22 3.85
 -4 -3 0 0.21 0.32
 -4 -3 0 0.04 0.13
 4 3 0 0.17 0.17
 4 3 0 -0.23 0.44
 4 3 0 -0.25 0.29
 -5 -3 0 39.05 1.95
 -5 -3 0 37.73 2.05
 5 3 0 35.74 1.99
 5 3 0 38.38 1.99
 5 3 0 36.09 1.92
 -6 -3 0 -0.18 0.46
 -6 -3 0 0.11 0.24
 6 3 0 0.23 0.48
 6 3 0 0.05 0.43
 6 3 0 -0.28 0.28
 -7 -3 0 84.27 4.45
 -7 -3 0 89.05 4.65
 7 3 0 87.12 4.63
 7 3 0 87.7 4.81
 7 3 0 86.22 4.6
 -8 -3 0 -0.08 0.31
 -8 -3 0 0.19 0.33
 8 3 0 0.08 0.45
 8 3 0 0.5 0.5
 8 3 0 0.02 0.2
 -9 -3 0 62.46 3.32
 -9 -3 0 68.16 3.58
 9 3 0 64.24 3.59
 9 3 0 65.35 3.48
 9 3 0 67.78 3.56
 -10 -3 0 -0.66 0.36
 -10 -3 0 -0.57 0.43
 10 3 0 0.37 0.34
 10 3 0 -0.33 0.3
 10 3 0 -0.23 0.52
 -11 -3 0 4.17 0.47
 -11 -3 0 3.95 0.51
 11 3 0 5.2 0.88
 11 3 0 3.73 0.47
 11 3 0 4.82 0.64
 11 3 0 4.15 0.51
 -12 -3 0 -0.32 0.42
 -12 -3 0 0.76 0.48
 12 3 0 0.24 0.4
 12 3 0 0.11 0.32
 12 3 0 -0.34 0.8
 12 3 0 -0.07 0.37
 -13 -3 0 27.77 1.55
 -13 -3 0 25.86 1.39
 13 3 0 23.45 1.67
 13 3 0 24.52 1.59
 13 3 0 28.97 1.83
 -14 -3 0 0.29 0.48
 -14 -3 0 0.39 0.35
 14 3 0 0.41 0.91
 14 3 0 -0.12 0.45
 14 3 0 0.08 0.56
 -15 -3 0 8.57 0.67
 15 3 0 6.74 0.97
 15 3 0 7.64 0.8
 -16 -3 0 -0.71 0.54
 16 3 0 0.29 1.03
 16 3 0 0.25 0.58
 -17 -3 0 -0.26 0.58
 17 3 0 2.52 1.15
 17 3 0 0.32 0.6
 -18 -3 0 -0.1 0.41
 18 3 0 -0.51 0.81
 18 3 0 1.32 0.61
 -19 -3 0 12.28 1.07
 19 3 0 16.32 1.68
 -20 -3 0 -0.14 0.7
 20 3 0 1.21 0.95
 -21 -3 0 10.56 1.04
 21 3 0 10.14 1.3
 -22 -3 0 0.08 0.73
 22 3 0 -1.54 1.33
 -23 -3 0 1.03 0.81
 23 3 0 2.01 1.08
 -23 4 0 -0.14 0.74
 22 -4 0 2.61 1
 -22 4 0 0.97 0.78
 21 -4 0 -1.19 0.87
 -21 4 0 0.72 0.98
 20 -4 0 8.31 1.13
 -20 4 0 7.74 1.18
 19 -4 0 1.23 1.14
 -19 4 0 0.61 0.67
 18 -4 0 0.48 1.09
 -18 4 0 0.9 0.65
 17 -4 0 0.04 1.02
 -17 4 0 -0.87 0.83
 16 -4 0 4.56 0.82
 16 -4 0 3.53 0.32
 -16 4 0 4.16 0.9
 15 -4 0 0.28 0.25
 15 -4 0 0.17 0.65
 -15 4 0 -0.5 0.8
 14 -4 0 43.51 2.32
 14 -4 0 38.85 2.31
 -14 4 0 37.63 2.31
 13 -4 0 0.03 0.21
 13 -4 0 0.64 0.83
 -13 4 0 -0.85 0.52
 12 -4 0 28.76 1.75
 12 -4 0 28.51 1.78
 -12 4 0 29.96 1.62
 11 -4 0 0.8 0.55
 -11 4 0 0.33 0.47
 -10 4 0 3.67 0.42
 -10 4 0 3.53 0.55
 -10 4 0 3.55 0.5
 9 -4 0 -1.5 0.67
 9 -4 0 -0.18 0.15
 -9 4 0 0.29 0.5
 -9 4 0 0.06 0.24
 -9 4 0 0.74 0.45
 8 -4 0 91.58 5.04
 8 -4 0 95.68 4.65
 -8 4 0 94.88 4.89
 -8 4 0 97.22 4.8
 -8 4 0 92.15 4.49
 7 -4 0 -0.77 0.58
 -7 4 0 1.03 0.5
 -7 4 0 -0.13 0.21
 6 -4 0 120.08 6.53
 -6 4 0 115.27 6.15
 -6 4 0 110.72 6.07
 -6 4 0 117.9 5.85
 5 -4 0 -0.62 0.46
 -5 4 0 -0.4 0.53
 -5 4 0 -0.38 0.45
 4 -4 0 69.54 3.72
 -4 4 0 71.29 3.72
 -4 4 0 73.88 3.51
 -3 4 0 0.1 0.32
 -3 4 0 0.28 0.32
 -3 4 0 0.13 0.4
 2 -4 0 294.52 16.01
 2 -4 0 295.73 16.17
 -2 4 0 304.84 16.84
 -2 4 0 325.64 15.54
 1 -4 0 -0.12 0.33
 1 -4 0 0.46 0.35
 -1 4 0 -0.27 0.2
 0 4 0 737.78 35.52
 -1 -4 0 0.09 0.21
 -1 -4 0 -0.12 0.2
 -1 -4 0 -0.1 0.27
 1 4 0 0.06 0.21
 1 4 0 -0.38 0.29
 1 4 0 -0.32 0.18
 -2 -4 0 303.71 17.61
 2 4 0 307.4 15.57
 2 4 0 299.73 14.84
 -3 -4 0 -0.45 0.41
 -3 -4 0 -0.08 0.51
 3 4 0 0.06 0.18
 3 4 0 -1 0.44
 -4 -4 0 71.05 6.07
 -4 -4 0 69.78 3.69
 -4 -4 0 70.44 3.53
 4 4 0 70.94 3.49
 4 4 0 70.72 3.45
 4 4 0 71.88 3.99
 4 4 0 69.88 3.85
 -5 -4 0 0.09 0.2
 -5 -4 0 0.46 0.38
 5 4 0 -0.03 0.18
 5 4 0 0.42 0.37
 5 4 0 0.03 0.31
 -6 -4 0 115.89 6.95
 -6 -4 0 115.4 5.68
 6 4 0 110.58 6.3
 6 4 0 115.46 5.91
 6 4 0 108.61 5.41
 -7 -4 0 -0.1 0.26
 -7 -4 0 0.5 0.52
 7 4 0 -0.13 0.55
 7 4 0 -0.36 0.31
 7 4 0 -0.25 0.24
 -8 -4 0 94.03 4.66
 -8 -4 0 85.53 5.51
 8 4 0 89.56 5.02
 8 4 0 88.04 4.56
 8 4 0 83.81 4.35
 -9 -4 0 0.21 0.52
 -9 -4 0 0.3 0.32
 9 4 0 1.03 0.49
 9 4 0 -0.32 0.56
 -10 -4 0 3.33 0.62
 -10 -4 0 4.47 0.39
 10 4 0 4.49 0.51
 10 4 0 4.68 0.46
 10 4 0 3.07 0.62
 -11 -4 0 0.44 0.37
 -11 -4 0 0.13 0.51
 11 4 0 -0.1 0.57
 11 4 0 0.42 0.77
 11 4 0 0.55 0.36
 11 4 0 0.41 0.35
 -12 -4 0 27.28 1.54
 -12 -4 0 27 1.44
 12 4 0 25.74 1.75
 12 4 0 28.53 1.67
 12 4 0 30.76 1.62
 -13 -4 0 0.29 0.3
 -13 -4 0 -0.32 0.51
 13 4 0 0.15 0.85
 13 4 0 -0.28 0.41
 13 4 0 0.02 0.62
 -14 -4 0 40.72 2.16
 -14 -4 0 39.9 1.98
 14 4 0 40.15 2.6
 14 4 0 40.49 2.59
 14 4 0 38.69 2.23
 -15 -4 0 0 0.52
 -15 -4 0 0.15 0.49
 15 4 0 0.83 1.01
 15 4 0 -0.28 0.59
 -16 -4 0 3.84 0.62
 16 4 0 3.63 0.72
 16 4 0 2.44 0.82
 -17 -4 0 0.39 0.58
 17 4 0 -0.47 0.64
 17 4 0 0.45 1.1
 -18 -4 0 1.24 0.46
 18 4 0 1.59 1.18
 18 4 0 0.59 0.48
 -19 -4 0 -0.66 0.63
 19 4 0 -0.14 0.83
 -20 -4 0 9.34 0.95
 20 4 0 12.01 1.62
 -21 -4 0 0.53 0.65
 21 4 0 0.75 0.95
 -22 -4 0 2.83 0.77
 22 4 0 2.7 1.05
 23 4 0 -1.83 1.37
 -23 5 0 14.69 1.61
 -22 5 0 1.16 1.04
 21 -5 0 3.3 0.97
 -21 5 0 2.78 0.81
 20 -5 0 -0.85 0.81
 -20 5 0 -0.25 0.7
 19 -5 0 1.69 0.88
 -19 5 0 1.79 0.98
 18 -5 0 -0.42 0.73
 -18 5 0 -0.61 0.93
 17 -5 0 35.34 2.28
 -17 5 0 38.01 2.17
 16 -5 0 2.39 0.99
 -16 5 0 0.09 0.61
 15 -5 0 16.98 1.43
 -15 5 0 18.22 1.27
 14 -5 0 0.36 0.6
 -14 5 0 -1.51 0.8
 13 -5 0 6.54 0.96
 13 -5 0 6.57 0.43
 -13 5 0 5.99 0.92
 12 -5 0 0.02 0.52
 -12 5 0 1.71 0.74
 11 -5 0 219 10.99
 -11 5 0 220.15 11.94
 10 -5 0 -0.39 0.66
 -10 5 0 -0.04 0.26
 -10 5 0 0.25 0.67
 9 -5 0 0.68 0.62
 9 -5 0 -0.06 0.1
 -9 5 0 -0.36 0.22
 -9 5 0 -0.54 0.45
 -9 5 0 -0.05 0.36
 8 -5 0 -0.21 0.58
 -8 5 0 -0.08 0.44
 -8 5 0 -0.04 0.37
 -8 5 0 0.44 0.21
 7 -5 0 15.02 0.97
 -7 5 0 13.01 0.77
 -7 5 0 12.38 0.94
 -7 5 0 15.07 1.06
 6 -5 0 -0.43 0.49
 -6 5 0 -0.19 0.41
 -6 5 0 -0.32 0.48
 5 -5 0 270.69 15.41
 -5 5 0 271.14 13.3
 -5 5 0 268.61 13.94
 -4 5 0 1.06 0.46
 -4 5 0 -0.18 0.25
 -4 5 0 0.38 0.52
 3 -5 0 38.14 2.17
 -3 5 0 39.41 2.03
 -3 5 0 36.36 1.97
 -3 5 0 40.53 2
 2 -5 0 0.39 0.32
 2 -5 0 -0.02 0.33
 -2 5 0 -0.1 0.27
 -2 5 0 0.05 0.24
 1 -5 0 96.9 5.46
 1 -5 0 95.54 6.38
 1 -5 0 98.24 4.49
 -1 5 0 93.79 5.4
 0 -5 0 -0.48 0.41
 0 -5 0 -0.36 0.22
 0 5 0 -0.08 0.32
 0 5 0 -0.16 0.25
 -1 -5 0 98.4 5.15
 -1 -5 0 99.06 5.2
 -1 -5 0 98.15 4.47
 1 5 0 94.38 4.97
 1 5 0 97.2 5.79
 1 5 0 96.93 4.24
 -2 -5 0 0.06 0.2
 -2 -5 0 -0.4 0.45
 2 5 0 0.26 0.22
 2 5 0 0.24 0.34
 -3 -5 0 38.18 2.26
 -3 -5 0 34.95 1.76
 -3 -5 0 37.2 2.07
 -3 -5 0 36.02 1.93
 3 5 0 37.44 2.22
 3 5 0 36.61 1.88
 -4 -5 0 -0.21 0.18
 -4 -5 0 -0.85 0.45
 -4 -5 0 -0.11 0.55
 4 5 0 -0.02 0.19
 4 5 0 0.14 0.33
 4 5 0 -0.2 0.53
 -5 -5 0 257.65 13.16
 -5 -5 0 269.07 14.99
 5 5 0 265.68 14.88
 5 5 0 268.73 12.39
 5 5 0 262.34 13.28
 5 5 0 265.66 13.82
 -6 -5 0 0.31 0.22
 -6 -5 0 0.11 0.57
 6 5 0 0.06 0.21
 6 5 0 0 0.4
 6 5 0 0.6 0.5
 6 5 0 -0.29 0.22
 -7 -5 0 13.36 0.89
 -7 -5 0 13.72 0.74
 7 5 0 13.43 0.98
 7 5 0 12.57 0.76
 7 5 0 14.19 0.9
 -8 -5 0 0.21 0.27
 8 5 0 0.34 0.34
 8 5 0 0.02 0.23
 8 5 0 1.21 0.45
 -9 -5 0 0.26 0.3
 -9 -5 0 -0.34 0.55
 9 5 0 0.26 0.34
 9 5 0 -0.28 0.25
 -10 -5 0 -0.08 0.42
 -10 -5 0 -0.02 0.32
 10 5 0 -0.4 0.51
 10 5 0 -0.86 0.43
 10 5 0 -0.3 0.28
 -11 -5 0 213.82 11.1
 -11 -5 0 215.62 10.57
 11 5 0 209.07 10.38
 11 5 0 213.49 11.89
 11 5 0 215.55 11.28
 -12 -5 0 0.09 0.38
 -12 -5 0 0.14 0.57
 12 5 0 0.48 0.82
 12 5 0 0.1 0.37
 12 5 0 0.35 0.48
 -13 -5 0 5.82 0.65
 -13 -5 0 7.45 0.61
 13 5 0 5.42 0.83
 13 5 0 7.76 0.63
 -14 -5 0 1.04 0.61
 -14 -5 0 0.36 0.31
 14 5 0 0.27 0.49
 14 5 0 -0.64 0.89
 14 5 0 -0.24 0.69
 -15 -5 0 17.96 1.07
 -15 -5 0 18.39 1.15
 15 5 0 17.23 1.27
 15 5 0 18.11 1.38
 15 5 0 16.98 1.17
 -16 -5 0 0.2 0.6
 -16 -5 0 -0.16 0.49
 16 5 0 -0.72 0.69
 16 5 0 -0.47 1.07
 -17 -5 0 38.26 2.07
 -17 -5 0 33.5 2.01
 17 5 0 39.1 2.28
 17 5 0 37.99 2.4
 -18 -5 0 0.64 0.55
 18 5 0 -0.47 0.71
 18 5 0 0.8 1.15
 -19 -5 0 1.66 0.63
 19 5 0 1.06 1.3
 -20 -5 0 -0.09 0.6
 20 5 0 0.29 0.9
 -21 -5 0 4.21 0.75
 21 5 0 4.73 1.42
 22 5 0 -0.69 0.94
 23 5 0 10.14 1.66
 -23 6 0 -0.93 0.73
 -22 6 0 10.93 1.39
 -21 6 0 -0.05 1.05
 -20 6 0 0.24 0.74
 -19 6 0 0.53 0.72
 18 -6 0 5.36 0.94
 -18 6 0 5.38 1.09
 17 -6 0 -0.05 0.71
 -17 6 0 1.6 0.99
 16 -6 0 29.47 1.94
 -16 6 0 29.15 1.91
 15 -6 0 -0.48 0.89
 -15 6 0 -0.71 0.86
 14 -6 0 0.21 0.61
 -14 6 0 0.62 0.61
 13 -6 0 -0.17 0.8
 -13 6 0 -0.42 0.55
 12 -6 0 38.82 2.18
 -12 6 0 38.15 2.08
 11 -6 0 -0.28 0.48
 -11 6 0 -0.5 0.51
 10 -6 0 51.36 2.75
 -10 6 0 58.15 2.78
 -10 6 0 54.29 2.75
 9 -6 0 -0.01 0.09
 9 -6 0 0.55 0.6
 -9 6 0 -0.93 0.46
 -9 6 0 0.04 0.22
 8 -6 0 1.81 0.44
 -8 6 0 2.19 0.23
 -8 6 0 2.62 0.7
 -8 6 0 2.33 0.58
 7 -6 0 -0.6 0.36
 -7 6 0 0.02 0.51
 -7 6 0 -0.26 0.46
 6 -6 0 139.54 8.22
 -6 6 0 151.84 7.97
 -6 6 0 144.24 8.02
 5 -6 0 0.14 0.25
 -5 6 0 0.99 0.57
 -5 6 0 -0.26 0.33
 4 -6 0 116.99 6.74
 -4 6 0 117.26 6.44
 -4 6 0 119.43 6.63
 -4 6 0 118.01 5.89
 3 -6 0 0.7 0.38
 3 -6 0 -0.15 0.33
 -3 6 0 -0.43 0.34
 -3 6 0 -0.64 0.35
 -3 6 0 0.43 0.3
 2 -6 0 47.64 2.9
 2 -6 0 50.52 2.92
 -2 6 0 45.82 2.4
 -2 6 0 47.36 2.45
 1 -6 0 0.34 0.42
 1 -6 0 0 0.29
 1 -6 0 -0.57 0.25
 -1 6 0 0.03 0.22
 0 -6 0 948.03 53.11
 0 -6 0 967.02 42.65
 0 6 0 949.22 47.21
 -1 -6 0 0.77 0.35
 -1 -6 0 0.34 0.28
 -1 -6 0 0.22 0.32
 1 6 0 0.29 0.17
 1 6 0 0.32 0.37
 1 6 0 -0.12 0.26
 -2 -6 0 47.2 2.44
 -2 -6 0 44.91 2.84
 -2 -6 0 49.12 2.84
 2 6 0 45.44 2.22
 2 6 0 46.95 2.59
 2 6 0 47.27 2.54
 -3 -6 0 -0.7 0.49
 -3 -6 0 -0.06 0.29
 -3 -6 0 -0.02 0.2
 -3 -6 0 -0.28 0.43
 3 6 0 -0.23 0.17
 3 6 0 -0.27 0.28
 3 6 0 -0.45 0.37
 -4 -6 0 110.85 6.36
 -4 -6 0 110.54 9.08
 -4 -6 0 115.88 6.48
 4 6 0 113.8 5.78
 4 6 0 110.18 5.39
 -5 -6 0 0.26 0.25
 -5 -6 0 0.03 0.63
 5 6 0 0.09 0.2
 5 6 0 -0.14 0.57
 5 6 0 -0.08 0.34
 -6 -6 0 142.13 7.36
 -6 -6 0 143.27 7.6
 6 6 0 139.61 7.94
 6 6 0 140.29 7.7
 6 6 0 143.06 6.89
 6 6 0 143.18 8.22
 -7 -6 0 0 0.22
 -7 -6 0 -0.24 0.43
 7 6 0 -0.23 0.22
 7 6 0 0.44 0.47
 7 6 0 0.04 0.21
 7 6 0 -0.39 0.5
 -8 -6 0 3.39 0.54
 -8 -6 0 3.18 0.36
 8 6 0 2.47 0.29
 8 6 0 2.54 0.44
 8 6 0 2.55 0.34
 8 6 0 3.35 0.55
 -9 -6 0 0.48 0.62
 -9 -6 0 0 0.3
 9 6 0 -0.51 0.28
 9 6 0 0.05 0.68
 9 6 0 -0.16 0.36
 -10 -6 0 53.75 2.91
 -10 -6 0 55.5 3.22
 10 6 0 58.31 3.26
 10 6 0 56.82 3.07
 -11 -6 0 0.56 0.32
 -11 -6 0 -0.14 0.48
 11 6 0 0.77 0.71
 11 6 0 -0.14 0.36
 -12 -6 0 39.84 2.08
 -12 -6 0 43.99 2.28
 12 6 0 39.9 2.31
 12 6 0 42.09 2.43
 12 6 0 41.66 2.29
 -13 -6 0 -0.07 0.35
 -13 -6 0 0.79 0.64
 13 6 0 -0.16 0.73
 13 6 0 -0.02 0.62
 13 6 0 0.13 0.44
 -14 -6 0 0.01 0.65
 -14 -6 0 0.72 0.41
 14 6 0 2.07 0.93
 14 6 0 0.52 0.48
 14 6 0 0.88 0.74
 -15 -6 0 0.3 0.43
 -15 -6 0 -0.34 0.67
 15 6 0 1.42 0.79
 15 6 0 0.11 0.39
 15 6 0 0.18 0.7
 -16 -6 0 30.79 1.87
 -16 -6 0 27.46 1.74
 16 6 0 29.48 1.74
 16 6 0 29.74 2.08
 -17 -6 0 -0.06 0.47
 -17 -6 0 -0.72 0.48
 17 6 0 -0.2 0.79
 17 6 0 -0.78 1.09
 -18 -6 0 6.75 0.7
 18 6 0 5.51 1.02
 -19 -6 0 0.13 0.52
 19 6 0 0.39 1.24
 -20 -6 0 0 0.56
 20 6 0 0.06 0.92
 21 6 0 1.24 1.34
 22 6 0 10.45 1.35
 -22 7 0 1.8 1.11
 -21 7 0 -1.46 1.1
 -20 7 0 0.71 1.06
 -19 7 0 3.33 0.83
 -18 7 0 -0.12 0.71
 17 -7 0 4.09 0.85
 -17 7 0 3.54 1.1
 -16 7 0 0.89 0.96
 15 -7 0 1.97 0.93
 -15 7 0 0.96 0.94
 14 -7 0 0.73 0.86
 -14 7 0 0.21 0.61
 -13 7 0 9.59 0.92
 12 -7 0 0.21 0.12
 12 -7 0 1.08 0.77
 -12 7 0 -0.3 0.55
 11 -7 0 24.46 1.61
 11 -7 0 28.49 1.41
 -11 7 0 28 1.48
 -11 7 0 28.22 1.93
 10 -7 0 -0.13 0.45
 -10 7 0 -0.12 0.19
 -10 7 0 0 0.51
 9 -7 0 56.48 3.16
 -9 7 0 58.09 2.87
 -9 7 0 59.93 2.98
 8 -7 0 -0.02 0.22
 -8 7 0 1.01 0.67
 7 -7 0 3.51 0.36
 -7 7 0 3.24 0.48
 -7 7 0 3.88 0.58
 6 -7 0 0.37 0.31
 -6 7 0 0.66 0.62
 -6 7 0 -0.6 0.34
 5 -7 0 13.68 0.95
 -5 7 0 12.79 0.95
 -5 7 0 14.32 0.9
 -4 7 0 0.58 0.33
 -4 7 0 -0.2 0.41
 -4 7 0 0.76 0.4
 3 -7 0 93.74 5.35
 -3 7 0 87.84 4.62
 -3 7 0 88.7 4.72
 -3 7 0 86.92 4.97
 2 -7 0 0.12 0.4
 2 -7 0 -0.6 0.34
 -2 7 0 0.07 0.26
 -2 7 0 -0.19 0.24
 1 -7 0 7.15 0.51
 1 -7 0 8.76 0.6
 1 -7 0 7.23 0.66
 -1 7 0 8.23 0.56
 0 -7 0 -0.38 0.46
 0 -7 0 0.17 0.38
 0 -7 0 -0.56 0.36
 -1 -7 0 6.92 0.7
 -1 -7 0 8.31 0.58
 -1 -7 0 8.71 0.58
 1 7 0 7.75 0.53
 1 7 0 8.58 0.76
 1 7 0 8.56 0.51
 -2 -7 0 -0.38 0.27
 -2 -7 0 -0.26 0.36
 2 7 0 -0.14 0.28
 2 7 0 0.35 0.22
 2 7 0 0.24 0.41
 -3 -7 0 85.88 5.41
 -3 -7 0 88.61 4.76
 -3 -7 0 82.39 5.5
 -3 -7 0 85.52 4.7
 3 7 0 86.98 4.34
 3 7 0 85.26 3.93
 3 7 0 90.22 4.72
 -4 -7 0 0.07 0.3
 -4 -7 0 0.39 0.65
 -4 -7 0 -0.35 0.21
 -4 -7 0 0.12 0.35
 4 7 0 -0.12 0.41
 4 7 0 -0.06 0.18
 -5 -7 0 13.74 0.78
 -5 -7 0 13.62 1.06
 5 7 0 13.88 0.92
 5 7 0 13.31 0.7
 5 7 0 12.42 0.86
 -6 -7 0 -0.79 0.66
 6 7 0 -0.25 0.64
 6 7 0 -0.22 0.21
 6 7 0 -0.3 0.34
 -7 -7 0 1.92 0.71
 -7 -7 0 3.86 0.34
 7 7 0 3.57 0.31
 7 7 0 3.81 0.6
 -8 -7 0 0.33 0.26
 -8 -7 0 -0.24 0.67
 8 7 0 0.34 0.37
 8 7 0 0.53 0.51
 8 7 0 0.53 0.24
 -9 -7 0 55.79 3.03
 -9 -7 0 57.07 2.92
 9 7 0 59.67 3.44
 9 7 0 57.46 3.2
 9 7 0 57.08 3.09
 -10 -7 0 0.72 0.71
 -10 -7 0 0.56 0.27
 10 7 0 0.71 0.74
 -11 -7 0 24.39 1.38
 -11 -7 0 27.27 1.55
 11 7 0 26.71 1.59
 11 7 0 26.03 1.48
 -12 -7 0 0 0.31
 -12 -7 0 -0.25 0.49
 12 7 0 0.15 0.38
 12 7 0 -0.33 0.83
 12 7 0 0.11 0.78
 -13 -7 0 12.88 1.11
 -13 -7 0 14.06 0.84
 13 7 0 12.7 1.11
 13 7 0 15.17 1.24
 13 7 0 12.65 0.82
 -14 -7 0 -0.18 0.7
 -14 -7 0 -0.01 0.36
 14 7 0 1.23 0.84
 14 7 0 0.39 0.45
 14 7 0 -0.63 0.9
 -15 -7 0 1.5 0.5
 -15 -7 0 2.85 0.77
 15 7 0 -0.3 0.8
 15 7 0 2.31 0.52
 -16 -7 0 0.29 0.53
 -16 -7 0 -0.23 0.41
 16 7 0 -0.63 1.07
 16 7 0 1.24 0.62
 -17 -7 0 4.36 0.58
 -17 -7 0 3.07 0.85
 17 7 0 4.33 1.21
 17 7 0 5.91 1.02
 -18 -7 0 0.39 0.46
 -18 -7 0 1.35 0.77
 18 7 0 0.97 0.82
 18 7 0 -0.1 0.59
 -19 -7 0 3.67 0.61
 19 7 0 3.54 1.34
 20 7 0 0.82 0.93
 21 7 0 1.29 1.32
 22 7 0 0.75 0.97
 -22 8 0 0.28 1.15
 -21 8 0 1.3 1.12
 -20 8 0 13.6 1.5
 -19 8 0 -0.14 0.75
 -18 8 0 0.77 0.76
 -17 8 0 -0.37 1.03
 -16 8 0 3.48 1.08
 -15 8 0 -0.13 0.9
 -14 8 0 58.25 3.2
 -13 8 0 -1.22 0.6
 -12 8 0 -0.22 0.59
 11 -8 0 0.18 0.17
 -11 8 0 -0.13 0.54
 10 -8 0 31.1 1.5
 10 -8 0 32.73 1.69
 -10 8 0 33.26 1.79
 -10 8 0 30.85 1.95
 9 -8 0 -0.29 0.26
 9 -8 0 0.01 0.2
 -9 8 0 0.02 0.16
 -9 8 0 0.1 0.52
 8 -8 0 58.51 2.82
 -8 8 0 56.02 3.02
 7 -8 0 0.17 0.25
 -7 8 0 -0.48 0.64
 -7 8 0 -0.44 0.49
 6 -8 0 2.09 0.4
 -6 8 0 2.07 0.53
 -6 8 0 1.24 0.47
 5 -8 0 -0.21 0.33
 -5 8 0 0.52 0.59
 -5 8 0 -0.38 0.46
 4 -8 0 96.25 5.4
 -4 8 0 94.47 4.6
 -4 8 0 96.89 4.94
 -4 8 0 90.59 4.9
 3 -8 0 -0.21 0.39
 -3 8 0 0.06 0.4
 -3 8 0 0.07 0.26
 2 -8 0 108.88 6.22
 2 -8 0 109.53 5.16
 2 -8 0 113.17 6.62
 -2 8 0 108.88 6.07
 -2 8 0 118 6.81
 1 -8 0 0.2 0.41
 1 -8 0 0.74 0.45
 1 -8 0 -0.58 0.47
 -1 8 0 0.43 0.33
 0 -8 0 10.89 0.71
 0 -8 0 9.88 0.59
 0 8 0 8.18 0.6
 -1 -8 0 0.15 0.34
 -1 -8 0 -0.87 0.49
 -1 -8 0 -0.32 0.41
 1 8 0 0.32 0.41
 1 8 0 -0.77 0.44
 1 8 0 -0.01 0.27
 -2 -8 0 108.44 6.2
 -2 -8 0 113.15 7.14
 -2 -8 0 109.56 7.49
 2 8 0 111.77 6.56
 2 8 0 107.01 5.18
 2 8 0 113.22 5.71
 -3 -8 0 -0.04 0.38
 -3 -8 0 -0.8 0.48
 -3 -8 0 -0.02 0.31
 3 8 0 0.07 0.45
 3 8 0 -0.05 0.44
 3 8 0 0.04 0.2
 -4 -8 0 91.07 4.33
 -4 -8 0 91.74 6.8
 -4 -8 0 89.29 4.59
 -4 -8 0 89.8 5.09
 4 8 0 92.43 4.38
 4 8 0 95.75 4.94
 4 8 0 87.93 4.55
 4 8 0 91.58 4.95
 -5 -8 0 -0.02 0.26
 -5 -8 0 -0.39 0.38
 -5 -8 0 0.69 0.7
 5 8 0 -0.53 0.43
 5 8 0 -0.32 0.33
 5 8 0 -0.08 0.21
 -6 -8 0 2.82 0.3
 -6 -8 0 3.77 0.77
 6 8 0 3.37 0.56
 6 8 0 1.65 0.42
 6 8 0 2.19 0.24
 -7 -8 0 -0.72 0.72
 -7 -8 0 -0.36 0.25
 7 8 0 0.44 0.5
 7 8 0 -0.17 0.21
 7 8 0 0.08 0.37
 -8 -8 0 54.2 3.1
 -8 -8 0 57.32 2.96
 8 8 0 53.57 3.06
 8 8 0 53.64 3.07
 -9 -8 0 -0.11 0.28
 -9 -8 0 -0.18 0.52
 9 8 0 0.24 0.24
 9 8 0 0.26 0.76
 -10 -8 0 27.29 1.69
 -10 -8 0 27.14 1.77
 10 8 0 32.81 1.53
 10 8 0 32.57 1.77
 10 8 0 29.09 1.57
 -11 -8 0 0.12 0.33
 -11 -8 0 -0.54 0.54
 11 8 0 -0.26 0.79
 11 8 0 0.18 0.32
 11 8 0 -0.05 0.31
 -12 -8 0 -0.54 0.78
 -12 -8 0 1.15 0.38
 12 8 0 0.69 0.3
 12 8 0 1.1 0.63
 12 8 0 0.33 0.33
 12 8 0 1.21 0.84
 -13 -8 0 -0.95 0.76
 -13 -8 0 0.06 0.33
 13 8 0 0.01 0.38
 13 8 0 0.76 0.63
 13 8 0 0.71 0.63
 13 8 0 0.04 0.33
 -14 -8 0 58.17 3.13
 -14 -8 0 60.5 3.09
 14 8 0 57.33 4.27
 14 8 0 57.7 3.12
 14 8 0 57.25 3.91
 14 8 0 53.86 3.08
 -15 -8 0 0.44 0.38
 -15 -8 0 0.49 0.79
 15 8 0 -0.22 0.59
 15 8 0 -0.63 0.7
 -16 -8 0 2.82 0.9
 -16 -8 0 3.25 0.47
 16 8 0 3.26 1.13
 -17 -8 0 -0.41 0.49
 -17 -8 0 -0.87 0.58
 17 8 0 -0.32 0.9
 17 8 0 0.03 0.75
 -18 -8 0 0.76 0.43
 -18 -8 0 -0.14 0.79
 18 8 0 2.11 1.15
 19 8 0 -0.66 1.22
 20 8 0 14.2 1.47
 21 8 0 2.29 1.32
 22 8 0 0.93 0.95
 -22 9 0 0.29 1.2
 -21 9 0 3.74 1.21
 -20 9 0 0.19 0.76
 -19 9 0 20.11 1.59
 -18 9 0 0.81 1.1
 -17 9 0 -0.07 1.06
 -16 9 0 -0.05 0.69
 -15 9 0 8.58 1
 -14 9 0 1.66 0.7
 -13 9 0 41.44 2.4
 12 -9 0 -0.06 0.16
 -12 9 0 -0.04 0.87
 11 -9 0 1.95 0.26
 -11 9 0 1.21 0.83
 10 -9 0 -0.11 0.22
 10 -9 0 0.11 0.18
 -10 9 0 -0.01 0.16
 -10 9 0 0.01 0.77
 9 -9 0 63.27 3.05
 9 -9 0 64.44 3.11
 -9 9 0 56.86 3.28
 8 -9 0 0.32 0.29
 8 -9 0 0.25 0.24
 -8 9 0 0.19 0.71
 7 -9 0 59.99 3.16
 -7 9 0 63.29 3.2
 6 -9 0 -0.43 0.31
 -6 9 0 -0.37 0.45
 -6 9 0 0.5 0.5
 5 -9 0 0.84 0.38
 -5 9 0 -0.03 0.32
 -5 9 0 -0.08 0.6
 4 -9 0 -0.16 0.38
 -4 9 0 -0.82 0.43
 -4 9 0 0.3 0.42
 3 -9 0 58.96 3.52
 3 -9 0 65.99 4.02
 -3 9 0 64.65 3.87
 -3 9 0 65.08 3.5
 -3 9 0 66.35 3.26
 -3 9 0 64.04 3.86
 2 -9 0 0.01 0.32
 2 -9 0 0.57 0.38
 2 -9 0 0.29 0.31
 -2 9 0 0.05 0.23
 -2 9 0 0.17 0.26
 1 -9 0 24.55 1.48
 1 -9 0 25.87 1.25
 1 -9 0 28.28 1.51
 -1 9 0 25.06 1.45
 0 -9 0 -0.37 0.35
 0 -9 0 0.19 0.42
 0 -9 0 0.51 0.47
 0 -9 0 0.19 0.43
 0 9 0 -0.1 0.2
 -1 -9 0 24.66 1.5
 -1 -9 0 26.91 1.44
 -1 -9 0 27.21 1.25
 -1 -9 0 26.66 1.47
 1 9 0 24.57 1.32
 1 9 0 25.84 1.34
 -2 -9 0 -0.83 0.53
 -2 -9 0 -0.09 0.7
 -2 -9 0 -0.04 0.31
 2 9 0 -0.33 0.64
 2 9 0 0.36 0.26
 2 9 0 0.12 0.33
 -3 -9 0 60.21 3.51
 -3 -9 0 65.86 3.46
 -3 -9 0 63.66 3.84
 3 9 0 62.56 2.99
 3 9 0 66.58 3.48
 3 9 0 64.18 3.37
 -4 -9 0 -1.02 0.7
 -4 -9 0 -0.32 0.26
 -4 -9 0 -0.41 0.56
 4 9 0 0.07 0.19
 4 9 0 0.26 0.66
 4 9 0 0.56 0.48
 -5 -9 0 -0.21 0.34
 -5 -9 0 0.31 0.52
 5 9 0 1.5 0.68
 5 9 0 0.56 0.36
 5 9 0 -0.09 0.34
 -6 -9 0 -0.15 0.27
 -6 -9 0 0.57 0.75
 6 9 0 0.41 0.49
 6 9 0 -0.39 0.34
 6 9 0 0.07 0.21
 -7 -9 0 55.73 3.16
 -7 -9 0 60.56 3.21
 7 9 0 58.5 2.86
 7 9 0 50.92 3.06
 -8 -9 0 -0.46 0.54
 -8 -9 0 0.44 0.27
 8 9 0 -0.23 0.2
 8 9 0 -0.1 0.77
 -9 -9 0 61.01 3.17
 -9 -9 0 59.52 3.19
 9 9 0 60.76 3.35
 9 9 0 58.38 3.32
 -10 -9 0 -0.68 0.56
 -10 -9 0 0.41 0.24
 10 9 0 -0.1 0.27
 10 9 0 -0.91 0.82
 -11 -9 0 2.21 0.31
 -11 -9 0 0.49 0.84
 11 9 0 1.65 0.67
 11 9 0 1.39 0.56
 11 9 0 2.29 0.35
 -12 -9 0 -0.11 0.28
 -12 -9 0 -0.35 0.85
 12 9 0 0.22 0.82
 12 9 0 0.84 0.91
 12 9 0 -0.04 0.31
 12 9 0 -0.42 0.26
 -13 -9 0 48.68 2.67
 -13 -9 0 43.28 2.64
 13 9 0 49.44 2.72
 13 9 0 45.92 2.73
 13 9 0 47.85 2.67
 13 9 0 50.42 2.54
 -14 -9 0 0.71 0.41
 -14 -9 0 -1.33 0.81
 14 9 0 -0.36 0.92
 14 9 0 -0.32 0.41
 14 9 0 -0.66 0.65
 14 9 0 -0.48 0.3
 -15 -9 0 10.53 1.16
 -15 -9 0 9.18 0.7
 15 9 0 10.08 1.05
 15 9 0 10.63 1.29
 -16 -9 0 0.26 0.43
 -16 -9 0 0.15 0.6
 16 9 0 1.44 1.06
 16 9 0 -0.13 0.67
 -17 -9 0 -0.76 0.63
 -17 -9 0 -0.02 0.45
 17 9 0 1.41 0.81
 -18 -9 0 -0.47 0.9
 18 9 0 0.96 1.11
 -19 -9 0 21.43 1.62
 19 9 0 15.19 1.53
 20 9 0 2.12 1.31
 21 9 0 3.35 0.99
 22 9 0 1.13 1.27
 -21 10 0 0.32 0.84
 -20 10 0 2.1 1.19
 -19 10 0 0.9 1.22
 -18 10 0 0.3 0.8
 -17 10 0 0.29 0.77
 -16 10 0 9.65 1.31
 -15 10 0 0.49 0.99
 -14 10 0 12.53 1.33
 -13 10 0 -0.74 0.65
 -12 10 0 11.28 1.04
 11 -10 0 0.01 0.21
 -11 10 0 -0.43 0.59
 10 -10 0 4.14 0.37
 10 -10 0 3.85 0.34
 -10 10 0 3.63 0.24
 -10 10 0 3.38 0.89
 9 -10 0 0.21 0.3
 9 -10 0 -0.33 0.31
 -9 10 0 1.09 0.81
 8 -10 0 32.61 1.78
 8 -10 0 30.19 1.7
 -8 10 0 31.39 1.92
 7 -10 0 0.11 0.31
 7 -10 0 0.32 0.41
 -7 10 0 0.13 0.5
 6 -10 0 56.99 3.05
 -6 10 0 48.72 2.65
 -5 10 0 0.44 0.62
 -5 10 0 0.24 0.47
 4 -10 0 3.22 0.52
 -4 10 0 4.22 0.5
 -4 10 0 3.5 0.67
 -4 10 0 3.61 0.44
 3 -10 0 0.8 0.45
 3 -10 0 -0.38 0.43
 -3 10 0 0.01 0.28
 -3 10 0 -0.67 0.39
 -3 10 0 -0.41 0.29
 2 -10 0 42.69 2.1
 2 -10 0 42.14 2.42
 2 -10 0 40.03 2.12
 -2 10 0 41.6 2.09
 -2 10 0 41.9 2.16
 -2 10 0 43.05 2.1
 1 -10 0 -0.33 0.35
 1 -10 0 0.83 0.37
 1 -10 0 -0.21 0.3
 -1 10 0 -0.4 0.23
 -1 10 0 0.12 0.19
 0 -10 0 168.93 9.44
 0 -10 0 180.46 8.94
 0 -10 0 169.28 7.56
 0 -10 0 169.11 9.86
 0 10 0 170.29 8.69
 -1 -10 0 -0.23 0.69
 -1 -10 0 0.19 0.37
 -1 -10 0 0.55 0.4
 -1 -10 0 -0.34 0.42
 1 10 0 0.06 0.34
 1 10 0 0.49 0.3
 -2 -10 0 41.18 2.13
 -2 -10 0 41.86 3.98
 -2 -10 0 42.67 2.32
 -2 -10 0 39.78 2.24
 2 10 0 38.75 2.02
 2 10 0 41.79 2
 -3 -10 0 -0.47 0.34
 -3 -10 0 0.06 0.4
 -3 -10 0 0.49 0.71
 3 10 0 -0.37 0.48
 3 10 0 0.15 0.67
 3 10 0 -0.28 0.23
 -4 -10 0 4.29 0.42
 -4 -10 0 3.27 0.55
 -4 -10 0 4.98 0.69
 -4 -10 0 3.82 0.5
 4 10 0 4.26 0.47
 4 10 0 2.73 0.79
 4 10 0 4.71 0.57
 4 10 0 5.08 0.36
 -5 -10 0 -0.49 0.38
 -5 -10 0 -0.19 0.23
 -5 -10 0 1.25 0.81
 5 10 0 0.49 0.52
 5 10 0 -0.07 0.19
 5 10 0 -1.04 0.71
 5 10 0 0.29 0.37
 -6 -10 0 54.29 2.91
 -6 -10 0 53.27 3.31
 6 10 0 56.18 2.88
 6 10 0 55.19 2.91
 6 10 0 54.68 3.13
 -7 -10 0 -0.68 0.79
 -7 -10 0 -0.31 0.26
 7 10 0 0.35 0.74
 7 10 0 0 0.22
 -8 -10 0 28.7 1.77
 -8 -10 0 32.38 2.11
 8 10 0 30.71 1.76
 8 10 0 30.07 1.64
 -9 -10 0 0.09 0.59
 -9 -10 0 -0.34 0.27
 9 10 0 -0.01 0.22
 9 10 0 -0.35 0.59
 -10 -10 0 4.05 0.38
 -10 -10 0 2.95 0.96
 10 10 0 3.44 0.75
 10 10 0 2.83 0.57
 10 10 0 3.69 0.36
 -11 -10 0 0.1 0.29
 -11 -10 0 0.59 0.88
 11 10 0 -0.37 0.91
 11 10 0 0.21 0.28
 11 10 0 0.49 0.7
 -12 -10 0 11.95 0.75
 -12 -10 0 12.79 1.28
 12 10 0 12.9 0.89
 12 10 0 13.15 1.13
 12 10 0 11.93 1.17
 -13 -10 0 1.07 0.89
 -13 -10 0 0.17 0.33
 13 10 0 -1.58 0.97
 13 10 0 0.39 0.87
 13 10 0 -0.12 0.35
 -14 -10 0 14.23 1.16
 -14 -10 0 13.16 0.96
 14 10 0 12.34 1.29
 14 10 0 11.69 1.38
 -15 -10 0 -0.42 0.39
 -15 -10 0 -0.64 0.61
 15 10 0 0.34 0.7
 15 10 0 1.79 1.02
 -16 -10 0 10.85 1.23
 -16 -10 0 10.76 0.71
 16 10 0 10.02 1.12
 16 10 0 8.88 1.06
 -17 -10 0 0.59 0.97
 17 10 0 -0.45 1.04
 -18 -10 0 0.77 0.98
 18 10 0 -0.8 0.8
 -19 -10 0 -0.25 0.93
 19 10 0 -1.6 1.26
 20 10 0 2.55 0.99
 21 10 0 1.37 1.28
 -21 11 0 -0.36 2.25
 -20 11 0 1.07 0.89
 -19 11 0 -1.16 0.84
 -18 11 0 0.81 1.2
 -17 11 0 33.27 2.25
 -16 11 0 -0.04 0.72
 -15 11 0 16.68 1.35
 -14 11 0 -0.69 0.96
 -13 11 0 2.46 0.99
 -12 11 0 1.06 0.69
 11 -11 0 125.93 6.99
 11 -11 0 128.94 6.19
 -11 11 0 120.23 6.68
 10 -11 0 0.81 0.28
 10 -11 0 0.3 0.3
 -10 11 0 0.11 0.13
 -10 11 0 0.92 0.63
 9 -11 0 1.65 0.35
 -9 11 0 0.35 0.58
 8 -11 0 0.14 0.36
 -8 11 0 -0.49 0.77
 7 -11 0 30.46 1.65
 7 -11 0 31.37 1.76
 -7 11 0 29.23 1.78
 6 -11 0 0.58 0.43
 6 -11 0 0.01 0.36
 -6 11 0 -1.17 0.7
 5 -11 0 208.67 11.38
 5 -11 0 222.44 11.25
 -5 11 0 206.57 10.47
 4 -11 0 -0.13 0.51
 4 -11 0 0.53 0.45
 -4 11 0 -0.22 0.43
 -4 11 0 0.02 0.46
 3 -11 0 5.2 0.62
 3 -11 0 4.4 0.59
 3 -11 0 5.73 0.7
 -3 11 0 4.44 0.69
 -3 11 0 3.53 0.54
 2 -11 0 -0.07 0.49
 2 -11 0 0.04 0.39
 2 -11 0 0.39 0.6
 2 -11 0 0.6 0.34
 -2 11 0 0.36 0.28
 -2 11 0 -0.04 0.23
 -2 11 0 -0.28 0.37
 1 -11 0 159.75 8.94
 1 -11 0 163.65 9.46
 1 -11 0 161.29 7.49
 1 -11 0 163.73 9.72
 -1 11 0 165.63 8.87
 -1 11 0 162.26 9.55
 0 -11 0 0.73 0.34
 0 -11 0 0.65 0.5
 0 -11 0 1.36 0.74
 0 -11 0 -0.18 0.56
 0 11 0 0.32 0.34
 -1 -11 0 161.84 9.12
 -1 -11 0 165.93 9.03
 -1 -11 0 172.66 9.68
 1 11 0 166.3 8.05
 -2 -11 0 -0.41 0.36
 -2 -11 0 -0.16 0.57
 -2 -11 0 0.52 0.53
 -2 -11 0 -0.88 0.72
 2 11 0 0.09 0.28
 2 11 0 -0.63 0.35
 -3 -11 0 3.99 0.43
 -3 -11 0 2.43 0.82
 3 11 0 4.72 0.38
 3 11 0 3.68 0.55
 3 11 0 4.22 0.6
 -4 -11 0 0.15 0.43
 -4 -11 0 0.05 0.27
 -4 -11 0 0.29 0.57
 4 11 0 -0.25 0.22
 4 11 0 0.2 0.53
 4 11 0 0.32 0.52
 -5 -11 0 210.81 10.64
 -5 -11 0 209.89 12
 -5 -11 0 215.03 11.54
 5 11 0 218.41 10.61
 5 11 0 223.01 10.85
 5 11 0 219.53 10.06
 -6 -11 0 -0.81 0.82
 -6 -11 0 0.19 0.23
 6 11 0 -0.46 0.79
 6 11 0 0.12 0.23
 6 11 0 -0.29 0.57
 -7 -11 0 28.35 1.36
 -7 -11 0 24.78 1.64
 7 11 0 26.29 1.6
 7 11 0 25.52 1.4
 7 11 0 26.46 1.51
 -8 -11 0 -0.3 0.24
 -8 -11 0 -0.05 0.89
 8 11 0 -0.11 0.22
 8 11 0 0.4 0.84
 -9 -11 0 0.66 0.67
 -9 -11 0 2.23 0.31
 9 11 0 2.03 0.27
 9 11 0 2.08 0.98
 -10 -11 0 -0.11 0.27
 -10 -11 0 -0.44 0.92
 10 11 0 0.54 0.95
 10 11 0 0.94 0.46
 -11 -11 0 130.15 8.08
 -11 -11 0 133.35 6.75
 11 11 0 126.42 8.12
 11 11 0 127.21 7.1
 11 11 0 133 7.2
 -12 -11 0 0.13 0.29
 -12 -11 0 0.01 0.68
 12 11 0 0.01 1.01
 12 11 0 0.06 0.32
 -13 -11 0 3.27 0.38
 -13 -11 0 3.93 0.83
 13 11 0 2.6 0.89
 13 11 0 3.2 0.85
 -14 -11 0 0.47 0.67
 -14 -11 0 -0.19 0.3
 14 11 0 2.77 1.08
 14 11 0 0.38 0.63
 -15 -11 0 16.7 1.28
 -15 -11 0 19.15 1.55
 15 11 0 18.74 1.57
 -16 -11 0 0.52 0.98
 16 11 0 -0.07 1
 -17 -11 0 32.1 2.2
 17 11 0 35.28 2.13
 -18 -11 0 0.24 1.03
 18 11 0 0.46 1.2
 -19 -11 0 0.58 0.74
 19 11 0 0.45 0.87
 -20 -11 0 0.76 0.72
 20 11 0 -0.61 1.18
 21 11 0 3.04 1.34
 -20 12 0 2.72 1.33
 -19 12 0 0.18 1.24
 -18 12 0 7.39 1.15
 -17 12 0 0.53 1.16
 -16 12 0 14.93 1.58
 -15 12 0 -0.27 0.73
 -14 12 0 0.62 0.72
 -13 12 0 -0.26 0.98
 -12 12 0 36.01 2.25
 11 -12 0 0.32 0.31
 11 -12 0 -0.1 0.25
 -11 12 0 1.6 0.71
 10 -12 0 12.21 0.77
 10 -12 0 11.94 0.74
 -10 12 0 11.86 0.64
 -10 12 0 10.89 1.05
 9 -12 0 -0.15 0.35
 9 -12 0 -0.16 0.36
 -9 12 0 -0.47 0.85
 8 -12 0 0.42 0.45
 8 -12 0 -0.32 0.33
 -8 12 0 2.11 0.85
 7 -12 0 0.14 0.45
 7 -12 0 -0.39 0.48
 -7 12 0 -0.38 0.76
 6 -12 0 42.02 2.45
 6 -12 0 42.99 2.29
 -6 12 0 40.82 2.46
 5 -12 0 0.16 0.5
 5 -12 0 0.06 0.43
 -5 12 0 -0.69 0.66
 4 -12 0 30.53 1.64
 4 -12 0 24.59 1.7
 -4 12 0 31.33 1.66
 3 -12 0 0.06 0.49
 3 -12 0 0.9 0.53
 3 -12 0 -0.45 0.41
 -3 12 0 -0.02 0.59
 -3 12 0 -0.73 0.43
 2 -12 0 0.35 0.46
 2 -12 0 0.03 0.36
 2 -12 0 0.14 0.49
 -2 12 0 -0.04 0.56
 -2 12 0 0.55 0.23
 1 -12 0 0.61 0.7
 1 -12 0 0.27 0.56
 1 -12 0 0.89 0.41
 1 -12 0 0.09 0.32
 -1 12 0 0.02 0.19
 -1 12 0 0.24 0.36
 -1 12 0 -0.56 0.37
 0 -12 0 266.23 13.72
 0 -12 0 289.02 15.94
 0 -12 0 280.43 13.43
 0 -12 0 263.07 18.38
 0 12 0 268.2 14.26
 -1 -12 0 0.32 0.44
 -1 -12 0 0.31 0.75
 1 12 0 0.27 0.32
 -2 -12 0 0.16 0.48
 -2 -12 0 0.79 0.76
 2 12 0 0.87 0.3
 2 12 0 0.09 0.53
 -3 -12 0 0.17 0.43
 -3 -12 0 0.64 0.8
 3 12 0 -0.06 0.27
 3 12 0 0.18 0.53
 -4 -12 0 30.97 1.93
 -4 -12 0 30.04 1.58
 -4 -12 0 32.15 1.88
 4 12 0 30.97 1.6
 4 12 0 31.85 1.65
 -5 -12 0 -0.14 0.32
 -5 -12 0 0.37 0.6
 -5 -12 0 0.02 0.33
 5 12 0 0.07 0.28
 5 12 0 0.13 0.4
 5 12 0 0.11 0.56
 -6 -12 0 45.4 2.5
 -6 -12 0 41.66 2.59
 6 12 0 43.26 2.37
 6 12 0 40.07 2.27
 6 12 0 42.48 2.42
 -7 -12 0 0.41 0.28
 -7 -12 0 -0.63 0.92
 7 12 0 0.14 0.24
 7 12 0 -1.07 0.61
 7 12 0 1 0.86
 -8 -12 0 0.46 0.68
 -8 -12 0 1.02 0.27
 8 12 0 0.61 0.64
 8 12 0 2.6 0.91
 -9 -12 0 0.07 0.24
 -9 -12 0 0.25 0.97
 9 12 0 0.27 0.66
 9 12 0 0.08 0.2
 9 12 0 -0.11 0.46
 -10 -12 0 11.04 1.09
 -10 -12 0 11.25 0.65
 10 12 0 11.63 0.92
 10 12 0 10.71 0.62
 10 12 0 9.59 1.07
 -11 -12 0 -0.11 1.01
 -11 -12 0 -0.06 0.26
 11 12 0 0.24 0.27
 11 12 0 1.72 1.02
 11 12 0 -0.26 0.68
 -12 -12 0 37.21 2.34
 -12 -12 0 39.53 2.19
 12 12 0 36.94 2.42
 12 12 0 34.74 2.13
 -13 -12 0 -0.03 0.28
 -13 -12 0 -0.96 0.73
 13 12 0 0.26 0.82
 -14 -12 0 0.25 1
 14 12 0 0.4 0.75
 14 12 0 1.64 0.93
 -15 -12 0 1.2 1.02
 15 12 0 -1.57 0.93
 -16 -12 0 18.63 1.66
 16 12 0 19.27 1.63
 -17 -12 0 0.32 1.11
 17 12 0 0.65 0.79
 -18 -12 0 7.24 1.31
 18 12 0 7.43 1.35
 -19 -12 0 0.3 1.07
 19 12 0 -0.4 1.13
 -20 -12 0 1.4 1.07
 20 12 0 -0.82 0.83
 -19 13 0 5.82 1.46
 -18 13 0 -0.24 0.86
 -17 13 0 1.16 0.86
 -16 13 0 -0.49 1.14
 -15 13 0 0.85 0.77
 -14 13 0 -0.39 0.72
 -13 13 0 10.96 1.32
 -12 13 0 -0.03 0.98
 11 -13 0 3.35 0.36
 -11 13 0 2.93 0.77
 10 -13 0 0.22 0.33
 10 -13 0 -0.1 0.33
 -10 13 0 0 0.18
 -10 13 0 -0.82 0.88
 9 -13 0 47.39 3.12
 9 -13 0 50.3 2.7
 -9 13 0 52.9 2.65
 -9 13 0 49.37 2.75
 8 -13 0 0.37 0.43
 8 -13 0 0.07 0.48
 -8 13 0 0.05 0.59
 7 -13 0 12.17 0.98
 -7 13 0 9.7 0.95
 6 -13 0 1.43 0.53
 6 -13 0 0.52 0.43
 -6 13 0 0.86 0.76
 5 -13 0 6.03 0.66
 5 -13 0 7.95 0.75
 -5 13 0 6.25 0.88
 4 -13 0 0.87 0.5
 4 -13 0 -0.01 0.4
 -4 13 0 -0.88 0.65
 3 -13 0 21.24 1.38
 3 -13 0 24.08 1.47
 -3 13 0 26.87 1.48
 2 -13 0 -0.79 0.64
 -2 13 0 0.16 0.42
 -2 13 0 0.78 0.58
 1 -13 0 6.04 0.72
 -1 13 0 7.26 0.73
 -1 13 0 5.76 0.59
 0 -13 0 -0.13 0.51
 0 -13 0 0.11 0.74
 0 13 0 0.23 0.15
 0 13 0 0.23 0.26
 -1 -13 0 7.22 0.68
 -1 -13 0 7.67 0.81
 1 13 0 6.98 0.57
 -2 -13 0 -0.2 0.81
 -2 -13 0 -0.05 0.41
 2 13 0 -0.47 0.29
 2 13 0 -0.14 0.4
 -3 -13 0 24.7 1.34
 -3 -13 0 25.83 1.71
 3 13 0 26.29 1.33
 3 13 0 23.92 1.33
 -4 -13 0 1.13 0.53
 -4 -13 0 0.27 0.63
 -4 -13 0 0.61 0.89
 -4 -13 0 0.06 0.33
 4 13 0 0.16 0.33
 4 13 0 -0.46 0.58
 -5 -13 0 6.38 0.56
 -5 -13 0 6.49 0.66
 5 13 0 6.85 0.5
 5 13 0 6.89 0.77
 -6 -13 0 -0.34 0.32
 -6 -13 0 -0.16 0.33
 -6 -13 0 -0.1 0.66
 6 13 0 -0.79 0.6
 6 13 0 0.23 0.23
 -7 -13 0 13.02 0.94
 7 13 0 13.01 0.92
 7 13 0 12.95 0.79
 7 13 0 13.89 1.13
 -8 -13 0 0.89 1.01
 8 13 0 0.89 0.68
 8 13 0 0.6 0.48
 -9 -13 0 47.43 2.98
 -9 -13 0 54.37 2.78
 9 13 0 53.35 2.77
 9 13 0 45.62 3.04
 9 13 0 48.53 2.53
 -10 -13 0 -0.23 0.23
 -10 -13 0 0.25 1
 10 13 0 -0.37 0.24
 10 13 0 1 0.54
 10 13 0 0 0.61
 -11 -13 0 3.05 0.33
 -11 -13 0 3.79 0.86
 11 13 0 3.63 0.75
 11 13 0 3.51 0.85
 -12 -13 0 -0.14 0.26
 -12 -13 0 -1.77 1.1
 12 13 0 0.32 0.73
 12 13 0 0.28 0.76
 -13 -13 0 11.57 1.2
 13 13 0 10.49 1.17
 -14 -13 0 -0.4 1.05
 14 13 0 -0.54 0.87
 -15 -13 0 -0.44 1.07
 15 13 0 1.57 0.99
 -16 -13 0 -0.13 1.12
 16 13 0 0.87 0.97
 -17 -13 0 0.66 0.82
 17 13 0 1.13 1.09
 -18 -13 0 -0.49 0.8
 18 13 0 -0.37 1.07
 -19 -13 0 4.07 0.98
 19 13 0 5.06 1.28
 20 13 0 0.3 0.82
 -19 14 0 -1.19 1.34
 -18 14 0 0.99 0.91
 -17 14 0 -0.59 0.84
 -16 14 0 2.23 1.22
 -15 14 0 -0.6 0.79
 -14 14 0 22.29 1.61
 -13 14 0 2.86 1.11
 -12 14 0 -0.73 0.68
 11 -14 0 -0.1 0.29
 -11 14 0 0.27 0.96
 10 -14 0 14.88 1
 -10 14 0 11.64 1.31
 9 -14 0 0.33 0.47
 9 -14 0 -0.32 0.33
 -9 14 0 -0.44 0.24
 -9 14 0 -0.24 0.63
 8 -14 0 58.1 3.79
 8 -14 0 60.07 3.14
 -8 14 0 56.67 3.41
 -8 14 0 59.66 3.08
 7 -14 0 -0.52 0.39
 7 -14 0 0.04 0.49
 -7 14 0 -1.3 0.82
 6 -14 0 0.03 0.55
 6 -14 0 0.68 0.45
 -6 14 0 0.18 0.55
 5 -14 0 0.13 0.57
 5 -14 0 -0.61 0.48
 -5 14 0 -0.24 0.52
 4 -14 0 46.84 2.67
 -4 14 0 44.16 2.46
 3 -14 0 -0.1 0.65
 -3 14 0 0.43 0.64
 2 -14 0 36.31 2.06
 -2 14 0 36.45 1.94
 1 -14 0 -1.35 0.72
 -1 14 0 0.12 0.39
 0 -14 0 10.53 0.76
 0 -14 0 11.57 1.1
 0 14 0 8.17 0.68
 0 14 0 10.67 0.76
 -1 -14 0 -0.52 0.59
 -1 -14 0 -0.18 0.81
 1 14 0 0.18 0.36
 -2 -14 0 33.71 2.04
 -2 -14 0 39.14 1.9
 2 14 0 33.89 2.05
 -3 -14 0 -1.38 0.87
 -3 -14 0 0.66 0.49
 3 14 0 0.32 0.6
 3 14 0 0.87 0.31
 -4 -14 0 42.99 2.4
 -4 -14 0 43.02 2.25
 -4 -14 0 43.99 2.3
 -4 -14 0 39.93 2.55
 4 14 0 44.25 2.25
 4 14 0 37.72 2.46
 -5 -14 0 -0.84 0.95
 -5 -14 0 0.13 0.51
 -5 -14 0 -0.13 0.38
 5 14 0 -0.29 0.24
 5 14 0 -0.53 0.7
 -6 -14 0 0.8 0.32
 -6 -14 0 1.24 1.01
 6 14 0 0.49 0.24
 -7 -14 0 0.08 0.7
 -7 -14 0 0.23 0.32
 7 14 0 0.52 0.66
 7 14 0 0.38 0.27
 7 14 0 -0.43 0.42
 -8 -14 0 61.74 3.36
 -8 -14 0 60.02 3.38
 8 14 0 58.37 3.71
 8 14 0 60.08 3.32
 8 14 0 61.11 3.04
 -9 -14 0 0.35 1.04
 -9 -14 0 -0.19 0.28
 9 14 0 -0.04 0.67
 9 14 0 -0.35 0.71
 -10 -14 0 14.61 0.84
 -10 -14 0 13.98 1.29
 10 14 0 14.47 1.07
 10 14 0 13.12 1.17
 -11 -14 0 -0.11 0.24
 -11 -14 0 0.72 0.81
 11 14 0 -0.04 0.62
 11 14 0 -0.08 0.55
 -12 -14 0 -0.52 1.14
 12 14 0 0.85 0.73
 -13 -14 0 0.29 1.13
 13 14 0 -0.73 0.82
 -14 -14 0 19.75 1.6
 14 14 0 21.58 1.57
 -15 -14 0 -0.81 1.17
 15 14 0 -0.13 0.88
 -16 -14 0 2.42 1.24
 16 14 0 0.14 0.97
 -17 -14 0 0.15 0.81
 17 14 0 0.02 0.73
 -18 -14 0 1.13 0.89
 18 14 0 0.47 1.04
 -19 -14 0 -0.95 1.18
 19 14 0 0.88 1.09
 -18 15 0 -0.29 0.89
 -17 15 0 5.63 1.08
 -16 15 0 -1.47 1.19
 -15 15 0 0.24 0.81
 -14 15 0 -0.14 1.09
 -13 15 0 3.44 0.88
 -12 15 0 0.21 1.04
 -11 15 0 13.49 1.39
 10 -15 0 0.3 0.36
 -10 15 0 -0.88 0.67
 9 -15 0 11.39 0.86
 -9 15 0 11.3 1.27
 8 -15 0 0.47 0.41
 8 -15 0 -0.48 0.47
 -8 15 0 0.27 0.61
 7 -15 0 1.45 0.5
 7 -15 0 2.18 0.57
 -7 15 0 1.41 0.36
 -7 15 0 0.92 0.87
 6 -15 0 0.86 0.43
 -6 15 0 -0.05 0.79
 -6 15 0 0.24 0.43
 5 -15 0 17.66 1.14
 -5 15 0 16.23 1.14
 -5 15 0 17.95 1.22
 4 -15 0 -0.01 0.64
 -4 15 0 1.54 0.77
 3 -15 0 7.67 0.8
 -3 15 0 8.89 0.92
 2 -15 0 -0.07 0.74
 -2 15 0 -0.03 0.37
 -2 15 0 0.9 0.63
 1 -15 0 14.57 1.24
 -1 15 0 17.08 1.14
 0 -15 0 -0.08 0.58
 0 15 0 -0.35 0.54
 -1 -15 0 15.43 1.35
 1 15 0 15.57 1.04
 1 15 0 15.35 0.98
 -2 -15 0 1.09 0.67
 -2 -15 0 0.03 0.47
 2 15 0 0.3 0.33
 -3 -15 0 8.81 0.71
 3 15 0 8.84 0.75
 3 15 0 8.87 0.54
 3 15 0 7.19 0.59
 -4 -15 0 0.22 0.47
 -4 -15 0 -0.01 0.58
 -4 -15 0 -0.21 0.95
 4 15 0 0 0.46
 4 15 0 -0.03 0.29
 4 15 0 0.2 0.28
 -5 -15 0 20.67 1.21
 -5 -15 0 17.81 1.59
 -5 -15 0 19.08 1.26
 5 15 0 18.93 1.07
 5 15 0 19.81 1.17
 5 15 0 17.82 1.4
 -6 -15 0 -0.07 0.39
 -6 -15 0 -0.11 0.38
 -6 -15 0 0.63 1.03
 6 15 0 0.04 0.23
 6 15 0 -0.17 0.4
 6 15 0 -0.79 0.68
 -7 -15 0 2.97 1.12
 -7 -15 0 1.97 0.38
 7 15 0 0.94 0.71
 7 15 0 1.8 0.33
 7 15 0 0.97 0.42
 -8 -15 0 0.64 0.77
 -8 -15 0 0.05 0.3
 8 15 0 0.81 0.72
 8 15 0 0.3 0.56
 -9 -15 0 10.11 0.6
 -9 -15 0 10 1.15
 9 15 0 8.23 0.84
 9 15 0 8.47 0.9
 -10 -15 0 -0.56 1.14
 10 15 0 0.37 0.59
 10 15 0 0.35 0.8
 -11 -15 0 17.52 1.73
 11 15 0 19.08 1.35
 11 15 0 15.14 1.26
 -12 -15 0 -0.82 0.83
 12 15 0 0.47 0.68
 12 15 0 -0.55 0.84
 -13 -15 0 0.5 1.18
 13 15 0 0.59 0.65
 13 15 0 0.96 0.76
 -14 -15 0 -0.51 0.84
 14 15 0 0.28 0.8
 -15 -15 0 0.35 1.19
 15 15 0 -0.11 0.91
 -16 -15 0 -0.46 1.19
 16 15 0 0.66 0.69
 -17 -15 0 3.92 1
 17 15 0 4.66 1.1
 -18 -15 0 -0.21 0.9
 18 15 0 -0.18 1.03
 -17 16 0 -0.86 1.24
 -16 16 0 14.05 1.44
 -15 16 0 -0.65 1.19
 -14 16 0 0.08 1.14
 -13 16 0 -0.38 0.76
 -12 16 0 16.65 1.61
 -11 16 0 0.15 0.7
 -10 16 0 9.67 1.27
 9 -16 0 0.17 0.43
 -9 16 0 0.05 0.67
 8 -16 0 3.25 0.71
 -8 16 0 3.95 1.03
 7 -16 0 -0.01 0.56
 -7 16 0 0.33 0.61
 6 -16 0 31 1.81
 -6 16 0 29.95 1.94
 5 -16 0 0.29 0.66
 -5 16 0 0.02 0.42
 -5 16 0 0.14 0.56
 4 -16 0 3.18 0.62
 -4 16 0 2.62 0.81
 -4 16 0 2.98 0.57
 3 -16 0 -0.65 0.71
 -3 16 0 -0.29 0.48
 2 -16 0 0.84 0.76
 -2 16 0 0.08 0.64
 1 -16 0 0.07 0.81
 -1 16 0 1.22 0.64
 0 -16 0 103.02 6.12
 0 16 0 105.39 5.18
 -1 -16 0 0.24 0.62
 1 16 0 -0.46 0.54
 -2 -16 0 0.37 0.92
 2 16 0 0.8 0.62
 2 16 0 -0.39 0.35
 -3 -16 0 0.28 0.68
 -3 -16 0 0.43 0.46
 3 16 0 0.11 0.33
 -4 -16 0 3.55 0.61
 -4 -16 0 3.1 1.07
 -4 -16 0 4.74 0.74
 4 16 0 4.64 0.37
 4 16 0 3.55 0.37
 4 16 0 4.27 0.78
 -5 -16 0 0.47 0.46
 -5 -16 0 -0.59 1.03
 -5 -16 0 0.73 0.6
 5 16 0 0.27 0.33
 5 16 0 0.08 0.5
 -6 -16 0 30.43 1.9
 -6 -16 0 34.63 1.91
 -6 -16 0 33.14 2.21
 6 16 0 31.58 1.92
 6 16 0 30.76 1.89
 -7 -16 0 -1.03 0.79
 -7 -16 0 0.24 0.36
 -7 -16 0 -1.08 1.09
 7 16 0 1.33 0.75
 7 16 0 0.41 0.47
 -8 -16 0 2.74 0.39
 -8 -16 0 3.03 1.21
 8 16 0 1.88 0.8
 -9 -16 0 -1.54 1.13
 9 16 0 0.73 0.57
 9 16 0 0.83 0.62
 -10 -16 0 9.5 1.21
 10 16 0 8.07 1.01
 10 16 0 10.34 0.92
 -11 -16 0 -1.03 1.25
 11 16 0 0.65 0.6
 11 16 0 0.22 0.85
 -12 -16 0 20.77 1.9
 12 16 0 17.65 1.28
 12 16 0 18.88 1.36
 -13 -16 0 -0.02 0.86
 13 16 0 0.03 0.63
 13 16 0 0.27 0.74
 -14 -16 0 -0.15 1.27
 14 16 0 0.19 0.96
 14 16 0 0.92 0.84
 -15 -16 0 0.47 0.91
 15 16 0 -0.84 0.99
 -16 -16 0 17.07 1.79
 16 16 0 14.08 1.46
 -17 -16 0 0.56 1.31
 -16 17 0 0.33 0.85
 -15 17 0 5.15 1.35
 -14 17 0 -0.89 0.84
 -13 17 0 0.17 1.13
 -12 17 0 0.29 0.81
 -11 17 0 32.46 2.26
 -10 17 0 0.34 1.02
 9 -17 0 0.03 0.6
 -9 17 0 -0.14 0.66
 8 -17 0 -0.14 0.53
 -8 17 0 1.24 0.96
 7 -17 0 4.79 0.73
 -7 17 0 3 0.74
 6 -17 0 0.08 0.66
 -6 17 0 -1.38 0.86
 5 -17 0 39.06 2.22
 -5 17 0 36.6 2.17
 4 -17 0 0.8 0.76
 -4 17 0 0.03 0.56
 3 -17 0 -0.16 0.76
 -3 17 0 0.63 0.74
 2 -17 0 0.03 0.59
 -2 17 0 0.59 0.69
 1 -17 0 31.94 1.93
 -1 17 0 32.52 1.88
 0 -17 0 -0.47 0.66
 0 17 0 0.43 0.6
 -1 -17 0 32.85 2.16
 1 17 0 35.2 1.95
 -2 -17 0 -0.51 0.98
 2 17 0 0.03 0.51
 -3 -17 0 0.84 1.07
 -3 -17 0 0.84 0.72
 3 17 0 0.63 0.49
 -4 -17 0 -0.64 0.48
 -4 -17 0 1.71 0.81
 4 17 0 0.12 0.43
 -5 -17 0 38.67 2.35
 -5 -17 0 41.13 2.53
 5 17 0 40.94 2.5
 5 17 0 38.21 2.21
 -6 -17 0 -0.12 0.43
 -6 -17 0 0.28 1.14
 6 17 0 0.04 0.54
 -7 -17 0 4.02 0.91
 -7 -17 0 4.76 0.5
 -7 -17 0 2.69 1.22
 7 17 0 3.69 0.67
 -8 -17 0 0.02 1.16
 8 17 0 0.89 0.8
 9 17 0 -1.09 0.56
 -10 -17 0 1.12 1.32
 10 17 0 -0.33 0.83
 -11 -17 0 34.79 2.33
 11 17 0 35.38 2.13
 -12 -17 0 -0.46 0.9
 12 17 0 1.3 0.7
 -13 -17 0 3.77 1.36
 13 17 0 2.19 0.74
 -14 -17 0 0.53 0.9
 14 17 0 -0.27 0.96
 -15 -17 0 6.14 1.52
 15 17 0 8.04 1.23
 -16 -17 0 -0.86 0.94
 16 17 0 0.94 1.05
 -15 18 0 0.79 0.9
 -14 18 0 1.37 1.23
 -13 18 0 1.11 1.19
 -12 18 0 5.68 1.03
 -11 18 0 -0.69 1.1
 -10 18 0 1.36 0.77
 -9 18 0 -0.04 1
 8 -18 0 1.31 0.61
 -8 18 0 0.66 0.93
 7 -18 0 0.62 0.63
 -7 18 0 -0.83 0.65
 6 -18 0 6.81 0.88
 -6 18 0 4.76 1.04
 5 -18 0 1.54 0.76
 -5 18 0 -0.53 0.85
 4 -18 0 -0.03 0.77
 -4 18 0 2.54 0.86
 3 -18 0 1.59 0.87
 -3 18 0 0.74 0.56
 2 -18 0 0.5 0.9
 -2 18 0 -0.12 0.73
 1 -18 0 0 0.92
 -1 18 0 0.31 0.69
 0 -18 0 35.65 2.3
 0 18 0 38.15 2.16
 -1 -18 0 -0.45 0.99
 1 18 0 -0.07 0.57
 -2 -18 0 0.4 0.72
 2 18 0 1.42 0.56
 -3 -18 0 0.83 1.08
 -3 -18 0 -0.25 0.74
 3 18 0 1.03 0.62
 -4 -18 0 0.12 0.49
 -4 -18 0 0.32 0.79
 4 18 0 0.79 0.47
 -5 -18 0 -0.56 0.66
 -5 -18 0 -0.93 1.12
 5 18 0 0.43 0.51
 5 18 0 -0.11 0.53
 6 18 0 4.86 0.71
 -7 -18 0 0.84 1.19
 7 18 0 -0.17 0.56
 -8 -18 0 -0.55 1.21
 8 18 0 1.04 0.84
 -9 -18 0 0.14 0.86
 -9 -18 0 -0.04 1.29
 9 18 0 -0.26 0.6
 -10 -18 0 -1.69 1.32
 -10 -18 0 0.56 0.93
 10 18 0 1.33 0.89
 -11 -18 0 -0.31 1.33
 11 18 0 -0.25 0.87
 12 18 0 5.28 0.84
 -13 -18 0 -1 0.9
 13 18 0 0.16 0.66
 -14 -18 0 -2.05 1.33
 14 18 0 1.74 1.06
 -15 -18 0 -0.05 1.81
 15 18 0 0.31 1.04
 -14 19 0 0.63 1.2
 -13 19 0 6.73 1.09
 -12 19 0 -1.06 1.12
 -11 19 0 -0.54 1.11
 -10 19 0 0.11 0.75
 -9 19 0 21.12 1.73
 -8 19 0 -0.35 0.98
 7 -19 0 3.87 0.87
 -7 19 0 3.34 0.8
 6 -19 0 0.46 0.71
 -6 19 0 -0.04 0.65
 5 -19 0 2.58 0.83
 -5 19 0 2.67 0.94
 4 -19 0 0.62 0.6
 -4 19 0 0.38 0.82
 3 -19 0 17.01 1.46
 -3 19 0 17.84 1.39
 2 -19 0 0.83 0.68
 -2 19 0 -0.77 0.72
 1 -19 0 2.91 0.78
 -1 19 0 3.42 0.79
 0 -19 0 1.54 0.75
 0 19 0 -0.05 0.64
 -1 -19 0 4.22 0.89
 1 19 0 3.55 0.72
 -2 -19 0 -0.28 1.06
 -2 -19 0 0.19 0.6
 2 19 0 -0.94 0.68
 -3 -19 0 18.11 1.29
 -3 -19 0 19.04 1.67
 3 19 0 13.75 1.12
 -4 -19 0 0.49 0.74
 -4 -19 0 -1.72 1.1
 4 19 0 -0.27 0.57
 -5 -19 0 2.92 0.93
 -6 -19 0 -1.17 1.16
 -6 -19 0 0.57 0.48
 -7 -19 0 3.48 1.35
 7 19 0 4.93 0.96
 -8 -19 0 1.78 1.38
 -9 -19 0 19.54 1.94
 9 19 0 17.02 1.43
 -10 -19 0 -0.63 1.04
 -10 -19 0 1.27 1.34
 10 19 0 0.23 0.9
 -11 -19 0 -0.24 1.29
 -11 -19 0 1.65 1.01
 11 19 0 -0.06 0.93
 -12 -19 0 2.2 1.33
 -12 -19 0 -0.81 0.98
 12 19 0 -0.13 0.95
 13 19 0 2.76 0.78
 -14 -19 0 0.73 1.03
 14 19 0 -1.02 0.97
 -13 20 0 -0.87 1.17
 -12 20 0 -1.47 1.13
 -11 20 0 -0.28 0.78
 -10 20 0 1.59 0.83
 -9 20 0 0.52 1.04
 -8 20 0 15.47 1.51
 -7 20 0 1.9 1.02
 6 -20 0 -0.37 0.74
 -6 20 0 0.73 0.67
 5 -20 0 -0.37 0.77
 -5 20 0 -0.58 0.64
 4 -20 0 7.45 1.09
 -4 20 0 9.79 0.96
 3 -20 0 -0.01 0.64
 -3 20 0 -0.05 0.56
 2 -20 0 14.3 1.42
 -2 20 0 15.96 1.28
 1 -20 0 -0.83 0.95
 -1 20 0 -0.71 0.7
 0 -20 0 1.09 1
 0 20 0 1.8 0.7
 -1 -20 0 0.31 1
 1 20 0 0.42 2.1
 -2 -20 0 18.66 1.4
 -2 -20 0 18.09 1.63
 2 20 0 13.34 1.15
 -3 -20 0 -0.35 0.57
 -3 -20 0 0.59 0.82
 -4 -20 0 9.47 1.46
 -4 -20 0 9.48 1.02
 -5 -20 0 0.17 0.84
 -5 -20 0 -0.13 0.52
 -6 -20 0 -0.34 1.25
 -7 -20 0 -0.1 1.33
 7 20 0 -0.4 0.61
 -8 -20 0 14.4 1.83
 8 20 0 15.54 1.34
 -9 -20 0 0.3 1.36
 9 20 0 1.01 0.94
 -10 -20 0 1.6 1.02
 10 20 0 1.94 0.73
 -11 -20 0 1.96 1.34
 11 20 0 0.41 0.96
 -12 -20 0 -0.01 0.96
 -12 -20 0 -2.24 1.4
 12 20 0 -0.13 0.94
 -11 21 0 3.31 0.94
 -10 21 0 -0.66 0.79
 -9 21 0 3.37 1.19
 -8 21 0 0.79 1.07
 -7 21 0 -0.15 0.98
 -6 21 0 -0.9 0.96
 5 -21 0 4.17 0.99
 -5 21 0 3.15 1.01
 4 -21 0 -1.53 0.89
 -4 21 0 -0.31 0.88
 3 -21 0 9.04 1.22
 -3 21 0 8.17 1.1
 2 -21 0 0.69 0.97
 -2 21 0 -0.33 0.56
 1 -21 0 -0.03 0.69
 -1 21 0 -0.42 0.75
 0 -21 0 0.31 0.74
 0 21 0 -0.06 0.69
 -1 -21 0 0.51 0.79
 -2 -21 0 0.43 0.79
 -2 -21 0 -1.62 0.89
 -3 -21 0 9.29 1.48
 -3 -21 0 9.75 1.15
 -4 -21 0 -0.31 0.86
 -4 -21 0 -0.01 0.57
 -5 -21 0 2.68 1.35
 -5 -21 0 3.61 0.68
 -6 -21 0 0.55 0.96
 -7 -21 0 0.1 1.35
 -8 -21 0 -0.67 1.34
 -9 -21 0 3.99 1.43
 9 21 0 2.76 0.76
 -10 -21 0 1.08 0.98
 10 21 0 0.51 0.67
 11 21 0 4.49 0.82
 -9 22 0 0.82 0.8
 -8 22 0 1.8 0.84
 -7 22 0 0.62 0.72
 -6 22 0 10.73 1.12
 5 -22 0 0.19 0.61
 -5 22 0 -0.87 0.65
 4 -22 0 2.45 0.75
 -4 22 0 3.3 0.97
 3 -22 0 0.59 0.99
 -3 22 0 0.11 0.83
 2 -22 0 1.95 0.79
 -2 22 0 -0.14 0.81
 1 -22 0 -2.18 1.09
 0 -22 0 19.63 1.79
 -1 -22 0 2.39 0.78
 -1 -22 0 -0.09 1.2
 -2 -22 0 -0.08 0.95
 -2 -22 0 -0.04 1.24
 -3 -22 0 -0.95 0.91
 -3 -22 0 -0.3 1.3
 -4 -22 0 1.12 0.98
 -5 -22 0 -0.74 0.58
 -5 -22 0 -0.24 1.33
 -6 -22 0 10.64 1.42
 -7 -22 0 -0.28 0.99
 -8 -22 0 0.52 1.39
 -6 23 0 0.48 0.98
 -5 23 0 13.6 1.4
 4 -23 0 -0.52 0.94
 -4 23 0 0.18 0.91
 3 -23 0 1.33 0.74
 2 -23 0 -0.4 1
 1 -23 0 6.78 1.06
 0 -23 0 -0.36 0.77
 0 -23 0 0.79 0.81
 -1 -23 0 6.25 1.12
 -1 -23 0 8.62 1.26
 -2 -23 0 -0.7 0.88
 -2 -23 0 -1.37 1
 -3 -23 0 1.18 0.71
 -3 -23 0 1.15 0.96
 -4 -23 0 -1.37 1.31
 -5 -23 0 13.61 1.52
 -6 -23 0 -1.33 1.36
 0 -24 0 0.3 1.1
 -5 -23 1 0.75 1.32
 -4 -23 1 2.05 0.98
 -4 -23 1 2.45 0.79
 -3 -23 1 8.18 1.26
 -3 -23 1 5.47 1.1
 -2 -23 1 0.66 0.84
 -2 -23 1 2.01 1.11
 -1 -23 1 0.35 0.8
 -1 -23 1 0.76 1.13
 0 -23 1 3.74 1.19
 0 -23 1 6.04 1.28
 1 -23 1 1.29 0.74
 1 -23 1 0.27 0.82
 2 -23 1 2.53 1.07
 3 -23 1 7.67 1.23
 -6 23 -1 1.84 1.01
 -8 -22 1 10.95 1.72
 -7 -22 1 0.61 0.95
 -6 -22 1 0.74 1.34
 -5 -22 1 0.39 1.33
 -4 -22 1 5.86 1.14
 -4 -22 1 7.18 0.93
 -3 -22 1 -0.14 0.87
 -3 -22 1 -0.75 1
 -2 -22 1 11.4 1.31
 -2 -22 1 13.17 1.42
 -1 -22 1 3.52 1.2
 -1 -22 1 1.59 0.88
 0 -22 1 0.29 0.81
 0 -22 1 1.37 1.12
 1 -22 1 2.62 1.11
 2 -22 1 13.94 1.43
 3 -22 1 0.17 0.64
 -4 22 -1 6.29 1.06
 4 -22 1 7.38 0.9
 -5 22 -1 2.46 0.97
 -6 22 -1 1.1 0.71
 -7 22 -1 0.26 0.99
 -8 22 -1 11.43 1.39
 -9 22 -1 -0.68 0.78
 10 21 -1 0.42 0.72
 -10 -21 1 -0.02 1.4
 9 21 -1 1.15 0.74
 -9 -21 1 0.83 1.35
 8 21 -1 1.49 0.73
 -8 -21 1 2.79 1.06
 -7 -21 1 -1.69 1.3
 -6 -21 1 1.23 1.34
 -5 -21 1 1.62 1.29
 -4 -21 1 0.59 0.68
 -4 -21 1 0.7 0.85
 -3 -21 1 3.26 1.04
 -3 -21 1 2.96 0.93
 -2 -21 1 -1.67 1.01
 -2 -21 1 0.73 1.13
 -1 -21 1 1.59 1.08
 -1 -21 1 1.7 0.84
 0 -21 1 5.13 0.93
 0 -21 1 3.35 1.19
 1 -21 1 2.1 1.01
 -2 21 -1 1.5 0.77
 2 -21 1 1.73 0.74
 -3 21 -1 3.68 0.91
 3 -21 1 1.95 0.93
 -4 21 -1 -0.65 0.87
 4 -21 1 -0.15 0.82
 -5 21 -1 2.42 0.97
 5 -21 1 3.09 0.9
 -6 21 -1 -0.54 0.95
 -7 21 -1 1.93 1.09
 -8 21 -1 -0.92 1.01
 -9 21 -1 1.28 0.81
 -10 21 -1 0.21 0.79
 -11 21 -1 -0.05 1.19
 12 20 -1 7.56 0.99
 -12 -20 1 5.3 1.63
 11 20 -1 0.39 1.03
 -11 -20 1 -0.17 1.37
 10 20 -1 8.2 1.2
 -10 -20 1 6.17 1.5
 9 20 -1 2.17 1.05
 -9 -20 1 1.11 1.34
 8 20 -1 0.58 0.95
 -8 -20 1 -0.15 0.91
 7 20 -1 1.5 0.7
 -7 -20 1 0.33 1.33
 -6 -20 1 20.31 1.68
 -5 -20 1 -0.65 1.21
 -4 -20 1 2.83 0.73
 -4 -20 1 3.55 0.97
 -3 -20 1 2.72 0.9
 -3 -20 1 1.13 0.93
 -2 -20 1 5.37 1.24
 -2 -20 1 4.37 1.08
 -1 -20 1 1.33 1.07
 -1 -20 1 -0.91 0.98
 0 20 -1 24.6 1.99
 0 -20 1 25.4 1.73
 -1 20 -1 0.59 0.68
 1 -20 1 -0.2 0.93
 -2 20 -1 2.86 0.79
 -3 20 -1 3.36 0.86
 3 -20 1 2.96 0.94
 -4 20 -1 3.04 0.92
 4 -20 1 2.54 0.88
 -5 20 -1 0.15 0.62
 5 -20 1 -0.51 0.49
 -6 20 -1 20.95 1.66
 6 -20 1 25.05 1.65
 -7 20 -1 0.91 0.98
 -8 20 -1 0.08 1
 -9 20 -1 2.04 0.82
 -10 20 -1 5.91 1.02
 -11 20 -1 1.01 0.82
 -12 20 -1 6.18 1.1
 -13 20 -1 0.47 0.86
 14 19 -1 4.32 1.15
 13 19 -1 2.06 0.79
 -13 -19 1 0.07 1.04
 12 19 -1 0.93 1
 -12 -19 1 -0.55 0.94
 11 19 -1 14.12 1.21
 -11 -19 1 14.83 1.5
 10 19 -1 3.44 0.79
 -10 -19 1 1.44 0.99
 9 19 -1 -0.31 0.67
 -9 -19 1 0.32 0.94
 8 19 -1 1.08 0.67
 -8 -19 1 2.36 1.34
 7 19 -1 6.61 1.08
 -7 -19 1 4.59 1.39
 6 19 -1 0.37 0.65
 -6 -19 1 -0.26 0.82
 -5 -19 1 15.58 1.66
 -4 -19 1 2.46 0.89
 -4 -19 1 2.14 0.86
 -3 -19 1 -0.61 0.91
 -3 -19 1 0.66 0.77
 2 19 -1 1.85 0.62
 -2 -19 1 1.44 0.98
 -2 -19 1 2.68 1.09
 1 19 -1 13.53 1.04
 -1 -19 1 17.1 1.53
 -1 -19 1 15.59 1.22
 0 19 -1 -0.56 0.6
 0 -19 1 -0.1 0.68
 -1 19 -1 15.08 1.27
 1 -19 1 16.68 1.45
 -2 19 -1 3.5 0.78
 2 -19 1 1.49 0.88
 -3 19 -1 0.62 0.77
 3 -19 1 0.51 0.8
 -4 19 -1 3.14 0.88
 4 -19 1 1.79 0.82
 -5 19 -1 19.51 1.34
 5 -19 1 17.26 1.35
 -6 19 -1 -0.65 0.85
 6 -19 1 -0.15 0.64
 -7 19 -1 4.06 1.03
 7 -19 1 4.16 0.77
 -8 19 -1 0.29 1.01
 -9 19 -1 -0.08 1.04
 -10 19 -1 1.23 1.1
 -11 19 -1 13.76 1.56
 -12 19 -1 0.22 1.17
 -13 19 -1 2.98 1.28
 -14 19 -1 2.36 1.29
 15 18 -1 0.21 1.11
 -15 -18 1 -1.52 1.02
 14 18 -1 2.78 0.83
 -14 -18 1 3.76 1.46
 13 18 -1 -0.36 0.7
 -13 -18 1 2.41 1.39
 12 18 -1 2.73 0.76
 -12 -18 1 2.62 1.39
 11 18 -1 2.17 1.01
 -11 -18 1 2.83 1.34
 10 18 -1 0.68 0.91
 -10 -18 1 1.09 1.29
 9 18 -1 -1.4 0.9
 -9 -18 1 -1.07 1.28
 8 18 -1 6.17 1.04
 -8 -18 1 5.97 1.41
 7 18 -1 1.1 0.66
 -7 -18 1 2.33 0.92
 6 18 -1 3.16 0.72
 -6 -18 1 2.77 1.24
 -5 -18 1 1.22 0.82
 -5 -18 1 0.79 1.1
 -4 -18 1 0.69 1.1
 -4 -18 1 0.53 0.8
 3 18 -1 0.21 0.51
 -3 -18 1 0.25 0.74
 -3 -18 1 0.33 0.6
 2 18 -1 5.88 0.67
 -2 -18 1 6.43 1.18
 -2 -18 1 6.27 1.02
 1 18 -1 -0.09 0.64
 -1 -18 1 0.57 0.66
 -1 -18 1 -0.57 0.96
 0 18 -1 8.24 0.85
 0 -18 1 7.84 0.98
 -1 18 -1 0.12 0.44
 1 -18 1 0.15 0.88
 -2 18 -1 6.23 0.87
 2 -18 1 4.66 0.97
 -3 18 -1 0.17 0.78
 3 -18 1 -0.08 0.77
 -4 18 -1 1.07 0.81
 4 -18 1 0.76 0.73
 -5 18 -1 1.01 0.61
 5 -18 1 1.46 0.73
 -6 18 -1 1.18 0.88
 6 -18 1 2.12 0.67
 -7 18 -1 2.27 0.97
 7 -18 1 1.83 0.62
 -8 18 -1 5.83 1.1
 -9 18 -1 1.43 1.07
 -10 18 -1 0.27 1.08
 -11 18 -1 1.35 1.12
 -12 18 -1 0.45 1.18
 -13 18 -1 0.27 0.82
 -14 18 -1 3.81 1.03
 -15 18 -1 -0.18 1.27
 16 17 -1 -0.12 0.76
 -16 -17 1 0.38 0.99
 15 17 -1 9.59 1.09
 -15 -17 1 7.77 1.6
 14 17 -1 3.19 0.82
 -14 -17 1 0.37 1.38
 13 17 -1 9.1 1.22
 13 17 -1 12.41 1.36
 -13 -17 1 10.73 1.35
 12 17 -1 0.92 0.69
 -12 -17 1 -0.58 0.91
 11 17 -1 0.47 0.65
 11 17 -1 0.45 0.84
 -11 -17 1 1.23 0.94
 10 17 -1 2.42 0.94
 10 17 -1 1.56 0.89
 -10 -17 1 1.91 0.96
 9 17 -1 26 1.84
 9 17 -1 34.97 2.11
 -9 -17 1 27.95 2.02
 8 17 -1 -1.66 0.8
 8 17 -1 -0.43 0.61
 -8 -17 1 1.93 0.88
 7 17 -1 19.69 1.45
 -7 -17 1 19.56 1.59
 6 17 -1 3.94 0.89
 6 17 -1 5.7 0.97
 -6 -17 1 3 1.19
 5 17 -1 6.25 0.54
 5 17 -1 8.69 1.01
 -5 -17 1 5.99 1.01
 -5 -17 1 8.02 0.94
 4 17 -1 0.16 0.42
 -4 -17 1 -0.01 0.55
 -4 -17 1 0.78 1.08
 3 17 -1 53.31 3.06
 -3 -17 1 52.21 3.1
 -3 -17 1 51.97 2.75
 2 17 -1 1.08 0.49
 -2 -17 1 0.71 0.73
 -2 -17 1 2.09 0.87
 1 17 -1 11.17 0.82
 1 17 -1 12.72 0.93
 -1 -17 1 11.34 1.15
 -1 -17 1 13.52 1.07
 0 17 -1 5.19 0.72
 0 -17 1 4.16 0.82
 -1 17 -1 13.27 1.03
 1 -17 1 10.32 1.2
 -2 17 -1 2.38 0.72
 2 -17 1 1.07 0.83
 -3 17 -1 56.46 3.09
 3 -17 1 52.85 2.9
 -4 17 -1 0.15 0.76
 4 -17 1 0.55 0.7
 -5 17 -1 7.77 0.88
 5 -17 1 7.6 0.88
 -6 17 -1 4.14 0.75
 6 -17 1 2.9 0.68
 -7 17 -1 20.43 1.42
 7 -17 1 19.71 1.33
 -8 17 -1 0.08 0.64
 8 -17 1 0.13 0.59
 -9 17 -1 28.81 1.84
 -10 17 -1 0.19 0.73
 -11 17 -1 1.12 0.78
 -12 17 -1 0.01 1.14
 -13 17 -1 10.48 1.51
 -14 17 -1 -0.24 1.22
 -15 17 -1 7.93 1.22
 -16 17 -1 -0.34 0.92
 17 16 -1 -1.31 1.1
 -17 -16 1 0.9 1.36
 16 16 -1 0.22 0.75
 16 16 -1 0.12 0.9
 16 16 -1 -1.07 0.88
 -16 -16 1 -0.22 0.93
 15 16 -1 0.66 0.87
 15 16 -1 -0.38 0.74
 -15 -16 1 0.55 1.3
 14 16 -1 11.93 1.35
 14 16 -1 11.82 1.21
 14 16 -1 12.49 1.6
 13 16 -1 3.07 1.05
 13 16 -1 1.03 0.9
 13 16 -1 2.36 0.81
 -13 -16 1 4.23 1.05
 12 16 -1 -0.9 1.17
 12 16 -1 0.46 0.69
 -12 -16 1 0.58 1.22
 11 16 -1 5.21 0.84
 11 16 -1 6.5 1.34
 -11 -16 1 5.56 1.37
 10 16 -1 -0.43 1.11
 10 16 -1 1.78 0.66
 -10 -16 1 2.51 1.23
 9 16 -1 1.54 0.64
 9 16 -1 1.24 0.86
 -9 -16 1 0.33 1.13
 8 16 -1 25.18 1.99
 8 16 -1 30.4 2.04
 -8 -16 1 27.53 2.05
 7 16 -1 2.29 1.11
 7 16 -1 1.7 0.63
 -7 -16 1 3.72 1.17
 6 16 -1 -0.6 0.56
 6 16 -1 0.68 0.25
 6 16 -1 0.93 0.75
 -6 -16 1 -0.31 0.74
 5 16 -1 8.19 0.81
 5 16 -1 7.09 0.53
 5 16 -1 6.89 1.16
 -5 -16 1 4.89 0.85
 4 16 -1 13.47 0.86
 4 16 -1 12.77 1.15
 4 16 -1 12.54 0.82
 4 16 -1 13.66 0.99
 -4 -16 1 13.04 1.24
 -4 -16 1 12.21 1.09
 3 16 -1 0.98 0.68
 3 16 -1 2.19 0.34
 3 16 -1 1.59 0.5
 -3 -16 1 3.77 0.83
 -3 -16 1 2.69 1.07
 2 16 -1 21.6 1.34
 2 16 -1 24.83 1.41
 -2 -16 1 24.38 1.66
 -2 -16 1 27.14 1.49
 1 16 -1 0.66 0.59
 1 16 -1 0.39 0.25
 -1 -16 1 0.15 0.64
 0 16 -1 1.84 0.58
 0 16 -1 1.23 0.44
 0 -16 1 1.42 0.68
 -1 16 -1 -0.86 0.59
 1 -16 1 -1.06 0.83
 -2 16 -1 23.45 1.45
 -2 16 -1 23.12 1.47
 2 -16 1 24.21 1.52
 -3 16 -1 1.83 0.4
 -3 16 -1 2.42 0.75
 -3 16 -1 2.37 0.55
 3 -16 1 3.28 0.79
 -4 16 -1 10.68 0.83
 -4 16 -1 11.75 1.13
 -4 16 -1 14.74 0.92
 4 -16 1 14.68 1.12
 -5 16 -1 6.89 0.66
 -5 16 -1 6.08 0.96
 5 -16 1 5.29 0.78
 -6 16 -1 0.39 0.82
 6 -16 1 1.43 0.58
 -7 16 -1 2.45 0.91
 7 -16 1 1.16 0.53
 -8 16 -1 27.88 1.88
 8 -16 1 28.51 1.73
 -9 16 -1 0.82 0.97
 -10 16 -1 3.85 1.08
 -11 16 -1 3.87 1.16
 -12 16 -1 0.42 0.79
 -13 16 -1 1.57 0.87
 -14 16 -1 11.01 1.56
 -15 16 -1 -2.25 1.24
 -16 16 -1 -0.11 0.84
 -17 16 -1 -1.16 1.2
 18 15 -1 -0.95 1.08
 -18 -15 1 0.91 0.95
 17 15 -1 7.86 1.26
 -17 -15 1 8.59 1.47
 16 15 -1 1.28 1.32
 16 15 -1 1.21 0.95
 15 15 -1 1.7 1.03
 15 15 -1 0.85 1.28
 15 15 -1 0.77 0.92
 -15 -15 1 -1.66 1.25
 14 15 -1 4.73 1.1
 14 15 -1 6.28 1.13
 14 15 -1 7.78 1.07
 -14 -15 1 6.77 1.14
 13 15 -1 -0.13 0.67
 13 15 -1 2 1.24
 -13 -15 1 1.07 1.22
 12 15 -1 2.6 0.95
 12 15 -1 1.14 0.84
 -12 -15 1 1.18 1.18
 11 15 -1 20.29 1.69
 11 15 -1 17.77 1.29
 -11 -15 1 20.39 1.59
 10 15 -1 0.08 0.59
 10 15 -1 0.54 1.02
 -10 -15 1 0.68 0.8
 9 15 -1 1.69 0.83
 9 15 -1 -0.23 1
 -9 -15 1 -0.23 0.74
 -9 -15 1 -0.71 0.75
 8 15 -1 1.23 0.59
 8 15 -1 -1.52 1
 -8 -15 1 -0.04 0.75
 7 15 -1 1.36 0.11
 7 15 -1 0.93 0.8
 7 15 -1 1.33 0.1
 7 15 -1 2.24 1.02
 -7 -15 1 2.81 0.83
 6 15 -1 4.4 0.86
 6 15 -1 3.75 0.32
 6 15 -1 3.89 0.31
 6 15 -1 3.12 0.78
 -6 -15 1 5.32 1.17
 5 15 -1 29.43 1.65
 5 15 -1 27.53 1.87
 5 15 -1 25.94 1.82
 5 15 -1 27.37 1.49
 -5 -15 1 27.98 1.96
 -5 -15 1 28.4 1.62
 4 15 -1 0.6 0.37
 4 15 -1 -1.04 0.52
 -4 -15 1 -1.13 0.67
 -4 -15 1 -0.02 0.7
 3 15 -1 0.51 0.44
 3 15 -1 0.47 0.63
 3 15 -1 0.87 0.27
 -3 -15 1 0.29 0.73
 -3 -15 1 0.7 0.99
 2 15 -1 13.37 0.93
 2 15 -1 13.08 0.82
 2 15 -1 10.54 1.01
 -2 -15 1 12.06 0.96
 -2 -15 1 14.01 1.35
 1 15 -1 18.23 1.29
 1 15 -1 19.57 1.17
 -1 -15 1 16.66 1.47
 0 15 -1 9.08 0.65
 0 15 -1 10.04 0.83
 0 -15 1 10.74 1.16
 -1 15 -1 18.47 1.22
 -1 15 -1 19.09 1.13
 1 -15 1 19.63 1.46
 -2 15 -1 10.47 0.87
 2 -15 1 11.23 0.97
 -3 15 -1 1.01 0.5
 -3 15 -1 0.6 0.46
 -3 15 -1 0.9 0.37
 3 -15 1 1.58 0.72
 -4 15 -1 0.68 0.41
 -4 15 -1 0.13 0.72
 -4 15 -1 0.59 0.39
 4 -15 1 -0.13 0.44
 -5 15 -1 25.83 1.62
 -5 15 -1 26.87 1.44
 -5 15 -1 27.72 1.68
 5 -15 1 25.12 1.54
 -6 15 -1 3.87 0.45
 -6 15 -1 2.29 0.89
 -6 15 -1 4.07 0.51
 6 -15 1 4.47 0.63
 -7 15 -1 2.48 0.88
 7 -15 1 1.23 0.58
 -8 15 -1 -0.34 0.6
 8 -15 1 0.39 0.49
 -9 15 -1 0.79 0.66
 -10 15 -1 -0.42 0.67
 -11 15 -1 16.24 1.53
 -12 15 -1 1.28 1.09
 -13 15 -1 1.6 0.87
 -14 15 -1 5.48 1.04
 -15 15 -1 0.1 1.22
 -16 15 -1 -0.11 0.87
 -17 15 -1 8.9 1.21
 -18 15 -1 0.66 1.25
 19 14 -1 3.01 1.04
 19 14 -1 3.79 0.94
 18 14 -1 4.46 1.21
 -18 -14 1 3.31 0.97
 17 14 -1 -1.14 0.96
 17 14 -1 1.21 0.91
 -17 -14 1 0.02 1.19
 16 14 -1 9.16 1.1
 16 14 -1 11.84 1.33
 -16 -14 1 13.4 1.32
 15 14 -1 5.35 0.89
 15 14 -1 7.31 1.12
 -15 -14 1 7.68 1.4
 14 14 -1 0.05 1.1
 -14 -14 1 -0.26 0.84
 13 14 -1 6.96 1.06
 13 14 -1 6.57 0.88
 -13 -14 1 9.06 1.42
 12 14 -1 18.69 1.69
 12 14 -1 18.01 1.5
 -12 -14 1 19.82 1.71
 11 14 -1 0.51 0.76
 11 14 -1 1.26 0.62
 -11 -14 1 1.1 0.81
 10 14 -1 14.83 1.44
 10 14 -1 12.54 1.01
 -10 -14 1 10.01 1.17
 9 14 -1 6.66 1.16
 9 14 -1 10.51 1.04
 -9 -14 1 8.4 1.06
 8 14 -1 -0.43 0.94
 8 14 -1 0.35 0.53
 -8 -14 1 -0.09 0.71
 7 14 -1 1.56 0.77
 7 14 -1 2.39 1
 -7 -14 1 0.8 0.73
 6 14 -1 55.24 2.86
 6 14 -1 51.44 2.59
 6 14 -1 54.27 2.87
 6 14 -1 52.63 2.75
 -6 -14 1 53.91 3.17
 5 14 -1 3.1 0.97
 5 14 -1 2.57 0.36
 5 14 -1 2.92 0.27
 5 14 -1 1.95 0.57
 -5 -14 1 2.96 0.7
 -5 -14 1 1.91 1.06
 4 14 -1 2.52 0.75
 4 14 -1 3.44 0.42
 4 14 -1 3.07 0.33
 4 14 -1 1.73 0.68
 -4 -14 1 2.55 0.71
 -4 -14 1 2.77 1.01
 3 14 -1 12.51 0.74
 3 14 -1 13.22 1.07
 3 14 -1 14.31 1.06
 3 14 -1 12.88 0.84
 -3 -14 1 15.31 0.99
 -3 -14 1 11.55 1.28
 2 14 -1 5.45 0.57
 2 14 -1 5.79 0.5
 2 14 -1 4.18 0.73
 -2 -14 1 6.19 0.83
 -2 -14 1 5.73 0.83
 1 14 -1 19.74 1.37
 1 14 -1 17.9 1.17
 1 14 -1 18.4 1.12
 -1 -14 1 19.79 1.48
 0 14 -1 47.38 2.44
 0 14 -1 47.51 2.9
 0 14 -1 44.89 2.83
 0 14 -1 45.44 2.8
 0 -14 1 45.75 2.88
 -1 14 -1 17.04 1.26
 -1 14 -1 19.22 1.1
 -1 14 -1 16.77 1.14
 1 -14 1 18.4 1.25
 -2 14 -1 6.39 0.67
 -2 14 -1 7.44 0.8
 2 -14 1 6.04 0.9
 -3 14 -1 12.64 1.04
 -3 14 -1 13.95 0.9
 -3 14 -1 10.65 0.85
 3 -14 1 12.99 1.09
 -4 14 -1 4.3 0.52
 -4 14 -1 3.23 0.54
 4 -14 1 2.94 0.66
 -5 14 -1 2.85 0.45
 -5 14 -1 2.97 0.4
 5 -14 1 2.62 0.6
 -6 14 -1 51.12 3.26
 -6 14 -1 50.5 2.63
 -6 14 -1 47.73 2.77
 6 -14 1 52.95 2.72
 -7 14 -1 1.88 0.87
 -7 14 -1 1.37 0.46
 -7 14 -1 1.74 0.3
 7 -14 1 2.1 0.46
 -8 14 -1 0.45 0.84
 8 -14 1 0.84 0.47
 -9 14 -1 8.5 1.12
 -10 14 -1 11.09 1.08
 -11 14 -1 0.08 0.99
 -12 14 -1 19.56 1.66
 -13 14 -1 8.97 1.1
 -14 14 -1 0.31 0.78
 -15 14 -1 4.84 1.31
 -16 14 -1 9.14 1.22
 -17 14 -1 1.82 0.91
 -18 14 -1 3.59 1.33
 -19 14 -1 -0.03 0.91
 20 13 -1 1.21 0.89
 19 13 -1 3.76 1.36
 19 13 -1 0.55 0.84
 18 13 -1 0.91 1.23
 18 13 -1 -1.23 1.07
 17 13 -1 14.25 1.64
 17 13 -1 10.83 1.37
 -17 -13 1 9.07 1.47
 16 13 -1 2.23 1.21
 16 13 -1 1.4 0.74
 15 13 -1 0.21 0.64
 15 13 -1 -1.93 1.08
 -15 -13 1 0.55 1.1
 14 13 -1 6.15 1.03
 -14 -13 1 7.35 1.07
 13 13 -1 1.8 0.82
 -13 -13 1 -0.43 1.1
 12 13 -1 -1.06 1.04
 -12 -13 1 1.36 1.07
 11 13 -1 25.35 1.49
 11 13 -1 21.2 1.65
 -11 -13 1 29.14 1.78
 10 13 -1 3.48 0.65
 10 13 -1 3.34 1.05
 -10 -13 1 2.94 0.82
 9 13 -1 1.9 0.77
 9 13 -1 0.86 0.94
 -9 -13 1 2.88 1.02
 8 13 -1 0.38 0.52
 8 13 -1 0.04 0.9
 -8 -13 1 2.04 0.99
 7 13 -1 0.31 0.89
 7 13 -1 0.94 0.52
 -7 -13 1 1.37 0.96
 6 13 -1 0.09 0.14
 6 13 -1 -0.03 0.18
 6 13 -1 -1.42 0.88
 6 13 -1 0.23 0.48
 -6 -13 1 -0.07 0.95
 5 13 -1 24.43 1.19
 5 13 -1 25.44 1.4
 5 13 -1 22.65 1.35
 5 13 -1 18.66 1.42
 -5 -13 1 20.58 1.54
 -5 -13 1 24.23 1.39
 4 13 -1 10.32 1.09
 4 13 -1 10.46 0.79
 4 13 -1 9.85 0.61
 4 13 -1 8.69 0.63
 -4 -13 1 9.21 0.75
 -4 -13 1 7.8 1.17
 3 13 -1 4.56 0.5
 3 13 -1 4.83 0.4
 3 13 -1 5.56 0.63
 3 13 -1 4.51 0.89
 -3 -13 1 5.26 0.79
 -3 -13 1 4.64 0.61
 2 13 -1 10.99 0.69
 2 13 -1 10 1.06
 -2 -13 1 9.83 0.94
 -2 -13 1 11.44 1.16
 1 13 -1 13.68 0.78
 1 13 -1 13.15 0.91
 1 13 -1 14.15 1.05
 -1 -13 1 13.13 1.21
 0 13 -1 5.7 0.63
 0 13 -1 5.63 0.67
 0 13 -1 5.22 0.69
 0 -13 1 5.81 0.9
 -1 13 -1 12.23 0.88
 -1 13 -1 13.3 0.85
 -1 13 -1 12.8 0.95
 -1 13 -1 14.06 0.95
 1 -13 1 14.31 1.15
 -2 13 -1 9.46 0.77
 -2 13 -1 9.03 0.74
 -2 13 -1 10.74 0.79
 2 -13 1 10.15 0.85
 -3 13 -1 5.13 0.61
 -3 13 -1 4.7 0.55
 3 -13 1 4.69 0.76
 -4 13 -1 9.9 0.73
 -4 13 -1 10.72 0.87
 -4 13 -1 11.02 0.74
 4 -13 1 10.85 0.82
 -5 13 -1 22.4 1.24
 -5 13 -1 23.07 1.38
 -5 13 -1 22.06 1.27
 5 -13 1 22.73 1.33
 -6 13 -1 -0.52 0.52
 -6 13 -1 0.5 0.42
 -6 13 -1 -0.24 0.3
 6 -13 1 0.02 0.42
 -7 13 -1 1.42 0.82
 -7 13 -1 1.55 0.25
 -7 13 -1 1.86 0.49
 7 -13 1 1.17 0.48
 -8 13 -1 0.09 0.8
 8 -13 1 1.08 0.42
 -9 13 -1 1.29 0.89
 -10 13 -1 4.84 0.81
 -11 13 -1 24.51 1.77
 -12 13 -1 -0.21 0.99
 -13 13 -1 -0.34 0.72
 -14 13 -1 5.55 0.98
 -15 13 -1 0.77 1.11
 -16 13 -1 3.27 0.97
 -17 13 -1 10.71 1.47
 -18 13 -1 0.75 0.84
 -19 13 -1 0.02 0.88
 20 12 -1 4.12 1.04
 19 12 -1 -0.81 1.18
 19 12 -1 2 1.23
 18 12 -1 1.23 1.18
 18 12 -1 1.13 1.1
 17 12 -1 0.77 1.07
 17 12 -1 -0.11 0.8
 16 12 -1 -0.26 0.68
 16 12 -1 -0.18 0.79
 -16 -12 1 -0.29 1.05
 15 12 -1 0.51 0.78
 15 12 -1 1.01 0.68
 -15 -12 1 1.94 0.82
 14 12 -1 20.84 1.61
 -14 -12 1 23.98 1.82
 13 12 -1 -0.52 1.04
 -13 -12 1 0.8 0.73
 12 12 -1 1.02 1.02
 -12 -12 1 -0.98 1
 11 12 -1 4.92 0.87
 -11 -12 1 5.91 0.9
 10 12 -1 6.78 1.1
 10 12 -1 4.34 0.68
 -10 -12 1 5.86 0.88
 9 12 -1 0.71 0.92
 9 12 -1 0.72 0.74
 -9 -12 1 -0.11 0.91
 8 12 -1 47.97 3.01
 8 12 -1 53.1 2.53
 -8 -12 1 47.33 3.02
 7 12 -1 4.07 0.73
 7 12 -1 3.47 0.58
 -7 -12 1 2.62 0.97
 6 12 -1 0.51 0.85
 6 12 -1 0.42 0.16
 6 12 -1 0.24 0.45
 6 12 -1 0.63 0.13
 -6 -12 1 1.65 0.92
 5 12 -1 17.05 1.13
 5 12 -1 17.09 0.92
 5 12 -1 15.89 1.19
 5 12 -1 17.56 0.85
 -5 -12 1 15.76 1.26
 -5 -12 1 17.45 1.18
 4 12 -1 21.59 1.12
 4 12 -1 21.94 1.11
 4 12 -1 23.18 1.49
 4 12 -1 21.01 1.31
 -4 -12 1 18.91 1.41
 -4 -12 1 21.83 1.33
 3 12 -1 0.47 0.44
 3 12 -1 -0.34 0.33
 3 12 -1 0.07 0.2
 3 12 -1 0.85 0.75
 -3 -12 1 -0.02 0.42
 -3 -12 1 -0.5 0.79
 2 12 -1 55.11 3.28
 2 12 -1 50.84 2.77
 2 12 -1 54.53 2.69
 2 12 -1 55.89 2.84
 2 12 -1 46.65 2.86
 -2 -12 1 55.22 2.61
 -2 -12 1 52.44 2.74
 1 12 -1 3.37 0.58
 1 12 -1 2.11 0.34
 1 12 -1 1.92 0.44
 1 12 -1 1.77 0.55
 -1 -12 1 2.81 0.61
 0 12 -1 5.92 0.69
 0 12 -1 6.71 0.52
 0 12 -1 6.16 0.68
 0 12 -1 7.17 0.81
 0 -12 1 5.21 0.69
 -1 12 -1 1.34 0.54
 -1 12 -1 0.93 0.48
 1 -12 1 1.52 0.51
 -2 12 -1 52.59 2.7
 -2 12 -1 54.06 3.75
 -2 12 -1 54.94 2.99
 2 -12 1 55.82 2.81
 -3 12 -1 0.4 0.44
 -3 12 -1 0.12 0.57
 -3 12 -1 0.1 0.35
 3 -12 1 -0.47 0.55
 -4 12 -1 19.86 1.2
 -4 12 -1 23.67 1.31
 -4 12 -1 19.81 1.34
 4 -12 1 19.92 1.25
 -5 12 -1 15.89 0.99
 -5 12 -1 16.99 0.99
 -5 12 -1 16.86 1.09
 5 -12 1 14.45 1
 -6 12 -1 0.63 0.24
 -6 12 -1 0.8 0.41
 -6 12 -1 0.09 0.51
 6 -12 1 0.36 0.47
 -7 12 -1 2.87 0.85
 -7 12 -1 3.58 0.53
 7 -12 1 3.23 0.44
 -8 12 -1 49.57 2.73
 -8 12 -1 49.09 3.56
 8 -12 1 51.52 2.66
 -9 12 -1 1.12 0.86
 -10 12 -1 4.9 0.8
 -11 12 -1 5.38 1.08
 -12 12 -1 -0.76 0.95
 -13 12 -1 -0.69 0.71
 -14 12 -1 20.27 1.73
 -15 12 -1 0.82 0.78
 -16 12 -1 0.45 0.83
 -17 12 -1 0.63 1.12
 -18 12 -1 0.77 0.83
 -19 12 -1 -1.23 1.21
 -20 12 -1 7.45 1.19
 21 11 -1 2.22 0.97
 20 11 -1 1.97 1.24
 20 11 -1 -0.32 1.22
 19 11 -1 17.69 1.66
 19 11 -1 12.37 1.62
 18 11 -1 1.92 0.87
 18 11 -1 1.89 0.86
 17 11 -1 0.98 1.1
 17 11 -1 1.39 0.78
 -17 -11 1 1.54 0.78
 16 11 -1 3.76 1.1
 16 11 -1 5.17 1.18
 -16 -11 1 4.54 0.86
 15 11 -1 19.44 1.62
 -15 -11 1 16.06 1.54
 14 11 -1 2.15 1.07
 -14 -11 1 0.56 0.72
 13 11 -1 21.86 1.82
 -13 -11 1 29.95 1.9
 12 11 -1 4.17 0.84
 -12 -11 1 6.45 0.9
 11 11 -1 0.68 0.67
 -11 -11 1 0.67 0.94
 -10 -11 1 19.05 1.37
 9 11 -1 65.31 3.34
 -9 -11 1 65.19 3.77
 8 11 -1 -0.28 0.65
 8 11 -1 0.49 0.58
 -8 -11 1 1.64 0.89
 7 11 -1 33.5 1.75
 7 11 -1 33.15 2.06
 -7 -11 1 34.42 2.05
 6 11 -1 25.17 1.37
 6 11 -1 26.27 1.34
 6 11 -1 26.67 1.21
 6 11 -1 24.67 1.52
 -6 -11 1 25.96 1.72
 5 11 -1 10.67 0.65
 5 11 -1 11.64 1.09
 5 11 -1 13.61 0.84
 5 11 -1 11.9 0.65
 4 11 -1 8.38 0.47
 4 11 -1 8.19 0.51
 4 11 -1 9.02 0.7
 4 11 -1 7.44 0.78
 -4 -11 1 9.03 0.76
 -4 -11 1 9.04 0.88
 3 11 -1 81.62 4.58
 3 11 -1 92.1 4.32
 3 11 -1 98.58 5.12
 3 11 -1 83.09 4.21
 3 11 -1 89.29 5.06
 -3 -11 1 95.34 4.53
 -3 -11 1 83.74 4.51
 2 11 -1 0.41 0.47
 2 11 -1 0.3 0.58
 2 11 -1 1.15 0.55
 2 11 -1 0.26 0.29
 2 11 -1 0.19 0.31
 -2 -11 1 -0.15 0.57
 -2 -11 1 0.46 0.51
 1 11 -1 19.03 1.08
 1 11 -1 18.21 1.21
 1 11 -1 17.12 1.09
 1 11 -1 19.2 1.14
 -1 -11 1 16.2 1.27
 -1 -11 1 18.57 1.22
 0 11 -1 43.91 2.31
 0 11 -1 48.53 2.46
 0 11 -1 48.33 2.54
 0 11 -1 48.84 2.46
 0 -11 1 45.4 2.48
 0 -11 1 47.28 2.32
 -1 11 -1 17.56 1.1
 -1 11 -1 18.09 1.2
 -1 11 -1 19.1 1.17
 -1 11 -1 18.26 1
 1 -11 1 19.02 1.16
 1 -11 1 17.52 1.07
 -2 11 -1 0.72 0.53
 -2 11 -1 0.34 0.51
 -2 11 -1 0.16 0.38
 -2 11 -1 0.51 0.38
 2 -11 1 0.7 0.57
 -3 11 -1 93.99 4.84
 -3 11 -1 93.49 4.8
 -3 11 -1 91.24 5.05
 3 -11 1 92.42 4.76
 -4 11 -1 7.93 0.66
 -4 11 -1 7.91 0.58
 -4 11 -1 9.25 0.62
 -4 11 -1 10.37 0.88
 4 -11 1 8.89 0.74
 -5 11 -1 11.73 0.68
 -5 11 -1 12.05 0.9
 -5 11 -1 11.44 0.77
 5 -11 1 12.33 0.81
 -6 11 -1 27.23 1.33
 -6 11 -1 24.66 1.46
 -6 11 -1 25.96 1.51
 6 -11 1 26.82 1.42
 -7 11 -1 34.85 1.85
 -7 11 -1 32.24 1.96
 7 -11 1 36.68 1.79
 -8 11 -1 0.45 0.47
 -8 11 -1 1.39 0.8
 -9 11 -1 62.09 3.09
 -10 11 -1 17.74 1.41
 -11 11 -1 -0.37 0.9
 -12 11 -1 3.83 0.81
 -13 11 -1 26.75 1.88
 -14 11 -1 -0.18 0.72
 -15 11 -1 19.69 1.51
 -16 11 -1 2.4 1.1
 -17 11 -1 -0.78 0.76
 -18 11 -1 1.78 1.19
 -19 11 -1 15.76 1.45
 -20 11 -1 -0.78 1.18
 -21 11 -1 1.37 0.94
 21 10 -1 -1.32 0.81
 21 10 -1 -1.22 1.24
 20 10 -1 3.26 1.03
 19 10 -1 2.59 1.24
 19 10 -1 2.19 0.86
 18 10 -1 0.67 1.11
 18 10 -1 1.87 1.15
 17 10 -1 2.89 0.83
 17 10 -1 -0.1 1.05
 16 10 -1 2.09 0.78
 -16 -10 1 2.67 0.74
 15 10 -1 1.2 1.02
 -15 -10 1 0.11 0.63
 14 10 -1 12.86 1.34
 -14 -10 1 9.74 0.58
 -14 -10 1 11.6 1.27
 13 10 -1 4.29 0.52
 13 10 -1 4.88 1.03
 -13 -10 1 4.29 0.29
 -13 -10 1 4.39 0.29
 -13 -10 1 3.58 0.8
 12 10 -1 7.37 0.87
 12 10 -1 6.91 0.6
 -12 -10 1 4.82 1.02
 -12 -10 1 6.29 0.32
 -12 -10 1 5.72 0.31
 11 10 -1 16.55 1.25
 -11 -10 1 16.69 1.26
 10 10 -1 -0.3 0.85
 -10 -10 1 0.55 0.87
 9 10 -1 12.58 1.02
 -9 -10 1 10.27 1.15
 8 10 -1 20.86 1.47
 -8 -10 1 22.8 1.44
 7 10 -1 -0.57 0.72
 7 10 -1 -0.34 0.43
 -7 -10 1 -0.08 0.57
 6 10 -1 26.33 1.54
 6 10 -1 23.48 1.34
 -6 -10 1 22.45 1.49
 5 10 -1 6.56 0.74
 5 10 -1 5.73 0.35
 5 10 -1 6.51 0.72
 5 10 -1 5.8 0.34
 4 10 -1 3.44 0.75
 4 10 -1 4.32 0.32
 4 10 -1 3.84 0.66
 4 10 -1 4.1 0.51
 4 10 -1 4.03 0.27
 -4 -10 1 3.23 0.65
 -4 -10 1 4.52 0.61
 3 10 -1 5.06 0.32
 3 10 -1 4.69 0.61
 3 10 -1 5.36 0.58
 3 10 -1 5.39 0.54
 3 10 -1 3.82 0.39
 -3 -10 1 3.41 0.83
 -3 -10 1 4.89 0.62
 2 10 -1 6.04 0.69
 2 10 -1 6.01 0.41
 2 10 -1 6.38 0.57
 2 10 -1 6.36 0.48
 2 10 -1 6.2 0.64
 -2 -10 1 4.82 0.68
 -2 -10 1 6.59 0.72
 1 10 -1 1.2 0.5
 1 10 -1 1.08 0.62
 1 10 -1 0.65 0.57
 1 10 -1 0.96 0.25
 1 10 -1 0.78 0.42
 -1 -10 1 0.94 0.48
 -1 -10 1 0.34 0.49
 0 10 -1 43.97 2.19
 0 10 -1 41.64 2.07
 0 10 -1 41.21 2.27
 0 10 -1 34.44 2.15
 0 -10 1 43.47 1.92
 0 -10 1 35.34 2.16
 -1 10 -1 0.59 0.42
 -1 10 -1 0.64 0.34
 -1 10 -1 0.51 0.52
 -1 10 -1 1.47 0.49
 1 -10 1 1.4 0.45
 1 -10 1 0.65 0.35
 -2 10 -1 5.2 0.61
 -2 10 -1 4.87 0.63
 -2 10 -1 5.98 0.58
 -2 10 -1 5.1 0.52
 2 -10 1 4.72 0.66
 2 -10 1 5.46 0.62
 -3 10 -1 5.04 0.55
 -3 10 -1 4.84 0.47
 3 -10 1 4.76 0.68
 3 -10 1 4.56 0.51
 -4 10 -1 4.19 0.56
 -4 10 -1 4.44 0.6
 -4 10 -1 4.38 0.44
 4 -10 1 4.55 0.54
 -5 10 -1 7.12 0.44
 -5 10 -1 5.83 0.59
 -5 10 -1 5.02 0.77
 5 -10 1 7.08 0.56
 -6 10 -1 22.08 1.47
 -6 10 -1 25.47 1.3
 -6 10 -1 22.75 1.39
 6 -10 1 23.45 1.41
 -7 10 -1 -0.28 0.5
 -7 10 -1 0.36 0.45
 7 -10 1 0.35 0.31
 -8 10 -1 24.11 1.44
 -8 10 -1 26.08 1.49
 -9 10 -1 11.42 1.12
 -10 10 -1 -0.99 0.58
 -11 10 -1 12.75 1.09
 -12 10 -1 6.19 1.08
 -13 10 -1 5.97 0.91
 -14 10 -1 8.56 1.25
 -15 10 -1 1.23 1.09
 -16 10 -1 4.09 0.86
 -17 10 -1 0.39 1.07
 -18 10 -1 0.34 0.79
 -19 10 -1 2.74 1.25
 -20 10 -1 5.69 1.04
 -21 10 -1 1.01 1.17
 22 9 -1 0.05 0.9
 21 9 -1 2.14 0.85
 21 9 -1 0.15 1.28
 20 9 -1 1.37 1.35
 20 9 -1 4.08 1.16
 19 9 -1 -0.25 1.04
 19 9 -1 -0.84 0.82
 18 9 -1 2.96 1.06
 17 9 -1 26.43 1.99
 17 9 -1 29.12 2.11
 16 9 -1 0.52 0.97
 -16 -9 1 0.56 0.25
 -16 -9 1 1.04 0.66
 15 9 -1 0.32 0.65
 -15 -9 1 -0.01 0.6
 -15 -9 1 0.68 0.26
 14 9 -1 6.52 0.9
 -14 -9 1 9.32 1.1
 -14 -9 1 9.23 0.54
 13 9 -1 2.79 0.46
 13 9 -1 2.86 0.72
 -13 -9 1 1.16 0.28
 -13 -9 1 2 0.27
 -13 -9 1 1.44 0.65
 12 9 -1 1.5 0.41
 12 9 -1 1.27 0.65
 -12 -9 1 0.66 0.87
 -12 -9 1 0.82 0.19
 -12 -9 1 1 0.22
 11 9 -1 67.4 3.67
 11 9 -1 61.3 3.71
 -11 -9 1 68.05 3.62
 -11 -9 1 67.72 3.72
 -11 -9 1 68.59 3.22
 10 9 -1 8.46 1.09
 10 9 -1 10.51 0.72
 -10 -9 1 11.44 0.51
 -10 -9 1 10.34 1.12
 -10 -9 1 10.34 0.54
 9 9 -1 0.14 0.35
 9 9 -1 -1.02 0.54
 -9 -9 1 0.51 0.56
 -8 -9 1 7.15 0.95
 7 9 -1 9.26 0.82
 -7 -9 1 8.89 1
 6 9 -1 1.36 0.44
 6 9 -1 2.4 0.53
 -6 -9 1 0.86 0.74
 5 9 -1 95.4 5.72
 5 9 -1 94.4 5.67
 5 9 -1 106.24 4.43
 5 9 -1 104.37 5.01
 5 9 -1 101.83 4.68
 -5 -9 1 99.48 5.12
 4 9 -1 6.98 0.82
 4 9 -1 6.79 0.4
 4 9 -1 7.02 0.38
 4 9 -1 5.81 0.58
 4 9 -1 7.09 0.66
 -4 -9 1 6.37 0.9
 -4 -9 1 7.47 0.57
 -4 -9 1 8.25 0.72
 3 9 -1 0.17 0.52
 3 9 -1 1.63 0.26
 3 9 -1 1.08 0.2
 3 9 -1 1.02 0.4
 3 9 -1 1.36 0.48
 -3 -9 1 0.84 0.49
 -3 -9 1 0.4 0.5
 2 9 -1 66.56 3.6
 2 9 -1 70.75 3.83
 2 9 -1 68.08 3.47
 2 9 -1 66.59 3.81
 2 9 -1 72.94 3.25
 -2 -9 1 68.86 3.68
 -2 -9 1 75.16 3.95
 1 9 -1 86.48 4.37
 1 9 -1 91.4 4.04
 1 9 -1 90.69 4.89
 1 9 -1 89.91 4.98
 1 9 -1 88.2 4.41
 -1 -9 1 82.94 4.7
 -1 -9 1 88.22 4.45
 0 9 -1 41.23 2.3
 0 9 -1 40.1 2.04
 0 9 -1 35.65 1.93
 0 9 -1 36.72 2.01
 0 -9 1 37.82 1.93
 0 -9 1 39.12 2.12
 -1 9 -1 92.27 4.4
 -1 9 -1 83.03 4.77
 -1 9 -1 87.89 4.59
 -1 9 -1 89 4.44
 1 -9 1 91.74 4.31
 1 -9 1 85.18 4.55
 -2 9 -1 68.19 3.79
 -2 9 -1 69.44 3.77
 -2 9 -1 73.31 3.97
 -2 9 -1 72.25 3.73
 2 -9 1 71.5 4.1
 2 -9 1 71.39 3.37
 -3 9 -1 0.93 0.53
 -3 9 -1 0.89 0.44
 -3 9 -1 1.83 0.38
 3 -9 1 0.45 0.51
 3 -9 1 1.03 0.45
 -4 9 -1 6.99 0.75
 -4 9 -1 6.68 0.58
 -4 9 -1 7.35 0.49
 4 -9 1 7.87 0.59
 -5 9 -1 100.15 4.95
 -5 9 -1 101.16 5.61
 -5 9 -1 103.86 5.47
 -5 9 -1 102.85 6.26
 5 -9 1 102.46 5.22
 -6 9 -1 1.82 0.52
 -6 9 -1 1.63 0.46
 -6 9 -1 1.47 0.55
 6 -9 1 1.29 0.34
 -7 9 -1 9.69 0.69
 -7 9 -1 9.1 0.94
 -8 9 -1 7.2 0.69
 -8 9 -1 5.48 0.71
 -9 9 -1 0.3 0.54
 -9 9 -1 0.08 0.37
 -10 9 -1 9.47 1.08
 -11 9 -1 69.32 3.43
 -12 9 -1 1.2 0.67
 -13 9 -1 2.29 0.99
 -14 9 -1 9.75 1.06
 -15 9 -1 -0.03 0.99
 -16 9 -1 -0.84 0.71
 -17 9 -1 25.12 1.87
 -18 9 -1 0.45 0.77
 -19 9 -1 0.67 1.16
 -20 9 -1 2.28 0.89
 -21 9 -1 0.24 1.12
 -22 9 -1 -0.36 0.86
 22 8 -1 13 1.21
 22 8 -1 11.34 1.4
 21 8 -1 0.98 0.74
 21 8 -1 2.39 1.05
 20 8 -1 0.39 0.99
 20 8 -1 0.24 1.29
 19 8 -1 1.89 1.2
 19 8 -1 0.82 0.96
 18 8 -1 5.83 1.02
 18 8 -1 7.58 0.96
 17 8 -1 0.09 0.96
 17 8 -1 0.1 0.77
 -17 -8 1 -0.12 0.37
 16 8 -1 30.2 1.89
 16 8 -1 26.51 1.74
 -16 -8 1 28.95 1.78
 -15 -8 1 0.27 0.31
 14 8 -1 0.35 0.6
 -14 -8 1 0.11 0.28
 -14 -8 1 0.34 0.78
 -14 -8 1 -0.09 0.29
 13 8 -1 0.16 0.6
 -13 -8 1 0.46 0.56
 -13 -8 1 0.78 0.32
 -13 -8 1 0.33 0.26
 12 8 -1 52.55 2.74
 12 8 -1 50.84 2.78
 -12 -8 1 50.12 2.8
 -12 -8 1 50.47 2.72
 -12 -8 1 50.61 2.88
 11 8 -1 0.72 0.55
 11 8 -1 0.53 0.37
 -11 -8 1 0.47 0.21
 -11 -8 1 0.08 0.21
 -11 -8 1 -0.33 0.76
 10 8 -1 25.04 1.31
 -10 -8 1 22.44 1.55
 -10 -8 1 23.47 1.18
 -10 -8 1 23.47 1.12
 9 8 -1 8.51 0.93
 9 8 -1 6.89 0.56
 -9 -8 1 7.08 0.37
 -9 -8 1 7.04 0.76
 -9 -8 1 6.46 0.36
 8 8 -1 0.45 0.51
 8 8 -1 0.15 0.34
 -8 -8 1 -0.2 0.69
 7 8 -1 -0.23 0.66
 7 8 -1 0.87 0.35
 7 8 -1 0.2 0.53
 -7 -8 1 -0.35 0.68
 6 8 -1 130.7 7.16
 6 8 -1 132.08 7.9
 -6 -8 1 133.6 7.08
 5 8 -1 5.45 0.65
 5 8 -1 5.73 0.68
 5 8 -1 5.27 0.61
 -5 -8 1 4.41 0.65
 4 8 -1 3.38 0.68
 4 8 -1 3.03 0.47
 4 8 -1 3.33 0.2
 4 8 -1 3.51 0.23
 4 8 -1 2.85 0.57
 -4 -8 1 2.04 0.74
 3 8 -1 4.07 0.32
 3 8 -1 3.54 0.29
 3 8 -1 3.13 0.45
 3 8 -1 3.83 0.53
 3 8 -1 3.42 0.48
 -3 -8 1 1.98 0.74
 -3 -8 1 5.03 0.55
 2 8 -1 27.28 1.61
 2 8 -1 26.33 1.75
 2 8 -1 27.94 1.35
 2 8 -1 26.11 1.39
 2 8 -1 27.86 1.61
 -2 -8 1 30.26 1.5
 -2 -8 1 28.65 1.68
 1 8 -1 0.76 0.55
 1 8 -1 1.65 0.5
 1 8 -1 1.21 0.24
 1 8 -1 0.96 0.38
 -1 -8 1 0.14 0.44
 -1 -8 1 1.49 0.46
 0 8 -1 112.63 5.6
 0 8 -1 116.47 5.69
 0 8 -1 118.93 6.39
 0 8 -1 117.34 7.13
 0 -8 1 115.36 5.44
 0 -8 1 112.68 5.93
 -1 8 -1 0.41 0.45
 -1 8 -1 0.48 0.38
 -1 8 -1 1.41 0.43
 -1 8 -1 0.87 0.34
 1 -8 1 1.54 0.55
 1 -8 1 0.95 0.35
 -2 8 -1 28.71 1.57
 -2 8 -1 27.56 1.59
 -2 8 -1 30.51 1.68
 -2 8 -1 27.11 1.51
 2 -8 1 31.96 1.59
 2 -8 1 29.31 1.45
 -3 8 -1 3.37 0.5
 -3 8 -1 3.65 0.46
 -3 8 -1 3.1 0.39
 3 -8 1 3.73 0.47
 -4 8 -1 2.71 0.29
 -4 8 -1 3.56 0.61
 -4 8 -1 2.35 0.39
 4 -8 1 3.16 0.47
 -5 8 -1 5.07 0.51
 -5 8 -1 4.54 0.58
 -5 8 -1 3.85 0.43
 5 -8 1 5.98 0.42
 -6 8 -1 134.39 6.68
 -6 8 -1 133.76 6.98
 -6 8 -1 119.59 6.9
 6 -8 1 137.42 6.59
 -7 8 -1 0.77 0.66
 -7 8 -1 -0.03 0.35
 -7 8 -1 -0.68 0.46
 -8 8 -1 -0.77 0.47
 -8 8 -1 -0.61 0.67
 -9 8 -1 4.83 0.7
 -9 8 -1 6.8 0.75
 -10 8 -1 23.43 1.54
 -11 8 -1 0.49 0.82
 -12 8 -1 48.18 2.53
 -13 8 -1 0.68 0.91
 -14 8 -1 0.51 0.68
 -15 8 -1 -0.14 0.91
 -16 8 -1 26.94 1.88
 -17 8 -1 0.65 0.73
 -18 8 -1 4.88 1.21
 -19 8 -1 -0.3 0.77
 -20 8 -1 -0.48 1.08
 -21 8 -1 -0.96 0.79
 -22 8 -1 7.19 1.4
 22 7 -1 0.93 0.94
 22 7 -1 1.65 1.37
 21 7 -1 -0.68 0.96
 21 7 -1 -0.07 0.66
 20 7 -1 1.54 1.32
 20 7 -1 -0.73 0.91
 19 7 -1 7.39 1.1
 19 7 -1 5.3 1.34
 18 7 -1 1.06 0.89
 18 7 -1 1.89 1.16
 -18 -7 1 0.92 0.39
 17 7 -1 18.31 1.46
 17 7 -1 18.33 1.34
 -17 -7 1 17.45 1.11
 16 7 -1 1.49 0.79
 16 7 -1 2.36 0.89
 -16 -7 1 1.47 0.37
 15 7 -1 0.19 0.82
 -15 -7 1 1.99 0.4
 -15 -7 1 2.21 0.38
 14 7 -1 0.53 0.83
 -14 -7 1 2.67 0.61
 -14 -7 1 1.8 0.32
 -14 -7 1 2.1 0.4
 13 7 -1 2.98 0.64
 -13 -7 1 1.52 0.36
 -13 -7 1 0.73 0.74
 -13 -7 1 1.9 0.33
 12 7 -1 3.4 0.83
 -12 -7 1 2.85 0.36
 -12 -7 1 3.2 0.8
 -12 -7 1 3.83 0.36
 11 7 -1 31.49 1.85
 -11 -7 1 30.5 1.73
 -11 -7 1 30.86 1.6
 -11 -7 1 34.39 1.81
 10 7 -1 0.99 0.73
 -10 -7 1 0.7 0.69
 -10 -7 1 0.34 0.18
 9 7 -1 8.92 0.96
 9 7 -1 9.98 0.65
 -9 -7 1 9.05 0.51
 -9 -7 1 9.02 0.49
 -9 -7 1 8 0.78
 8 7 -1 0.46 0.38
 8 7 -1 -0.2 0.46
 8 7 -1 0.12 0.32
 -8 -7 1 0.19 0.14
 -8 -7 1 0.3 0.13
 -8 -7 1 0.57 0.66
 7 7 -1 0.08 0.22
 7 7 -1 -1.2 0.61
 7 7 -1 0.22 0.52
 -7 -7 1 0.52 0.65
 6 7 -1 0.7 0.4
 6 7 -1 -0.41 0.41
 6 7 -1 -0.1 0.49
 6 7 -1 0.28 0.23
 -6 -7 1 0.16 0.62
 5 7 -1 13.69 0.9
 5 7 -1 13.81 0.9
 5 7 -1 14.07 0.98
 -5 -7 1 14.84 1.15
 4 7 -1 0.28 0.4
 4 7 -1 -0.05 0.35
 4 7 -1 0.31 0.36
 4 7 -1 0.26 0.06
 4 7 -1 0.34 0.07
 4 7 -1 0.13 0.36
 -4 -7 1 -0.03 0.63
 3 7 -1 7.14 0.72
 3 7 -1 6.37 0.36
 3 7 -1 7.63 0.61
 3 7 -1 5.78 0.67
 3 7 -1 7.19 0.37
 3 7 -1 6.39 0.53
 -3 -7 1 6.69 0.51
 -3 -7 1 6.08 0.66
 2 7 -1 7.3 0.6
 2 7 -1 7.03 0.43
 2 7 -1 7.16 0.59
 2 7 -1 6.65 0.68
 2 7 -1 6.72 0.63
 2 7 -1 6.46 0.45
 -2 -7 1 6.82 0.63
 -2 -7 1 7.1 0.79
 1 7 -1 11.56 0.76
 1 7 -1 12.24 0.69
 1 7 -1 11.02 0.65
 1 7 -1 12.59 0.7
 1 7 -1 10.93 0.84
 1 7 -1 11.9 0.76
 -1 -7 1 13.15 0.83
 -1 -7 1 9.91 0.67
 0 7 -1 14.61 0.85
 0 7 -1 13.37 0.89
 0 7 -1 12.76 0.83
 0 7 -1 12.03 0.79
 0 7 -1 11.87 0.8
 0 -7 1 13.2 0.74
 0 -7 1 13.28 0.92
 -1 7 -1 11.99 0.93
 -1 7 -1 13.34 0.77
 -1 7 -1 13.06 0.79
 -1 7 -1 13.02 0.83
 1 -7 1 10.94 0.73
 1 -7 1 11.56 0.78
 -2 7 -1 7.08 0.57
 -2 7 -1 6.42 0.54
 -2 7 -1 6.47 0.55
 -2 7 -1 5.8 0.52
 2 -7 1 7.03 0.68
 2 -7 1 7.05 0.53
 -3 7 -1 6.56 0.53
 -3 7 -1 6.44 0.44
 -3 7 -1 7.78 0.59
 -3 7 -1 7.59 0.53
 3 -7 1 6.94 0.54
 3 -7 1 6.67 0.53
 -4 7 -1 1.02 0.22
 -4 7 -1 0.55 0.4
 -4 7 -1 0.45 0.31
 -4 7 -1 0.72 0.31
 4 -7 1 0.64 0.34
 4 -7 1 0.67 0.45
 -5 7 -1 14.05 0.86
 -5 7 -1 15.23 1
 -5 7 -1 13.29 0.87
 5 -7 1 11.7 0.84
 5 -7 1 15.33 0.86
 -6 7 -1 0.11 0.6
 -6 7 -1 0.39 0.44
 6 -7 1 0.21 0.49
 -7 7 -1 0.32 0.63
 -7 7 -1 -0.06 0.47
 7 -7 1 1.06 0.53
 -8 7 -1 0.63 0.37
 -8 7 -1 0.58 0.48
 -9 7 -1 9.15 0.97
 -9 7 -1 9.28 0.83
 -10 7 -1 0.8 0.75
 -11 7 -1 36.92 2
 -12 7 -1 4.88 0.97
 -13 7 -1 1.97 0.93
 -14 7 -1 2.97 0.73
 -15 7 -1 2.04 0.93
 -16 7 -1 1.41 0.72
 -17 7 -1 16.81 1.52
 -18 7 -1 1.89 1.04
 -19 7 -1 3.07 0.85
 -20 7 -1 1.57 1.11
 -21 7 -1 0.77 0.82
 -22 7 -1 1.14 1.14
 23 6 -1 1.93 1.5
 22 6 -1 0.14 0.88
 22 6 -1 0.56 1.37
 21 6 -1 -0.31 0.98
 21 6 -1 0.04 0.86
 20 6 -1 23 2.02
 20 6 -1 20.93 1.65
 19 6 -1 -0.09 1.17
 19 6 -1 -0.05 0.81
 -19 -6 1 0.25 0.47
 18 6 -1 2.29 0.87
 -18 -6 1 2.94 0.49
 17 6 -1 6.15 0.95
 -17 -6 1 4.61 0.54
 16 6 -1 0.55 0.74
 16 6 -1 -0.4 0.75
 -16 -6 1 0.38 0.46
 15 6 -1 5.12 0.73
 -15 -6 1 3.83 0.46
 -15 -6 1 3.64 0.48
 14 6 -1 50.84 3.3
 -14 -6 1 50.13 3.03
 -14 -6 1 48.84 2.96
 13 6 -1 1.1 0.55
 -13 -6 1 -0.27 0.34
 -13 -6 1 0.06 0.47
 -13 -6 1 0.46 0.3
 12 6 -1 0.39 0.71
 -12 -6 1 0.59 0.33
 -12 -6 1 0.04 0.31
 -12 -6 1 0.5 0.66
 11 6 -1 26.91 1.65
 -11 -6 1 26.41 1.56
 -11 -6 1 24.88 1.63
 -11 -6 1 24.66 1.28
 10 6 -1 24.79 1.47
 -10 -6 1 21.36 1.23
 -10 -6 1 24.89 1.46
 -10 -6 1 22.12 1.17
 9 6 -1 1.5 0.46
 9 6 -1 1.63 0.5
 -9 -6 1 1.45 0.22
 -9 -6 1 0.83 0.66
 -9 -6 1 1.65 0.27
 8 6 -1 128.98 7.01
 8 6 -1 127.63 7.48
 8 6 -1 140.85 6.32
 -8 -6 1 129.04 6.31
 -8 -6 1 122.69 5.88
 -8 -6 1 127.82 6.56
 7 6 -1 -0.25 0.37
 7 6 -1 1.12 0.6
 7 6 -1 -0.07 0.34
 -7 -6 1 -0.06 0.13
 -7 -6 1 0 0.15
 -7 -6 1 -0.43 0.43
 6 6 -1 -0.55 0.56
 6 6 -1 0.12 0.31
 6 6 -1 0.17 0.35
 6 6 -1 0.47 0.49
 -6 -6 1 -0.02 0.42
 -6 -6 1 1.17 0.5
 5 6 -1 71.81 3.4
 5 6 -1 73.57 3.62
 5 6 -1 69.58 3.67
 5 6 -1 68.41 4.42
 -5 -6 1 67.41 3.84
 4 6 -1 80.14 5.01
 4 6 -1 87.06 4.62
 4 6 -1 82.68 4.97
 4 6 -1 80.74 4.23
 -4 -6 1 83 4.73
 3 6 -1 18.74 1.04
 3 6 -1 20.31 1.03
 3 6 -1 20.1 1.38
 3 6 -1 20.04 1.14
 3 6 -1 20.06 1.03
 3 6 -1 18.79 1.14
 -3 -6 1 19.86 1.21
 -3 -6 1 20.65 1.34
 2 6 -1 200 9.54
 2 6 -1 213.77 10.61
 2 6 -1 202.18 14.77
 2 6 -1 196.63 9.76
 2 6 -1 199.01 10.31
 2 6 -1 197.2 10.03
 -2 -6 1 198.85 9.32
 -2 -6 1 196.97 12.5
 1 6 -1 35 2.17
 1 6 -1 34.45 2.02
 1 6 -1 35.6 1.87
 1 6 -1 33.65 1.71
 1 6 -1 32.45 1.98
 1 6 -1 33.31 1.97
 -1 -6 1 35.82 2.09
 -1 -6 1 34.21 1.69
 0 6 -1 23.65 1.32
 0 6 -1 21.26 1.32
 0 6 -1 22.63 1.44
 0 6 -1 24.19 1.19
 0 6 -1 23.87 1.53
 0 -6 1 24.91 1.27
 0 -6 1 21.65 1.13
 -1 6 -1 34.12 1.77
 -1 6 -1 33.73 1.79
 -1 6 -1 35.85 1.92
 -1 6 -1 33.76 1.8
 -1 6 -1 38.2 2.33
 1 -6 1 36.46 1.78
 1 -6 1 36.49 2.15
 -2 6 -1 196.55 9.73
 -2 6 -1 194.91 12.6
 -2 6 -1 195.88 10.47
 -2 6 -1 198.51 10.89
 2 -6 1 201.08 10.78
 2 -6 1 210.94 11.33
 -3 6 -1 19.45 1.08
 -3 6 -1 18.44 1.02
 -3 6 -1 20.87 1.24
 3 -6 1 19.82 1.24
 3 -6 1 22.28 1.17
 -4 6 -1 83.72 4.53
 -4 6 -1 87.89 4.59
 4 -6 1 84.54 4.5
 4 -6 1 84.59 4.48
 -5 6 -1 72.26 3.76
 -5 6 -1 72.81 3.74
 5 -6 1 71.14 3.58
 -6 6 -1 -0.34 0.45
 -6 6 -1 -0.31 0.41
 6 -6 1 -0.08 0.47
 -7 6 -1 -0.17 0.61
 -7 6 -1 0.12 0.5
 7 -6 1 0.32 0.36
 -8 6 -1 136.09 7.12
 -8 6 -1 133.52 6.74
 8 -6 1 129.21 6.73
 -9 6 -1 1.17 0.73
 -9 6 -1 0.54 0.56
 -10 6 -1 26.44 1.58
 -11 6 -1 30.71 1.82
 -12 6 -1 -0.64 0.81
 -13 6 -1 0.2 0.57
 -14 6 -1 49.02 2.61
 -15 6 -1 5.74 1.02
 -16 6 -1 0.15 0.65
 -17 6 -1 4.71 1.08
 -18 6 -1 1.55 0.73
 -19 6 -1 -1.28 1.01
 -20 6 -1 27.16 1.81
 -21 6 -1 0.34 1.07
 -22 6 -1 0.84 0.79
 -23 6 -1 4 1.24
 23 5 -1 0.52 1.45
 22 5 -1 3.42 1.11
 21 5 -1 2.09 0.81
 21 5 -1 2.3 1.04
 20 5 -1 2.21 1.34
 20 5 -1 0.04 0.74
 -20 -5 1 -0.61 0.53
 19 5 -1 17.04 1.23
 19 5 -1 13.98 1.66
 -19 -5 1 18.3 1.27
 18 5 -1 2.21 0.61
 18 5 -1 1.68 0.87
 -18 -5 1 1.13 0.49
 17 5 -1 5.79 0.99
 -17 -5 1 6.65 0.65
 16 5 -1 4.99 0.71
 -16 -5 1 5.94 0.59
 -16 -5 1 6.21 0.64
 15 5 -1 27.45 1.67
 -15 -5 1 29.85 1.6
 -15 -5 1 24.22 2
 14 5 -1 2.79 0.76
 -14 -5 1 2.29 0.41
 -14 -5 1 2.2 0.43
 13 5 -1 21.37 1.45
 -13 -5 1 22.17 1.16
 -13 -5 1 21.63 1.2
 12 5 -1 16.99 1.17
 -12 -5 1 15.99 0.87
 -12 -5 1 15.28 0.92
 11 5 -1 10.64 0.94
 -11 -5 1 11.64 0.83
 -11 -5 1 10.43 0.63
 -11 -5 1 10.53 0.69
 10 5 -1 6.07 0.61
 10 5 -1 6.54 0.78
 -10 -5 1 7.05 0.78
 -10 -5 1 6.38 0.45
 -10 -5 1 5.4 0.44
 9 5 -1 102.94 5.38
 9 5 -1 106.33 5.14
 9 5 -1 98.58 5.81
 -9 -5 1 104.02 5.11
 -9 -5 1 100.01 5.47
 -9 -5 1 97.95 4.9
 -9 -5 1 92.15 4.66
 8 5 -1 5.21 0.57
 8 5 -1 4.72 0.54
 8 5 -1 4.5 0.53
 -8 -5 1 5.13 0.34
 -8 -5 1 4.15 0.35
 -8 -5 1 4 0.61
 -8 -5 1 6.4 0.74
 7 5 -1 15.7 1.17
 7 5 -1 15.72 1
 7 5 -1 14.19 0.92
 -7 -5 1 13.82 0.79
 -7 -5 1 13.8 1.06
 -7 -5 1 14.9 0.86
 -7 -5 1 13.67 1
 6 5 -1 71.87 3.87
 6 5 -1 71.47 3.52
 -6 -5 1 67.2 3.83
 -6 -5 1 71.22 3.26
 -6 -5 1 69.14 3.54
 -6 -5 1 69.8 3.62
 5 5 -1 0.2 0.3
 5 5 -1 -0.13 0.43
 5 5 -1 -0.14 0.44
 -5 -5 1 -0.11 0.56
 -5 -5 1 -0.09 0.41
 4 5 -1 -0.16 0.19
 4 5 -1 0.08 0.42
 4 5 -1 -0.29 0.29
 -4 -5 1 0.11 0.38
 -4 -5 1 0.49 0.55
 3 5 -1 131.61 6.94
 3 5 -1 125.86 6.39
 3 5 -1 125.33 6.59
 -3 -5 1 133.28 7.44
 -3 -5 1 128.42 7.82
 2 5 -1 8.72 0.49
 2 5 -1 8.82 0.67
 2 5 -1 9.89 0.52
 2 5 -1 9.47 0.57
 2 5 -1 10.02 0.64
 -2 -5 1 9.12 0.67
 -2 -5 1 10.13 0.64
 -2 -5 1 8.59 0.57
 1 5 -1 -0.42 0.28
 1 5 -1 0.41 0.21
 1 5 -1 0.43 0.37
 1 5 -1 0.26 0.18
 1 5 -1 0.09 0.29
 -1 -5 1 0.45 0.28
 -1 -5 1 0.33 0.42
 -1 -5 1 0.1 0.32
 -1 -5 1 0.01 0.29
 0 5 -1 320.28 15.7
 0 5 -1 325.86 17.16
 0 5 -1 306.71 15.65
 0 5 -1 330.15 14.92
 0 -5 1 326.35 15.23
 0 -5 1 322.86 17.33
 0 -5 1 315.1 17.73
 0 -5 1 305.27 17.69
 -1 5 -1 0.59 0.26
 -1 5 -1 0.22 0.24
 -1 5 -1 -0.32 0.32
 -1 5 -1 -0.04 0.22
 1 -5 1 0.51 0.4
 1 -5 1 0.08 0.3
 1 -5 1 0.17 0.36
 1 -5 1 0.13 0.28
 -2 5 -1 11.09 0.69
 -2 5 -1 9.81 0.55
 -2 5 -1 10.1 0.65
 -2 5 -1 9.36 0.63
 2 -5 1 10.27 0.6
 2 -5 1 9.39 0.57
 -3 5 -1 124.34 7.01
 -3 5 -1 132.33 7.5
 -3 5 -1 120.58 6.7
 3 -5 1 127.33 6.54
 3 -5 1 120.26 6.48
 -4 5 -1 0.35 0.5
 4 -5 1 0.59 0.31
 -5 5 -1 -0.06 0.42
 -5 5 -1 0.11 0.54
 5 -5 1 -0.43 0.43
 -6 5 -1 72.13 3.57
 -6 5 -1 72.2 3.69
 6 -5 1 69.59 3.81
 -7 5 -1 13.38 0.95
 -7 5 -1 13.49 1
 7 -5 1 14.73 0.98
 -8 5 -1 5.12 0.66
 -8 5 -1 3.71 0.74
 8 -5 1 5.09 0.52
 -9 5 -1 103.67 5.49
 -9 5 -1 106.84 5.72
 9 -5 1 95.35 5.66
 -10 5 -1 6.94 0.73
 -11 5 -1 8.78 0.83
 -12 5 -1 16.37 1.23
 -13 5 -1 17.96 1.34
 -14 5 -1 3.33 0.68
 -15 5 -1 24.48 1.54
 -16 5 -1 6.62 1.06
 -17 5 -1 4.34 0.81
 -18 5 -1 1.25 0.97
 -19 5 -1 17.19 1.37
 -20 5 -1 0.18 1.04
 -21 5 -1 4.74 1.27
 -22 5 -1 3.44 0.88
 -23 5 -1 1 1.11
 23 4 -1 1.42 1.09
 22 4 -1 7.12 1.26
 21 4 -1 0.32 0.71
 21 4 -1 0.89 1.29
 -21 -4 1 -0.63 0.61
 20 4 -1 2.55 0.76
 20 4 -1 3.32 1.05
 -20 -4 1 2.82 0.64
 19 4 -1 2.06 0.56
 19 4 -1 2.1 0.89
 -19 -4 1 1.08 0.56
 18 4 -1 2.35 1.16
 18 4 -1 1.69 0.72
 -18 -4 1 2.19 0.57
 17 4 -1 -0.28 1.1
 17 4 -1 -0.1 0.68
 -17 -4 1 0.32 0.49
 16 4 -1 13.91 1.12
 -16 -4 1 14.13 1.01
 15 4 -1 0.72 0.65
 -15 -4 1 0.41 0.43
 -15 -4 1 0.45 0.43
 14 4 -1 5.54 0.78
 -14 -4 1 3.9 0.53
 -14 -4 1 3.86 0.5
 13 4 -1 9.18 0.91
 -13 -4 1 8.94 0.72
 -13 -4 1 11.23 0.72
 12 4 -1 22.22 1.48
 -12 -4 1 19.35 1.11
 -12 -4 1 19.2 1.06
 11 4 -1 8.48 0.73
 11 4 -1 8.05 0.8
 -11 -4 1 9.48 0.67
 -11 -4 1 10 0.6
 10 4 -1 4.3 0.61
 10 4 -1 3.68 0.62
 -10 -4 1 4.3 0.52
 -10 -4 1 4.83 0.64
 -10 -4 1 4.04 0.41
 -10 -4 1 5.11 0.44
 9 4 -1 6.58 0.68
 9 4 -1 6.2 0.67
 -9 -4 1 6.34 0.46
 -9 -4 1 7.36 0.84
 -9 -4 1 6.32 0.69
 -9 -4 1 6.88 0.51
 8 4 -1 3.08 0.45
 8 4 -1 3.31 0.55
 -8 -4 1 2.9 0.32
 -8 -4 1 2.64 0.69
 -8 -4 1 3.77 0.6
 -8 -4 1 3.23 0.32
 7 4 -1 0.66 0.48
 -7 -4 1 -0.77 0.53
 -7 -4 1 0.65 0.61
 -7 -4 1 0.37 0.23
 6 4 -1 84.9 4.53
 6 4 -1 87.87 4.74
 -6 -4 1 83.17 4.33
 -6 -4 1 79.53 3.99
 -6 -4 1 86.73 4.43
 -6 -4 1 80.34 4.39
 5 4 -1 -0.16 0.31
 5 4 -1 -0.23 0.43
 -5 -4 1 0.38 0.12
 -5 -4 1 0.23 0.52
 -5 -4 1 0.1 0.12
 -5 -4 1 -0.3 0.55
 4 4 -1 0.03 0.28
 4 4 -1 -0.21 0.39
 -4 -4 1 -0.15 0.35
 -4 -4 1 -0.38 0.35
 3 4 -1 6.68 0.42
 3 4 -1 6.17 0.48
 3 4 -1 5.79 0.55
 -3 -4 1 5.27 0.51
 -3 -4 1 6.87 0.64
 2 4 -1 17.6 0.89
 2 4 -1 16.47 0.91
 2 4 -1 17.08 0.9
 2 4 -1 17.07 1.05
 2 4 -1 17.08 1.11
 -2 -4 1 17.72 1.06
 -2 -4 1 17.77 1.05
 -2 -4 1 16.36 0.94
 1 4 -1 9.96 0.59
 1 4 -1 11.44 0.62
 1 4 -1 10.93 0.75
 1 4 -1 9.09 0.62
 1 4 -1 11.22 0.71
 -1 -4 1 10.17 0.72
 -1 -4 1 10.6 0.64
 -1 -4 1 11.08 0.6
 -1 -4 1 10.53 0.61
 -1 -4 1 11.14 0.59
 0 4 -1 62.96 3.42
 0 4 -1 68.28 3.65
 0 4 -1 66.11 3.36
 0 4 -1 71 3.65
 0 -4 1 68.68 3.98
 0 -4 1 72.92 3.98
 0 -4 1 69.95 3.62
 0 -4 1 71.22 3.38
 -1 4 -1 11.63 0.77
 -1 4 -1 11.22 0.68
 1 -4 1 10.76 0.67
 1 -4 1 11.31 0.64
 1 -4 1 11.91 0.62
 1 -4 1 9.42 0.65
 -2 4 -1 17.07 0.97
 -2 4 -1 17.54 0.95
 2 -4 1 17.87 0.96
 2 -4 1 17.33 1.06
 -3 4 -1 6.23 0.48
 -3 4 -1 6.06 0.4
 -3 4 -1 5.89 0.47
 3 -4 1 5.69 0.34
 3 -4 1 6.02 0.46
 -4 4 -1 -0.23 0.33
 -4 4 -1 -0.29 0.19
 -4 4 -1 -0.01 0.15
 4 -4 1 -0.21 0.4
 -5 4 -1 0.2 0.42
 -5 4 -1 0.99 0.54
 5 -4 1 0.13 0.43
 -6 4 -1 89.45 4.75
 -6 4 -1 88.28 4.34
 6 -4 1 81.42 5.29
 -7 4 -1 0.37 0.42
 -7 4 -1 0.75 0.4
 7 -4 1 -0.05 0.46
 -8 4 -1 3.48 0.53
 -8 4 -1 2.61 0.48
 -9 4 -1 5.3 0.65
 -9 4 -1 6.74 0.77
 9 -4 1 7.24 0.61
 -10 4 -1 5.57 0.65
 -11 4 -1 8.18 0.75
 -12 4 -1 20.42 1.36
 -13 4 -1 15.19 1.21
 -14 4 -1 0.66 0.84
 -15 4 -1 0.46 0.6
 -16 4 -1 8.85 1.09
 -17 4 -1 0.33 0.87
 -18 4 -1 0.88 0.66
 -19 4 -1 1.48 1.02
 -20 4 -1 1.94 0.77
 -21 4 -1 -0.04 1.04
 -22 4 -1 4.38 1.22
 -23 4 -1 0.22 1.05
 23 3 -1 7.78 1.36
 22 3 -1 0.28 1.41
 -22 -3 1 0.47 0.68
 21 3 -1 1.79 0.53
 21 3 -1 3.7 1.05
 -21 -3 1 1.86 0.67
 20 3 -1 3.25 0.73
 20 3 -1 1.71 0.98
 -20 -3 1 2.27 0.67
 19 3 -1 0.64 1.19
 19 3 -1 0.04 0.42
 -19 -3 1 0.25 0.42
 18 3 -1 0.02 0.63
 18 3 -1 0.43 1.12
 -18 -3 1 1.42 0.58
 17 3 -1 47.95 2.87
 17 3 -1 49.08 2.62
 -17 -3 1 49.86 2.72
 16 3 -1 1.36 0.78
 16 3 -1 1.05 0.62
 -16 -3 1 1.92 0.54
 15 3 -1 0.43 0.58
 -15 -3 1 0.54 0.49
 -15 -3 1 1.5 0.5
 14 3 -1 11.97 0.96
 -14 -3 1 13.43 0.85
 -14 -3 1 11.67 0.87
 13 3 -1 5.64 0.69
 -13 -3 1 5.14 0.54
 -13 -3 1 4.71 0.63
 12 3 -1 0.37 0.5
 12 3 -1 0.92 0.56
 -12 -3 1 -0.35 0.37
 -12 -3 1 0.39 0.38
 -12 -3 1 0.37 0.51
 11 3 -1 92.29 5.03
 11 3 -1 89.85 6.27
 -11 -3 1 94.05 5.19
 -11 -3 1 84.43 4.46
 -11 -3 1 91.42 4.44
 10 3 -1 4.03 0.59
 10 3 -1 4.72 0.5
 -10 -3 1 5.38 0.48
 -10 -3 1 4.82 0.6
 -10 -3 1 4.61 0.43
 9 3 -1 1.14 0.48
 9 3 -1 1.51 0.5
 -9 -3 1 1.7 0.34
 -9 -3 1 2.45 0.65
 -9 -3 1 1.53 0.36
 8 3 -1 3.22 0.54
 -8 -3 1 2.72 0.43
 -8 -3 1 2.93 0.66
 -8 -3 1 2.96 0.36
 7 3 -1 7.04 0.62
 7 3 -1 5.93 0.54
 -7 -3 1 6.82 0.55
 -7 -3 1 6.37 0.47
 -7 -3 1 5.75 0.44
 -7 -3 1 5.62 0.7
 6 3 -1 17.06 1.05
 6 3 -1 18.03 1.08
 -6 -3 1 18.49 1.1
 -6 -3 1 18.31 0.95
 -6 -3 1 16.85 0.93
 -6 -3 1 20.05 1.11
 5 3 -1 133.02 7.13
 5 3 -1 134.56 7.07
 -5 -3 1 133.58 7.22
 -5 -3 1 125.45 6.66
 -5 -3 1 125.43 6.65
 -5 -3 1 123.28 6.53
 4 3 -1 6.54 0.5
 4 3 -1 6.68 0.6
 -4 -3 1 6.21 0.59
 -4 -3 1 5.88 0.34
 -4 -3 1 5.37 0.33
 3 3 -1 -0.18 0.09
 3 3 -1 -0.15 0.26
 3 3 -1 -0.71 0.38
 -3 -3 1 -0.55 0.48
 -3 -3 1 -0.69 0.42
 2 3 -1 85.02 4.31
 2 3 -1 89.47 4.54
 2 3 -1 93.24 4.92
 -2 -3 1 84.76 5.16
 -2 -3 1 81.5 4.78
 1 3 -1 118.96 6.16
 1 3 -1 116 5.77
 1 3 -1 123.04 7.14
 1 3 -1 124.11 7.11
 -1 -3 1 111.1 6
 -1 -3 1 118.64 6.57
 -1 -3 1 110.28 6.26
 -1 -3 1 110.73 6.73
 0 3 -1 19.6 1.2
 0 3 -1 17.08 0.96
 0 3 -1 17.29 0.97
 0 -3 1 17.9 1.04
 0 -3 1 17.36 0.98
 0 -3 1 18.41 1.02
 0 -3 1 17.66 1.02
 -1 3 -1 113.97 6
 -1 3 -1 119.74 7.78
 1 -3 1 117.07 6.07
 1 -3 1 115.73 7.05
 -2 3 -1 82.21 4.21
 -2 3 -1 83.16 4.07
 2 -3 1 83.79 4.38
 -3 3 -1 -0.15 0.27
 -3 3 -1 -0.16 0.15
 3 -3 1 -0.18 0.35
 -4 3 -1 5.7 0.57
 4 -3 1 5.97 0.58
 -5 3 -1 130.08 6.98
 -5 3 -1 130.52 6.77
 5 -3 1 127.21 7.11
 -6 3 -1 20.09 1.25
 -6 3 -1 21.69 1.39
 6 -3 1 20.3 1.03
 6 -3 1 17.38 1.06
 -7 3 -1 5.92 0.59
 -7 3 -1 5.92 0.57
 7 -3 1 5.3 0.61
 7 -3 1 6.5 0.4
 -8 3 -1 3.06 0.5
 -8 3 -1 2.8 0.48
 8 -3 1 3.25 0.27
 8 -3 1 3.53 0.43
 -9 3 -1 0.91 0.6
 -9 3 -1 0.88 0.43
 9 -3 1 1.67 0.52
 9 -3 1 1.03 0.23
 -10 3 -1 5.59 0.76
 10 -3 1 4.71 0.54
 10 -3 1 6.24 0.41
 -11 3 -1 98.94 5.75
 11 -3 1 94.85 5.04
 -12 3 -1 0.29 0.69
 -13 3 -1 4.58 0.82
 -14 3 -1 10.2 0.91
 14 -3 1 12.08 1.06
 -15 3 -1 2.34 0.63
 -16 3 -1 2.12 0.64
 -17 3 -1 49.37 3.12
 -18 3 -1 1.18 0.66
 -19 3 -1 0.46 0.65
 -20 3 -1 2.32 1.03
 -21 3 -1 3.72 0.84
 -22 3 -1 0.31 1.05
 -23 3 -1 4.89 0.92
 23 2 -1 2.06 1.57
 22 2 -1 10.86 1.44
 -22 -2 1 11.94 1.08
 21 2 -1 1.33 1.33
 -21 -2 1 1.54 0.54
 20 2 -1 3.37 0.7
 20 2 -1 2.98 1.3
 -20 -2 1 3.92 0.6
 19 2 -1 1.61 0.89
 19 2 -1 0.94 0.44
 -19 -2 1 1.89 0.64
 18 2 -1 5.79 1.25
 18 2 -1 5.49 0.76
 -18 -2 1 4.92 0.74
 17 2 -1 2.75 0.65
 17 2 -1 2.19 1.1
 -17 -2 1 2.71 0.65
 16 2 -1 23.9 1.68
 16 2 -1 24.02 1.5
 -16 -2 1 27.41 1.48
 15 2 -1 11.43 0.93
 15 2 -1 11.69 1.13
 -15 -2 1 14.41 0.93
 14 2 -1 5.79 0.68
 -14 -2 1 5.15 0.64
 13 2 -1 9.49 0.81
 -13 -2 1 11.58 0.82
 -13 -2 1 9.64 0.75
 12 2 -1 54.5 2.97
 -12 -2 1 51.39 2.65
 -12 -2 1 49.2 2.9
 -12 -2 1 53.84 2.68
 11 2 -1 0.11 0.43
 -11 -2 1 -0.03 0.39
 -11 -2 1 -0.39 0.39
 -11 -2 1 0.74 0.62
 10 2 -1 6.03 0.52
 -10 -2 1 5.74 0.52
 -10 -2 1 5.25 0.73
 -10 -2 1 4.66 0.52
 9 2 -1 71.12 4.14
 9 2 -1 70.69 3.64
 -9 -2 1 68.54 3.52
 -9 -2 1 72.31 3.83
 -9 -2 1 67.51 3.67
 8 2 -1 28.89 1.67
 -8 -2 1 29.24 1.71
 -8 -2 1 27.35 1.63
 -8 -2 1 26.99 1.39
 7 2 -1 6.83 0.6
 7 2 -1 5.97 0.52
 -7 -2 1 5.79 0.47
 -7 -2 1 6.72 0.49
 -7 -2 1 7.04 0.73
 6 2 -1 216.48 10.48
 6 2 -1 203.15 10.2
 -6 -2 1 213.96 11.8
 -6 -2 1 205.23 11.22
 -6 -2 1 192.65 10.55
 5 2 -1 9.89 0.74
 5 2 -1 9.21 0.61
 -5 -2 1 9.76 0.64
 -5 -2 1 9.63 0.6
 -5 -2 1 9.56 0.59
 4 2 -1 17.67 1.16
 4 2 -1 17.63 0.92
 -4 -2 1 16.95 0.95
 -4 -2 1 17.23 0.96
 -4 -2 1 16.11 0.82
 3 2 -1 99.48 6.12
 3 2 -1 82.62 4.37
 -3 -2 1 82.77 5.02
 -3 -2 1 83.46 4.39
 2 2 -1 0.29 0.12
 2 2 -1 -0.45 0.23
 -2 -2 1 -0.06 0.37
 -2 -2 1 0.19 0.12
 1 2 -1 100.89 4.56
 1 2 -1 102.81 5.01
 1 2 -1 97.94 5.6
 -1 -2 1 98.09 5.96
 0 2 -1 151.43 7.82
 0 2 -1 164.85 11.1
 0 2 -1 153.9 8.07
 0 -2 1 151.49 7.35
 0 -2 1 154.46 7.7
 0 -2 1 161.52 8.07
 -1 2 -1 104.34 5.65
 1 -2 1 104.14 5.68
 -2 2 -1 -0.3 0.21
 2 -2 1 -0.52 0.28
 -3 2 -1 84.18 4.34
 3 -2 1 84.25 4.93
 -4 2 -1 18.51 1.06
 -4 2 -1 17.61 0.97
 4 -2 1 17.72 1.04
 -5 2 -1 10.05 0.5
 -5 2 -1 9.95 0.64
 -5 2 -1 7.87 0.6
 5 -2 1 9.39 0.7
 -6 2 -1 207.77 10.78
 -6 2 -1 198.9 11.28
 6 -2 1 208.25 10.66
 -7 2 -1 6.4 0.42
 -7 2 -1 6.34 0.56
 -7 2 -1 7.18 0.73
 7 -2 1 7.49 0.54
 7 -2 1 5.74 0.42
 -8 2 -1 30.62 1.65
 -8 2 -1 28.26 1.57
 -8 2 -1 31.79 1.63
 8 -2 1 30.96 1.6
 8 -2 1 26.12 1.7
 8 -2 1 29.64 1.52
 -9 2 -1 71.09 3.63
 -9 2 -1 65.23 3.55
 9 -2 1 76.24 3.74
 9 -2 1 71.92 3.72
 9 -2 1 66.1 3.59
 -10 2 -1 5.84 0.73
 -10 2 -1 5.15 0.36
 10 -2 1 5.87 0.43
 10 -2 1 5.31 0.54
 10 -2 1 7.64 0.91
 -11 2 -1 -1.29 0.61
 11 -2 1 -0.35 0.56
 11 -2 1 -0.1 0.31
 -12 2 -1 56.48 2.79
 12 -2 1 55.62 2.88
 12 -2 1 52.9 3.18
 -13 2 -1 10.26 0.83
 13 -2 1 10.02 0.68
 13 -2 1 10.27 0.98
 -14 2 -1 5.44 0.7
 14 -2 1 7.67 1.11
 -15 2 -1 10.17 1.08
 15 -2 1 13.77 1.16
 -16 2 -1 24.2 1.6
 -17 2 -1 1.96 0.85
 17 -2 1 0.22 0.76
 -18 2 -1 5.17 0.79
 -19 2 -1 2.26 0.72
 -20 2 -1 6.17 1.12
 -21 2 -1 1.71 0.73
 -22 2 -1 14.44 1.47
 -23 2 -1 0.06 1.05
 23 1 -1 1.43 1.16
 -23 -1 1 1.28 0.8
 22 1 -1 1.62 1.47
 -22 -1 1 1.34 0.79
 21 1 -1 -0.39 0.9
 -21 -1 1 1.3 0.76
 20 1 -1 1.94 1.29
 20 1 -1 -0.52 0.64
 -20 -1 1 -0.32 0.7
 19 1 -1 13.97 1.46
 19 1 -1 14.83 1.65
 -19 -1 1 14.92 1.05
 18 1 -1 0.61 0.54
 18 1 -1 0.5 0.77
 -18 -1 1 -0.28 0.43
 17 1 -1 13.97 0.97
 17 1 -1 12.36 1.41
 -17 -1 1 10.61 0.88
 16 1 -1 0.12 1.03
 16 1 -1 0.17 0.49
 -16 -1 1 0.86 0.43
 15 1 -1 19.02 1.43
 15 1 -1 21.45 1.58
 -15 -1 1 19.01 1.21
 14 1 -1 21.04 1.33
 -14 -1 1 19.26 1.3
 -14 -1 1 22.2 1.25
 13 1 -1 13.72 0.92
 -13 -1 1 13.41 1.06
 -13 -1 1 11.94 0.94
 -13 -1 1 15.41 0.97
 12 1 -1 3.15 0.5
 -12 -1 1 2.42 0.51
 -12 -1 1 2.5 0.54
 -12 -1 1 2.9 0.66
 11 1 -1 20.04 1.18
 -11 -1 1 22.68 1.24
 -11 -1 1 20.37 1.2
 10 1 -1 1.05 0.4
 -10 -1 1 0.63 0.53
 -10 -1 1 1.36 0.43
 -10 -1 1 0.58 0.3
 9 1 -1 92.96 5.32
 -9 -1 1 95.94 4.93
 -9 -1 1 90.28 4.64
 -9 -1 1 92.84 4.82
 8 1 -1 0.72 0.3
 -8 -1 1 1.58 0.38
 -8 -1 1 0.48 0.38
 7 1 -1 11.57 0.75
 -7 -1 1 11.04 0.75
 -7 -1 1 11.77 0.71
 -7 -1 1 11.11 0.66
 6 1 -1 32.96 1.77
 -6 -1 1 32.12 1.68
 -6 -1 1 34.65 1.78
 -6 -1 1 33.26 1.96
 5 1 -1 0.26 0.35
 -5 -1 1 0.48 0.29
 -5 -1 1 -0.04 0.26
 -5 -1 1 0.23 0.3
 4 1 -1 11.24 0.66
 -4 -1 1 10.81 0.71
 -4 -1 1 9.92 0.62
 3 1 -1 112.88 5.87
 -3 -1 1 117.52 5.79
 2 1 -1 106.91 5.6
 -2 -1 1 100.02 5.03
 1 1 -1 0.07 0.15
 -1 -1 1 -0.06 0.16
 0 1 -1 8.6 0.46
 0 1 -1 8.89 0.5
 0 1 -1 8.09 0.48
 0 -1 1 9.47 0.48
 0 -1 1 9 0.52
 -1 1 -1 -0.34 0.17
 1 -1 1 -0.02 0.16
 1 -1 1 -0.16 0.16
 -2 1 -1 102.84 5.53
 2 -1 1 101.71 5.7
 -3 1 -1 113.32 5.73
 -4 1 -1 10.44 0.64
 -4 1 -1 11.98 0.78
 4 -1 1 11.14 0.67
 -5 1 -1 0.25 0.3
 -5 1 -1 0.12 0.17
 -5 1 -1 -0.11 0.34
 5 -1 1 0.33 0.38
 -6 1 -1 34.95 1.77
 -6 1 -1 34.32 1.9
 -6 1 -1 34.35 2.08
 6 -1 1 33.7 1.71
 -7 1 -1 10.98 0.78
 -7 1 -1 10.91 0.78
 7 -1 1 9.99 0.73
 7 -1 1 11.81 0.65
 7 -1 1 11.28 0.82
 -8 1 -1 1.76 0.61
 -8 1 -1 1.3 0.26
 -8 1 -1 0.35 0.5
 8 -1 1 0.96 0.52
 8 -1 1 0.77 0.42
 -9 1 -1 88.43 4.61
 -9 1 -1 89.39 5.19
 9 -1 1 89.82 4.91
 9 -1 1 88 4.33
 9 -1 1 90.61 4.84
 -10 1 -1 0.52 0.25
 -10 1 -1 0.01 0.39
 10 -1 1 0.65 0.77
 10 -1 1 0.71 0.33
 10 -1 1 1.17 0.31
 -11 1 -1 21.45 1.24
 -11 1 -1 19.25 1.04
 11 -1 1 20.44 1.43
 11 -1 1 19.19 1.18
 11 -1 1 18.93 1.14
 -12 1 -1 2.55 0.52
 -12 1 -1 2.51 0.32
 12 -1 1 2.82 0.92
 12 -1 1 3.28 0.4
 -13 1 -1 16.1 1.04
 13 -1 1 14.59 1.19
 13 -1 1 15.84 0.93
 -14 1 -1 20.52 1.25
 14 -1 1 20.62 1.43
 14 -1 1 19 1.22
 -15 1 -1 21.73 1.31
 15 -1 1 20.08 1.64
 15 -1 1 20.4 1.22
 -16 1 -1 1.42 0.57
 16 -1 1 -0.53 1.02
 -17 1 -1 10.55 0.97
 17 -1 1 13.76 1.25
 -18 1 -1 -0.83 0.85
 -19 1 -1 16.19 1.39
 -20 1 -1 -0.9 0.9
 -21 1 -1 0.24 0.7
 -22 1 -1 2.43 1.02
 -23 1 -1 0.8 0.73
 -23 0 1 3.64 0.71
 22 0 -1 2.72 1.51
 21 0 -1 6.85 1.48
 -21 0 1 4.77 0.74
 20 0 -1 22.32 1.77
 20 0 -1 25.48 1.57
 -20 0 1 23.61 1.53
 19 0 -1 1.4 1.23
 19 0 -1 0.41 0.47
 18 0 -1 6.15 1.03
 18 0 -1 6.89 0.78
 -18 0 1 7.32 0.74
 17 0 -1 4.59 1.15
 17 0 -1 5.45 0.65
 -17 0 1 3.63 0.75
 16 0 -1 2.21 1.05
 -16 0 1 2.1 0.66
 15 0 -1 10.32 1.03
 15 0 -1 10.54 0.91
 -15 0 1 8.75 0.89
 14 0 -1 48.3 2.6
 14 0 -1 47.31 3.04
 -14 0 1 48.28 2.8
 -14 0 1 51.32 2.65
 13 0 -1 6.49 0.59
 -13 0 1 5.79 0.74
 -13 0 1 4.73 0.57
 -13 0 1 5.9 0.61
 12 0 -1 7.38 0.6
 -12 0 1 7.57 0.72
 -12 0 1 6.83 0.65
 -12 0 1 5.99 0.68
 11 0 -1 48.12 2.49
 -11 0 1 46.66 2.5
 -11 0 1 49.28 2.55
 -11 0 1 46.2 2.36
 10 0 -1 42.48 2.28
 -10 0 1 42.81 2.24
 -10 0 1 40.22 2.36
 -10 0 1 43.63 2.23
 9 0 -1 39.04 2.1
 -9 0 1 40.17 2.27
 -9 0 1 37.57 1.93
 -9 0 1 39.03 2.04
 8 0 -1 115.15 6.24
 -8 0 1 116.63 6.1
 -8 0 1 119.23 5.78
 -8 0 1 120.07 6.05
 7 0 -1 14.15 0.82
 -7 0 1 16.35 0.92
 -7 0 1 13.14 0.96
 -7 0 1 14 0.82
 6 0 -1 23.49 1.37
 -6 0 1 22.81 1.3
 -6 0 1 23.46 1.28
 -6 0 1 21.68 1.29
 5 0 -1 307.94 17.28
 -5 0 1 324.03 15.27
 -5 0 1 304.86 15.86
 4 0 -1 67.35 3.41
 -4 0 1 65.85 4.37
 3 0 -1 16.21 0.88
 -3 0 1 15.68 0.97
 2 0 -1 162.92 7.72
 -2 0 1 155.74 8.87
 1 0 -1 8.02 0.45
 -1 0 1 7.94 0.46
 0 0 -1 -0.05 0.12
 0 0 -1 0.01 0.2
 0 0 1 0.34 0.21
 0 0 1 -0.11 0.12
 -1 0 -1 8.63 0.48
 -1 0 -1 9.65 0.56
 1 0 1 8.18 0.46
 -2 0 -1 155.42 8.15
 2 0 1 168.44 7.58
 -3 0 -1 18.98 1.07
 3 0 1 22.74 1.46
 -4 0 -1 67.24 3.65
 -4 0 -1 62.82 3.13
 4 0 1 64.67 3.24
 -5 0 -1 320.6 18.12
 -5 0 -1 306.86 16.01
 -5 0 -1 312.18 16
 5 0 1 337.69 15.64
 -6 0 -1 21.25 1.24
 -6 0 -1 24.55 1.37
 -6 0 -1 23.34 1.15
 6 0 1 21.49 1.16
 6 0 1 22.63 1.24
 -7 0 -1 13.63 0.88
 -7 0 -1 12.96 0.68
 -7 0 -1 10.77 0.8
 7 0 1 12.72 0.88
 7 0 1 13.11 0.74
 -8 0 -1 117.7 7.27
 -8 0 -1 118.41 5.68
 8 0 1 116.15 7.21
 8 0 1 123.18 6.32
 8 0 1 114.35 6.57
 -9 0 -1 40.3 2.17
 -9 0 -1 38.48 1.97
 9 0 1 39.61 2.19
 9 0 1 41.11 2.45
 9 0 1 40.53 2.25
 -10 0 -1 39.82 2.21
 -10 0 -1 39.6 1.93
 10 0 1 37.25 1.92
 10 0 1 39.67 2.13
 10 0 1 41.94 2.1
 -11 0 -1 48.87 2.52
 -11 0 -1 50.29 2.74
 11 0 1 46.32 2.53
 11 0 1 50.56 2.79
 11 0 1 50.29 2.63
 -12 0 -1 5.94 0.48
 -12 0 -1 6.33 0.76
 12 0 1 8.01 1.03
 12 0 1 6.94 0.52
 -13 0 -1 5.31 0.75
 -13 0 -1 5.73 0.5
 13 0 1 5.21 0.47
 13 0 1 4.58 1.01
 -14 0 -1 49.87 2.57
 -14 0 -1 48.83 2.9
 14 0 1 48.59 2.76
 14 0 1 45.82 2.62
 -15 0 -1 8.41 0.8
 15 0 1 9.21 0.7
 15 0 1 9.82 1.26
 -16 0 -1 1.63 0.77
 16 0 1 1.64 1.07
 16 0 1 0.79 0.48
 -17 0 -1 5.14 0.89
 17 0 1 3.39 0.92
 -18 0 -1 5.95 0.79
 18 0 1 5.88 1.03
 -19 0 -1 -0.11 0.58
 -20 0 -1 27.17 1.67
 -21 0 -1 4.17 1.04
 -22 0 -1 1.79 1.01
 -23 0 -1 7.07 0.96
 23 -1 -1 0.34 1.43
 -23 1 1 -0.16 0.84
 22 -1 -1 2.51 1.1
 -22 1 1 1.64 0.9
 21 -1 -1 2.59 1.38
 -21 1 1 1.87 0.86
 20 -1 -1 0.11 0.85
 -20 1 1 0.71 0.77
 19 -1 -1 13.6 1.16
 -19 1 1 14.43 1.22
 18 -1 -1 1.14 0.84
 18 -1 -1 0.55 0.52
 -18 1 1 -0.42 0.72
 17 -1 -1 12.01 0.84
 17 -1 -1 12.32 1.37
 -17 1 1 10.64 1.02
 16 -1 -1 0.18 0.49
 16 -1 -1 1.26 1
 -16 1 1 -0.69 0.47
 15 -1 -1 21.91 1.48
 -15 1 1 20.36 1.36
 14 -1 -1 19.99 1.12
 14 -1 -1 20.02 1.52
 -14 1 1 20.54 1.28
 -14 1 1 17.14 1.24
 13 -1 -1 16.79 0.95
 -13 1 1 14.41 0.96
 -13 1 1 12.85 1.06
 12 -1 -1 3.51 0.44
 -12 1 1 3.03 0.59
 -12 1 1 2.95 0.6
 -12 1 1 4.51 0.65
 11 -1 -1 22.08 1.14
 -11 1 1 21.36 1.23
 -11 1 1 18.55 1.22
 -11 1 1 19.75 1.21
 10 -1 -1 0.77 0.32
 -10 1 1 1.02 0.35
 -10 1 1 0.94 0.5
 -10 1 1 0.93 0.52
 9 -1 -1 92.46 4.81
 -9 1 1 89.78 4.81
 -9 1 1 87.87 4.4
 -9 1 1 89.29 4.64
 8 -1 -1 0.3 0.31
 -8 1 1 1.47 0.49
 -8 1 1 0.49 0.44
 -8 1 1 1.3 0.43
 -7 1 1 12.35 0.78
 -7 1 1 10.66 0.73
 -7 1 1 11.18 0.76
 -6 1 1 34.46 1.74
 -6 1 1 33.48 2.06
 5 -1 -1 0.77 0.3
 -5 1 1 0.33 0.36
 4 -1 -1 11.31 0.73
 -4 1 1 11.06 0.73
 3 -1 -1 114.59 6.25
 -3 1 1 116.36 6.09
 2 -1 -1 99 4.89
 -2 1 1 100.62 5.76
 1 -1 -1 -0.21 0.18
 -1 1 1 -0.32 0.17
 0 -1 -1 9.92 0.54
 0 1 1 8.24 0.48
 -1 -1 -1 -0.14 0.19
 1 1 1 -0.45 0.24
 -2 -1 -1 98.1 5.13
 2 1 1 102.06 4.83
 -3 -1 -1 108.86 5.98
 3 1 1 114.3 5.31
 -4 -1 -1 9.86 0.58
 -4 -1 -1 9.98 0.71
 4 1 1 10.4 0.58
 -5 -1 -1 0.46 0.29
 -5 -1 -1 0.03 0.39
 5 1 1 -0.08 0.23
 -6 -1 -1 32.36 1.65
 -6 -1 -1 34.73 1.86
 -6 -1 -1 31.19 1.68
 6 1 1 32 2.16
 6 1 1 33.81 1.84
 -7 -1 -1 11 0.76
 -7 -1 -1 10.85 0.72
 7 1 1 11.4 0.67
 7 1 1 12.27 0.96
 -8 -1 -1 0.6 0.46
 8 1 1 0.42 0.28
 8 1 1 0.15 0.69
 -9 -1 -1 87.64 5.24
 -9 -1 -1 89.66 4.49
 9 1 1 92.88 4.96
 9 1 1 87.39 4.43
 9 1 1 89.17 4.99
 -10 -1 -1 0.96 0.52
 -10 -1 -1 0.94 0.35
 10 1 1 0.11 0.37
 10 1 1 1.03 0.41
 10 1 1 1.08 0.56
 -11 -1 -1 19.26 1.17
 -11 -1 -1 21.34 1.11
 11 1 1 20.35 1.22
 11 1 1 20.7 1.34
 11 1 1 17.92 1.15
 -12 -1 -1 2.48 0.41
 -12 -1 -1 1.24 0.6
 12 1 1 2.75 0.47
 12 1 1 2.56 0.68
 -13 -1 -1 14.18 0.93
 -13 -1 -1 13.45 0.94
 13 1 1 15.13 0.94
 13 1 1 16.26 1.33
 -14 -1 -1 21.49 1.3
 -14 -1 -1 19.23 1.17
 14 1 1 19.04 1.2
 14 1 1 20.56 1.42
 -15 -1 -1 20.47 1.16
 -15 -1 -1 19.66 1.24
 15 1 1 19.43 1.65
 15 1 1 21.72 1.66
 -16 -1 -1 -0.03 0.49
 16 1 1 1.57 1.03
 -17 -1 -1 10.02 1.04
 17 1 1 11.59 1.18
 -18 -1 -1 0.86 0.78
 18 1 1 1.27 0.88
 -19 -1 -1 14.74 1.26
 19 1 1 13.52 1.37
 -20 -1 -1 -0.34 0.62
 20 1 1 -0.13 0.86
 -21 -1 -1 1.16 0.67
 -22 -1 -1 2.15 0.99
 -23 -1 -1 0.24 0.9
 23 -2 -1 1.61 1.46
 -23 2 1 1.19 0.94
 22 -2 -1 14.42 1.53
 -22 2 1 12.7 1.31
 21 -2 -1 0.02 1.34
 -21 2 1 0.1 0.9
 20 -2 -1 3.33 0.99
 -20 2 1 4.45 0.96
 19 -2 -1 2.09 1.23
 19 -2 -1 2.13 0.51
 -19 2 1 2.21 0.66
 18 -2 -1 5.32 0.62
 18 -2 -1 6.15 1.01
 -18 2 1 5.1 0.73
 17 -2 -1 2.09 1.15
 17 -2 -1 0.99 0.48
 -17 2 1 1.69 0.61
 16 -2 -1 24.47 1.62
 -16 2 1 23.77 1.6
 15 -2 -1 11.14 0.84
 15 -2 -1 14.89 1.31
 -15 2 1 12.64 0.89
 -15 2 1 11.91 1.06
 14 -2 -1 5.56 0.52
 14 -2 -1 5.25 1.04
 -14 2 1 4.81 0.63
 -14 2 1 5.13 0.57
 13 -2 -1 10.03 0.74
 13 -2 -1 11.26 0.98
 -13 2 1 10.85 0.85
 -13 2 1 10.35 0.93
 12 -2 -1 55.14 2.97
 -12 2 1 56.88 2.89
 -12 2 1 53.63 2.93
 11 -2 -1 0.36 0.29
 -11 2 1 0.21 0.45
 -11 2 1 -0.15 0.4
 -11 2 1 0.15 0.36
 10 -2 -1 4.61 0.47
 -10 2 1 5.78 0.57
 -10 2 1 6.32 0.59
 -10 2 1 5.96 0.57
 9 -2 -1 68.55 3.98
 -9 2 1 71.3 3.76
 -9 2 1 76.91 3.66
 -9 2 1 66.18 3.48
 -8 2 1 28.9 1.76
 -8 2 1 27.43 1.69
 -8 2 1 29.91 1.63
 -7 2 1 7.43 0.57
 -7 2 1 5.91 0.54
 6 -2 -1 199.97 10.7
 -6 2 1 211.32 11.11
 -6 2 1 202.62 10.57
 5 -2 -1 9.24 0.69
 -5 2 1 10.21 0.73
 4 -2 -1 16.2 1.01
 -4 2 1 18.3 1.19
 3 -2 -1 86.82 4.04
 -3 2 1 81.52 4.03
 2 -2 -1 0.09 0.34
 1 -2 -1 109.08 5.67
 -1 2 1 108.99 5.5
 0 -2 -1 150.18 8.11
 0 2 1 163.07 8.02
 -1 -2 -1 94.99 5.59
 1 2 1 96.18 5.52
 -2 -2 -1 0.32 0.33
 2 2 1 -0.18 0.19
 -3 -2 -1 80.94 4.15
 -3 -2 -1 84.63 4.51
 3 2 1 84.32 4.07
 -4 -2 -1 17.36 1.11
 -4 -2 -1 16.6 0.9
 4 2 1 19 0.98
 -5 -2 -1 9.7 0.65
 -5 -2 -1 10.01 0.72
 -5 -2 -1 8.78 0.63
 5 2 1 8.68 0.79
 5 2 1 10.7 0.58
 -6 -2 -1 195.66 10.5
 -6 -2 -1 203.62 11.6
 -6 -2 -1 198.08 10.28
 6 2 1 186.92 9.5
 6 2 1 201.03 10.63
 -7 -2 -1 6.33 0.57
 -7 -2 -1 7.21 0.48
 7 2 1 5.68 0.52
 7 2 1 5.95 0.78
 -8 -2 -1 29.3 1.65
 -8 -2 -1 28.61 1.69
 8 2 1 30.79 1.62
 8 2 1 27.98 1.65
 -9 -2 -1 70.38 3.58
 -9 -2 -1 69.51 4.02
 9 2 1 71.28 3.68
 9 2 1 66.41 4.12
 9 2 1 70.2 3.71
 -10 -2 -1 5.8 0.61
 -10 -2 -1 5.47 0.55
 10 2 1 5.68 0.57
 10 2 1 5.08 0.54
 10 2 1 5.49 0.89
 -11 -2 -1 0.37 0.39
 -11 -2 -1 -0.11 0.34
 11 2 1 0.25 0.29
 11 2 1 0.52 0.57
 11 2 1 0.36 0.28
 -12 -2 -1 51.86 2.63
 -12 -2 -1 53.55 2.63
 12 2 1 46.34 2.73
 12 2 1 53.15 2.69
 12 2 1 53.8 2.91
 -13 -2 -1 10.44 0.79
 -13 -2 -1 11.26 0.79
 13 2 1 13.31 1.24
 13 2 1 11.21 0.8
 -14 -2 -1 6.3 0.74
 -14 -2 -1 5.44 0.64
 14 2 1 6.06 1.09
 -15 -2 -1 13.39 1.04
 -15 -2 -1 13.24 0.88
 -16 -2 -1 21.43 1.44
 -16 -2 -1 24.75 1.32
 16 2 1 23.13 1.77
 -17 -2 -1 1.01 0.46
 -17 -2 -1 0.73 0.54
 17 2 1 1.03 1.13
 -18 -2 -1 5.74 0.74
 18 2 1 7.25 1.36
 -19 -2 -1 2.31 0.85
 19 2 1 1.75 1.25
 -20 -2 -1 1.95 0.91
 -21 -2 -1 1.06 0.65
 -22 -2 -1 11.4 1.08
 -23 -2 -1 1.41 0.89
 23 -3 -1 8.27 1.62
 -23 3 1 9.45 1.25
 22 -3 -1 1.57 1.02
 -22 3 1 0.35 0.98
 21 -3 -1 3 1.34
 -21 3 1 3.97 1.06
 20 -3 -1 4.48 1.03
 -20 3 1 4.14 1
 19 -3 -1 1.51 1.19
 -19 3 1 0.53 0.84
 18 -3 -1 -0.28 1.08
 18 -3 -1 0.38 0.41
 -18 3 1 0.69 0.63
 17 -3 -1 44.18 2.6
 17 -3 -1 51.07 2.89
 -17 3 1 42.68 2.49
 16 -3 -1 2.42 1.05
 -16 3 1 1.61 0.79
 15 -3 -1 1.38 0.69
 15 -3 -1 1.41 0.42
 -15 3 1 1.64 0.75
 -15 3 1 0.87 0.55
 14 -3 -1 12.8 0.78
 14 -3 -1 10.66 1.2
 -14 3 1 11.75 0.93
 -14 3 1 14.53 0.93
 13 -3 -1 6.01 0.52
 13 -3 -1 4.37 0.95
 -13 3 1 5.36 0.81
 12 -3 -1 0.29 0.35
 12 -3 -1 0.27 0.55
 -12 3 1 -0.03 0.45
 -12 3 1 -0.38 0.62
 11 -3 -1 89.68 4.58
 -11 3 1 92.47 4.89
 -11 3 1 88.74 5
 -11 3 1 98.08 4.99
 10 -3 -1 4.99 0.4
 -10 3 1 4.41 0.65
 -10 3 1 4.57 0.42
 -9 3 1 1.5 0.59
 -9 3 1 1.45 0.39
 -9 3 1 0.93 0.37
 -8 3 1 3.19 0.46
 -8 3 1 3.33 0.48
 -8 3 1 3.34 0.34
 -7 3 1 5.96 0.56
 -7 3 1 6.56 0.65
 6 -3 -1 18.65 1.08
 -6 3 1 17.54 1.01
 5 -3 -1 127.78 6.4
 -5 3 1 125.09 6.8
 4 -3 -1 6.57 0.52
 -4 3 1 6.14 0.48
 3 -3 -1 -0.67 0.29
 -3 3 1 -1.07 0.36
 2 -3 -1 81.39 4.09
 -2 3 1 90.18 4.36
 1 -3 -1 116.46 5.57
 0 -3 -1 17.85 1.03
 0 -3 -1 19.93 0.96
 0 3 1 17.98 1.04
 -1 -3 -1 113.67 6.67
 1 3 1 113.82 6.4
 -2 -3 -1 82.13 4.83
 -2 -3 -1 83.83 4.84
 2 3 1 84.64 4.11
 -3 -3 -1 0.07 0.32
 -3 -3 -1 0.14 0.23
 3 3 1 0.35 0.22
 -4 -3 -1 5.97 0.56
 -4 -3 -1 6.63 0.49
 -4 -3 -1 5.29 0.52
 4 3 1 6.81 0.49
 4 3 1 5.76 0.41
 -5 -3 -1 129.19 6.13
 -5 -3 -1 130.25 6.72
 -5 -3 -1 130.49 6.8
 5 3 1 129.61 7.37
 5 3 1 143.04 8.53
 -6 -3 -1 20.26 1.09
 -6 -3 -1 19.25 1.17
 6 3 1 16.92 1.08
 6 3 1 19.83 1.16
 -7 -3 -1 6.31 0.48
 7 3 1 6.84 0.79
 7 3 1 6.22 0.54
 -8 -3 -1 4.25 0.48
 -8 -3 -1 3.55 0.5
 8 3 1 3.55 0.43
 8 3 1 3.21 0.6
 -9 -3 -1 0.71 0.45
 -9 -3 -1 0.73 0.49
 9 3 1 1.49 0.37
 9 3 1 -0.57 0.73
 -10 -3 -1 4.58 0.48
 -10 -3 -1 5.24 0.61
 10 3 1 5.42 0.54
 10 3 1 5.26 0.87
 10 3 1 4.75 0.49
 -11 -3 -1 96.23 4.65
 -11 -3 -1 97.83 5.04
 11 3 1 88.09 5.69
 11 3 1 98.02 5.16
 11 3 1 90.02 4.7
 -12 -3 -1 0.39 0.46
 -12 -3 -1 0.46 0.52
 12 3 1 0.01 0.31
 12 3 1 -0.02 0.4
 12 3 1 -0.26 0.83
 -13 -3 -1 5.48 0.69
 -13 -3 -1 4.58 0.61
 13 3 1 4.04 0.77
 -14 -3 -1 10.71 0.85
 -14 -3 -1 12.44 0.95
 14 3 1 12.49 1.28
 -15 -3 -1 1.04 0.48
 -15 -3 -1 0.12 0.62
 15 3 1 0.16 1
 -16 -3 -1 2.44 0.53
 -16 -3 -1 1.47 0.39
 16 3 1 1.68 0.8
 -17 -3 -1 53.99 2.81
 -17 -3 -1 55.13 3.01
 17 3 1 51.4 2.94
 -18 -3 -1 0.1 0.48
 -18 -3 -1 -0.63 0.72
 18 3 1 2.21 0.88
 -19 -3 -1 0.44 0.56
 19 3 1 -1.17 0.88
 -20 -3 -1 3.52 0.67
 20 3 1 0.67 0.93
 -21 -3 -1 1.37 0.61
 21 3 1 2.84 1.02
 -22 -3 -1 0.55 0.61
 -23 -3 -1 8.24 1.08
 23 -4 -1 4.22 1.48
 -23 4 1 3.12 0.8
 22 -4 -1 5.44 1.14
 -22 4 1 6.32 0.95
 21 -4 -1 1.26 0.93
 -21 4 1 1.57 0.97
 20 -4 -1 4.75 1.33
 -20 4 1 2.97 1
 19 -4 -1 0.03 0.8
 -19 4 1 1.96 0.99
 18 -4 -1 -0.07 0.42
 18 -4 -1 1.66 1.13
 -18 4 1 -0.33 0.9
 17 -4 -1 0.35 0.35
 17 -4 -1 2.89 1.1
 -17 4 1 0.03 0.85
 16 -4 -1 15.93 1.25
 -16 4 1 12.09 1.04
 15 -4 -1 0.5 0.33
 15 -4 -1 -0.43 0.92
 -15 4 1 0.93 0.49
 -15 4 1 -0.1 0.75
 14 -4 -1 2.83 0.69
 14 -4 -1 3.91 0.42
 -14 4 1 2.82 0.54
 13 -4 -1 10.28 0.65
 13 -4 -1 9.36 1.06
 -13 4 1 10.8 0.77
 -13 4 1 8.85 0.96
 12 -4 -1 21.49 1.17
 12 -4 -1 17.38 1.28
 -12 4 1 20.12 1.14
 -12 4 1 22.48 1.28
 11 -4 -1 8.08 0.53
 11 -4 -1 8.84 0.95
 -11 4 1 7.37 0.87
 -11 4 1 9.31 0.64
 10 -4 -1 3.16 0.57
 -10 4 1 4.36 0.71
 -10 4 1 3.73 0.43
 -10 4 1 3.29 0.5
 -9 4 1 7.9 0.56
 -9 4 1 7.25 0.75
 -9 4 1 7.67 0.8
 -8 4 1 3.1 0.57
 -8 4 1 3.49 0.5
 7 -4 -1 0.13 0.41
 -7 4 1 0.45 0.34
 6 -4 -1 85.55 4.57
 -6 4 1 85.77 4.64
 5 -4 -1 -0.01 0.37
 -5 4 1 0.1 0.31
 4 -4 -1 0.29 0.5
 -4 4 1 -0.01 0.29
 3 -4 -1 6.5 0.5
 -3 4 1 5.4 0.47
 2 -4 -1 17.09 1.02
 -2 4 1 18 0.98
 1 -4 -1 11.27 0.67
 -1 4 1 12.17 0.74
 0 -4 -1 67.85 3.33
 0 -4 -1 69.96 3.5
 0 4 1 70.36 4.34
 -1 -4 -1 8.4 0.56
 1 4 1 9.83 0.56
 1 4 1 10.83 0.53
 -2 -4 -1 18.27 0.98
 -2 -4 -1 16.99 0.94
 2 4 1 16.73 0.98
 -3 -4 -1 5.96 0.42
 -3 -4 -1 5.72 0.45
 3 4 1 6.07 0.44
 -4 -4 -1 0.04 0.34
 -4 -4 -1 0.01 0.44
 4 4 1 -0.38 0.2
 4 4 1 -0.73 0.36
 -5 -4 -1 0.43 0.24
 -5 -4 -1 -0.75 0.44
 5 4 1 0.04 0.44
 5 4 1 0.46 0.29
 -6 -4 -1 77.71 3.83
 -6 -4 -1 78.63 3.7
 6 4 1 80.86 4.02
 6 4 1 81.06 3.88
 6 4 1 82.19 3.82
 -7 -4 -1 0.71 0.44
 -7 -4 -1 0.3 0.28
 7 4 1 0.84 0.63
 7 4 1 0.67 0.32
 -8 -4 -1 2.71 0.38
 -8 -4 -1 3.18 0.46
 8 4 1 3.1 0.58
 8 4 1 2.38 0.38
 -9 -4 -1 7.64 0.54
 -9 -4 -1 6.85 0.59
 -9 -4 -1 6.75 0.62
 9 4 1 6.68 0.81
 9 4 1 7.04 0.55
 -10 -4 -1 5.13 0.65
 -10 -4 -1 4.21 0.45
 10 4 1 4.73 0.51
 10 4 1 5.37 0.72
 10 4 1 4.47 0.59
 -11 -4 -1 8.87 0.7
 -11 -4 -1 8.41 0.71
 11 4 1 9.14 0.68
 11 4 1 8.29 1.04
 11 4 1 8.87 0.69
 -12 -4 -1 19.51 1.28
 -12 -4 -1 20.78 1.2
 12 4 1 20.26 1.25
 12 4 1 21.63 1.4
 -13 -4 -1 7.73 0.76
 -13 -4 -1 9.69 0.81
 13 4 1 9.39 1.14
 13 4 1 8.78 0.74
 -14 -4 -1 2.85 0.61
 -14 -4 -1 1.89 0.45
 14 4 1 2.34 0.73
 -15 -4 -1 0.56 0.52
 -15 -4 -1 0.49 0.42
 15 4 1 0.73 0.73
 -16 -4 -1 11.96 0.98
 -16 -4 -1 10.44 0.93
 16 4 1 14.54 1.45
 -17 -4 -1 0.57 0.55
 -17 -4 -1 1.49 0.69
 17 4 1 0.89 1.15
 -18 -4 -1 0.76 0.42
 -18 -4 -1 1.63 0.53
 18 4 1 1.44 1.18
 -19 -4 -1 3.12 0.78
 19 4 1 0.38 1.25
 -20 -4 -1 2.96 0.8
 20 4 1 3.64 1.32
 -21 -4 -1 -0.83 0.76
 -22 -4 -1 6.74 0.98
 -23 -4 -1 0.29 0.77
 23 -5 -1 1.49 1.05
 -23 5 1 -0.01 1.01
 22 -5 -1 2.78 1.39
 -22 5 1 0.82 1.06
 21 -5 -1 1.27 0.89
 -21 5 1 3.5 1.06
 20 -5 -1 -0.27 0.81
 -20 5 1 1.98 1.04
 19 -5 -1 19.83 1.77
 -19 5 1 20.71 1.48
 18 -5 -1 0.84 0.81
 -18 5 1 0.08 0.66
 17 -5 -1 6.07 0.96
 -17 5 1 6.07 0.85
 16 -5 -1 4.61 1.07
 -16 5 1 4.1 0.93
 -16 5 1 6.08 0.74
 15 -5 -1 27.54 1.8
 15 -5 -1 26.46 1.48
 -15 5 1 26.48 1.72
 -15 5 1 25.36 1.77
 14 -5 -1 3.12 0.4
 14 -5 -1 2.18 0.69
 -14 5 1 3.4 0.66
 -14 5 1 2.38 0.55
 13 -5 -1 23.17 1.23
 13 -5 -1 20.22 1.52
 -13 5 1 22.07 1.48
 -13 5 1 22.98 1.33
 12 -5 -1 18.49 1.25
 12 -5 -1 15.76 0.86
 -12 5 1 12.94 1.06
 -12 5 1 15.03 0.91
 11 -5 -1 12.41 0.89
 -11 5 1 9.15 0.85
 -11 5 1 9.82 0.72
 -10 5 1 5.95 0.54
 -10 5 1 5.52 0.82
 9 -5 -1 103.69 5.05
 -9 5 1 87.78 5.86
 -9 5 1 99.12 5.38
 8 -5 -1 4.81 0.54
 -8 5 1 4.29 0.58
 7 -5 -1 12.33 0.89
 -7 5 1 14.17 1
 -7 5 1 15.09 0.95
 6 -5 -1 70.86 3.24
 -6 5 1 66.56 3.61
 5 -5 -1 -0.34 0.39
 -5 5 1 0.39 0.46
 4 -5 -1 -0.28 0.37
 -4 5 1 -0.16 0.3
 3 -5 -1 127.5 6.66
 -3 5 1 130.87 7.07
 2 -5 -1 8.38 0.61
 -2 5 1 9.29 0.64
 1 -5 -1 0.76 0.47
 -1 5 1 0.2 0.36
 0 -5 -1 311.06 17.97
 0 -5 -1 320.41 15.37
 0 5 1 337.65 16.35
 -1 -5 -1 -0.14 0.38
 -1 -5 -1 0.01 0.17
 1 5 1 -0.39 0.21
 1 5 1 -0.01 0.22
 -2 -5 -1 10.02 0.64
 2 5 1 8.85 0.57
 -3 -5 -1 124.58 7.48
 -3 -5 -1 122.86 6.46
 3 5 1 131.1 6.13
 -4 -5 -1 -0.08 0.46
 -4 -5 -1 -0.06 0.14
 4 5 1 0.13 0.33
 4 5 1 0.8 0.29
 -5 -5 -1 0.18 0.34
 -5 -5 -1 0.33 0.48
 5 5 1 -0.38 0.41
 5 5 1 -0.06 0.3
 -6 -5 -1 72.17 3.43
 -6 -5 -1 71.49 3.43
 6 5 1 67.14 3.68
 6 5 1 74.24 3.39
 -7 -5 -1 13.11 0.74
 -7 -5 -1 14.41 0.91
 7 5 1 12.07 0.89
 7 5 1 13.86 0.78
 -8 -5 -1 4.6 0.57
 -8 -5 -1 3.83 0.39
 8 5 1 5.83 0.78
 8 5 1 4.14 0.42
 -9 -5 -1 93.35 4.99
 -9 -5 -1 102.51 4.66
 -9 -5 -1 99.66 5.51
 9 5 1 93.18 5.49
 9 5 1 95.17 5.16
 -10 -5 -1 6.32 0.59
 -10 -5 -1 6.92 0.63
 10 5 1 5.47 0.51
 10 5 1 5.08 0.57
 10 5 1 5.45 0.9
 -11 -5 -1 10.86 0.94
 -11 -5 -1 11.64 0.79
 11 5 1 11.44 0.76
 11 5 1 11.22 0.98
 -12 -5 -1 15.95 1.03
 -12 -5 -1 15.89 1.14
 12 5 1 19.31 1.07
 12 5 1 15.16 1.35
 -13 -5 -1 23.39 1.31
 -13 -5 -1 22.96 1.38
 13 5 1 18.67 1.42
 13 5 1 19.28 1.42
 -14 -5 -1 3.55 0.69
 -14 -5 -1 3.01 0.47
 14 5 1 4 0.79
 -15 -5 -1 25 1.48
 -15 -5 -1 25.38 1.56
 15 5 1 26.37 1.87
 -16 -5 -1 5.6 0.77
 -16 -5 -1 7.19 0.8
 16 5 1 9.56 1.29
 -17 -5 -1 5.22 0.63
 -17 -5 -1 5.75 0.78
 17 5 1 5.67 1.26
 -18 -5 -1 3.04 0.7
 -18 -5 -1 2.24 0.7
 -19 -5 -1 18.81 1.29
 -19 -5 -1 18.86 1.29
 -20 -5 -1 0.53 0.71
 -20 -5 -1 0.01 0.42
 20 5 1 1.04 1.3
 -21 -5 -1 2.35 0.59
 -22 -5 -1 1.63 0.58
 23 -6 -1 -0.34 0.94
 -23 6 1 3.12 0.88
 22 -6 -1 -0.18 0.93
 -22 6 1 1.07 0.81
 21 -6 -1 0.15 1.22
 -21 6 1 -0.35 0.72
 20 -6 -1 19.05 1.81
 -20 6 1 20.19 1.5
 19 -6 -1 -0.37 0.76
 -19 6 1 1.26 0.75
 -18 6 1 0.95 0.99
 17 -6 -1 4.17 1.15
 16 -6 -1 -0.24 0.95
 -16 6 1 1.86 0.91
 -16 6 1 0.84 0.46
 15 -6 -1 3.91 0.4
 15 -6 -1 4.39 1
 -15 6 1 5.73 0.79
 -15 6 1 2.57 0.55
 14 -6 -1 51.17 2.69
 14 -6 -1 50.5 2.65
 -14 6 1 52.21 2.9
 -14 6 1 49.12 3.03
 13 -6 -1 -0.1 0.23
 13 -6 -1 0.32 0.57
 -13 6 1 -0.28 0.35
 -13 6 1 -1.02 0.78
 12 -6 -1 0.26 0.24
 12 -6 -1 0.54 0.54
 -12 6 1 0.14 0.41
 -12 6 1 1.51 0.58
 11 -6 -1 25.27 1.54
 -11 6 1 23.76 1.46
 -11 6 1 25.9 1.39
 10 -6 -1 22.11 1.39
 -10 6 1 24.41 1.48
 9 -6 -1 1.64 0.59
 -9 6 1 0.15 0.65
 8 -6 -1 132.79 6.47
 -8 6 1 123.49 7.26
 -8 6 1 124.99 7.85
 7 -6 -1 -0.42 0.43
 7 -6 -1 -0.39 0.48
 -7 6 1 -0.06 0.43
 -7 6 1 0.86 0.52
 6 -6 -1 -0.31 0.43
 6 -6 -1 0.2 0.43
 -6 6 1 0.26 0.48
 5 -6 -1 67.42 3.55
 -5 6 1 72.17 3.69
 4 -6 -1 86.38 5.72
 -4 6 1 90.86 4.51
 3 -6 -1 18.14 1.34
 -3 6 1 19.17 1.13
 2 -6 -1 197.08 10.15
 -2 6 1 211.17 10.62
 1 -6 -1 34.11 1.7
 1 -6 -1 34.58 1.71
 -1 6 1 35.17 1.78
 0 -6 -1 22.05 1.04
 0 -6 -1 21.67 1.13
 0 6 1 20.94 1.13
 -1 -6 -1 32.35 1.76
 1 6 1 32.87 1.59
 1 6 1 33.3 1.75
 -2 -6 -1 206.58 10.61
 -2 -6 -1 197.32 10.83
 2 6 1 210.21 11.93
 2 6 1 198.37 9.59
 -3 -6 -1 20.22 1.39
 -3 -6 -1 20.43 1.04
 3 6 1 19.75 1.09
 -4 -6 -1 87.99 4.72
 -4 -6 -1 82.91 4.99
 -4 -6 -1 83.2 4.03
 4 6 1 86.05 4.3
 4 6 1 84.15 4.27
 -5 -6 -1 66.73 3.41
 -5 -6 -1 69.03 3.89
 5 6 1 70.85 3.41
 5 6 1 67.02 3.62
 -6 -6 -1 0.2 0.52
 -6 -6 -1 -0.24 0.23
 6 6 1 0.81 0.51
 6 6 1 -0.16 0.29
 -7 -6 -1 0.5 0.35
 -7 -6 -1 0.38 0.36
 7 6 1 0.63 0.58
 -8 -6 -1 134.35 7.06
 -8 -6 -1 136.23 6.41
 8 6 1 114.73 6.93
 8 6 1 130.99 7.04
 -9 -6 -1 1.66 0.51
 -9 -6 -1 2.12 0.43
 -9 -6 -1 2.17 0.53
 9 6 1 2.04 0.53
 9 6 1 1.74 0.19
 9 6 1 1.62 0.36
 -10 -6 -1 21.15 1.19
 -10 -6 -1 25.28 1.41
 -10 -6 -1 19.95 2.39
 10 6 1 21.97 1.47
 10 6 1 23.26 1.15
 10 6 1 20.83 1.23
 -11 -6 -1 24.93 1.34
 -11 -6 -1 26.82 1.48
 11 6 1 23.52 1.62
 11 6 1 25.02 1.43
 -12 -6 -1 -0.27 0.45
 -12 -6 -1 -0.47 0.66
 12 6 1 0.4 0.87
 12 6 1 0.6 0.38
 -13 -6 -1 -0.08 0.47
 -13 -6 -1 -0.84 0.65
 13 6 1 -0.7 0.39
 13 6 1 -0.27 0.64
 -14 -6 -1 46.83 2.67
 -14 -6 -1 53.24 2.78
 14 6 1 51.84 2.93
 -15 -6 -1 3.66 0.78
 -15 -6 -1 3.05 0.48
 15 6 1 5.13 1.12
 -16 -6 -1 -0.48 0.64
 -16 -6 -1 0.63 0.57
 16 6 1 0.28 1.06
 -17 -6 -1 3.99 0.8
 -17 -6 -1 5.54 0.73
 17 6 1 4.02 1.22
 -18 -6 -1 1.85 0.53
 -18 -6 -1 2.47 0.67
 18 6 1 2.95 0.93
 -19 -6 -1 0.09 0.48
 -19 -6 -1 0.16 0.46
 19 6 1 0.02 0.85
 -20 -6 -1 22.37 1.73
 -20 -6 -1 22.66 1.82
 20 6 1 24.41 2.05
 -21 -6 -1 0.11 0.66
 22 -7 -1 -0.67 1.27
 -22 7 1 -0.54 0.76
 21 -7 -1 -0.36 0.83
 -21 7 1 -0.08 0.77
 20 -7 -1 0.53 0.79
 -20 7 1 0.72 0.79
 19 -7 -1 2.76 0.86
 18 -7 -1 0.4 1.05
 -18 7 1 0.76 0.73
 17 -7 -1 15.8 1.55
 -17 7 1 20.76 1.55
 16 -7 -1 0.8 0.95
 -16 7 1 1.31 0.52
 15 -7 -1 0.43 0.93
 -15 7 1 0.68 0.88
 14 -7 -1 1.97 0.28
 14 -7 -1 2.48 0.9
 -14 7 1 2.29 0.46
 -14 7 1 1.34 0.65
 13 -7 -1 2.8 0.84
 13 -7 -1 1.73 0.28
 -13 7 1 1.89 0.87
 -13 7 1 1.34 0.43
 12 -7 -1 3.23 0.8
 -12 7 1 3.61 0.68
 -12 7 1 3.02 0.46
 11 -7 -1 32.45 1.91
 -11 7 1 31.81 1.91
 -11 7 1 33.52 1.73
 10 -7 -1 0.67 0.64
 -10 7 1 1.1 0.53
 9 -7 -1 8.45 0.71
 -9 7 1 8.91 0.78
 8 -7 -1 1.09 0.56
 -8 7 1 0.88 0.49
 7 -7 -1 -0.26 0.32
 7 -7 -1 0.16 0.65
 -7 7 1 -0.14 0.35
 -7 7 1 0.64 0.45
 6 -7 -1 0.86 0.63
 6 -7 -1 0.06 0.41
 -6 7 1 0.26 0.35
 5 -7 -1 13.02 0.84
 -5 7 1 12.07 0.85
 -5 7 1 14.46 0.91
 4 -7 -1 0.6 0.59
 4 -7 -1 0.7 0.36
 -4 7 1 -0.19 0.42
 3 -7 -1 5.48 0.56
 3 -7 -1 6.47 0.42
 -3 7 1 6.75 0.6
 2 -7 -1 5.77 0.53
 2 -7 -1 6.25 0.4
 -2 7 1 6.16 0.55
 1 -7 -1 11.03 0.92
 1 -7 -1 11.69 0.64
 -1 7 1 12.4 0.7
 0 -7 -1 13.55 0.95
 0 -7 -1 13.02 0.71
 0 7 1 13.57 0.8
 -1 -7 -1 11.31 0.68
 -1 -7 -1 11.07 0.82
 1 7 1 11.24 0.64
 1 7 1 12.08 0.69
 -2 -7 -1 4.74 0.65
 -2 -7 -1 5.95 0.54
 2 7 1 6.74 0.44
 2 7 1 6.77 0.47
 -3 -7 -1 6.83 0.55
 -3 -7 -1 7.51 0.62
 3 7 1 6.71 0.5
 3 7 1 6.66 0.51
 -4 -7 -1 0.18 0.36
 -4 -7 -1 0.13 0.38
 4 7 1 0.18 0.29
 4 7 1 0.59 0.29
 -5 -7 -1 13.36 0.91
 -5 -7 -1 14.79 0.9
 5 7 1 14.44 0.85
 5 7 1 14.04 0.92
 -6 -7 -1 -0.88 0.52
 -6 -7 -1 -0.47 0.35
 6 7 1 -0.19 0.44
 6 7 1 -0.07 0.28
 -7 -7 -1 0.32 0.52
 -7 -7 -1 0.11 0.35
 7 7 1 -0.13 0.52
 7 7 1 -0.24 0.29
 -8 -7 -1 0.15 0.25
 -8 -7 -1 1.29 0.54
 8 7 1 0.55 0.3
 8 7 1 -0.26 0.59
 -9 -7 -1 8.31 0.56
 -9 -7 -1 10.13 0.96
 -9 -7 -1 7.17 0.76
 9 7 1 8.58 0.57
 9 7 1 7.74 0.74
 -10 -7 -1 0.28 0.4
 -10 -7 -1 -0.53 0.49
 10 7 1 0.18 0.31
 10 7 1 -0.61 0.69
 -11 -7 -1 30.94 1.83
 -11 -7 -1 30.64 1.55
 11 7 1 29.07 2.02
 11 7 1 32.11 1.95
 11 7 1 32.33 1.69
 -12 -7 -1 1.9 0.78
 -12 -7 -1 3.42 0.43
 12 7 1 3.23 0.46
 12 7 1 2.65 0.94
 12 7 1 3.57 0.3
 -13 -7 -1 2.46 0.5
 -13 -7 -1 1.05 0.53
 13 7 1 1.74 0.26
 13 7 1 1.08 0.69
 13 7 1 1.19 0.42
 -14 -7 -1 2.59 0.77
 14 7 1 1.27 0.25
 14 7 1 0.99 0.96
 -15 -7 -1 1.26 0.51
 -15 -7 -1 1.95 0.77
 15 7 1 2.21 1.04
 -16 -7 -1 0.88 0.74
 -16 -7 -1 1.1 0.54
 16 7 1 -0.12 1.05
 -17 -7 -1 19.31 1.26
 -17 -7 -1 18.24 1.24
 17 7 1 16.88 1.65
 -18 -7 -1 1.31 0.76
 -18 -7 -1 1.71 0.58
 18 7 1 -0.18 1.14
 -19 -7 -1 5.12 0.89
 -19 -7 -1 3.27 0.67
 19 7 1 4.6 1.36
 -20 -7 -1 1.05 0.75
 -20 -7 -1 1.45 0.47
 20 7 1 0.55 1.3
 22 -8 -1 10.09 1.25
 -22 8 1 11.03 1.22
 21 -8 -1 1.08 0.89
 -21 8 1 1.1 0.86
 20 -8 -1 0.08 1.1
 -20 8 1 -0.23 0.76
 19 -8 -1 2.65 1.16
 -19 8 1 0.99 0.79
 18 -8 -1 7.82 1.24
 -18 8 1 7.45 1
 17 -8 -1 0.89 0.99
 -17 8 1 1.04 0.74
 16 -8 -1 28.47 1.85
 -16 8 1 27.31 1.86
 -16 8 1 26.96 2.18
 15 -8 -1 0.25 0.85
 -15 8 1 0.53 0.34
 -15 8 1 0.36 0.9
 14 -8 -1 0.4 0.6
 14 -8 -1 0.46 0.24
 -14 8 1 0.36 0.31
 -14 8 1 0.67 0.89
 13 -8 -1 0.76 0.24
 13 -8 -1 0.58 0.58
 -13 8 1 0.45 0.37
 -13 8 1 0.7 0.62
 12 -8 -1 53.12 2.77
 -12 8 1 50.53 2.84
 -12 8 1 52.97 3.09
 11 -8 -1 0.77 0.68
 -11 8 1 0.45 0.58
 10 -8 -1 23.64 1.42
 -10 8 1 23.02 1.62
 9 -8 -1 7.81 0.76
 -9 8 1 7.88 0.77
 8 -8 -1 0.46 0.49
 -8 8 1 0.43 0.49
 7 -8 -1 0.26 0.43
 7 -8 -1 -0.02 0.47
 -7 8 1 0 0.46
 6 -8 -1 133.56 6.78
 6 -8 -1 128.57 7.03
 -6 8 1 129.57 6.74
 5 -8 -1 4.97 0.52
 5 -8 -1 4.11 0.57
 -5 8 1 4.89 0.51
 4 -8 -1 3.17 0.39
 -4 8 1 3.11 0.42
 3 -8 -1 3.52 0.62
 -3 8 1 3.56 0.51
 2 -8 -1 30.15 1.63
 2 -8 -1 28.91 1.33
 -2 8 1 26.6 1.41
 1 -8 -1 1.37 0.41
 1 -8 -1 0.85 0.36
 1 -8 -1 0.3 0.32
 -1 8 1 0.76 0.39
 0 -8 -1 121.84 5.73
 0 -8 -1 119.7 5.65
 0 -8 -1 120.05 6.73
 0 8 1 120.85 5.94
 -1 -8 -1 0.41 0.43
 1 8 1 0.74 0.26
 1 8 1 0.77 0.26
 -2 -8 -1 28.45 1.74
 -2 -8 -1 28.57 2.03
 2 8 1 28.65 1.35
 2 8 1 29.68 1.43
 -3 -8 -1 3.92 0.52
 -3 -8 -1 3.83 0.47
 3 8 1 3.37 0.34
 3 8 1 3.58 0.36
 -4 -8 -1 3.36 0.63
 -4 -8 -1 3.18 0.36
 4 8 1 2.91 0.31
 4 8 1 3.36 0.39
 -5 -8 -1 6.81 0.74
 -5 -8 -1 5.34 0.43
 -5 -8 -1 5.03 0.38
 5 8 1 5.01 0.47
 5 8 1 5.54 0.45
 -6 -8 -1 128.88 7.2
 -6 -8 -1 133.99 6.09
 6 8 1 128.92 6.93
 6 8 1 132.52 7.76
 -7 -8 -1 0 0.35
 -7 -8 -1 0.25 0.39
 7 8 1 -0.42 0.48
 7 8 1 0.1 0.3
 -8 -8 -1 -0.24 0.35
 -8 -8 -1 -0.16 0.54
 8 8 1 0.01 0.53
 8 8 1 -0.04 0.21
 -9 -8 -1 6.47 0.55
 -9 -8 -1 7.54 0.97
 9 8 1 7.08 0.81
 9 8 1 5.96 0.46
 -10 -8 -1 20.14 1.17
 -10 -8 -1 22.5 1.4
 10 8 1 23.26 1.45
 10 8 1 24.65 1.55
 -11 -8 -1 -0.01 0.79
 -11 -8 -1 0.69 0.4
 11 8 1 0.4 0.56
 11 8 1 -0.21 0.32
 -12 -8 -1 44.26 2.74
 -12 -8 -1 48.44 2.37
 12 8 1 47.46 3.14
 12 8 1 46.81 3.15
 -13 -8 -1 0.21 0.45
 -13 -8 -1 -0.05 0.78
 13 8 1 0.73 0.64
 13 8 1 0.39 0.27
 -14 -8 -1 -0.24 0.48
 -14 -8 -1 1.13 0.8
 14 8 1 0.02 0.4
 14 8 1 -0.55 0.67
 -15 -8 -1 0.23 0.55
 -15 -8 -1 0.57 0.5
 15 8 1 -0.01 0.99
 -16 -8 -1 27.44 1.85
 -16 -8 -1 30.32 1.72
 16 8 1 27.36 2
 -17 -8 -1 0.94 0.59
 -17 -8 -1 -0.27 0.36
 17 8 1 -0.84 1.08
 -18 -8 -1 7.71 0.82
 -18 -8 -1 8.33 1.06
 18 8 1 7.39 1.35
 -19 -8 -1 2.05 0.62
 -19 -8 -1 0.59 0.8
 19 8 1 0.87 1.24
 -20 -8 -1 -0.2 0.58
 20 8 1 -1.48 1.25
 -21 -8 -1 1.91 0.82
 -22 9 1 -1.31 1.11
 -21 9 1 3.44 1.25
 -20 9 1 3.93 1.22
 19 -9 -1 0.85 1.07
 -19 9 1 0.11 1.11
 18 -9 -1 -0.65 1.01
 -18 9 1 -0.05 1.04
 17 -9 -1 29.04 1.98
 -17 9 1 28.35 1.97
 16 -9 -1 0.57 0.64
 -16 9 1 0.87 0.75
 15 -9 -1 -0.53 0.82
 -15 9 1 0.65 0.69
 -15 9 1 0.05 0.36
 14 -9 -1 7.56 1.01
 -14 9 1 9.56 1
 -14 9 1 9.41 0.7
 -13 9 1 2.61 0.39
 -13 9 1 3.17 0.98
 12 -9 -1 2.34 0.73
 -12 9 1 1.52 0.9
 -12 9 1 1.28 0.37
 11 -9 -1 63.09 3.37
 -11 9 1 63.29 3.19
 10 -9 -1 9.68 0.76
 -10 9 1 9.4 1.05
 9 -9 -1 -0.09 0.36
 -9 9 1 -0.83 0.51
 8 -9 -1 5.33 0.6
 -8 9 1 6.07 0.72
 7 -9 -1 7.84 0.65
 7 -9 -1 8.72 0.8
 -7 9 1 8.63 0.78
 6 -9 -1 1.57 0.38
 6 -9 -1 1.16 0.51
 -6 9 1 1.49 0.36
 5 -9 -1 96.16 4.65
 5 -9 -1 101.97 5.4
 -5 9 1 95.25 6.03
 4 -9 -1 8.74 0.86
 -4 9 1 6.68 0.66
 3 -9 -1 0.15 0.42
 -3 9 1 0.97 0.33
 2 -9 -1 71.43 3.64
 2 -9 -1 73.44 3.43
 2 -9 -1 71.47 3.84
 -2 9 1 71.43 3.72
 1 -9 -1 92.31 4.23
 1 -9 -1 90.82 4.76
 1 -9 -1 88.17 5.05
 -1 9 1 89.25 4.48
 0 -9 -1 41.51 2.02
 0 -9 -1 41.33 2.2
 0 -9 -1 38.97 2.36
 0 9 1 35.66 1.94
 -1 -9 -1 92.46 4.83
 -1 -9 -1 89.74 4.3
 1 9 1 87.42 4.59
 -2 -9 -1 72.78 3.95
 -2 -9 -1 70.29 3.33
 2 9 1 73.09 3.55
 2 9 1 72.26 3.3
 -3 -9 -1 1.64 0.6
 -3 -9 -1 1.55 0.42
 3 9 1 0.66 0.38
 3 9 1 1.31 0.26
 -4 -9 -1 7.11 0.66
 -4 -9 -1 7.05 0.57
 4 9 1 6.5 0.57
 4 9 1 7.33 0.52
 -5 -9 -1 104.12 4.88
 -5 -9 -1 105.21 7.21
 -5 -9 -1 104.51 5.55
 5 9 1 107.29 5.58
 5 9 1 104.47 5.16
 5 9 1 97.9 6.54
 -6 -9 -1 1.64 0.38
 6 9 1 2.18 0.34
 6 9 1 1.62 0.4
 -7 -9 -1 9.55 0.64
 7 9 1 8.59 0.6
 -8 -9 -1 6.63 0.8
 -8 -9 -1 7.12 0.59
 8 9 1 7.01 0.51
 8 9 1 5.19 0.7
 -9 -9 -1 0.38 0.8
 -9 -9 -1 -0.06 0.36
 9 9 1 -0.12 0.41
 9 9 1 0.21 0.3
 -10 -9 -1 11.02 0.7
 -10 -9 -1 8.4 1.07
 10 9 1 10.39 0.86
 10 9 1 9.07 0.68
 -11 -9 -1 68.04 3.71
 -11 -9 -1 65.72 3.47
 11 9 1 62.27 3.79
 11 9 1 63.57 3.69
 -12 -9 -1 0.57 0.4
 -12 -9 -1 0.33 0.84
 12 9 1 0.87 0.35
 12 9 1 1.63 0.63
 -13 -9 -1 4.02 0.94
 -13 -9 -1 2.66 0.49
 13 9 1 1.95 0.9
 13 9 1 1.94 0.42
 -14 -9 -1 7.06 0.9
 -14 -9 -1 8.31 0.69
 14 9 1 7.28 0.71
 14 9 1 9.19 1.17
 -15 -9 -1 0.01 0.46
 -15 -9 -1 0.96 0.87
 15 9 1 0.38 0.71
 -16 -9 -1 0.01 0.65
 -16 -9 -1 1.16 0.5
 16 9 1 -0.13 0.73
 -17 -9 -1 33.74 2.31
 -17 -9 -1 31.94 2.04
 17 9 1 30.32 2.17
 -18 -9 -1 -0.61 0.6
 -18 -9 -1 0.47 0.5
 18 9 1 -0.39 1.13
 -19 -9 -1 0.3 0.86
 19 9 1 -1.82 1.2
 -20 -9 -1 1.83 0.69
 20 9 1 0.98 1.28
 -21 -9 -1 0.95 0.89
 21 9 1 0.64 0.9
 -21 10 1 -0.81 0.82
 -20 10 1 7.58 1.12
 -19 10 1 1.32 0.86
 18 -10 -1 -0.07 0.69
 -18 10 1 -0.17 0.78
 -17 10 1 1.88 0.82
 16 -10 -1 1.71 0.92
 -16 10 1 2.21 0.81
 15 -10 -1 0.35 0.61
 -15 10 1 -0.32 0.99
 14 -10 -1 10.69 1.11
 -14 10 1 10.54 0.74
 -14 10 1 12.57 1.3
 13 -10 -1 5.12 0.68
 -13 10 1 4.14 0.43
 -13 10 1 4.75 1.06
 12 -10 -1 5.29 0.79
 -12 10 1 4.82 0.81
 11 -10 -1 14.1 1.07
 -11 10 1 15.03 1.16
 -10 10 1 1.67 0.85
 9 -10 -1 10.09 0.82
 -9 10 1 10.82 0.92
 8 -10 -1 26.34 1.34
 -8 10 1 21.24 1.52
 -7 10 1 0.68 0.72
 6 -10 -1 25.71 1.47
 5 -10 -1 7.93 0.76
 4 -10 -1 5.57 0.78
 -4 10 1 3.63 0.47
 3 -10 -1 3.74 0.49
 3 -10 -1 4.83 0.71
 3 -10 -1 5.03 0.6
 -3 10 1 3.78 0.44
 2 -10 -1 7.23 0.56
 2 -10 -1 6.37 0.69
 2 -10 -1 6.38 0.61
 -2 10 1 7 0.56
 1 -10 -1 0.19 0.25
 1 -10 -1 0.61 0.38
 1 -10 -1 0.4 0.36
 -1 10 1 1.15 0.41
 0 -10 -1 41.99 2.68
 0 -10 -1 42.5 2.05
 0 -10 -1 42.11 2.04
 0 -10 -1 40.25 2.35
 0 10 1 45.32 2.12
 -1 -10 -1 0.68 0.48
 -1 -10 -1 1.2 0.45
 1 10 1 0.3 0.26
 -2 -10 -1 5.41 0.57
 -2 -10 -1 5.55 0.74
 2 10 1 5.8 0.45
 2 10 1 4.96 0.43
 -3 -10 -1 4.39 0.71
 -3 -10 -1 5.94 0.54
 3 10 1 4.55 0.52
 3 10 1 5.18 0.47
 -4 -10 -1 4.35 0.5
 4 10 1 5.12 0.54
 4 10 1 5.17 0.45
 -5 -10 -1 7.12 0.49
 -5 -10 -1 6.66 0.56
 5 10 1 6.64 0.5
 5 10 1 6.83 0.61
 -6 -10 -1 23.22 1.33
 6 10 1 25.94 1.42
 6 10 1 23.05 1.2
 6 10 1 24.42 1.22
 -7 -10 -1 0.96 0.38
 7 10 1 0.14 0.29
 7 10 1 0.32 0.4
 -8 -10 -1 22.55 1.48
 -8 -10 -1 22.91 1.31
 8 10 1 22.74 1.22
 8 10 1 22.45 1.35
 -9 -10 -1 9.18 0.97
 -9 -10 -1 9.61 0.72
 9 10 1 11.12 0.89
 9 10 1 10.74 0.66
 -10 -10 -1 -0.05 0.37
 10 10 1 0.99 0.65
 10 10 1 -0.03 0.29
 -11 -10 -1 12.6 0.88
 -11 -10 -1 13.34 1.31
 11 10 1 14.53 1.16
 11 10 1 14.75 0.98
 -12 -10 -1 4.89 0.55
 12 10 1 4.2 0.91
 12 10 1 5.33 0.51
 -13 -10 -1 5.68 1.07
 -13 -10 -1 4.77 0.55
 13 10 1 4.08 0.55
 13 10 1 5.76 0.99
 -14 -10 -1 9.48 1.03
 -14 -10 -1 11.74 0.79
 14 10 1 8.81 1.19
 -15 -10 -1 0.89 0.48
 -15 -10 -1 -0.27 0.93
 15 10 1 0.6 0.98
 -16 -10 -1 2.14 0.5
 -16 -10 -1 3.85 1.06
 16 10 1 1.6 1.07
 -17 -10 -1 1.58 0.48
 -17 -10 -1 1.68 0.72
 17 10 1 -0.62 1.07
 -18 -10 -1 0.13 0.92
 18 10 1 2.05 1.22
 -19 -10 -1 -0.08 0.94
 19 10 1 2.05 1.26
 -20 -10 -1 5.43 1.11
 -21 -10 -1 -0.24 0.92
 -21 11 1 3.21 1.35
 -20 11 1 1.12 1.21
 -19 11 1 11.13 1.52
 -18 11 1 2.59 1.18
 -17 11 1 0.06 1.08
 -16 11 1 4.09 1.18
 -15 11 1 16.43 1.53
 -14 11 1 1.67 1.02
 -13 11 1 22.15 1.4
 -13 11 1 22.76 1.71
 -12 11 1 5.74 0.87
 -11 11 1 0.11 0.65
 -10 11 1 17.07 1.38
 -9 11 1 62.64 3.21
 -8 11 1 0.55 0.56
 -7 11 1 34.88 2.01
 6 -11 -1 29.6 1.72
 6 -11 -1 25.44 1.6
 5 -11 -1 12.27 0.93
 5 -11 -1 12.04 0.94
 4 -11 -1 7.94 0.59
 4 -11 -1 8.24 0.76
 4 -11 -1 8.58 0.76
 3 -11 -1 92.16 5.83
 3 -11 -1 92.72 4.53
 3 -11 -1 99.02 4.61
 -3 11 1 87.17 5.94
 2 -11 -1 -0.54 0.5
 2 -11 -1 0 0.4
 2 -11 -1 -0.17 0.58
 -2 11 1 0.53 0.31
 1 -11 -1 18.75 1.2
 1 -11 -1 20.97 1.07
 1 -11 -1 19.94 1.19
 -1 11 1 20.85 1.23
 0 -11 -1 49.45 2.71
 0 -11 -1 49.32 2.49
 0 -11 -1 46.05 2.34
 0 -11 -1 52.09 3.17
 0 11 1 47.01 2.8
 -1 -11 -1 18.43 1.28
 -1 -11 -1 19 1.04
 1 11 1 18.38 1.04
 -2 -11 -1 0.35 0.33
 2 11 1 0.27 0.35
 2 11 1 0.27 0.3
 -3 -11 -1 91.67 4.8
 3 11 1 99.19 4.78
 3 11 1 97.92 5.05
 -4 -11 -1 9.14 0.64
 4 11 1 7.67 0.58
 4 11 1 7.49 0.65
 -5 -11 -1 12.18 0.69
 -5 -11 -1 10.66 0.77
 5 11 1 10.02 0.7
 5 11 1 10.98 0.69
 -6 -11 -1 24.58 1.3
 -6 -11 -1 27.01 1.32
 6 11 1 22.92 1.49
 6 11 1 24.09 1.37
 6 11 1 27.83 1.39
 -7 -11 -1 32.78 1.93
 -7 -11 -1 33.34 1.96
 7 11 1 31.82 1.6
 7 11 1 33.16 2.05
 -8 -11 -1 -0.42 0.39
 -8 -11 -1 0.32 0.91
 8 11 1 0.5 0.31
 8 11 1 -0.08 0.44
 -9 -11 -1 71.16 3.91
 -9 -11 -1 68.95 4.01
 9 11 1 64.15 3.49
 9 11 1 68.03 4.1
 -10 -11 -1 17.06 1.44
 -10 -11 -1 17.56 1.03
 10 11 1 14.57 1.12
 10 11 1 15.3 1.05
 -11 -11 -1 0.24 0.38
 -11 -11 -1 0.24 0.98
 11 11 1 -0.21 0.37
 11 11 1 -0.68 0.48
 -12 -11 -1 6 0.62
 -12 -11 -1 6.29 0.88
 12 11 1 4.01 0.47
 12 11 1 5.6 0.91
 -13 -11 -1 22.18 1.59
 -13 -11 -1 26.15 1.64
 13 11 1 22.12 1.52
 -14 -11 -1 1.1 0.72
 -14 -11 -1 0.94 0.44
 14 11 1 1.75 0.91
 -15 -11 -1 16.45 1.15
 -15 -11 -1 13.35 1.45
 15 11 1 19.04 1.51
 -16 -11 -1 4.88 0.58
 16 11 1 5.12 0.91
 -17 -11 -1 0.69 0.98
 17 11 1 -0.41 0.76
 -18 -11 -1 0.43 0.71
 18 11 1 0.19 0.82
 -19 -11 -1 18.25 1.59
 19 11 1 14.81 1.44
 -20 -11 -1 -0.2 0.98
 20 11 1 -0.64 0.82
 -20 12 1 9.56 1.53
 -19 12 1 0.38 1.25
 -18 12 1 -1.84 1.12
 -17 12 1 0.16 1.14
 -16 12 1 2.06 1.15
 -15 12 1 1.58 1.07
 -14 12 1 23.06 1.78
 -13 12 1 -0.06 1
 -13 12 1 -0.16 0.23
 -12 12 1 -0.57 0.94
 11 -12 -1 5.18 0.51
 10 -12 -1 4.56 0.56
 -10 12 1 5.18 0.79
 9 -12 -1 -0.21 0.36
 -9 12 1 0.6 0.83
 8 -12 -1 48.37 3.23
 -8 12 1 47.01 2.65
 7 -12 -1 2.96 0.5
 6 -12 -1 0.34 0.44
 6 -12 -1 -0.69 0.78
 5 -12 -1 17 1.11
 5 -12 -1 14.56 1.08
 4 -12 -1 19.38 1.12
 4 -12 -1 20.75 1.37
 4 -12 -1 20.71 1.35
 3 -12 -1 0.34 0.52
 3 -12 -1 -0.68 0.67
 3 -12 -1 0.36 0.32
 2 -12 -1 53.26 2.71
 2 -12 -1 54.24 3.06
 2 -12 -1 52.49 2.9
 1 -12 -1 2.02 0.46
 1 -12 -1 2.22 0.63
 -1 12 1 1.72 0.46
 0 -12 -1 7.13 0.54
 0 -12 -1 6.37 0.72
 0 12 1 8.26 0.63
 -1 -12 -1 2.02 0.41
 -1 -12 -1 2.95 0.64
 1 12 1 2.22 0.44
 -2 -12 -1 56.33 3.6
 2 12 1 54.57 2.95
 -3 -12 -1 0.05 0.31
 3 12 1 -0.36 0.33
 3 12 1 -0.94 0.45
 -4 -12 -1 19.12 1.14
 4 12 1 21.18 1.35
 4 12 1 19.18 1.1
 -5 -12 -1 15.39 0.95
 -5 -12 -1 15.37 1.08
 5 12 1 16.76 1.11
 5 12 1 16.18 0.94
 -6 -12 -1 0.8 0.4
 -6 -12 -1 0.88 0.39
 6 12 1 1.08 0.53
 6 12 1 0.85 0.3
 -7 -12 -1 3.31 0.48
 -7 -12 -1 2.56 0.76
 7 12 1 2.06 0.58
 7 12 1 3.89 0.46
 7 12 1 3.79 0.36
 -8 -12 -1 48.13 2.52
 -8 -12 -1 46.73 2.73
 8 12 1 48.26 2.28
 8 12 1 51.46 2.58
 8 12 1 48.71 2.97
 -9 -12 -1 0.73 0.4
 -9 -12 -1 -0.02 0.95
 9 12 1 0.57 0.32
 9 12 1 -0.28 0.49
 -10 -12 -1 6.15 0.61
 -10 -12 -1 6.94 1.17
 10 12 1 5.98 0.5
 10 12 1 5.39 0.76
 -11 -12 -1 5.77 0.61
 -11 -12 -1 5.94 1.14
 11 12 1 5.09 0.81
 11 12 1 5.15 0.48
 -12 -12 -1 2.68 1.08
 -12 -12 -1 -0.27 0.47
 12 12 1 -0.64 0.7
 -13 -12 -1 0.57 0.4
 13 12 1 0.07 0.56
 -14 -12 -1 21.74 1.39
 -14 -12 -1 15.37 1.59
 14 12 1 20.4 1.53
 -15 -12 -1 -2.06 1.07
 -15 -12 -1 0.36 0.4
 15 12 1 2.24 0.98
 -16 -12 -1 -1.24 1.08
 16 12 1 -0.25 0.72
 -17 -12 -1 1.36 1.08
 17 12 1 -1.19 1.04
 -18 -12 -1 0.52 0.78
 18 12 1 2.62 1.15
 -19 -12 -1 0.98 0.76
 -20 -12 -1 6.75 1.29
 -19 13 1 0.25 0.89
 -18 13 1 -0.18 1.18
 -17 13 1 14.09 1.6
 -16 13 1 2.78 1.2
 -15 13 1 -0.17 1.05
 -14 13 1 8.55 1.3
 -13 13 1 -1.49 1.04
 -12 13 1 0.51 1
 -11 13 1 22.64 1.7
 10 -13 -1 3.74 0.58
 -10 13 1 4.9 1.04
 9 -13 -1 1.97 0.47
 -9 13 1 1.82 0.89
 8 -13 -1 -0.08 0.41
 -8 13 1 1.19 0.63
 7 -13 -1 2.8 0.54
 6 -13 -1 -0.38 0.47
 -6 13 1 -0.37 0.76
 5 -13 -1 22.49 1.39
 5 -13 -1 20 1.38
 4 -13 -1 10.57 0.72
 4 -13 -1 11.08 1.03
 3 -13 -1 4.9 0.65
 3 -13 -1 4.84 0.49
 2 -13 -1 10.35 0.78
 2 -13 -1 13.12 1.05
 1 -13 -1 12.95 1.04
 1 -13 -1 15.69 0.9
 0 -13 -1 6.04 0.6
 0 13 1 4.88 0.57
 -1 -13 -1 13.88 0.91
 -1 -13 -1 14.28 1.1
 1 13 1 15.24 0.95
 -2 -13 -1 9.16 0.77
 2 13 1 10.15 0.68
 -3 -13 -1 6.16 0.61
 3 13 1 4.55 0.6
 3 13 1 5.11 0.52
 -4 -13 -1 10.06 0.75
 4 13 1 10.24 0.78
 4 13 1 9.62 0.64
 -5 -13 -1 21.5 1.23
 -5 -13 -1 23.06 1.29
 -5 -13 -1 23.67 1.56
 5 13 1 23.93 1.27
 5 13 1 20.72 1.19
 -6 -13 -1 -0.55 0.42
 -6 -13 -1 -0.63 0.93
 -6 -13 -1 -0.01 0.38
 6 13 1 -0.07 0.37
 6 13 1 -0.02 0.3
 -7 -13 -1 1.05 0.4
 -7 -13 -1 2.47 0.77
 7 13 1 1.4 0.35
 7 13 1 1.7 0.6
 -8 -13 -1 1.03 1
 -8 -13 -1 0.27 0.46
 8 13 1 0.05 0.4
 8 13 1 1.18 0.44
 8 13 1 -0.09 0.3
 -9 -13 -1 -0.31 0.98
 9 13 1 1.36 0.52
 9 13 1 2.46 0.51
 9 13 1 1.64 0.42
 -10 -13 -1 4.03 0.89
 -10 -13 -1 4.36 0.5
 10 13 1 4.65 0.45
 10 13 1 3.7 0.78
 -11 -13 -1 23.37 1.65
 -11 -13 -1 23.02 1.36
 11 13 1 24.39 1.52
 -12 -13 -1 -0.32 0.76
 -12 -13 -1 -0.6 0.48
 12 13 1 0.25 0.49
 -13 -13 -1 -0.41 0.37
 -13 -13 -1 -0.75 1.08
 13 13 1 -0.44 0.76
 -14 -13 -1 6.33 0.59
 -14 -13 -1 4.11 1.23
 14 13 1 6.2 1.03
 -15 -13 -1 0.76 1.12
 15 13 1 0.29 0.92
 -16 -13 -1 2.97 1.24
 16 13 1 2.95 0.79
 -17 -13 -1 9.94 1.42
 17 13 1 13.52 1.44
 -18 -13 -1 0.89 0.82
 -19 -13 -1 0.82 0.83
 -19 14 1 -0.01 0.92
 -18 14 1 1.91 1.31
 -17 14 1 -0.26 1.19
 -16 14 1 12.82 1.56
 -15 14 1 5.3 1.26
 -14 14 1 -0.74 0.77
 -13 14 1 6.11 0.98
 -12 14 1 19.56 1.49
 -11 14 1 0.76 0.7
 -10 14 1 11.46 1.1
 9 -14 -1 9.04 0.78
 -9 14 1 9.96 0.99
 8 -14 -1 -0.16 0.36
 -8 14 1 -0.16 0.6
 -7 14 1 1.94 0.65
 -6 14 1 51.31 3.04
 5 -14 -1 1.77 0.84
 4 -14 -1 3.04 0.63
 3 -14 -1 12.99 1.11
 2 -14 -1 7.18 0.86
 1 -14 -1 19.54 1.19
 0 -14 -1 46.55 2.92
 -1 -14 -1 20.87 1.27
 -2 -14 -1 6.47 0.58
 -2 -14 -1 5.66 0.83
 2 14 1 6.5 0.6
 -3 -14 -1 9.77 0.84
 3 14 1 12.89 0.8
 3 14 1 12.75 0.8
 -4 -14 -1 3.51 0.81
 -4 -14 -1 2.71 0.52
 4 14 1 3.31 0.61
 4 14 1 3.75 0.46
 -5 -14 -1 2.8 0.49
 -5 -14 -1 3.33 0.53
 -5 -14 -1 1.03 0.97
 5 14 1 2.98 0.44
 5 14 1 2.66 0.47
 -6 -14 -1 51.11 3.07
 -6 -14 -1 54.03 2.7
 -6 -14 -1 48.16 3.52
 6 14 1 54.77 2.66
 6 14 1 48.36 3.04
 -7 -14 -1 2.04 1.04
 7 14 1 1.65 0.36
 7 14 1 2.24 0.47
 -8 -14 -1 -0.89 0.72
 -8 -14 -1 -0.42 0.35
 8 14 1 -0.25 0.3
 8 14 1 0.76 0.62
 -9 -14 -1 8.92 1.3
 -9 -14 -1 9.17 0.71
 9 14 1 10.18 0.9
 9 14 1 7.87 0.72
 9 14 1 9.48 0.77
 -10 -14 -1 11.46 1.19
 -10 -14 -1 10.45 0.8
 10 14 1 9.19 0.82
 10 14 1 10.45 0.95
 -11 -14 -1 1.28 0.41
 -11 -14 -1 0.26 1.12
 11 14 1 1.64 0.64
 11 14 1 0.92 0.53
 -12 -14 -1 22.14 1.57
 -12 -14 -1 21.69 1.8
 12 14 1 16.79 1.34
 -13 -14 -1 6.05 0.61
 -13 -14 -1 3.97 1.26
 -14 -14 -1 1.08 0.83
 14 14 1 1.16 0.81
 -15 -14 -1 6.39 1.07
 15 14 1 6.34 1.02
 -16 -14 -1 13.7 1.4
 -17 -14 -1 0.91 0.87
 17 14 1 1.14 0.7
 -18 -14 -1 1.85 0.88
 -19 -14 -1 2.14 0.95
 -18 15 1 -2.23 1.26
 -17 15 1 4.82 1.33
 -16 15 1 1.81 0.92
 -15 15 1 0.16 0.82
 -14 15 1 5.11 0.99
 -13 15 1 -2.39 1.08
 -12 15 1 -0.37 1.06
 11 -15 -1 18.73 1.33
 -11 15 1 20.93 1.7
 -10 15 1 -1.5 0.99
 -9 15 1 1.57 0.94
 -8 15 1 0.43 0.61
 -7 15 1 0.99 0.63
 -6 15 1 3.97 0.72
 -5 15 1 23.73 1.62
 4 -15 -1 -0.9 0.77
 3 -15 -1 0.97 0.75
 2 -15 -1 11.97 1.06
 1 -15 -1 16.86 1.11
 0 -15 -1 9.03 0.86
 -1 -15 -1 19.42 1.23
 -2 -15 -1 8.65 0.74
 -3 -15 -1 0.77 0.52
 -4 -15 -1 0.76 0.45
 -4 -15 -1 -0.9 0.97
 4 15 1 0.65 0.29
 4 15 1 0.05 0.39
 -5 -15 -1 22.9 1.71
 -5 -15 -1 28.64 1.59
 -5 -15 -1 27.57 1.93
 5 15 1 26.79 1.39
 5 15 1 25.17 1.63
 -6 -15 -1 3.05 0.85
 -6 -15 -1 4.26 0.52
 -6 -15 -1 4.32 0.53
 6 15 1 2.85 0.51
 6 15 1 4.03 0.48
 -7 -15 -1 1.35 0.44
 -7 -15 -1 1.02 1.06
 7 15 1 2.74 0.65
 7 15 1 2.1 0.38
 -8 -15 -1 0.35 0.48
 -8 -15 -1 0.35 0.72
 8 15 1 0.53 0.46
 -9 -15 -1 -0.26 1.09
 -9 -15 -1 0.74 0.38
 9 15 1 0.2 0.66
 -10 -15 -1 0.05 0.35
 -10 -15 -1 -0.63 0.79
 10 15 1 0.95 0.71
 -11 -15 -1 18.79 1.27
 -11 -15 -1 19.31 1.78
 11 15 1 19.26 1.37
 -12 -15 -1 1.04 0.85
 12 15 1 1.12 0.79
 -13 -15 -1 0.62 0.84
 13 15 1 0.08 0.58
 -14 -15 -1 6.96 1.39
 -15 -15 -1 1.93 1.31
 -16 -15 -1 -0.03 1.23
 -17 -15 -1 8.21 1.19
 -18 -15 -1 0.52 0.88
 -17 16 1 -0.17 0.84
 -16 16 1 -0.2 1.27
 -15 16 1 1.43 1.2
 -14 16 1 8.27 1.43
 -13 16 1 1.62 0.86
 -12 16 1 1.1 0.8
 -11 16 1 3.96 1.16
 10 -16 -1 2.38 0.54
 -10 16 1 2.8 1.09
 9 -16 -1 0.67 0.56
 -9 16 1 0.89 1.02
 -8 16 1 27.71 1.74
 -7 16 1 2.54 0.7
 -6 16 1 0.84 0.6
 -5 16 1 8.9 0.91
 4 -16 -1 10.38 1
 -4 16 1 14.81 1.18
 3 -16 -1 3.75 0.68
 2 -16 -1 23.89 1.44
 1 -16 -1 0.24 0.49
 0 -16 -1 1.31 0.49
 0 -16 -1 2.12 0.72
 -1 -16 -1 0.41 0.41
 -2 -16 -1 22.43 1.72
 -2 -16 -1 22.72 1.38
 -3 -16 -1 1.07 1.01
 -3 -16 -1 1.9 0.59
 -4 -16 -1 11.96 0.88
 -4 -16 -1 10.67 1.38
 4 16 1 12.08 0.83
 -5 -16 -1 7.1 0.74
 -5 -16 -1 7.94 1.24
 -5 -16 -1 7.57 0.71
 5 16 1 6.18 0.65
 -6 -16 -1 -1.77 1.02
 -6 -16 -1 -0.1 0.43
 -6 -16 -1 0.02 0.45
 6 16 1 -0.12 0.43
 -7 -16 -1 1.43 0.82
 -7 -16 -1 1.42 0.46
 7 16 1 1.84 0.66
 -8 -16 -1 27.29 1.9
 -8 -16 -1 29.77 1.76
 8 16 1 27.09 1.74
 -9 -16 -1 0.53 0.49
 -9 -16 -1 0.4 1.15
 9 16 1 1.54 0.71
 -10 -16 -1 2.77 0.51
 -10 -16 -1 4.44 0.98
 -11 -16 -1 4.72 1.29
 11 16 1 5.85 0.73
 -12 -16 -1 0.38 0.85
 12 16 1 0.81 0.59
 -13 -16 -1 0.42 1.22
 13 16 1 1.51 0.88
 -14 -16 -1 11.93 1.65
 14 16 1 12.7 1.09
 -15 -16 -1 -0.24 0.92
 15 16 1 1.4 0.95
 -16 -16 -1 0.49 1.3
 -17 -16 -1 -1.11 1.29
 -16 17 1 -0.39 1.22
 -15 17 1 6.76 1.12
 -14 17 1 0.58 1.17
 -13 17 1 14.71 1.61
 -12 17 1 0.12 0.83
 -11 17 1 0.8 0.81
 -10 17 1 0.91 1.06
 9 -17 -1 30.05 1.81
 -9 17 1 31.51 2.19
 8 -17 -1 0.25 0.61
 -8 17 1 0.44 0.7
 7 -17 -1 18.57 1.35
 -7 17 1 19.83 1.39
 6 -17 -1 2.77 0.8
 -6 17 1 4.88 0.99
 5 -17 -1 7.24 0.83
 -5 17 1 7.13 1.04
 -4 17 1 -0.19 0.82
 3 -17 -1 53.61 2.71
 3 -17 -1 51.08 2.86
 -3 17 1 49.74 2.66
 2 -17 -1 1.03 0.58
 2 -17 -1 1.91 0.69
 1 -17 -1 12.15 1.26
 1 -17 -1 10.95 1.06
 0 -17 -1 5.3 0.86
 0 -17 -1 6.15 0.86
 -1 -17 -1 12.26 1.12
 -1 -17 -1 11.49 1.34
 -2 -17 -1 2.53 0.66
 -2 -17 -1 2.45 0.82
 -3 -17 -1 55.14 2.93
 -3 -17 -1 50.67 2.8
 -4 -17 -1 0.27 0.73
 -4 -17 -1 0.82 0.65
 -5 -17 -1 5.78 0.99
 -5 -17 -1 6.08 0.68
 -5 -17 -1 5.89 0.72
 5 17 1 8 0.82
 -6 -17 -1 4.54 0.95
 -6 -17 -1 3.09 0.56
 -6 -17 -1 5.01 0.61
 6 17 1 3.65 0.59
 -7 -17 -1 20.73 1.54
 -7 -17 -1 21.1 1.6
 7 17 1 16.53 1.39
 -8 -17 -1 0.07 0.49
 -8 -17 -1 -0.78 1.16
 8 17 1 0.07 0.69
 -9 -17 -1 28 2.27
 -9 -17 -1 28.58 1.77
 9 17 1 27.17 1.57
 -10 -17 -1 0.85 0.87
 10 17 1 2 0.77
 -11 -17 -1 0.57 1.21
 11 17 1 1.29 0.78
 -12 -17 -1 -0.01 0.88
 12 17 1 0.42 0.85
 -13 -17 -1 11.23 1.65
 13 17 1 11.77 1.22
 -14 -17 -1 0.56 0.98
 14 17 1 0.48 0.66
 -15 -17 -1 8.52 1.66
 15 17 1 9.18 1.17
 -16 -17 -1 -0.57 1.36
 16 17 1 0.04 0.95
 -15 18 1 0.07 1.26
 -14 18 1 2.48 0.96
 -13 18 1 -1.56 1.17
 -12 18 1 0.76 1.16
 -11 18 1 0.98 0.84
 -10 18 1 -0.91 1.09
 -9 18 1 0.81 1.03
 8 -18 -1 7.68 1.93
 -8 18 1 5.88 0.92
 7 -18 -1 1.19 0.7
 -7 18 1 1.4 0.95
 6 -18 -1 3.25 0.65
 -6 18 1 2.04 0.94
 5 -18 -1 0.89 0.8
 -5 18 1 2.37 0.68
 4 -18 -1 1.65 0.65
 -4 18 1 1.37 0.85
 3 -18 -1 0.9 0.66
 -3 18 1 0.23 0.8
 2 -18 -1 4.14 0.82
 2 -18 -1 4.4 0.74
 -2 18 1 5.58 0.74
 1 -18 -1 0.03 0.75
 1 -18 -1 -1.49 0.93
 0 -18 -1 8.77 1.23
 0 -18 -1 6.74 0.92
 -1 -18 -1 -0.03 0.46
 -1 -18 -1 -0.32 0.98
 -2 -18 -1 5.04 0.93
 -2 -18 -1 4.91 0.76
 -3 -18 -1 0.21 1.05
 -3 -18 -1 -0.91 0.57
 -4 -18 -1 0.49 0.53
 -4 -18 -1 1.37 0.47
 -4 -18 -1 0.77 1.09
 -5 -18 -1 0.62 0.58
 -5 -18 -1 1.57 0.66
 -5 -18 -1 2.95 1.19
 -6 -18 -1 2.19 0.53
 -6 -18 -1 3.92 0.94
 -6 -18 -1 1.46 1.21
 -6 -18 -1 1.98 0.57
 6 18 1 2.21 0.55
 -7 -18 -1 -0.23 1.17
 -7 -18 -1 0.78 0.56
 7 18 1 1.49 0.73
 -8 -18 -1 5.22 1.38
 8 18 1 6.69 0.74
 -9 -18 -1 -0.03 1.25
 9 18 1 -1 0.51
 -10 -18 -1 -0.16 0.87
 10 18 1 0.15 0.75
 -11 -18 -1 1.45 1.3
 -12 -18 -1 1.02 1.31
 12 18 1 0.38 0.85
 -13 -18 -1 -0.63 0.91
 13 18 1 0.07 0.61
 -14 -18 -1 3.5 1.5
 14 18 1 5.87 1.08
 -15 -18 -1 -1.19 1.45
 15 18 1 -0.46 0.69
 -14 19 1 0.58 1.26
 -13 19 1 -0.09 0.86
 -12 19 1 -0.15 1.2
 -11 19 1 17.63 1.51
 -10 19 1 1.69 1.15
 -9 19 1 0.32 1.11
 8 -19 -1 0.86 0.68
 -8 19 1 0.32 0.73
 7 -19 -1 4.36 0.85
 -7 19 1 4.54 1.09
 6 -19 -1 0.11 0.78
 -6 19 1 0.25 0.65
 5 -19 -1 14.97 1.37
 -5 19 1 19.43 1.49
 4 -19 -1 3.71 0.95
 3 -19 -1 1.13 0.66
 -3 19 1 0.95 0.83
 2 -19 -1 2.78 0.73
 -2 19 1 1.65 0.62
 1 -19 -1 17.86 1.54
 -1 19 1 17.36 1.35
 0 -19 -1 -0.51 0.99
 0 -19 -1 0.11 0.52
 0 19 1 -0.24 0.51
 -1 -19 -1 16.45 1.36
 -1 -19 -1 16.57 1.4
 -2 -19 -1 2.82 1.15
 -2 -19 -1 3.09 0.73
 -3 -19 -1 -0.99 0.77
 -3 -19 -1 -0.3 0.6
 -4 -19 -1 1.42 0.84
 -4 -19 -1 2.68 0.69
 -4 -19 -1 2.01 0.62
 -5 -19 -1 17.03 1.73
 -5 -19 -1 20.45 1.4
 -5 -19 -1 18.36 1.23
 -6 -19 -1 -1.81 1.17
 -6 -19 -1 -0.51 0.5
 -6 -19 -1 1.1 0.57
 -7 -19 -1 3.3 1.35
 7 19 1 5.64 0.85
 -8 -19 -1 1.92 0.95
 -8 -19 -1 -0.36 1.26
 8 19 1 1.47 0.77
 -9 -19 -1 0.52 0.93
 9 19 1 -0.45 0.54
 -10 -19 -1 2.44 0.97
 10 19 1 1.68 0.83
 -11 -19 -1 15.34 1.82
 11 19 1 15.68 1.46
 -12 -19 -1 0.69 1.33
 12 19 1 -0.16 0.82
 -13 -19 -1 0.53 0.99
 13 19 1 0.6 0.61
 14 19 1 1.3 0.95
 -13 20 1 0.84 0.87
 -12 20 1 9.26 1.5
 -11 20 1 -0.83 0.83
 -10 20 1 3.26 1.21
 -9 20 1 2.81 0.91
 -8 20 1 1.08 1.08
 7 -20 -1 0.8 0.74
 -7 20 1 1.7 0.76
 6 -20 -1 20.56 1.65
 -6 20 1 21.56 1.69
 5 -20 -1 -0.76 0.59
 -5 20 1 0.67 0.66
 -4 20 1 2.51 0.91
 3 -20 -1 2.15 1
 -3 20 1 0.2 0.84
 2 -20 -1 2.18 0.77
 -2 20 1 3.14 0.69
 1 -20 -1 -0.49 0.97
 -1 20 1 0.42 0.76
 0 -20 -1 26.74 1.98
 0 20 1 27.5 1.71
 -1 -20 -1 0.31 1.06
 -1 -20 -1 -0.01 0.53
 1 20 1 -0.53 0.65
 -2 -20 -1 3.69 0.77
 2 20 1 3.58 0.62
 -3 -20 -1 2.6 0.88
 -3 -20 -1 1.3 0.66
 -4 -20 -1 3.65 1.24
 -4 -20 -1 3.34 0.76
 -4 -20 -1 3.29 0.68
 -5 -20 -1 -0.43 1.19
 -5 -20 -1 -0.62 0.6
 -6 -20 -1 23.85 1.88
 -7 -20 -1 0.06 0.88
 -8 -20 -1 0.91 1
 -8 -20 -1 0.18 0.88
 8 20 1 -0.1 0.75
 -9 -20 -1 1.52 0.94
 -9 -20 -1 2.2 1.11
 -10 -20 -1 5.25 1.43
 10 20 1 5.37 0.94
 -11 -20 -1 -1.63 1.29
 11 20 1 -0.17 0.83
 -12 -20 -1 7.7 1.7
 12 20 1 9.8 1.14
 -11 21 1 2.87 0.93
 -10 21 1 1.47 1.17
 -9 21 1 0.75 0.79
 -8 21 1 3.73 1.18
 -7 21 1 2.81 1.19
 6 -21 -1 0.71 0.82
 -6 21 1 -0.55 0.73
 5 -21 -1 2.51 0.72
 -5 21 1 1.47 1.01
 4 -21 -1 0.19 0.94
 -4 21 1 -0.89 0.92
 3 -21 -1 2.09 1
 -3 21 1 0.24 0.91
 2 -21 -1 0.27 0.7
 -2 21 1 0.88 0.62
 1 -21 -1 1.9 0.8
 -1 21 1 -0.11 0.8
 0 -21 -1 4.61 1.21
 0 21 1 5.79 0.94
 -1 -21 -1 0.55 1.11
 1 21 1 1.84 0.79
 -2 -21 -1 0.9 0.82
 2 21 1 1.96 0.74
 -3 -21 -1 3.25 1.23
 -3 -21 -1 1.72 0.6
 -4 -21 -1 0.49 0.84
 -4 -21 -1 -0.91 0.71
 -5 -21 -1 1.48 1.25
 -6 -21 -1 -0.7 1.26
 -7 -21 -1 -0.27 1.25
 -8 -21 -1 1.01 1.27
 -9 -21 -1 1.37 1.28
 9 21 1 1.49 0.6
 -10 -21 -1 -0.61 0.92
 -10 -21 -1 -0.85 1.36
 10 21 1 -0.11 0.81
 -11 -21 -1 2 1.03
 -9 22 1 0.97 1.16
 -8 22 1 10.95 1.2
 -7 22 1 0.08 0.73
 -6 22 1 0.65 1.05
 5 -22 -1 1.98 0.98
 -5 22 1 2.63 1.04
 4 -22 -1 9.52 1.22
 -4 22 1 6.14 1.15
 3 -22 -1 0.17 1.01
 -3 22 1 -0.39 0.65
 2 -22 -1 11.55 1.22
 -2 22 1 12.55 1.1
 1 -22 -1 1.82 0.83
 -1 22 1 1.96 0.64
 0 -22 -1 0.06 0.8
 0 22 1 -0.48 0.54
 -1 -22 -1 2.49 1.19
 -2 -22 -1 13.29 1.11
 -2 -22 -1 13.11 1.57
 -3 -22 -1 1.64 0.82
 -3 -22 -1 1.37 0.9
 -4 -22 -1 5.94 1.41
 -5 -22 -1 2.33 1.32
 -6 -22 -1 -1.82 0.92
 -7 -22 -1 0.02 0.9
 -8 -22 -1 11.03 1.69
 -6 23 1 0.27 1.05
 -5 23 1 -1.36 0.99
 4 -23 -1 1.36 0.98
 -4 23 1 0.84 0.72
 3 -23 -1 6.12 1.2
 -3 23 1 5.75 0.88
 2 -23 -1 0.24 0.74
 -2 23 1 2.06 0.95
 1 -23 -1 0.16 0.74
 0 -23 -1 5.7 1.03
 -1 -23 -1 0.97 0.86
 -2 -23 -1 0.71 1.25
 -2 -23 -1 1.19 0.93
 -3 -23 -1 6.43 1.46
 -4 -23 -1 0.35 1.25
 -5 -23 -1 0.58 0.93
 -3 -23 2 0.97 1.33
 -2 -23 2 2.34 1.24
 -2 -23 2 3.67 1.32
 -1 -23 2 2.26 0.93
 -1 -23 2 4.72 1.24
 0 -23 2 0.34 0.89
 1 -23 2 4.23 0.92
 2 -23 2 2.88 1.28
 3 -23 2 0.79 1.33
 4 -23 2 2.13 1.02
 -7 -22 2 0.78 1.03
 -6 -22 2 5.3 1.55
 -5 -22 2 -0.37 1.3
 -4 -22 2 2.05 1.3
 -3 -22 2 11.69 1.58
 -3 -22 2 9.9 1.43
 -2 -22 2 0.08 1.14
 -2 -22 2 0.63 1.18
 -1 -22 2 3.82 0.96
 0 -22 2 12.5 1.5
 0 -22 2 9.83 1.39
 1 -22 2 0.52 1.26
 2 -22 2 1.49 0.91
 2 -22 2 0.15 0.68
 3 -22 2 10.62 1.56
 -6 22 -2 3.68 0.82
 -7 22 -2 0.9 0.72
 -8 22 -2 1.7 1.01
 10 21 -2 -0.63 0.77
 9 21 -2 -0.33 1.05
 -9 -21 2 0.85 1.01
 -8 -21 2 0.81 1.39
 -7 -21 2 0.45 1
 -6 -21 2 0.07 0.94
 -5 -21 2 0.73 1.27
 -4 -21 2 -0.61 1.27
 -3 -21 2 -0.04 1.23
 -3 -21 2 -0.03 1.12
 -2 -21 2 3.39 0.89
 -2 -21 2 3.69 1.29
 -1 -21 2 2.36 0.87
 -1 -21 2 3.92 0.91
 0 -21 2 0.89 1.04
 0 -21 2 1.65 1.16
 1 -21 2 0.62 1.17
 1 -21 2 4.44 1.1
 2 -21 2 4.61 0.86
 2 -21 2 4.71 0.99
 3 -21 2 1.09 0.95
 -4 21 -2 -0.37 0.56
 -5 21 -2 1.3 0.66
 -6 21 -2 1.68 0.7
 -7 21 -2 0.44 0.67
 -8 21 -2 2.17 1.07
 -9 21 -2 0.04 0.74
 -10 21 -2 0.07 1.1
 11 20 -2 5.59 1.22
 11 20 -2 5.56 0.95
 -11 -20 2 4.41 1.23
 10 20 -2 0.59 1.05
 10 20 -2 1.32 0.97
 -10 -20 2 0.29 0.99
 9 20 -2 -0.37 1.04
 9 20 -2 0.53 0.95
 -9 -20 2 -0.61 1.33
 8 20 -2 6.96 1.19
 8 20 -2 5.85 1.12
 -7 -20 2 4.33 1.46
 -6 -20 2 0.29 0.89
 5 20 -2 6.57 1.08
 -5 -20 2 7.82 1.19
 -4 -20 2 1.94 0.94
 -3 -20 2 0.42 0.85
 -3 -20 2 0.73 0.77
 -2 -20 2 1.74 0.79
 -2 -20 2 1.57 0.86
 -1 -20 2 8.16 1.33
 -1 -20 2 7 1.27
 0 -20 2 1.77 1.06
 0 -20 2 0.64 1.13
 1 -20 2 7.02 1.16
 1 -20 2 5.53 0.99
 -2 20 -2 0.47 0.66
 2 -20 2 0.26 0.82
 2 -20 2 1.18 0.94
 -3 20 -2 0.13 0.71
 -4 20 -2 3.07 0.67
 -5 20 -2 8.99 0.97
 -6 20 -2 0.07 0.63
 -7 20 -2 3.85 1.05
 -8 20 -2 8.88 1.27
 -9 20 -2 0.88 0.77
 -10 20 -2 1.78 1.13
 -11 20 -2 4.39 1.29
 -12 20 -2 0.59 0.83
 13 19 -2 3.01 1.17
 13 19 -2 1.82 1.06
 -13 -19 2 -0.07 1.04
 12 19 -2 4.03 0.9
 12 19 -2 3.73 1.42
 11 19 -2 -0.31 1.32
 11 19 -2 -0.49 1.05
 -11 -19 2 1.84 1.38
 10 19 -2 2.39 0.8
 10 19 -2 2.22 1
 -10 -19 2 2.52 1.39
 9 19 -2 5.04 1.09
 -9 -19 2 4.82 1.13
 8 19 -2 0.01 0.88
 8 19 -2 0.57 0.73
 -8 -19 2 1.53 1.35
 7 19 -2 4.49 1.09
 -7 -19 2 3.54 1.08
 6 19 -2 17.78 1.73
 -6 -19 2 15.28 1.79
 5 19 -2 0.32 0.82
 -5 -19 2 -0.04 1.24
 4 19 -2 1.76 1.19
 -4 -19 2 2.85 1.26
 -3 -19 2 15.96 1.66
 -3 -19 2 14.61 1.44
 -2 -19 2 -0.98 1.08
 -2 -19 2 1.28 1.04
 -1 -19 2 0.5 1.05
 -1 -19 2 -0.01 1.03
 0 19 -2 8.15 0.87
 0 -19 2 9.73 1.3
 0 -19 2 9.91 1.09
 -1 19 -2 -0.04 0.56
 1 -19 2 2.3 0.97
 1 -19 2 -0.09 0.76
 -2 19 -2 -0.03 0.66
 2 -19 2 -0.8 0.79
 2 -19 2 0.55 0.88
 -3 19 -2 14.56 1.25
 3 -19 2 16.36 1.38
 -4 19 -2 1.95 0.87
 -5 19 -2 0.75 0.65
 -6 19 -2 11.9 1.3
 -7 19 -2 4.61 1.09
 -8 19 -2 0.3 0.74
 -9 19 -2 3.96 1.13
 -10 19 -2 1 0.79
 -11 19 -2 -0.27 1.09
 -12 19 -2 4.01 1.27
 -13 19 -2 2.82 1.27
 14 18 -2 2.69 1.12
 14 18 -2 0.2 1.32
 13 18 -2 2.79 0.82
 13 18 -2 1.31 0.92
 -13 -18 2 1.44 1.05
 12 18 -2 1.03 1.24
 12 18 -2 0.62 1.03
 -12 -18 2 0.58 0.97
 11 18 -2 2.55 1.27
 11 18 -2 0.85 0.73
 -11 -18 2 0.32 0.94
 10 18 -2 0.86 0.72
 10 18 -2 1.56 0.93
 -10 -18 2 0.11 1.38
 9 18 -2 1.97 1.01
 9 18 -2 0.02 0.88
 -9 -18 2 1.05 1.34
 8 18 -2 4.35 1.03
 8 18 -2 4.86 0.83
 -8 -18 2 3.35 1.07
 7 18 -2 -1.05 0.81
 7 18 -2 0.21 0.66
 -7 -18 2 -1.18 1.23
 6 18 -2 7.5 1.34
 6 18 -2 6.92 1.09
 -6 -18 2 7.6 1.15
 5 18 -2 1.54 0.8
 5 18 -2 0.89 0.67
 4 18 -2 0.55 1.08
 -4 -18 2 0.43 1.12
 3 18 -2 6.01 0.97
 -3 -18 2 7.37 0.91
 -3 -18 2 7.09 1.29
 2 18 -2 1.96 0.44
 2 18 -2 3.47 0.8
 -2 -18 2 3.46 1
 -2 -18 2 1.07 0.78
 1 18 -2 0.09 0.43
 -1 -18 2 -0.22 1
 0 18 -2 4.72 0.72
 0 -18 2 2.61 1.03
 0 -18 2 3.77 0.82
 -1 18 -2 0.28 0.59
 1 -18 2 0.07 1.01
 1 -18 2 -0.86 0.88
 -2 18 -2 2.3 0.57
 2 -18 2 3.56 0.94
 -3 18 -2 7.26 0.97
 3 -18 2 6.41 0.97
 -4 18 -2 -0.24 0.79
 -5 18 -2 0.18 0.85
 -6 18 -2 7.97 1.14
 -7 18 -2 -0.15 0.67
 -8 18 -2 5.95 1.17
 -9 18 -2 2.78 0.84
 -10 18 -2 0.1 1.01
 -11 18 -2 2.75 1.14
 -12 18 -2 0.67 0.82
 -13 18 -2 1.18 0.87
 -14 18 -2 3.22 1.26
 -15 18 -2 2.52 1.24
 15 17 -2 -1.83 1.28
 15 17 -2 -0.52 0.79
 14 17 -2 9.7 1.14
 14 17 -2 11.98 1.6
 13 17 -2 0.58 0.86
 -13 -17 2 1.34 0.98
 12 17 -2 1.08 0.75
 12 17 -2 1.38 1.25
 -12 -17 2 -0.74 0.94
 11 17 -2 11 1.59
 11 17 -2 17.35 1.44
 -11 -17 2 13.8 1.46
 10 17 -2 2.38 1.04
 10 17 -2 0.76 0.9
 -10 -17 2 1.98 0.98
 9 17 -2 3.61 0.94
 9 17 -2 2.68 1.01
 -9 -17 2 1.89 1.3
 8 17 -2 11.94 1.32
 8 17 -2 17.19 1.39
 -8 -17 2 14.92 1.69
 7 17 -2 11.45 1.05
 7 17 -2 11.95 1.22
 -7 -17 2 10.35 1.54
 6 17 -2 0.55 0.92
 6 17 -2 -0.4 0.75
 -6 -17 2 -0.64 0.82
 5 17 -2 24.81 1.9
 5 17 -2 22.01 1.43
 -5 -17 2 20.89 1.86
 4 17 -2 10.01 1.08
 -4 -17 2 8.06 1.35
 -4 -17 2 10.72 1
 3 17 -2 0.06 0.68
 3 17 -2 1.21 0.36
 -3 -17 2 2.67 1.1
 -3 -17 2 0.37 0.92
 2 17 -2 16.5 1.26
 2 17 -2 13.93 1
 -2 -17 2 15.82 1.2
 -2 -17 2 15.55 1.51
 1 17 -2 16.59 1.02
 1 17 -2 13.24 1.19
 -1 -17 2 15.16 1.46
 -1 -17 2 15.01 1.21
 0 17 -2 2.43 0.55
 0 17 -2 1.82 0.9
 0 -17 2 1.91 0.73
 0 -17 2 1.02 0.71
 -1 17 -2 14.2 1.08
 -1 17 -2 16.93 1.17
 1 -17 2 13.58 1.2
 -2 17 -2 15.18 1.22
 2 -17 2 19.4 1.42
 -3 17 -2 1.23 0.56
 3 -17 2 1.72 0.58
 -4 17 -2 8.42 1.03
 -5 17 -2 22.02 1.46
 -6 17 -2 -0.32 0.62
 -7 17 -2 10.27 1.26
 -8 17 -2 17.88 1.4
 -9 17 -2 3.99 1.11
 -10 17 -2 3.03 0.85
 -11 17 -2 13.73 1.29
 -12 17 -2 2.46 1.16
 -13 17 -2 2.89 1.25
 -14 17 -2 6.52 1.39
 -15 17 -2 -0.9 1.22
 -16 17 -2 -1.69 1.2
 16 16 -2 2.53 1.35
 16 16 -2 2.34 1.12
 15 16 -2 1.06 1.32
 15 16 -2 3.93 1.16
 14 16 -2 -0.52 0.87
 14 16 -2 0.53 1.05
 13 16 -2 4.15 0.87
 13 16 -2 3.01 1.28
 12 16 -2 3.07 1.29
 12 16 -2 4.53 1.12
 11 16 -2 2.06 0.74
 11 16 -2 2.89 1.19
 10 16 -2 2.75 0.9
 10 16 -2 2.89 0.76
 -10 -16 2 3.92 1
 9 16 -2 2.47 1.17
 9 16 -2 2.97 0.74
 -9 -16 2 3.24 0.97
 8 16 -2 1.04 1.14
 8 16 -2 0.05 0.63
 -8 -16 2 1.05 1.2
 7 16 -2 0.36 1.07
 7 16 -2 -0.15 0.87
 -7 -16 2 0.35 0.83
 6 16 -2 13.16 1.24
 6 16 -2 13.08 1.13
 -6 -16 2 14.6 1.55
 5 16 -2 0.57 0.6
 5 16 -2 -1.1 0.98
 -5 -16 2 -0.87 1.06
 4 16 -2 4.46 0.36
 4 16 -2 3.75 0.7
 4 16 -2 3.1 1.03
 -4 -16 2 3.72 0.73
 -4 -16 2 3.83 0.89
 3 16 -2 9.54 1.21
 3 16 -2 11.01 0.66
 -3 -16 2 7.69 1.04
 -3 -16 2 10.68 1.13
 2 16 -2 0.3 0.4
 2 16 -2 0.3 0.88
 -2 -16 2 0.9 0.62
 -2 -16 2 -1.13 0.68
 1 16 -2 -0.15 0.4
 1 16 -2 -0.11 0.32
 1 16 -2 -0.73 0.84
 -1 -16 2 0.21 0.93
 -1 -16 2 -0.92 0.91
 0 16 -2 11.57 1.02
 0 16 -2 13.39 0.99
 0 16 -2 14.32 0.93
 0 -16 2 13.21 1.14
 0 -16 2 10.43 1.25
 -1 16 -2 -0.05 0.56
 -1 16 -2 0.65 0.78
 1 -16 2 -0.98 0.81
 -2 16 -2 1.03 0.64
 2 -16 2 0.24 0.77
 -3 16 -2 9.34 0.98
 3 -16 2 8.94 0.97
 -4 16 -2 3.98 0.84
 -5 16 -2 0.88 0.8
 -6 16 -2 15.49 1.36
 -7 16 -2 0.54 0.65
 -8 16 -2 2.56 1.02
 -9 16 -2 6.22 1.18
 -10 16 -2 3.52 0.88
 -11 16 -2 1.07 1.07
 -12 16 -2 4.59 1.24
 -13 16 -2 4.15 1.24
 -14 16 -2 -0.37 1.16
 -15 16 -2 1.68 1.26
 -16 16 -2 0.6 1.17
 -17 16 -2 -1.62 1.25
 18 15 -2 1.61 1.12
 17 15 -2 0.14 0.78
 17 15 -2 0.21 1.3
 -17 -15 2 0.57 0.79
 16 15 -2 3.37 0.89
 16 15 -2 1.86 1.31
 15 15 -2 4.94 1.06
 15 15 -2 2.9 0.85
 -15 -15 2 2.81 0.87
 14 15 -2 0.46 0.9
 14 15 -2 2.05 0.79
 13 15 -2 5.48 0.88
 -13 -15 2 5.81 1.1
 12 15 -2 7.2 1.34
 12 15 -2 6.89 1.15
 -12 -15 2 6.22 1.1
 11 15 -2 1.15 1.1
 11 15 -2 0.53 0.97
 -11 -15 2 1.06 0.86
 10 15 -2 3.9 0.75
 10 15 -2 2.11 0.81
 -10 -15 2 2.19 0.88
 9 15 -2 2.07 0.91
 9 15 -2 2.13 1.11
 -9 -15 2 4.08 0.97
 8 15 -2 0.9 0.84
 8 15 -2 0.5 1.02
 -8 -15 2 0.73 1.13
 7 15 -2 1.21 1.03
 7 15 -2 0.31 0.58
 -7 -15 2 0.32 0.78
 6 15 -2 23.26 1.69
 6 15 -2 20.77 1.39
 -6 -15 2 19.98 1.75
 5 15 -2 1.09 0.69
 5 15 -2 0.26 0.56
 -5 -15 2 1.19 0.77
 4 15 -2 3.4 0.66
 4 15 -2 2.04 0.25
 4 15 -2 1.74 0.96
 4 15 -2 2.64 0.28
 -4 -15 2 1.34 0.62
 -4 -15 2 1.81 0.77
 3 15 -2 9.79 0.6
 3 15 -2 10.52 0.91
 3 15 -2 11.6 1.04
 3 15 -2 11.84 0.81
 -3 -15 2 8.12 1.01
 -3 -15 2 10.46 0.92
 2 15 -2 0.44 0.31
 2 15 -2 0.96 0.41
 2 15 -2 0.7 0.61
 -2 -15 2 0.85 0.65
 -2 -15 2 1.02 0.84
 1 15 -2 0.85 0.33
 1 15 -2 1.34 0.41
 1 15 -2 0.8 0.59
 -1 -15 2 0.11 0.59
 -1 -15 2 -0.09 0.86
 0 15 -2 25.24 1.45
 0 15 -2 23.93 1.55
 0 15 -2 23.1 1.27
 0 -15 2 21.36 1.61
 0 -15 2 23.98 1.48
 -1 15 -2 -0.03 0.51
 -1 15 -2 0.47 0.32
 -1 15 -2 1.27 0.56
 1 -15 2 0.67 0.78
 -2 15 -2 0.33 0.47
 -2 15 -2 0.94 0.52
 -2 15 -2 -0.06 0.61
 2 -15 2 0.44 0.7
 -3 15 -2 10.54 1.01
 3 -15 2 12.25 1.03
 -4 15 -2 2.27 0.76
 -5 15 -2 0.16 0.76
 -5 15 -2 0.35 0.46
 -6 15 -2 14.75 1.3
 -7 15 -2 -0.46 0.65
 -8 15 -2 -0.56 0.92
 -9 15 -2 1.58 0.76
 -10 15 -2 3.37 1.07
 -11 15 -2 1.02 1.03
 -12 15 -2 4.96 1.19
 -13 15 -2 5 1.25
 -14 15 -2 0.39 1.19
 -15 15 -2 3 1.25
 -16 15 -2 2.05 1.24
 -17 15 -2 0.02 1.2
 18 14 -2 1.14 0.97
 17 14 -2 6.13 1.16
 16 14 -2 -0.6 0.72
 16 14 -2 0.35 0.89
 15 14 -2 -0.53 0.71
 15 14 -2 -0.36 0.83
 -15 -14 2 2.37 0.86
 14 14 -2 13.25 1.34
 14 14 -2 12.17 1.33
 13 14 -2 -1.09 1.1
 13 14 -2 0.5 0.96
 -13 -14 2 1.23 0.9
 12 14 -2 1.13 1.04
 12 14 -2 -0.64 0.63
 -12 -14 2 0.56 0.83
 11 14 -2 20.04 1.52
 11 14 -2 24.03 1.61
 -11 -14 2 20.65 1.63
 10 14 -2 1.37 0.89
 10 14 -2 -1.49 0.97
 -10 -14 2 2.02 0.85
 9 14 -2 2.42 0.67
 9 14 -2 2.35 1.01
 -9 -14 2 0.74 1.12
 8 14 -2 21.89 1.53
 8 14 -2 23.22 1.38
 -8 -14 2 20.44 1.78
 7 14 -2 9.53 1.08
 7 14 -2 11.25 1.08
 -7 -14 2 11.59 1.17
 6 14 -2 4.7 0.82
 6 14 -2 4.86 0.91
 -6 -14 2 5.44 1.15
 5 14 -2 31.47 1.76
 5 14 -2 27.65 1.88
 -5 -14 2 28.84 1.87
 4 14 -2 8.39 0.46
 4 14 -2 7.87 0.48
 4 14 -2 6.89 1.05
 4 14 -2 8.17 0.81
 -4 -14 2 6.53 0.94
 3 14 -2 1.18 0.82
 3 14 -2 0.18 0.22
 3 14 -2 0.51 0.27
 3 14 -2 -0.33 0.74
 -3 -14 2 -0.3 0.62
 -3 -14 2 -0.71 0.76
 2 14 -2 19.04 1.28
 2 14 -2 18.31 1.03
 2 14 -2 19.93 1.16
 -2 -14 2 17.4 1.34
 -2 -14 2 20.35 1.41
 1 14 -2 21.73 1.48
 1 14 -2 20.57 1.14
 1 14 -2 22.51 1.24
 -1 -14 2 23.03 1.36
 -1 -14 2 19.96 1.55
 0 14 -2 0.07 0.71
 0 14 -2 -0.42 0.44
 0 14 -2 0.49 0.34
 0 -14 2 -0.78 0.77
 0 -14 2 -0.9 0.81
 -1 14 -2 22.87 1.33
 -1 14 -2 17.73 1.13
 -1 14 -2 22.09 1.29
 -1 14 -2 20.82 1.4
 1 -14 2 23.83 1.49
 -2 14 -2 17.16 1.11
 -2 14 -2 18.46 1.23
 -2 14 -2 19.39 1.36
 -2 14 -2 20.24 1.29
 2 -14 2 18.86 1.32
 -3 14 -2 -0.17 0.43
 -3 14 -2 0.35 0.64
 3 -14 2 -0.5 0.61
 -4 14 -2 6.37 0.74
 4 -14 2 8.41 0.71
 -5 14 -2 32.32 1.95
 -6 14 -2 6.94 0.99
 -7 14 -2 10.52 1.01
 -8 14 -2 20.06 1.58
 -9 14 -2 1.86 0.74
 -10 14 -2 -0.69 0.7
 -11 14 -2 21.3 1.68
 -12 14 -2 -0.25 1.04
 -13 14 -2 1.03 1.07
 -14 14 -2 14.64 1.59
 -15 14 -2 1.08 1.17
 -16 14 -2 1.22 1.19
 -17 14 -2 10.65 1.55
 -18 14 -2 0.73 1.22
 19 13 -2 0.78 0.98
 19 13 -2 3.32 1.24
 18 13 -2 3.34 1.38
 17 13 -2 2.57 1.26
 16 13 -2 1.48 0.88
 15 13 -2 6.28 1.04
 14 13 -2 -0.59 1.07
 13 13 -2 7.8 1.27
 13 13 -2 5.66 0.85
 12 13 -2 6.8 1.26
 12 13 -2 9.55 1.12
 11 13 -2 1.56 0.79
 11 13 -2 2.21 0.67
 -11 -13 2 2.81 0.8
 -11 -13 2 3.87 1.15
 10 13 -2 6.87 1.12
 10 13 -2 6.51 0.8
 9 13 -2 3.76 0.8
 9 13 -2 4.71 0.72
 -9 -13 2 4.11 1.14
 8 13 -2 0.75 0.77
 8 13 -2 -0.27 0.89
 -8 -13 2 0.99 0.73
 7 13 -2 7.57 0.77
 7 13 -2 5.66 1.07
 -7 -13 2 5.29 0.89
 6 13 -2 30.34 2.04
 6 13 -2 27.69 1.59
 -6 -13 2 30.98 2
 5 13 -2 7.7 1.08
 5 13 -2 8.4 0.8
 -5 -13 2 9.25 1.2
 4 13 -2 3.78 0.72
 4 13 -2 4.06 0.8
 4 13 -2 4.37 0.29
 4 13 -2 4.28 0.31
 -4 -13 2 3.84 0.78
 3 13 -2 49.81 3.2
 3 13 -2 49.11 3.27
 3 13 -2 59.65 2.74
 3 13 -2 56.14 2.81
 -3 -13 2 47.62 2.97
 -3 -13 2 57.43 3.24
 2 13 -2 0.12 0.34
 2 13 -2 0.28 0.28
 2 13 -2 0.53 0.73
 2 13 -2 0.03 0.49
 -2 -13 2 -0.11 0.58
 -2 -13 2 -0.13 0.74
 1 13 -2 0.75 0.7
 1 13 -2 1.11 0.43
 1 13 -2 0.36 0.29
 -1 -13 2 1.21 0.56
 -1 -13 2 0.57 0.79
 0 13 -2 27.54 1.49
 0 13 -2 25.92 1.58
 0 13 -2 25.94 1.9
 0 13 -2 26.8 1.66
 0 -13 2 26.56 1.62
 0 -13 2 26.9 1.6
 -1 13 -2 -0.53 0.64
 -1 13 -2 0.39 0.27
 -1 13 -2 0.72 0.44
 -1 13 -2 0.45 0.5
 1 -13 2 0.21 0.48
 -2 13 -2 0.52 0.54
 -2 13 -2 0.06 0.42
 -2 13 -2 0.04 0.4
 -2 13 -2 -0.87 0.59
 2 -13 2 0.27 0.44
 -3 13 -2 48.45 2.69
 -3 13 -2 54.5 3.15
 3 -13 2 59.1 2.9
 -4 13 -2 4.16 0.66
 -4 13 -2 5.14 0.8
 -5 13 -2 6.59 0.89
 -6 13 -2 28.12 1.75
 -7 13 -2 5.65 0.8
 -8 13 -2 0.62 0.88
 -9 13 -2 4.43 1.05
 -10 13 -2 6.08 0.9
 -11 13 -2 2.59 0.77
 -12 13 -2 9.71 1.31
 -13 13 -2 4.45 1.15
 -14 13 -2 0.31 1.08
 -15 13 -2 1.48 1.18
 -16 13 -2 3.13 1.22
 -17 13 -2 2.85 0.94
 -18 13 -2 2.31 0.92
 -19 13 -2 2.2 0.98
 20 12 -2 0 0.87
 19 12 -2 5.81 1.44
 19 12 -2 4.84 1.02
 18 12 -2 0.21 0.84
 17 12 -2 -0.48 1.15
 16 12 -2 6.18 1.3
 15 12 -2 6.13 1.23
 14 12 -2 0.56 1.06
 13 12 -2 7 1.25
 12 12 -2 7.08 1.21
 11 12 -2 -0.03 0.58
 11 12 -2 2.11 1.01
 -11 -12 2 2.34 1.05
 -11 -12 2 -0.61 0.66
 10 12 -2 3.8 0.77
 10 12 -2 6.16 0.75
 -10 -12 2 5.89 0.91
 9 12 -2 7.85 0.97
 9 12 -2 7.91 1.09
 -9 -12 2 8.24 0.99
 8 12 -2 0.3 0.61
 8 12 -2 0.3 0.53
 -8 -12 2 0.77 0.68
 7 12 -2 2.64 0.68
 -7 -12 2 4.24 1.02
 6 12 -2 41.57 2.08
 6 12 -2 42.24 2.2
 -6 -12 2 36.93 2.25
 5 12 -2 1.2 0.52
 5 12 -2 0.11 0.55
 -5 -12 2 -1.46 0.88
 4 12 -2 -0.05 0.69
 4 12 -2 0.29 0.14
 4 12 -2 -0.16 0.52
 4 12 -2 0.36 0.16
 -4 -12 2 -1.67 0.83
 3 12 -2 36.05 2.2
 3 12 -2 35.96 1.78
 3 12 -2 35.1 2.16
 3 12 -2 37.23 1.92
 -3 -12 2 35.64 1.84
 -3 -12 2 31.5 2.07
 2 12 -2 0.45 0.69
 2 12 -2 0.49 0.31
 2 12 -2 0.43 0.67
 -2 -12 2 -0.35 0.5
 -2 -12 2 0.43 0.78
 1 12 -2 1.9 0.55
 1 12 -2 2.77 0.74
 1 12 -2 2.17 0.36
 1 12 -2 1.66 0.42
 -1 -12 2 1.86 0.58
 0 12 -2 27.11 1.69
 0 12 -2 26.2 1.48
 0 12 -2 27.33 1.4
 0 12 -2 27.23 1.55
 0 -12 2 25.6 1.5
 0 -12 2 22.53 1.58
 -1 12 -2 2.59 0.52
 -1 12 -2 1.96 0.47
 -1 12 -2 1.93 0.43
 -1 12 -2 2.89 0.66
 1 -12 2 2.36 0.68
 -2 12 -2 0.08 0.53
 -2 12 -2 0.11 0.41
 -2 12 -2 -0.37 0.54
 2 -12 2 -0.26 0.58
 -3 12 -2 36.71 2.12
 -3 12 -2 34.24 1.92
 -3 12 -2 34.27 2.11
 -4 12 -2 1.29 0.67
 -4 12 -2 0.87 0.48
 -5 12 -2 -0.63 0.54
 -5 12 -2 0.27 0.68
 -6 12 -2 37.63 2.03
 -7 12 -2 5.61 0.96
 -8 12 -2 0.27 0.6
 -9 12 -2 8.48 1.08
 -10 12 -2 5.67 1.05
 -11 12 -2 0.37 0.66
 -12 12 -2 5.55 0.9
 -13 12 -2 9.26 1.08
 -14 12 -2 0 0.76
 -15 12 -2 7.06 1.07
 -16 12 -2 3.38 0.91
 -17 12 -2 0.11 0.84
 -18 12 -2 -0.06 1.16
 -19 12 -2 4.75 1.41
 20 11 -2 4.72 1.43
 20 11 -2 6.67 1.44
 19 11 -2 1.46 1.18
 18 11 -2 0.55 1.1
 17 11 -2 13.83 1.32
 16 11 -2 3.89 1.18
 15 11 -2 0.13 1.03
 14 11 -2 24.41 1.85
 13 11 -2 1.25 0.99
 12 11 -2 1.52 0.97
 11 11 -2 36.48 2.44
 10 11 -2 5.66 1.04
 10 11 -2 6.3 0.73
 -10 -11 2 4.6 1.07
 9 11 -2 5.09 0.79
 9 11 -2 5.34 0.86
 -9 -11 2 6.14 1.06
 8 11 -2 48.52 2.4
 8 11 -2 50.38 2.97
 -8 -11 2 45.91 2.82
 7 11 -2 16.2 0.99
 7 11 -2 13.47 1.09
 -7 -11 2 12.34 1.12
 6 11 -2 5.14 0.63
 -6 -11 2 4.5 0.97
 5 11 -2 44.39 2.15
 5 11 -2 37.43 2.48
 -5 -11 2 42.3 2.45
 4 11 -2 39.66 2.16
 4 11 -2 36.12 2.17
 4 11 -2 41.66 1.99
 4 11 -2 41.52 2.1
 -4 -11 2 38.56 2.33
 3 11 -2 9.56 0.54
 3 11 -2 10.11 0.78
 3 11 -2 10.21 0.58
 3 11 -2 9.45 0.98
 -3 -11 2 10.46 0.93
 -3 -11 2 8.92 0.77
 2 11 -2 33.94 1.79
 2 11 -2 31.07 1.91
 2 11 -2 32.94 1.87
 2 11 -2 32.41 1.77
 2 11 -2 34.85 1.82
 -2 -11 2 33.04 1.99
 1 11 -2 36.62 1.92
 1 11 -2 38.33 1.9
 1 11 -2 35.89 2.75
 1 11 -2 40 1.99
 1 11 -2 38.92 2.1
 -1 -11 2 32.91 1.89
 -1 -11 2 36.4 2.08
 0 11 -2 4.22 0.46
 0 11 -2 5.6 0.56
 0 11 -2 5.95 0.62
 0 11 -2 5.66 0.72
 0 -11 2 4.78 0.78
 0 -11 2 6.19 0.8
 -1 11 -2 35.68 2.02
 -1 11 -2 39.25 1.91
 -1 11 -2 39.06 1.94
 -1 11 -2 35.5 2.11
 1 -11 2 36.23 1.99
 -2 11 -2 34.29 1.77
 -2 11 -2 35.61 1.98
 -2 11 -2 31.27 1.73
 2 -11 2 34.27 1.94
 -3 11 -2 9.96 0.88
 -3 11 -2 10.24 0.79
 -3 11 -2 10.79 0.8
 -4 11 -2 40.35 2.27
 -4 11 -2 44.25 2.9
 -4 11 -2 40.94 2.17
 -5 11 -2 39.35 2
 -5 11 -2 38.68 2.1
 -6 11 -2 5.76 0.89
 -7 11 -2 13.69 1.07
 -8 11 -2 48.88 2.79
 -9 11 -2 4.05 0.73
 -10 11 -2 4.27 0.75
 -11 11 -2 33.47 2.07
 -12 11 -2 0.99 0.98
 -13 11 -2 3.06 1.07
 -14 11 -2 18.5 1.63
 -15 11 -2 0.23 1.07
 -16 11 -2 0.8 1.12
 -17 11 -2 14.41 1.56
 -18 11 -2 1.27 0.83
 -19 11 -2 0.47 0.86
 -20 11 -2 6.48 1.45
 21 10 -2 0.39 0.9
 21 10 -2 2.12 1.28
 20 10 -2 1.52 0.9
 20 10 -2 1.53 1.19
 19 10 -2 1.92 0.89
 19 10 -2 2.35 0.84
 18 10 -2 0.64 1.04
 17 10 -2 2.88 0.86
 16 10 -2 1.92 1.08
 15 10 -2 4.02 1.08
 14 10 -2 0.05 0.95
 13 10 -2 4.52 0.83
 12 10 -2 5.77 0.88
 11 10 -2 5.57 0.84
 10 10 -2 0.84 0.61
 9 10 -2 5.19 0.94
 -9 -10 2 4.62 0.98
 8 10 -2 3.17 0.63
 -8 -10 2 1.71 0.87
 -8 -10 2 2.15 0.54
 7 10 -2 0.4 0.47
 7 10 -2 0.64 0.75
 -7 -10 2 0.64 0.6
 6 10 -2 14.96 1.04
 6 10 -2 15.82 1.07
 -6 -10 2 11.16 1.18
 5 10 -2 4.98 0.67
 5 10 -2 5.3 0.59
 -5 -10 2 5.16 0.74
 4 10 -2 0.82 0.5
 4 10 -2 1.45 0.13
 4 10 -2 0.39 0.43
 4 10 -2 1.53 0.12
 -4 -10 2 1.71 0.58
 3 10 -2 24.76 1.29
 3 10 -2 23.52 1.44
 3 10 -2 24.03 1.34
 3 10 -2 25.4 1.49
 3 10 -2 22.22 1.31
 -3 -10 2 28.15 1.5
 -3 -10 2 23.17 1.33
 2 10 -2 2.22 0.47
 2 10 -2 3.73 0.69
 2 10 -2 2.18 0.57
 2 10 -2 2.71 0.31
 2 10 -2 3.19 0.5
 2 10 -2 3.02 0.31
 -2 -10 2 3.24 0.51
 -2 -10 2 2.9 0.74
 1 10 -2 0.47 0.52
 1 10 -2 -0.02 0.31
 1 10 -2 0.47 0.57
 1 10 -2 -0.25 0.3
 1 10 -2 0.46 0.45
 -1 -10 2 -0.45 0.44
 -1 -10 2 1.08 0.65
 0 10 -2 53.2 2.75
 0 10 -2 47.96 2.64
 0 10 -2 48.57 2.96
 0 10 -2 54.19 2.42
 0 10 -2 52.25 2.46
 0 -10 2 50.79 2.6
 0 -10 2 47.2 2.88
 -1 10 -2 0.41 0.32
 -1 10 -2 -0.37 0.36
 -1 10 -2 -0.48 0.34
 -1 10 -2 0.3 0.39
 1 -10 2 -0.03 0.53
 -2 10 -2 2.28 0.49
 -2 10 -2 2.83 0.42
 -2 10 -2 2.95 0.47
 -3 10 -2 24.24 1.32
 -3 10 -2 23.36 1.34
 -3 10 -2 24 1.43
 -4 10 -2 1.23 0.59
 -4 10 -2 1.47 0.42
 4 -10 2 1.75 0.5
 -5 10 -2 4.9 0.76
 -5 10 -2 5.65 0.5
 -5 10 -2 4.58 0.53
 5 -10 2 4.56 0.53
 -6 10 -2 15.32 0.89
 -6 10 -2 13.97 1.13
 -7 10 -2 0.18 0.51
 -7 10 -2 0.05 0.35
 -8 10 -2 2.22 0.78
 -9 10 -2 4.54 0.71
 -10 10 -2 1.51 0.85
 -11 10 -2 7.36 1.08
 -12 10 -2 6 1.11
 -13 10 -2 5.47 0.88
 -14 10 -2 0.53 0.75
 -15 10 -2 3.5 0.85
 -16 10 -2 2.57 1.15
 -17 10 -2 1.93 1.16
 -18 10 -2 0.92 1.16
 -19 10 -2 1.68 1.29
 -20 10 -2 0.12 0.87
 -21 10 -2 -0.75 0.89
 21 9 -2 -1.06 0.81
 21 9 -2 0.63 1.28
 20 9 -2 3.01 1.18
 20 9 -2 -0.14 1.22
 19 9 -2 4.16 1.15
 18 9 -2 0.53 0.76
 17 9 -2 2.86 1.1
 16 9 -2 4.77 0.83
 15 9 -2 3.3 1.03
 14 9 -2 1.22 0.71
 13 9 -2 6.78 0.89
 12 9 -2 9.38 1.11
 11 9 -2 3.52 0.92
 10 9 -2 5.08 0.95
 9 9 -2 17.73 1.31
 8 9 -2 0.37 0.51
 8 9 -2 0.84 0.43
 -8 -9 2 1.24 0.81
 7 9 -2 6.15 0.54
 7 9 -2 7.05 0.87
 7 9 -2 6.8 0.64
 -7 -9 2 6.27 0.77
 6 9 -2 24.79 1.28
 6 9 -2 24.27 1.76
 -6 -9 2 22.64 1.52
 -6 -9 2 22.93 1.42
 5 9 -2 5.74 0.59
 5 9 -2 5.05 0.81
 -5 -9 2 7.02 0.86
 -5 -9 2 5.92 0.87
 4 9 -2 11.54 0.5
 4 9 -2 11.34 0.91
 4 9 -2 11.41 0.49
 4 9 -2 9.38 0.8
 4 9 -2 11.45 1.03
 4 9 -2 10.95 0.76
 -4 -9 2 11.6 0.85
 -4 -9 2 9 0.86
 3 9 -2 32.08 2.18
 3 9 -2 32.01 1.68
 3 9 -2 32.74 1.59
 3 9 -2 32.56 1.66
 3 9 -2 29.67 1.55
 3 9 -2 30.08 1.99
 -3 -9 2 32.64 1.81
 -3 -9 2 32.97 1.76
 2 9 -2 14.57 0.72
 2 9 -2 14.44 0.77
 2 9 -2 13.74 0.88
 2 9 -2 12.51 1.34
 2 9 -2 12.57 0.96
 2 9 -2 13.98 0.85
 -2 -9 2 14.48 0.93
 -2 -9 2 14.49 1.07
 -2 -9 2 12.24 0.96
 1 9 -2 7.18 0.61
 1 9 -2 7.03 0.74
 1 9 -2 6.49 0.51
 1 9 -2 7.27 0.51
 1 9 -2 7.05 0.59
 1 9 -2 7.59 0.72
 -1 -9 2 8.52 0.78
 -1 -9 2 6.98 0.72
 -1 -9 2 7.86 0.79
 0 9 -2 39.73 2.72
 0 9 -2 41.79 2.46
 0 9 -2 42.87 2.39
 0 9 -2 42.5 2.33
 0 -9 2 39.26 2.01
 0 -9 2 42.77 2.07
 -1 9 -2 8.16 0.52
 -1 9 -2 7.84 0.69
 -1 9 -2 5.81 0.62
 -1 9 -2 7.29 0.58
 1 -9 2 6.74 0.69
 1 -9 2 6.04 0.55
 -2 9 -2 13.54 0.86
 -2 9 -2 13.01 0.85
 -2 9 -2 14.36 0.86
 2 -9 2 13.02 0.78
 2 -9 2 11.79 0.89
 -3 9 -2 31.12 1.77
 -3 9 -2 29.63 1.55
 -3 9 -2 31.8 2.11
 3 -9 2 27.93 1.95
 3 -9 2 28.37 1.51
 -4 9 -2 12.24 0.8
 -4 9 -2 13.46 0.91
 4 -9 2 11.14 0.83
 -5 9 -2 5.44 0.47
 5 -9 2 5.18 0.53
 -6 9 -2 25.11 1.49
 -6 9 -2 25.71 1.53
 -7 9 -2 7.98 0.75
 -7 9 -2 6.22 0.61
 -8 9 -2 -0.68 0.71
 -9 9 -2 16.94 1.18
 -10 9 -2 3.73 0.9
 -11 9 -2 6.4 1.02
 -12 9 -2 8.99 0.96
 -13 9 -2 8.12 0.97
 -14 9 -2 0.91 0.73
 -15 9 -2 4.13 0.86
 -16 9 -2 4.11 0.88
 -17 9 -2 -0.79 0.78
 -18 9 -2 2.35 1.19
 -19 9 -2 0.92 1.23
 -20 9 -2 0.7 0.85
 -21 9 -2 0.76 0.89
 22 8 -2 1.53 1.31
 21 8 -2 1.36 1.12
 21 8 -2 2.56 1.39
 20 8 -2 6.03 1.45
 20 8 -2 5.8 0.93
 19 8 -2 -0.05 0.71
 18 8 -2 5.36 1.15
 17 8 -2 15.85 1.43
 16 8 -2 0.92 0.69
 15 8 -2 0.21 0.93
 -15 -8 2 0.17 0.18
 14 8 -2 19.67 1.45
 -14 -8 2 22.02 1.12
 13 8 -2 -0.17 0.85
 -13 -8 2 0.21 0.13
 -13 -8 2 -0.05 0.15
 12 8 -2 2.61 0.86
 11 8 -2 47.3 2.99
 10 8 -2 2.49 0.62
 9 8 -2 -0.78 0.52
 -9 -8 2 -0.86 0.82
 8 8 -2 114.14 10.77
 8 8 -2 111.79 5.88
 -8 -8 2 120.26 6.23
 -8 -8 2 114.38 5.86
 7 8 -2 27.38 1.58
 -7 -8 2 29.08 1.7
 6 8 -2 2.53 0.47
 -6 -8 2 3.35 0.75
 -6 -8 2 2.78 0.58
 5 8 -2 54.71 2.51
 5 8 -2 48.87 3.45
 5 8 -2 48.37 3.37
 5 8 -2 53.33 2.77
 -5 -8 2 58.37 2.72
 -5 -8 2 52.15 2.93
 4 8 -2 55.95 3.19
 4 8 -2 51.37 2.45
 4 8 -2 52.68 2.86
 -4 -8 2 46.89 2.92
 -4 -8 2 49.21 2.76
 3 8 -2 0.2 0.5
 3 8 -2 0.34 0.16
 3 8 -2 0.12 0.15
 3 8 -2 0.1 0.52
 3 8 -2 0.37 0.48
 -3 -8 2 1.2 0.48
 -3 -8 2 0.07 0.58
 2 8 -2 55.2 3.13
 2 8 -2 56.47 3.19
 2 8 -2 57.32 3.02
 2 8 -2 57.32 3.16
 2 8 -2 57.11 2.75
 -2 -8 2 54.73 2.72
 -2 -8 2 58.82 3.08
 1 8 -2 28.26 1.42
 1 8 -2 27.64 1.79
 1 8 -2 29.72 1.5
 -1 -8 2 28.09 1.6
 -1 -8 2 27.68 1.5
 -1 -8 2 28.46 1.44
 -1 -8 2 23.74 1.43
 0 8 -2 11.61 0.81
 0 -8 2 12.84 0.75
 0 -8 2 9.69 0.77
 0 -8 2 11.6 0.74
 0 -8 2 12.22 0.74
 -1 8 -2 29.15 1.43
 -1 8 -2 28.36 3.29
 -1 8 -2 24.91 1.49
 1 -8 2 27.55 1.6
 1 -8 2 28.79 1.67
 1 -8 2 29.69 1.58
 -2 8 -2 58.58 2.79
 -2 8 -2 59.2 3.56
 -2 8 -2 58.42 3.97
 2 -8 2 59.75 3.23
 2 -8 2 57.12 3.17
 2 -8 2 54.34 2.83
 -3 8 -2 0.25 0.25
 -3 8 -2 -0.6 0.46
 -3 8 -2 0.56 0.25
 3 -8 2 0.73 0.38
 3 -8 2 0.12 0.4
 -4 8 -2 49.99 2.89
 -4 8 -2 50.04 2.93
 -4 8 -2 50.74 2.46
 4 -8 2 48.19 2.59
 -5 8 -2 53.51 3.07
 -5 8 -2 56.58 3.45
 -5 8 -2 54.18 2.96
 5 -8 2 53.58 3.35
 -6 8 -2 3.14 0.54
 -6 8 -2 3.59 0.34
 6 -8 2 3.44 0.48
 -7 8 -2 27.86 1.53
 -7 8 -2 27.57 1.8
 -7 8 -2 26.74 1.6
 -8 8 -2 112.36 5.62
 -9 8 -2 0.37 0.55
 -10 8 -2 2.94 0.86
 -11 8 -2 49.09 3.11
 -12 8 -2 0.47 0.88
 -13 8 -2 0.5 0.66
 -14 8 -2 23.77 1.57
 -15 8 -2 -0.53 0.68
 -16 8 -2 2.08 0.8
 -17 8 -2 12.35 1.26
 -18 8 -2 3.85 1.22
 -19 8 -2 0.41 1.13
 -20 8 -2 6.08 1.33
 -21 8 -2 1.45 0.88
 -22 8 -2 -1.01 0.91
 22 7 -2 1.38 1.05
 22 7 -2 0.92 0.98
 21 7 -2 0.08 0.98
 21 7 -2 -1.99 1.31
 20 7 -2 3.22 1.04
 20 7 -2 -0.11 1.35
 19 7 -2 4.91 1.11
 18 7 -2 -0.02 0.89
 17 7 -2 10.37 1.25
 16 7 -2 0.53 0.66
 -16 -7 2 0.23 0.31
 15 7 -2 0.83 0.89
 -15 -7 2 0.36 0.28
 14 7 -2 10.23 1.15
 -14 -7 2 11.16 0.68
 -14 -7 2 11.06 0.69
 13 7 -2 5.08 0.76
 -13 -7 2 7 0.43
 -13 -7 2 6.58 0.44
 12 7 -2 3.42 0.88
 -12 -7 2 4.19 0.33
 -12 -7 2 4.6 0.32
 -11 -7 2 14.46 1.12
 -11 -7 2 14.45 0.79
 -11 -7 2 13.63 0.76
 -10 -7 2 -0.66 0.57
 -10 -7 2 0.16 0.07
 -9 -7 2 5.88 0.91
 8 7 -2 27.34 1.38
 -8 -7 2 23.54 1.56
 7 7 -2 45.54 2.44
 -7 -7 2 46.11 2.55
 6 7 -2 50.28 2.69
 6 7 -2 47.89 2.73
 6 7 -2 49.6 2.73
 -6 -7 2 50.45 2.96
 5 7 -2 15.37 1
 5 7 -2 15.11 0.93
 5 7 -2 18.26 1.15
 5 7 -2 15.99 0.93
 -5 -7 2 17.84 1.05
 4 7 -2 8.38 0.78
 4 7 -2 9.73 0.7
 4 7 -2 9.02 0.7
 -4 -7 2 9.26 0.72
 3 7 -2 64.87 4.13
 3 7 -2 65.65 3.83
 3 7 -2 68.32 3.35
 3 7 -2 69.99 3.46
 -3 -7 2 66.36 3.38
 2 7 -2 21.04 1.07
 2 7 -2 20.48 1.23
 2 7 -2 19.44 1.06
 -2 -7 2 20.79 1.2
 -2 -7 2 19.54 1.11
 -2 -7 2 21.48 1.07
 1 7 -2 1.55 0.39
 1 7 -2 1.12 0.24
 1 7 -2 0.89 0.34
 -1 -7 2 1.34 0.35
 -1 -7 2 0.74 0.35
 -1 -7 2 1.54 0.55
 -1 -7 2 1.19 0.25
 0 7 -2 10.76 0.67
 0 7 -2 9.91 0.61
 0 -7 2 9.89 0.72
 0 -7 2 8.84 0.6
 0 -7 2 9.26 0.8
 0 -7 2 10.57 0.65
 -1 7 -2 1.41 0.28
 -1 7 -2 0.91 0.3
 1 -7 2 1.42 0.4
 1 -7 2 0.74 0.48
 1 -7 2 1.74 0.35
 -2 7 -2 20.91 1.1
 -2 7 -2 21.75 1.29
 2 -7 2 20.48 1.09
 2 -7 2 19.04 1.13
 2 -7 2 20.68 1.34
 -3 7 -2 70.63 3.31
 -3 7 -2 66.56 4.06
 3 -7 2 68.34 3.58
 3 -7 2 71.64 4.13
 -4 7 -2 8.77 0.59
 -4 7 -2 10.42 0.77
 4 -7 2 8.47 0.53
 4 -7 2 9.7 0.71
 -5 7 -2 16.38 0.89
 -5 7 -2 15.39 1.09
 -5 7 -2 16.09 0.94
 5 -7 2 18.25 1.03
 -6 7 -2 51.14 2.73
 -6 7 -2 49.5 2.76
 -6 7 -2 52.14 2.67
 6 -7 2 50.58 2.58
 -7 7 -2 47.89 2.42
 -7 7 -2 43.19 2.36
 -7 7 -2 41.37 2.4
 7 -7 2 45.14 2.57
 -8 7 -2 26.68 1.58
 -8 7 -2 26.6 1.58
 -9 7 -2 5.71 0.88
 -10 7 -2 -0.31 0.54
 -11 7 -2 17.93 1.24
 -12 7 -2 3.86 0.92
 -13 7 -2 6.53 1.06
 -14 7 -2 8.26 1.14
 -15 7 -2 -0.05 0.66
 -16 7 -2 2.21 0.77
 -17 7 -2 13.81 1.47
 -18 7 -2 -0.39 1.03
 -19 7 -2 3.22 1.2
 -20 7 -2 3.35 1.22
 -21 7 -2 -0.24 0.82
 -22 7 -2 2.3 1.26
 22 6 -2 5.19 1.08
 22 6 -2 6.13 1.5
 21 6 -2 0.11 0.94
 21 6 -2 0.94 1.36
 20 6 -2 2.9 1.33
 20 6 -2 0.03 0.61
 19 6 -2 13.24 1.14
 18 6 -2 7.53 0.9
 17 6 -2 -0.19 0.63
 -17 -6 2 0.28 0.34
 16 6 -2 15.54 1.18
 -16 -6 2 14.78 0.95
 15 6 -2 16.9 1.37
 -15 -6 2 20.75 1.49
 -15 -6 2 20.47 1.2
 14 6 -2 6.33 0.94
 -14 -6 2 5.67 0.47
 -14 -6 2 5.22 0.44
 -13 -6 2 28.35 1.81
 -13 -6 2 28.38 1.5
 -13 -6 2 29.03 1.79
 -12 -6 2 41.1 2.22
 -12 -6 2 42.64 2.14
 -12 -6 2 37.15 2.39
 -11 -6 2 4.43 0.32
 -11 -6 2 3.15 0.29
 -10 -6 2 14.11 0.79
 -10 -6 2 13.04 1.05
 -10 -6 2 15.82 0.84
 -9 -6 2 24.88 1.32
 -9 -6 2 20.66 1.46
 -9 -6 2 21.78 1.3
 8 6 -2 2.53 0.6
 -8 -6 2 3.08 0.18
 -8 -6 2 4.02 0.59
 -8 -6 2 2.93 0.18
 7 6 -2 45.53 2.49
 -7 -6 2 45.73 2.77
 6 6 -2 140.29 7.12
 6 6 -2 142.14 8.75
 -6 -6 2 135.9 7.43
 -6 -6 2 138.13 6.42
 5 6 -2 5.78 0.57
 5 6 -2 7.13 0.52
 -5 -6 2 6.42 0.78
 4 6 -2 23.98 1.35
 4 6 -2 25.13 1.3
 4 6 -2 27.63 1.51
 4 6 -2 23.65 1.32
 -4 -6 2 25.26 1.52
 3 6 -2 151.14 9.98
 3 6 -2 161.94 9.62
 3 6 -2 156.34 7.62
 3 6 -2 156.4 8.01
 -3 -6 2 156.03 8.37
 -3 -6 2 156.25 8.21
 2 6 -2 62.91 3.22
 2 6 -2 62.4 3.68
 2 6 -2 59.19 2.95
 -2 -6 2 64.53 3.22
 -2 -6 2 60.33 3.35
 1 6 -2 54.74 3.07
 1 6 -2 56.64 2.78
 1 6 -2 53.47 3.36
 -1 -6 2 53.74 3.13
 -1 -6 2 56.9 3.35
 -1 -6 2 53.13 2.58
 -1 -6 2 56.81 3
 0 6 -2 283.06 14.35
 0 6 -2 276.78 13.96
 0 -6 2 276.35 16.03
 0 -6 2 283.91 14.51
 0 -6 2 273.17 13.34
 0 -6 2 282.57 12.63
 -1 6 -2 57.48 3.2
 -1 6 -2 57.58 3.25
 1 -6 2 57.19 2.72
 1 -6 2 55.08 2.84
 1 -6 2 57.69 2.83
 1 -6 2 53.69 2.9
 -2 6 -2 59 3.58
 -2 6 -2 60.74 3.12
 2 -6 2 58.86 3.42
 2 -6 2 62.59 2.71
 2 -6 2 64.99 3.56
 -3 6 -2 156.94 7.6
 -3 6 -2 149.1 8.1
 3 -6 2 147.12 8.17
 3 -6 2 160.18 8.12
 -4 6 -2 23.76 1.34
 -4 6 -2 25.77 1.4
 4 -6 2 25.37 1.44
 4 -6 2 24.12 1.35
 -5 6 -2 6.46 0.44
 -5 6 -2 5.65 0.67
 5 -6 2 6.41 0.62
 5 -6 2 6.1 0.38
 -6 6 -2 142.01 7.58
 -6 6 -2 138.86 8.03
 -6 6 -2 135.17 8.63
 6 -6 2 138.34 7.05
 6 -6 2 141.38 7.4
 -7 6 -2 49.13 2.6
 -7 6 -2 50.98 2.82
 -7 6 -2 48.45 2.71
 -7 6 -2 48.36 2.85
 7 -6 2 48.92 2.37
 -8 6 -2 2.5 0.59
 -8 6 -2 2.18 0.53
 -9 6 -2 22.21 1.41
 -10 6 -2 10.64 0.89
 -11 6 -2 3.8 0.86
 -12 6 -2 37.36 2.03
 -13 6 -2 34.09 1.97
 -14 6 -2 4.81 1.02
 -15 6 -2 17.31 1.48
 -16 6 -2 16.68 1.48
 -17 6 -2 -0.79 0.99
 -18 6 -2 5.98 1.19
 -19 6 -2 12.67 1.23
 -20 6 -2 1.53 0.87
 -21 6 -2 0.38 0.83
 -22 6 -2 5.32 1.32
 22 5 -2 2.91 1.43
 22 5 -2 0.02 0.85
 21 5 -2 0.73 1.37
 21 5 -2 1.38 0.7
 20 5 -2 8.4 1.53
 20 5 -2 8.75 1.12
 19 5 -2 1.45 0.82
 18 5 -2 1.04 0.83
 -18 -5 2 0.98 0.42
 17 5 -2 20.63 1.4
 -17 -5 2 21.61 1.48
 16 5 -2 0.41 0.54
 -16 -5 2 0.12 0.35
 15 5 -2 0.82 0.55
 -15 -5 2 1.49 0.36
 -15 -5 2 1.2 0.42
 14 5 -2 31.21 2.74
 -14 -5 2 29.69 1.95
 -14 -5 2 33.18 1.81
 -14 -5 2 30.32 1.74
 -13 -5 2 6.6 1.05
 -13 -5 2 8.99 0.58
 -13 -5 2 7.92 0.63
 -12 -5 2 -0.33 0.29
 -12 -5 2 0.31 0.56
 -12 -5 2 0.15 0.3
 -11 -5 2 42.32 2.08
 -11 -5 2 44.76 2.26
 -11 -5 2 40.29 2.41
 -10 -5 2 4.7 0.36
 -10 -5 2 5.02 0.38
 -10 -5 2 6.21 0.69
 9 5 -2 4.21 0.54
 -9 -5 2 5.2 0.8
 -9 -5 2 5.92 0.37
 -9 -5 2 5.55 0.35
 8 5 -2 54.31 2.86
 -8 -5 2 56.12 2.74
 -8 -5 2 56.8 2.94
 -8 -5 2 55.03 2.86
 7 5 -2 14.67 0.97
 -7 -5 2 15.53 0.77
 -7 -5 2 14.94 1.01
 -7 -5 2 15.52 0.77
 6 5 -2 7.3 0.68
 -6 -5 2 6.03 0.35
 -6 -5 2 5.96 0.63
 -6 -5 2 6.37 0.34
 5 5 -2 71.81 3.82
 5 5 -2 73.28 4.63
 -5 -5 2 68.09 3.63
 -5 -5 2 74.71 3.75
 4 5 -2 38.6 1.75
 4 5 -2 36 1.95
 4 5 -2 36.29 2.02
 4 5 -2 34.64 1.85
 -4 -5 2 36.21 2.15
 -4 -5 2 38.2 1.93
 3 5 -2 17.54 0.93
 3 5 -2 18.68 1
 3 5 -2 16.44 0.87
 3 5 -2 17.99 1
 -3 -5 2 17.81 0.96
 -3 -5 2 17.16 1.14
 2 5 -2 34.36 1.58
 2 5 -2 36.13 2.13
 2 5 -2 34.64 1.78
 2 5 -2 32.65 1.66
 -2 -5 2 31.48 1.79
 -2 -5 2 32.99 1.96
 1 5 -2 113.21 5.41
 1 5 -2 113.04 5.73
 1 5 -2 108.62 5.85
 -1 -5 2 110.56 5.56
 -1 -5 2 111.5 5.69
 -1 -5 2 108.9 5.07
 -1 -5 2 110.84 6.23
 0 5 -2 21.1 1.06
 0 5 -2 20.02 1.08
 0 5 -2 17.86 1.14
 0 -5 2 21.8 1.06
 0 -5 2 20.23 1.12
 0 -5 2 20.15 1.17
 0 -5 2 20.2 1.04
 -1 5 -2 111.2 5.52
 -1 5 -2 114.5 6.33
 1 -5 2 111.37 5.92
 1 -5 2 112.14 5
 1 -5 2 108.47 5.56
 1 -5 2 115.61 5.86
 -2 5 -2 34.68 1.78
 -2 5 -2 33.75 1.88
 2 -5 2 33.42 1.8
 2 -5 2 34.26 1.76
 -3 5 -2 15.06 0.93
 -3 5 -2 17.3 1.03
 3 -5 2 17.87 0.91
 -4 5 -2 37.18 1.93
 -4 5 -2 38.05 1.99
 4 -5 2 35.23 1.91
 -5 5 -2 72.36 4.21
 -5 5 -2 70.36 3.66
 5 -5 2 69.68 4.38
 -6 5 -2 6.16 0.43
 -6 5 -2 7.03 0.6
 6 -5 2 7.65 0.59
 -7 5 -2 14.63 1.01
 -7 5 -2 17 1.07
 -7 5 -2 14.74 0.87
 7 -5 2 16.33 0.94
 -8 5 -2 48.14 2.69
 -8 5 -2 54.67 2.88
 -8 5 -2 50.13 2.67
 8 -5 2 48.67 2.56
 8 -5 2 53.39 2.48
 -9 5 -2 4.6 0.77
 9 -5 2 5.78 0.31
 -10 5 -2 6.96 0.73
 -11 5 -2 44.09 2.32
 -12 5 -2 0.46 0.55
 -13 5 -2 7.87 1.05
 -14 5 -2 27.49 1.84
 -15 5 -2 1.78 0.7
 -16 5 -2 1.2 0.68
 -17 5 -2 20.74 1.47
 -18 5 -2 0.3 0.73
 -19 5 -2 1.9 0.8
 -20 5 -2 6.67 1.28
 -21 5 -2 1.34 1.14
 -22 5 -2 1.28 0.88
 23 4 -2 1.97 1.64
 22 4 -2 0.77 1.38
 21 4 -2 0.86 0.82
 21 4 -2 1.33 1.4
 20 4 -2 2.9 0.82
 20 4 -2 2.42 0.99
 19 4 -2 2.01 0.83
 19 4 -2 0.76 0.87
 -19 -4 2 3.11 0.65
 18 4 -2 0.56 0.74
 -18 -4 2 1.06 0.55
 17 4 -2 11.08 1.08
 -17 -4 2 12.25 0.84
 -16 -4 2 3.75 0.51
 -16 -4 2 5.03 0.61
 -15 -4 2 1.69 0.42
 -15 -4 2 3.03 0.92
 -15 -4 2 1.16 0.48
 -14 -4 2 9.78 0.68
 -14 -4 2 8.31 1.08
 -14 -4 2 8.7 0.64
 -13 -4 2 3.81 0.44
 -13 -4 2 4.39 0.89
 -13 -4 2 4.04 0.5
 -12 -4 2 -0.63 0.75
 -12 -4 2 0.29 0.29
 -12 -4 2 0.32 0.31
 -11 -4 2 40.99 2.14
 -11 -4 2 38.66 2.21
 -11 -4 2 41.54 1.99
 10 4 -2 1.1 0.39
 -10 -4 2 0.97 0.68
 -10 -4 2 1.01 0.31
 -10 -4 2 1.85 0.33
 9 4 -2 11.32 0.91
 -9 -4 2 11.72 0.65
 -9 -4 2 13.78 0.94
 -9 -4 2 11.9 0.72
 8 4 -2 53.14 2.6
 -8 -4 2 51.23 2.69
 -8 -4 2 46.01 2.56
 -8 -4 2 52.84 2.91
 7 4 -2 9.13 0.67
 -7 -4 2 8.51 0.73
 -7 -4 2 8.59 0.48
 -7 -4 2 8.8 0.51
 6 4 -2 23.23 1.38
 6 4 -2 24.77 1.38
 -6 -4 2 25.09 1.19
 -6 -4 2 24.32 1.61
 5 4 -2 34.25 2.17
 5 4 -2 35.02 1.87
 -5 -4 2 36.9 1.85
 -5 -4 2 36.27 2.07
 4 4 -2 4.69 0.31
 4 4 -2 4.91 0.56
 -4 -4 2 6.55 0.54
 -4 -4 2 5.3 0.34
 3 4 -2 52.42 2.49
 3 4 -2 49.4 2.65
 3 4 -2 50.91 2.45
 3 4 -2 47.9 2.44
 -3 -4 2 49.74 2.87
 -3 -4 2 48.55 3.03
 2 4 -2 57.48 2.55
 2 4 -2 58.85 2.97
 2 4 -2 57.57 3.34
 2 4 -2 57.5 2.9
 -2 -4 2 56.82 3.45
 -2 -4 2 59.54 3.6
 1 4 -2 19.66 0.99
 1 4 -2 19.76 1
 1 4 -2 22.08 1.17
 1 4 -2 18.58 1.06
 -1 -4 2 21.59 1.07
 -1 -4 2 20.32 1
 0 4 -2 64.3 3.85
 0 -4 2 66.59 3.11
 0 -4 2 67.25 4.13
 0 -4 2 64.23 4.52
 -1 4 -2 19.62 1.04
 1 -4 2 18.01 1.02
 1 -4 2 19.72 1.02
 1 -4 2 20.65 1.06
 -2 4 -2 62.88 3.13
 2 -4 2 59.63 3.2
 2 -4 2 59.89 3.35
 -3 4 -2 46.69 2.38
 3 -4 2 44.63 2.39
 -4 4 -2 6 0.61
 4 -4 2 6.05 0.5
 -5 4 -2 35.32 1.9
 5 -4 2 39.18 1.96
 -6 4 -2 26.16 1.34
 6 -4 2 24.8 1.46
 -7 4 -2 8.47 0.79
 -7 4 -2 7.92 0.76
 7 -4 2 7.72 0.68
 -8 4 -2 50.45 2.61
 -8 4 -2 46.31 2.78
 8 -4 2 45.17 2.71
 -9 4 -2 11.28 0.84
 9 -4 2 10.7 0.58
 -10 4 -2 1.33 0.53
 10 -4 2 1.67 0.23
 -11 4 -2 39.34 2.29
 11 -4 2 40.62 2.12
 -12 4 -2 -0.18 0.54
 12 -4 2 0.43 0.24
 -13 4 -2 4.1 0.87
 13 -4 2 4.6 0.36
 -14 4 -2 8.53 0.88
 -15 4 -2 3.76 0.74
 -16 4 -2 4.04 0.77
 -17 4 -2 11.58 1.08
 -18 4 -2 2.11 0.77
 -19 4 -2 0.84 0.75
 -20 4 -2 2.53 0.86
 -21 4 -2 0.68 0.82
 -22 4 -2 2.62 1.15
 -23 4 -2 0.71 1.16
 23 3 -2 -1.06 1.14
 22 3 -2 8.96 1.32
 21 3 -2 0.8 0.98
 21 3 -2 0.49 0.73
 20 3 -2 0.88 0.91
 20 3 -2 0.37 0.69
 -20 -3 2 0.89 0.56
 19 3 -2 16.41 1.25
 -19 -3 2 15.28 1.09
 -18 -3 2 6.77 0.71
 17 3 -2 1.55 0.73
 -17 -3 2 1.29 0.51
 -16 -3 2 13.29 0.91
 -15 -3 2 11.97 1.17
 -15 -3 2 11.44 0.85
 -15 -3 2 10.11 0.81
 -14 -3 2 0.07 0.43
 -14 -3 2 -0.61 0.78
 -14 -3 2 -0.37 0.27
 -13 -3 2 55.01 3.13
 -13 -3 2 53.9 2.94
 -13 -3 2 55.22 2.7
 -12 -3 2 35.07 1.88
 -12 -3 2 34.25 1.76
 -12 -3 2 34.72 1.99
 11 3 -2 9.71 0.74
 -11 -3 2 9.23 0.63
 -11 -3 2 9.28 0.68
 -11 -3 2 10.56 0.98
 10 3 -2 25.65 1.62
 -10 -3 2 24.55 1.36
 -10 -3 2 25.94 1.41
 -10 -3 2 23.95 1.5
 9 3 -2 30.66 1.86
 -9 -3 2 29.68 1.63
 -9 -3 2 31.71 1.54
 -9 -3 2 28.92 1.79
 8 3 -2 0.43 0.46
 -8 -3 2 0.44 0.27
 -8 -3 2 -0.16 0.61
 -8 -3 2 0.84 0.32
 7 3 -2 70.81 4
 -7 -3 2 61.35 3.38
 -7 -3 2 68.51 3.63
 -7 -3 2 66.92 3.24
 6 3 -2 152.74 8.06
 6 3 -2 151.65 8.31
 -6 -3 2 150.83 8.42
 -6 -3 2 155.82 7.38
 5 3 -2 16.54 0.92
 5 3 -2 16.15 0.98
 -5 -3 2 19.28 1.04
 -5 -3 2 17.83 0.92
 4 3 -2 48.98 2.63
 -4 -3 2 43.97 2.61
 -4 -3 2 51.34 2.66
 3 3 -2 130.88 6.82
 -3 -3 2 140 7.17
 2 3 -2 16.43 0.84
 2 3 -2 15.45 0.82
 -2 -3 2 15.39 0.86
 1 3 -2 3.09 0.26
 1 3 -2 3.24 0.35
 1 3 -2 3.53 0.36
 -1 -3 2 3 0.33
 -1 -3 2 3.35 0.32
 0 3 -2 274.57 14.15
 0 3 -2 280.21 15.64
 0 3 -2 274.83 13.26
 0 -3 2 290.57 14.51
 0 -3 2 277.52 13.29
 0 -3 2 288.27 14.11
 -1 3 -2 3.38 0.33
 1 -3 2 3.16 0.38
 1 -3 2 2.79 0.34
 1 -3 2 3.07 0.31
 -2 3 -2 16.05 1.09
 2 -3 2 15.59 0.82
 2 -3 2 15.8 0.85
 -3 3 -2 129.56 7.01
 3 -3 2 133.06 6.63
 -4 3 -2 51.42 2.49
 4 -3 2 49.21 2.7
 -5 3 -2 15.99 0.93
 5 -3 2 17.26 0.96
 -6 3 -2 153.18 8.05
 6 -3 2 152.55 7.88
 -7 3 -2 68.65 4.34
 -7 3 -2 67.72 3.82
 7 -3 2 67.03 3.72
 -8 3 -2 0.61 0.4
 -8 3 -2 1.17 0.43
 -8 3 -2 0.49 0.16
 8 -3 2 1.07 0.35
 -9 3 -2 28.28 1.93
 -9 3 -2 29.65 1.55
 9 -3 2 28.27 1.62
 -10 3 -2 26.16 1.5
 10 -3 2 24.78 1.3
 -11 3 -2 10.01 0.55
 -11 3 -2 9.42 0.82
 11 -3 2 9.23 0.56
 -12 3 -2 31.05 1.9
 -12 3 -2 35.4 1.86
 12 -3 2 37.32 1.88
 -13 3 -2 56.22 2.89
 13 -3 2 52.59 2.97
 -14 3 -2 1.15 0.84
 -15 3 -2 10.01 0.99
 15 -3 2 12.42 0.78
 -16 3 -2 10.63 1.01
 -17 3 -2 1.09 0.94
 -18 3 -2 5.28 1.09
 -19 3 -2 12.61 1.39
 -20 3 -2 -0.36 1.05
 -21 3 -2 2.16 0.8
 -22 3 -2 8.82 1.1
 -23 3 -2 -1.17 0.82
 23 2 -2 3.11 1.63
 22 2 -2 1.66 1.48
 21 2 -2 4.19 0.79
 21 2 -2 4.77 1.46
 -21 -2 2 2.84 0.72
 20 2 -2 1.49 0.68
 20 2 -2 4.5 1.38
 -20 -2 2 0.53 0.43
 19 2 -2 0.73 0.65
 19 2 -2 -1.34 0.83
 -19 -2 2 0.09 0.58
 18 2 -2 1.72 0.52
 -18 -2 2 2.1 0.61
 -17 -2 2 16.3 1.1
 -16 -2 2 1.26 0.62
 -16 -2 2 -0.07 0.52
 -15 -2 2 0.41 0.78
 -15 -2 2 0.51 0.5
 -14 -2 2 17.23 1.22
 -14 -2 2 17.62 1.23
 -14 -2 2 19.26 1.1
 -13 -2 2 -0.91 0.68
 -13 -2 2 0.34 0.41
 -13 -2 2 -0.93 0.41
 12 2 -2 -0.39 0.51
 -12 -2 2 0.16 0.39
 -12 -2 2 -0.05 0.38
 -12 -2 2 1.28 0.71
 11 2 -2 31.13 2.01
 -11 -2 2 33.89 1.81
 -11 -2 2 36.67 1.88
 -11 -2 2 31.67 1.76
 10 2 -2 3.04 0.44
 -10 -2 2 2.85 0.53
 -10 -2 2 3.91 0.44
 -10 -2 2 3.25 0.43
 9 2 -2 13.55 0.88
 -9 -2 2 12.16 0.81
 -9 -2 2 15.49 1.04
 -9 -2 2 16.72 0.9
 8 2 -2 59.71 3.05
 -8 -2 2 57.8 2.95
 -8 -2 2 57.02 2.74
 -8 -2 2 56.36 2.99
 7 2 -2 21.83 1.19
 7 2 -2 22.31 1.24
 -7 -2 2 20.68 1.08
 -7 -2 2 18.71 1.26
 6 2 -2 64.62 3.21
 -6 -2 2 62.54 3.18
 -6 -2 2 57.9 3.27
 5 2 -2 30.6 1.66
 -5 -2 2 32.65 1.49
 4 2 -2 56.96 3
 -4 -2 2 60 2.96
 3 2 -2 16.16 0.95
 -3 -2 2 15.08 0.89
 2 2 -2 172.08 9.07
 2 2 -2 175.67 7.97
 -2 -2 2 164.74 8.14
 1 2 -2 25.4 1.43
 1 2 -2 24.84 1.3
 -1 -2 2 25.08 1.27
 -1 -2 2 26.52 1.33
 0 2 -2 32.69 1.67
 0 2 -2 34.54 1.74
 0 2 -2 34.06 1.72
 0 -2 2 34.51 1.68
 0 -2 2 35.04 1.83
 -1 2 -2 24.79 1.58
 -1 2 -2 29.56 1.37
 1 -2 2 25.98 1.71
 1 -2 2 24.48 1.25
 1 -2 2 25.48 1.31
 -2 2 -2 185.32 10.56
 2 -2 2 174.98 10.67
 2 -2 2 169.06 8.25
 -3 2 -2 15.59 0.87
 3 -2 2 15.57 0.83
 -4 2 -2 58.12 2.98
 4 -2 2 54.53 3.29
 -5 2 -2 32.3 1.74
 5 -2 2 31.06 1.7
 -6 2 -2 63.2 3.02
 6 -2 2 59.82 3.37
 -7 2 -2 20.52 1.21
 -7 2 -2 20.88 1.25
 7 -2 2 21.46 1.21
 -8 2 -2 56.59 3.2
 -8 2 -2 58.33 2.99
 -8 2 -2 55.6 2.86
 8 -2 2 55.91 2.89
 -9 2 -2 12.47 0.87
 -9 2 -2 13.82 0.78
 -9 2 -2 13.33 0.93
 9 -2 2 12.76 0.9
 -10 2 -2 3.67 0.71
 -11 2 -2 33.72 1.77
 -11 2 -2 34.87 1.84
 11 -2 2 31.62 1.78
 -12 2 -2 -0.14 0.23
 -12 2 -2 -0.36 0.49
 12 -2 2 -0.11 0.25
 -13 2 -2 -1.37 0.74
 -13 2 -2 -0.31 0.23
 13 -2 2 0.56 0.36
 -14 2 -2 18.51 1.36
 -14 2 -2 19.54 1.18
 14 -2 2 18.6 1.38
 -15 2 -2 -0.6 0.83
 -16 2 -2 0.24 0.6
 16 -2 2 -0.44 0.29
 -17 2 -2 14.94 1.19
 -18 2 -2 0.94 0.94
 -19 2 -2 -0.17 0.95
 -20 2 -2 -1.12 0.99
 -21 2 -2 4.2 1.18
 -22 2 -2 1.26 0.84
 -23 2 -2 4.4 0.96
 23 1 -2 3.87 1.22
 22 1 -2 2.41 1.12
 -22 -1 2 3.18 0.78
 21 1 -2 3.95 1.42
 -21 -1 2 1.98 0.73
 20 1 -2 3.66 0.72
 20 1 -2 5.6 1.44
 -20 -1 2 5.65 0.81
 19 1 -2 -0.44 1.21
 19 1 -2 0.15 0.59
 -19 -1 2 0.84 0.64
 18 1 -2 0.13 0.6
 -18 -1 2 -0.9 0.59
 -18 -1 2 -0.2 0.64
 -17 -1 2 16.37 1.15
 -17 -1 2 15.26 1.33
 -16 -1 2 -0.32 0.77
 -16 -1 2 0.52 0.57
 -15 -1 2 1.17 0.77
 -15 -1 2 1.02 0.55
 -14 -1 2 18.97 1.2
 -14 -1 2 18.4 1.23
 -14 -1 2 17.43 1.19
 13 1 -2 0.12 0.35
 -13 -1 2 0.88 0.69
 -13 -1 2 0.8 0.34
 -13 -1 2 -0.03 0.47
 12 1 -2 1.95 0.53
 -12 -1 2 1.84 0.48
 -12 -1 2 2.74 0.52
 -12 -1 2 2.12 0.71
 11 1 -2 38.47 2.06
 -11 -1 2 38.06 2.01
 -11 -1 2 37.84 1.91
 -11 -1 2 40.64 2.01
 10 1 -2 0.14 0.3
 -10 -1 2 -0.25 0.4
 -10 -1 2 0.07 0.37
 -10 -1 2 0.12 0.4
 9 1 -2 7.48 0.67
 -9 -1 2 7.69 0.59
 -9 -1 2 7.52 0.6
 -9 -1 2 7.68 0.77
 8 1 -2 28.52 1.59
 8 1 -2 25.36 1.55
 -8 -1 2 26.22 1.47
 -8 -1 2 29.25 1.8
 7 1 -2 1.74 0.37
 -7 -1 2 1.29 0.32
 -7 -1 2 0.43 0.54
 6 1 -2 56.99 3.03
 -6 -1 2 54.44 2.9
 5 1 -2 110.05 5.71
 -5 -1 2 112.47 5.3
 4 1 -2 21.45 1.14
 -4 -1 2 19.4 1
 3 1 -2 4.15 0.38
 -3 -1 2 3.22 0.34
 2 1 -2 24.75 1.28
 2 1 -2 25.58 1.21
 -2 -1 2 24.61 1.4
 1 1 -2 16.32 0.85
 1 1 -2 16.07 0.93
 -1 -1 2 15.51 0.88
 0 1 -2 0.58 0.25
 0 -1 2 0.71 0.24
 0 -1 2 0.27 0.19
 -1 1 -2 16.23 0.84
 -1 1 -2 14.24 0.83
 1 -1 2 16.04 0.87
 1 -1 2 14.28 0.78
 -2 1 -2 27.96 1.64
 2 -1 2 26.79 1.47
 2 -1 2 26.85 1.34
 -3 1 -2 2.87 0.37
 3 -1 2 3.56 0.39
 3 -1 2 3.13 0.46
 -4 1 -2 19.95 1.04
 4 -1 2 19.44 1.01
 -5 1 -2 107.79 5.75
 5 -1 2 103.14 4.86
 -6 1 -2 50.37 2.78
 6 -1 2 57.47 2.58
 -7 1 -2 0.36 0.55
 -7 1 -2 0.71 0.54
 7 -1 2 1.25 0.44
 -8 1 -2 29.43 1.53
 -8 1 -2 28.77 1.6
 -8 1 -2 28.64 1.6
 8 -1 2 28.93 1.82
 -9 1 -2 7.44 0.46
 -9 1 -2 8.14 0.78
 -9 1 -2 7.36 0.68
 9 -1 2 6.07 0.58
 -10 1 -2 -0.03 0.22
 -10 1 -2 0 0.42
 -11 1 -2 36.59 1.88
 11 -1 2 36.02 1.99
 -12 1 -2 1.59 0.54
 -12 1 -2 1.8 0.33
 12 -1 2 1.8 0.36
 -13 1 -2 -0.16 0.52
 -13 1 -2 0.1 0.28
 13 -1 2 0.12 0.32
 -14 1 -2 20.39 1.46
 -14 1 -2 22.69 1.25
 14 -1 2 22.68 1.29
 -15 1 -2 1 0.29
 -15 1 -2 0.93 0.59
 15 -1 2 0.99 0.45
 -16 1 -2 -0.81 0.82
 -16 1 -2 0.08 0.26
 16 -1 2 0.43 0.35
 -17 1 -2 12.52 1.07
 -18 1 -2 0.09 0.62
 -19 1 -2 0.12 0.71
 -20 1 -2 6.14 1.2
 -21 1 -2 -0.47 1.1
 -22 1 -2 2.18 0.85
 -23 1 -2 4.37 0.94
 23 0 -2 -1.44 1.49
 -23 0 2 0.43 0.56
 22 0 -2 6.36 1.28
 -22 0 2 8.41 1
 21 0 -2 2.13 1.03
 -21 0 2 1.41 0.79
 20 0 -2 -0.19 0.53
 20 0 -2 -0.97 0.89
 -20 0 2 0.04 0.49
 19 0 -2 6.81 1.46
 19 0 -2 8.33 0.91
 -18 0 2 4.29 0.74
 -18 0 2 4.46 0.64
 -17 0 2 1.34 0.69
 -17 0 2 -0.01 0.8
 -16 0 2 12.59 1.16
 -16 0 2 13.84 1.05
 -15 0 2 22.86 1.4
 -15 0 2 23.23 1.48
 14 0 -2 0.61 0.47
 -14 0 2 1.32 0.57
 -14 0 2 0.44 0.48
 13 0 -2 26.83 1.51
 -13 0 2 31.31 1.61
 -13 0 2 24.6 1.63
 -13 0 2 25.01 1.51
 12 0 -2 26.48 1.46
 -12 0 2 24.34 1.58
 -12 0 2 25.18 1.42
 -12 0 2 24.83 1.41
 11 0 -2 5.64 0.59
 -11 0 2 5.08 0.72
 -11 0 2 6.69 0.64
 -11 0 2 6.01 0.64
 10 0 -2 46.46 2.77
 -10 0 2 44.87 2.7
 -10 0 2 46.91 2.31
 -10 0 2 49.79 2.53
 -9 0 2 40.88 2.28
 -9 0 2 38.44 2.16
 -9 0 2 43.37 2.22
 8 0 -2 10.09 0.69
 -8 0 2 11.92 0.76
 -8 0 2 13.03 0.8
 7 0 -2 10.25 0.7
 -7 0 2 10.38 0.63
 6 0 -2 275.07 14.65
 -6 0 2 271.32 14.01
 5 0 -2 21.6 1.07
 -5 0 2 18.76 1.02
 4 0 -2 65.74 3.35
 -4 0 2 67.8 3.31
 3 0 -2 291.04 15.26
 -3 0 2 274.77 14.31
 2 0 -2 35.38 1.88
 -2 0 2 36.31 1.83
 1 0 -2 0.77 0.22
 -1 0 2 0.71 0.33
 0 0 -2 173.62 8.4
 0 0 2 178.66 9.21
 0 0 2 173.18 9.34
 -1 0 -2 0.57 0.29
 1 0 2 0.28 0.26
 -2 0 -2 34.67 2.04
 -2 0 -2 33.75 1.75
 2 0 2 35.14 1.95
 -3 0 -2 279.45 14.09
 3 0 2 294.06 15.6
 3 0 2 283.17 15.44
 -4 0 -2 66.91 3.55
 4 0 2 64.71 3.21
 4 0 2 67.81 3.8
 -5 0 -2 21.43 1.11
 5 0 2 20.71 1.09
 -6 0 -2 288.48 14.36
 -6 0 -2 275.45 13.3
 6 0 2 280.31 13.83
 -7 0 -2 9.94 0.7
 -7 0 -2 9.29 0.65
 7 0 2 6.99 0.58
 -8 0 -2 12.48 0.96
 -8 0 -2 12.56 0.78
 -8 0 -2 11.86 0.9
 8 0 2 12.95 0.79
 -9 0 -2 41.08 2.15
 -9 0 -2 42.89 2.31
 -9 0 -2 39.49 2.44
 9 0 2 40.51 2.25
 -10 0 -2 53.63 3.08
 -10 0 -2 51.74 2.83
 10 0 2 49.89 2.92
 -11 0 -2 5.83 0.53
 -11 0 -2 5.52 0.76
 -12 0 -2 25.72 1.56
 -12 0 -2 25.66 1.42
 12 0 2 23.82 1.41
 -13 0 -2 27.43 1.49
 -13 0 -2 26.34 1.41
 13 0 2 23.78 1.75
 -14 0 -2 0.08 0.3
 -14 0 -2 0.81 0.76
 14 0 2 0.02 0.36
 -15 0 -2 24.56 1.58
 -15 0 -2 24.22 1.59
 15 0 2 24.95 1.73
 -16 0 -2 13.33 0.81
 -16 0 -2 11.25 1.02
 16 0 2 11.34 0.92
 -17 0 -2 1.53 0.93
 -17 0 -2 1.25 0.39
 -18 0 -2 2.45 0.98
 -19 0 -2 10.7 1.06
 -20 0 -2 -0.97 0.7
 -21 0 -2 0.35 0.74
 -22 0 -2 10.12 1.13
 -23 0 -2 0.64 0.72
 23 -1 -2 2.14 1.63
 -23 1 2 3.87 0.91
 22 -1 -2 2.36 1.51
 -22 1 2 3.81 0.91
 21 -1 -2 1.76 1.04
 -21 1 2 2.06 0.63
 20 -1 -2 4.94 1.06
 20 -1 -2 4.9 0.67
 -20 1 2 5.34 0.91
 19 -1 -2 0.93 1.21
 -19 1 2 1.48 0.6
 18 -1 -2 -0.63 1.11
 -18 1 2 -0.23 0.76
 -18 1 2 -0.13 0.73
 -17 1 2 17.29 1.32
 -17 1 2 17.28 1.25
 -16 1 2 1.08 0.48
 -16 1 2 1.12 0.54
 15 -1 -2 0.11 0.42
 -15 1 2 -0.21 0.61
 -15 1 2 0.58 0.48
 14 -1 -2 21.26 1.37
 -14 1 2 21.38 1.37
 -14 1 2 21.78 1.4
 13 -1 -2 0.57 0.3
 -13 1 2 -0.64 0.6
 -13 1 2 -0.03 0.41
 12 -1 -2 2.7 0.47
 -12 1 2 1.76 0.56
 -12 1 2 1.93 0.63
 -12 1 2 1.71 0.61
 11 -1 -2 35.12 1.88
 -11 1 2 38.26 1.93
 -11 1 2 35.84 1.87
 -11 1 2 38.2 1.95
 -10 1 2 -0.27 0.43
 -10 1 2 0.3 0.37
 -10 1 2 0.22 0.5
 -9 1 2 7.58 0.61
 -9 1 2 5.42 0.67
 -9 1 2 7.05 0.64
 8 -1 -2 27.12 1.51
 -8 1 2 29.14 1.59
 7 -1 -2 -0.09 0.44
 -7 1 2 0.9 0.39
 6 -1 -2 54 3.02
 -6 1 2 57.63 2.73
 5 -1 -2 115.42 5.75
 -5 1 2 108.11 5.34
 4 -1 -2 18.49 0.98
 -4 1 2 20.03 1.04
 3 -1 -2 2.14 0.44
 -3 1 2 3.3 0.33
 2 -1 -2 26.77 1.47
 -2 1 2 25.97 1.36
 1 -1 -2 14.55 0.79
 1 -1 -2 15.27 0.83
 -1 1 2 16.4 0.81
 0 -1 -2 0.31 0.4
 0 1 2 0.35 0.16
 0 1 2 0.46 0.26
 -1 -1 -2 17.44 0.91
 1 1 2 15.26 0.99
 -2 -1 -2 24.6 1.51
 -2 -1 -2 26.34 1.35
 2 1 2 26.55 1.46
 -3 -1 -2 2.8 0.38
 3 1 2 2.8 0.34
 -4 -1 -2 21.76 1.19
 4 1 2 21.95 1.24
 4 1 2 21.02 1.14
 -5 -1 -2 103.52 5.32
 5 1 2 111.83 5.57
 5 1 2 117.13 5.96
 -6 -1 -2 55.63 2.7
 -6 -1 -2 55.45 2.92
 6 1 2 56.06 2.96
 -7 -1 -2 0.94 0.41
 7 1 2 1.34 0.34
 -8 -1 -2 28.33 1.64
 -8 -1 -2 26.26 1.53
 -8 -1 -2 29.42 1.54
 8 1 2 26.38 1.5
 -9 -1 -2 6.09 0.72
 -9 -1 -2 7.45 0.52
 -9 -1 -2 7.01 0.66
 9 1 2 6.79 0.56
 -10 -1 -2 0.66 0.6
 -10 -1 -2 0.52 0.3
 10 1 2 -0.1 0.45
 -11 -1 -2 37.74 2.17
 -11 -1 -2 38.59 2.14
 -12 -1 -2 2.84 0.71
 -12 -1 -2 2.07 0.5
 12 1 2 3.55 0.5
 -13 -1 -2 -0.24 0.43
 -13 -1 -2 0.45 0.68
 13 1 2 0.09 0.39
 -14 -1 -2 21.45 1.17
 -14 -1 -2 18.1 1.33
 14 1 2 18.79 1.36
 -15 -1 -2 0.15 0.77
 -15 -1 -2 1.02 0.39
 -16 -1 -2 -0.5 0.57
 -16 -1 -2 0.12 0.44
 -17 -1 -2 16.29 1.2
 -17 -1 -2 17.78 1.38
 -18 -1 -2 0.24 0.43
 -18 -1 -2 0.46 0.62
 -19 -1 -2 0.46 0.66
 -20 -1 -2 5.12 1.1
 -21 -1 -2 2.45 1.05
 -22 -1 -2 1.57 1.08
 -23 -1 -2 4.31 1.15
 23 -2 -2 1.05 1.63
 22 -2 -2 2.1 1.46
 -22 2 2 0.89 0.87
 -21 2 2 2.51 0.88
 20 -2 -2 2.71 0.95
 -20 2 2 2.87 0.91
 19 -2 -2 0.86 1.17
 -19 2 2 -0.22 0.59
 18 -2 -2 2.93 1.19
 -18 2 2 1.59 0.8
 -18 2 2 2.39 0.8
 -17 2 2 20.5 1.4
 -17 2 2 19.78 1.39
 16 -2 -2 0.1 0.41
 -16 2 2 0.28 0.65
 -16 2 2 -0.02 0.48
 15 -2 -2 -0.04 0.43
 -15 2 2 0.18 0.45
 -15 2 2 0.66 0.47
 14 -2 -2 16.39 1.12
 -14 2 2 16.64 1.18
 13 -2 -2 -0.27 0.38
 -13 2 2 -0.35 0.44
 -13 2 2 -0.19 0.4
 12 -2 -2 0.05 0.37
 -12 2 2 -0.15 0.59
 -12 2 2 -0.08 0.54
 -11 2 2 34.45 1.76
 -11 2 2 30.37 1.78
 -11 2 2 30.1 1.64
 -10 2 2 2.37 0.53
 -10 2 2 2.66 0.56
 -10 2 2 2.36 0.46
 9 -2 -2 12.65 0.96
 -9 2 2 12.72 0.82
 8 -2 -2 57.75 2.87
 -8 2 2 56.64 2.84
 7 -2 -2 19.41 1.18
 -7 2 2 20.94 1.09
 6 -2 -2 58.64 3.2
 -6 2 2 59.91 2.95
 5 -2 -2 34.76 1.82
 -5 2 2 35.75 1.79
 4 -2 -2 59.86 2.79
 -4 2 2 58.9 3.1
 3 -2 -2 15.53 0.95
 -3 2 2 14.92 0.88
 2 -2 -2 189.3 10.2
 -2 2 2 167.55 8.47
 1 -2 -2 28.24 1.84
 -1 2 2 25.5 1.45
 0 -2 -2 38.65 1.95
 0 2 2 34.33 1.84
 -1 -2 -2 26.3 1.34
 1 2 2 28.12 1.31
 -2 -2 -2 162.54 9.63
 2 2 2 176.02 8.56
 -3 -2 -2 15.05 0.92
 -3 -2 -2 15.44 0.81
 3 2 2 16.8 0.92
 -4 -2 -2 57.5 3.06
 4 2 2 65.84 3.31
 -5 -2 -2 34.66 1.74
 5 2 2 30.62 1.7
 -6 -2 -2 59.06 3.09
 -6 -2 -2 59.42 3.16
 6 2 2 63.89 3.12
 6 2 2 63.75 3.24
 -7 -2 -2 22.72 1.34
 -7 -2 -2 22.98 1.32
 7 2 2 23.52 1.29
 -8 -2 -2 60.45 3
 -8 -2 -2 56.4 3.18
 -8 -2 -2 53.36 2.85
 8 2 2 57.2 2.89
 -9 -2 -2 14.27 0.96
 -9 -2 -2 14.65 0.98
 -9 -2 -2 13.77 0.86
 9 2 2 15.53 0.92
 -10 -2 -2 2.8 0.41
 -10 -2 -2 3.11 0.5
 10 2 2 2.93 0.51
 -11 -2 -2 34.48 1.76
 -11 -2 -2 34.51 1.85
 -12 -2 -2 -0.41 0.62
 -13 -2 -2 -0.33 0.46
 -13 -2 -2 -0.38 0.41
 13 2 2 0.78 0.47
 -14 -2 -2 17.54 1.15
 -14 -2 -2 15.36 1.11
 -15 -2 -2 0.19 0.52
 -15 -2 -2 0.32 0.42
 -16 -2 -2 -0.61 0.54
 -16 -2 -2 -0.77 0.54
 -17 -2 -2 15.93 1.1
 -17 -2 -2 19.4 1.37
 -18 -2 -2 2.81 0.49
 -18 -2 -2 3.46 0.71
 -19 -2 -2 0.23 0.52
 -19 -2 -2 -0.27 0.91
 -20 -2 -2 -0.13 0.97
 -21 -2 -2 5.59 0.88
 -22 -2 -2 0.7 0.69
 -23 -2 -2 2.79 0.78
 23 -3 -2 6.49 2.83
 22 -3 -2 8.63 1.64
 -22 3 2 10.94 1.23
 21 -3 -2 0.79 0.96
 -21 3 2 0.48 0.7
 20 -3 -2 0.13 1.25
 -20 3 2 0.57 0.92
 19 -3 -2 15.96 1.61
 -19 3 2 11.84 1.15
 -19 3 2 13.21 1.12
 18 -3 -2 6.06 1.27
 -18 3 2 6.72 0.88
 17 -3 -2 1.32 0.8
 -17 3 2 1.33 0.51
 -17 3 2 1.8 0.59
 16 -3 -2 10.88 1.09
 16 -3 -2 9.01 0.8
 -16 3 2 8.75 1.02
 -16 3 2 10.82 0.94
 15 -3 -2 8.85 0.82
 -15 3 2 11.59 1.06
 -15 3 2 12.37 0.88
 14 -3 -2 -0.21 0.36
 -14 3 2 0.46 0.59
 -14 3 2 0.36 0.73
 13 -3 -2 53.95 3.14
 -13 3 2 54.41 2.86
 -13 3 2 54.41 2.82
 12 -3 -2 33.64 2.19
 -12 3 2 36.37 1.89
 -12 3 2 35.54 1.92
 -11 3 2 9.21 0.8
 -11 3 2 10.9 0.9
 -10 3 2 24.54 1.32
 -10 3 2 21.84 1.34
 9 -3 -2 26.07 1.56
 -9 3 2 32.27 1.59
 8 -3 -2 0.43 0.39
 -8 3 2 0.93 0.47
 7 -3 -2 63.05 3.43
 -7 3 2 68.21 3.17
 6 -3 -2 148.18 7.49
 -6 3 2 147.31 7.58
 5 -3 -2 16.52 0.97
 -5 3 2 18.39 0.96
 4 -3 -2 51.87 2.66
 -4 3 2 49.4 2.5
 3 -3 -2 151.11 7.27
 -3 3 2 142.31 7.18
 2 -3 -2 15.02 0.92
 -2 3 2 15.15 0.82
 1 -3 -2 3.34 0.42
 -1 3 2 3.58 0.47
 0 -3 -2 294.91 14.26
 0 3 2 280.55 13.93
 -1 -3 -2 3.13 0.4
 1 3 2 3.6 0.37
 -2 -3 -2 16.92 0.97
 2 3 2 17.39 0.94
 -3 -3 -2 129.85 7.45
 3 3 2 140.71 6.43
 -4 -3 -2 48.05 2.64
 4 3 2 52.4 2.45
 -5 -3 -2 17.72 1.09
 -5 -3 -2 17.73 0.98
 5 3 2 17.85 0.99
 -6 -3 -2 150.2 8.01
 -6 -3 -2 158.13 8.12
 6 3 2 145 7.35
 -7 -3 -2 68.04 3.52
 -7 -3 -2 67.29 3.35
 -7 -3 -2 69.13 3.81
 7 3 2 68.82 3.34
 7 3 2 69.2 3.24
 -8 -3 -2 -0.44 0.51
 -8 -3 -2 0.38 0.41
 -8 -3 -2 0.28 0.38
 8 3 2 1.04 0.41
 -9 -3 -2 33.6 1.69
 -9 -3 -2 31.63 1.73
 -9 -3 -2 31.91 1.65
 9 3 2 29.55 1.67
 -10 -3 -2 23.48 1.34
 -10 -3 -2 24.21 1.36
 10 3 2 23.4 1.28
 -11 -3 -2 10.46 0.73
 -11 -3 -2 9.26 0.85
 -12 -3 -2 33.9 2.47
 -12 -3 -2 33.77 1.79
 -12 -3 -2 31.83 2.18
 -13 -3 -2 55.33 2.94
 -13 -3 -2 54.52 2.88
 -14 -3 -2 0.51 0.49
 -14 -3 -2 -0.08 0.68
 -15 -3 -2 12.24 1.08
 -15 -3 -2 13.4 0.95
 -16 -3 -2 10.17 0.84
 -16 -3 -2 10.76 1.04
 -17 -3 -2 0.7 0.57
 -17 -3 -2 0.94 0.52
 -18 -3 -2 6.54 0.8
 -18 -3 -2 7.18 0.71
 -19 -3 -2 16.99 1.23
 -19 -3 -2 17.01 1.39
 -20 -3 -2 1.46 0.9
 -21 -3 -2 1.28 0.69
 -22 -3 -2 8.47 0.96
 -23 -3 -2 0.88 0.65
 23 -4 -2 1.61 1.56
 -23 4 2 2.6 0.8
 22 -4 -2 1.79 1.07
 -22 4 2 1.33 1.02
 21 -4 -2 0.46 0.95
 -21 4 2 -0.49 0.98
 20 -4 -2 1.65 1.29
 -20 4 2 2.33 0.74
 19 -4 -2 1.32 0.86
 -19 4 2 2.25 0.75
 -19 4 2 3.09 0.98
 18 -4 -2 0.37 0.78
 -18 4 2 0.31 0.64
 -18 4 2 1.03 0.64
 17 -4 -2 11.39 1.39
 -17 4 2 10.75 0.98
 -17 4 2 13.12 1.21
 16 -4 -2 4.12 1.09
 -16 4 2 3.67 0.9
 -16 4 2 4.01 0.58
 15 -4 -2 2.24 0.43
 -15 4 2 2.51 0.63
 14 -4 -2 6.88 0.67
 -14 4 2 10.36 0.87
 -14 4 2 8.57 0.8
 13 -4 -2 3.54 0.45
 -13 4 2 3.62 0.61
 -13 4 2 3.6 0.63
 -12 4 2 0.29 0.51
 -12 4 2 0.6 0.49
 -11 4 2 45.34 2.52
 10 -4 -2 0.27 0.46
 -10 4 2 1.2 0.48
 9 -4 -2 10.5 0.8
 -9 4 2 10.84 0.86
 8 -4 -2 48.02 2.4
 -8 4 2 49.95 2.41
 7 -4 -2 8.17 0.81
 -7 4 2 9.39 0.66
 6 -4 -2 24.68 1.39
 -6 4 2 23.42 1.32
 5 -4 -2 36.93 2.04
 -5 4 2 35.97 2.08
 4 -4 -2 6.6 0.56
 -4 4 2 5.72 0.58
 3 -4 -2 49.62 2.69
 -3 4 2 50.46 2.86
 2 -4 -2 60.53 3.25
 -2 4 2 56.38 3.16
 1 -4 -2 19.31 1.22
 -1 4 2 21.25 1.22
 0 -4 -2 67.97 3.58
 0 4 2 68.82 3.35
 -1 -4 -2 20.85 1.15
 1 4 2 20.84 1.13
 -2 -4 -2 58.43 3.39
 2 4 2 62.42 2.96
 -3 -4 -2 49.35 2.4
 3 4 2 48.36 2.41
 -4 -4 -2 6 0.48
 -4 -4 -2 4.99 0.27
 4 4 2 4.44 0.43
 -5 -4 -2 35.2 2.08
 -5 -4 -2 38.17 1.82
 5 4 2 34.51 1.8
 -6 -4 -2 26.46 1.37
 -6 -4 -2 24.74 1.44
 6 4 2 26.92 1.48
 -7 -4 -2 9.1 0.75
 -7 -4 -2 9.66 0.7
 -7 -4 -2 10.56 0.68
 7 4 2 8.93 0.69
 -8 -4 -2 51.53 2.51
 -8 -4 -2 48.68 2.43
 -8 -4 -2 45.93 2.35
 8 4 2 49.2 2.5
 -9 -4 -2 11.4 0.81
 -9 -4 -2 10.99 0.84
 -9 -4 -2 11.19 0.82
 9 4 2 11.26 0.71
 9 4 2 11.67 0.56
 -10 -4 -2 1.6 0.46
 -10 -4 -2 0.81 0.56
 10 4 2 1.19 0.43
 -11 -4 -2 41.78 2.24
 -11 -4 -2 39.53 2.1
 -12 -4 -2 0.05 0.42
 -12 -4 -2 -0.57 0.42
 -13 -4 -2 4.91 0.69
 -13 -4 -2 3.42 0.72
 -14 -4 -2 8.21 0.82
 -14 -4 -2 8.12 0.88
 -15 -4 -2 3.04 0.65
 -15 -4 -2 2.65 0.75
 -16 -4 -2 4.29 0.66
 -16 -4 -2 3.52 0.81
 -17 -4 -2 10.26 0.93
 -17 -4 -2 10.89 1.06
 -18 -4 -2 1.07 0.84
 -18 -4 -2 0.09 0.53
 -19 -4 -2 0.96 0.61
 -19 -4 -2 2.28 0.61
 -20 -4 -2 2.52 0.9
 -21 -4 -2 0.25 0.61
 -22 -4 -2 1.61 0.66
 -23 -4 -2 3.48 0.96
 22 -5 -2 2.42 1.06
 -22 5 2 0.4 1.06
 21 -5 -2 2.78 1.31
 -21 5 2 0.5 0.77
 20 -5 -2 6.53 1.09
 19 -5 -2 1.46 1.18
 -19 5 2 0.45 0.47
 -19 5 2 0.38 0.96
 18 -5 -2 -0.71 1.09
 -18 5 2 2.16 0.91
 -18 5 2 -0.26 0.62
 17 -5 -2 21.89 1.55
 -17 5 2 20.48 1.56
 -17 5 2 21.86 1.6
 16 -5 -2 0.31 0.98
 -16 5 2 -0.53 0.58
 -16 5 2 1.87 0.89
 15 -5 -2 1.64 0.96
 15 -5 -2 0.83 0.36
 -15 5 2 1 0.62
 14 -5 -2 30.47 1.59
 -14 5 2 30.2 1.62
 -14 5 2 28.07 1.71
 -13 5 2 8.36 0.85
 -13 5 2 8.88 0.76
 -12 5 2 -0.28 0.5
 -12 5 2 -0.18 0.34
 -11 5 2 43.71 2.24
 -10 5 2 4.03 0.78
 9 -5 -2 3.49 0.73
 8 -5 -2 55.47 2.8
 -8 5 2 48.92 2.64
 7 -5 -2 14.25 1.03
 -7 5 2 13.9 0.9
 6 -5 -2 7.26 0.62
 -6 5 2 5.76 0.55
 5 -5 -2 71.35 3.45
 -5 5 2 65.29 3.44
 4 -5 -2 36.23 1.88
 -4 5 2 38.18 2.01
 3 -5 -2 18.03 1
 -3 5 2 17.2 0.97
 2 -5 -2 35.85 1.93
 -2 5 2 33.12 1.76
 1 -5 -2 112.3 5.74
 1 -5 -2 113.06 5.73
 -1 5 2 113.72 6.17
 0 -5 -2 23.08 1.25
 0 5 2 21.03 1.12
 -1 -5 -2 115.67 5.41
 1 5 2 121.14 6.01
 1 5 2 113.04 5.76
 -2 -5 -2 34.87 1.77
 2 5 2 32.82 1.77
 -3 -5 -2 17.1 0.96
 3 5 2 18.04 0.98
 -4 -5 -2 35.25 1.85
 -4 -5 -2 38.48 2.29
 4 5 2 37.27 1.91
 -5 -5 -2 65.38 3.49
 -5 -5 -2 70.02 3.68
 5 5 2 67.42 3.41
 -6 -5 -2 5.68 0.52
 -6 -5 -2 6.19 0.56
 -6 -5 -2 6.83 0.63
 6 5 2 5.95 0.56
 -7 -5 -2 17.03 1.06
 -7 -5 -2 17.29 0.96
 -7 -5 -2 15.06 1.03
 7 5 2 17.48 0.93
 -8 -5 -2 53.21 2.64
 -8 -5 -2 51.27 2.62
 8 5 2 53.99 2.9
 -9 -5 -2 4.58 0.53
 -9 -5 -2 5.4 0.54
 9 5 2 6.22 0.56
 -10 -5 -2 4.98 0.54
 -10 -5 -2 3.62 0.48
 10 5 2 5.59 0.57
 -11 -5 -2 32.41 1.99
 -11 -5 -2 36.18 1.82
 -12 -5 -2 0.22 0.35
 -12 -5 -2 0.25 0.42
 -13 -5 -2 10.14 0.89
 -13 -5 -2 8.77 0.92
 -14 -5 -2 30.46 1.75
 -14 -5 -2 31.44 2.13
 -15 -5 -2 1.64 0.7
 -15 -5 -2 2.4 0.68
 -16 -5 -2 -0.02 0.68
 -16 -5 -2 0.47 0.45
 -17 -5 -2 22.88 1.43
 -17 -5 -2 25.49 1.54
 -18 -5 -2 1.4 0.5
 -18 -5 -2 0.62 0.75
 -19 -5 -2 -0.05 0.77
 -19 -5 -2 1.01 0.6
 -20 -5 -2 12.11 1.16
 -20 -5 -2 8.61 0.94
 -21 -5 -2 -0.54 0.84
 -22 -5 -2 0.69 0.61
 22 -6 -2 5.04 1.48
 -22 6 2 3.01 1.22
 21 -6 -2 1.23 0.94
 -21 6 2 2.28 0.82
 20 -6 -2 0.18 1.15
 -20 6 2 -0.74 0.98
 19 -6 -2 9.92 1.23
 -19 6 2 15.69 1.23
 18 -6 -2 6.34 1.31
 -18 6 2 8.3 0.83
 -18 6 2 6.14 1.09
 17 -6 -2 -0.33 1.03
 -17 6 2 0.39 0.55
 -17 6 2 -1 0.91
 16 -6 -2 14.2 1.25
 -16 6 2 17.85 1.4
 -16 6 2 16.38 1.12
 15 -6 -2 19.21 1.51
 15 -6 -2 17.33 1.21
 -15 6 2 20.43 1.2
 -15 6 2 17.35 1.29
 14 -6 -2 5.54 1
 14 -6 -2 5.33 0.5
 -14 6 2 6.25 0.67
 -14 6 2 5.3 0.99
 13 -6 -2 28.13 1.64
 -13 6 2 25.87 1.48
 -13 6 2 27.8 1.93
 -12 6 2 40.47 2.49
 -11 6 2 6.42 0.92
 10 -6 -2 13.93 1.02
 -10 6 2 14.72 1.04
 9 -6 -2 23.55 1.46
 8 -6 -2 3.08 0.57
 7 -6 -2 48.81 2.4
 -7 6 2 44.42 2.48
 6 -6 -2 144.7 7.39
 -6 6 2 133.56 7.06
 5 -6 -2 6.51 0.62
 -5 6 2 6.1 0.65
 4 -6 -2 24.14 1.31
 -4 6 2 24.85 1.28
 3 -6 -2 158.68 7.38
 -3 6 2 150.63 7.52
 2 -6 -2 61.45 3.95
 -2 6 2 65.43 3.12
 1 -6 -2 54.85 2.96
 1 -6 -2 55.68 2.84
 -1 6 2 52.73 2.64
 0 -6 -2 280.21 14.91
 0 6 2 293.69 14.18
 -1 -6 -2 53.76 2.71
 1 6 2 58.85 2.8
 -2 -6 -2 67.59 3.19
 2 6 2 62.85 3.69
 2 6 2 64.68 3.19
 -3 -6 -2 153.14 7.24
 -3 -6 -2 152.36 8.53
 3 6 2 153.19 7.16
 -4 -6 -2 23.14 1.39
 -4 -6 -2 22.98 1.32
 4 6 2 22.86 1.2
 -5 -6 -2 5.74 0.64
 -5 -6 -2 4.43 0.51
 5 6 2 5.23 0.51
 -6 -6 -2 131.16 6.66
 -6 -6 -2 133.85 6.22
 -6 -6 -2 134.49 7.25
 6 6 2 134.96 6.29
 -7 -6 -2 48.02 2.51
 -7 -6 -2 48.95 2.89
 7 6 2 51.99 2.44
 -8 -6 -2 2.96 0.48
 -8 -6 -2 2.76 0.56
 8 6 2 2.92 0.46
 -9 -6 -2 22.66 1.7
 -9 -6 -2 27.75 1.39
 9 6 2 24.3 1.32
 -10 -6 -2 14.23 1.01
 -10 -6 -2 14.02 0.96
 10 6 2 14.55 0.86
 -11 -6 -2 5.15 0.67
 -12 -6 -2 36.66 1.93
 -12 -6 -2 39.11 2.23
 -13 -6 -2 26.63 1.61
 -13 -6 -2 27.84 1.79
 -14 -6 -2 4.38 0.82
 -14 -6 -2 5.85 0.76
 -15 -6 -2 20.3 1.21
 -15 -6 -2 20.37 1.33
 -16 -6 -2 12.9 1.15
 -16 -6 -2 15.44 1.11
 -17 -6 -2 1.16 0.69
 -17 -6 -2 -0.5 0.68
 -18 -6 -2 7.55 0.9
 -18 -6 -2 5.78 0.91
 -19 -6 -2 14.36 1.19
 -19 -6 -2 12.45 1.11
 -20 -6 -2 -0.34 0.76
 -20 -6 -2 -0.55 0.67
 -21 -6 -2 -0.49 0.58
 -22 -6 -2 3.11 0.9
 22 -7 -2 1.35 0.93
 -22 7 2 2.7 1.19
 21 -7 -2 0.02 1.23
 -21 7 2 0.67 0.77
 20 -7 -2 1.78 0.91
 19 -7 -2 3.04 1.16
 -19 7 2 3.73 1.09
 18 -7 -2 0.46 1.04
 -18 7 2 1.02 0.73
 17 -7 -2 11.41 1.35
 -17 7 2 10.59 1.29
 -17 7 2 10.74 0.94
 16 -7 -2 0.05 0.98
 -16 7 2 0.78 0.68
 -16 7 2 0.45 0.51
 15 -7 -2 1.37 0.9
 -15 7 2 0.09 0.6
 -15 7 2 0.84 0.9
 14 -7 -2 12.36 1.03
 -14 7 2 10 1.21
 -14 7 2 12.51 0.94
 13 -7 -2 6.87 0.95
 -13 7 2 5.33 0.64
 -13 7 2 5.52 0.79
 -12 7 2 5.41 0.75
 -11 7 2 12.79 1.03
 10 -7 -2 0.03 0.53
 -10 7 2 -0.88 0.52
 9 -7 -2 7.26 0.92
 8 -7 -2 27.59 1.55
 7 -7 -2 50.09 2.52
 6 -7 -2 54.38 2.72
 -6 7 2 45.33 2.91
 5 -7 -2 16.58 1.11
 -5 7 2 16.55 1.04
 4 -7 -2 9.72 0.74
 -4 7 2 9.42 0.68
 3 -7 -2 71.33 3.89
 -3 7 2 72.07 3.58
 2 -7 -2 20.22 1.1
 -2 7 2 18.79 1.1
 1 -7 -2 1.26 0.24
 1 -7 -2 0.41 0.39
 -1 7 2 1.02 0.32
 0 -7 -2 11.08 0.85
 0 7 2 9.61 0.73
 -1 -7 -2 0.86 0.39
 1 7 2 0.99 0.32
 -2 -7 -2 22.72 1.15
 -2 -7 -2 23.24 1.25
 2 7 2 21.71 1.23
 2 7 2 21.57 1.22
 -3 -7 -2 66.37 3.74
 -3 -7 -2 68.24 3.64
 3 7 2 69.72 3.48
 3 7 2 67.74 3.5
 -4 -7 -2 9.86 0.58
 -4 -7 -2 7.62 0.71
 4 7 2 8.31 0.65
 -5 -7 -2 14.92 1.07
 -5 -7 -2 18.01 1.09
 -5 -7 -2 17.4 0.94
 5 7 2 15.51 0.93
 -6 -7 -2 48.84 2.61
 -6 -7 -2 46.98 2.38
 6 7 2 49.72 2.39
 -7 -7 -2 45.5 3.19
 -7 -7 -2 47.05 2.55
 7 7 2 49.95 2.39
 -8 -7 -2 27.42 1.42
 -8 -7 -2 26 1.75
 8 7 2 27.4 1.45
 -9 -7 -2 8.32 0.71
 9 7 2 6.04 0.53
 -10 -7 -2 -0.03 0.36
 10 7 2 0.08 0.38
 -11 -7 -2 14 0.97
 -12 -7 -2 4.87 0.57
 -13 -7 -2 4.82 0.71
 -13 -7 -2 6.97 0.96
 -14 -7 -2 12.17 0.95
 -14 -7 -2 10.61 1.11
 -15 -7 -2 -0.6 0.61
 -15 -7 -2 0.22 0.73
 -16 -7 -2 0.73 0.78
 -16 -7 -2 -0.23 0.46
 -17 -7 -2 9.45 1.04
 -17 -7 -2 8.26 0.93
 -18 -7 -2 0.05 0.71
 -18 -7 -2 0.18 0.77
 -19 -7 -2 3.45 0.67
 -19 -7 -2 3.64 0.82
 -20 -7 -2 3.07 0.82
 -20 -7 -2 1.93 0.79
 -21 -7 -2 0.49 0.56
 22 -8 -2 0.02 1.21
 -22 8 2 1.69 1.16
 21 -8 -2 -0.06 1.16
 -21 8 2 1.42 0.84
 20 -8 -2 4.84 1.01
 -20 8 2 6.86 1
 19 -8 -2 -0.27 1.15
 -19 8 2 -0.39 1.03
 18 -8 -2 4.97 1.18
 -18 8 2 4.47 1.16
 17 -8 -2 16.94 1.32
 -17 8 2 14.94 1.13
 -17 8 2 14.34 1.29
 16 -8 -2 2.47 1.02
 -16 8 2 3.73 1.06
 -16 8 2 1.63 0.53
 15 -8 -2 0.75 0.66
 -15 8 2 0.05 0.66
 -15 8 2 0.38 0.46
 14 -8 -2 23.65 1.59
 -14 8 2 22.41 1.66
 -14 8 2 21.71 1.33
 13 -8 -2 0.75 0.53
 -13 8 2 -0.23 0.87
 12 -8 -2 1.35 0.73
 -12 8 2 0.89 0.61
 11 -8 -2 49.84 2.95
 -11 8 2 45.75 2.52
 10 -8 -2 3.46 0.66
 -10 8 2 2.35 0.63
 9 -8 -2 0.04 0.54
 8 -8 -2 116.27 5.94
 7 -8 -2 26.25 1.5
 6 -8 -2 3.72 0.77
 5 -8 -2 54.21 2.77
 -5 8 2 54.35 3.07
 4 -8 -2 50.46 2.98
 -4 8 2 51.83 2.49
 3 -8 -2 0.74 0.62
 -3 8 2 0.65 0.33
 2 -8 -2 56.78 2.81
 2 -8 -2 58.66 2.71
 -2 8 2 56.97 2.89
 1 -8 -2 27.92 1.28
 1 -8 -2 27.28 1.52
 -1 8 2 28.69 1.42
 0 -8 -2 11.8 0.9
 0 8 2 13.34 0.83
 -1 -8 -2 28.49 1.57
 -1 -8 -2 28.12 1.56
 1 8 2 30.38 1.52
 -2 -8 -2 59.29 3.4
 -2 -8 -2 58.58 2.99
 2 8 2 53.55 3.12
 2 8 2 55.33 2.77
 -3 -8 -2 0.96 0.5
 3 8 2 0.76 0.2
 3 8 2 0.59 0.28
 -4 -8 -2 48.26 2.52
 -4 -8 -2 51.02 2.89
 4 8 2 51.03 2.71
 -5 -8 -2 52.15 3
 -5 -8 -2 58.17 2.84
 5 8 2 51.89 2.62
 -6 -8 -2 2.24 0.53
 6 8 2 3.06 0.46
 -7 -8 -2 25.81 1.45
 7 8 2 32.81 1.65
 -8 -8 -2 115.73 5.43
 8 8 2 117.13 5.87
 -9 -8 -2 0.63 0.37
 9 8 2 -0.19 0.39
 -10 -8 -2 2.02 0.53
 10 8 2 1.93 0.36
 -11 -8 -2 45.65 2.21
 -12 -8 -2 0.61 0.62
 -12 -8 -2 1.99 0.58
 -13 -8 -2 0.85 0.57
 -13 -8 -2 -0.6 0.83
 -14 -8 -2 20.78 1.27
 -14 -8 -2 19.51 1.63
 -15 -8 -2 1.14 0.62
 -15 -8 -2 0.49 0.82
 -16 -8 -2 1.23 0.65
 -16 -8 -2 1.85 0.88
 -17 -8 -2 15.46 1.34
 -17 -8 -2 14.98 1.22
 -18 -8 -2 6.27 0.87
 -18 -8 -2 6.92 1.06
 -19 -8 -2 0.15 0.7
 -19 -8 -2 -0.53 0.81
 -20 -8 -2 5.77 1
 -20 -8 -2 6.35 0.89
 -21 -8 -2 1.68 0.83
 21 -9 -2 0.33 1.15
 -21 9 2 1.12 1.19
 20 -9 -2 1.91 0.85
 -20 9 2 0.58 1.15
 19 -9 -2 4.55 1.16
 -19 9 2 6.46 1
 18 -9 -2 2.46 1.11
 -18 9 2 1.72 0.8
 17 -9 -2 1.29 0.76
 -17 9 2 0.9 1.04
 16 -9 -2 5.29 1.05
 -16 9 2 3.38 0.55
 15 -9 -2 2.06 0.92
 -15 9 2 3.65 0.62
 -15 9 2 3.87 1.09
 14 -9 -2 2.63 0.87
 -14 9 2 3.3 0.8
 13 -9 -2 4.21 0.7
 -13 9 2 6.2 1.08
 12 -9 -2 9.14 0.95
 -12 9 2 7.75 0.9
 11 -9 -2 5.31 0.76
 -11 9 2 5.34 0.79
 10 -9 -2 4.48 0.7
 -10 9 2 5.87 0.95
 9 -9 -2 17.9 1.35
 9 -9 -2 16.58 1.1
 8 -9 -2 0.33 0.47
 8 -9 -2 -0.4 0.54
 7 -9 -2 7.61 0.78
 6 -9 -2 24.03 1.52
 5 -9 -2 4.53 0.62
 4 -9 -2 11.57 0.97
 3 -9 -2 28.6 1.6
 -3 9 2 28.68 1.61
 2 -9 -2 12.54 0.99
 2 -9 -2 14.23 0.73
 -2 9 2 13.71 0.91
 1 -9 -2 7.58 0.49
 1 -9 -2 6.95 0.64
 -1 9 2 6.72 0.56
 0 -9 -2 43.08 2.14
 0 9 2 37.67 2.11
 -1 -9 -2 6.56 0.58
 1 9 2 5.45 0.58
 -2 -9 -2 13.28 0.93
 2 9 2 14.19 0.82
 2 9 2 13.66 0.79
 -3 -9 -2 35.05 1.66
 3 9 2 31.87 1.7
 3 9 2 32.01 1.62
 -4 -9 -2 13.16 0.86
 4 9 2 10.52 0.72
 4 9 2 12.32 0.66
 -5 -9 -2 6.69 0.65
 5 9 2 5.12 0.53
 -6 -9 -2 25.4 1.34
 6 9 2 23.86 1.34
 -7 -9 -2 6.51 0.66
 7 9 2 6.99 0.59
 -8 -9 -2 0.54 0.36
 8 9 2 0.4 0.41
 -9 -9 -2 18.14 1.05
 9 9 2 16.41 1.02
 -10 -9 -2 4.44 0.51
 10 9 2 4.59 0.47
 -11 -9 -2 5.25 0.66
 -12 -9 -2 11.77 1.21
 -12 -9 -2 9.48 0.84
 -13 -9 -2 6.02 1.04
 -13 -9 -2 6.17 0.6
 -14 -9 -2 2.32 0.62
 -14 -9 -2 3.01 0.75
 -15 -9 -2 3.81 0.67
 -15 -9 -2 3.76 1
 -16 -9 -2 2.73 0.98
 -16 -9 -2 3.62 0.68
 -17 -9 -2 2.09 0.66
 -17 -9 -2 0.41 0.65
 -18 -9 -2 2.2 0.7
 -18 -9 -2 2.01 0.69
 -19 -9 -2 3.79 0.6
 -19 -9 -2 4.58 1.03
 -20 -9 -2 0.54 0.86
 -21 -9 -2 1.84 0.87
 21 -10 -2 -1.62 1.18
 -21 10 2 0.34 0.85
 20 -10 -2 0.8 0.77
 -20 10 2 -0.7 0.81
 19 -10 -2 1.12 0.78
 -19 10 2 1.56 1.18
 18 -10 -2 0.77 1
 -18 10 2 0.77 1.13
 17 -10 -2 2.9 1.01
 -17 10 2 2.57 0.85
 -16 10 2 2.6 0.86
 15 -10 -2 2.86 0.92
 -15 10 2 5.69 1.17
 -15 10 2 3.44 0.51
 14 -10 -2 -0.37 0.78
 -14 10 2 -0.6 0.71
 -14 10 2 0.78 0.43
 13 -10 -2 5.49 0.87
 -13 10 2 5.28 1.09
 12 -10 -2 3.71 0.78
 -12 10 2 5.02 0.81
 11 -10 -2 4.69 0.74
 -11 10 2 4.78 1
 10 -10 -2 1.03 0.58
 -10 10 2 2.61 0.9
 9 -10 -2 5.41 0.66
 9 -10 -2 3.6 0.73
 8 -10 -2 3.06 0.68
 8 -10 -2 2.62 0.51
 7 -10 -2 0.85 0.58
 7 -10 -2 -0.04 0.38
 6 -10 -2 13.24 0.92
 6 -10 -2 14.56 1.17
 5 -10 -2 3.41 0.81
 5 -10 -2 5.29 0.46
 4 -10 -2 1.44 0.29
 4 -10 -2 1.62 0.53
 3 -10 -2 25.95 1.51
 3 -10 -2 25.63 1.54
 3 -10 -2 26.59 1.24
 2 -10 -2 3.31 0.21
 2 -10 -2 2.45 0.68
 2 -10 -2 2.92 0.36
 1 -10 -2 0.19 0.19
 1 -10 -2 -0.23 0.43
 -1 10 2 -0.33 0.3
 0 -10 -2 49.24 2.43
 0 10 2 48.82 2.96
 -1 -10 -2 0.87 0.57
 1 10 2 -0.12 0.4
 -2 -10 -2 2.79 0.6
 2 10 2 2.67 0.47
 2 10 2 2.69 0.35
 -3 -10 -2 25.09 1.89
 3 10 2 23.55 1.24
 3 10 2 24.85 1.29
 -4 -10 -2 1.61 0.56
 4 10 2 1.44 0.42
 4 10 2 1.68 0.35
 -5 -10 -2 5.58 0.66
 5 10 2 5.83 0.57
 5 10 2 5.73 0.54
 -6 -10 -2 16.5 1.1
 -6 -10 -2 15.34 0.81
 6 10 2 13.48 0.85
 -7 -10 -2 -0.01 0.34
 7 10 2 0.04 0.38
 -8 -10 -2 2.59 0.55
 8 10 2 3.35 0.48
 -9 -10 -2 5.5 0.63
 9 10 2 4.36 0.54
 -10 -10 -2 0.54 0.53
 10 10 2 1.21 0.32
 -11 -10 -2 6.17 0.91
 -11 -10 -2 5.84 0.69
 -12 -10 -2 5.83 0.59
 -12 -10 -2 6.96 1.12
 -13 -10 -2 4.34 1.02
 -13 -10 -2 5.17 0.7
 -14 -10 -2 0.66 0.59
 -14 -10 -2 1.53 0.98
 -15 -10 -2 2.4 0.65
 -15 -10 -2 3.68 0.8
 -16 -10 -2 3.54 1.07
 -16 -10 -2 3.58 0.68
 -17 -10 -2 1.99 0.63
 -17 -10 -2 3.94 0.84
 -18 -10 -2 0.41 1.01
 -18 -10 -2 0.01 0.6
 -19 -10 -2 2.13 1.04
 -20 -10 -2 0.85 0.7
 -21 -10 -2 0.79 0.9
 20 -11 -2 5.73 1.26
 -20 11 2 7.6 1.39
 19 -11 -2 -1.88 1.03
 -19 11 2 -1.58 1.17
 18 -11 -2 0.59 0.69
 -18 11 2 0.5 1.15
 17 -11 -2 15.72 1.23
 -17 11 2 14.07 1.35
 16 -11 -2 0.63 0.63
 -16 11 2 2.59 0.89
 15 -11 -2 0.43 0.8
 -15 11 2 -0.32 1.06
 14 -11 -2 23.44 1.55
 -14 11 2 22.03 1.61
 13 -11 -2 3.89 0.8
 -13 11 2 2.45 0.78
 12 -11 -2 1.65 0.71
 -12 11 2 -1.21 0.92
 11 -11 -2 34.82 1.95
 -11 11 2 35.82 2.07
 10 -11 -2 4.35 0.81
 10 -11 -2 4.96 0.7
 -10 11 2 5.42 1.03
 9 -11 -2 6.82 1.05
 9 -11 -2 4.63 0.63
 8 -11 -2 51.17 2.81
 8 -11 -2 46.48 2.61
 7 -11 -2 16.87 1.18
 7 -11 -2 15.35 0.94
 6 -11 -2 4.37 0.44
 6 -11 -2 4.05 0.7
 5 -11 -2 43.83 2.46
 5 -11 -2 44.43 2.12
 4 -11 -2 41.79 2.19
 4 -11 -2 41.55 2.32
 4 -11 -2 41.08 2.09
 3 -11 -2 8.5 0.62
 3 -11 -2 10.73 0.95
 2 -11 -2 32.39 1.71
 2 -11 -2 34.13 1.8
 1 -11 -2 36.72 1.71
 1 -11 -2 38.55 2.34
 0 -11 -2 5.3 0.61
 -1 -11 -2 37.38 1.83
 1 11 2 34.98 2.3
 -2 -11 -2 33.58 1.96
 2 11 2 32.8 1.75
 -3 -11 -2 10.11 0.88
 3 11 2 10.52 0.74
 3 11 2 9.21 0.62
 -4 -11 -2 40.48 1.96
 4 11 2 38.47 2.09
 4 11 2 39.12 2.1
 -5 -11 -2 47.49 2.2
 5 11 2 41.21 2.21
 5 11 2 44.62 2.31
 -6 -11 -2 4.72 0.66
 -6 -11 -2 5.19 0.39
 6 11 2 4.86 0.53
 6 11 2 4.89 0.54
 -7 -11 -2 14.78 0.98
 7 11 2 14.78 0.95
 -8 -11 -2 46.56 2.32
 8 11 2 47.17 2.57
 -9 -11 -2 4.48 0.51
 9 11 2 4.04 0.53
 -10 -11 -2 5.29 0.65
 -11 -11 -2 34.4 1.93
 -12 -11 -2 -0.12 0.68
 -12 -11 -2 0.89 0.56
 -13 -11 -2 2.55 0.64
 -13 -11 -2 2.38 1.04
 -14 -11 -2 21.14 1.24
 -14 -11 -2 22.48 1.81
 -15 -11 -2 0.8 1.04
 -15 -11 -2 1.34 0.61
 -16 -11 -2 1.99 0.62
 -16 -11 -2 1.62 1.09
 -17 -11 -2 15.2 1.23
 -17 -11 -2 14.29 1.32
 -18 -11 -2 1.56 1.08
 -19 -11 -2 1.33 1.04
 -20 -11 -2 6.13 1.18
 -20 12 2 -1.66 1.22
 -19 12 2 2.53 1.3
 18 -12 -2 1.34 0.93
 -18 12 2 0.87 0.9
 17 -12 -2 0.96 0.65
 -17 12 2 0.92 0.87
 16 -12 -2 4 0.73
 -16 12 2 4.36 0.98
 15 -12 -2 6.89 0.97
 -15 12 2 5.63 1.26
 14 -12 -2 1.65 0.77
 -14 12 2 0.8 1.09
 13 -12 -2 12.17 1.02
 -13 12 2 8.57 1.08
 12 -12 -2 6.41 0.82
 -12 12 2 9.47 1.22
 11 -12 -2 -0.72 0.56
 -11 12 2 0.76 0.96
 10 -12 -2 5.54 0.67
 -10 12 2 5.4 0.85
 9 -12 -2 11.55 1.24
 9 -12 -2 10.44 0.8
 8 -12 -2 1.21 0.93
 8 -12 -2 1.27 0.41
 7 -12 -2 4.93 0.48
 7 -12 -2 4.77 0.77
 6 -12 -2 37.49 2.05
 5 -12 -2 -0.09 0.8
 4 -12 -2 0.12 0.4
 4 -12 -2 0.75 0.77
 3 -12 -2 31.09 2.1
 3 -12 -2 35.02 1.55
 2 -12 -2 -0.05 0.34
 2 -12 -2 0.31 0.66
 1 -12 -2 1.77 0.52
 1 -12 -2 1.94 0.37
 0 -12 -2 28.73 1.63
 -1 -12 -2 2.22 0.67
 -2 -12 -2 -0.26 0.4
 -3 -12 -2 32.57 2.27
 3 12 2 31.83 1.77
 3 12 2 33.31 1.72
 -4 -12 -2 0.29 0.38
 4 12 2 0.1 0.26
 4 12 2 -0.09 0.4
 -5 -12 -2 -0.21 0.56
 5 12 2 0.11 0.39
 5 12 2 -0.38 0.42
 -6 -12 -2 38.82 1.95
 -6 -12 -2 41.9 2.75
 6 12 2 41.91 1.85
 6 12 2 34.89 2.17
 -7 -12 -2 4.67 0.65
 7 12 2 3.78 0.53
 7 12 2 4.05 0.55
 -8 -12 -2 0.62 0.53
 -9 -12 -2 9.99 0.83
 -10 -12 -2 6.66 0.71
 -11 -12 -2 -0.13 0.52
 -11 -12 -2 1.04 1.07
 -12 -12 -2 6.59 0.73
 -12 -12 -2 7.3 1
 -13 -12 -2 8.67 1.06
 -13 -12 -2 9.28 0.81
 -14 -12 -2 0.62 0.55
 -14 -12 -2 0.43 1.05
 -15 -12 -2 5.18 0.71
 -15 -12 -2 7.89 1.3
 -16 -12 -2 3.07 0.51
 -16 -12 -2 4.88 0.94
 -17 -12 -2 -0.7 1.09
 -18 -12 -2 -0.06 1.13
 -19 -12 -2 5.06 1
 -19 13 2 2.02 1.35
 -18 13 2 2.68 1.29
 -17 13 2 1.31 0.9
 -16 13 2 6.68 1.11
 -15 13 2 4.66 1.01
 -14 13 2 1.33 1.15
 13 -13 -2 6.5 0.7
 -13 13 2 5.99 1.23
 -12 13 2 7.82 1.23
 -11 13 2 2.03 0.77
 -10 13 2 6.05 1.11
 9 -13 -2 5.12 0.88
 -9 13 2 6.29 0.88
 8 -13 -2 -0.29 0.94
 7 -13 -2 6.87 0.88
 6 -13 -2 30.23 1.89
 5 -13 -2 7.97 0.67
 5 -13 -2 8.73 0.89
 4 -13 -2 3.24 0.41
 4 -13 -2 3.31 0.67
 3 -13 -2 52.17 2.77
 3 -13 -2 57.88 2.93
 2 -13 -2 0.65 0.7
 2 -13 -2 -0.43 0.39
 1 -13 -2 0.35 0.68
 1 -13 -2 1.03 0.38
 0 -13 -2 30.78 1.79
 0 -13 -2 31.81 2.12
 -1 -13 -2 0.71 0.66
 -2 -13 -2 -0.67 0.6
 -3 -13 -2 64.51 3.15
 3 13 2 56.07 2.96
 -4 -13 -2 2.7 0.49
 4 13 2 3.67 0.49
 -5 -13 -2 8.44 0.67
 5 13 2 7.1 0.66
 -6 -13 -2 28.24 1.55
 -6 -13 -2 26.73 1.49
 6 13 2 30.3 1.62
 -7 -13 -2 6.68 0.6
 7 13 2 6.54 0.68
 -8 -13 -2 0.11 0.53
 8 13 2 0.47 0.36
 -9 -13 -2 6.74 0.74
 9 13 2 5.86 0.7
 -10 -13 -2 6.54 1.01
 -10 -13 -2 5.78 0.58
 -11 -13 -2 2.3 0.6
 -11 -13 -2 4.25 0.91
 -12 -13 -2 9.7 0.89
 -12 -13 -2 8.33 1.08
 -13 -13 -2 7.78 0.77
 -13 -13 -2 6.12 1.01
 -14 -13 -2 1.3 0.82
 -14 -13 -2 0.39 0.54
 -15 -13 -2 2.89 0.61
 -15 -13 -2 1.52 1.19
 -16 -13 -2 5.52 1.29
 -17 -13 -2 0.1 1.11
 -18 -13 -2 1.09 0.85
 -19 -13 -2 1.91 1.27
 -18 14 2 -1.32 1.26
 -17 14 2 9.18 1.49
 -16 14 2 -0.87 1.2
 -15 14 2 0.07 1.17
 -14 14 2 10.6 1.22
 -13 14 2 1.67 0.85
 -12 14 2 0.68 0.75
 -11 14 2 25.53 1.9
 -10 14 2 0.77 0.99
 9 -14 -2 3.21 0.83
 -9 14 2 2.66 0.76
 8 -14 -2 22.47 1.68
 7 -14 -2 13.03 1.31
 6 -14 -2 6.38 0.86
 5 -14 -2 34.2 2.05
 4 -14 -2 7.32 0.87
 4 -14 -2 8.07 0.67
 3 -14 -2 1.88 0.82
 2 -14 -2 17.78 1.34
 2 -14 -2 17 1
 1 -14 -2 19.89 1.24
 0 -14 -2 1.03 0.52
 0 -14 -2 -0.3 0.58
 -1 -14 -2 20.84 1.56
 -2 -14 -2 21.14 1.55
 -3 -14 -2 0.29 0.63
 -4 -14 -2 8.64 0.73
 4 14 2 9.07 0.63
 -5 -14 -2 28.43 1.65
 5 14 2 32.16 1.65
 -6 -14 -2 6.18 0.47
 -6 -14 -2 3.98 0.67
 6 14 2 5.43 0.52
 -7 -14 -2 12.82 0.94
 7 14 2 11.83 0.79
 -8 -14 -2 21.46 1.22
 8 14 2 21.08 1.21
 -9 -14 -2 1.83 0.58
 -9 -14 -2 3 0.93
 9 14 2 3.34 0.63
 -10 -14 -2 1.57 0.83
 -10 -14 -2 0.08 0.52
 10 14 2 0.45 0.41
 -11 -14 -2 21.34 1.48
 -11 -14 -2 20.27 1.62
 -12 -14 -2 0.54 0.55
 -12 -14 -2 -0.6 0.77
 -13 -14 -2 -0.08 0.82
 -13 -14 -2 1.06 0.56
 -14 -14 -2 16.83 1.48
 -14 -14 -2 16.2 1.28
 -15 -14 -2 0.71 0.85
 -16 -14 -2 -1.12 0.87
 -17 -14 -2 9.02 1.22
 -18 -14 -2 2.6 1.31
 -17 15 2 1.7 1.31
 -16 15 2 2.31 1.32
 -15 15 2 2.5 1.25
 -14 15 2 2.84 1.28
 -13 15 2 4.24 1.27
 -12 15 2 6.51 1.29
 -11 15 2 -0.34 1.02
 -10 15 2 1.73 1.07
 -9 15 2 1.34 0.73
 8 -15 -2 0.85 0.76
 -8 15 2 0.62 0.68
 7 -15 -2 0.71 0.99
 6 -15 -2 18.25 1.52
 5 -15 -2 2.66 0.72
 4 -15 -2 3.53 0.94
 3 -15 -2 11.26 0.84
 3 -15 -2 9.89 1.13
 2 -15 -2 0.86 0.78
 2 -15 -2 0.07 0.45
 1 -15 -2 2.29 0.77
 0 -15 -2 21.8 1.4
 -1 -15 -2 0.81 0.68
 -1 -15 -2 1.29 0.67
 -2 -15 -2 0.58 0.67
 -3 -15 -2 10.39 0.83
 -4 -15 -2 2.12 0.66
 -5 -15 -2 1.55 0.46
 5 15 2 1.14 0.5
 -6 -15 -2 19.62 1.4
 -6 -15 -2 22.27 1.25
 6 15 2 21.5 1.2
 -7 -15 -2 1.43 0.59
 7 15 2 -0.28 0.5
 -8 -15 -2 -0.15 0.81
 -8 -15 -2 -0.17 0.53
 8 15 2 0.49 0.37
 -9 -15 -2 3.26 1.21
 -9 -15 -2 3.13 0.61
 9 15 2 2.81 0.65
 -10 -15 -2 3.14 0.63
 -10 -15 -2 4.94 1.31
 10 15 2 2.81 0.52
 -11 -15 -2 0.91 0.56
 -11 -15 -2 2.9 0.9
 11 15 2 0.66 0.64
 -12 -15 -2 6.47 0.73
 12 15 2 7.07 0.89
 -13 -15 -2 3.84 0.65
 -13 -15 -2 4.99 1.3
 -14 -15 -2 1.64 1.28
 -15 -15 -2 5.01 1.41
 -16 -15 -2 1.53 1.29
 -17 -15 -2 2.44 1.27
 -16 16 2 0.77 0.91
 -15 16 2 2.28 1.36
 -14 16 2 1.08 1.28
 -13 16 2 4.02 1.3
 -12 16 2 5.5 1.31
 -11 16 2 0.24 1.08
 -10 16 2 0.72 1.04
 -9 16 2 2.87 0.84
 8 -16 -2 0.73 0.78
 -8 16 2 2.39 0.78
 7 -16 -2 -0.28 0.72
 -7 16 2 0.69 0.71
 6 -16 -2 13.97 1.37
 5 -16 -2 -0.05 0.94
 4 -16 -2 3.48 0.99
 3 -16 -2 10.53 0.98
 2 -16 -2 -0.92 0.58
 1 -16 -2 -0.74 0.79
 0 -16 -2 13.02 1.13
 -1 -16 -2 0.76 0.49
 -2 -16 -2 -0.25 0.65
 -3 -16 -2 10.43 1.01
 -4 -16 -2 2.85 0.55
 -5 -16 -2 1.12 0.63
 5 16 2 0.98 0.51
 -6 -16 -2 14.21 1.13
 -6 -16 -2 15.73 0.99
 6 16 2 14.28 1
 -7 -16 -2 1.73 0.6
 7 16 2 1 0.55
 -8 -16 -2 2.05 0.6
 -8 -16 -2 1.72 1.18
 8 16 2 1.34 0.59
 -9 -16 -2 6.31 1.06
 -9 -16 -2 5.84 0.7
 9 16 2 4.8 0.72
 -10 -16 -2 1.84 1.21
 -10 -16 -2 3.43 0.61
 10 16 2 2.61 0.66
 -11 -16 -2 2.31 0.92
 -11 -16 -2 0.88 0.53
 11 16 2 1.28 0.69
 -12 -16 -2 4.94 1.04
 12 16 2 3.95 0.64
 -13 -16 -2 3.24 1.32
 13 16 2 3.73 0.66
 -14 -16 -2 -0.68 1.29
 14 16 2 -0.37 0.76
 -15 -16 -2 3.35 1.38
 15 16 2 2.34 0.88
 -16 -16 -2 0.87 1.31
 16 16 2 1.02 0.65
 -15 17 2 0.33 0.9
 -14 17 2 9.03 1.25
 -13 17 2 -0.16 0.86
 -12 17 2 -0.82 0.85
 -11 17 2 15.45 1.41
 -10 17 2 -0.18 1.07
 -9 17 2 1.48 1.07
 -8 17 2 18.28 1.6
 -7 17 2 11.5 1.32
 6 -17 -2 -0.53 1.03
 5 -17 -2 23.92 1.77
 4 -17 -2 9.32 1.21
 3 -17 -2 1.33 0.69
 2 -17 -2 17.98 1.29
 1 -17 -2 15.81 1.19
 0 -17 -2 0.96 0.57
 -1 -17 -2 15.5 1.22
 -2 -17 -2 15.9 1.21
 -3 -17 -2 1.21 0.69
 -4 -17 -2 12.92 1.07
 -5 -17 -2 24.35 1.34
 -5 -17 -2 24.86 1.63
 -6 -17 -2 -1.13 0.84
 -6 -17 -2 0.33 0.62
 -6 -17 -2 0.53 0.39
 6 17 2 -0.53 0.52
 -7 -17 -2 12.85 1.51
 -7 -17 -2 10.79 0.93
 7 17 2 9.89 0.89
 -8 -17 -2 17.4 1.5
 -8 -17 -2 14.2 1.3
 8 17 2 16.62 1.1
 -9 -17 -2 0.41 1.23
 -9 -17 -2 1.44 0.59
 9 17 2 1.98 0.5
 -10 -17 -2 1.48 0.57
 10 17 2 2 0.7
 -11 -17 -2 14.14 1.7
 11 17 2 14.96 1.03
 -12 -17 -2 1.59 0.92
 12 17 2 0.31 0.73
 -13 -17 -2 3.03 1.35
 13 17 2 1.43 0.83
 14 17 2 7.74 0.86
 -15 -17 -2 0.49 0.89
 15 17 2 0.45 0.86
 -14 18 2 -1.31 1.31
 -13 18 2 0.93 0.97
 -12 18 2 -0.45 0.85
 -11 18 2 1.26 1.19
 -10 18 2 -0.39 1.1
 -9 18 2 -0.26 1.09
 -8 18 2 4.14 1.13
 -7 18 2 -0.09 0.97
 6 -18 -2 7.17 1.25
 -6 18 2 6.42 0.92
 5 -18 -2 0.51 0.74
 4 -18 -2 0.04 0.68
 3 -18 -2 8.1 0.95
 2 -18 -2 2.38 0.98
 1 -18 -2 0.29 0.86
 0 -18 -2 4.35 0.93
 -1 -18 -2 -1.11 0.75
 -2 -18 -2 3.09 0.8
 -3 -18 -2 9.43 0.98
 -4 -18 -2 1.71 0.71
 -5 -18 -2 -0.37 0.46
 -5 -18 -2 1.42 0.5
 -6 -18 -2 6.82 0.62
 -6 -18 -2 6.96 1.08
 -6 -18 -2 6.49 0.82
 -7 -18 -2 1.39 0.62
 -7 -18 -2 0.13 0.83
 7 18 2 0.07 0.4
 -8 -18 -2 6.26 0.75
 -8 -18 -2 4.66 1.31
 8 18 2 4.57 0.75
 -9 -18 -2 0.68 1.24
 -9 -18 -2 1.82 0.6
 9 18 2 1.28 0.66
 -10 -18 -2 0.85 0.94
 10 18 2 0.95 0.5
 -11 -18 -2 1.67 1.31
 11 18 2 0.51 0.69
 -12 -18 -2 0.02 0.88
 12 18 2 0.26 0.5
 -13 -18 -2 1.08 1.36
 13 18 2 1.24 0.77
 -14 -18 -2 3.95 2.15
 14 18 2 3.83 0.92
 -13 19 2 2.88 1.03
 -12 19 2 4.57 1.04
 -11 19 2 0.38 1.18
 -10 19 2 2.02 1.19
 -9 19 2 3.37 1.21
 -8 19 2 0.01 0.76
 -7 19 2 1.49 1.07
 -6 19 2 10.81 1.34
 5 -19 -2 1.21 1.07
 4 -19 -2 2.82 0.81
 3 -19 -2 13.77 1.19
 2 -19 -2 0.64 0.95
 1 -19 -2 -0.22 0.88
 0 -19 -2 6.66 1.03
 -1 -19 -2 0.56 0.57
 -2 -19 -2 0.3 0.75
 -3 -19 -2 16.46 1.33
 -4 -19 -2 2.3 1.21
 -4 -19 -2 0.93 0.73
 -5 -19 -2 0.96 0.67
 -5 -19 -2 0.16 0.51
 -5 -19 -2 0.72 1.19
 -6 -19 -2 12.22 1.11
 -6 -19 -2 13.31 1.61
 -7 -19 -2 3.47 0.7
 -7 -19 -2 4.31 1.3
 7 19 2 5.13 0.62
 -8 -19 -2 0.63 0.89
 8 19 2 -0.33 0.62
 -9 -19 -2 4.59 1.09
 9 19 2 5.23 0.65
 -10 -19 -2 2.77 1.36
 10 19 2 3.6 0.61
 -11 -19 -2 2.36 0.99
 11 19 2 -0.38 0.69
 -12 -19 -2 2.46 1.38
 12 19 2 3.51 0.85
 -13 -19 -2 2.5 1.09
 13 19 2 2.98 0.84
 -12 20 2 0.19 0.95
 -11 20 2 7.93 1.48
 -10 20 2 -1.32 1.2
 -9 20 2 -0.17 0.81
 -8 20 2 4.77 1.23
 -7 20 2 2.81 1.13
 -6 20 2 -0.17 0.72
 -5 20 2 8.94 1.27
 4 -20 -2 3.49 1.13
 3 -20 -2 0.45 0.73
 2 -20 -2 1.53 0.96
 1 -20 -2 4.83 1.07
 1 -20 -2 5.15 0.96
 0 -20 -2 -0.38 0.84
 -1 -20 -2 5.51 0.98
 -1 -20 -2 5.98 1.03
 -2 -20 -2 2.88 0.86
 -2 -20 -2 2.27 1.19
 -3 -20 -2 -1.2 0.75
 -3 -20 -2 0.24 1.16
 -4 -20 -2 1.93 0.91
 -4 -20 -2 1 0.74
 -5 -20 -2 10.7 1.04
 -6 -20 -2 -1.03 0.65
 -6 -20 -2 -0.84 0.85
 -7 -20 -2 1.93 1.02
 -7 -20 -2 2.57 0.96
 -8 -20 -2 5.92 1.44
 8 20 2 6.66 0.71
 -9 -20 -2 0.29 1.31
 9 20 2 0.83 0.5
 -10 -20 -2 0.55 1.3
 10 20 2 0.09 0.7
 -11 -20 -2 5.39 1.19
 11 20 2 5.93 0.76
 -10 21 2 0.17 0.85
 -9 21 2 -1.19 1.15
 -8 21 2 0.74 0.84
 -7 21 2 -1.07 1.03
 6 -21 -2 0.08 0.95
 -6 21 2 3.5 1.16
 5 -21 -2 0.65 0.69
 -5 21 2 0.54 1.07
 4 -21 -2 0.47 1.03
 -4 21 2 0.19 0.98
 3 -21 -2 0.01 1.04
 3 -21 -2 1.59 0.82
 -3 21 2 0.16 0.69
 2 -21 -2 5.46 0.96
 1 -21 -2 0.24 0.8
 1 -21 -2 2.83 0.76
 0 -21 -2 1.06 1.17
 0 -21 -2 2.42 0.95
 -1 -21 -2 0.95 0.84
 -1 -21 -2 2.63 0.93
 -2 -21 -2 3.73 0.74
 -2 -21 -2 3.58 1.3
 -3 -21 -2 0.46 1.17
 -3 -21 -2 1.78 0.84
 -4 -21 -2 1.22 0.89
 -4 -21 -2 -0.04 0.71
 -5 -21 -2 0.17 0.89
 -6 -21 -2 0.26 1.24
 -7 -21 -2 -0.52 1.26
 -7 -21 -2 1.93 1.05
 -8 -21 -2 1.82 0.99
 -9 -21 -2 2.56 1.03
 -8 22 2 0.63 1.14
 -7 22 2 1.79 0.81
 -6 22 2 5.02 1.22
 5 -22 -2 -0.14 0.93
 -5 22 2 0.81 0.77
 4 -22 -2 1.7 1.07
 -4 22 2 2.34 1.07
 3 -22 -2 7.2 1.03
 -3 22 2 7.05 1.2
 2 -22 -2 0.59 0.8
 -2 22 2 0.91 0.96
 1 -22 -2 3.14 1.19
 1 -22 -2 2.46 1.04
 0 -22 -2 12.04 1.29
 -1 -22 -2 2.09 0.69
 -1 -22 -2 4.09 0.96
 -2 -22 -2 -0.02 1.16
 -2 -22 -2 1.63 0.87
 -3 -22 -2 5.68 1.08
 -4 -22 -2 2.49 1.29
 -5 -22 -2 1.47 1.26
 -6 -22 -2 3.29 1.42
 -7 -22 -2 -0.03 1.34
 -4 23 2 2.4 1.06
 3 -23 -2 0.21 1
 -3 23 2 -0.19 1.01
 2 -23 -2 3.23 1.15
 -2 23 2 2.74 0.82
 1 -23 -2 2.03 1.18
 -1 23 2 4.88 1.07
 0 -23 -2 -0.09 1.15
 -1 -23 -2 2.4 0.94
 -2 -23 -2 3.47 1.35
 -3 -23 -2 0.29 0.9
 4 22 -3 0.72 0.88
 -2 -22 3 2.77 1.02
 -1 -22 3 4.63 1.33
 0 -22 3 0.55 1.27
 1 -22 3 4.57 1.06
 2 -22 3 2.41 1.02
 3 -22 3 0.29 1.35
 4 -22 3 0.91 1.38
 5 -22 3 6.72 1.25
 6 -22 3 1.57 1.48
 8 21 -3 0.04 1.39
 7 21 -3 -0.87 1.37
 6 21 -3 3.31 1.04
 5 21 -3 1.07 1.24
 4 21 -3 1.34 0.9
 3 21 -3 -0.1 1.17
 -1 -21 3 0.31 0.87
 0 -21 3 1.33 1.27
 1 -21 3 -0.3 1.23
 2 -21 3 1.96 1.29
 3 -21 3 -1.03 1.29
 4 -21 3 -0.3 1.32
 5 -21 3 1.16 0.99
 -7 21 -3 0.35 0.98
 -8 21 -3 0.13 0.71
 -9 21 -3 -0.77 0.71
 10 20 -3 0.86 0.85
 10 20 -3 -0.73 1.43
 9 20 -3 7.03 1.23
 9 20 -3 5.49 1
 8 20 -3 -0.33 0.93
 8 20 -3 1.53 1.1
 7 20 -3 1.31 1.33
 6 20 -3 2.67 1.32
 5 20 -3 0.54 0.88
 4 20 -3 1.96 1.21
 3 20 -3 14.7 1.35
 2 20 -3 0.13 0.78
 -2 -20 3 0.47 0.83
 1 20 -3 3.14 0.87
 -1 -20 3 1.83 0.88
 0 -20 3 0.78 0.86
 1 -20 3 2.45 1.26
 2 -20 3 0.96 1.24
 3 -20 3 13.27 1.6
 -4 20 -3 -0.09 0.55
 4 -20 3 0.96 1.29
 -5 20 -3 1.12 0.85
 5 -20 3 0.19 0.9
 -6 20 -3 0.04 0.91
 -7 20 -3 1.47 0.99
 -8 20 -3 0.55 0.98
 -9 20 -3 7.47 1.28
 -10 20 -3 1.17 1.11
 -11 20 -3 2.02 0.86
 12 19 -3 4.27 2.09
 11 19 -3 0.95 1.41
 11 19 -3 0.36 0.79
 10 19 -3 1.22 0.97
 10 19 -3 0.33 0.76
 9 19 -3 -0.53 1.03
 9 19 -3 -1.04 0.9
 8 19 -3 13.52 1.42
 8 19 -3 13.49 1.55
 7 19 -3 0.35 0.88
 7 19 -3 1.06 1.07
 6 19 -3 0.75 1.22
 5 19 -3 2.53 1.24
 4 19 -3 5.66 1.03
 3 19 -3 -1.3 1.11
 2 19 -3 25.22 1.83
 -2 -19 3 18.16 1.74
 1 19 -3 1.04 1.04
 -1 -19 3 1.4 1.15
 0 19 -3 1.56 1.01
 0 -19 3 -0.88 0.79
 -1 19 -3 1.66 0.98
 1 -19 3 0.45 0.83
 -2 19 -3 19.59 1.31
 -2 19 -3 18.31 1.53
 2 -19 3 19.69 1.77
 -3 19 -3 0.89 0.69
 3 -19 3 -0.38 1.17
 -4 19 -3 4.69 0.89
 4 -19 3 4.06 1.33
 -5 19 -3 3.4 0.92
 5 -19 3 3.5 1.02
 -6 19 -3 -0.52 0.87
 -7 19 -3 1.25 0.69
 -8 19 -3 16.1 1.33
 -9 19 -3 -0.01 0.7
 -10 19 -3 0.53 0.81
 -11 19 -3 2.32 1.19
 -12 19 -3 0.68 0.86
 13 18 -3 -0.08 0.79
 13 18 -3 0.03 1.33
 12 18 -3 0.18 1.29
 12 18 -3 -0.23 1.06
 11 18 -3 3.28 1.39
 11 18 -3 4.38 0.88
 10 18 -3 1.12 1.08
 10 18 -3 -0.31 0.91
 9 18 -3 0.39 0.9
 9 18 -3 -0.26 1.02
 8 18 -3 1.26 1.28
 8 18 -3 1.14 1.04
 7 18 -3 -0.06 1.19
 7 18 -3 0.84 1.02
 6 18 -3 2.14 0.88
 6 18 -3 0.56 0.7
 5 18 -3 7.45 1.07
 4 18 -3 2.04 1.13
 3 18 -3 5.92 0.97
 2 18 -3 0.34 0.7
 -2 -18 3 0.14 0.77
 1 18 -3 2.03 0.77
 -1 -18 3 0.94 0.76
 0 18 -3 0.01 0.64
 0 18 -3 -0.06 0.47
 0 -18 3 0.85 1.07
 -1 18 -3 3.18 0.94
 -1 18 -3 2.14 0.59
 1 -18 3 2.68 0.84
 -2 18 -3 0.58 0.85
 -2 18 -3 -0.5 0.58
 2 -18 3 -0.4 0.78
 -3 18 -3 5.14 0.69
 3 -18 3 5.48 0.98
 -4 18 -3 0.12 0.51
 4 -18 3 0.62 0.85
 -5 18 -3 5.52 0.93
 -6 18 -3 0.83 0.86
 -7 18 -3 0.55 0.92
 -8 18 -3 -1.17 0.94
 -9 18 -3 1.23 1.03
 -10 18 -3 0.47 0.75
 -11 18 -3 5.66 1
 -12 18 -3 0.38 1.18
 -13 18 -3 0.78 0.88
 -14 18 -3 1.41 1.23
 14 17 -3 -0.47 0.9
 14 17 -3 -0.19 1.1
 13 17 -3 0.15 0.73
 13 17 -3 -0.87 0.92
 12 17 -3 11.65 1.61
 12 17 -3 11.27 1.15
 11 17 -3 -0.04 1.03
 11 17 -3 -0.13 0.83
 9 17 -3 5.7 1.33
 9 17 -3 5.78 1.13
 8 17 -3 -0.5 0.95
 8 17 -3 0.46 1.15
 7 17 -3 2.24 1.17
 7 17 -3 1.73 1
 6 17 -3 25.04 1.95
 6 17 -3 27.04 1.65
 5 17 -3 0.66 1.09
 4 17 -3 2.57 0.82
 3 17 -3 6.85 1.2
 2 17 -3 5.9 1.1
 -2 -17 3 4.15 1.12
 1 17 -3 4.15 1.01
 1 17 -3 1.96 0.51
 -1 -17 3 1.43 0.77
 0 17 -3 25.18 1.61
 0 17 -3 26.48 1.77
 0 -17 3 22.48 1.6
 -1 17 -3 1.63 0.67
 -1 17 -3 3.04 0.7
 1 -17 3 1.34 1.06
 -2 17 -3 6.95 0.99
 -2 17 -3 4.92 0.62
 2 -17 3 3.72 1.15
 -3 17 -3 5.82 0.88
 -3 17 -3 7.24 0.96
 3 -17 3 7.71 1.02
 -4 17 -3 3.46 0.82
 4 -17 3 4.48 0.94
 -5 17 -3 0.99 0.58
 -6 17 -3 25.19 1.71
 -7 17 -3 -0.58 0.86
 -8 17 -3 -0.09 0.94
 -9 17 -3 2.6 1.07
 -10 17 -3 6.82 1.24
 -11 17 -3 0.22 0.77
 -12 17 -3 11.4 1.49
 -13 17 -3 0.67 0.82
 -14 17 -3 1.47 1.21
 -15 17 -3 2.34 0.95
 15 16 -3 0.12 0.74
 15 16 -3 0.58 1.29
 14 16 -3 2.17 0.95
 14 16 -3 2.69 0.84
 13 16 -3 0.41 0.99
 13 16 -3 1.34 0.87
 12 16 -3 -0.16 1.13
 12 16 -3 1.09 0.75
 11 16 -3 11.24 1.26
 11 16 -3 11.01 1.29
 10 16 -3 0.02 0.67
 10 16 -3 0.13 1.18
 9 16 -3 0.01 0.8
 9 16 -3 -0.5 0.66
 8 16 -3 2.56 0.88
 8 16 -3 3.05 0.77
 7 16 -3 0.83 0.8
 7 16 -3 -0.01 0.9
 6 16 -3 -0.49 0.75
 6 16 -3 1.11 0.68
 5 16 -3 15.17 1.3
 5 16 -3 14.84 1.32
 4 16 -3 0.95 1
 3 16 -3 0.05 0.65
 2 16 -3 6.57 0.49
 2 16 -3 5.65 1.04
 -2 -16 3 6.18 1.14
 1 16 -3 11.91 0.85
 1 16 -3 14.93 1.3
 -1 -16 3 13.87 1.34
 0 16 -3 -0.29 0.84
 0 16 -3 0.32 0.43
 0 -16 3 1.09 0.72
 -1 16 -3 15.99 1.05
 -1 16 -3 12.28 1.06
 1 -16 3 11.89 1.16
 -2 16 -3 5.51 0.62
 -2 16 -3 6.02 0.93
 2 -16 3 7.24 1.15
 -3 16 -3 -0.42 0.66
 -3 16 -3 0.27 0.72
 3 -16 3 0.5 1.04
 -4 16 -3 1.63 0.74
 -4 16 -3 1.66 0.69
 -5 16 -3 12.54 1.02
 -6 16 -3 -0.23 0.8
 -7 16 -3 1.55 0.9
 -8 16 -3 1.66 0.7
 -9 16 -3 2.47 1.03
 -10 16 -3 0.33 0.99
 -11 16 -3 7.26 1.03
 -12 16 -3 -0.34 1.11
 -13 16 -3 -0.28 0.78
 -14 16 -3 2.94 1.3
 -15 16 -3 0.54 0.87
 -16 16 -3 1.06 0.84
 16 15 -3 0.06 0.99
 16 15 -3 0.91 1.25
 15 15 -3 -1.21 1.01
 15 15 -3 -1.15 1.23
 14 15 -3 6.6 0.94
 14 15 -3 6.1 1.09
 13 15 -3 0.06 0.8
 13 15 -3 0.23 0.69
 12 15 -3 -0.27 1.14
 12 15 -3 -1.49 0.94
 11 15 -3 3.82 1.25
 11 15 -3 5.76 0.85
 10 15 -3 3.02 0.74
 10 15 -3 2.09 0.87
 9 15 -3 1.78 1.12
 9 15 -3 0.34 0.62
 8 15 -3 16.58 1.25
 8 15 -3 19.4 1.67
 7 15 -3 4.69 0.98
 7 15 -3 6.08 1.17
 6 15 -3 0.12 0.59
 6 15 -3 0.56 0.98
 5 15 -3 7.35 1.03
 5 15 -3 6.22 1.13
 4 15 -3 5.33 0.98
 4 15 -3 6.13 1.11
 3 15 -3 0.71 0.27
 3 15 -3 0.89 0.66
 2 15 -3 12.26 0.85
 2 15 -3 15.04 1.3
 1 15 -3 4.55 0.94
 1 15 -3 4.55 0.53
 1 15 -3 5.16 0.54
 -1 -15 3 5.53 1.05
 0 15 -3 2.19 0.49
 0 15 -3 1.23 0.79
 0 15 -3 2.78 0.56
 0 -15 3 3.89 1.02
 -1 15 -3 5.69 0.63
 -1 15 -3 4.59 0.59
 -1 15 -3 4.43 0.73
 1 -15 3 4.92 0.84
 -2 15 -3 11.94 1.11
 -2 15 -3 13.84 0.99
 2 -15 3 12.62 1.32
 -3 15 -3 0.29 0.69
 -3 15 -3 0.4 0.64
 3 -15 3 -0.18 0.72
 -4 15 -3 6.86 0.82
 -4 15 -3 5.06 0.84
 -5 15 -3 6.92 0.81
 -5 15 -3 9.16 0.83
 -6 15 -3 1.02 0.8
 -7 15 -3 3.14 0.95
 -8 15 -3 16.59 1.43
 -9 15 -3 -0.65 0.93
 -10 15 -3 1.52 1.04
 -11 15 -3 4.15 0.91
 -12 15 -3 1.07 1.09
 -13 15 -3 1.52 0.85
 -14 15 -3 5.37 1.33
 -15 15 -3 0.66 1.24
 -16 15 -3 -1.55 0.82
 -17 15 -3 2.28 0.94
 17 14 -3 1.77 0.95
 17 14 -3 -2.03 1.04
 16 14 -3 0.85 1.28
 16 14 -3 1.18 0.74
 15 14 -3 7.19 1.4
 15 14 -3 5.52 0.9
 14 14 -3 0.26 0.95
 14 14 -3 -0.29 1.21
 13 14 -3 16.56 1.38
 13 14 -3 12 1.31
 12 14 -3 2.88 0.86
 11 14 -3 1.98 1.07
 11 14 -3 -0.47 0.91
 10 14 -3 3.87 0.87
 10 14 -3 3.73 0.95
 9 14 -3 42.18 2.89
 9 14 -3 44.96 2.41
 8 14 -3 0.93 0.75
 8 14 -3 1.64 0.65
 7 14 -3 19.79 1.28
 7 14 -3 18.66 1.59
 6 14 -3 6.89 1.15
 6 14 -3 7.87 0.84
 5 14 -3 3.97 1.02
 5 14 -3 3.02 0.67
 4 14 -3 3.65 0.98
 4 14 -3 1.66 0.18
 4 14 -3 1.79 0.18
 4 14 -3 2.95 0.65
 3 14 -3 67.9 3.51
 3 14 -3 64.05 3.1
 3 14 -3 63.48 3.6
 3 14 -3 70.32 3.52
 2 14 -3 3.39 0.4
 2 14 -3 3.68 0.91
 2 14 -3 3.38 0.37
 -2 -14 3 4.87 0.99
 1 14 -3 6.66 0.94
 1 14 -3 6.64 0.52
 1 14 -3 6.31 0.52
 -1 -14 3 6.55 1.03
 0 14 -3 6.16 0.61
 0 14 -3 8.25 0.96
 0 14 -3 7.76 0.66
 0 -14 3 7.15 1.06
 -1 14 -3 5.32 0.58
 -1 14 -3 5.67 0.63
 -1 14 -3 6.34 0.88
 1 -14 3 5.63 1.07
 -2 14 -3 3.36 0.61
 -2 14 -3 2.45 0.74
 2 -14 3 3.56 0.76
 -3 14 -3 64.27 3.68
 -3 14 -3 62.48 3.2
 -4 14 -3 2.43 0.66
 -4 14 -3 2.36 0.56
 -5 14 -3 1.91 0.59
 -6 14 -3 9.45 1.03
 -6 14 -3 8.28 0.78
 -7 14 -3 18.26 1.42
 -8 14 -3 3.23 0.96
 -9 14 -3 36.21 2.21
 -10 14 -3 2.54 1.04
 -11 14 -3 -0.42 0.73
 -12 14 -3 3.12 1.14
 -13 14 -3 14.38 1.33
 -14 14 -3 0.46 0.84
 -15 14 -3 6.49 1.35
 -16 14 -3 1.76 1.26
 -17 14 -3 0.8 0.86
 18 13 -3 1.47 1.28
 17 13 -3 0.34 0.9
 17 13 -3 0.72 0.74
 16 13 -3 0.82 0.86
 16 13 -3 0.26 0.67
 15 13 -3 0.85 0.69
 15 13 -3 0.36 1.16
 14 13 -3 14.94 1.59
 14 13 -3 15.93 1.3
 13 13 -3 -0.15 0.62
 13 13 -3 0.86 1.11
 12 13 -3 0.78 0.9
 12 13 -3 -0.59 0.73
 11 13 -3 0.4 0.61
 11 13 -3 0.49 0.72
 10 13 -3 1.44 1.04
 10 13 -3 1.01 0.62
 9 13 -3 -0.37 0.55
 9 13 -3 0.55 1.01
 8 13 -3 39.25 2.51
 8 13 -3 38.33 2.29
 7 13 -3 -0.36 0.54
 7 13 -3 -0.43 0.66
 6 13 -3 0.72 0.89
 6 13 -3 1.58 0.59
 5 13 -3 4.37 0.69
 5 13 -3 5.9 1.01
 4 13 -3 6.12 0.36
 4 13 -3 6.6 0.35
 4 13 -3 6.91 1.02
 4 13 -3 6.48 0.76
 3 13 -3 2.48 0.67
 3 13 -3 3.06 0.62
 3 13 -3 3.37 0.33
 3 13 -3 3.28 0.33
 2 13 -3 36.81 1.81
 2 13 -3 39.99 2.09
 2 13 -3 34.08 1.77
 -2 -13 3 33.34 1.93
 1 13 -3 -0.48 0.52
 1 13 -3 0.52 0.38
 1 13 -3 0.4 0.36
 -1 -13 3 1.59 0.85
 0 13 -3 14.14 1.03
 0 13 -3 14.53 0.9
 0 13 -3 12.94 0.87
 0 -13 3 13.53 1.22
 -1 13 -3 0.05 0.66
 -1 13 -3 0.15 0.49
 -1 13 -3 0.23 0.44
 1 -13 3 -0.97 0.87
 -2 13 -3 38.04 1.88
 -2 13 -3 35.54 2.36
 -2 13 -3 34.83 2
 2 -13 3 34.91 1.97
 -3 13 -3 3.68 0.67
 -3 13 -3 2.73 0.67
 -4 13 -3 7.09 0.75
 -4 13 -3 6.22 0.83
 -5 13 -3 3.21 0.61
 -5 13 -3 4.96 0.81
 -6 13 -3 0.78 0.74
 -6 13 -3 0.71 0.59
 -7 13 -3 0.95 0.57
 -7 13 -3 -0.16 0.41
 -8 13 -3 34.24 1.96
 -9 13 -3 0.44 0.66
 -10 13 -3 -1.15 0.67
 -11 13 -3 2.3 1.06
 -12 13 -3 -0.41 0.74
 -13 13 -3 0.57 1.12
 -14 13 -3 14.59 1.39
 -15 13 -3 1.57 0.88
 -16 13 -3 1.59 1.17
 -17 13 -3 0.45 1.23
 -18 13 -3 -0.65 1.25
 19 12 -3 1.23 0.93
 18 12 -3 -1 1.24
 17 12 -3 12.39 1.32
 16 12 -3 0.88 0.82
 15 12 -3 -1.28 1.1
 14 12 -3 6.66 1.3
 13 12 -3 -1 0.87
 13 12 -3 0.47 1.07
 12 12 -3 -2.37 1.02
 12 12 -3 0.42 0.6
 11 12 -3 20.78 1.74
 11 12 -3 27.37 1.51
 10 12 -3 1.16 0.67
 10 12 -3 -0.14 0.82
 9 12 -3 0.74 0.65
 9 12 -3 2 0.62
 8 12 -3 1.58 0.57
 8 12 -3 2.28 0.92
 7 12 -3 3.67 0.64
 7 12 -3 2.68 0.7
 6 12 -3 1.45 0.86
 6 12 -3 2.85 0.79
 5 12 -3 41.26 2.76
 5 12 -3 34.42 2
 4 12 -3 1.36 0.55
 4 12 -3 2.85 0.2
 4 12 -3 2.78 0.21
 4 12 -3 1.37 0.81
 3 12 -3 2.18 0.26
 3 12 -3 1.8 0.73
 3 12 -3 1.76 0.29
 3 12 -3 2.83 0.81
 2 12 -3 0.42 0.3
 2 12 -3 0.57 0.51
 2 12 -3 0.89 0.31
 2 12 -3 -0.38 0.5
 -2 -12 3 -0.21 0.77
 1 12 -3 23.18 1.3
 1 12 -3 22.9 1.58
 1 12 -3 25.44 1.2
 -1 -12 3 22.08 1.4
 0 12 -3 -0.95 0.65
 0 12 -3 0.07 0.35
 0 12 -3 -0.2 0.35
 0 -12 3 -0.47 0.56
 -1 12 -3 22.47 1.42
 -1 12 -3 20.23 1.31
 -1 12 -3 24.08 1.61
 1 -12 3 21.73 1.5
 -2 12 -3 -0.39 0.48
 -2 12 -3 -0.03 0.4
 -2 12 -3 -0.26 0.42
 2 -12 3 1.03 0.61
 -3 12 -3 2.35 0.54
 -3 12 -3 3.07 0.61
 -3 12 -3 1.99 0.59
 3 -12 3 1.77 0.55
 3 -12 3 2.94 0.69
 -4 12 -3 3.32 0.59
 -4 12 -3 2.84 0.68
 -5 12 -3 36.71 1.99
 -5 12 -3 35.53 1.93
 -6 12 -3 2.57 0.58
 -6 12 -3 2.82 0.61
 -7 12 -3 2.95 0.53
 -7 12 -3 3.68 0.86
 -8 12 -3 1.29 0.84
 -9 12 -3 1.44 0.93
 -10 12 -3 2.15 0.99
 -11 12 -3 27.47 1.77
 -12 12 -3 0.05 1.03
 -13 12 -3 0.8 0.82
 -14 12 -3 1.77 1.16
 -15 12 -3 0.38 1.13
 -16 12 -3 0.37 0.83
 -17 12 -3 10.88 1.27
 -18 12 -3 0.39 0.9
 -19 12 -3 0.29 1.35
 19 11 -3 0.22 0.88
 18 11 -3 6.29 1.33
 17 11 -3 1.58 0.86
 16 11 -3 7.89 1.1
 15 11 -3 6.19 1.29
 14 11 -3 0.15 1.09
 13 11 -3 1.32 0.79
 12 11 -3 25.64 1.69
 11 11 -3 0.32 0.65
 11 11 -3 -0.57 0.56
 10 11 -3 12.37 1.06
 10 11 -3 9.07 0.9
 9 11 -3 13.71 1.02
 9 11 -3 13.96 1.29
 8 11 -3 2.36 0.77
 8 11 -3 1.14 0.87
 -8 -11 3 1.58 0.68
 7 11 -3 0.39 0.61
 7 11 -3 1.57 0.73
 -7 -11 3 1.07 0.62
 6 11 -3 70.27 3.72
 -6 -11 3 77.07 3.82
 5 11 -3 1.2 0.7
 -5 -11 3 0.02 0.53
 4 11 -3 6.58 0.34
 4 11 -3 6.27 0.36
 4 11 -3 6.47 0.69
 4 11 -3 5.72 0.75
 -4 -11 3 5.93 0.9
 3 11 -3 19.27 0.98
 3 11 -3 18.3 1.11
 3 11 -3 17.63 1.74
 3 11 -3 19.24 1.16
 -3 -11 3 19.32 1.3
 2 11 -3 12.02 0.72
 2 11 -3 10.82 0.85
 2 11 -3 11.06 0.72
 -2 -11 3 12.67 1.01
 1 11 -3 4.34 0.47
 1 11 -3 3.92 0.45
 -1 -11 3 4.57 0.83
 0 11 -3 46.52 3.26
 0 11 -3 45.6 2.28
 0 -11 3 48.66 2.64
 0 -11 3 46.3 2.45
 0 -11 3 44.87 2.32
 -1 11 -3 2.38 0.59
 1 -11 3 2.24 0.61
 1 -11 3 2.19 0.35
 1 -11 3 3.1 0.44
 -2 11 -3 10.61 1.03
 -2 11 -3 11.18 1.02
 -2 11 -3 12.7 0.84
 2 -11 3 12.51 0.95
 2 -11 3 10.86 0.79
 -3 11 -3 18.03 1.16
 -3 11 -3 19.56 1.16
 -3 11 -3 17.57 1.14
 3 -11 3 19.31 1.12
 -4 11 -3 5.81 0.62
 -4 11 -3 4.79 0.55
 -5 11 -3 0.51 0.51
 -5 11 -3 1.09 0.66
 -5 11 -3 -0.06 0.26
 -6 11 -3 70.96 3.92
 -6 11 -3 65.99 3.56
 -7 11 -3 0.86 0.78
 -7 11 -3 1.26 0.43
 -8 11 -3 1.36 0.37
 -8 11 -3 2.05 0.61
 -9 11 -3 12.02 1.05
 -10 11 -3 11.33 1.25
 -11 11 -3 -0.42 0.98
 -12 11 -3 26.5 1.75
 -13 11 -3 0.5 1.05
 -14 11 -3 0.06 0.76
 -15 11 -3 4.4 0.94
 -16 11 -3 10.43 1.45
 -17 11 -3 1.05 1.21
 -18 11 -3 2.16 1.28
 -19 11 -3 2.12 1.36
 20 10 -3 1.47 0.92
 19 10 -3 1.52 1.15
 18 10 -3 -1.03 0.75
 17 10 -3 6.35 1.3
 16 10 -3 -0.48 1.08
 15 10 -3 2.18 1.11
 14 10 -3 3.64 0.84
 13 10 -3 1.75 0.99
 12 10 -3 2.74 1
 -12 -10 3 2.25 0.83
 11 10 -3 11.69 1.25
 -11 -10 3 10.37 1.1
 10 10 -3 -1.55 0.73
 -10 -10 3 0.32 0.68
 9 10 -3 2.34 0.77
 -9 -10 3 0.33 0.64
 8 10 -3 1.02 0.52
 -8 -10 3 1.79 0.67
 7 10 -3 1.41 0.53
 -7 -10 3 1.67 0.62
 6 10 -3 0.9 0.49
 -6 -10 3 -0.21 0.54
 5 10 -3 22.42 1.4
 -5 -10 3 21.02 1.45
 4 10 -3 1.08 0.49
 4 10 -3 1.28 0.18
 4 10 -3 1.19 0.16
 -4 -10 3 2.16 0.56
 3 10 -3 12.4 0.71
 3 10 -3 13.5 0.67
 3 10 -3 12.59 0.89
 -3 -10 3 12.49 1.05
 2 10 -3 4.75 0.36
 2 10 -3 4.01 0.58
 -2 -10 3 3.71 0.56
 1 10 -3 5.36 0.44
 -1 -10 3 6.38 0.61
 -1 -10 3 5.13 0.44
 -1 -10 3 5.05 0.83
 0 10 -3 -0.23 0.32
 0 10 -3 0.16 0.51
 0 -10 3 0.58 0.31
 0 -10 3 0.89 0.51
 0 -10 3 0.24 0.51
 -1 10 -3 4.69 0.52
 -1 10 -3 4.68 0.52
 1 -10 3 4.65 0.43
 1 -10 3 6.06 0.62
 -2 10 -3 5.22 0.6
 -2 10 -3 4.83 0.57
 2 -10 3 5.29 0.55
 2 -10 3 4.37 0.81
 2 -10 3 5.26 0.55
 -3 10 -3 13.08 0.87
 -3 10 -3 13.66 0.91
 3 -10 3 11.54 0.8
 -4 10 -3 0.91 0.57
 -4 10 -3 1.1 0.33
 4 -10 3 0.53 0.5
 4 -10 3 1.27 0.32
 -5 10 -3 21.55 1.5
 -5 10 -3 23.73 1.36
 -5 10 -3 23.24 1.43
 -6 10 -3 -0.34 0.33
 -6 10 -3 -0.04 0.3
 -6 10 -3 1 0.5
 -7 10 -3 1.61 0.37
 -7 10 -3 1.22 0.39
 -7 10 -3 2.29 0.79
 -8 10 -3 0.62 0.31
 -8 10 -3 -0.29 0.55
 -9 10 -3 1.28 0.62
 -10 10 -3 -1.3 0.87
 -11 10 -3 8.61 1.18
 -12 10 -3 0.41 0.71
 -13 10 -3 0.36 0.99
 -14 10 -3 2.38 0.83
 -15 10 -3 1.27 1.15
 -16 10 -3 -1.15 1.13
 -17 10 -3 7.88 1.11
 -18 10 -3 1.11 0.87
 -19 10 -3 -1.41 0.92
 -20 10 -3 0.17 0.93
 20 9 -3 7.94 1.39
 19 9 -3 0.29 1.09
 18 9 -3 1.51 0.8
 17 9 -3 3.89 1.19
 16 9 -3 -0.13 1.06
 15 9 -3 0.83 0.71
 14 9 -3 44.29 3.19
 13 9 -3 -0.01 0.94
 -13 -9 3 0.37 0.75
 12 9 -3 -0.03 0.66
 -12 -9 3 1.34 1.01
 -11 -9 3 13.97 1.37
 -10 -9 3 1.37 0.68
 9 9 -3 0.74 0.52
 -9 -9 3 -0.77 0.61
 8 9 -3 52.82 2.82
 -8 -9 3 45.24 2.6
 7 9 -3 8.01 0.88
 -7 -9 3 9.68 1.04
 6 9 -3 5.47 0.81
 -6 -9 3 7.88 0.92
 5 9 -3 17.27 1.06
 -5 -9 3 18.02 1.27
 4 9 -3 17.64 1.04
 4 9 -3 16.98 0.86
 -4 -9 3 16.25 1.09
 3 9 -3 3.57 0.53
 3 9 -3 3.51 0.3
 -3 -9 3 3.13 0.55
 -3 -9 3 3.04 0.33
 2 9 -3 77.37 5.01
 2 9 -3 79.92 3.98
 2 9 -3 81.21 3.97
 -2 -9 3 81.75 4.46
 -2 -9 3 83.65 4.42
 1 9 -3 3.49 0.41
 1 9 -3 2.74 0.59
 -1 -9 3 4.07 0.38
 -1 -9 3 2.9 0.56
 -1 -9 3 2.83 0.48
 0 9 -3 0.38 0.33
 0 9 -3 0.67 0.36
 0 -9 3 1.09 0.48
 0 -9 3 -0.01 0.51
 0 -9 3 0.62 0.31
 -1 9 -3 3.21 0.55
 -1 9 -3 4.04 0.47
 1 -9 3 3.24 0.45
 1 -9 3 4.35 0.55
 1 -9 3 3.89 0.73
 -2 9 -3 77.26 3.92
 -2 9 -3 83.6 5.05
 2 -9 3 71.62 3.78
 2 -9 3 83.79 4.17
 2 -9 3 74.9 4.64
 -3 9 -3 2.6 0.46
 -3 9 -3 2.79 0.54
 3 -9 3 2.58 0.49
 3 -9 3 2.24 0.46
 -4 9 -3 16.27 0.91
 -4 9 -3 13.62 0.99
 4 -9 3 14.08 0.94
 4 -9 3 14.38 0.84
 -5 9 -3 16.68 1.11
 -5 9 -3 15.28 1.05
 5 -9 3 17.72 0.96
 -6 9 -3 4.3 0.55
 -6 9 -3 5.09 0.75
 -6 9 -3 4.61 0.48
 6 -9 3 4.27 0.37
 -7 9 -3 7.72 0.9
 -7 9 -3 8.37 0.57
 -7 9 -3 7.83 0.57
 -8 9 -3 53.72 2.63
 -8 9 -3 47.67 3.13
 -8 9 -3 49.28 2.6
 -9 9 -3 -0.24 0.21
 -9 9 -3 -0.42 0.79
 -10 9 -3 0.8 0.85
 -11 9 -3 9.73 1.15
 -12 9 -3 1.09 0.69
 -13 9 -3 2.16 1.03
 -14 9 -3 39.54 2.3
 -15 9 -3 -0.68 1.06
 -16 9 -3 -0.31 1.1
 -17 9 -3 3.28 0.94
 -18 9 -3 1.98 0.9
 -19 9 -3 0.04 0.86
 -20 9 -3 5.55 1.08
 21 8 -3 -1.01 1.16
 20 8 -3 0.16 1.06
 19 8 -3 13.01 1.27
 18 8 -3 0.54 0.74
 17 8 -3 -0.14 1.02
 16 8 -3 1.96 1
 15 8 -3 18.07 1.58
 -15 -8 3 19.72 1.52
 -14 -8 3 3.94 1.13
 -13 -8 3 38.86 2.27
 -12 -8 3 2.44 1
 -11 -8 3 -0.43 0.65
 -10 -8 3 0.65 0.88
 -9 -8 3 53.47 2.75
 8 8 -3 0.1 0.47
 -8 -8 3 0.56 0.78
 7 8 -3 10.66 0.92
 -7 -8 3 10.39 1.05
 6 8 -3 6.46 0.64
 -6 -8 3 5.49 0.71
 5 8 -3 0.49 0.44
 5 8 -3 0.59 0.11
 -5 -8 3 0.76 0.13
 -5 -8 3 0.79 0.71
 4 8 -3 2.17 0.2
 4 8 -3 1.63 0.47
 -4 -8 3 1.56 0.67
 -4 -8 3 2.61 0.24
 3 8 -3 141.38 7.39
 3 8 -3 139.12 9.05
 3 8 -3 148.08 6.5
 -3 -8 3 145.65 7.72
 -3 -8 3 147.94 8.45
 2 8 -3 0.78 0.44
 2 8 -3 1.55 0.53
 -2 -8 3 1.8 0.6
 -2 -8 3 1.36 0.3
 1 8 -3 15.24 1.04
 1 8 -3 16.07 0.95
 1 8 -3 15.26 0.82
 -1 -8 3 15.54 0.98
 -1 -8 3 15.52 0.89
 -1 -8 3 16.02 1.03
 0 8 -3 0.34 0.44
 0 8 -3 0.94 0.33
 0 -8 3 -0.05 0.61
 0 -8 3 -0.27 0.31
 0 -8 3 0.35 0.36
 -1 8 -3 15.33 0.93
 -1 8 -3 15.95 0.89
 1 -8 3 15.13 0.92
 1 -8 3 14.84 0.85
 1 -8 3 16.25 0.99
 1 -8 3 15.46 1.08
 -2 8 -3 1.51 0.33
 -2 8 -3 1.27 0.32
 2 -8 3 0.68 0.46
 2 -8 3 1.64 0.41
 2 -8 3 1.32 0.41
 -3 8 -3 143.23 8.14
 -3 8 -3 140.95 6.86
 3 -8 3 142.85 8.62
 3 -8 3 149.12 7.54
 3 -8 3 146.69 7.56
 -4 8 -3 2.28 0.56
 -4 8 -3 1.55 0.38
 4 -8 3 2.18 0.33
 4 -8 3 1.76 0.38
 -5 8 -3 0.79 0.42
 -5 8 -3 0.18 0.37
 5 -8 3 0.58 0.36
 5 -8 3 0.97 0.3
 -6 8 -3 6.72 0.5
 -6 8 -3 5.34 0.63
 6 -8 3 6.24 0.42
 -7 8 -3 9.52 0.96
 -7 8 -3 10.32 0.69
 7 -8 3 10.49 0.57
 -8 8 -3 0.23 0.28
 -8 8 -3 0.5 0.5
 -8 8 -3 0.27 0.25
 -9 8 -3 52.31 2.82
 -9 8 -3 49.46 2.68
 -9 8 -3 50.47 2.63
 -10 8 -3 0.13 0.81
 -11 8 -3 1.31 0.64
 -12 8 -3 0.57 0.64
 -13 8 -3 38.49 2.31
 -14 8 -3 2.33 0.8
 -15 8 -3 17.12 1.57
 -16 8 -3 2.42 1.17
 -17 8 -3 0.33 0.8
 -18 8 -3 1.05 0.84
 -19 8 -3 12.83 1.34
 -20 8 -3 -0.08 0.86
 -21 8 -3 0.58 0.92
 21 7 -3 -0.61 1.05
 20 7 -3 0.84 0.76
 19 7 -3 0.3 0.7
 18 7 -3 0.51 0.71
 17 7 -3 0.14 0.95
 16 7 -3 0.92 0.96
 -15 -7 3 3.58 0.86
 -15 -7 3 2.48 0.25
 -14 -7 3 17.05 1.33
 -14 -7 3 16.5 0.96
 -13 -7 3 0.01 0.17
 -13 -7 3 0.15 0.19
 -13 -7 3 -0.08 0.93
 -12 -7 3 3.54 0.77
 -12 -7 3 4.06 0.27
 -12 -7 3 3.94 0.27
 -11 -7 3 0.93 0.14
 -11 -7 3 1.21 0.15
 -11 -7 3 2.1 0.68
 -10 -7 3 3.3 0.9
 -9 -7 3 8.23 0.87
 -8 -7 3 10.96 1.1
 7 7 -3 -0.32 0.43
 -7 -7 3 -0.61 0.73
 6 7 -3 44.66 2.34
 6 7 -3 45.92 2.31
 -6 -7 3 44.11 2.3
 -6 -7 3 45.06 2.19
 5 7 -3 6.9 0.38
 -5 -7 3 6.11 0.36
 -5 -7 3 6.08 0.81
 4 7 -3 0.69 0.58
 4 7 -3 0.49 0.38
 4 7 -3 1.02 0.2
 4 7 -3 0.56 0.49
 -4 -7 3 0.74 0.18
 3 7 -3 17.8 1.19
 3 7 -3 19.65 1.13
 3 7 -3 19.88 0.99
 3 7 -3 16.46 1.15
 -3 -7 3 18.62 1.18
 -3 -7 3 18.37 0.96
 2 7 -3 37.8 1.9
 2 7 -3 37.78 2.46
 2 7 -3 37.64 2
 -2 -7 3 38.12 2.1
 -2 -7 3 39.67 2
 1 7 -3 1.42 0.48
 1 7 -3 1.27 0.43
 -1 -7 3 1.51 0.39
 -1 -7 3 0.97 0.3
 -1 -7 3 1.43 0.5
 0 7 -3 30.16 2.02
 0 7 -3 30.51 1.59
 0 -7 3 30.62 1.61
 0 -7 3 31.45 1.7
 0 -7 3 29.8 1.55
 0 -7 3 30.44 1.58
 -1 7 -3 1.55 0.31
 -1 7 -3 0.96 0.45
 1 -7 3 2.04 0.44
 1 -7 3 1.48 0.45
 1 -7 3 1.52 0.29
 -2 7 -3 38.66 1.89
 -2 7 -3 36.66 2.27
 2 -7 3 36.98 2.17
 2 -7 3 38.72 1.91
 2 -7 3 35.55 1.91
 2 -7 3 35.7 2.06
 -3 7 -3 19.53 1.05
 -3 7 -3 21.53 1.25
 3 -7 3 18.99 1.16
 3 -7 3 16.36 1.25
 3 -7 3 19.62 1.06
 3 -7 3 19.49 1.09
 -4 7 -3 -0.07 0.35
 4 -7 3 0.36 0.3
 4 -7 3 1.17 0.36
 -5 7 -3 5.66 0.49
 5 -7 3 5.4 0.62
 5 -7 3 6.89 0.44
 -6 7 -3 44.48 2.58
 -6 7 -3 42.38 2.16
 6 -7 3 44.37 2.41
 -7 7 -3 0.13 0.27
 -7 7 -3 0.02 0.45
 7 -7 3 -0.02 0.21
 -8 7 -3 7.63 0.92
 -8 7 -3 8.05 0.55
 8 -7 3 10.42 0.54
 -9 7 -3 8.04 0.95
 -9 7 -3 6.57 0.46
 -9 7 -3 8.27 0.49
 9 -7 3 6.38 0.36
 -10 7 -3 2.79 0.64
 -10 7 -3 1.89 0.21
 -11 7 -3 1.02 0.85
 -12 7 -3 4.68 0.99
 -13 7 -3 0.1 0.66
 -14 7 -3 19.84 1.59
 -15 7 -3 5.36 0.9
 -16 7 -3 3.95 1.16
 -17 7 -3 0.65 1.09
 -18 7 -3 0.52 0.84
 -19 7 -3 -0.83 0.87
 -20 7 -3 2.58 0.93
 -21 7 -3 0.18 0.84
 21 6 -3 3.9 1.1
 20 6 -3 3.11 1.04
 19 6 -3 0.27 0.96
 18 6 -3 2.08 0.98
 17 6 -3 27.78 2.53
 -16 -6 3 -0.39 1.03
 -16 -6 3 -0.02 0.31
 -15 -6 3 0.27 0.3
 -15 -6 3 0.26 0.98
 -14 -6 3 10.34 1.03
 -14 -6 3 8.51 0.58
 -13 -6 3 1.55 0.32
 -13 -6 3 2.14 0.7
 -13 -6 3 2.26 0.28
 -12 -6 3 2.42 0.28
 -12 -6 3 2.2 0.28
 -12 -6 3 2.47 0.91
 -11 -6 3 73.1 3.97
 -11 -6 3 69.1 3.88
 -11 -6 3 73.79 3.58
 -10 -6 3 -0.3 0.19
 -10 -6 3 -1.54 0.82
 -10 -6 3 0.01 0.2
 -9 -6 3 3.83 0.7
 -9 -6 3 5.63 0.35
 -9 -6 3 5.14 0.35
 -8 -6 3 3.88 0.68
 -8 -6 3 5.86 0.34
 -8 -6 3 5.14 0.32
 7 6 -3 43.54 2.42
 -7 -6 3 44.29 2.3
 -7 -6 3 44.96 2.65
 6 6 -3 -0.11 0.17
 6 6 -3 -0.64 0.56
 -6 -6 3 0.02 0.14
 -6 -6 3 0.29 0.66
 5 6 -3 120.76 5.58
 5 6 -3 128.14 7.11
 5 6 -3 122.18 7.4
 5 6 -3 120.97 7.02
 -5 -6 3 119.48 6.74
 -5 -6 3 122.32 6.91
 4 6 -3 14.14 1.13
 4 6 -3 15.63 0.75
 4 6 -3 13.7 0.89
 4 6 -3 16.02 0.92
 -4 -6 3 15.15 0.78
 -4 -6 3 15.58 1.07
 3 6 -3 0.15 0.45
 3 6 -3 0.33 0.26
 3 6 -3 -0.01 0.35
 3 6 -3 -0.35 0.53
 -3 -6 3 0.5 0.24
 -3 -6 3 0.27 0.55
 2 6 -3 1.44 0.52
 2 6 -3 1.62 0.42
 2 6 -3 1.43 0.28
 2 6 -3 1.07 0.47
 -2 -6 3 0.36 0.4
 -2 -6 3 0.97 0.25
 1 6 -3 54.58 2.7
 1 6 -3 51.39 3.23
 1 6 -3 59.34 2.84
 -1 -6 3 56.49 2.88
 -1 -6 3 54.08 2.74
 -1 -6 3 55.24 2.83
 0 6 -3 9.14 0.64
 0 -6 3 9.55 0.66
 0 -6 3 8.7 0.62
 0 -6 3 7.32 0.6
 -1 6 -3 55.18 2.63
 -1 6 -3 55.51 3.62
 1 -6 3 51.33 2.93
 1 -6 3 50.6 2.93
 1 -6 3 53.6 2.52
 1 -6 3 49.01 2.58
 -2 6 -3 0.33 0.41
 -2 6 -3 0.24 0.28
 2 -6 3 1.09 0.37
 2 -6 3 0.79 0.29
 2 -6 3 -0.19 0.57
 -3 6 -3 -0.03 0.32
 3 -6 3 0.54 0.41
 3 -6 3 -0.01 0.33
 3 -6 3 0.41 0.3
 -4 6 -3 14.33 0.93
 4 -6 3 14.06 0.85
 -5 6 -3 122.22 5.91
 5 -6 3 118.2 6.24
 -6 6 -3 0.02 0.59
 6 -6 3 -0.15 0.46
 -7 6 -3 45.54 2.3
 -8 6 -3 5.97 0.43
 -8 6 -3 6.13 0.83
 -9 6 -3 5.27 0.39
 -9 6 -3 3.89 0.65
 -10 6 -3 0.01 0.54
 -10 6 -3 -0.22 0.17
 -11 6 -3 72.62 3.65
 -11 6 -3 71.9 4.12
 11 -6 3 73.67 3.57
 -12 6 -3 2.98 0.7
 -13 6 -3 2.19 0.95
 -14 6 -3 10.59 1.06
 -15 6 -3 -0.61 1
 -16 6 -3 0.54 0.75
 -17 6 -3 27.37 2.01
 -18 6 -3 3.14 1.2
 -19 6 -3 -0.83 0.84
 -20 6 -3 1.8 0.89
 -21 6 -3 4.32 1.02
 -22 6 -3 -0.05 0.98
 22 5 -3 12.07 1.4
 21 5 -3 -0.34 0.65
 20 5 -3 0.75 0.89
 19 5 -3 5.24 1.05
 18 5 -3 6.26 1.12
 -17 -5 3 1.59 1.07
 -17 -5 3 -0.33 0.41
 -16 -5 3 15.27 1.01
 -16 -5 3 14.41 1.44
 -15 -5 3 8.81 1.19
 -15 -5 3 7.97 0.64
 -14 -5 3 3.94 1.01
 -14 -5 3 3.53 0.44
 -14 -5 3 4.46 0.42
 -13 -5 3 5.22 0.47
 -13 -5 3 4.81 0.97
 -13 -5 3 3.88 0.41
 -12 -5 3 34.22 2.16
 -12 -5 3 35.26 1.94
 -12 -5 3 38.43 1.76
 -11 -5 3 -0.17 0.85
 -11 -5 3 -0.22 0.28
 -11 -5 3 -0.1 0.24
 -10 -5 3 24.22 1.22
 -10 -5 3 24.66 1.28
 -10 -5 3 23.34 1.59
 -9 -5 3 17.29 0.93
 -9 -5 3 15.59 1.28
 -9 -5 3 17.52 0.95
 8 5 -3 0.8 0.24
 -8 -5 3 0.48 0.17
 -8 -5 3 0.87 0.71
 7 5 -3 6.81 0.42
 -7 -5 3 6.01 0.83
 -7 -5 3 7.04 0.42
 6 5 -3 128.47 7.32
 6 5 -3 124.62 6.9
 -6 -5 3 119.91 6.22
 -6 -5 3 126.4 6.92
 5 5 -3 0.05 0.54
 5 5 -3 -0.17 0.18
 5 5 -3 -0.13 0.49
 -5 -5 3 0.26 0.22
 -5 -5 3 0.35 0.44
 4 5 -3 13.72 0.97
 4 5 -3 14.92 0.73
 4 5 -3 12.85 0.89
 4 5 -3 12.94 0.83
 -4 -5 3 12.17 0.99
 -4 -5 3 13.14 0.73
 3 5 -3 19.77 1.05
 3 5 -3 19.98 1.06
 3 5 -3 21.16 1.1
 3 5 -3 16.84 1.25
 -3 -5 3 20.3 1.29
 -3 -5 3 20.13 1.09
 2 5 -3 4 0.46
 2 5 -3 5.24 0.51
 -2 -5 3 5.37 0.44
 -2 -5 3 4.96 0.52
 1 5 -3 18.74 1.01
 1 5 -3 18.67 1.07
 1 5 -3 19.61 0.95
 -1 -5 3 17.03 0.92
 -1 -5 3 18.41 1.11
 0 5 -3 64.93 3.17
 0 -5 3 67.34 3.27
 0 -5 3 62 3.03
 -1 5 -3 18.47 0.97
 1 -5 3 18.77 1.06
 1 -5 3 20.82 1.15
 1 -5 3 17.48 0.98
 -2 5 -3 6.06 0.49
 2 -5 3 6.14 0.55
 2 -5 3 6.07 0.5
 2 -5 3 4.77 0.51
 -3 5 -3 19.55 1.18
 3 -5 3 20.78 1.21
 3 -5 3 20.13 1.04
 3 -5 3 18.44 1.04
 -4 5 -3 11.66 0.86
 4 -5 3 13.61 0.84
 4 -5 3 13.19 0.83
 -5 5 -3 1.09 0.54
 5 -5 3 0.15 0.32
 -6 5 -3 121.22 5.92
 6 -5 3 126.25 6.4
 -7 5 -3 4.46 0.73
 -8 5 -3 0.44 0.47
 -9 5 -3 15.08 1.15
 -10 5 -3 21.03 1.34
 -11 5 -3 0.09 0.54
 -12 5 -3 38 2.07
 -12 5 -3 35.71 2.02
 12 -5 3 37.05 1.86
 -13 5 -3 4.31 0.76
 13 -5 3 4.25 0.34
 -14 5 -3 2.44 1
 14 -5 3 3.29 0.28
 -15 5 -3 8.51 1
 -16 5 -3 15.69 1.49
 -17 5 -3 0.41 0.75
 -18 5 -3 7.15 1.02
 -19 5 -3 4.15 1.24
 -20 5 -3 2.45 1.22
 -21 5 -3 1.56 1.27
 -22 5 -3 7.86 1.51
 22 4 -3 1.61 0.96
 22 4 -3 2.09 1.14
 21 4 -3 -0.64 0.87
 20 4 -3 0.33 0.61
 19 4 -3 5.37 1.01
 -19 -4 3 5.41 0.99
 -18 -4 3 1.05 0.76
 -18 -4 3 -0.09 0.5
 -17 -4 3 2.67 0.8
 -17 -4 3 3.74 0.58
 -16 -4 3 1.65 0.5
 -16 -4 3 0.78 0.96
 -15 -4 3 6.2 0.59
 -15 -4 3 6.53 1.1
 -14 -4 3 2.33 0.9
 -14 -4 3 0.79 0.42
 -14 -4 3 1.55 0.47
 -13 -4 3 4.44 1
 -13 -4 3 7 0.58
 -13 -4 3 5.91 0.54
 -12 -4 3 2.51 0.36
 -12 -4 3 3.53 0.7
 -12 -4 3 3.45 0.41
 -11 -4 3 5.76 0.45
 -11 -4 3 5.39 0.76
 -11 -4 3 7.08 0.54
 -10 -4 3 1.4 0.3
 -10 -4 3 0.59 0.34
 -10 -4 3 1.88 0.77
 -9 -4 3 16.58 0.95
 -9 -4 3 16.87 0.91
 -9 -4 3 15.39 1.2
 8 4 -3 2.78 0.35
 -8 -4 3 1.95 0.3
 -8 -4 3 1.78 0.53
 7 4 -3 0.23 0.51
 7 4 -3 0.72 0.29
 -7 -4 3 0.5 0.26
 -7 -4 3 -0.59 0.62
 6 4 -3 14.62 0.97
 6 4 -3 14.63 0.77
 -6 -4 3 14.63 0.9
 -6 -4 3 12.06 0.93
 5 4 -3 11.71 0.85
 5 4 -3 14.52 0.74
 -5 -4 3 13.59 0.76
 -5 -4 3 13.52 1.01
 4 4 -3 -0.23 0.24
 4 4 -3 0.39 0.36
 -4 -4 3 0.19 0.23
 3 4 -3 72.83 3.46
 3 4 -3 69.95 3.58
 -3 -4 3 76.07 4.65
 2 4 -3 0.4 0.3
 2 4 -3 0.57 0.32
 2 4 -3 0.25 0.47
 1 4 -3 1.21 0.47
 1 4 -3 0.71 0.34
 1 4 -3 0.45 0.35
 -1 -4 3 -0.23 0.39
 0 4 -3 26.89 1.43
 0 4 -3 27.47 1.36
 0 -4 3 27.22 1.37
 0 -4 3 24.72 1.58
 -1 4 -3 0.44 0.4
 1 -4 3 0.3 0.37
 1 -4 3 0.2 0.29
 -2 4 -3 2.3 0.46
 2 -4 3 0.9 0.45
 2 -4 3 1.54 0.41
 2 -4 3 1.71 0.52
 -3 4 -3 66.35 3.43
 3 -4 3 67.03 3.4
 3 -4 3 67.79 3.77
 -4 4 -3 -0.59 0.35
 4 -4 3 -0.38 0.34
 4 -4 3 -0.25 0.29
 -5 4 -3 14.14 0.95
 5 -4 3 14.2 0.85
 5 -4 3 13.31 0.84
 -6 4 -3 13.78 0.94
 6 -4 3 14.87 0.93
 -7 4 -3 0.66 0.62
 -8 4 -3 3.35 0.7
 -9 4 -3 16.78 1.18
 -10 4 -3 0.61 0.53
 -11 4 -3 5.65 0.73
 -11 4 -3 5.68 0.35
 -12 4 -3 1.85 0.64
 12 -4 3 2.72 0.33
 -13 4 -3 5.6 0.81
 -13 4 -3 6.27 0.37
 13 -4 3 5.69 0.44
 -14 4 -3 3.85 0.96
 14 -4 3 1.6 0.3
 -15 4 -3 7.32 1.1
 -16 4 -3 1.35 0.72
 -17 4 -3 2.73 1.09
 -18 4 -3 -1.51 1.07
 -19 4 -3 5.6 0.99
 -20 4 -3 0.37 0.85
 -21 4 -3 -0.33 0.84
 -22 4 -3 1 0.9
 22 3 -3 -1.51 1.02
 22 3 -3 -0.2 0.9
 21 3 -3 0.14 0.57
 20 3 -3 15.32 1.32
 -19 -3 3 2.35 1.09
 -18 -3 3 6.35 0.67
 -18 -3 3 6.66 1.2
 -17 -3 3 6.22 0.92
 -17 -3 3 7.09 0.71
 -16 -3 3 0.91 0.67
 -16 -3 3 0.32 0.55
 -15 -3 3 -0.11 0.87
 -15 -3 3 0.78 0.44
 -15 -3 3 0.8 0.41
 -14 -3 3 64.85 3.67
 -14 -3 3 70.33 3.59
 -14 -3 3 68.36 4.01
 -13 -3 3 3.51 0.7
 -13 -3 3 2.47 0.42
 -13 -3 3 2.59 0.47
 -12 -3 3 2.11 0.42
 -12 -3 3 2.12 0.84
 -12 -3 3 2.43 0.39
 -11 -3 3 17.25 0.98
 -11 -3 3 18.05 1.19
 -11 -3 3 18.49 1.05
 -10 -3 3 11.85 0.69
 -10 -3 3 11.23 0.72
 -10 -3 3 11.62 1.04
 9 3 -3 2.92 0.38
 -9 -3 3 3.55 0.57
 -9 -3 3 2.27 0.31
 8 3 -3 134.24 7.74
 8 3 -3 144.12 7.82
 -8 -3 3 137.37 6.9
 -8 -3 3 140.71 7.49
 7 3 -3 18.73 1.12
 7 3 -3 21.61 1.19
 -7 -3 3 15.74 1.22
 -7 -3 3 19.34 1.01
 6 3 -3 0.1 0.33
 -6 -3 3 0.78 0.25
 5 3 -3 20.74 1.06
 -5 -3 3 19.87 1.06
 4 3 -3 72.05 3.89
 4 3 -3 68.92 3.33
 -4 -3 3 70.91 3.47
 3 3 -3 -0.39 0.45
 3 3 -3 0.07 0.21
 -3 -3 3 0.32 0.28
 2 3 -3 204.07 9.49
 2 3 -3 202.41 10.97
 -2 -3 3 200.11 9.78
 1 3 -3 3.44 0.39
 1 3 -3 3.81 0.41
 1 3 -3 3.65 0.35
 -1 -3 3 2.6 0.39
 0 3 -3 2.97 0.35
 0 3 -3 2.02 0.46
 0 -3 3 3.13 0.41
 -1 3 -3 3.32 0.49
 -1 3 -3 3.82 0.39
 1 -3 3 3.62 0.37
 1 -3 3 3.16 0.45
 -2 3 -3 194.73 9.44
 2 -3 3 203.17 9.68
 2 -3 3 196.77 9.2
 -3 3 -3 -1 0.48
 3 -3 3 0.92 0.47
 3 -3 3 -0.2 0.29
 -4 3 -3 72.2 3.59
 4 -3 3 68.32 3.46
 4 -3 3 69.76 3.67
 -5 3 -3 19.52 1.06
 5 -3 3 17.92 1.07
 5 -3 3 18.4 1.05
 -6 3 -3 0.39 0.41
 6 -3 3 0.57 0.46
 -7 3 -3 18.09 1.16
 7 -3 3 17.73 1.2
 -8 3 -3 134.21 6.89
 -9 3 -3 2.27 0.73
 -10 3 -3 12.33 1.06
 -11 3 -3 18.65 1.03
 -11 3 -3 17.51 1.3
 -12 3 -3 2.88 0.65
 -13 3 -3 1.16 0.63
 13 -3 3 2.54 0.37
 -14 3 -3 63.32 3.48
 -14 3 -3 64.17 3.25
 14 -3 3 61.05 3.69
 -15 3 -3 -0.3 0.94
 -16 3 -3 0.28 0.71
 -17 3 -3 10.21 1.33
 -18 3 -3 6 0.96
 -19 3 -3 -0.45 0.78
 -20 3 -3 19.86 1.76
 -21 3 -3 1.12 1.21
 -22 3 -3 0.98 1.26
 22 2 -3 2.58 1.52
 21 2 -3 1.84 0.79
 -20 -2 3 0.22 0.58
 -19 -2 3 22.04 1.36
 -19 -2 3 22.03 1.72
 -18 -2 3 -0.44 0.56
 -18 -2 3 -0.07 0.66
 -17 -2 3 6.92 1.1
 -17 -2 3 5.57 0.71
 -16 -2 3 6.1 0.59
 -15 -2 3 16.13 1.35
 -15 -2 3 14.94 1.01
 -14 -2 3 2.55 0.49
 -14 -2 3 4.18 0.57
 -14 -2 3 3.27 0.7
 -13 -2 3 34.94 2.32
 -13 -2 3 36.52 2.16
 -13 -2 3 34.47 1.9
 -12 -2 3 0.6 0.39
 -12 -2 3 0.3 0.42
 -12 -2 3 0.93 0.55
 -11 -2 3 10.72 0.78
 -11 -2 3 10.58 0.69
 -11 -2 3 11.87 0.91
 10 2 -3 4.26 0.51
 -10 -2 3 4.98 0.47
 -10 -2 3 5.32 0.79
 9 2 -3 83.03 4.46
 9 2 -3 74.26 4.69
 -9 -2 3 76.14 4.08
 -9 -2 3 77.41 4.34
 8 2 -3 0.9 0.35
 -8 -2 3 1.27 0.31
 -8 -2 3 0.53 0.64
 7 2 -3 39.29 2.07
 -7 -2 3 34.79 1.73
 6 2 -3 1.19 0.34
 -6 -2 3 0.83 0.3
 5 2 -3 5.52 0.45
 -5 -2 3 4.88 0.37
 4 2 -3 1.33 0.27
 -4 -2 3 1.08 0.31
 3 2 -3 214.14 10.36
 3 2 -3 213.19 10.42
 -3 -2 3 196.98 9.62
 2 2 -3 0.09 0.27
 2 2 -3 0.22 0.25
 -2 -2 3 0 0.23
 1 2 -3 0.74 0.28
 1 2 -3 0.06 0.37
 -1 -2 3 0.68 0.36
 0 2 -3 0.38 0.29
 0 2 -3 -0.01 0.38
 0 -2 3 0.13 0.26
 0 -2 3 0.55 0.34
 -1 2 -3 0.63 0.4
 -1 2 -3 0.06 0.29
 1 -2 3 0.75 0.36
 1 -2 3 0.45 0.39
 -2 2 -3 0.28 0.28
 -2 2 -3 0.35 0.45
 2 -2 3 -0.32 0.41
 2 -2 3 -0.09 0.36
 -3 2 -3 191.86 9.33
 3 -2 3 200.23 9.46
 3 -2 3 202 9.88
 4 -2 3 1.82 0.47
 4 -2 3 1.3 0.43
 -5 2 -3 6.19 0.55
 5 -2 3 6.81 0.62
 5 -2 3 4.71 0.46
 -6 2 -3 0.57 0.57
 6 -2 3 0.68 0.34
 6 -2 3 0.52 0.4
 -7 2 -3 35.94 1.86
 7 -2 3 33.4 2.06
 -8 2 -3 0.64 0.63
 -9 2 -3 77.88 3.95
 -10 2 -3 5.25 0.82
 -11 2 -3 11.25 0.71
 -11 2 -3 12.02 0.93
 -12 2 -3 0.42 0.23
 -12 2 -3 -0.41 0.79
 -13 2 -3 36.15 2.17
 -14 2 -3 3.69 0.96
 -14 2 -3 3.42 0.37
 14 -2 3 3.41 0.43
 -15 2 -3 13.88 1.12
 -15 2 -3 12.29 0.82
 15 -2 3 11.68 0.82
 -16 2 -3 7.16 0.91
 -16 2 -3 4.99 0.41
 -17 2 -3 4.21 1.12
 -18 2 -3 -0.27 0.74
 -19 2 -3 19.78 1.51
 -20 2 -3 -0.24 1.17
 -21 2 -3 1.89 1.19
 -22 2 -3 2.53 1.22
 22 1 -3 2.54 1.55
 21 1 -3 -0.19 0.5
 -21 -1 3 -0.13 0.61
 -20 -1 3 3.18 1.07
 -20 -1 3 3.43 0.58
 -19 -1 3 0.68 0.67
 -19 -1 3 0.26 0.97
 -18 -1 3 2.11 0.67
 -18 -1 3 1.08 0.95
 -17 -1 3 3.57 0.53
 -17 -1 3 2.15 0.91
 -16 -1 3 10.48 1.04
 -16 -1 3 12.9 0.95
 -15 -1 3 4.39 0.67
 -15 -1 3 5.07 0.97
 -14 -1 3 8.06 1.01
 -14 -1 3 7.23 0.75
 -13 -1 3 -0.27 0.43
 -13 -1 3 0.98 0.56
 -13 -1 3 -0.33 0.49
 -12 -1 3 19.68 1.38
 -12 -1 3 20.55 1.2
 -12 -1 3 22.13 1.2
 -11 -1 3 4.11 0.6
 -11 -1 3 2.89 0.53
 -11 -1 3 2.99 0.48
 10 1 -3 5.84 0.58
 -10 -1 3 4.62 0.51
 -10 -1 3 4.31 0.63
 9 1 -3 3.47 0.5
 -9 -1 3 2.83 0.54
 -9 -1 3 3.37 0.44
 8 1 -3 14.91 0.93
 -8 -1 3 15.61 0.9
 7 1 -3 1.15 0.39
 -7 -1 3 1.29 0.33
 6 1 -3 51.54 2.83
 -6 -1 3 55.97 2.79
 5 1 -3 18.78 1.06
 -5 -1 3 19.16 0.97
 4 1 -3 1.37 0.39
 -4 -1 3 0.73 0.33
 3 1 -3 2.76 0.41
 3 1 -3 3.26 0.36
 -3 -1 3 2.96 0.35
 2 1 -3 0.95 0.25
 2 1 -3 0.21 0.27
 -2 -1 3 0.72 0.37
 1 1 -3 0.31 0.31
 1 1 -3 -0.09 0.4
 -1 -1 3 -0.32 0.36
 0 1 -3 111.37 5.59
 0 -1 3 113.37 5.67
 0 -1 3 108.66 5.67
 -1 1 -3 -0.1 0.26
 -1 1 -3 0.22 0.32
 1 -1 3 -0.06 0.3
 1 -1 3 0.09 0.28
 -2 1 -3 0.4 0.36
 -2 1 -3 0.48 0.48
 2 -1 3 0.84 0.43
 -3 1 -3 3.09 0.56
 3 -1 3 3.52 0.52
 -4 1 -3 0.57 0.53
 4 -1 3 0.91 0.44
 4 -1 3 1.12 0.39
 -5 1 -3 16.46 1
 5 -1 3 18.45 0.96
 5 -1 3 17.84 1.04
 -6 1 -3 51.89 2.91
 6 -1 3 51.28 2.65
 6 -1 3 58.42 2.92
 -7 1 -3 1.2 0.61
 7 -1 3 1.82 0.3
 7 -1 3 1.32 0.49
 -8 1 -3 16.41 1.12
 -9 1 -3 3.68 0.72
 -10 1 -3 4.69 0.8
 -11 1 -3 3.3 0.41
 -11 1 -3 3.14 0.62
 -12 1 -3 23.22 1.43
 -12 1 -3 22.38 1.5
 -13 1 -3 0.14 0.57
 -13 1 -3 -0.01 0.31
 -14 1 -3 6.27 0.83
 14 -1 3 6.61 0.6
 -15 1 -3 5.76 0.52
 -15 1 -3 6.26 0.83
 15 -1 3 5.22 0.55
 -16 1 -3 14.69 1.36
 -16 1 -3 12.83 0.86
 -17 1 -3 1.71 0.77
 -18 1 -3 2.55 1.1
 -19 1 -3 1.08 0.78
 -20 1 -3 2.2 1.15
 -21 1 -3 -0.42 1.16
 -22 1 -3 3.24 0.94
 22 0 -3 0.97 1.09
 21 0 -3 1.92 1.08
 -20 0 3 0.83 0.72
 -20 0 3 0.46 0.68
 -19 0 3 0.61 0.93
 -19 0 3 0.6 0.7
 -18 0 3 0.54 0.88
 -18 0 3 0.43 0.63
 -17 0 3 23.45 1.45
 -17 0 3 22.93 1.51
 -16 0 3 -0.48 0.6
 -16 0 3 -0.17 0.42
 -15 0 3 1.32 0.83
 -15 0 3 3.15 0.67
 -14 0 3 6.61 0.65
 -14 0 3 5.94 0.94
 -13 0 3 12.17 1.09
 -13 0 3 12.28 0.85
 -12 0 3 -0.22 0.68
 -12 0 3 -0.77 0.45
 -12 0 3 0.11 0.35
 -11 0 3 45.77 2.68
 -11 0 3 45.57 2.66
 -11 0 3 46.36 2.37
 10 0 -3 1.09 0.49
 -10 0 3 -0.34 0.45
 -10 0 3 0.4 0.3
 9 0 -3 0.65 0.33
 -9 0 3 0.25 0.38
 8 0 -3 -0.03 0.3
 -8 0 3 0.32 0.27
 7 0 -3 29.95 1.8
 -7 0 3 31.62 1.88
 6 0 -3 8.39 0.69
 -6 0 3 8.67 0.61
 5 0 -3 63.31 3.25
 -5 0 3 65.56 3.46
 4 0 -3 29.54 1.5
 -4 0 3 26.53 1.46
 3 0 -3 2.25 0.46
 -3 0 3 2.55 0.42
 2 0 -3 0.33 0.29
 2 0 -3 0.24 0.3
 -2 0 3 0.2 0.26
 1 0 -3 110.96 5.43
 1 0 -3 112.47 5.32
 -1 0 3 107.54 5.97
 0 0 -3 -0.17 0.32
 0 0 3 -0.14 0.16
 0 0 3 -0.22 0.28
 -1 0 -3 103.76 5.37
 1 0 3 110.81 5.52
 1 0 3 109.03 5.91
 -2 0 -3 0.22 0.33
 -2 0 -3 0.28 0.36
 2 0 3 0.09 0.3
 -3 0 -3 2.47 0.37
 -3 0 -3 2.14 0.42
 3 0 3 1.24 0.48
 -4 0 -3 26.7 1.37
 4 0 3 25.01 1.43
 -5 0 -3 63.52 3.43
 5 0 3 60.45 3.46
 -6 0 -3 9.37 0.81
 6 0 3 8.8 0.73
 6 0 3 9.51 0.59
 -7 0 -3 31.5 1.68
 7 0 3 28.06 1.75
 7 0 3 31.66 1.67
 -8 0 -3 -0.45 0.61
 8 0 3 0.22 0.29
 -9 0 -3 0.45 0.45
 -10 0 -3 0.2 0.31
 -10 0 -3 -0.17 0.48
 -11 0 -3 48.19 2.41
 -11 0 -3 48.36 2.54
 -12 0 -3 0.63 0.77
 -13 0 -3 11.04 0.8
 -13 0 -3 12.99 0.98
 -14 0 -3 7.95 0.84
 -15 0 -3 1.9 0.68
 -15 0 -3 2.18 0.41
 15 0 3 1.27 0.48
 -16 0 -3 -0.28 0.65
 -16 0 -3 0.17 0.4
 -17 0 -3 26.1 1.64
 -17 0 -3 25.49 1.52
 -18 0 -3 1.11 1.02
 -19 0 -3 0.69 0.77
 -20 0 -3 0.78 0.8
 -21 0 -3 2.49 1.15
 -22 0 -3 1.74 1.15
 22 -1 -3 3.55 1.15
 -22 1 3 3.97 0.88
 21 -1 -3 -0.54 1.04
 -21 1 3 0.49 0.8
 -21 1 3 0.94 0.95
 20 -1 -3 3.49 1.07
 -20 1 3 2.29 0.62
 -20 1 3 3.63 0.75
 -19 1 3 1.23 0.7
 -19 1 3 2.26 0.61
 -18 1 3 2.7 0.58
 -18 1 3 1.1 0.88
 -17 1 3 3.1 0.93
 -17 1 3 1.52 0.53
 -16 1 3 14.18 1.11
 -16 1 3 13.05 1.24
 -15 1 3 5.97 0.91
 -15 1 3 5.38 0.8
 -14 1 3 6.99 0.71
 -14 1 3 7.55 0.94
 -13 1 3 0.58 0.59
 -13 1 3 -0.56 0.48
 -12 1 3 24.02 1.45
 -12 1 3 21.49 1.29
 11 -1 -3 3.66 0.64
 -11 1 3 4.66 0.77
 10 -1 -3 5.97 0.58
 -10 1 3 5.01 0.61
 9 -1 -3 3.14 0.46
 -9 1 3 3.74 0.44
 8 -1 -3 15.57 1.02
 -8 1 3 16.82 0.93
 7 -1 -3 0.28 0.47
 -7 1 3 1.38 0.42
 6 -1 -3 54.05 2.73
 -6 1 3 51.44 2.71
 5 -1 -3 18.52 1.08
 -5 1 3 18.43 0.98
 4 -1 -3 0.52 0.34
 -4 1 3 0.93 0.39
 3 -1 -3 2.29 0.52
 -3 1 3 3.51 0.4
 2 -1 -3 0.41 0.28
 2 -1 -3 0.99 0.34
 -2 1 3 0.45 0.3
 1 -1 -3 -0.41 0.47
 -1 1 3 0.17 0.41
 0 -1 -3 117.53 5.86
 0 1 3 115.95 5.7
 -1 -1 -3 0.17 0.36
 1 1 3 -0.07 0.29
 1 1 3 0.18 0.19
 -2 -1 -3 0.56 0.37
 2 1 3 0.39 0.31
 -3 -1 -3 3.6 0.38
 3 1 3 4.03 0.52
 -4 -1 -3 1.14 0.41
 4 1 3 1.26 0.34
 -5 -1 -3 16.25 1.02
 5 1 3 15.95 0.94
 -6 -1 -3 55.56 3.12
 6 1 3 59.92 2.98
 -7 -1 -3 1.84 0.61
 7 1 3 1.16 0.27
 7 1 3 1.76 0.49
 -8 -1 -3 15.9 0.98
 -8 -1 -3 16.18 1.11
 8 1 3 15.06 0.8
 -9 -1 -3 2.06 0.69
 9 1 3 3.04 0.32
 -10 -1 -3 6.72 0.68
 -10 -1 -3 5.91 0.55
 -11 -1 -3 3.74 0.6
 -11 -1 -3 2.96 0.45
 -12 -1 -3 23.53 1.47
 -12 -1 -3 22.1 1.35
 -13 -1 -3 -0.34 0.33
 -13 -1 -3 0.15 0.53
 -14 -1 -3 5.71 0.92
 -14 -1 -3 5.04 0.5
 -15 -1 -3 4.04 0.56
 -15 -1 -3 5.74 0.95
 -16 -1 -3 11.45 1.19
 -16 -1 -3 12.01 0.88
 -17 -1 -3 3.87 0.77
 -17 -1 -3 2.64 0.47
 -18 -1 -3 1.62 0.71
 -19 -1 -3 -1.59 0.99
 -20 -1 -3 2.46 0.84
 -21 -1 -3 -0.52 0.75
 -22 -1 -3 3.06 1.17
 22 -2 -3 4.18 1.18
 -22 2 3 3.01 0.94
 21 -2 -3 3.04 1.1
 -21 2 3 0.7 0.87
 -21 2 3 2.39 0.93
 20 -2 -3 -0.7 0.94
 -20 2 3 1.32 0.89
 -20 2 3 -0.42 0.56
 -19 2 3 20.57 1.37
 -19 2 3 19.56 1.54
 -18 2 3 0 0.82
 -18 2 3 0.55 0.79
 -17 2 3 4.53 0.7
 -17 2 3 5.22 0.96
 -16 2 3 6.34 0.73
 -16 2 3 4.13 0.91
 -15 2 3 12.86 1.16
 -15 2 3 15.53 1.19
 -14 2 3 3.96 0.65
 -14 2 3 3.77 0.78
 -13 2 3 34.31 1.95
 -13 2 3 35.56 1.9
 -12 2 3 1.15 0.63
 -12 2 3 0.32 0.48
 11 -2 -3 12.28 0.97
 10 -2 -3 4.91 0.57
 -10 2 3 4.52 0.63
 9 -2 -3 77.47 4.14
 -9 2 3 72.8 3.82
 8 -2 -3 0.85 0.56
 -8 2 3 1.1 0.46
 7 -2 -3 37.65 2.13
 -7 2 3 34.9 1.94
 6 -2 -3 1.35 0.39
 -6 2 3 0.74 0.41
 5 -2 -3 6.58 0.64
 -5 2 3 5.82 0.58
 4 -2 -3 0.8 0.37
 -4 2 3 0.69 0.3
 3 -2 -3 198.98 9.66
 -3 2 3 199.53 9.83
 2 -2 -3 -0.08 0.18
 2 -2 -3 0.04 0.49
 1 -2 -3 0.54 0.18
 1 -2 -3 0.95 0.5
 -1 2 3 0.21 0.3
 0 -2 -3 0.65 0.37
 0 2 3 0.21 0.31
 -1 -2 -3 1.03 0.38
 1 2 3 0.45 0.31
 1 2 3 0.63 0.17
 -2 -2 -3 -0.22 0.36
 2 2 3 -0.07 0.3
 -3 -2 -3 200.52 12.47
 -3 -2 -3 204.24 10.16
 3 2 3 207.76 10.08
 -4 -2 -3 0.5 0.56
 -4 -2 -3 0.41 0.26
 4 2 3 -0.02 0.44
 -5 -2 -3 6.03 0.69
 5 2 3 5.31 0.59
 -6 -2 -3 2.06 0.6
 -7 -2 -3 38.22 2.12
 -7 -2 -3 40.27 2.03
 7 2 3 36.27 2.14
 -8 -2 -3 3.15 0.62
 -9 -2 -3 77.13 4.18
 9 2 3 81.24 4.08
 -10 -2 -3 3.99 0.6
 -10 -2 -3 5.2 0.55
 10 2 3 4.97 0.38
 -11 -2 -3 10.1 0.77
 -11 -2 -3 12.28 0.89
 -12 -2 -3 0.78 0.42
 -12 -2 -3 0.82 0.53
 -13 -2 -3 37.36 2.03
 -13 -2 -3 34.24 1.9
 -15 -2 -3 13.78 1.21
 -15 -2 -3 12.93 0.99
 -16 -2 -3 7.11 1.05
 -16 -2 -3 6.91 0.71
 -17 -2 -3 4.95 0.63
 -17 -2 -3 5.72 1.04
 -18 -2 -3 0.33 0.55
 -18 -2 -3 0 0.67
 -19 -2 -3 19.89 1.43
 -20 -2 -3 -0.42 1.05
 -21 -2 -3 0.13 1.05
 -22 -2 -3 3.41 0.86
 22 -3 -3 -0.25 1
 -22 3 3 0.54 0.93
 21 -3 -3 1.39 1.01
 -21 3 3 0.42 0.63
 -21 3 3 0.72 0.66
 20 -3 -3 11.98 1.39
 -20 3 3 12.76 1.29
 -20 3 3 13.6 1.26
 19 -3 -3 -0.57 0.88
 -19 3 3 0.49 0.84
 -19 3 3 0.69 0.8
 -18 3 3 5.47 0.98
 -18 3 3 6.38 1.01
 -17 3 3 10.04 1.09
 -17 3 3 8.81 0.9
 -16 3 3 0.02 0.78
 -16 3 3 1.13 0.76
 -15 3 3 0.35 0.69
 -15 3 3 -0.62 0.75
 -14 3 3 62.22 3.56
 -14 3 3 66.29 3.8
 -13 3 3 2.95 0.77
 -13 3 3 3.32 0.59
 -12 3 3 3.4 0.77
 11 -3 -3 16.51 1.16
 10 -3 -3 15.3 1.09
 9 -3 -3 2.57 0.5
 -9 3 3 2.05 0.44
 8 -3 -3 137.24 6.77
 -8 3 3 139.46 7.26
 7 -3 -3 17.21 1.1
 -7 3 3 17.88 1.06
 6 -3 -3 0.02 0.38
 -6 3 3 -0.42 0.42
 5 -3 -3 18.41 1.12
 -5 3 3 21.28 1.14
 4 -3 -3 70.59 3.82
 -4 3 3 70.8 3.61
 3 -3 -3 0.37 0.39
 -3 3 3 -0.03 0.43
 2 -3 -3 210.64 10.17
 -2 3 3 205.6 11.33
 -1 3 3 1.67 0.47
 0 -3 -3 2.56 0.43
 0 3 3 1.46 0.46
 -1 -3 -3 3.23 0.59
 1 3 3 3.54 0.42
 1 3 3 3.55 0.2
 -2 -3 -3 194.33 9.83
 2 3 3 198.81 9.68
 -3 -3 -3 -0.05 0.37
 3 3 3 -0.27 0.3
 -4 -3 -3 71.56 3.91
 -4 -3 -3 74.02 3.6
 4 3 3 75.27 3.74
 -5 -3 -3 18.27 1.13
 5 3 3 18.62 1.08
 -6 -3 -3 0.22 0.42
 6 3 3 0.34 0.34
 -7 -3 -3 21.12 1.16
 -7 -3 -3 19.71 1.22
 7 3 3 19.54 1.18
 -8 -3 -3 140.21 7.07
 -8 -3 -3 142.75 8.6
 -9 -3 -3 2.54 0.66
 -10 -3 -3 12.84 0.82
 -10 -3 -3 12.67 0.91
 -11 -3 -3 20.48 1.31
 -11 -3 -3 18.46 1.15
 11 3 3 19.65 1.05
 -12 -3 -3 2.94 0.52
 -12 -3 -3 1.37 0.76
 12 3 3 2.17 0.25
 -13 -3 -3 3.12 0.53
 -13 -3 -3 1.69 0.81
 13 3 3 2.93 0.29
 -14 -3 -3 64.45 4.32
 -14 -3 -3 63.39 3.32
 -15 -3 -3 0.82 0.57
 -15 -3 -3 1.06 0.6
 -16 -3 -3 0.4 0.85
 -16 -3 -3 -0.23 0.54
 -17 -3 -3 8.51 0.82
 -17 -3 -3 8.88 1.12
 -18 -3 -3 7.48 1.12
 -18 -3 -3 5.51 0.79
 -19 -3 -3 -0.27 0.68
 -20 -3 -3 15.37 1.45
 -21 -3 -3 0.42 0.73
 -22 -3 -3 0.38 0.99
 22 -4 -3 0.53 1.02
 -22 4 3 0.75 0.7
 21 -4 -3 0.11 0.98
 -21 4 3 0.58 0.99
 20 -4 -3 0.04 1.24
 -20 4 3 -0.41 0.93
 -20 4 3 -1.17 0.79
 19 -4 -3 6.11 1.39
 -19 4 3 7.02 0.91
 -19 4 3 5.72 0.92
 -18 4 3 0.08 0.56
 -18 4 3 0.97 0.9
 -17 4 3 1.79 0.8
 -16 4 3 2.37 0.89
 -16 4 3 1.12 0.53
 -15 4 3 7.33 1.01
 -15 4 3 6.91 0.89
 -14 4 3 0.43 0.67
 -14 4 3 1.65 0.59
 -13 4 3 7.08 0.94
 -13 4 3 6.73 0.84
 12 -4 -3 2.4 0.59
 -12 4 3 1.76 0.56
 11 -4 -3 5.48 0.83
 10 -4 -3 1.47 0.7
 9 -4 -3 16.45 1.12
 8 -4 -3 1.21 0.63
 7 -4 -3 0.66 0.42
 -7 4 3 1.06 0.5
 6 -4 -3 15.88 0.98
 -6 4 3 15.35 1.03
 5 -4 -3 14.91 1.02
 -5 4 3 14.96 0.9
 4 -4 -3 -0.39 0.4
 -4 4 3 0.23 0.32
 3 -4 -3 68.78 3.49
 -3 4 3 74.87 3.73
 2 -4 -3 1.62 0.44
 -2 4 3 0.66 0.46
 1 -4 -3 0.69 0.4
 -1 4 3 0.92 0.46
 0 -4 -3 24.81 1.36
 0 4 3 28.38 1.58
 -1 -4 -3 0.35 0.56
 1 4 3 1 0.35
 -2 -4 -3 1.98 0.59
 2 4 3 0.34 0.46
 -3 -4 -3 74.42 4.07
 3 4 3 71.72 3.8
 -4 -4 -3 0.82 0.41
 4 4 3 -0.37 0.31
 -5 -4 -3 14.26 0.89
 5 4 3 13.21 0.9
 -6 -4 -3 16.43 1.02
 -6 -4 -3 15.1 0.89
 6 4 3 12.13 0.92
 -7 -4 -3 1.06 0.52
 -7 -4 -3 1.1 0.61
 7 4 3 0.52 0.46
 -8 -4 -3 1.84 0.47
 -8 -4 -3 2.49 0.47
 -9 -4 -3 14.88 0.99
 -9 -4 -3 17.18 1.2
 -10 -4 -3 0.66 0.48
 -10 -4 -3 1.17 0.5
 -11 -4 -3 4.66 0.54
 -11 -4 -3 6 0.8
 -12 -4 -3 3.31 0.6
 -12 -4 -3 3.62 0.78
 -13 -4 -3 6.55 0.9
 -14 -4 -3 1.97 0.81
 14 4 3 1.5 0.18
 -15 -4 -3 7.09 0.8
 -15 -4 -3 6.26 0.82
 15 4 3 6.85 0.42
 -16 -4 -3 1.43 0.62
 -16 -4 -3 1.39 0.63
 -17 -4 -3 3.16 0.94
 -17 -4 -3 2.69 0.68
 -18 -4 -3 -0.06 0.58
 -18 -4 -3 0.61 0.65
 -19 -4 -3 3.63 0.8
 -19 -4 -3 4.28 0.72
 -20 -4 -3 -1.29 0.97
 -21 -4 -3 -0.14 0.98
 -22 -4 -3 0.86 1.03
 22 -5 -3 9.89 1.67
 -22 5 3 7.89 1.3
 21 -5 -3 2.75 1.38
 -21 5 3 -0.37 0.99
 20 -5 -3 -1.37 1.25
 -20 5 3 0.16 0.98
 19 -5 -3 1.77 0.91
 -19 5 3 2.41 0.76
 -19 5 3 3.01 0.8
 18 -5 -3 6.5 1.05
 -18 5 3 6.87 0.93
 -18 5 3 7.64 0.93
 -17 5 3 0.19 0.94
 -17 5 3 0.76 0.52
 -16 5 3 16.4 1.39
 -16 5 3 14.57 1.18
 -15 5 3 8.8 0.93
 -15 5 3 10 1.14
 -14 5 3 2.53 0.7
 -14 5 3 2.71 0.87
 -13 5 3 5.6 0.76
 12 -5 -3 38.21 2.13
 11 -5 -3 0.17 0.51
 10 -5 -3 26.22 1.6
 9 -5 -3 16.49 1.19
 8 -5 -3 0.78 0.47
 7 -5 -3 6.79 0.8
 6 -5 -3 126.18 6.07
 -6 5 3 119.53 6.19
 5 -5 -3 0.5 0.62
 -5 5 3 0.52 0.33
 4 -5 -3 12.64 0.84
 -4 5 3 11.94 0.85
 3 -5 -3 21.14 1.21
 -3 5 3 20.71 1.14
 2 -5 -3 5.73 0.58
 -2 5 3 5.56 0.6
 1 -5 -3 17.72 1.17
 -1 5 3 20.5 1.12
 0 -5 -3 64.31 3.08
 0 5 3 64.44 3.1
 -1 -5 -3 21.23 1.22
 1 5 3 19.7 1.09
 -2 -5 -3 6.26 0.57
 2 5 3 4.62 0.58
 -3 -5 -3 19.94 1.14
 3 5 3 20.88 1.15
 -4 -5 -3 13.14 0.81
 4 5 3 10.48 0.73
 -5 -5 -3 0.27 0.41
 -5 -5 -3 -0.05 0.16
 5 5 3 1.03 0.46
 -6 -5 -3 115.84 5.69
 -6 -5 -3 127.14 6.06
 6 5 3 121.16 6.44
 -7 -5 -3 5.71 0.67
 -7 -5 -3 7.68 0.65
 7 5 3 7.3 0.67
 -8 -5 -3 0.13 0.6
 -8 -5 -3 1.14 0.54
 -9 -5 -3 16.33 1.12
 -9 -5 -3 17.59 1.07
 -10 -5 -3 20.49 1.35
 -10 -5 -3 22.38 1.25
 -11 -5 -3 0.79 0.69
 -12 -5 -3 34.4 1.82
 -13 -5 -3 3.8 0.63
 -14 -5 -3 3.39 0.84
 -15 -5 -3 8.42 0.97
 -15 -5 -3 9.01 1.03
 -16 -5 -3 14.48 1.05
 -16 -5 -3 14.09 1.23
 -17 -5 -3 0.42 0.6
 -17 -5 -3 -0.57 0.68
 -18 -5 -3 6.63 0.84
 -18 -5 -3 6.14 0.87
 -19 -5 -3 1.9 0.69
 -20 -5 -3 -0.26 0.92
 -21 -5 -3 -0.38 0.68
 -22 -5 -3 6.95 1.2
 22 -6 -3 0.8 0.94
 -22 6 3 1.35 1.12
 21 -6 -3 2.35 1.06
 -21 6 3 2.59 1.12
 20 -6 -3 0.11 1.23
 -20 6 3 -0.21 1.05
 19 -6 -3 1.15 1.16
 -19 6 3 -0.35 0.69
 -19 6 3 -0.22 0.7
 18 -6 -3 2.83 1.2
 -18 6 3 2.05 0.76
 -18 6 3 1.95 1.01
 -17 6 3 28.01 1.86
 -17 6 3 24.94 1.72
 -16 6 3 -0.45 0.92
 -16 6 3 -0.05 0.65
 -15 6 3 -0.08 0.64
 -15 6 3 1.42 0.66
 -14 6 3 8.37 1.06
 -14 6 3 7.88 0.87
 -13 6 3 2.73 0.9
 12 -6 -3 2.72 0.86
 11 -6 -3 72.5 3.65
 10 -6 -3 -0.64 0.75
 9 -6 -3 4.81 0.86
 8 -6 -3 6.16 0.85
 7 -6 -3 44.43 2.33
 6 -6 -3 0.64 0.68
 5 -6 -3 127.74 6.22
 -5 6 3 120.26 6.9
 4 -6 -3 16.04 0.96
 -4 6 3 13.29 0.93
 3 -6 -3 1.7 0.64
 -3 6 3 -0.08 0.46
 2 -6 -3 0.14 0.62
 -2 6 3 0.81 0.35
 1 -6 -3 57.35 2.79
 -1 6 3 56.55 2.83
 0 -6 -3 10.26 0.87
 0 6 3 10.05 0.76
 -1 -6 -3 56.67 2.7
 1 6 3 54.74 2.82
 -2 -6 -3 1.72 0.44
 2 6 3 1.24 0.12
 2 6 3 0.78 0.34
 -3 -6 -3 0.27 0.57
 3 6 3 0.15 0.46
 -4 -6 -3 13.49 0.99
 4 6 3 14.3 0.85
 -5 -6 -3 117.64 6.22
 -5 -6 -3 128.56 6.44
 -5 -6 -3 127.3 6.43
 5 6 3 122.72 6.6
 -6 -6 -3 0.63 0.45
 -6 -6 -3 0.96 0.45
 -7 -6 -3 45.26 2.31
 -7 -6 -3 40.75 2.25
 -8 -6 -3 5.34 0.59
 -8 -6 -3 4.6 0.55
 -9 -6 -3 4.89 0.74
 -9 -6 -3 3.58 0.68
 -10 -6 -3 -0.69 0.65
 -11 -6 -3 73.43 3.56
 -12 -6 -3 2.86 0.76
 -13 -6 -3 1.62 0.55
 -14 -6 -3 7.72 0.78
 -15 -6 -3 -0.16 0.74
 -15 -6 -3 -0.1 0.76
 -16 -6 -3 0.01 0.57
 -16 -6 -3 0.11 0.5
 -17 -6 -3 29.94 1.81
 -17 -6 -3 27.88 1.81
 -18 -6 -3 1.97 0.59
 -18 -6 -3 0.63 0.86
 -19 -6 -3 0.28 0.92
 -19 -6 -3 1.14 0.71
 -20 -6 -3 1.09 0.94
 -21 -6 -3 4.08 0.81
 -22 -6 -3 0.55 0.95
 21 -7 -3 -0.78 1.24
 -21 7 3 0.91 1.11
 20 -7 -3 1.13 0.91
 -20 7 3 0.81 0.81
 19 -7 -3 0.59 0.78
 -19 7 3 -0.68 1.02
 18 -7 -3 -0.45 1.08
 -18 7 3 0.81 1.09
 -18 7 3 0.21 0.66
 17 -7 -3 -0.1 1.03
 -17 7 3 0.54 0.64
 -17 7 3 0.18 0.75
 -16 7 3 2.6 1.05
 -15 7 3 7.29 1.13
 -15 7 3 5.23 0.79
 -14 7 3 20.49 1.56
 -13 7 3 0.36 0.89
 12 -7 -3 4.44 0.97
 11 -7 -3 1.26 0.61
 10 -7 -3 1.75 0.84
 9 -7 -3 5.32 0.73
 8 -7 -3 11.42 1.06
 7 -7 -3 -0.27 0.7
 6 -7 -3 48.34 2.45
 5 -7 -3 8.16 0.9
 4 -7 -3 0.86 0.48
 3 -7 -3 18.02 1.1
 -3 7 3 18.48 1.19
 2 -7 -3 37.8 1.77
 2 -7 -3 40.09 2.06
 -2 7 3 35.38 2.14
 1 -7 -3 2.15 0.69
 -1 7 3 2.21 0.39
 0 -7 -3 35.24 1.75
 0 7 3 33.67 1.78
 -1 -7 -3 2.35 0.63
 1 7 3 1.49 0.37
 -2 -7 -3 39.56 2.11
 2 7 3 37.48 1.99
 -3 -7 -3 20.17 1.13
 3 7 3 19.75 1.06
 3 7 3 18.96 1.13
 -4 -7 -3 -0.17 0.41
 4 7 3 1.07 0.33
 -5 -7 -3 6.08 0.56
 5 7 3 5.98 0.53
 -6 -7 -3 43.19 2.27
 -6 -7 -3 47.39 2.35
 6 7 3 41.33 2.36
 -7 -7 -3 0.15 0.46
 -7 -7 -3 0.41 0.63
 -8 -7 -3 10.47 0.91
 -8 -7 -3 11.24 0.85
 -9 -7 -3 6.83 0.63
 -9 -7 -3 5.94 0.74
 -10 -7 -3 0.31 0.46
 -11 -7 -3 -0.57 0.46
 -12 -7 -3 4 0.78
 -13 -7 -3 -0.1 0.68
 -14 -7 -3 19.05 1.34
 -15 -7 -3 3.73 0.85
 -15 -7 -3 3.64 0.92
 -16 -7 -3 1.27 0.61
 -17 -7 -3 0.05 0.8
 -17 -7 -3 1.25 0.83
 -18 -7 -3 -0.47 0.56
 -18 -7 -3 -0.53 0.79
 -19 -7 -3 0.53 0.62
 -19 -7 -3 0.2 0.55
 -20 -7 -3 3.04 0.74
 -20 -7 -3 0.17 0.8
 -21 -7 -3 -0.53 0.9
 21 -8 -3 -0.5 1.19
 -21 8 3 1.17 1.13
 20 -8 -3 0.06 1.15
 -20 8 3 1.85 1.15
 19 -8 -3 14.09 1.38
 -19 8 3 13.46 1.5
 18 -8 -3 0.73 1.09
 -18 8 3 0.02 0.76
 17 -8 -3 0.15 1.02
 -17 8 3 1.5 1.97
 -17 8 3 0.72 1.08
 -16 8 3 2.17 0.82
 -16 8 3 2.2 0.67
 15 -8 -3 19.17 1.59
 -15 8 3 20.83 1.48
 -15 8 3 20.44 1.32
 -14 8 3 3.8 1.03
 -13 8 3 42.34 2.76
 12 -8 -3 4.41 1
 11 -8 -3 1.47 0.92
 10 -8 -3 2.01 0.65
 9 -8 -3 51.45 2.69
 8 -8 -3 0.13 0.8
 7 -8 -3 9.88 1.03
 6 -8 -3 4.96 0.66
 5 -8 -3 0.35 0.51
 4 -8 -3 1.78 0.54
 3 -8 -3 141.09 6.88
 2 -8 -3 0.8 0.49
 2 -8 -3 1.15 0.2
 1 -8 -3 15.05 1.08
 0 -8 -3 0.44 0.64
 0 8 3 1.06 0.49
 -1 -8 -3 16.68 1
 1 8 3 14.06 0.97
 -2 -8 -3 1.7 0.47
 2 8 3 1.43 0.47
 -3 -8 -3 154.31 7.1
 3 8 3 141.46 7.43
 3 8 3 138.92 8.34
 -4 -8 -3 1.98 0.48
 -4 -8 -3 2.55 0.43
 4 8 3 1.52 0.39
 -5 -8 -3 0.9 0.37
 -5 -8 -3 -0.49 0.6
 -6 -8 -3 4.8 0.46
 -6 -8 -3 5.21 0.58
 -7 -8 -3 11.31 0.8
 -7 -8 -3 9.89 0.79
 -8 -8 -3 -0.13 0.63
 -8 -8 -3 0.32 0.33
 -9 -8 -3 47.99 2.82
 -10 -8 -3 1.46 0.68
 -11 -8 -3 3.12 0.7
 -12 -8 -3 1.49 0.52
 -13 -8 -3 42.23 2.33
 -14 -8 -3 2.22 0.76
 -15 -8 -3 18.01 1.43
 -15 -8 -3 21.38 1.44
 -16 -8 -3 4.17 0.86
 -16 -8 -3 1.14 0.66
 -17 -8 -3 -1.02 0.87
 -17 -8 -3 0.15 0.77
 -18 -8 -3 -0.47 0.85
 -18 -8 -3 -0.34 0.56
 -19 -8 -3 15.56 1.34
 -19 -8 -3 11.08 1.19
 -20 -8 -3 0.55 0.89
 -20 -8 -3 -0.15 0.83
 -21 -8 -3 0.05 0.59
 21 -9 -3 -1.24 1.22
 -21 9 3 1.66 0.85
 20 -9 -3 7.25 1.38
 -20 9 3 9.24 1.41
 19 -9 -3 0.09 0.78
 -19 9 3 2.45 1.18
 18 -9 -3 0.58 1.08
 -18 9 3 2.3 0.91
 17 -9 -3 2.65 0.79
 -17 9 3 5.04 1.24
 16 -9 -3 -0.29 0.91
 -16 9 3 -0.22 0.57
 -16 9 3 -0.01 1.06
 15 -9 -3 -0.47 0.89
 -15 9 3 0.37 0.72
 14 -9 -3 42.5 2.6
 -14 9 3 42.08 2.48
 13 -9 -3 -0.37 0.54
 -13 9 3 0.04 0.95
 12 -9 -3 0.67 0.96
 11 -9 -3 11.45 1.25
 10 -9 -3 0.82 0.9
 9 -9 -3 0.86 0.87
 8 -9 -3 48.93 2.67
 7 -9 -3 6.85 0.79
 6 -9 -3 8 0.96
 5 -9 -3 13.88 1.02
 4 -9 -3 19.57 1.23
 3 -9 -3 2.1 0.76
 3 -9 -3 2.42 0.29
 2 -9 -3 80.38 4.3
 2 -9 -3 84.92 4.43
 1 -9 -3 2.78 0.73
 0 -9 -3 0.67 0.67
 -1 -9 -3 3.41 0.71
 -2 -9 -3 80.12 4.05
 -3 -9 -3 3.06 0.34
 -3 -9 -3 2.51 0.51
 3 9 3 2.73 0.25
 -4 -9 -3 16.09 1.11
 -4 -9 -3 15.43 1
 4 9 3 18.54 0.92
 -5 -9 -3 17.51 1.04
 -5 -9 -3 16.08 0.96
 -6 -9 -3 5.37 0.76
 -6 -9 -3 5.92 0.62
 -7 -9 -3 9.82 0.9
 -8 -9 -3 54.52 2.67
 -9 -9 -3 0.53 0.65
 -10 -9 -3 0.4 0.45
 -11 -9 -3 10.89 0.86
 -12 -9 -3 0.82 0.69
 -13 -9 -3 0.1 0.48
 -14 -9 -3 37.82 2.07
 -15 -9 -3 -0.16 0.94
 -15 -9 -3 -0.74 0.7
 -16 -9 -3 0.14 0.94
 -16 -9 -3 0.07 0.52
 -17 -9 -3 4.14 0.84
 -17 -9 -3 3.53 1.04
 -18 -9 -3 2.44 0.98
 -18 -9 -3 0.38 0.56
 -19 -9 -3 0.39 0.91
 -19 -9 -3 -0.96 0.79
 -20 -9 -3 6.73 1.12
 -20 -9 -3 5.75 0.97
 20 -10 -3 1 0.83
 -20 10 3 0.35 1.17
 19 -10 -3 1.51 1.12
 -19 10 3 0.46 0.83
 18 -10 -3 0.47 0.76
 -18 10 3 0.17 1.16
 17 -10 -3 5.79 1.11
 -17 10 3 4.72 1.01
 16 -10 -3 0.42 0.66
 -16 10 3 -0.76 1.12
 -16 10 3 0.21 0.59
 15 -10 -3 1.55 0.9
 -15 10 3 2.34 0.82
 14 -10 -3 2.66 0.86
 -14 10 3 2.91 1.1
 13 -10 -3 0.9 0.55
 -13 10 3 0.4 0.71
 12 -10 -3 1.54 0.76
 12 -10 -3 1.22 0.72
 -12 10 3 2.09 0.77
 11 -10 -3 9.72 1.03
 10 -10 -3 0.79 0.96
 9 -10 -3 -0.08 0.89
 8 -10 -3 -0.11 0.62
 7 -10 -3 1.91 0.66
 6 -10 -3 0.43 0.57
 5 -10 -3 23.38 1.53
 4 -10 -3 0.31 0.55
 3 -10 -3 11.78 0.66
 3 -10 -3 12.09 1.09
 2 -10 -3 4.71 0.65
 2 -10 -3 4.58 0.35
 1 -10 -3 6.49 0.84
 0 -10 -3 0.41 0.67
 -1 -10 -3 6.41 0.69
 -2 -10 -3 4.68 0.4
 -2 -10 -3 6.6 0.8
 -3 -10 -3 11.63 0.88
 -3 -10 -3 12.39 0.7
 3 10 3 11.49 0.62
 -4 -10 -3 1.18 0.67
 -4 -10 -3 1.37 0.35
 4 10 3 0.98 0.29
 -5 -10 -3 24.34 1.37
 5 10 3 24.45 1.21
 -6 -10 -3 -0.37 0.46
 -7 -10 -3 2.07 0.56
 -8 -10 -3 1.35 0.66
 -9 -10 -3 0.84 0.48
 -10 -10 -3 0.89 0.67
 -11 -10 -3 9.87 0.95
 -12 -10 -3 0.27 0.48
 -13 -10 -3 -0.36 0.67
 -14 -10 -3 1.79 0.55
 -15 -10 -3 1.53 0.55
 -15 -10 -3 1.3 0.78
 -16 -10 -3 0.36 0.53
 -16 -10 -3 -0.25 0.71
 -17 -10 -3 7.28 0.95
 -17 -10 -3 5.58 1.19
 -18 -10 -3 -0.11 0.54
 -18 -10 -3 1.78 1.06
 -19 -10 -3 -0.35 0.98
 -19 -10 -3 0.39 0.8
 -20 -10 -3 0.76 0.93
 20 -11 -3 0.47 0.74
 -20 11 3 -1.75 1.21
 19 -11 -3 0.38 1.07
 -19 11 3 1.15 0.88
 18 -11 -3 5.35 1.16
 -18 11 3 4.73 1.31
 17 -11 -3 -0.4 0.66
 -17 11 3 -0.09 0.86
 16 -11 -3 10.17 1.21
 -16 11 3 12.12 1.5
 15 -11 -3 5.02 1
 -15 11 3 5.66 1.26
 14 -11 -3 -1.22 0.8
 -14 11 3 -1.25 1.06
 13 -11 -3 0.81 0.72
 -13 11 3 0.26 0.73
 12 -11 -3 24.09 1.57
 -12 11 3 21.93 1.76
 11 -11 -3 0.03 0.63
 11 -11 -3 -0.9 0.71
 10 -11 -3 11.72 1.12
 10 -11 -3 11.04 0.92
 9 -11 -3 8.57 0.98
 8 -11 -3 0.65 0.93
 7 -11 -3 1.3 0.92
 6 -11 -3 74.98 3.85
 5 -11 -3 0.1 0.57
 4 -11 -3 6.06 0.48
 4 -11 -3 7.06 0.78
 3 -11 -3 20.03 1.38
 3 -11 -3 18.39 0.94
 2 -11 -3 11.96 0.65
 2 -11 -3 10.26 1.06
 1 -11 -3 3.33 0.6
 0 -11 -3 47.21 3.3
 -1 -11 -3 3.9 0.29
 -2 -11 -3 12.59 0.76
 -2 -11 -3 13.57 0.95
 -3 -11 -3 20.6 1.42
 -4 -11 -3 6.73 0.85
 4 11 3 6.1 0.47
 -5 -11 -3 -0.3 0.48
 5 11 3 -0.03 0.33
 -6 -11 -3 71 3.55
 6 11 3 70.67 3.77
 -7 -11 -3 1.42 0.68
 -8 -11 -3 1.39 0.67
 -9 -11 -3 12.95 1.03
 -10 -11 -3 8.25 0.75
 -11 -11 -3 0.29 0.47
 -12 -11 -3 27.15 1.67
 -13 -11 -3 0.98 0.73
 -14 -11 -3 -0.03 0.71
 -14 -11 -3 0.14 1.05
 -15 -11 -3 4.66 0.82
 -15 -11 -3 2.67 0.87
 -16 -11 -3 10.51 1.41
 -16 -11 -3 10.2 1.13
 -17 -11 -3 -0.5 0.78
 -17 -11 -3 -0.44 0.7
 -18 -11 -3 3.89 0.86
 -18 -11 -3 6.33 1.29
 -19 -11 -3 2.02 1.15
 19 -12 -3 -0.36 0.95
 -19 12 3 1.47 0.89
 18 -12 -3 0.65 0.69
 -18 12 3 -1.11 1.23
 17 -12 -3 13.1 1.35
 -17 12 3 13.78 1.65
 16 -12 -3 1.16 0.9
 -16 12 3 1.38 0.88
 15 -12 -3 -0.27 0.81
 -15 12 3 -1.22 1.12
 14 -12 -3 3.66 0.84
 -14 12 3 2.45 0.89
 13 -12 -3 0.09 0.5
 -13 12 3 -0.36 1.05
 12 -12 -3 1.41 0.81
 12 -12 -3 -0.26 0.45
 -12 12 3 -1.17 0.75
 11 -12 -3 28.33 1.81
 11 -12 -3 27.43 1.97
 10 -12 -3 -0.05 0.71
 10 -12 -3 1.38 0.56
 9 -12 -3 0.54 0.47
 9 -12 -3 -0.18 0.7
 8 -12 -3 0.61 0.98
 7 -12 -3 3.95 0.54
 7 -12 -3 3.15 1.04
 6 -12 -3 2.11 0.96
 6 -12 -3 1.98 0.43
 5 -12 -3 37.2 1.88
 5 -12 -3 40.76 2.05
 5 -12 -3 37.6 2.1
 4 -12 -3 3.18 0.67
 4 -12 -3 2.61 0.34
 4 -12 -3 2.13 0.36
 3 -12 -3 2.07 0.33
 3 -12 -3 2.5 0.27
 3 -12 -3 2.8 0.65
 2 -12 -3 0.56 0.15
 2 -12 -3 0.65 0.8
 2 -12 -3 -0.08 0.31
 1 -12 -3 26.2 1.88
 0 -12 -3 1.53 0.76
 -1 -12 -3 24.79 1.53
 -2 -12 -3 -0.2 0.49
 -3 -12 -3 3.04 0.59
 -4 -12 -3 2.6 0.56
 4 12 3 2.01 0.33
 -5 -12 -3 36.4 1.9
 5 12 3 36.61 2.02
 -6 -12 -3 2.96 0.76
 6 12 3 2.35 0.38
 -7 -12 -3 2.92 0.72
 7 12 3 3.27 0.37
 -8 -12 -3 1.38 0.51
 8 12 3 1.83 0.45
 -9 -12 -3 0.3 0.67
 -10 -12 -3 0.98 0.67
 -11 -12 -3 24.49 1.51
 -12 -12 -3 -0.14 0.47
 -13 -12 -3 -0.25 0.82
 -13 -12 -3 0.22 0.67
 -14 -12 -3 1.9 1.18
 -14 -12 -3 1.29 0.53
 -15 -12 -3 1.77 1.16
 -15 -12 -3 1.35 0.53
 -16 -12 -3 -0.81 0.79
 -16 -12 -3 0.53 0.52
 -17 -12 -3 10.34 1.44
 -17 -12 -3 9.9 1.04
 -18 -12 -3 -0.74 0.81
 -19 -12 -3 2.2 1.19
 18 -13 -3 -0.05 0.62
 -18 13 3 1.33 0.91
 17 -13 -3 0.69 0.63
 -17 13 3 3.37 1.3
 16 -13 -3 1.62 0.85
 -16 13 3 1.25 1.24
 15 -13 -3 -0.11 0.74
 -15 13 3 1.37 0.88
 14 -13 -3 14.36 1.18
 -14 13 3 13.89 1.57
 -13 13 3 2.32 1.18
 12 -13 -3 0.23 0.62
 -12 13 3 -0.69 0.76
 11 -13 -3 1.68 1.12
 11 -13 -3 1.11 0.59
 10 -13 -3 -0.31 0.78
 10 -13 -3 0.18 0.63
 9 -13 -3 4.15 1.18
 8 -13 -3 35.72 2.36
 8 -13 -3 42.25 2.37
 7 -13 -3 -0.59 0.69
 7 -13 -3 0.59 0.4
 6 -13 -3 1.2 0.95
 6 -13 -3 1.2 0.42
 6 -13 -3 1.3 0.35
 5 -13 -3 2.68 0.96
 5 -13 -3 4.5 0.41
 5 -13 -3 4.74 0.47
 4 -13 -3 7.4 1.03
 4 -13 -3 6.11 0.54
 4 -13 -3 5.45 0.37
 3 -13 -3 2.37 0.42
 3 -13 -3 2.86 0.69
 2 -13 -3 33.57 1.86
 1 -13 -3 1 0.59
 0 -13 -3 12.6 0.99
 -1 -13 -3 -1.6 0.73
 -2 -13 -3 37.58 2.06
 -3 -13 -3 3.86 0.8
 -4 -13 -3 6.14 0.88
 -5 -13 -3 3.68 0.62
 5 13 3 4.67 0.45
 -6 -13 -3 1.04 0.73
 6 13 3 1.37 0.38
 -7 -13 -3 0.3 0.7
 7 13 3 -0.19 0.26
 -8 -13 -3 39.49 2.28
 8 13 3 40.08 2.34
 -9 -13 -3 1.1 0.5
 9 13 3 0.54 0.46
 -10 -13 -3 0.99 0.49
 -11 -13 -3 0.96 0.5
 -12 -13 -3 -0.57 0.68
 -13 -13 -3 -0.09 0.83
 -13 -13 -3 0.83 0.49
 -14 -13 -3 15.05 1.21
 -14 -13 -3 19.3 1.55
 -15 -13 -3 1.12 0.7
 -15 -13 -3 1.15 1.17
 -16 -13 -3 1.97 0.74
 -16 -13 -3 1.74 1.23
 -17 -13 -3 1.7 0.88
 -18 -13 -3 0.79 1.21
 -17 14 3 -0.38 0.87
 16 -14 -3 3.06 0.88
 -16 14 3 6.25 1.44
 15 -14 -3 7.66 0.96
 -15 14 3 5.21 1.38
 14 -14 -3 0.48 0.68
 -14 14 3 0.96 0.86
 13 -14 -3 12.36 1.06
 -13 14 3 16.64 1.4
 12 -14 -3 2.37 0.61
 -12 14 3 2.09 1.19
 11 -14 -3 0 0.81
 11 -14 -3 -0.36 0.5
 -11 14 3 0.33 0.78
 10 -14 -3 3.03 0.55
 10 -14 -3 4.51 1.26
 9 -14 -3 41.67 2.56
 9 -14 -3 41.33 2.52
 8 -14 -3 3.14 0.49
 8 -14 -3 3.37 0.86
 7 -14 -3 21.17 1.63
 7 -14 -3 19.16 1.12
 6 -14 -3 8.29 0.67
 6 -14 -3 7.91 0.97
 5 -14 -3 2.97 0.46
 5 -14 -3 4.02 1.05
 4 -14 -3 2.97 0.97
 4 -14 -3 1.92 0.4
 3 -14 -3 64.59 3.22
 3 -14 -3 62.1 3.23
 2 -14 -3 2.86 0.93
 1 -14 -3 6.98 1
 1 -14 -3 7.22 0.84
 0 -14 -3 6.05 0.77
 -1 -14 -3 7.54 0.89
 -2 -14 -3 4.62 0.87
 -3 -14 -3 67.88 3.65
 -4 -14 -3 1.2 0.53
 -5 -14 -3 4.37 0.82
 5 14 3 3.7 0.45
 -6 -14 -3 8.89 0.82
 6 14 3 8.82 0.65
 -7 -14 -3 17.08 1.27
 7 14 3 20.28 1.24
 -8 -14 -3 3.16 0.77
 8 14 3 2.4 0.47
 -9 -14 -3 43.1 3.33
 9 14 3 45.17 2.4
 -10 -14 -3 3.48 0.79
 10 14 3 2.83 0.45
 -11 -14 -3 0.41 0.7
 11 14 3 -0.68 0.52
 -12 -14 -3 1.59 0.91
 -12 -14 -3 2.07 0.56
 -13 -14 -3 16.18 1.3
 -13 -14 -3 13.96 1.42
 -14 -14 -3 0.09 0.68
 -14 -14 -3 1.85 0.91
 -15 -14 -3 8.13 1.45
 -15 -14 -3 5.74 0.73
 -16 -14 -3 3.43 1.34
 -17 -14 -3 -0.04 0.85
 -16 15 3 -0.69 0.92
 -15 15 3 -0.49 0.89
 -14 15 3 9.34 1.22
 -13 15 3 2.98 1.25
 -12 15 3 -0.01 1.17
 11 -15 -3 1.51 0.95
 -11 15 3 3.38 0.93
 10 -15 -3 1.66 0.9
 -10 15 3 1.99 0.85
 9 -15 -3 -0.64 1.12
 8 -15 -3 19.76 1.51
 7 -15 -3 4.97 1.2
 6 -15 -3 0.49 1.01
 5 -15 -3 7.84 0.98
 4 -15 -3 7.81 1.15
 3 -15 -3 0.52 0.37
 3 -15 -3 -0.69 0.62
 2 -15 -3 13.98 1.28
 1 -15 -3 4.13 0.77
 0 -15 -3 1.79 0.7
 0 -15 -3 2.71 0.92
 -1 -15 -3 5.77 0.77
 -2 -15 -3 13.85 1.2
 -3 -15 -3 1.16 0.57
 -4 -15 -3 7.03 0.92
 -5 -15 -3 9.74 1.01
 -6 -15 -3 0.48 0.52
 6 15 3 0.81 0.41
 7 15 3 6.19 0.6
 -8 -15 -3 20.43 1.63
 8 15 3 23.48 1.42
 -9 -15 -3 0.57 0.7
 9 15 3 -0.01 0.46
 -10 -15 -3 2.17 0.75
 10 15 3 2.09 0.56
 -11 -15 -3 4.72 0.67
 11 15 3 5.88 0.7
 -12 -15 -3 -0.45 0.69
 -12 -15 -3 1.04 0.9
 12 15 3 0.23 0.56
 -13 -15 -3 1.3 0.92
 -13 -15 -3 0.54 0.51
 13 15 3 0.43 0.62
 -14 -15 -3 10.97 1.52
 -14 -15 -3 8.22 0.95
 -15 -15 -3 0.34 1.31
 -16 -15 -3 -0.23 1.25
 -16 16 3 0.17 0.97
 -15 16 3 -2.27 1.34
 -14 16 3 1.33 1.32
 -13 16 3 0.69 1.23
 -12 16 3 2.63 1.25
 -11 16 3 8.77 1.16
 10 -16 -3 -0.54 0.87
 -10 16 3 -0.86 0.8
 9 -16 -3 -0.63 1.18
 8 -16 -3 1.55 1.19
 7 -16 -3 1.36 1.16
 6 -16 -3 -0.37 0.76
 5 -16 -3 13.34 1.41
 4 -16 -3 2.27 1.04
 3 -16 -3 -0.52 0.66
 2 -16 -3 6.57 1.1
 1 -16 -3 12.55 1.25
 0 -16 -3 1.02 0.66
 -1 -16 -3 12.72 1.21
 -2 -16 -3 6 1
 -3 -16 -3 0.41 0.58
 -4 -16 -3 1.33 0.59
 -5 -16 -3 13.08 1.12
 -6 -16 -3 -0.1 0.73
 6 16 3 -0.09 0.4
 -7 -16 -3 2.16 0.75
 7 16 3 1.45 0.47
 -8 -16 -3 2.75 0.77
 8 16 3 2.27 0.52
 -9 -16 -3 -0.49 0.71
 9 16 3 0.5 0.35
 -10 -16 -3 0.53 0.53
 10 16 3 0.37 0.5
 -11 -16 -3 12.18 1.03
 11 16 3 8.58 0.86
 -12 -16 -3 0.79 1.3
 -12 -16 -3 -0.04 0.48
 12 16 3 0.51 0.58
 -13 -16 -3 0.16 1.32
 13 16 3 0.84 0.67
 -14 -16 -3 2.23 1.35
 14 16 3 3.74 0.77
 -15 -16 -3 -1.36 1.27
 15 16 3 -0.26 0.53
 -14 17 3 0.05 1.32
 -13 17 3 1.41 1.32
 -12 17 3 12.46 1.58
 -11 17 3 0.53 1.19
 10 -17 -3 6.7 1.13
 -10 17 3 5.06 1.04
 9 -17 -3 5.25 1.05
 -9 17 3 2.92 0.94
 8 -17 -3 -0.12 0.85
 7 -17 -3 2.34 1.22
 6 -17 -3 29.9 2.37
 5 -17 -3 1.18 1.09
 4 -17 -3 4.39 1.13
 3 -17 -3 6.53 0.94
 2 -17 -3 4.88 0.82
 1 -17 -3 0.38 0.91
 0 -17 -3 22.89 1.69
 -1 -17 -3 2.57 0.95
 -2 -17 -3 5.59 0.98
 -3 -17 -3 8.46 1.07
 -4 -17 -3 4.17 0.9
 -5 -17 -3 1.05 0.82
 -6 -17 -3 28.28 1.73
 -7 -17 -3 0.44 0.76
 -8 -17 -3 -0.94 0.73
 8 17 3 -0.01 0.47
 -9 -17 -3 4.64 0.85
 9 17 3 3.96 0.62
 -10 -17 -3 6.59 0.89
 10 17 3 7.13 0.74
 -11 -17 -3 1.29 0.71
 -11 -17 -3 2.59 0.97
 11 17 3 1.01 0.59
 -12 -17 -3 9.78 1.32
 12 17 3 12.86 0.98
 -13 -17 -3 1.41 1.33
 13 17 3 1.64 0.53
 -14 -17 -3 -0.14 1.29
 -13 18 3 -1 1.28
 -12 18 3 0.6 1.25
 -11 18 3 5.29 1.33
 -10 18 3 0.5 1.2
 -9 18 3 1.26 1.18
 8 -18 -3 0.58 1.24
 7 -18 -3 -0.75 1.17
 6 -18 -3 -0.36 1.16
 5 -18 -3 7.37 1.3
 4 -18 -3 -0.58 1.07
 3 -18 -3 5.85 1.22
 2 -18 -3 0.64 0.73
 1 -18 -3 0.25 0.69
 0 -18 -3 -1.3 0.64
 -1 -18 -3 3.85 0.76
 -2 -18 -3 0.24 0.86
 -3 -18 -3 6.42 1.02
 -4 -18 -3 1.1 0.86
 -5 -18 -3 7.68 1.03
 -6 -18 -3 1.5 0.85
 -7 -18 -3 -0.72 0.54
 -8 -18 -3 -0.77 0.74
 -9 -18 -3 1.05 0.74
 -10 -18 -3 -0.41 0.71
 -10 -18 -3 -0.19 0.9
 -11 -18 -3 2.56 1.4
 -12 -18 -3 -0.54 0.91
 -13 -18 -3 0.43 1.68
 -12 19 3 -0.13 1.3
 -11 19 3 2.58 1.29
 -10 19 3 0.28 1.19
 -9 19 3 1.55 1.23
 8 -19 -3 14.99 1.67
 -8 19 3 11.26 1.27
 7 -19 -3 1.64 0.91
 6 -19 -3 -1.04 0.85
 5 -19 -3 6.19 1.04
 4 -19 -3 8.22 1.08
 3 -19 -3 -0.31 1.06
 2 -19 -3 19.19 1.64
 1 -19 -3 1.77 1.05
 0 -19 -3 0.53 0.93
 -1 -19 -3 -0.29 0.9
 -2 -19 -3 22.1 1.47
 -3 -19 -3 2.04 0.91
 -4 -19 -3 6.23 1.04
 -5 -19 -3 5.19 0.95
 -6 -19 -3 -0.49 0.81
 -7 -19 -3 0.96 0.8
 -8 -19 -3 13.7 1.19
 -9 -19 -3 -0.18 0.91
 -10 -19 -3 -1.06 1.29
 -11 -19 -3 -0.52 0.93
 -11 20 3 0.49 0.92
 -10 20 3 0.86 0.89
 -9 20 3 6.46 1.13
 -8 20 3 0.61 1.2
 7 -20 -3 1.06 1.28
 6 -20 -3 0 1.19
 5 -20 -3 -0.16 0.83
 4 -20 -3 0.52 0.81
 3 -20 -3 18.73 1.73
 2 -20 -3 -1.09 1.07
 1 -20 -3 1.18 0.75
 0 -20 -3 0.53 0.71
 -1 -20 -3 3.43 1.04
 -2 -20 -3 1.77 0.95
 -3 -20 -3 13.17 1.4
 -4 -20 -3 0.08 0.86
 -5 -20 -3 0.34 0.61
 -5 -20 -3 0.06 0.68
 -6 -20 -3 1.48 0.85
 -6 -20 -3 2.15 1.01
 -7 -20 -3 0.92 0.95
 -7 -20 -3 2.43 0.85
 -8 -20 -3 -0.62 1.26
 -9 -20 -3 4.89 1.46
 -10 -20 -3 1.24 1.03
 -9 21 3 1.14 1.3
 -8 21 3 1.57 0.89
 7 -21 -3 1.13 0.94
 -7 21 3 0.59 0.84
 6 -21 -3 4.01 1.36
 5 -21 -3 0.67 1.21
 4 -21 -3 1.45 0.88
 3 -21 -3 -0.13 1.2
 2 -21 -3 0.27 1.15
 1 -21 -3 0.91 1.13
 0 -21 -3 1.48 1.06
 -1 -21 -3 -0.31 0.69
 -2 -21 -3 0.49 0.98
 -3 -21 -3 0.5 0.64
 -4 -21 -3 0.34 0.89
 -5 -21 -3 0.6 0.85
 -6 -21 -3 3.3 1.37
 -7 -21 -3 -0.85 1.3
 -6 22 3 -0.01 1.16
 5 -22 -3 10.64 1.54
 4 -22 -3 2.81 0.97
 3 -22 -3 -0.34 1.15
 2 -22 -3 4.29 0.97
 1 -22 -3 3.68 1.2
 0 -22 -3 0.77 0.77
 -1 -22 -3 3.78 1.08
 -3 -22 -3 -0.49 0.64
 -3 -22 -3 -0.65 0.9
 -4 -22 -3 2.8 1
 -4 -22 -3 4.95 1.44
 -5 -22 -3 7.22 1.57
 5 21 -4 -1.76 0.95
 4 21 -4 -0.3 1.18
 3 21 -4 0.01 0.82
 2 21 -4 2.55 1.2
 1 21 -4 1.63 1.12
 0 21 -4 2.19 0.83
 -1 21 -4 -0.36 1
 1 -21 4 -0.35 1.39
 2 -21 4 3.12 1.43
 3 -21 4 -0.33 1.4
 4 -21 4 0.56 1
 5 -21 4 -2.21 1.45
 8 20 -4 -1.21 1.02
 7 20 -4 5.4 1.17
 6 20 -4 0.39 0.95
 5 20 -4 11.12 1.59
 4 20 -4 0.34 0.89
 3 20 -4 0.29 1.17
 2 20 -4 -0.05 0.83
 1 20 -4 10.43 1.18
 0 20 -4 0.13 0.75
 0 -20 4 0.93 0.94
 -1 20 -4 7.32 1.18
 1 -20 4 5.81 1.47
 -2 20 -4 0.1 0.67
 -3 20 -4 0.3 0.62
 3 -20 4 0.53 0.91
 4 -20 4 2.63 1.01
 5 -20 4 13.32 1.69
 6 -20 4 0.72 0.98
 -7 20 -4 2.85 0.8
 7 -20 4 2.73 1.1
 -8 20 -4 1.44 1
 8 -20 4 -0.73 1.52
 10 19 -4 3.75 0.96
 10 19 -4 6.36 1.21
 9 19 -4 0.61 0.77
 9 19 -4 2.51 1.41
 8 19 -4 -0.05 1.02
 8 19 -4 2.42 1.36
 7 19 -4 0.9 1.25
 6 19 -4 15.2 1.69
 5 19 -4 -0.13 0.84
 4 19 -4 3.9 1.26
 3 19 -4 -0.33 1.14
 2 19 -4 -0.13 1.1
 1 19 -4 -0.45 1.07
 0 19 -4 23.5 1.82
 0 -19 4 19.07 1.86
 -1 19 -4 0.63 0.98
 1 -19 4 0.31 0.89
 -2 19 -4 2.36 0.98
 2 -19 4 2.6 0.96
 -3 19 -4 -0.07 0.6
 3 -19 4 -1.14 1.25
 -4 19 -4 3.65 0.9
 4 -19 4 5.12 1.38
 -5 19 -4 0.06 0.8
 5 -19 4 0.14 0.91
 -6 19 -4 14.8 1.35
 6 -19 4 14.85 1.73
 -7 19 -4 1.88 0.97
 7 -19 4 1.89 1.01
 -8 19 -4 0.57 0.73
 8 -19 4 1.38 1.02
 -9 19 -4 -0.19 1.06
 -10 19 -4 4.15 1.23
 11 18 -4 -0.45 1.06
 11 18 -4 1.09 0.99
 10 18 -4 -1 0.72
 10 18 -4 0.91 1.32
 9 18 -4 5.62 1.43
 9 18 -4 5.52 0.93
 8 18 -4 0.3 0.75
 8 18 -4 -0.89 0.86
 7 18 -4 0.82 0.73
 7 18 -4 1.9 0.91
 6 18 -4 0.36 0.85
 5 18 -4 1.18 1.23
 4 18 -4 -1.15 1.11
 3 18 -4 8.67 1.11
 2 18 -4 -0.28 1.04
 1 18 -4 -0.16 0.99
 0 18 -4 -0.46 0.98
 0 -18 4 1.1 0.86
 -1 18 -4 0.36 0.98
 1 -18 4 0.24 0.84
 -2 18 -4 -0.94 0.87
 2 -18 4 0.66 1.2
 -3 18 -4 8.81 0.94
 -3 18 -4 10.5 0.86
 3 -18 4 10.59 1.19
 -4 18 -4 0.11 0.76
 -4 18 -4 -0.04 0.69
 4 -18 4 0.1 0.87
 -5 18 -4 1 0.61
 -5 18 -4 0.25 0.73
 5 -18 4 3.02 0.98
 -6 18 -4 0.6 0.61
 6 -18 4 -1.43 1.27
 -7 18 -4 1.72 0.95
 7 -18 4 3.75 1.37
 -8 18 -4 0.54 0.99
 8 -18 4 -0.79 0.94
 -9 18 -4 5.6 1.2
 9 -18 4 5.62 1.19
 -10 18 -4 -1.53 0.79
 -11 18 -4 1.29 0.85
 -12 18 -4 -0.61 1.17
 13 17 -4 -1.22 1.1
 13 17 -4 -0.83 0.95
 12 17 -4 3.24 1.35
 11 17 -4 1.1 0.94
 11 17 -4 -0.01 1.01
 10 17 -4 0.74 0.72
 10 17 -4 2.25 1.31
 9 17 -4 -0.07 0.69
 9 17 -4 0.19 0.88
 8 17 -4 30.26 2.21
 8 17 -4 25.6 1.71
 7 17 -4 -0.08 0.68
 7 17 -4 -0.94 1.17
 6 17 -4 1.9 1.18
 6 17 -4 -0.66 0.68
 5 17 -4 -0.3 1.11
 4 17 -4 16.76 1.41
 3 17 -4 1.09 1.1
 2 17 -4 16 1.51
 1 17 -4 0.16 0.97
 -1 -17 4 -0.21 0.82
 0 17 -4 0.74 0.93
 0 -17 4 1.17 0.83
 -1 17 -4 0.88 0.87
 1 -17 4 1.08 1.15
 -2 17 -4 15.58 1.24
 -2 17 -4 18.14 1.42
 2 -17 4 18.32 1.64
 -3 17 -4 -0.31 0.62
 -3 17 -4 -0.2 0.56
 3 -17 4 -1.51 1.14
 -4 17 -4 16.72 1.24
 -4 17 -4 18.4 1.32
 4 -17 4 22.17 1.78
 -5 17 -4 -0.22 0.78
 -5 17 -4 -0.43 0.7
 5 -17 4 1.67 1.22
 -6 17 -4 -0.47 0.84
 -6 17 -4 0.39 0.64
 6 -17 4 0.95 0.9
 -7 17 -4 -0.08 0.65
 7 -17 4 0.65 1.28
 -8 17 -4 23.32 1.77
 -9 17 -4 0.68 1.05
 -10 17 -4 0.58 0.79
 -11 17 -4 0.9 0.83
 -12 17 -4 0.89 0.87
 -13 17 -4 0.19 1.36
 14 16 -4 -1.48 1.32
 14 16 -4 -0.36 0.74
 13 16 -4 4.17 1.1
 13 16 -4 3.3 0.99
 12 16 -4 -0.49 0.83
 12 16 -4 0.25 0.69
 11 16 -4 1.21 1.17
 11 16 -4 -0.07 0.97
 10 16 -4 0.37 0.86
 10 16 -4 0.34 0.65
 9 16 -4 10.88 1.09
 9 16 -4 12.82 1.55
 8 16 -4 -0.92 0.81
 8 16 -4 0.95 0.68
 7 16 -4 4.68 0.83
 6 16 -4 -0.32 0.79
 6 16 -4 -1.04 0.9
 5 16 -4 -1.26 0.64
 5 16 -4 0.36 0.75
 4 16 -4 0.78 0.75
 3 16 -4 27.76 1.96
 2 16 -4 1.29 0.7
 1 16 -4 1.03 0.89
 1 16 -4 0.29 0.34
 -1 -16 4 0.72 0.78
 0 16 -4 1.21 0.52
 0 16 -4 0.54 0.88
 0 -16 4 -1.09 1.06
 -1 16 -4 1.21 0.5
 -1 16 -4 1.13 0.87
 1 -16 4 1.71 1.1
 -2 16 -4 0.1 0.55
 -2 16 -4 0.13 0.56
 2 -16 4 -0.17 0.76
 -3 16 -4 29.35 1.86
 -3 16 -4 30.38 1.68
 3 -16 4 32.04 1.94
 -4 16 -4 -0.24 0.69
 -4 16 -4 0.88 0.71
 4 -16 4 0.96 0.85
 -5 16 -4 1.66 0.68
 -5 16 -4 0.13 0.55
 5 -16 4 0.92 0.84
 -6 16 -4 0.54 0.59
 -6 16 -4 0.34 0.61
 6 -16 4 -0.56 1.17
 -7 16 -4 5.16 0.85
 7 -16 4 6.12 1.06
 -8 16 -4 1.24 0.99
 -9 16 -4 13.77 1.44
 -10 16 -4 0.34 0.75
 -11 16 -4 0.59 0.78
 -12 16 -4 -0.06 0.83
 -13 16 -4 2.1 1.32
 -14 16 -4 1.52 1.32
 15 15 -4 -1.13 1.28
 15 15 -4 -0.38 0.73
 14 15 -4 0.87 1.22
 14 15 -4 0.5 0.74
 13 15 -4 -0.67 0.69
 13 15 -4 -0.78 1.18
 12 15 -4 4.77 0.97
 12 15 -4 2.59 1.05
 11 15 -4 -0.98 0.66
 11 15 -4 0.26 0.82
 10 15 -4 6.5 1.35
 10 15 -4 8.21 0.95
 9 15 -4 0.81 0.66
 9 15 -4 -0.78 0.8
 8 15 -4 0.84 0.66
 8 15 -4 -0.83 1.11
 7 15 -4 -0.39 0.63
 7 15 -4 -0.23 0.73
 6 15 -4 17.51 1.36
 6 15 -4 14.48 1.36
 5 15 -4 0.65 0.7
 5 15 -4 -0.42 0.6
 4 15 -4 0.68 0.71
 3 15 -4 0.7 0.98
 2 15 -4 0.96 0.96
 1 15 -4 0.11 0.35
 1 15 -4 -0.07 0.89
 -1 -15 4 0.75 0.75
 0 15 -4 16.52 1.28
 0 15 -4 18.2 1.16
 0 -15 4 21.07 1.59
 -1 15 -4 0.46 0.48
 -1 15 -4 0.82 0.57
 1 -15 4 1.25 0.73
 -2 15 -4 0.36 0.53
 -2 15 -4 1.14 0.77
 2 -15 4 0.6 0.74
 -3 15 -4 -0.66 0.72
 -3 15 -4 0.33 0.61
 3 -15 4 1.5 1.07
 -4 15 -4 1.16 0.69
 -4 15 -4 0.62 0.68
 4 -15 4 1.92 1.14
 -5 15 -4 -0.69 0.75
 -5 15 -4 0.46 0.62
 5 -15 4 0.64 0.78
 -6 15 -4 16.9 1.19
 -6 15 -4 14.16 1.08
 6 -15 4 14.54 1.32
 -7 15 -4 1.3 0.91
 -8 15 -4 2.02 1
 -9 15 -4 1.12 1.01
 -10 15 -4 5.19 1.19
 -11 15 -4 -0.01 1.07
 -12 15 -4 4.26 1.27
 -13 15 -4 -1.27 1.23
 -14 15 -4 0.6 0.89
 -15 15 -4 0.17 1.23
 16 14 -4 0.24 1.22
 16 14 -4 -1.67 1.01
 15 14 -4 0.66 1.26
 15 14 -4 0.99 1.04
 14 14 -4 -0.2 1.21
 14 14 -4 0.02 0.69
 13 14 -4 4.06 0.84
 13 14 -4 3.48 1.26
 12 14 -4 -0.14 0.94
 12 14 -4 1.8 1.16
 11 14 -4 31.77 2.15
 11 14 -4 29.67 1.92
 10 14 -4 -0.61 0.77
 10 14 -4 0.48 0.65
 9 14 -4 1.16 0.65
 9 14 -4 0.79 1.12
 8 14 -4 0.73 0.66
 8 14 -4 1.24 0.78
 7 14 -4 13.19 1.38
 7 14 -4 11.43 1.04
 6 14 -4 -0.31 0.67
 6 14 -4 -0.18 0.6
 5 14 -4 39.38 2.95
 5 14 -4 42.38 2.29
 4 14 -4 0.9 0.63
 4 14 -4 0.64 0.66
 3 14 -4 -0.68 0.61
 3 14 -4 0.19 0.24
 2 14 -4 0.8 0.86
 1 14 -4 28.71 1.63
 1 14 -4 29.83 2.07
 0 14 -4 2.28 0.46
 0 14 -4 3.5 0.88
 0 14 -4 1.41 0.46
 0 -14 4 3.46 0.8
 -1 14 -4 27.84 1.87
 -1 14 -4 28.41 1.59
 1 -14 4 29.75 1.91
 -2 14 -4 -0.9 0.52
 -2 14 -4 0.76 0.72
 2 -14 4 0.16 0.7
 -3 14 -4 0.85 0.44
 -3 14 -4 0.13 0.66
 3 -14 4 1.14 1
 -4 14 -4 0.19 0.46
 -4 14 -4 1.02 0.63
 4 -14 4 1.61 1.06
 -5 14 -4 43.58 2.39
 -5 14 -4 41.95 2.47
 5 -14 4 44.01 2.59
 -6 14 -4 0.97 0.55
 -6 14 -4 0.5 0.83
 6 -14 4 0.45 0.75
 -7 14 -4 14.06 1.02
 -7 14 -4 14.85 1.33
 7 -14 4 13.63 1.29
 -8 14 -4 0.46 0.53
 -8 14 -4 0.2 0.64
 -9 14 -4 -0.66 0.96
 -10 14 -4 0.71 1.05
 -11 14 -4 20.38 1.83
 -12 14 -4 1.3 1.12
 -13 14 -4 3.2 0.95
 -14 14 -4 0.18 0.86
 -15 14 -4 0.82 1.27
 -16 14 -4 -0.22 0.83
 17 13 -4 -1.08 1.25
 17 13 -4 -0.66 1.02
 16 13 -4 4.69 1.37
 16 13 -4 2.46 1.07
 15 13 -4 -0.09 0.89
 15 13 -4 0.79 1.01
 14 13 -4 1.59 1.01
 14 13 -4 6.09 1.01
 13 13 -4 0.92 0.83
 13 13 -4 -0.87 0.67
 12 13 -4 2.51 1.03
 12 13 -4 1.57 0.82
 11 13 -4 1.26 0.78
 11 13 -4 0.19 0.64
 10 13 -4 2.3 1.07
 10 13 -4 0.07 0.63
 9 13 -4 0.63 1.01
 9 13 -4 0.47 0.63
 8 13 -4 4.41 0.87
 -8 -13 4 4.2 0.87
 7 13 -4 -0.31 0.87
 7 13 -4 1.97 1.02
 -7 -13 4 -0.47 0.99
 6 13 -4 12.97 1.06
 6 13 -4 12.89 1.25
 -6 -13 4 13.47 1.15
 5 13 -4 1.17 0.88
 5 13 -4 1.68 0.71
 -5 -13 4 1.78 0.94
 4 13 -4 -0.59 0.63
 4 13 -4 -0.61 0.82
 4 13 -4 0.05 0.18
 -4 -13 4 0.4 0.59
 3 13 -4 0.61 0.62
 3 13 -4 -0.15 0.22
 3 13 -4 0.35 0.25
 -3 -13 4 0.41 0.56
 2 13 -4 3.25 0.41
 2 13 -4 3.24 0.42
 2 13 -4 3.17 0.69
 -2 -13 4 2.92 0.62
 1 13 -4 1.58 0.82
 1 13 -4 1.03 0.42
 1 13 -4 1.47 0.37
 -1 -13 4 2.22 0.71
 0 13 -4 20.22 1.17
 0 13 -4 21.44 1.16
 0 13 -4 19.72 1.63
 0 -13 4 21.75 1.38
 0 -13 4 21.1 1.41
 -1 13 -4 1.41 0.48
 -1 13 -4 1.9 0.56
 1 -13 4 1.24 0.43
 1 -13 4 1.2 0.93
 1 -13 4 1.14 0.63
 -2 13 -4 2.79 0.57
 -2 13 -4 2.61 0.59
 2 -13 4 4.29 0.78
 -3 13 -4 -0.46 0.62
 -3 13 -4 0.37 0.57
 3 -13 4 -0.13 0.94
 -4 13 -4 0.16 0.64
 -4 13 -4 0.28 0.58
 4 -13 4 -0.16 0.98
 -5 13 -4 1.46 0.58
 -5 13 -4 2.56 0.76
 5 -13 4 -0.07 0.96
 -6 13 -4 10.26 0.94
 -6 13 -4 10.74 1
 6 -13 4 13.84 1.35
 -7 13 -4 1.06 0.88
 -7 13 -4 -0.09 0.44
 7 -13 4 0.42 0.76
 -8 13 -4 5.81 1.05
 -8 13 -4 5.2 0.61
 -9 13 -4 -0.59 0.94
 -10 13 -4 2.44 0.82
 -11 13 -4 -0.87 0.74
 -12 13 -4 5.35 0.97
 -13 13 -4 -1.37 1.12
 -14 13 -4 2.17 1.22
 -15 13 -4 0.75 0.89
 -16 13 -4 -0.04 1.25
 -17 13 -4 0.26 0.9
 18 12 -4 -0.21 0.91
 17 12 -4 -0.13 1.01
 17 12 -4 1.35 1.31
 16 12 -4 0.11 1.23
 16 12 -4 -0.48 0.98
 15 12 -4 3.5 0.97
 15 12 -4 6.18 0.89
 14 12 -4 0.17 0.92
 14 12 -4 -0.22 0.8
 13 12 -4 3.08 1
 13 12 -4 5.21 1.19
 12 12 -4 -0.82 0.64
 12 12 -4 1.04 1.08
 -12 -12 4 0.26 0.84
 11 12 -4 -0.47 0.92
 11 12 -4 1.84 1.03
 -11 -12 4 1.38 0.82
 10 12 -4 0.86 0.87
 -10 -12 4 0.08 0.73
 9 12 -4 18.65 2.16
 -9 -12 4 15.89 1.35
 8 12 -4 -0.39 0.6
 -8 -12 4 0.41 0.69
 7 12 -4 2 0.87
 -7 -12 4 2.09 0.99
 6 12 -4 -0.87 0.58
 -6 -12 4 0.77 0.88
 5 12 -4 2.06 0.62
 -5 -12 4 1.73 0.65
 4 12 -4 0.39 0.21
 4 12 -4 0.03 0.19
 4 12 -4 0.15 0.58
 -4 -12 4 0.64 0.8
 3 12 -4 40.13 2.14
 3 12 -4 40.45 2.31
 -3 -12 4 40.3 2.24
 2 12 -4 0.41 0.28
 -2 -12 4 0.98 0.53
 -2 -12 4 -0.21 0.32
 -1 -12 4 0.38 0.38
 -1 -12 4 0.26 0.46
 0 12 -4 0.71 0.4
 0 -12 4 0.7 0.6
 0 -12 4 1.69 0.9
 0 -12 4 1.25 0.44
 -1 12 -4 -0.01 0.44
 1 -12 4 -0.22 0.6
 1 -12 4 0.03 0.39
 1 -12 4 -0.28 0.55
 -2 12 -4 -0.15 0.46
 -2 12 -4 0.36 0.5
 2 -12 4 0.1 0.88
 2 -12 4 0.27 0.51
 -3 12 -4 39.78 2.03
 -3 12 -4 40.16 3.44
 3 -12 4 38.38 2.18
 3 -12 4 39.79 2.15
 -4 12 -4 -0.23 0.62
 -4 12 -4 0.73 0.41
 4 -12 4 1.11 0.92
 4 -12 4 0.26 0.4
 -5 12 -4 1.92 0.56
 -5 12 -4 2.41 0.54
 5 -12 4 1.97 0.94
 -6 12 -4 0.43 0.4
 -6 12 -4 0.91 0.6
 -6 12 -4 0.12 0.52
 6 -12 4 0.16 0.94
 -7 12 -4 3.24 0.69
 -7 12 -4 1.96 0.43
 -7 12 -4 2.8 0.49
 7 -12 4 2.4 0.79
 -8 12 -4 0.59 0.89
 -8 12 -4 0.54 0.45
 -9 12 -4 20.31 1.37
 -9 12 -4 20.29 1.45
 -11 12 -4 2.46 1.1
 -12 12 -4 0.91 1.13
 -13 12 -4 2.79 0.9
 -14 12 -4 -0.16 0.81
 -15 12 -4 4.7 1.34
 -16 12 -4 -0.85 0.9
 -17 12 -4 0.01 1.25
 -18 12 -4 -0.91 0.95
 18 11 -4 1.8 0.95
 17 11 -4 0.86 1.25
 16 11 -4 -0.26 0.77
 16 11 -4 0.05 0.68
 15 11 -4 -0.15 1.13
 15 11 -4 0.98 0.7
 14 11 -4 29.3 1.88
 14 11 -4 31.4 2.34
 -14 -11 4 31.49 2.08
 13 11 -4 -0.35 0.92
 13 11 -4 0.89 1.12
 -13 -11 4 0.29 1.19
 12 11 -4 1.66 0.78
 12 11 -4 0.96 0.66
 -12 -11 4 0.97 1.12
 11 11 -4 1.2 0.9
 -11 -11 4 1.49 1.12
 10 11 -4 3.48 0.92
 -10 -11 4 0.5 0.75
 9 11 -4 1.87 0.87
 -9 -11 4 2.24 0.76
 8 11 -4 49.15 2.49
 -8 -11 4 52.5 2.81
 7 11 -4 -1.02 0.79
 -7 -11 4 -0.57 0.64
 6 11 -4 0.57 0.56
 -6 -11 4 -0.77 0.84
 5 11 -4 5.35 0.3
 5 11 -4 4.63 0.69
 5 11 -4 4.7 0.28
 -5 -11 4 4.99 0.92
 4 11 -4 28.27 1.64
 4 11 -4 26.88 1.52
 -4 -11 4 26.71 1.6
 3 11 -4 -0.41 0.53
 3 11 -4 -0.32 0.27
 -3 -11 4 0.35 0.71
 -3 -11 4 -0.07 0.27
 2 11 -4 30.5 1.58
 -2 -11 4 29.57 1.54
 -2 -11 4 28.7 1.65
 1 11 -4 0.61 0.36
 -1 -11 4 1.44 0.4
 -1 -11 4 0.14 0.62
 0 11 -4 0.93 0.4
 0 -11 4 -0.75 0.56
 0 -11 4 0.53 0.35
 -1 11 -4 1.11 0.45
 1 -11 4 0.6 0.41
 1 -11 4 -0.44 0.82
 1 -11 4 1.19 0.54
 -2 11 -4 27.96 1.53
 2 -11 4 31.43 1.73
 2 -11 4 25.6 1.62
 2 -11 4 28.73 1.79
 -3 11 -4 0.17 0.38
 3 -11 4 -0.02 0.59
 3 -11 4 0.65 0.54
 -4 11 -4 24.8 1.46
 4 -11 4 26.72 1.61
 4 -11 4 28.72 1.49
 -5 11 -4 4.56 0.58
 -5 11 -4 5.16 0.8
 5 -11 4 5.63 0.97
 5 -11 4 4.29 0.54
 -6 11 -4 -0.19 0.38
 -6 11 -4 -0.53 0.53
 -6 11 -4 0.14 0.5
 6 -11 4 -0.39 0.35
 6 -11 4 0.46 0.89
 -7 11 -4 0.58 0.4
 -7 11 -4 0.11 0.55
 -7 11 -4 -0.06 0.34
 7 -11 4 0.37 0.67
 -8 11 -4 52.29 2.78
 -8 11 -4 45.8 2.9
 -8 11 -4 48.23 2.84
 -9 11 -4 0.75 0.68
 -9 11 -4 0.96 0.36
 -10 11 -4 0.94 0.99
 -11 11 -4 0.23 1.01
 -12 11 -4 1 1.1
 -13 11 -4 2.42 1.17
 -14 11 -4 27.43 1.93
 -15 11 -4 -0.47 0.84
 -16 11 -4 0.74 1.24
 -17 11 -4 -1.26 0.89
 -18 11 -4 1.53 0.93
 19 10 -4 3.18 1.33
 18 10 -4 1.09 0.87
 17 10 -4 1.12 1.14
 16 10 -4 1.27 0.82
 -15 -10 4 5.77 1.09
 14 10 -4 0.59 0.8
 14 10 -4 0.17 0.65
 -14 -10 4 -0.99 0.82
 13 10 -4 2.25 0.69
 -13 -10 4 4.28 1.21
 12 10 -4 0.59 0.87
 -12 -10 4 -1.4 0.76
 -11 -10 4 3.2 1.1
 10 10 -4 0.15 0.58
 -10 -10 4 0.88 1.03
 9 10 -4 21.04 1.36
 -9 -10 4 23.99 1.68
 8 10 -4 1.23 0.78
 -8 -10 4 0.68 0.64
 7 10 -4 7.12 0.96
 -7 -10 4 6.93 0.85
 6 10 -4 4.63 0.68
 -6 -10 4 4.25 0.74
 5 10 -4 5.78 0.37
 5 10 -4 5.46 0.88
 -5 -10 4 4.25 0.74
 -5 -10 4 4.81 0.34
 4 10 -4 0.66 0.53
 4 10 -4 0.33 0.22
 -4 -10 4 0.59 0.27
 -4 -10 4 0.99 0.56
 3 10 -4 58.32 3.08
 3 10 -4 58.99 3.3
 -3 -10 4 58.32 3.06
 -3 -10 4 59.41 2.96
 2 10 -4 0.04 0.29
 2 10 -4 0.27 0.51
 -2 -10 4 1.22 0.7
 1 10 -4 0.17 0.32
 -1 -10 4 0.02 0.43
 -1 -10 4 -0.06 0.3
 0 10 -4 0.91 0.4
 0 -10 4 1.2 0.59
 0 -10 4 1.24 0.61
 0 -10 4 1 0.45
 -1 10 -4 0.57 0.31
 1 -10 4 -0.49 0.52
 1 -10 4 -0.32 0.79
 1 -10 4 -0.19 0.27
 -2 10 -4 1.04 0.51
 2 -10 4 0.87 0.79
 2 -10 4 1.2 0.5
 2 -10 4 0.23 0.41
 -3 10 -4 55.64 4.02
 -3 10 -4 56.48 2.92
 3 -10 4 57.72 2.91
 3 -10 4 63.67 3.29
 -4 10 -4 -0.51 0.46
 -4 10 -4 0.79 0.61
 4 -10 4 0.29 0.83
 4 -10 4 1.07 0.41
 -5 10 -4 6.12 0.63
 -5 10 -4 6.32 0.81
 5 -10 4 6.49 0.79
 5 -10 4 5.6 0.54
 -6 10 -4 4.07 0.52
 -6 10 -4 4.25 0.64
 6 -10 4 5.87 0.77
 6 -10 4 4.66 0.44
 -7 10 -4 8.32 0.62
 -7 10 -4 7.87 0.81
 7 -10 4 7.07 0.52
 7 -10 4 7.3 0.89
 -8 10 -4 0.96 0.32
 -8 10 -4 0.47 0.4
 -8 10 -4 1.79 0.82
 8 -10 4 0.58 0.24
 -9 10 -4 19.89 1.4
 -9 10 -4 22.65 1.46
 -9 10 -4 22.22 1.37
 -10 10 -4 0.85 0.32
 -10 10 -4 0.14 0.96
 -11 10 -4 2.1 1.05
 -12 10 -4 -0.06 1.03
 -13 10 -4 4.29 1.19
 -14 10 -4 0.32 1.15
 -15 10 -4 5.02 1.01
 -16 10 -4 0.09 1.15
 -17 10 -4 1.78 0.91
 -18 10 -4 -0.39 1.26
 -19 10 -4 4.54 1.49
 19 9 -4 -0.01 0.82
 18 9 -4 4.18 0.93
 17 9 -4 0.96 1.14
 16 9 -4 15.29 1.35
 -16 -9 4 11.11 1.59
 -15 -9 4 -0.72 0.84
 -14 -9 4 1.29 1.16
 -13 -9 4 0.08 0.75
 12 9 -4 19.18 1.28
 -12 -9 4 19.3 1.67
 11 9 -4 0.71 0.59
 -11 -9 4 1.19 0.74
 10 9 -4 19.87 1.24
 -10 -9 4 18.06 1.53
 9 9 -4 2.3 0.61
 -9 -9 4 4.18 1.05
 8 9 -4 0.31 0.75
 -8 -9 4 -0.01 0.63
 7 9 -4 1.9 0.57
 -7 -9 4 3.11 0.94
 6 9 -4 65.31 3.43
 6 9 -4 68.94 3.74
 -6 -9 4 69.55 3.39
 -6 -9 4 71.29 3.77
 5 9 -4 5.17 0.36
 5 9 -4 6.44 0.86
 -5 -9 4 5.29 0.36
 -5 -9 4 6.03 0.75
 4 9 -4 3.37 0.33
 4 9 -4 3.39 0.59
 -4 -9 4 2.95 0.32
 -4 -9 4 2.39 0.6
 3 9 -4 2.67 0.37
 3 9 -4 2.68 0.57
 -3 -9 4 1.86 0.33
 -3 -9 4 1.91 0.54
 2 9 -4 7.93 0.57
 2 9 -4 8.05 0.75
 -2 -9 4 8.6 0.59
 -2 -9 4 8.72 0.75
 1 9 -4 0.37 0.35
 -1 -9 4 0.05 0.37
 -1 -9 4 0.22 0.42
 0 9 -4 69.09 3.41
 0 -9 4 67.44 3.54
 0 -9 4 67.62 3.56
 -1 9 -4 0.62 0.44
 1 -9 4 0.06 0.49
 1 -9 4 -0.34 0.74
 1 -9 4 0.38 0.4
 -2 9 -4 9.26 0.74
 -2 9 -4 8 0.78
 2 -9 4 9.5 0.73
 2 -9 4 8.52 0.69
 2 -9 4 8.66 0.96
 -3 9 -4 2.94 0.58
 -3 9 -4 1.89 0.5
 3 -9 4 1.78 0.52
 3 -9 4 2.56 0.38
 3 -9 4 2.34 0.79
 -4 9 -4 3.67 0.54
 4 -9 4 4.11 0.66
 4 -9 4 3.99 0.56
 -5 9 -4 5.35 0.58
 -5 9 -4 5.43 0.64
 5 -9 4 5.8 0.91
 5 -9 4 5.95 0.52
 -6 9 -4 68.29 4.01
 -6 9 -4 69.42 3.38
 6 -9 4 67 3.64
 6 -9 4 70.35 3.73
 -7 9 -4 1.61 0.78
 -7 9 -4 2.22 0.46
 7 -9 4 2.3 0.35
 -8 9 -4 -0.14 0.31
 -8 9 -4 -0.34 0.76
 8 -9 4 -0.01 0.27
 -9 9 -4 4.56 0.47
 -9 9 -4 5.55 0.76
 -9 9 -4 3.8 0.42
 9 -9 4 5.03 0.34
 -10 9 -4 18.76 1.22
 -10 9 -4 21.08 1.21
 -10 9 -4 22.27 1.57
 -11 9 -4 0.4 0.95
 -12 9 -4 22.43 1.71
 -13 9 -4 -0.36 1.02
 -14 9 -4 0.01 1.06
 -15 9 -4 0.26 0.81
 -16 9 -4 10.94 1.47
 -17 9 -4 0.22 0.85
 -18 9 -4 2.88 1.35
 -19 9 -4 0.13 0.98
 20 8 -4 2.15 0.89
 19 8 -4 1.44 0.8
 18 8 -4 -0.96 0.76
 -18 -8 4 -0.01 0.9
 -17 -8 4 23.14 1.97
 -16 -8 4 0.75 1.19
 -15 -8 4 0.61 0.82
 -14 -8 4 1.13 1.09
 -13 -8 4 7.69 1.27
 -12 -8 4 -0.6 0.67
 -11 -8 4 47.84 2.71
 10 8 -4 0.01 0.76
 -10 -8 4 2.13 0.74
 9 8 -4 0.33 0.72
 -9 -8 4 0.91 0.96
 8 8 -4 10.81 0.89
 -8 -8 4 11.98 0.55
 -8 -8 4 12.38 1.11
 -8 -8 4 11.61 0.6
 7 8 -4 21.3 1.11
 7 8 -4 17.4 1.16
 -7 -8 4 19.36 1.45
 -7 -8 4 19.03 1.04
 6 8 -4 1.91 0.25
 6 8 -4 1.19 0.52
 -6 -8 4 2.15 0.61
 -6 -8 4 2.13 0.25
 5 8 -4 80.93 4.19
 5 8 -4 85.5 4.75
 -5 -8 4 83.2 4.4
 -5 -8 4 85.5 4.46
 4 8 -4 2.52 0.72
 4 8 -4 2.25 0.33
 -4 -8 4 3.94 0.61
 -4 -8 4 3.18 0.33
 3 8 -4 -0.2 0.66
 3 8 -4 -0.24 0.26
 -3 -8 4 0.26 0.29
 -3 -8 4 0.07 0.66
 2 8 -4 0.49 0.38
 2 8 -4 0.04 0.45
 -2 -8 4 0.05 0.33
 -2 -8 4 -0.36 0.62
 1 8 -4 61.59 3.15
 -1 -8 4 60.45 3.11
 -1 -8 4 58.63 2.91
 0 8 -4 0.35 0.39
 0 -8 4 1.02 0.38
 0 -8 4 0.34 0.38
 -1 8 -4 61.19 3.09
 -1 8 -4 61.09 3.83
 1 -8 4 63.07 3.55
 1 -8 4 60.7 3.39
 -2 8 -4 0.19 0.47
 -2 8 -4 -0.08 0.46
 2 -8 4 0.84 0.32
 2 -8 4 0.48 0.71
 2 -8 4 0.3 0.46
 -3 8 -4 0.42 0.52
 -3 8 -4 0.05 0.3
 3 -8 4 0.4 0.69
 3 -8 4 0.01 0.46
 3 -8 4 -0.13 0.4
 -4 8 -4 1.79 0.37
 -4 8 -4 2.54 0.47
 4 -8 4 2.13 0.42
 4 -8 4 3.18 0.59
 -5 8 -4 84.09 4.24
 -5 8 -4 84.77 4.89
 5 -8 4 82.61 4.41
 5 -8 4 81.42 4.21
 -6 8 -4 2.11 0.71
 -6 8 -4 0.78 0.29
 6 -8 4 1.96 0.56
 6 -8 4 0.81 0.38
 -7 8 -4 21.02 1.14
 -7 8 -4 19.43 1.26
 7 -8 4 18.92 1.26
 7 -8 4 20.6 1.18
 -8 8 -4 15.3 1.06
 -8 8 -4 12.55 0.83
 8 -8 4 11.62 0.82
 -9 8 -4 0.71 0.83
 -9 8 -4 0.33 0.31
 9 -8 4 -0.06 0.24
 -10 8 -4 0.76 0.27
 -10 8 -4 0.58 0.62
 10 -8 4 0.73 0.2
 -11 8 -4 46.71 2.77
 -11 8 -4 46.64 3.06
 -11 8 -4 48.72 2.51
 -12 8 -4 0.43 0.99
 -13 8 -4 6.29 1.17
 -14 8 -4 1.04 1.04
 -15 8 -4 1.65 0.83
 -16 8 -4 1.21 1.19
 -17 8 -4 29.93 2.02
 -18 8 -4 -1.58 1.29
 -19 8 -4 -0.01 0.95
 -20 8 -4 0.33 1.01
 20 7 -4 6.38 1.01
 19 7 -4 0.5 0.77
 -19 -7 4 0 0.87
 18 7 -4 0.23 0.75
 -18 -7 4 -0.24 1.23
 -17 -7 4 -0.83 1.16
 -16 -7 4 3.39 1.2
 -15 -7 4 -0.22 0.76
 -14 -7 4 12.81 1.22
 -13 -7 4 0.22 0.18
 -13 -7 4 -2.34 0.98
 -12 -7 4 1.99 1.05
 -12 -7 4 3.04 0.27
 -11 -7 4 -0.85 0.68
 -11 -7 4 0.68 0.21
 -10 -7 4 6.67 0.89
 -10 -7 4 8.15 0.45
 -10 -7 4 6.67 0.47
 9 7 -4 1.95 0.55
 -9 -7 4 2.53 0.29
 -9 -7 4 2.2 0.26
 -9 -7 4 1.88 0.92
 8 7 -4 22.6 1.27
 8 7 -4 20.75 1.24
 -8 -7 4 21.24 1.17
 -8 -7 4 20.21 1.52
 7 7 -4 2.99 0.56
 7 7 -4 2.65 0.3
 -7 -7 4 2.36 0.28
 -7 -7 4 2.75 0.64
 6 7 -4 15.39 0.97
 6 7 -4 13.42 0.77
 -6 -7 4 14.09 0.79
 5 7 -4 0.02 0.27
 5 7 -4 0.1 0.65
 -5 -7 4 0.19 0.73
 -5 -7 4 0.32 0.26
 4 7 -4 0.24 0.25
 4 7 -4 0.23 0.63
 -4 -7 4 0.45 0.23
 -4 -7 4 1.52 0.51
 3 7 -4 0.48 0.45
 3 7 -4 -0.24 0.34
 -3 -7 4 -0.04 0.45
 -3 -7 4 0.14 0.32
 2 7 -4 10.37 0.63
 2 7 -4 10.77 0.78
 -2 -7 4 11.36 0.66
 -2 -7 4 10.62 0.92
 1 7 -4 5.07 0.51
 -1 -7 4 5.98 0.6
 -1 -7 4 5.57 0.48
 0 7 -4 32.04 2.41
 0 7 -4 32.47 1.65
 0 -7 4 31.78 2.03
 0 -7 4 35.89 1.99
 -1 7 -4 4.63 0.55
 1 -7 4 4.13 0.49
 -2 7 -4 9.84 0.7
 2 -7 4 9.41 0.81
 2 -7 4 12.35 0.91
 -3 7 -4 -0.14 0.35
 3 -7 4 0.07 0.45
 3 -7 4 -0.37 0.46
 -4 7 -4 0.3 0.41
 4 -7 4 0.74 0.47
 -5 7 -4 0.53 0.44
 5 -7 4 0.48 0.67
 -6 7 -4 13.51 0.97
 6 -7 4 14.68 0.99
 -7 7 -4 3.05 0.59
 7 -7 4 2.86 0.77
 -8 7 -4 21.56 1.34
 -9 7 -4 1.85 0.36
 -9 7 -4 1.83 0.63
 -10 7 -4 7.2 0.55
 -10 7 -4 8.73 1.09
 -11 7 -4 0.48 0.65
 -11 7 -4 1.04 0.27
 -12 7 -4 2.55 0.77
 -13 7 -4 0.96 0.74
 -14 7 -4 11.62 1.18
 -15 7 -4 0.73 0.8
 -16 7 -4 6.77 1.36
 -17 7 -4 -0.49 0.85
 -18 7 -4 -1.1 1.26
 -19 7 -4 0.03 0.9
 -20 7 -4 4.49 1.12
 20 6 -4 -1.49 1.08
 19 6 -4 12.31 1.28
 -19 -6 4 10.67 1.57
 -18 -6 4 0.91 1.2
 -17 -6 4 1.13 1.16
 -16 -6 4 -0.66 1.1
 -15 -6 4 16.27 1.56
 -14 -6 4 0.74 0.73
 -14 -6 4 0.11 0.29
 -13 -6 4 13.42 0.73
 -13 -6 4 11.88 1.18
 -12 -6 4 0.88 0.27
 -12 -6 4 0.83 0.71
 -11 -6 4 0.45 0.28
 -11 -6 4 -0.08 0.25
 -11 -6 4 -0.38 0.65
 -10 -6 4 4.42 0.37
 -10 -6 4 4.05 0.41
 -10 -6 4 5.58 0.81
 9 6 -4 68.08 3.82
 -9 -6 4 73.37 3.48
 -9 -6 4 65.03 3.93
 8 6 -4 2.69 0.36
 8 6 -4 1.24 0.69
 -8 -6 4 2.66 0.31
 -8 -6 4 2.3 0.85
 7 6 -4 14.43 1.03
 7 6 -4 14.14 0.87
 -7 -6 4 14.24 0.76
 -7 -6 4 12.93 1.18
 6 6 -4 14.72 0.76
 6 6 -4 12.59 0.89
 -6 -6 4 13.77 0.84
 -6 -6 4 13.23 1.12
 5 6 -4 0.16 0.6
 5 6 -4 0.36 0.26
 -5 -6 4 -0.5 0.7
 -5 -6 4 0.18 0.29
 4 6 -4 2.56 0.5
 4 6 -4 4.04 0.38
 -4 -6 4 3.29 0.4
 -4 -6 4 3.9 0.76
 3 6 -4 121.2 6.5
 3 6 -4 130.66 6.42
 -3 -6 4 121.42 7.45
 -3 -6 4 127.1 7.74
 2 6 -4 0.79 0.59
 2 6 -4 1.16 0.26
 -2 -6 4 1.42 0.35
 1 6 -4 6.02 0.52
 -1 -6 4 4.95 0.48
 -1 -6 4 5.03 0.51
 0 6 -4 8.84 0.65
 0 -6 4 7.22 0.69
 0 -6 4 8.23 0.68
 -1 6 -4 6.19 0.59
 1 -6 4 5.82 0.54
 1 -6 4 5.48 0.55
 -2 6 -4 1.57 0.38
 2 -6 4 0.78 0.51
 2 -6 4 0.35 0.46
 2 -6 4 1.72 0.43
 -3 6 -4 120.39 5.66
 3 -6 4 119.48 5.59
 3 -6 4 127.17 5.89
 3 -6 4 120.07 6.08
 -4 6 -4 3.82 0.64
 4 -6 4 3.62 0.7
 -5 6 -4 0.28 0.44
 5 -6 4 -0.11 0.43
 -6 6 -4 12.68 1
 6 -6 4 11.95 0.88
 -7 6 -4 10.64 0.89
 7 -6 4 12.2 0.87
 -8 6 -4 3.37 0.82
 -9 6 -4 69.65 3.37
 -10 6 -4 4.58 0.75
 -11 6 -4 0.18 0.86
 -12 6 -4 1.03 0.94
 -13 6 -4 12.26 1.34
 -14 6 -4 -0.85 1.04
 -15 6 -4 18.71 1.65
 -16 6 -4 -0.1 0.81
 -17 6 -4 2.09 1.25
 -19 6 -4 15.52 1.75
 -20 6 -4 1.08 0.96
 21 5 -4 0.56 1.02
 -20 -5 4 12.88 1.36
 -19 -5 4 -0.22 0.82
 -18 -5 4 1.97 0.88
 -17 -5 4 -0.83 1.09
 -16 -5 4 -0.91 1.03
 -15 -5 4 0.05 1.02
 -15 -5 4 0.42 0.38
 -14 -5 4 38.46 2.54
 -14 -5 4 44.03 2.34
 -13 -5 4 0.79 0.38
 -13 -5 4 0.08 1.01
 -12 -5 4 2.2 0.31
 -12 -5 4 1.21 0.98
 -12 -5 4 1.52 0.41
 -11 -5 4 4.88 0.41
 -11 -5 4 4.25 0.99
 -11 -5 4 5.23 0.48
 10 5 -4 6.5 0.54
 -10 -5 4 5.56 0.79
 9 5 -4 5.83 0.49
 -9 -5 4 5.65 0.45
 -9 -5 4 4.46 0.74
 8 5 -4 84.79 4.86
 -8 -5 4 81.46 4.15
 -8 -5 4 83.89 4.43
 7 5 -4 0.29 0.27
 7 5 -4 0.05 0.42
 -7 -5 4 -0.12 0.52
 -7 -5 4 0 0.3
 6 5 -4 0.65 0.33
 6 5 -4 -0.17 0.57
 -6 -5 4 0.5 0.32
 -6 -5 4 -1.36 0.7
 5 5 -4 16.8 0.96
 5 5 -4 17.98 1.1
 -5 -5 4 15.64 1.21
 -5 -5 4 17 0.89
 4 5 -4 85.89 4.05
 4 5 -4 77.5 4.23
 -4 -5 4 83.01 4.78
 3 5 -4 0.92 0.4
 3 5 -4 0.84 0.34
 -3 -5 4 0.47 0.32
 2 5 -4 52.7 2.55
 2 5 -4 51.58 2.62
 -2 -5 4 50.86 2.41
 1 5 -4 0.15 0.38
 -1 -5 4 -0.35 0.34
 0 5 -4 4.6 0.55
 0 -5 4 5.69 0.59
 0 -5 4 5.29 0.44
 -1 5 -4 0.66 0.46
 1 -5 4 1.34 0.47
 1 -5 4 0.14 0.27
 -2 5 -4 50.93 2.89
 2 -5 4 53.77 2.42
 2 -5 4 51.54 2.81
 -3 5 -4 0.79 0.39
 3 -5 4 0.24 0.49
 3 -5 4 0.42 0.41
 3 -5 4 0.24 0.3
 -4 5 -4 80.35 3.83
 4 -5 4 78.13 3.85
 4 -5 4 73.73 3.67
 4 -5 4 77.52 4.37
 -5 5 -4 15.22 1.09
 5 -5 4 17.38 1.08
 -6 5 -4 0.18 0.63
 6 -5 4 0.34 0.4
 -7 5 -4 -0.18 0.47
 7 -5 4 1.13 0.6
 -8 5 -4 82.42 3.92
 8 -5 4 79.26 4.05
 -9 5 -4 4.13 0.7
 9 -5 4 6.24 0.65
 -10 5 -4 8.98 0.89
 -11 5 -4 4.68 0.98
 -12 5 -4 1.09 0.67
 -12 5 -4 1.96 0.26
 -13 5 -4 1.5 0.73
 -14 5 -4 42.98 2.39
 -15 5 -4 0.31 0.77
 -16 5 -4 1.94 1.16
 -17 5 -4 0.03 0.84
 -18 5 -4 1.98 0.91
 -19 5 -4 1.28 0.93
 -20 5 -4 13.19 1.66
 -21 5 -4 2.08 1.75
 21 4 -4 0.75 0.7
 -20 -4 4 2.76 1.24
 -19 -4 4 4.84 1.25
 -18 -4 4 -0.78 0.8
 -17 -4 4 14.18 1.28
 -16 -4 4 0.09 0.39
 -16 -4 4 -0.28 1.03
 -15 -4 4 1.22 0.42
 -15 -4 4 2.05 1.08
 -14 -4 4 0.23 0.99
 -14 -4 4 0.8 0.39
 -13 -4 4 0.74 0.39
 -13 -4 4 0.06 0.3
 -13 -4 4 -1.13 0.68
 -12 -4 4 0.13 0.28
 -12 -4 4 -0.01 0.43
 -12 -4 4 0.31 0.61
 -11 -4 4 26.04 1.76
 -11 -4 4 23.16 1.32
 -11 -4 4 25.33 1.49
 10 4 -4 0.95 0.42
 -10 -4 4 0.68 0.35
 -10 -4 4 1.41 0.85
 9 4 -4 2.63 0.39
 -9 -4 4 2.65 0.36
 8 4 -4 2.8 0.38
 -8 -4 4 2.25 0.35
 -8 -4 4 2.88 0.87
 7 4 -4 -0.09 0.31
 -7 -4 4 0.45 0.3
 -7 -4 4 -0.61 0.52
 6 4 -4 3.09 0.39
 6 4 -4 3.5 0.48
 -6 -4 4 3.37 0.37
 5 4 -4 81 4.18
 5 4 -4 87.47 4.82
 -5 -4 4 79.28 4.11
 4 4 -4 -0.31 0.32
 4 4 -4 -0.34 0.5
 -4 -4 4 -0.49 0.31
 3 4 -4 20.81 1.27
 3 4 -4 21.28 1.14
 -3 -4 4 22.39 1.12
 2 4 -4 0.38 0.49
 2 4 -4 0.47 0.38
 -2 -4 4 -0.14 0.36
 1 4 -4 23.61 1.48
 1 4 -4 26.93 1.38
 1 4 -4 28.2 1.45
 -1 -4 4 28.37 1.55
 0 4 -4 0.53 0.35
 0 4 -4 0.28 0.31
 0 -4 4 0.58 0.4
 0 -4 4 1.12 0.42
 -1 4 -4 29.81 1.46
 -1 4 -4 28.61 1.98
 1 -4 4 25.75 1.41
 1 -4 4 26.62 1.36
 -2 4 -4 0.57 0.36
 2 -4 4 0.03 0.42
 2 -4 4 0.3 0.31
 -3 4 -4 19.08 1.21
 3 -4 4 23.13 1.12
 3 -4 4 21.51 1.2
 -4 4 -4 -0.3 0.38
 4 -4 4 0.32 0.34
 4 -4 4 -0.12 0.54
 -5 4 -4 73.97 3.54
 5 -4 4 77.03 3.98
 -6 4 -4 2.92 0.54
 6 -4 4 3.37 0.47
 -7 4 -4 1.58 0.66
 7 -4 4 0.96 0.54
 -8 4 -4 1.22 0.55
 -9 4 -4 2.51 0.61
 9 -4 4 3.18 0.63
 -10 4 -4 -0.35 0.54
 -11 4 -4 28.13 1.76
 -12 4 -4 -0.06 0.63
 -12 4 -4 0.31 0.28
 -13 4 -4 -0.22 0.65
 -14 4 -4 1.55 0.75
 -15 4 -4 -0.1 0.73
 -16 4 -4 0.44 0.8
 -17 4 -4 20.91 1.77
 -18 4 -4 -0.34 0.82
 -19 4 -4 5.28 1.37
 -20 4 -4 1.49 0.91
 -21 4 -4 3.21 1.38
 -21 -3 4 -1.05 1.14
 -20 -3 4 0.21 0.8
 -19 -3 4 0.03 1.15
 -18 -3 4 10.43 1.38
 -17 -3 4 1.43 0.58
 -17 -3 4 -0.08 0.72
 -16 -3 4 27.9 1.99
 -16 -3 4 29.04 1.82
 -15 -3 4 -0.58 0.53
 -15 -3 4 0.3 0.99
 -14 -3 4 -0.27 0.68
 -14 -3 4 0.06 0.44
 -13 -3 4 -0.3 0.89
 -13 -3 4 -0.38 0.24
 -13 -3 4 0.27 0.42
 -12 -3 4 37.62 1.99
 -12 -3 4 41.38 2.56
 -12 -3 4 40.6 2.23
 11 3 -4 0.02 0.4
 -11 -3 4 0.51 0.59
 -11 -3 4 -0.13 0.32
 10 3 -4 61.32 3.33
 -10 -3 4 58.81 2.94
 -10 -3 4 58.41 3.08
 9 3 -4 2.54 0.42
 -9 -3 4 2.01 0.8
 -9 -3 4 2.39 0.31
 8 3 -4 0.2 0.37
 -8 -3 4 -0.23 0.22
 -8 -3 4 -0.33 0.52
 7 3 -4 0.3 0.25
 -7 -3 4 0.07 0.3
 6 3 -4 125.1 6.33
 -6 -3 4 122.36 5.92
 5 3 -4 1.31 0.39
 5 3 -4 0.85 0.36
 -5 -3 4 0.61 0.25
 4 3 -4 21.25 1.29
 4 3 -4 22.55 1.21
 -4 -3 4 21.39 1.1
 3 3 -4 4.2 0.41
 3 3 -4 3.43 0.53
 -3 -3 4 3.68 0.38
 2 3 -4 17.97 1.03
 2 3 -4 17.21 0.96
 -2 -3 4 20.74 1.28
 1 3 -4 0.49 0.48
 1 3 -4 0.01 0.43
 1 3 -4 -0.29 0.31
 -1 -3 4 0.32 0.28
 0 3 -4 149.01 8.11
 0 3 -4 153.87 7.52
 0 -3 4 151.53 7.81
 0 -3 4 159.76 8.99
 -1 3 -4 0.15 0.34
 -1 3 -4 -0.2 0.45
 1 -3 4 0.42 0.28
 1 -3 4 0.79 0.44
 -2 3 -4 18.27 1.19
 2 -3 4 19.47 0.97
 2 -3 4 18.19 1.07
 -3 3 -4 4.32 0.63
 3 -3 4 3.51 0.44
 3 -3 4 4.12 0.51
 -4 3 -4 22.24 1.19
 4 -3 4 19.57 1.19
 -5 3 -4 0.62 0.6
 5 -3 4 0.51 0.36
 -6 3 -4 119.95 5.94
 6 -3 4 119.78 5.95
 -7 3 -4 -0.13 0.46
 7 -3 4 -0.44 0.47
 -8 3 -4 0.15 0.68
 8 -3 4 -0.28 0.34
 -9 3 -4 0.61 0.74
 -10 3 -4 57.25 3.05
 10 -3 4 58.6 3.24
 -11 3 -4 -1.11 0.84
 -12 3 -4 40.17 2.23
 -12 3 -4 35.45 2.28
 -13 3 -4 -0.41 0.28
 -13 3 -4 -0.8 0.62
 -14 3 -4 0.33 0.69
 -15 3 -4 -0.37 0.7
 -16 3 -4 30.67 1.91
 -17 3 -4 0.79 0.82
 -18 3 -4 12.67 1.54
 -19 3 -4 0.44 0.88
 -20 3 -4 -0.02 1.24
 -21 3 -4 -0.45 0.89
 -21 -2 4 1.57 0.84
 -20 -2 4 -0.53 1.13
 -19 -2 4 1.84 0.84
 -18 -2 4 0.98 1.04
 -18 -2 4 0.45 0.66
 -17 -2 4 16.25 1.38
 -17 -2 4 17.76 1.15
 -16 -2 4 0.73 0.99
 -16 -2 4 0.24 0.52
 -15 -2 4 0.13 0.94
 -15 -2 4 -0.13 0.52
 -14 -2 4 1.14 0.94
 -14 -2 4 0.41 0.62
 -13 -2 4 3.4 0.51
 -13 -2 4 3.71 0.58
 -13 -2 4 3.77 0.96
 -12 -2 4 0.76 0.85
 -12 -2 4 0.31 0.37
 -12 -2 4 -0.72 0.47
 11 2 -4 25.5 1.38
 -11 -2 4 26.55 1.61
 -11 -2 4 27.08 1.38
 10 2 -4 0.31 0.44
 -10 -2 4 0.89 0.28
 -10 -2 4 0.77 0.8
 9 2 -4 8.93 0.68
 -9 -2 4 8.37 0.63
 8 2 -4 0.25 0.29
 -8 -2 4 -0.37 0.23
 7 2 -4 11.92 0.77
 -7 -2 4 11.19 0.69
 6 2 -4 0.68 0.4
 -6 -2 4 1.31 0.39
 5 2 -4 55.21 2.5
 5 2 -4 53.5 3.13
 -5 -2 4 53.28 2.68
 4 2 -4 -0.3 0.27
 4 2 -4 -0.21 0.43
 -4 -2 4 -0.42 0.26
 3 2 -4 16.78 1.04
 3 2 -4 18.41 0.92
 -3 -2 4 16.76 0.97
 2 2 -4 9.13 0.67
 2 2 -4 7.66 0.54
 -2 -2 4 7.73 0.62
 1 2 -4 24.83 1.35
 1 2 -4 25.42 1.34
 1 2 -4 23.96 1.3
 -1 -2 4 25.19 1.32
 0 2 -4 0.62 0.34
 0 2 -4 0.59 0.45
 0 -2 4 -0.21 0.33
 0 -2 4 -0.31 0.43
 -1 2 -4 23.41 1.42
 -1 2 -4 24.5 1.32
 1 -2 4 23.41 1.3
 1 -2 4 23.37 1.29
 -2 2 -4 9.64 0.69
 -2 2 -4 8.29 0.68
 2 -2 4 8.93 0.61
 2 -2 4 7.77 0.62
 -3 2 -4 19.59 1.12
 3 -2 4 19.85 1.13
 3 -2 4 20.09 1.1
 -4 2 -4 -0.43 0.58
 4 -2 4 -0.14 0.33
 -5 2 -4 46.55 2.47
 -6 2 -4 1.51 0.49
 6 -2 4 0.76 0.33
 -7 2 -4 10.29 0.81
 7 -2 4 10.47 0.69
 -8 2 -4 1.17 0.72
 9 -2 4 6.95 0.65
 -10 2 -4 -0.17 0.54
 10 -2 4 1 0.46
 -11 2 -4 31.3 1.69
 11 -2 4 27.39 1.64
 -12 2 -4 0.36 0.83
 -12 2 -4 -0.21 0.29
 12 -2 4 0.32 0.36
 -13 2 -4 1.75 0.7
 -13 2 -4 2.81 0.39
 -14 2 -4 1.27 0.71
 -15 2 -4 0.89 0.73
 -16 2 -4 0.31 0.76
 -17 2 -4 14.65 1.31
 -18 2 -4 1.22 1.12
 -19 2 -4 0.68 0.83
 -20 2 -4 -2.12 1.2
 -21 2 -4 0.21 0.87
 -21 -1 4 1.27 1.09
 -20 -1 4 9.87 1.16
 -19 -1 4 1.59 1.07
 -19 -1 4 -0.23 0.6
 -18 -1 4 -0.44 0.73
 -18 -1 4 0.64 0.61
 -17 -1 4 0.08 0.57
 -17 -1 4 -1.31 1.01
 -16 -1 4 1.9 0.74
 -16 -1 4 1.33 0.62
 -15 -1 4 -0.38 0.66
 -15 -1 4 0.62 0.58
 -14 -1 4 30.24 2.07
 -14 -1 4 31.78 1.83
 -13 -1 4 1.05 0.65
 -13 -1 4 1.98 0.45
 12 1 -4 0.39 0.53
 -12 -1 4 1.78 0.62
 -12 -1 4 -0.01 0.45
 11 1 -4 0.86 0.52
 -11 -1 4 1.83 0.83
 -11 -1 4 0.78 0.31
 10 1 -4 -0.74 0.49
 -10 -1 4 0.13 0.38
 9 1 -4 -0.15 0.45
 -9 -1 4 0.4 0.39
 8 1 -4 60.59 3.17
 -8 -1 4 57.11 3.01
 7 1 -4 5.32 0.5
 -7 -1 4 6.4 0.56
 6 1 -4 4.82 0.58
 -6 -1 4 6.81 0.56
 5 1 -4 -0.11 0.44
 -5 -1 4 -0.06 0.27
 4 1 -4 30.55 1.53
 4 1 -4 29.39 1.49
 -4 -1 4 30.23 1.51
 3 1 -4 -0.19 0.31
 3 1 -4 -0.36 0.37
 -3 -1 4 -0.17 0.41
 2 1 -4 28.88 1.24
 2 1 -4 22.98 1.41
 -2 -1 4 24.11 1.28
 1 1 -4 1.02 0.37
 -1 -1 4 0.15 0.3
 0 1 -4 7.09 0.57
 0 1 -4 6.75 0.69
 0 -1 4 8.7 0.66
 0 -1 4 7.12 0.56
 -1 1 -4 0.01 0.37
 1 -1 4 0.23 0.32
 1 -1 4 0.16 0.3
 -2 1 -4 23.81 1.37
 -2 1 -4 24.89 1.36
 2 -1 4 24.75 1.44
 2 -1 4 25.89 1.28
 -3 1 -4 -1.16 0.57
 3 -1 4 0.09 0.46
 3 -1 4 0.12 0.24
 -4 1 -4 26.83 1.43
 4 -1 4 27.34 1.72
 -5 1 -4 0.51 0.44
 -6 1 -4 4.25 0.59
 -7 1 -4 4.92 0.62
 7 -1 4 5.94 0.48
 -8 1 -4 55.25 2.86
 8 -1 4 61.41 2.88
 -9 1 -4 0.62 0.52
 9 -1 4 0.04 0.39
 -10 1 -4 0.44 0.77
 10 -1 4 0.05 0.4
 -11 1 -4 1.29 0.8
 11 -1 4 0.37 0.41
 -12 1 -4 0.72 0.6
 -12 1 -4 0.12 0.42
 12 -1 4 0.79 0.43
 -13 1 -4 1.4 0.42
 -13 1 -4 0.48 0.89
 13 -1 4 2.03 0.48
 -14 1 -4 23.89 1.65
 -15 1 -4 0.16 0.7
 -16 1 -4 1.24 0.76
 -17 1 -4 -0.48 0.75
 -18 1 -4 -1.63 1.1
 -19 1 -4 2.46 0.91
 -20 1 -4 8.26 1.12
 -21 1 -4 1.3 0.86
 -21 0 4 1.48 1.07
 -20 0 4 0.59 0.49
 -20 0 4 0.92 1.06
 -19 0 4 20.42 1.53
 -19 0 4 20.62 1.67
 -18 0 4 2.48 1.08
 -18 0 4 1.12 0.69
 -17 0 4 1.92 1.03
 -17 0 4 2.3 0.56
 -16 0 4 -0.35 0.64
 -16 0 4 0.73 0.66
 -15 0 4 17.93 1.22
 -15 0 4 16.27 1.27
 -14 0 4 1.75 0.64
 -14 0 4 2.53 0.94
 -13 0 4 23.7 1.57
 -13 0 4 20.13 1.33
 12 0 -4 1.42 0.6
 -12 0 4 1.18 0.82
 11 0 -4 1.29 0.6
 10 0 -4 1.76 0.57
 -10 0 4 0.82 0.44
 9 0 -4 66.44 3.31
 -9 0 4 62.59 3.44
 8 0 -4 1.11 0.5
 -8 0 4 1.13 0.44
 7 0 -4 35.76 1.85
 -7 0 4 31.78 1.7
 6 0 -4 9.23 0.72
 -6 0 4 7.4 0.65
 5 0 -4 5.51 0.6
 -5 0 4 5.11 0.47
 4 0 -4 0.73 0.26
 4 0 -4 0.1 0.49
 -4 0 4 0.62 0.41
 3 0 -4 154.54 7.59
 3 0 -4 152.06 7.88
 -3 0 4 152.82 7.67
 2 0 -4 0.85 0.5
 2 0 -4 0.52 0.31
 -2 0 4 0.8 0.45
 1 0 -4 6.5 0.68
 -1 0 4 7.17 0.62
 0 0 -4 36.08 1.76
 0 0 4 33.82 1.79
 -1 0 -4 5.86 0.58
 1 0 4 7.35 0.65
 1 0 4 6.71 0.45
 -2 0 -4 0.19 0.39
 -2 0 -4 0.03 0.39
 2 0 4 0 0.32
 2 0 4 0.49 0.28
 -3 0 -4 155.86 7.34
 -3 0 -4 148.83 7.99
 3 0 4 153.12 8.21
 -4 0 -4 1.65 0.64
 4 0 4 0.82 0.5
 -5 0 -4 4.91 0.59
 -6 0 -4 7.22 0.8
 -7 0 -4 33.13 1.91
 -8 0 -4 -0.06 0.69
 -9 0 -4 69.52 3.73
 9 0 4 68.41 3.71
 -10 0 -4 1.6 0.79
 10 0 4 1.27 0.37
 -11 0 -4 -0.2 0.78
 11 0 4 0.37 0.42
 -12 0 -4 1.36 0.42
 -12 0 -4 0.04 0.82
 12 0 4 0.73 0.36
 -13 0 -4 21.41 1.41
 -13 0 -4 20.98 1.19
 13 0 4 22.32 1.43
 -14 0 -4 3.85 1.02
 14 0 4 3.16 0.47
 -15 0 -4 20.36 1.56
 15 0 4 18.75 1.14
 -16 0 -4 0.16 1.01
 -17 0 -4 1.2 1.07
 -18 0 -4 1.13 1.13
 -19 0 -4 23.51 1.69
 -20 0 -4 -0.54 1.16
 -21 0 -4 1.51 0.88
 -21 1 4 -0.65 0.54
 -21 1 4 0.57 1.01
 -20 1 4 8.02 1.24
 -20 1 4 8.37 1.04
 -19 1 4 -0.36 0.99
 -19 1 4 0.7 0.76
 -18 1 4 -0.32 0.74
 -18 1 4 -0.08 0.67
 -17 1 4 -0.12 0.66
 -17 1 4 -0.76 0.51
 -16 1 4 1.89 0.73
 -16 1 4 0.76 0.67
 -15 1 4 0.42 0.62
 -15 1 4 0.32 0.68
 -14 1 4 30.53 1.69
 -14 1 4 26.73 1.71
 13 -1 -4 2.18 0.71
 -13 1 4 1.41 0.62
 12 -1 -4 -0.28 0.63
 -12 1 4 0.68 0.57
 11 -1 -4 1.07 0.47
 10 -1 -4 0.65 0.44
 9 -1 -4 0.39 0.38
 -9 1 4 -0.26 0.32
 8 -1 -4 60 2.92
 -8 1 4 56.3 2.72
 7 -1 -4 4.26 0.52
 -7 1 4 4.68 0.47
 6 -1 -4 3.83 0.62
 -6 1 4 5.82 0.57
 5 -1 -4 -0.58 0.51
 -5 1 4 0.13 0.43
 4 -1 -4 26.04 1.44
 4 -1 -4 29.71 1.39
 -4 1 4 25.18 1.41
 3 -1 -4 -0.1 0.52
 3 -1 -4 -0.16 0.28
 -3 1 4 0.11 0.3
 2 -1 -4 23.68 1.39
 2 -1 -4 26.78 1.22
 -2 1 4 26.01 1.5
 1 -1 -4 1.49 0.56
 -1 1 4 0.7 0.34
 0 -1 -4 7.07 0.72
 0 1 4 6.29 0.55
 -1 -1 -4 1.89 0.59
 1 1 4 0.23 0.45
 1 1 4 0.82 0.22
 -2 -1 -4 24.15 1.33
 -2 -1 -4 23.49 1.31
 2 1 4 25.09 1.46
 2 1 4 25.77 1.34
 -3 -1 -4 0.57 0.36
 -3 -1 -4 -0.7 0.59
 3 1 4 0.14 0.47
 -4 -1 -4 32.62 1.71
 4 1 4 26.18 1.5
 -5 -1 -4 0.18 0.45
 -6 -1 -4 5.07 0.61
 -7 -1 -4 5.81 0.8
 -8 -1 -4 56.52 2.96
 -9 -1 -4 -0.4 0.5
 -10 -1 -4 -0.1 0.75
 -11 -1 -4 1.13 0.8
 11 1 4 1.14 0.33
 -12 -1 -4 -0.35 0.5
 -12 -1 -4 -0.51 0.82
 12 1 4 0.3 0.35
 -13 -1 -4 0.1 0.88
 -13 -1 -4 1.48 0.45
 13 1 4 1.7 0.33
 -14 -1 -4 24.15 1.64
 14 1 4 31.85 2.02
 -15 -1 -4 0.35 0.67
 15 1 4 0.59 0.34
 -16 -1 -4 0.47 0.7
 -17 -1 -4 0.07 1.01
 -17 -1 -4 -0.18 0.46
 -18 -1 -4 -0.68 0.74
 -19 -1 -4 -0.22 0.77
 -20 -1 -4 8.58 1.38
 -21 -1 -4 0.37 0.81
 -21 2 4 1.83 0.74
 -21 2 4 0.01 0.56
 -20 2 4 -0.21 0.57
 -20 2 4 0.2 0.96
 -19 2 4 0.48 0.56
 -19 2 4 0.97 0.96
 -18 2 4 0.98 0.98
 -18 2 4 0.79 0.8
 -17 2 4 16.62 1.47
 -17 2 4 17.66 1.38
 -16 2 4 -0.51 0.85
 -16 2 4 -0.1 0.53
 -15 2 4 0.02 0.59
 -15 2 4 0.17 0.71
 -14 2 4 -1.16 0.7
 -14 2 4 0.31 0.6
 13 -2 -4 2.77 0.78
 -13 2 4 4.45 0.91
 12 -2 -4 0.81 0.7
 11 -2 -4 31.1 1.75
 10 -2 -4 0.63 0.67
 9 -2 -4 9.22 0.74
 8 -2 -4 0.61 0.42
 7 -2 -4 10.62 0.79
 -7 2 4 10.75 0.75
 6 -2 -4 2.74 0.61
 5 -2 -4 52.53 2.72
 -5 2 4 51.83 2.81
 4 -2 -4 0.92 0.56
 -4 2 4 -0.08 0.45
 3 -2 -4 21.09 1.06
 3 -2 -4 21.53 1.16
 -3 2 4 18.5 1.16
 2 -2 -4 8.33 0.52
 2 -2 -4 8.07 0.67
 -2 2 4 9.34 0.64
 1 -2 -4 22.77 1.46
 -1 2 4 25.32 1.32
 0 -2 -4 0.52 0.41
 0 2 4 0.39 0.48
 -1 -2 -4 23.23 1.29
 1 2 4 23.91 1.36
 1 2 4 24.08 1.27
 -2 -2 -4 10.07 0.84
 2 2 4 7.28 0.7
 2 2 4 8.32 0.47
 -3 -2 -4 17.95 1.15
 -3 -2 -4 19.2 0.99
 3 2 4 16.77 1.03
 -4 -2 -4 0.24 0.62
 -4 -2 -4 0.1 0.29
 -5 -2 -4 54.53 2.91
 -6 -2 -4 1.27 0.69
 -7 -2 -4 10.07 0.81
 -8 -2 -4 0.09 0.49
 -9 -2 -4 10.13 0.85
 -10 -2 -4 0.95 0.77
 -11 -2 -4 30.4 1.79
 -12 -2 -4 -0.12 0.45
 -12 -2 -4 0.19 0.8
 -13 -2 -4 2.81 0.56
 -13 -2 -4 5.05 0.96
 -14 -2 -4 0.55 0.65
 -14 -2 -4 -1.2 0.61
 14 2 4 -0.07 0.29
 -15 -2 -4 2.3 0.97
 -16 -2 -4 0.45 0.98
 -17 -2 -4 19.58 1.27
 -17 -2 -4 18.78 1.57
 -18 -2 -4 -1.7 1.05
 -19 -2 -4 -0.58 1.09
 -20 -2 -4 1.2 0.85
 -21 -2 -4 2.36 0.88
 -21 3 4 -0.62 0.85
 -21 3 4 0.12 0.63
 -20 3 4 -0.06 0.65
 -20 3 4 -0.06 0.9
 -19 3 4 2.14 0.73
 -19 3 4 -0.07 0.9
 -18 3 4 11.69 1.22
 -18 3 4 9.33 1.22
 -17 3 4 0.41 0.6
 -17 3 4 0.46 0.88
 -16 3 4 33.46 1.96
 -16 3 4 30.09 2.24
 -15 3 4 -0.33 0.84
 -15 3 4 -0.3 0.76
 -14 3 4 0.77 0.59
 -14 3 4 -0.19 0.76
 13 -3 -4 0.63 0.55
 12 -3 -4 37.25 2.15
 11 -3 -4 0.32 0.5
 10 -3 -4 59.64 2.96
 9 -3 -4 1.55 0.68
 8 -3 -4 1.39 0.65
 7 -3 -4 -0.04 0.61
 6 -3 -4 128.12 6.49
 5 -3 -4 0.28 0.6
 -5 3 4 0.56 0.48
 4 -3 -4 21.63 1.28
 -4 3 4 20.53 1.17
 3 -3 -4 4.06 0.54
 3 -3 -4 4.05 0.33
 2 -3 -4 20.53 0.99
 2 -3 -4 19.25 1.13
 -2 3 4 19.84 1.16
 1 -3 -4 -0.87 0.41
 -1 3 4 0.05 0.47
 0 -3 -4 164.22 7.7
 0 3 4 151.85 7.78
 -1 -3 -4 -0.16 0.6
 1 3 4 -0.23 0.49
 -2 -3 -4 19.05 1.13
 2 3 4 19.55 1.1
 2 3 4 19.48 1.09
 -3 -3 -4 3.44 0.55
 -4 -3 -4 18.45 1.23
 -4 -3 -4 19.5 1.01
 -5 -3 -4 0.32 0.46
 -6 -3 -4 122.09 5.88
 -7 -3 -4 -0.47 0.69
 -8 -3 -4 0.62 0.72
 -9 -3 -4 3 0.78
 -10 -3 -4 53.32 2.7
 -11 -3 -4 0.16 0.78
 -12 -3 -4 37.3 2.24
 -13 -3 -4 -1.46 0.82
 -14 -3 -4 -0.19 0.59
 -15 -3 -4 -1.89 0.88
 -16 -3 -4 28.88 2
 -17 -3 -4 -0.09 0.7
 -17 -3 -4 -0.11 0.73
 -18 -3 -4 9.52 0.91
 -18 -3 -4 9.27 1.04
 -19 -3 -4 -0.44 0.73
 -20 -3 -4 0.63 1.04
 -21 -3 -4 -0.71 1.09
 21 -4 -4 -0.98 0.99
 -21 4 4 2.18 0.75
 -20 4 4 2.64 1
 -20 4 4 2.24 0.75
 -19 4 4 4.58 1.03
 -19 4 4 6.06 1.11
 -18 4 4 -0.19 0.91
 -18 4 4 -0.55 0.87
 -17 4 4 17.36 1.31
 -17 4 4 17.06 1.27
 -16 4 4 -0.56 0.6
 -16 4 4 -0.81 0.84
 -15 4 4 0.71 0.86
 -15 4 4 0.23 0.83
 14 -4 -4 0.21 0.61
 -14 4 4 1.23 0.63
 -14 4 4 0.94 0.58
 13 -4 -4 2.08 0.86
 12 -4 -4 1.07 0.8
 11 -4 -4 26.01 1.53
 10 -4 -4 0.79 0.76
 9 -4 -4 1.84 0.73
 8 -4 -4 2.29 0.73
 7 -4 -4 0.17 0.68
 6 -4 -4 2.19 0.52
 5 -4 -4 82.94 4.01
 4 -4 -4 -0.11 0.63
 3 -4 -4 22.29 1.33
 3 -4 -4 22.12 1.05
 2 -4 -4 -0.37 0.64
 -2 4 4 0.2 0.34
 1 -4 -4 25.96 1.46
 -1 4 4 27.19 1.42
 0 -4 -4 0.29 0.61
 0 4 4 0.67 0.5
 -1 -4 -4 27.06 1.46
 1 4 4 27.97 1.62
 -2 -4 -4 -0.2 0.63
 2 4 4 0.22 0.11
 -3 -4 -4 22.39 1.27
 -4 -4 -4 -0.02 0.31
 -4 -4 -4 -0.31 0.46
 -5 -4 -4 79.04 3.87
 -5 -4 -4 78.5 4
 -6 -4 -4 3.36 0.58
 -7 -4 -4 0.02 0.68
 -8 -4 -4 2.95 0.59
 -9 -4 -4 1.95 0.58
 -10 -4 -4 1.34 0.83
 -11 -4 -4 25.3 1.48
 -12 -4 -4 -1.31 0.8
 -13 -4 -4 0.72 0.61
 -14 -4 -4 1.38 0.67
 -15 -4 -4 2.85 0.96
 -16 -4 -4 -0.14 0.67
 -17 -4 -4 17.03 1.31
 -17 -4 -4 16.82 1.27
 -18 -4 -4 0.74 1.05
 -18 -4 -4 0.89 0.64
 -19 -4 -4 2.92 1.1
 -20 -4 -4 2.56 0.85
 -21 -4 -4 0.21 1.11
 21 -5 -4 -0.57 0.98
 -21 5 4 0.67 0.75
 20 -5 -4 8.5 1.3
 -20 5 4 9.33 1.01
 -20 5 4 9.75 1.08
 -19 5 4 0.37 1.04
 -19 5 4 1.05 0.9
 -18 5 4 0.62 0.61
 -18 5 4 3.2 1.07
 -17 5 4 0.8 0.83
 -17 5 4 -1.04 0.95
 -16 5 4 -0.03 0.57
 -16 5 4 0.53 0.63
 -15 5 4 0.64 0.8
 -15 5 4 0.17 0.64
 -14 5 4 38.27 2.47
 13 -5 -4 1.34 0.65
 12 -5 -4 3.35 0.9
 11 -5 -4 5.31 0.74
 10 -5 -4 6.98 0.8
 9 -5 -4 5.49 0.7
 8 -5 -4 82.56 4.29
 7 -5 -4 -0.49 0.51
 6 -5 -4 0.07 0.71
 5 -5 -4 15.98 1.05
 4 -5 -4 82.74 4
 3 -5 -4 0.42 0.17
 3 -5 -4 0.44 0.49
 2 -5 -4 54.35 2.92
 1 -5 -4 0.93 0.47
 0 -5 -4 5.13 0.74
 -1 -5 -4 -0.24 0.45
 -2 -5 -4 47.96 2.33
 -3 -5 -4 1 0.66
 -4 -5 -4 79.35 3.83
 -5 -5 -4 15.78 0.97
 -5 -5 -4 17.09 1.16
 -6 -5 -4 -0.17 0.7
 -7 -5 -4 -0.67 0.46
 -8 -5 -4 79.71 3.73
 -9 -5 -4 5.47 0.88
 -10 -5 -4 4.72 0.68
 -11 -5 -4 4.42 0.9
 -12 -5 -4 3.09 0.68
 -13 -5 -4 -0.07 0.62
 -14 -5 -4 38.06 2.2
 -15 -5 -4 -0.89 0.88
 -16 -5 -4 -0.98 0.66
 -17 -5 -4 1.06 0.76
 -17 -5 -4 0.99 0.71
 -18 -5 -4 1.27 0.72
 -18 -5 -4 1.37 0.99
 -19 -5 -4 0.61 1.04
 -20 -5 -4 10.29 1.31
 -21 -5 -4 1.84 0.8
 21 -6 -4 2.4 1.39
 -21 6 4 0.89 0.78
 20 -6 -4 -0.2 1.37
 -20 6 4 0.73 1.05
 -19 6 4 11.58 1.29
 -19 6 4 11.41 1.43
 -18 6 4 1.58 1.08
 -18 6 4 -0.47 0.8
 -17 6 4 0.17 0.81
 -17 6 4 0.37 1.02
 -16 6 4 -0.41 0.82
 -16 6 4 -0.54 0.94
 -15 6 4 14.87 1.41
 -14 6 4 0.76 0.98
 13 -6 -4 11.54 1.07
 12 -6 -4 1.19 0.89
 11 -6 -4 0 0.59
 10 -6 -4 4.38 0.93
 9 -6 -4 67.14 3.63
 8 -6 -4 1.9 0.59
 7 -6 -4 16.32 1.18
 6 -6 -4 12.19 0.94
 5 -6 -4 -0.74 0.68
 4 -6 -4 3.33 0.78
 3 -6 -4 123.76 6.09
 2 -6 -4 1.1 0.51
 1 -6 -4 5.65 0.81
 0 -6 -4 9.3 0.9
 -1 -6 -4 3.05 0.72
 -2 -6 -4 0.92 0.69
 -3 -6 -4 125.91 6.06
 -4 -6 -4 3.58 0.76
 -5 -6 -4 -0.15 0.71
 -5 -6 -4 -0.05 0.22
 -6 -6 -4 12 1.03
 -7 -6 -4 13.05 1.01
 -7 -6 -4 15.09 1.01
 -8 -6 -4 1.55 0.76
 -9 -6 -4 65.56 3.42
 -10 -6 -4 4.51 0.87
 -11 -6 -4 0.07 0.56
 -12 -6 -4 -0.47 0.8
 -13 -6 -4 12.64 1.2
 -14 -6 -4 0.82 0.88
 -15 -6 -4 13.52 1.13
 -16 -6 -4 -0.05 0.95
 -17 -6 -4 0.34 0.8
 -17 -6 -4 0.29 0.71
 -18 -6 -4 -0.69 0.75
 -18 -6 -4 -0.43 1.03
 -19 -6 -4 10.04 1.03
 -20 -6 -4 2.28 1.09
 -21 -6 -4 1.34 0.78
 20 -7 -4 3.83 1.39
 -20 7 4 4.52 1.24
 19 -7 -4 3.22 1.32
 -19 7 4 1.85 0.87
 -18 7 4 -0.13 0.8
 -18 7 4 0.39 0.75
 -17 7 4 1.22 1.08
 -17 7 4 1.53 0.82
 -16 7 4 5.19 1.13
 -16 7 4 4.99 0.73
 -15 7 4 1.4 1.03
 -14 7 4 8.55 1.22
 13 -7 -4 -0.38 0.68
 12 -7 -4 1.72 0.71
 11 -7 -4 -1.04 0.89
 10 -7 -4 7.73 0.88
 9 -7 -4 2.88 0.9
 8 -7 -4 18.64 1.25
 7 -7 -4 3.64 0.66
 6 -7 -4 12.48 1.13
 5 -7 -4 -0.25 0.75
 4 -7 -4 -0.22 0.72
 3 -7 -4 0.11 0.07
 3 -7 -4 -0.02 0.7
 2 -7 -4 11.19 1.03
 1 -7 -4 6.32 0.86
 0 -7 -4 37.39 2.27
 -1 -7 -4 4.71 0.8
 -2 -7 -4 9.71 0.82
 -3 -7 -4 -0.15 0.69
 -4 -7 -4 -0.29 0.5
 -5 -7 -4 0.61 0.51
 -6 -7 -4 13.92 0.94
 -6 -7 -4 13.74 0.99
 -7 -7 -4 1.95 0.56
 -7 -7 -4 2.15 0.78
 -8 -7 -4 19.05 1.22
 -9 -7 -4 3.6 0.64
 -10 -7 -4 7.54 0.78
 -11 -7 -4 0.58 0.77
 -12 -7 -4 1.13 0.62
 -13 -7 -4 0.85 0.6
 -14 -7 -4 13.78 1.12
 -15 -7 -4 -0.56 0.63
 -16 -7 -4 5.45 1.06
 -17 -7 -4 -0.27 0.64
 -17 -7 -4 -1.24 0.87
 -18 -7 -4 1.3 0.84
 -18 -7 -4 -0.06 0.69
 -19 -7 -4 1.14 0.87
 -19 -7 -4 3.25 1.04
 -20 -7 -4 3.42 1.07
 20 -8 -4 0.83 0.88
 -20 8 4 1.94 0.92
 19 -8 -4 -0.26 1.18
 -19 8 4 1.08 1.16
 18 -8 -4 0.69 1.15
 -18 8 4 -0.11 0.78
 -18 8 4 1.61 1.14
 -17 8 4 26.74 1.82
 -17 8 4 26.51 1.79
 -16 8 4 0.75 0.76
 -16 8 4 0.65 0.78
 -15 8 4 -0.77 1.05
 -14 8 4 0.43 1.03
 13 -8 -4 3.21 1.07
 12 -8 -4 -0.01 0.68
 11 -8 -4 48.23 2.57
 10 -8 -4 0.93 0.95
 9 -8 -4 0.9 0.89
 8 -8 -4 11.35 0.99
 7 -8 -4 19.74 1.45
 6 -8 -4 2.06 0.66
 5 -8 -4 80.38 3.97
 4 -8 -4 2.69 0.8
 3 -8 -4 0.38 0.77
 2 -8 -4 -0.12 0.52
 1 -8 -4 60.54 2.92
 0 -8 -4 0.41 0.73
 -1 -8 -4 59.36 2.93
 -2 -8 -4 -0.14 0.71
 -3 -8 -4 1.02 0.53
 -4 -8 -4 1.87 0.56
 4 8 4 2.25 0.19
 -5 -8 -4 80.62 4.77
 -5 -8 -4 87.64 3.99
 -6 -8 -4 2.07 0.21
 -6 -8 -4 1.88 0.49
 -6 -8 -4 2.62 0.59
 -7 -8 -4 22.47 1.38
 -7 -8 -4 21.3 1.43
 -8 -8 -4 11.19 0.92
 -9 -8 -4 -0.28 0.53
 -10 -8 -4 0.17 0.57
 -11 -8 -4 56.74 2.89
 -12 -8 -4 -0.69 0.59
 -13 -8 -4 4.56 0.93
 -14 -8 -4 2.3 0.85
 -15 -8 -4 -0.03 0.89
 -16 -8 -4 0.41 0.65
 -17 -8 -4 25.08 1.93
 -17 -8 -4 26.26 1.87
 -18 -8 -4 -1.19 0.66
 -18 -8 -4 -0.72 0.91
 -19 -8 -4 -0.44 0.87
 -19 -8 -4 0.59 0.71
 -20 -8 -4 0.86 0.74
 -20 9 4 0.38 0.89
 19 -9 -4 0.91 1.16
 -19 9 4 -0.04 1.21
 18 -9 -4 4.14 1.24
 -18 9 4 6.08 1.31
 17 -9 -4 -1.82 1.03
 -17 9 4 -1.24 0.82
 -17 9 4 0.17 0.75
 -16 9 4 12.99 1.27
 -15 9 4 0.45 1.09
 -14 9 4 -2.27 1.09
 13 -9 -4 -0.84 1.02
 12 -9 -4 21.16 1.69
 11 -9 -4 0.49 1.01
 10 -9 -4 22.04 1.68
 9 -9 -4 5.19 1.08
 8 -9 -4 -0.73 0.61
 7 -9 -4 1.02 0.9
 6 -9 -4 62.63 3.43
 5 -9 -4 6.1 0.79
 4 -9 -4 3.37 0.27
 4 -9 -4 3.81 0.88
 3 -9 -4 2.07 0.62
 2 -9 -4 9.1 1.01
 1 -9 -4 -0.77 0.53
 0 -9 -4 72.92 3.58
 -1 -9 -4 0.28 0.54
 -2 -9 -4 8.73 0.98
 -3 -9 -4 3.06 0.81
 -4 -9 -4 2.48 0.79
 4 9 4 2.89 0.22
 -5 -9 -4 5.22 0.57
 -5 -9 -4 6.43 0.89
 5 9 4 4.98 0.35
 -6 -9 -4 68.54 3.64
 -6 -9 -4 65.76 3.69
 -6 -9 -4 66.27 3.51
 -7 -9 -4 2.07 0.42
 -7 -9 -4 2.85 0.6
 -8 -9 -4 -0.49 0.54
 -9 -9 -4 4.75 0.91
 -10 -9 -4 19.48 1.39
 -11 -9 -4 1.3 0.61
 -12 -9 -4 20.84 1.48
 -13 -9 -4 0.04 0.86
 -14 -9 -4 1.04 0.65
 -15 -9 -4 -1.24 0.87
 -16 -9 -4 14.15 1.32
 -17 -9 -4 1.21 1.04
 -17 -9 -4 0.21 0.64
 -18 -9 -4 4.38 1.12
 -18 -9 -4 5.06 1.04
 -19 -9 -4 1.4 1.02
 -19 -9 -4 1.42 0.93
 19 -10 -4 4.52 1.26
 -19 10 4 5.82 1.09
 18 -10 -4 -0.59 1.08
 -18 10 4 -0.61 1.19
 17 -10 -4 1.74 0.79
 -17 10 4 2.4 0.95
 16 -10 -4 -0.15 0.66
 -16 10 4 -0.15 1.13
 -15 10 4 9.71 1.4
 14 -10 -4 -1.12 0.82
 -14 10 4 -0.07 0.78
 13 -10 -4 1.4 0.83
 12 -10 -4 -0.59 0.76
 11 -10 -4 -0.73 1.06
 10 -10 -4 2.55 1.06
 9 -10 -4 19.12 1.58
 8 -10 -4 1.63 0.73
 7 -10 -4 6.78 0.86
 6 -10 -4 5.67 0.81
 5 -10 -4 6.12 1.05
 4 -10 -4 -0.08 0.87
 4 -10 -4 0.28 0.21
 3 -10 -4 57.87 3.09
 2 -10 -4 1.46 0.83
 1 -10 -4 -0.66 0.78
 0 -10 -4 0.92 0.59
 -1 -10 -4 0.37 0.55
 -2 -10 -4 1.25 0.79
 -3 -10 -4 62.86 3.13
 -4 -10 -4 -0.45 0.77
 -4 -10 -4 1.05 0.37
 -5 -10 -4 6.64 0.74
 -5 -10 -4 4.71 0.57
 5 10 4 6.41 0.4
 -6 -10 -4 4.32 0.56
 -6 -10 -4 4.01 0.86
 6 10 4 4.82 0.38
 -7 -10 -4 7.19 0.66
 -7 -10 -4 5.66 0.74
 -8 -10 -4 1.25 0.82
 -8 -10 -4 0.79 0.54
 -9 -10 -4 23.63 1.55
 -10 -10 -4 0.55 0.81
 -11 -10 -4 1.2 0.62
 -12 -10 -4 -0.65 0.82
 -13 -10 -4 1.72 0.65
 -14 -10 -4 0.13 0.61
 -15 -10 -4 4.02 0.73
 -16 -10 -4 0.06 0.64
 -17 -10 -4 1.56 1.13
 -17 -10 -4 4.18 1.02
 -18 -10 -4 0.17 0.66
 -18 -10 -4 0.44 0.75
 -19 -10 -4 4.09 0.93
 -19 -10 -4 4.37 0.8
 18 -11 -4 2.38 1.1
 -18 11 4 1.06 1.29
 17 -11 -4 0.35 0.98
 -17 11 4 -0.13 0.86
 16 -11 -4 0.12 0.9
 -16 11 4 0.05 1.15
 15 -11 -4 0.42 0.62
 -15 11 4 0.96 0.83
 14 -11 -4 27.93 2
 -14 11 4 34.25 2.25
 13 -11 -4 -0.24 1.2
 12 -11 -4 2.21 0.87
 11 -11 -4 0.67 0.8
 10 -11 -4 1 0.78
 9 -11 -4 2.12 1.08
 8 -11 -4 51.88 2.83
 7 -11 -4 1.03 0.95
 6 -11 -4 -1.22 0.9
 5 -11 -4 4.5 0.39
 5 -11 -4 5.93 1.04
 4 -11 -4 27.84 1.5
 4 -11 -4 27.08 1.65
 3 -11 -4 0.53 0.63
 2 -11 -4 31.14 1.75
 1 -11 -4 0.2 0.59
 0 -11 -4 -0.02 0.57
 -1 -11 -4 0 0.57
 -2 -11 -4 25.7 1.52
 -3 -11 -4 1.22 0.61
 -3 -11 -4 1.24 0.38
 -4 -11 -4 25.72 1.56
 -4 -11 -4 27.64 1.45
 -5 -11 -4 4.36 0.5
 -5 -11 -4 4.36 0.89
 5 11 4 4.25 0.33
 -6 -11 -4 -0.18 0.47
 -6 -11 -4 0.13 0.55
 6 11 4 0.43 0.27
 -7 -11 -4 0.09 0.78
 7 11 4 0.29 0.32
 -8 -11 -4 46.59 2.45
 -9 -11 -4 0.78 0.6
 -10 -11 -4 0.17 0.82
 -11 -11 -4 -0.25 0.82
 -12 -11 -4 1.38 0.61
 -13 -11 -4 0.06 0.61
 -14 -11 -4 30.06 1.94
 -15 -11 -4 0.69 0.89
 -16 -11 -4 0.51 0.83
 -16 -11 -4 0.67 0.64
 -17 -11 -4 0.44 0.9
 -17 -11 -4 1.52 0.87
 -18 -11 -4 2.01 0.66
 -18 -11 -4 1.75 1.17
 18 -12 -4 0.76 0.71
 -18 12 4 -0.24 1.27
 17 -12 -4 2.07 0.95
 -17 12 4 1.13 1.25
 16 -12 -4 1.06 0.92
 -16 12 4 0.33 0.88
 15 -12 -4 4.07 0.91
 -15 12 4 5.81 1.36
 14 -12 -4 0.4 0.76
 -14 12 4 -0.95 0.85
 13 -12 -4 3.39 0.82
 13 -12 -4 3.46 0.96
 -13 12 4 3.28 0.92
 12 -12 -4 -0.28 0.66
 12 -12 -4 1.25 1.19
 11 -12 -4 1.98 0.88
 10 -12 -4 0.15 0.76
 9 -12 -4 18.5 1.64
 8 -12 -4 0.86 1.06
 7 -12 -4 3.53 0.81
 6 -12 -4 -0.13 0.7
 5 -12 -4 1.89 0.72
 5 -12 -4 2.05 0.33
 4 -12 -4 -0.62 0.67
 4 -12 -4 0.38 0.24
 3 -12 -4 40.1 2.18
 2 -12 -4 1.6 0.91
 1 -12 -4 1 0.85
 0 -12 -4 2.45 0.91
 -1 -12 -4 -1.77 0.82
 -2 -12 -4 0.34 0.32
 -2 -12 -4 0.77 0.63
 -3 -12 -4 40.07 2.1
 -3 -12 -4 38.88 2.24
 -4 -12 -4 0.41 0.34
 -4 -12 -4 1.04 0.82
 -5 -12 -4 1.36 0.62
 5 12 4 1.93 0.28
 -6 -12 -4 1.78 0.84
 -7 -12 -4 0.77 0.62
 -8 -12 -4 -0.07 0.56
 8 12 4 0.33 0.32
 -9 -12 -4 20.51 1.33
 -10 -12 -4 -0.28 0.56
 -11 -12 -4 1.42 0.85
 -12 -12 -4 1.14 0.61
 -13 -12 -4 3.36 0.91
 -14 -12 -4 -1.26 0.86
 -15 -12 -4 5.65 0.99
 -16 -12 -4 0.94 0.88
 -16 -12 -4 1.29 0.86
 -17 -12 -4 4.8 1.29
 -18 -12 -4 2.1 0.91
 -18 -12 -4 1.21 1.2
 -17 13 4 1.41 1.31
 16 -13 -4 2.76 0.68
 -16 13 4 1.31 1.3
 15 -13 -4 -0.74 0.77
 -15 13 4 -0.47 0.87
 14 -13 -4 2.6 0.82
 -14 13 4 4.05 1.35
 13 -13 -4 0.7 0.93
 13 -13 -4 0.51 0.68
 -13 13 4 -0.18 0.84
 12 -13 -4 3.96 0.71
 12 -13 -4 2.39 1.28
 11 -13 -4 -0.06 0.84
 11 -13 -4 0.64 0.57
 10 -13 -4 2.91 0.92
 10 -13 -4 3.46 0.63
 9 -13 -4 0.03 1.13
 8 -13 -4 5.71 0.98
 7 -13 -4 0.57 1.03
 6 -13 -4 11.92 1.33
 5 -13 -4 0.73 0.7
 4 -13 -4 0.2 0.67
 3 -13 -4 -0.41 0.94
 2 -13 -4 3.26 1.01
 1 -13 -4 1.1 0.67
 0 -13 -4 20.69 1.4
 0 -13 -4 20.3 1.18
 -1 -13 -4 -0.62 0.88
 -2 -13 -4 2.87 0.93
 -3 -13 -4 -0.6 0.6
 -4 -13 -4 0.07 0.85
 -5 -13 -4 2.08 0.89
 -6 -13 -4 12.39 1.04
 6 13 4 13.02 0.82
 -7 -13 -4 -0.35 0.85
 7 13 4 0.05 0.28
 -8 -13 -4 6.94 1
 8 13 4 6.7 0.61
 -9 -13 -4 1.36 0.87
 9 13 4 -0.3 0.35
 -10 -13 -4 1.54 0.64
 10 13 4 2.47 0.46
 -11 -13 -4 1.17 0.87
 -12 -13 -4 2.97 0.68
 -13 -13 -4 0.43 0.85
 -14 -13 -4 5.31 0.98
 -15 -13 -4 -0.7 0.87
 -16 -13 -4 2.23 0.98
 -16 -13 -4 2.96 0.92
 -17 -13 -4 -0.02 0.58
 -17 -13 -4 -0.72 1.22
 -16 14 4 0.47 1.26
 -15 14 4 1.27 1.25
 -14 14 4 -1.08 0.88
 -13 14 4 4.68 1.38
 12 -14 -4 0.41 0.87
 11 -14 -4 28.53 2.18
 11 -14 -4 31.63 2.25
 10 -14 -4 -0.04 0.62
 10 -14 -4 -1.06 1.23
 9 -14 -4 2.5 0.88
 8 -14 -4 -2.05 1.16
 8 -14 -4 0.78 0.46
 7 -14 -4 10.81 1.46
 7 -14 -4 13.28 0.83
 6 -14 -4 0.28 0.39
 6 -14 -4 0.29 0.76
 5 -14 -4 46.33 2.57
 5 -14 -4 46.95 2.79
 4 -14 -4 -0.01 0.72
 3 -14 -4 -0.47 0.97
 3 -14 -4 0.37 0.18
 2 -14 -4 0.46 0.72
 1 -14 -4 28.67 1.87
 0 -14 -4 3.26 1
 -1 -14 -4 26.09 1.61
 -2 -14 -4 1.23 0.9
 -3 -14 -4 -0.53 0.61
 -4 -14 -4 0.35 0.63
 -5 -14 -4 44.12 2.82
 -6 -14 -4 0.57 0.86
 6 14 4 0.54 0.27
 -7 -14 -4 11.97 1.22
 7 14 4 14.38 0.88
 -8 -14 -4 1.25 0.9
 8 14 4 0.91 0.41
 -9 -14 -4 1.14 0.88
 9 14 4 0.57 0.43
 -10 -14 -4 0.06 0.85
 10 14 4 0.59 0.3
 -11 -14 -4 26.77 1.66
 11 14 4 28.68 1.88
 -12 -14 -4 -0.03 0.85
 -13 -14 -4 4.07 0.92
 -14 -14 -4 1.93 0.89
 -15 -14 -4 0.66 0.86
 -15 -14 -4 -1.54 1.26
 -16 -14 -4 0.3 0.91
 -16 -14 -4 0.3 0.83
 -15 15 4 -0.2 0.88
 -14 15 4 1.2 0.98
 -13 15 4 -1.7 1.23
 12 -15 -4 5.17 1.11
 -12 15 4 5.57 1.08
 11 -15 -4 0.7 0.91
 10 -15 -4 6.4 1.45
 9 -15 -4 0.96 0.89
 8 -15 -4 0.76 1.2
 7 -15 -4 0.18 1.18
 6 -15 -4 17.14 1.4
 5 -15 -4 1.91 1.1
 4 -15 -4 0.49 0.74
 3 -15 -4 -0.65 1.03
 2 -15 -4 -0.13 0.7
 1 -15 -4 0.75 1.02
 1 -15 -4 -0.66 0.64
 0 -15 -4 18.32 1.35
 -1 -15 -4 1.58 0.71
 -2 -15 -4 -0.59 0.92
 -3 -15 -4 -0.21 0.66
 -4 -15 -4 0.3 0.65
 -5 -15 -4 -0.07 0.62
 -6 -15 -4 17.63 1.41
 -7 -15 -4 0.73 0.88
 -8 -15 -4 1.24 0.66
 -9 -15 -4 -0.42 0.61
 -10 -15 -4 9.01 1.12
 -11 -15 -4 0.73 0.62
 -12 -15 -4 5.58 1
 -13 -15 -4 0.46 0.83
 -14 -15 -4 -0.6 0.86
 -15 -15 -4 0.13 1.32
 -14 16 4 -0.61 1.33
 -13 16 4 2.3 1.37
 12 -16 -4 2.53 1.07
 -12 16 4 -0.83 0.86
 11 -16 -4 -0.8 0.93
 10 -16 -4 0.5 1.33
 9 -16 -4 12.73 1.64
 8 -16 -4 1.57 0.92
 7 -16 -4 4.26 1.01
 6 -16 -4 0.02 1.16
 5 -16 -4 -0.59 1.1
 4 -16 -4 -0.37 0.76
 3 -16 -4 32.9 2.38
 2 -16 -4 1.37 1.08
 1 -16 -4 1.37 0.76
 0 -16 -4 0.1 1.01
 -1 -16 -4 -0.14 1
 -2 -16 -4 0.65 1
 -3 -16 -4 27.25 1.69
 -4 -16 -4 0.38 0.65
 -5 -16 -4 0.48 0.65
 -6 -16 -4 0.36 0.65
 -7 -16 -4 3.71 0.96
 -8 -16 -4 1.04 0.9
 -9 -16 -4 7.81 1.09
 -10 -16 -4 -0.02 0.86
 -11 -16 -4 2.12 0.88
 -12 -16 -4 0.65 0.88
 -13 -16 -4 2.21 1.08
 -13 -16 -4 3.37 0.93
 -14 -16 -4 -0.24 0.91
 -13 17 4 -0.88 1.34
 -12 17 4 1.97 1.38
 11 -17 -4 2.64 1.06
 -11 17 4 1.22 0.97
 10 -17 -4 2.98 1.08
 9 -17 -4 1.29 1.39
 8 -17 -4 26.25 2.12
 7 -17 -4 0.47 1.25
 6 -17 -4 -1.47 1.21
 5 -17 -4 -0.7 0.85
 4 -17 -4 18.01 1.45
 3 -17 -4 0.8 1.08
 2 -17 -4 18.26 1.62
 1 -17 -4 0.71 1.1
 0 -17 -4 0.84 1.05
 -1 -17 -4 0.41 0.74
 -2 -17 -4 16 1.29
 -3 -17 -4 0.64 0.7
 -4 -17 -4 16.26 1.26
 -5 -17 -4 0.57 0.65
 -6 -17 -4 -1.03 0.91
 -7 -17 -4 -0.14 0.94
 -8 -17 -4 25.35 1.69
 -9 -17 -4 0.18 0.86
 -10 -17 -4 1.52 0.69
 -11 -17 -4 0.76 0.9
 -12 -17 -4 0.6 0.85
 -13 -17 -4 -1.34 0.94
 -12 18 4 -0.43 1.38
 -11 18 4 1.16 1.33
 10 -18 -4 -2.46 1.42
 9 -18 -4 4.77 1.12
 8 -18 -4 1.14 0.99
 7 -18 -4 -0.82 0.93
 6 -18 -4 0.53 0.89
 5 -18 -4 2.63 0.93
 4 -18 -4 0.07 0.86
 3 -18 -4 10.01 1.4
 2 -18 -4 -1.55 1.09
 1 -18 -4 0.18 1.1
 0 -18 -4 1.66 1.15
 -1 -18 -4 -0.95 1.07
 -2 -18 -4 0.2 0.75
 -3 -18 -4 10.11 1.09
 -4 -18 -4 -0.41 0.71
 -5 -18 -4 3.85 1.09
 -6 -18 -4 0.55 0.95
 -7 -18 -4 0.54 0.65
 -8 -18 -4 0 0.93
 -9 -18 -4 4.23 0.78
 -10 -18 -4 -0.32 0.84
 -11 -18 -4 -0.18 0.91
 10 -19 -4 9.2 2.88
 9 -19 -4 -1.2 1.45
 8 -19 -4 3.8 1.46
 7 -19 -4 1.32 1.36
 6 -19 -4 12.4 1.7
 5 -19 -4 -2.79 1.25
 4 -19 -4 3.53 1.33
 3 -19 -4 0.99 0.9
 2 -19 -4 0.88 0.83
 1 -19 -4 1.97 0.84
 0 -19 -4 19.97 1.52
 -1 -19 -4 2.67 1.13
 -2 -19 -4 0.75 0.96
 -2 -19 -4 1.98 1.13
 -3 -19 -4 0.14 1.05
 -4 -19 -4 2.25 0.81
 -5 -19 -4 1.58 1.02
 -6 -19 -4 12.3 1.13
 -7 -19 -4 1.3 0.97
 -8 -19 -4 0.03 0.62
 -9 -19 -4 0.12 0.88
 -9 20 4 -0.39 0.96
 8 -20 -4 1.39 1.07
 7 -20 -4 5.69 1.5
 6 -20 -4 0.86 1.33
 5 -20 -4 10.76 1.62
 4 -20 -4 0.83 1.28
 3 -20 -4 -0.92 0.89
 2 -20 -4 -0.04 0.86
 1 -20 -4 13.99 1.53
 0 -20 -4 -1.91 1.18
 -1 -20 -4 7.67 1.05
 -2 -20 -4 -0.23 1.09
 -3 -20 -4 -0.61 1.04
 -4 -20 -4 0.16 0.72
 -5 -20 -4 10.14 1.3
 -6 -20 -4 1.04 0.72
 -7 -20 -4 4.7 1.07
 -8 -20 -4 1.26 0.96
 6 -21 -4 1.52 1.38
 5 -21 -4 0.27 1.34
 4 -21 -4 -1.13 1.33
 3 -21 -4 0.67 0.92
 2 -21 -4 1 1.25
 1 -21 -4 -0.4 1.17
 0 -21 -4 1.74 0.89
 -1 -21 -4 -0.01 1.09
 -2 -21 -4 0.52 0.75
 -3 -21 -4 0.78 1.03
 -4 -21 -4 -0.87 0.7
 -5 -21 -4 1.23 1.02
 -5 -21 -4 -1.14 1.03
 -6 -21 -4 1.49 1.01
 4 20 -5 1.57 0.92
 3 20 -5 11.63 1.51
 2 20 -5 -0.49 0.8
 1 20 -5 0.84 0.78
 0 20 -5 1.41 1.1
 -1 20 -5 0.48 0.73
 -2 20 -5 0.9 1
 2 -20 5 0.72 1.08
 3 -20 5 11.06 1.73
 4 -20 5 -0.61 1.47
 7 19 -5 2.49 1.03
 6 19 -5 0.22 0.93
 5 19 -5 4.81 1.06
 4 19 -5 4.36 1.29
 3 19 -5 -1.08 1.14
 2 19 -5 5.24 1.25
 1 19 -5 1.93 0.83
 0 19 -5 0.7 0.73
 -1 19 -5 2.95 0.81
 -2 19 -5 3.67 1.07
 -3 19 -5 -0.36 0.64
 3 -19 5 2.07 1.01
 4 -19 5 2.68 1.02
 5 -19 5 5.08 1.46
 6 -19 5 -0.56 0.99
 7 -19 5 -0.27 1.03
 -8 19 -5 5.8 0.94
 9 18 -5 1.91 1.13
 9 18 -5 2.96 1.4
 8 18 -5 1.31 1.35
 7 18 -5 1.73 1.3
 6 18 -5 -1.8 1.19
 5 18 -5 0.01 1.17
 4 18 -5 0.97 1.18
 3 18 -5 3.91 0.93
 2 18 -5 0.05 1.09
 1 18 -5 1.29 0.8
 0 18 -5 -0.19 1.01
 -1 18 -5 1.05 0.72
 -2 18 -5 0.8 0.92
 -3 18 -5 3.87 0.96
 3 -18 5 4.19 1.41
 -4 18 -5 0.06 0.84
 4 -18 5 1.63 0.96
 5 -18 5 0.49 0.92
 -6 18 -5 0.26 0.88
 6 -18 5 1.41 0.97
 -7 18 -5 0.86 0.94
 7 -18 5 0.99 1.42
 -8 18 -5 2.67 1.06
 8 -18 5 2.46 1.05
 -9 18 -5 1.04 0.77
 9 -18 5 2.86 1.16
 -10 18 -5 0.85 1.12
 10 17 -5 4.02 1.34
 10 17 -5 1.83 0.82
 9 17 -5 3.18 0.86
 9 17 -5 1.23 1.29
 8 17 -5 -1.87 1.05
 8 17 -5 0.56 0.9
 7 17 -5 -1.88 1.23
 6 17 -5 10.39 1.52
 5 17 -5 -0.62 1.15
 4 17 -5 5.28 1.31
 3 17 -5 4.26 0.93
 2 17 -5 1.05 1.07
 1 17 -5 1.41 0.76
 0 17 -5 22.98 1.75
 -1 17 -5 0.18 0.93
 -2 17 -5 0.54 0.63
 2 -17 5 0.23 0.88
 3 -17 5 3.08 0.98
 -4 17 -5 5.08 0.69
 4 -17 5 4 1.34
 -5 17 -5 0.27 0.77
 5 -17 5 -1.1 0.9
 -6 17 -5 13.5 1.3
 6 -17 5 12.64 1.61
 -7 17 -5 3.82 1.02
 7 -17 5 1.76 0.97
 -8 17 -5 0.92 1.05
 8 -17 5 0.44 0.97
 -9 17 -5 4.47 0.91
 9 -17 5 3.47 1.51
 -10 17 -5 5.34 1.27
 10 -17 5 5.3 1.56
 -11 17 -5 0.41 0.81
 11 -17 5 -0.33 1.48
 12 16 -5 -0.2 0.77
 12 16 -5 -0.57 1.3
 11 16 -5 11.12 1.33
 11 16 -5 11.59 1.38
 10 16 -5 1.32 0.92
 10 16 -5 0.43 0.78
 9 16 -5 -0.02 0.72
 9 16 -5 0.45 1.19
 8 16 -5 3.18 0.83
 8 16 -5 1.75 1.21
 7 16 -5 2.03 0.87
 6 16 -5 0.72 0.75
 6 16 -5 -1.57 1.14
 5 16 -5 16.63 1.66
 4 16 -5 1.09 1.1
 3 16 -5 -0.54 0.74
 2 16 -5 0.58 1.01
 1 16 -5 11.59 1.32
 0 16 -5 0.99 0.94
 -1 16 -5 11.74 1.27
 -2 16 -5 0.35 0.83
 -2 16 -5 1.19 0.56
 -3 16 -5 -0.74 0.61
 -3 16 -5 0.44 0.56
 3 -16 5 -0.03 0.83
 -4 16 -5 0.41 0.76
 -4 16 -5 1.64 0.72
 4 -16 5 -1.51 1.21
 -5 16 -5 15.36 1.26
 -5 16 -5 14.43 1.19
 5 -16 5 13.41 1.62
 -6 16 -5 0.32 0.83
 6 -16 5 0.3 0.87
 -7 16 -5 5.26 1.06
 7 -16 5 3.05 1.33
 -8 16 -5 3.42 1.11
 8 -16 5 2.87 1.35
 -9 16 -5 -0.34 0.76
 9 -16 5 0.46 0.95
 -10 16 -5 1.77 1.15
 10 -16 5 0.54 0.97
 -11 16 -5 9.49 1.19
 11 -16 5 11.92 1.68
 -12 16 -5 -0.46 0.79
 12 -16 5 0.57 1.41
 -13 16 -5 0.94 0.89
 13 -16 5 -0.47 1.05
 13 15 -5 1.42 0.8
 13 15 -5 -0.6 0.9
 12 15 -5 -0.43 0.75
 12 15 -5 -0.57 0.85
 11 15 -5 1.28 1.06
 11 15 -5 0.25 1.26
 10 15 -5 1.16 1.19
 10 15 -5 0.37 1.04
 9 15 -5 -0.4 0.73
 9 15 -5 0.16 0.8
 8 15 -5 5.97 0.92
 8 15 -5 6.43 1.3
 7 15 -5 -0.16 0.77
 7 15 -5 0.81 1
 -7 -15 5 -0.38 0.78
 6 15 -5 2.39 1.05
 6 15 -5 1.42 0.82
 5 15 -5 0.3 1.06
 4 15 -5 -0.51 1.04
 -4 -15 5 0.92 0.69
 3 15 -5 1.13 1.02
 -3 -15 5 0.68 0.65
 2 15 -5 5.35 0.88
 1 15 -5 0.51 0.89
 0 15 -5 1.76 0.45
 0 15 -5 1.03 0.64
 -1 15 -5 1.22 0.52
 -1 15 -5 0.63 0.85
 -2 15 -5 6.09 0.8
 -2 15 -5 6.65 0.76
 2 -15 5 5.17 0.99
 -3 15 -5 1.44 0.78
 -3 15 -5 0.65 0.64
 3 -15 5 1.22 0.83
 -4 15 -5 1.25 0.7
 -4 15 -5 1.15 0.72
 4 -15 5 0.2 1.11
 -5 15 -5 0.84 0.52
 -5 15 -5 -0.06 0.74
 5 -15 5 1.35 1.17
 -6 15 -5 2.56 0.7
 -6 15 -5 2.34 0.69
 6 -15 5 1.22 0.85
 -7 15 -5 0.21 0.66
 7 -15 5 -0.93 1.19
 -8 15 -5 7.01 0.94
 8 -15 5 6.52 1.12
 -9 15 -5 0.02 1.01
 9 -15 5 -0.48 0.87
 -10 15 -5 0.5 1.1
 10 -15 5 -0.13 0.9
 -11 15 -5 1.48 1.17
 11 -15 5 0.88 0.98
 -12 15 -5 0.51 0.84
 12 -15 5 1.31 0.98
 -13 15 -5 -0.1 0.86
 13 -15 5 -0.64 1.35
 -14 15 -5 4.88 1.11
 14 -15 5 3.45 1.14
 14 14 -5 -0.83 1.03
 14 14 -5 -0.72 1.22
 13 14 -5 5.63 1.37
 13 14 -5 9.38 1.06
 12 14 -5 2.92 0.85
 12 14 -5 1.53 1.15
 11 14 -5 -1.03 0.74
 11 14 -5 0.01 0.79
 -11 -14 5 -0.4 0.87
 10 14 -5 1.65 1.02
 10 14 -5 1.15 0.86
 -10 -14 5 2.86 0.95
 9 14 -5 10.08 1.45
 -9 -14 5 10.19 1.42
 8 14 -5 -0.23 0.79
 8 14 -5 0.23 0.95
 -8 -14 5 0.28 1.09
 7 14 -5 4.11 1.07
 -7 -14 5 4.04 0.9
 6 14 -5 6.54 0.91
 6 14 -5 5.08 0.97
 -6 -14 5 6.64 1.17
 -5 -14 5 0.17 0.65
 -4 -14 5 2.12 0.92
 -3 -14 5 25.75 1.8
 -2 -14 5 2.19 0.87
 1 14 -5 3.27 0.46
 1 14 -5 2.54 0.72
 -1 -14 5 3.02 0.84
 0 14 -5 4.63 0.57
 0 -14 5 5.99 0.71
 -1 14 -5 4.73 0.64
 1 -14 5 6.09 0.82
 -2 14 -5 1.44 0.6
 -2 14 -5 1.85 0.82
 2 -14 5 2.87 0.68
 -3 14 -5 26.38 1.93
 -3 14 -5 23.44 1.55
 3 -14 5 30.13 1.9
 3 -14 5 27.18 1.77
 -4 14 -5 -0.27 0.67
 -4 14 -5 -0.31 0.46
 4 -14 5 -0.62 1.05
 -5 14 -5 2.38 0.67
 5 -14 5 1.68 1.13
 -6 14 -5 7.87 0.81
 -6 14 -5 6.69 1
 6 -14 5 6.1 1.01
 -7 14 -5 4 1
 -7 14 -5 3.72 0.65
 7 -14 5 4.17 1.23
 -8 14 -5 -0.31 0.94
 8 -14 5 1.38 0.86
 -9 14 -5 15.31 1.51
 9 -14 5 16.46 1.67
 -10 14 -5 2.1 0.83
 10 -14 5 1.96 1.24
 -11 14 -5 0.33 1.16
 11 -14 5 -0.35 1.26
 -12 14 -5 1.35 1.22
 12 -14 5 0.83 0.93
 -13 14 -5 6.44 1.42
 13 -14 5 7.39 1.2
 -14 14 -5 1.18 1.27
 -15 14 -5 7.36 1.53
 15 -14 5 5.17 1.22
 15 13 -5 -0.7 1.19
 15 13 -5 -0.56 1.04
 14 13 -5 5.52 1.37
 14 13 -5 8.15 1.24
 13 13 -5 -0.3 1.16
 13 13 -5 -0.33 0.72
 12 13 -5 0.58 0.98
 12 13 -5 -0.11 1.1
 -12 -13 5 -1.49 1.24
 11 13 -5 0.4 0.68
 -11 -13 5 1.24 1.18
 10 13 -5 0.69 0.99
 -10 -13 5 -0.02 1.14
 9 13 -5 0.84 0.96
 -9 -13 5 0.86 1.12
 8 13 -5 7.67 1.17
 -8 -13 5 10.19 1.11
 7 13 -5 1.09 0.68
 -7 -13 5 0.44 0.71
 6 13 -5 0.06 0.92
 -6 -13 5 1.29 0.96
 5 13 -5 2.13 0.7
 -5 -13 5 3.25 1
 -4 -13 5 3.63 0.98
 3 13 -5 2.03 0.38
 2 13 -5 11.99 0.84
 -2 -13 5 13.46 1.2
 1 13 -5 0.43 0.38
 -1 -13 5 0.48 0.73
 0 13 -5 0.34 0.3
 0 -13 5 -0.45 0.65
 -1 13 -5 0.56 0.5
 1 -13 5 0.1 0.43
 -2 13 -5 12.02 0.88
 2 -13 5 14.09 1.13
 -3 13 -5 3.13 0.54
 3 -13 5 3.63 0.63
 3 -13 5 2.19 1.09
 -4 13 -5 1.99 0.69
 4 -13 5 1.66 1.05
 4 -13 5 2.93 0.56
 -5 13 -5 1.91 0.63
 -5 13 -5 2.91 0.8
 5 -13 5 2.21 0.5
 5 -13 5 1.39 1.07
 -6 13 -5 0.49 0.53
 -6 13 -5 0.31 0.54
 6 -13 5 0.76 0.73
 -7 13 -5 0.92 0.62
 -7 13 -5 1.13 0.53
 7 -13 5 0.53 1.07
 -8 13 -5 10.69 1.03
 8 -13 5 7.08 1.07
 -9 13 -5 0.88 0.74
 9 -13 5 0.91 1.14
 -10 13 -5 0.68 1.07
 10 -13 5 0.71 1.16
 -11 13 -5 -0.01 0.78
 11 -13 5 -0.6 1.18
 -12 13 -5 0.25 0.83
 12 -13 5 0.29 1.24
 -13 13 -5 0.01 0.85
 13 -13 5 -0.98 0.87
 -14 13 -5 5.54 1.11
 -15 13 -5 1.35 0.93
 15 -13 5 -0.49 0.92
 -16 13 -5 -2.16 1.39
 16 12 -5 -0.76 1.04
 16 12 -5 0.97 1.27
 15 12 -5 -0.45 1.21
 15 12 -5 0.28 1.01
 -15 -12 5 1.61 0.98
 14 12 -5 0.73 0.86
 14 12 -5 1.12 1.07
 -14 -12 5 2.47 1.37
 13 12 -5 0.29 0.72
 13 12 -5 0.81 0.83
 -13 -12 5 -0.64 1.25
 12 12 -5 1.48 0.99
 -12 -12 5 -0.35 0.83
 11 12 -5 17.1 1.3
 -11 -12 5 17.12 1.47
 10 12 -5 -0.06 0.65
 -10 -12 5 0.05 0.77
 9 12 -5 0.5 0.67
 -9 -12 5 2.19 0.83
 8 12 -5 5.42 0.84
 -8 -12 5 6.57 0.95
 7 12 -5 3.58 0.98
 -7 -12 5 3.17 0.8
 6 12 -5 -0.29 0.62
 -6 -12 5 0.17 0.64
 5 12 -5 16.82 1.37
 -5 -12 5 17.22 1.42
 -4 -12 5 0.4 0.85
 3 12 -5 3.75 0.4
 -3 -12 5 3.89 0.73
 2 12 -5 0.43 0.42
 -2 -12 5 0.68 0.78
 1 12 -5 14.07 0.95
 -1 -12 5 16.17 1.24
 -1 -12 5 15.09 0.99
 0 12 -5 -0.02 0.3
 0 -12 5 -0.8 0.49
 0 -12 5 0.13 0.68
 -1 12 -5 15.22 1
 1 -12 5 15.08 1.14
 2 -12 5 0.79 0.72
 2 -12 5 1.31 0.61
 -3 12 -5 3.34 0.53
 3 -12 5 1.71 0.75
 3 -12 5 3.02 0.6
 -4 12 -5 2.1 0.69
 4 -12 5 2.27 0.75
 -5 12 -5 17.41 1.27
 5 -12 5 16.63 1.31
 5 -12 5 17.64 1.16
 -6 12 -5 -0.35 0.52
 6 -12 5 0.04 0.38
 6 -12 5 -0.78 0.69
 -7 12 -5 3.52 0.6
 -7 12 -5 4.79 0.92
 7 -12 5 4.16 0.45
 7 -12 5 3.95 1.11
 -8 12 -5 3.65 0.66
 -8 12 -5 5.67 1.05
 8 -12 5 4.39 0.89
 -9 12 -5 1.23 0.72
 9 -12 5 0.78 1.06
 -10 12 -5 -0.13 1.05
 10 -12 5 -0.42 1.07
 -11 12 -5 17.73 1.48
 11 -12 5 20.09 1.72
 -12 12 -5 -0.76 1.15
 12 -12 5 0.24 1.15
 -13 12 -5 -2.42 1.23
 13 -12 5 0.81 0.88
 -14 12 -5 1.95 1.31
 14 -12 5 0.43 0.87
 -15 12 -5 1.97 1.32
 -16 12 -5 -1.17 0.95
 17 11 -5 -1.12 0.87
 17 11 -5 0.44 1.1
 16 11 -5 10.39 1.56
 16 11 -5 9.27 1.29
 -16 -11 5 9.42 1.3
 15 11 -5 -0.59 1
 15 11 -5 -0.83 0.87
 -15 -11 5 1.46 1.31
 14 11 -5 1.9 1.03
 -14 -11 5 0.62 1.27
 13 11 -5 0.39 0.67
 -13 -11 5 -1.38 0.83
 12 11 -5 18.52 1.51
 -12 -11 5 19.24 1.75
 11 11 -5 0.18 0.65
 -11 -11 5 0.13 1.12
 10 11 -5 10.71 1.05
 -10 -11 5 15.52 1.3
 9 11 -5 4.41 0.76
 -9 -11 5 3.87 0.86
 8 11 -5 -0.63 0.62
 -8 -11 5 -0.67 0.68
 7 11 -5 0.88 0.88
 -7 -11 5 0.99 0.72
 6 11 -5 27.61 1.7
 -6 -11 5 32.43 1.95
 5 11 -5 1.12 0.63
 5 11 -5 0.62 0.27
 -5 -11 5 0.59 0.66
 4 11 -5 15.02 1.06
 4 11 -5 12.17 0.73
 -4 -11 5 10.87 1.05
 3 11 -5 5.63 0.47
 -3 -11 5 4.48 0.56
 -3 -11 5 2.99 0.91
 2 11 -5 2.12 0.4
 -2 -11 5 2.39 0.39
 -2 -11 5 2.27 0.82
 1 11 -5 0.27 0.41
 -1 -11 5 0.87 0.45
 -1 -11 5 2.05 0.57
 0 11 -5 65.3 3.17
 0 -11 5 60.73 3.12
 0 -11 5 60.6 3.57
 -1 11 -5 0.36 0.35
 1 -11 5 -0.82 0.61
 -2 11 -5 2.93 0.62
 2 -11 5 3.09 0.65
 -3 11 -5 2.66 0.68
 3 -11 5 5.07 1.01
 3 -11 5 4.37 0.63
 -4 11 -5 11.69 1
 4 -11 5 11.52 0.8
 -5 11 -5 0.97 0.71
 5 -11 5 0.43 0.44
 5 -11 5 0.5 0.91
 -6 11 -5 35.3 1.94
 6 -11 5 36.12 2.04
 6 -11 5 34.2 2.43
 -7 11 -5 2.18 0.84
 7 -11 5 0.77 0.43
 -8 11 -5 0.08 0.83
 8 -11 5 -0.02 0.97
 8 -11 5 -0.67 0.37
 -9 11 -5 1.96 0.98
 9 -11 5 2.54 0.79
 -10 11 -5 11.04 1.14
 10 -11 5 13.06 1.37
 -11 11 -5 0.63 1.09
 11 -11 5 -0.96 1.05
 -12 11 -5 21.13 1.77
 12 -11 5 18.01 1.67
 -13 11 -5 0.24 0.84
 13 -11 5 0.87 0.8
 -14 11 -5 0.86 0.9
 14 -11 5 -0.29 0.83
 -15 11 -5 -0.45 1.29
 -16 11 -5 15.28 1.8
 -17 11 -5 -0.19 1.01
 17 10 -5 3.35 1.01
 17 10 -5 1.76 1.08
 -17 -10 5 4 1.45
 16 10 -5 -0.18 1.01
 -16 -10 5 -0.15 0.95
 15 10 -5 -0.46 0.99
 -15 -10 5 -1.95 1.26
 14 10 -5 0.77 0.95
 -14 -10 5 0.97 0.89
 13 10 -5 2.33 0.73
 -13 -10 5 0.19 1.18
 12 10 -5 1.77 0.94
 -12 -10 5 0.23 0.77
 11 10 -5 8.33 0.94
 -11 -10 5 11.04 1.15
 10 10 -5 -0.56 0.61
 -10 -10 5 -0.13 1.03
 9 10 -5 7.67 0.86
 -9 -10 5 8.28 1.04
 8 10 -5 10.53 1.13
 -8 -10 5 12.6 1.17
 7 10 -5 -0.29 0.59
 -7 -10 5 0.54 0.98
 6 10 -5 -0.82 0.8
 6 10 -5 -0.11 0.22
 -6 -10 5 0.36 0.94
 5 10 -5 8.66 0.61
 5 10 -5 6.45 1
 -5 -10 5 7.72 1.09
 -5 -10 5 8.57 0.55
 4 10 -5 2.95 0.65
 -4 -10 5 2.94 0.38
 -4 -10 5 3.24 0.89
 3 10 -5 8.8 0.85
 3 10 -5 8.76 0.62
 -3 -10 5 9.08 1.03
 -3 -10 5 9.36 0.66
 2 10 -5 6.98 0.54
 -2 -10 5 5.18 0.52
 -2 -10 5 6.27 0.9
 1 10 -5 10.45 0.73
 -1 -10 5 8.92 0.95
 -1 -10 5 8.99 0.73
 0 10 -5 -0.03 0.44
 0 -10 5 0.2 0.42
 0 -10 5 0.21 0.44
 -1 10 -5 8.38 0.77
 1 -10 5 10.83 0.91
 -2 10 -5 5.22 0.68
 2 -10 5 5.29 0.59
 -3 10 -5 8.43 0.82
 3 -10 5 9.2 0.78
 -4 10 -5 2.26 0.52
 4 -10 5 2.58 0.69
 -5 10 -5 7.09 0.73
 5 -10 5 6.6 0.84
 5 -10 5 7.43 0.72
 -6 10 -5 -0.65 0.52
 6 -10 5 -0.15 0.61
 6 -10 5 -0.63 0.46
 -7 10 -5 -0.3 0.81
 7 -10 5 -0.33 0.91
 7 -10 5 -0.22 0.4
 -8 10 -5 7.1 1.07
 8 -10 5 9.42 0.65
 8 -10 5 9.73 1.16
 -9 10 -5 6.23 1.06
 9 -10 5 4.03 1.07
 9 -10 5 6.7 0.49
 -10 10 -5 -0.09 0.7
 10 -10 5 -0.39 0.68
 -11 10 -5 12.07 1.41
 11 -10 5 14.77 1.23
 -12 10 -5 0.02 0.77
 12 -10 5 -0.24 0.71
 -13 10 -5 0.44 0.84
 13 -10 5 0.26 0.71
 -14 10 -5 -0.36 0.86
 -15 10 -5 0.43 0.92
 -16 10 -5 -1.38 1.34
 -17 10 -5 5.99 1.55
 -18 -9 5 -0.19 1.37
 -17 -9 5 2.53 1.37
 -16 -9 5 -1.35 0.87
 15 9 -5 0.93 0.98
 -15 -9 5 1.49 1.27
 14 9 -5 11.7 1.25
 -14 -9 5 9.76 1.23
 13 9 -5 0.02 0.65
 -13 -9 5 -0.43 0.78
 12 9 -5 0.89 0.89
 -12 -9 5 0.83 1.15
 11 9 -5 2.09 0.67
 -11 -9 5 3.38 0.9
 10 9 -5 4.96 0.76
 -10 -9 5 6.93 1.26
 9 9 -5 -0.19 0.55
 -9 -9 5 0.04 0.74
 8 9 -5 54.38 2.81
 8 9 -5 50.91 2.66
 -8 -9 5 49.63 2.81
 7 9 -5 0.86 0.58
 7 9 -5 0.37 0.24
 -7 -9 5 0.59 0.95
 -7 -9 5 -0.03 0.22
 6 9 -5 2.41 0.63
 6 9 -5 3.09 0.33
 -6 -9 5 3.85 0.73
 -6 -9 5 2.75 0.34
 5 9 -5 6.05 0.48
 5 9 -5 5.99 0.73
 -5 -9 5 5.84 0.46
 -5 -9 5 5.32 0.78
 4 9 -5 19.49 1.28
 4 9 -5 16.82 0.96
 -4 -9 5 16.4 1.11
 -4 -9 5 15.13 1.3
 3 9 -5 0.26 0.34
 3 9 -5 0.49 0.54
 -3 -9 5 0.26 0.36
 -3 -9 5 -0.01 0.76
 2 9 -5 37.52 1.94
 -2 -9 5 36.97 2.24
 -2 -9 5 40.14 2.13
 -1 -9 5 2.54 0.46
 -1 -9 5 2.68 0.57
 0 9 -5 0.46 0.47
 0 -9 5 0.93 0.43
 0 -9 5 0.2 0.63
 -1 9 -5 3.27 0.47
 1 -9 5 3.37 0.66
 -2 9 -5 38.36 1.9
 2 -9 5 34.36 2.34
 -3 9 -5 0.27 0.42
 3 -9 5 0.93 0.4
 -4 9 -5 16.22 1.19
 4 -9 5 17.33 1.22
 4 -9 5 19.13 1.2
 -5 9 -5 7.19 0.86
 5 -9 5 5.27 0.61
 5 -9 5 6.6 0.79
 -6 9 -5 2.72 0.8
 6 -9 5 2.63 0.46
 6 -9 5 3.41 0.7
 -7 9 -5 0.16 0.55
 -7 9 -5 -0.1 0.43
 7 -9 5 -0.15 0.43
 7 -9 5 0.2 0.59
 -8 9 -5 50.72 3.53
 -8 9 -5 50.72 2.73
 8 -9 5 51.96 3.23
 8 -9 5 54.47 2.8
 -9 9 -5 -0.86 0.61
 9 -9 5 0.06 0.64
 9 -9 5 -0.14 0.31
 -10 9 -5 6.53 0.89
 10 -9 5 5.65 1.05
 -11 9 -5 4.84 1.1
 11 -9 5 0.6 0.98
 -12 9 -5 -0.07 0.75
 12 -9 5 -0.18 0.97
 -13 9 -5 0.54 0.82
 13 -9 5 1.72 0.99
 -14 9 -5 14.57 1.41
 -15 9 -5 1.69 0.93
 15 -9 5 -0.51 0.72
 -16 9 -5 0.65 0.95
 -17 9 -5 3.38 1.44
 -18 9 -5 1.29 1.02
 -18 -8 5 1.32 1.38
 -17 -8 5 -1 1.26
 -16 -8 5 1.64 0.95
 -15 -8 5 7.11 1.12
 -14 -8 5 -0.43 1.11
 13 8 -5 10.99 1.01
 -13 -8 5 11.06 1.23
 12 8 -5 6.59 1.01
 -12 -8 5 5.6 1.01
 11 8 -5 0.08 0.57
 -11 -8 5 0.09 1.07
 -10 -8 5 6.32 0.43
 -10 -8 5 8.94 1.04
 9 8 -5 49.62 2.59
 9 8 -5 55.52 2.81
 -9 -8 5 54.2 2.94
 8 8 -5 -0.21 0.28
 8 8 -5 -0.1 0.75
 -8 -8 5 -0.08 0.22
 -8 -8 5 -0.63 0.92
 7 8 -5 16.82 0.93
 7 8 -5 18.05 1.26
 -7 -8 5 16.6 0.94
 -7 -8 5 15.67 1.24
 6 8 -5 24.53 1.49
 6 8 -5 21.47 1.49
 -6 -8 5 20.65 1.35
 -6 -8 5 22.19 1.57
 5 8 -5 5.9 0.71
 5 8 -5 6.82 0.52
 -5 -8 5 5.29 0.76
 4 8 -5 3.44 0.42
 4 8 -5 3.99 0.8
 -4 -8 5 2.08 0.82
 -4 -8 5 2.83 0.38
 3 8 -5 55.5 2.8
 3 8 -5 59.29 2.99
 -3 -8 5 52.32 3.24
 -3 -8 5 58.84 3.13
 2 8 -5 9 0.64
 -2 -8 5 9.69 0.72
 -2 -8 5 10.78 0.87
 -1 -8 5 0.58 0.4
 -1 -8 5 1.15 0.7
 0 8 -5 22.16 1.21
 0 -8 5 19.96 1.33
 0 -8 5 19.85 1.41
 -1 8 -5 2.48 0.43
 1 -8 5 1.31 0.46
 -2 8 -5 9 0.68
 2 -8 5 6.84 0.68
 -3 8 -5 60.63 2.96
 -4 8 -5 3.62 0.56
 -5 8 -5 5.21 0.66
 5 -8 5 5.17 0.72
 -6 8 -5 21.91 1.32
 6 -8 5 20.69 1.34
 -7 8 -5 13.8 1.15
 -7 8 -5 16.98 1.28
 7 -8 5 18.02 1.18
 -8 8 -5 -0.59 0.58
 -8 8 -5 -0.2 0.43
 8 -8 5 0.43 0.57
 -9 8 -5 51.57 3.18
 -9 8 -5 50.16 2.78
 9 -8 5 52.87 2.88
 10 -8 5 7.48 0.86
 -11 8 -5 -0.52 0.67
 11 -8 5 0.35 0.62
 -12 8 -5 5.17 1.17
 12 -8 5 5.14 0.81
 -13 8 -5 7.73 1.06
 13 -8 5 8.85 0.97
 -14 8 -5 -1.07 0.82
 14 -8 5 0.15 0.67
 -15 8 -5 4.48 1.01
 -16 8 -5 1.68 0.92
 16 -8 5 2.27 0.82
 -17 8 -5 2.6 1.36
 -18 8 -5 2.63 1.04
 -19 -7 5 0.37 1.36
 -18 -7 5 -2 1.25
 -17 -7 5 0.96 0.91
 -16 -7 5 2.66 0.94
 -15 -7 5 -0.16 0.81
 -14 -7 5 1.71 1.24
 -13 -7 5 2.36 1.21
 12 7 -5 2.43 0.67
 -12 -7 5 5.27 1.22
 11 7 -5 0.76 0.58
 -11 -7 5 -0.03 0.72
 -11 -7 5 1.04 0.28
 10 7 -5 -0.04 0.32
 10 7 -5 -0.17 0.53
 -10 -7 5 0.07 0.68
 9 7 -5 -0.23 0.35
 9 7 -5 0.36 0.52
 -9 -7 5 -0.91 0.93
 -9 -7 5 0.11 0.27
 8 7 -5 17.46 1.13
 8 7 -5 17.61 1.09
 -8 -7 5 16.23 1.41
 -8 -7 5 16.85 1.01
 7 7 -5 -0.5 0.7
 7 7 -5 -0.26 0.31
 -7 -7 5 1.38 0.65
 -7 -7 5 0.2 0.31
 6 7 -5 0.95 0.32
 6 7 -5 1.48 0.53
 -6 -7 5 0.96 0.62
 -6 -7 5 1.37 0.3
 5 7 -5 9.46 0.63
 5 7 -5 7.58 0.91
 -5 -7 5 9.82 0.73
 -5 -7 5 10.59 1.09
 4 7 -5 0.21 0.35
 4 7 -5 1 0.48
 -4 -7 5 0.36 0.31
 -4 -7 5 -0.14 0.55
 3 7 -5 4.28 0.61
 3 7 -5 5.4 0.53
 -3 -7 5 5.13 0.49
 -3 -7 5 4.4 0.67
 2 7 -5 2.85 0.41
 -2 -7 5 3.66 0.46
 1 7 -5 5.71 0.5
 -1 -7 5 4.32 0.53
 0 7 -5 20.84 1.17
 0 -7 5 18.84 1.12
 -1 7 -5 6.07 0.57
 -2 7 -5 3.82 0.52
 -3 7 -5 5.39 0.6
 -4 7 -5 -0.04 0.44
 -5 7 -5 9 0.93
 5 -7 5 10.43 1.01
 -6 7 -5 0.37 0.75
 6 -7 5 0.96 0.54
 -7 7 -5 0.24 0.53
 7 -7 5 0.46 0.52
 -8 7 -5 13.58 1.1
 8 -7 5 17.35 1.24
 -9 7 -5 0.38 0.84
 9 -7 5 -0.93 0.73
 -10 7 -5 -0.82 0.65
 10 -7 5 -0.72 0.56
 -11 7 -5 1.19 0.71
 11 -7 5 0 0.8
 -12 7 -5 4.79 1.14
 12 -7 5 4.04 0.9
 -13 7 -5 0.62 1.09
 13 -7 5 1.68 0.88
 -14 7 -5 2.54 1.22
 14 -7 5 1.99 0.71
 -15 7 -5 -0.27 1.22
 15 -7 5 -0.37 0.9
 -16 7 -5 3.15 1.29
 -17 7 -5 1.16 1.35
 -18 7 -5 -0.01 0.94
 -19 7 -5 0.84 1.46
 -19 -6 5 -0.12 0.9
 -18 -6 5 0.28 0.92
 -17 -6 5 8.48 1.15
 -16 -6 5 0.86 0.84
 -15 -6 5 2.62 0.93
 -14 -6 5 5.69 1
 -13 -6 5 -0.7 0.78
 -12 -6 5 0.37 0.75
 -12 -6 5 0.03 0.34
 11 6 -5 33.18 1.76
 11 6 -5 33.8 2.06
 -11 -6 5 30.89 2.09
 10 6 -5 0.42 0.37
 10 6 -5 0.18 0.51
 -10 -6 5 -1 0.95
 9 6 -5 3.04 0.77
 -9 -6 5 2 0.38
 -9 -6 5 1.35 0.97
 8 6 -5 23.38 1.31
 8 6 -5 23.08 1.4
 -8 -6 5 23.76 1.61
 -8 -6 5 19.67 1.27
 7 6 -5 1.37 0.34
 7 6 -5 2.69 0.55
 -7 -6 5 1.8 0.34
 -7 -6 5 1.34 0.87
 6 6 -5 0.02 0.47
 6 6 -5 0.3 0.33
 -6 -6 5 0.04 0.3
 -6 -6 5 -0.22 0.82
 5 6 -5 35.33 1.8
 5 6 -5 33.7 1.8
 -5 -6 5 35.42 2.39
 -5 -6 5 34.08 2.18
 4 6 -5 7.38 0.72
 4 6 -5 8.33 0.59
 -4 -6 5 10.36 0.88
 -4 -6 5 9.77 0.65
 3 6 -5 3.98 0.53
 3 6 -5 5.56 0.6
 -3 -6 5 4.18 0.49
 2 6 -5 6.32 0.51
 -2 -6 5 4.73 0.46
 1 6 -5 42.38 2.13
 -1 -6 5 40.16 2.14
 0 6 -5 -0.02 0.35
 0 -6 5 0.58 0.32
 -1 6 -5 47.16 2.45
 -2 6 -5 6.22 0.72
 -3 6 -5 3.61 0.54
 -4 6 -5 6.21 0.66
 -5 6 -5 41.11 1.99
 5 -6 5 31.51 1.96
 -6 6 -5 -0.24 0.7
 6 -6 5 0.18 0.49
 -7 6 -5 1.72 0.59
 7 -6 5 1.32 0.72
 -8 6 -5 23.41 1.52
 8 -6 5 21.16 1.42
 -9 6 -5 2.51 0.91
 9 -6 5 1.86 0.55
 -10 6 -5 -1.07 0.89
 10 -6 5 -0.15 0.69
 -11 6 -5 36.59 2.09
 11 -6 5 31.25 1.87
 -12 6 -5 -0.44 0.71
 12 -6 5 -0.48 0.74
 -13 6 -5 0.63 0.77
 13 -6 5 -0.46 0.73
 -14 6 -5 9.33 1.34
 14 -6 5 7.43 1.04
 -15 6 -5 1.93 1.21
 15 -6 5 3.19 0.7
 -16 6 -5 0.03 1.2
 16 -6 5 1.26 0.85
 -17 6 -5 11.04 1.3
 17 -6 5 12.38 1.24
 -18 6 -5 0.04 0.9
 -19 6 -5 -0.84 1.32
 -19 -5 5 4.62 1.08
 -18 -5 5 0.54 0.86
 -17 -5 5 0.11 0.83
 -16 -5 5 15.41 1.44
 -15 -5 5 2.23 0.87
 -14 -5 5 1.51 0.84
 -13 -5 5 0.98 0.77
 -13 -5 5 1.68 0.47
 -12 -5 5 16.73 0.99
 -12 -5 5 18.37 1.56
 11 5 -5 -0.16 0.46
 -11 -5 5 -1.08 0.99
 10 5 -5 7.17 0.76
 10 5 -5 9.09 0.65
 -10 -5 5 6.86 0.57
 -10 -5 5 10.14 1.21
 9 5 -5 6.24 0.61
 9 5 -5 7.51 0.73
 -9 -5 5 7.2 0.59
 -9 -5 5 7.77 1.1
 8 5 -5 4.44 0.61
 8 5 -5 5.59 0.56
 -8 -5 5 5.04 0.46
 -8 -5 5 5.03 1.01
 7 5 -5 10.23 0.69
 7 5 -5 10.21 0.8
 -7 -5 5 11.37 1.15
 -7 -5 5 9.57 0.74
 6 5 -5 36.58 2
 6 5 -5 33.98 1.96
 -6 -5 5 37.16 1.91
 5 5 -5 0.2 0.39
 5 5 -5 0.11 0.61
 -5 -5 5 0.1 0.36
 4 5 -5 4.84 0.54
 4 5 -5 5.01 0.7
 -4 -5 5 5.04 0.52
 3 5 -5 22.03 1.23
 3 5 -5 23.28 1.23
 -3 -5 5 21.79 1.25
 2 5 -5 0.29 0.33
 2 5 -5 -0.01 0.4
 -2 -5 5 -0.08 0.39
 -1 -5 5 1.22 0.46
 0 5 -5 92.62 4.74
 0 -5 5 93.11 4.76
 -1 5 -5 2.1 0.58
 -2 5 -5 -0.57 0.57
 -3 5 -5 24.93 1.44
 -4 5 -5 4.66 0.74
 -5 5 -5 -0.26 0.48
 -6 5 -5 34.78 1.92
 -7 5 -5 7.99 0.81
 7 -5 5 9.02 0.89
 -8 5 -5 5.68 0.96
 8 -5 5 6.84 0.81
 -9 5 -5 6.31 0.78
 9 -5 5 6.01 0.81
 -10 5 -5 7.83 0.9
 10 -5 5 9.31 0.79
 -11 5 -5 -0.93 0.94
 11 -5 5 1.24 0.69
 -12 5 -5 18.77 1.36
 12 -5 5 16.86 1.18
 -13 5 -5 0.96 1.01
 13 -5 5 2.17 0.57
 -14 5 -5 -0.81 0.75
 14 -5 5 0.47 0.51
 -15 5 -5 0.33 0.82
 15 -5 5 1.29 0.76
 -16 5 -5 15.62 1.39
 16 -5 5 15.86 1.29
 -17 5 -5 0.74 0.85
 17 -5 5 1.12 0.78
 -18 5 -5 1.29 1.32
 -19 5 -5 2.37 1.02
 -19 -4 5 1.1 1.24
 -18 -4 5 1 1.21
 -17 -4 5 5.12 1.04
 -16 -4 5 1.28 0.87
 -15 -4 5 2.43 0.51
 -15 -4 5 1.78 0.85
 -14 -4 5 -0.03 0.54
 -14 -4 5 0.54 1.08
 -13 -4 5 2.37 1.08
 -13 -4 5 2.36 0.48
 12 4 -5 3.23 0.61
 -12 -4 5 1.48 0.77
 11 4 -5 13.05 0.86
 -11 -4 5 11.62 0.86
 -11 -4 5 11.04 1.11
 10 4 -5 2.84 0.57
 -10 -4 5 4.45 0.81
 -10 -4 5 3.78 0.52
 9 4 -5 17.91 1.15
 9 4 -5 17.1 1.09
 -9 -4 5 18.67 1.47
 -9 -4 5 17.52 1
 8 4 -5 3.01 0.53
 8 4 -5 2.44 0.48
 -8 -4 5 3.05 0.95
 -8 -4 5 3.89 0.46
 7 4 -5 1.1 0.45
 7 4 -5 0.03 0.39
 -7 -4 5 0.27 0.36
 6 4 -5 8.3 0.68
 6 4 -5 8.62 0.71
 -6 -4 5 9.65 0.68
 5 4 -5 6.48 0.53
 5 4 -5 7.63 0.63
 -5 -4 5 5.76 0.57
 4 4 -5 0.16 0.3
 4 4 -5 -0.34 0.54
 -4 -4 5 -0.04 0.39
 3 4 -5 24.74 1.3
 3 4 -5 21.94 1.26
 -3 -4 5 23.07 1.33
 2 4 -5 0.06 0.47
 -2 -4 5 0.1 0.3
 1 4 -5 5.23 0.64
 -1 -4 5 5.84 0.61
 0 4 -5 17.42 1
 0 -4 5 14.17 0.89
 0 -4 5 12.56 0.96
 -1 4 -5 7.63 0.65
 1 -4 5 7.43 0.66
 -2 4 -5 0 0.4
 2 -4 5 0.45 0.32
 -3 4 -5 21.75 1.29
 3 -4 5 20.16 1.16
 -4 4 -5 0 0.64
 4 -4 5 -0.27 0.5
 -5 4 -5 5.51 0.65
 -6 4 -5 6.72 0.73
 -7 4 -5 -0.15 0.51
 -8 4 -5 2.81 0.84
 8 -4 5 2.84 0.66
 -9 4 -5 19.24 1.26
 9 -4 5 17.06 1.18
 -10 4 -5 3.12 0.71
 10 -4 5 3.55 0.54
 -11 4 -5 11.38 1.05
 11 -4 5 12.15 0.97
 -12 4 -5 1.35 0.96
 12 -4 5 1.89 0.51
 -13 4 -5 2.38 0.78
 13 -4 5 2.54 0.7
 -14 4 -5 1.1 0.77
 14 -4 5 -0.53 0.64
 -15 4 -5 5.81 1.24
 -16 4 -5 1.49 1.2
 16 -4 5 0.69 0.69
 -17 4 -5 2.8 0.95
 17 -4 5 3.74 0.65
 -18 4 -5 2.33 0.98
 -19 4 -5 1.86 1.31
 -20 4 -5 -2.12 1.38
 -20 -3 5 9.13 1.25
 -19 -3 5 -0.38 0.81
 -18 -3 5 3.53 1.3
 -17 -3 5 4.51 1.29
 -16 -3 5 0.95 0.8
 -16 -3 5 0.5 0.55
 -15 -3 5 1.45 0.54
 -15 -3 5 1.1 1.11
 -14 -3 5 31.43 1.8
 -14 -3 5 28.94 2.07
 -13 -3 5 3.44 0.58
 -13 -3 5 2.13 0.79
 12 3 -5 2.53 0.66
 -12 -3 5 3.43 1.04
 11 3 -5 5.46 0.63
 -11 -3 5 4.91 0.56
 -11 -3 5 5.57 1.1
 10 3 -5 9.77 0.76
 -10 -3 5 9.26 0.98
 -10 -3 5 8.51 0.69
 9 3 -5 -0.25 0.45
 -9 -3 5 0.53 0.39
 8 3 -5 57.59 2.73
 8 3 -5 53.58 2.84
 -8 -3 5 55.58 3.2
 7 3 -5 5.31 0.69
 7 3 -5 5.85 0.59
 -7 -3 5 5.07 0.47
 6 3 -5 5.52 0.59
 6 3 -5 4.26 0.54
 -6 -3 5 5.99 0.56
 5 3 -5 22.76 1.37
 5 3 -5 25.25 1.34
 -5 -3 5 23.77 1.24
 4 3 -5 21.46 1.29
 4 3 -5 21 1.22
 -4 -3 5 22.06 1.36
 3 3 -5 -0.84 0.48
 3 3 -5 -0.07 0.5
 -3 -3 5 -0.31 0.42
 2 3 -5 70.51 3.47
 -2 -3 5 68.79 3.58
 1 3 -5 22.93 1.28
 -1 -3 5 24.7 1.35
 0 3 -5 0.39 0.39
 0 -3 5 0.42 0.46
 -1 3 -5 23.62 1.31
 1 -3 5 20.24 1.18
 -2 3 -5 71.52 3.59
 2 -3 5 72.55 3.65
 -3 3 -5 -0.54 0.44
 3 -3 5 0 0.29
 -4 3 -5 23.28 1.29
 4 -3 5 20.72 1.29
 -5 3 -5 22.76 1.41
 5 -3 5 21.79 1.17
 -6 3 -5 4.37 0.63
 -7 3 -5 4.15 0.66
 -8 3 -5 58.13 2.93
 -9 3 -5 -0.38 0.57
 9 -3 5 -0.4 0.55
 -10 3 -5 8.61 0.88
 10 -3 5 7.98 0.79
 -11 3 -5 5.45 0.79
 11 -3 5 3.88 0.66
 -12 3 -5 3.13 1.01
 12 -3 5 2.09 0.61
 -13 3 -5 3.37 0.81
 13 -3 5 3.09 0.65
 -14 3 -5 26.92 1.96
 14 -3 5 29.31 1.66
 -15 3 -5 0.18 1.1
 15 -3 5 2.24 0.5
 -16 3 -5 0.91 1.19
 16 -3 5 0.4 0.92
 -17 3 -5 4.47 1.28
 -18 3 -5 3.98 1.33
 -19 3 -5 0.27 0.89
 -20 3 -5 14.26 1.85
 -20 -2 5 -0.87 1.16
 -19 -2 5 5.08 1.33
 -18 -2 5 2.01 0.89
 -17 -2 5 -0.33 0.6
 -17 -2 5 1.82 1.19
 -16 -2 5 2.07 0.63
 -16 -2 5 1.46 0.81
 -15 -2 5 6.45 1.25
 -15 -2 5 8.02 0.79
 -14 -2 5 3.66 1.14
 -14 -2 5 1.51 0.59
 13 2 -5 13.2 0.97
 -13 -2 5 10.32 1.12
 -12 -2 5 2.63 1.06
 11 2 -5 4.03 0.65
 10 2 -5 6.29 0.77
 -10 -2 5 5.43 0.6
 9 2 -5 38.7 2.17
 -9 -2 5 35.78 2.16
 8 2 -5 7.6 0.64
 -8 -2 5 8.77 0.6
 7 2 -5 4.45 0.49
 7 2 -5 4.84 0.65
 -7 -2 5 3.5 0.52
 6 2 -5 5.44 0.65
 6 2 -5 6.8 0.66
 -6 -2 5 5.64 0.59
 5 2 -5 -0.26 0.34
 5 2 -5 0.23 0.49
 -5 -2 5 -0.11 0.29
 4 2 -5 -0.25 0.45
 4 2 -5 0.72 0.5
 -4 -2 5 -0.46 0.43
 3 2 -5 71.58 3.56
 3 2 -5 72.27 3.94
 -3 -2 5 75.53 4.38
 2 2 -5 0.19 0.38
 -2 -2 5 0.4 0.33
 1 2 -5 0.89 0.57
 -1 -2 5 0.37 0.47
 0 2 -5 8.15 0.68
 -1 2 -5 0.97 0.61
 1 -2 5 0.56 0.26
 -2 2 -5 0.17 0.61
 2 -2 5 0.5 0.36
 -3 2 -5 75.48 3.66
 3 -2 5 75.91 4.08
 -4 2 -5 -0.18 0.47
 4 -2 5 0.05 0.28
 -5 2 -5 0.56 0.5
 -6 2 -5 6.67 0.88
 -7 2 -5 2.55 0.82
 -8 2 -5 9.43 0.87
 -9 2 -5 33.59 2.02
 -10 2 -5 5.9 1
 -11 2 -5 1.97 0.92
 11 -2 5 1.17 0.53
 -12 2 -5 1.3 0.95
 -13 2 -5 14.07 1.21
 13 -2 5 14.73 0.99
 -14 2 -5 3.28 1.11
 14 -2 5 3.31 0.62
 -15 2 -5 8.18 1.29
 15 -2 5 6.61 0.73
 -16 2 -5 1.29 0.84
 16 -2 5 1.59 0.56
 -17 2 -5 2.39 0.89
 -18 2 -5 1.28 1.27
 -19 2 -5 6.2 1.41
 -20 2 -5 0.74 0.95
 -20 -1 5 2.01 1.21
 -19 -1 5 3.8 1.31
 -18 -1 5 1.88 0.7
 -18 -1 5 2.54 1.21
 -17 -1 5 0.71 0.66
 -17 -1 5 0.92 1.14
 -16 -1 5 12.78 1.06
 -16 -1 5 12.07 1.22
 -15 -1 5 1.07 0.61
 -15 -1 5 1.29 1.09
 -14 -1 5 4.46 0.85
 -14 -1 5 3.86 0.7
 13 1 -5 0.23 0.6
 -13 -1 5 0.23 1.04
 12 1 -5 12.43 1.02
 -12 -1 5 13.17 1.15
 11 1 -5 1.27 0.61
 10 1 -5 10.01 0.84
 9 1 -5 3.43 0.63
 8 1 -5 1.49 0.58
 7 1 -5 6.56 0.69
 7 1 -5 5.34 0.63
 -7 -1 5 5.22 0.6
 6 1 -5 44.62 2.15
 6 1 -5 40.95 2.14
 -6 -1 5 41.47 2.57
 5 1 -5 1.32 0.45
 -5 -1 5 0.91 0.35
 4 1 -5 6.14 0.6
 4 1 -5 7.16 0.6
 -4 -1 5 7.06 0.68
 3 1 -5 21.08 1.12
 3 1 -5 22.71 1.31
 -3 -1 5 24.81 1.28
 2 1 -5 0.85 0.29
 2 1 -5 0.71 0.4
 -2 -1 5 0.44 0.48
 1 1 -5 -0.7 0.39
 0 1 -5 62.16 3.34
 -1 1 -5 -0.26 0.43
 1 -1 5 -0.23 0.3
 -2 1 -5 0.01 0.34
 -2 1 -5 0.38 0.42
 -3 1 -5 21.55 1.34
 -3 1 -5 23.53 1.4
 3 -1 5 24.16 1.2
 -4 1 -5 5.56 0.8
 4 -1 5 6.17 0.47
 -5 1 -5 1.66 0.55
 -6 1 -5 41.27 2.18
 -7 1 -5 6.5 0.75
 -8 1 -5 1.84 0.81
 -9 1 -5 2.4 0.64
 -10 1 -5 5.81 0.98
 -11 1 -5 0.8 0.9
 -12 1 -5 15.97 1.23
 -13 1 -5 1.13 0.71
 13 -1 5 0.55 0.56
 -14 1 -5 4.92 1.17
 14 -1 5 5.06 0.72
 -15 1 -5 0.23 1.07
 15 -1 5 -0.24 0.55
 -16 1 -5 14.19 1.3
 -17 1 -5 -0.45 0.82
 -18 1 -5 2.08 0.92
 -19 1 -5 3.21 1.3
 -20 1 -5 0.03 1.25
 -20 0 5 0.71 0.84
 -19 0 5 -1.86 1.18
 -18 0 5 1.16 1.14
 -18 0 5 0.32 0.73
 -17 0 5 18.07 1.46
 -17 0 5 18.27 1.37
 -16 0 5 0.28 0.69
 -16 0 5 -0.41 1.06
 -15 0 5 4.49 1.14
 14 0 -5 6.06 0.86
 -14 0 5 5.08 0.91
 13 0 -5 0.46 0.67
 -13 0 5 -0.46 0.97
 12 0 -5 -0.26 0.64
 11 0 -5 69.31 3.78
 10 0 -5 0.47 0.61
 9 0 -5 1.12 0.6
 8 0 -5 18.3 1.22
 7 0 -5 21.02 1.26
 6 0 -5 -0.89 0.56
 6 0 -5 0.87 0.43
 5 0 -5 93.81 4.44
 5 0 -5 87.88 4.39
 4 0 -5 15.75 0.91
 4 0 -5 15.76 0.99
 3 0 -5 -0.03 0.57
 3 0 -5 -0.45 0.34
 2 0 -5 6.98 0.76
 1 0 -5 58.11 3.17
 0 0 -5 -0.55 0.43
 -1 0 -5 64.55 3.26
 -1 0 -5 65.71 3.41
 1 0 5 66.38 3.55
 -2 0 -5 8.23 0.71
 -2 0 -5 6 0.63
 2 0 5 6.75 0.48
 -3 0 -5 0.82 0.65
 3 0 5 0.82 0.32
 -4 0 -5 14.71 1.14
 4 0 5 16.36 0.96
 -5 0 -5 83.45 4.32
 -6 0 -5 -0.82 0.52
 -7 0 -5 20.9 1.29
 -8 0 -5 20.71 1.32
 -9 0 -5 1.58 0.82
 -10 0 -5 -0.2 0.61
 -11 0 -5 59.64 3.21
 -12 0 -5 1.4 0.68
 -13 0 -5 2.39 0.98
 -14 0 -5 5.34 0.9
 -15 0 -5 1.84 1.1
 -16 0 -5 -0.71 0.78
 -17 0 -5 16.62 1.42
 -18 0 -5 0.78 0.87
 -19 0 -5 0.26 1.23
 -20 0 -5 0.21 1.27
 -20 1 5 0.54 1.14
 -19 1 5 3.65 1.22
 -19 1 5 2.78 0.86
 -18 1 5 1.84 0.83
 -18 1 5 1.7 0.83
 -17 1 5 -0.51 0.54
 -17 1 5 1.16 1.07
 -16 1 5 9.62 1.05
 -16 1 5 10.17 1.33
 -15 1 5 1.17 1.03
 -15 1 5 -0.31 0.74
 14 -1 -5 2.74 0.82
 -14 1 5 2.79 0.8
 13 -1 -5 -0.2 0.72
 -13 1 5 1.27 0.71
 12 -1 -5 17.11 1.25
 11 -1 -5 0.52 0.71
 10 -1 -5 8.22 0.87
 9 -1 -5 4.6 0.6
 8 -1 -5 0.79 0.47
 7 -1 -5 5.52 0.61
 6 -1 -5 43.07 2.35
 6 -1 -5 42.79 1.99
 5 -1 -5 2.41 0.67
 5 -1 -5 1.52 0.4
 4 -1 -5 7.07 0.51
 4 -1 -5 4.62 0.74
 3 -1 -5 22.87 1.15
 3 -1 -5 22.33 1.35
 2 -1 -5 1.67 0.5
 1 -1 -5 0.41 0.46
 0 -1 -5 64.23 3.23
 -1 -1 -5 0.61 0.66
 -2 -1 -5 0.73 0.43
 -2 -1 -5 0.16 0.49
 2 1 5 1.24 0.31
 -3 -1 -5 21.54 1.41
 -3 -1 -5 22.8 1.24
 3 1 5 24.49 1.44
 -4 -1 -5 7.54 0.62
 4 1 5 6.83 0.46
 -5 -1 -5 1.47 0.76
 -6 -1 -5 45.07 2.38
 -7 -1 -5 6.38 0.76
 -8 -1 -5 2.21 0.63
 -9 -1 -5 2.93 0.65
 -10 -1 -5 9.59 0.93
 -11 -1 -5 0.91 0.91
 -12 -1 -5 16.4 1.41
 -13 -1 -5 0.82 0.71
 -14 -1 -5 4.25 0.83
 -15 -1 -5 0.68 0.73
 -16 -1 -5 11.98 1.38
 -17 -1 -5 0.93 1.13
 -18 -1 -5 0.08 1.12
 -19 -1 -5 4.66 1.27
 -20 -1 -5 -0.87 1.18
 -20 2 5 0.98 0.85
 -20 2 5 1.36 1.13
 -19 2 5 4.89 1.01
 -19 2 5 4.94 1.24
 -18 2 5 1.09 0.64
 -18 2 5 0.64 1.06
 -17 2 5 -1.29 0.83
 -17 2 5 -0.21 1.05
 -16 2 5 -0.02 0.56
 -16 2 5 2.49 1.05
 -15 2 5 9.06 1.05
 -15 2 5 6.58 0.97
 14 -2 -5 0.09 0.8
 -14 2 5 1.63 0.76
 13 -2 -5 11.44 1.12
 12 -2 -5 0.24 0.75
 11 -2 -5 2.08 0.57
 10 -2 -5 6.88 0.88
 9 -2 -5 36.91 1.93
 8 -2 -5 9.87 0.95
 7 -2 -5 3.59 0.73
 6 -2 -5 7.36 0.71
 5 -2 -5 0.05 0.44
 5 -2 -5 0.06 0.31
 4 -2 -5 0.19 0.65
 4 -2 -5 0.5 0.29
 3 -2 -5 73.42 3.45
 3 -2 -5 76.21 3.98
 2 -2 -5 0.47 0.48
 1 -2 -5 1.71 0.69
 0 -2 -5 7.78 0.85
 -1 -2 -5 -1.14 0.65
 -2 -2 -5 0.16 0.48
 2 2 5 0.21 0.23
 -3 -2 -5 76.96 3.8
 -3 -2 -5 70.57 3.65
 3 2 5 73.95 3.82
 -4 -2 -5 -0.15 0.37
 -4 -2 -5 -0.03 0.51
 4 2 5 0.1 0.29
 -5 -2 -5 -0.68 0.71
 -6 -2 -5 7.39 0.77
 -7 -2 -5 2.5 0.84
 -8 -2 -5 11.37 1.12
 -9 -2 -5 41.67 2.21
 -10 -2 -5 6.08 1.01
 -11 -2 -5 2.44 0.7
 -12 -2 -5 2.1 0.73
 -13 -2 -5 10.85 1.26
 -14 -2 -5 -0.06 1.01
 -15 -2 -5 10.42 1.08
 -16 -2 -5 0.98 0.79
 -17 -2 -5 0.89 1.13
 -18 -2 -5 0.8 1.17
 -19 -2 -5 5.9 1.31
 -20 -2 -5 1.25 1.23
 -20 3 5 11.15 1.21
 -20 3 5 14.11 1.36
 -19 3 5 0.66 0.76
 -19 3 5 0.92 0.93
 -18 3 5 2.17 0.79
 -17 3 5 7.11 0.99
 -16 3 5 -0.71 0.61
 -16 3 5 1.2 0.74
 -15 3 5 1.6 0.89
 -15 3 5 0.48 0.71
 14 -3 -5 22.02 1.62
 -14 3 5 26.52 1.64
 13 -3 -5 2.97 0.7
 12 -3 -5 2.62 0.65
 11 -3 -5 4.63 0.7
 10 -3 -5 8.94 0.85
 9 -3 -5 1.04 0.74
 8 -3 -5 56.69 3.02
 7 -3 -5 4.89 0.65
 6 -3 -5 5.01 0.82
 5 -3 -5 22.59 1.14
 5 -3 -5 22.59 1.41
 4 -3 -5 22.72 1.23
 4 -3 -5 22.44 1.39
 3 -3 -5 -0.09 0.48
 3 -3 -5 0.08 0.24
 2 -3 -5 72.23 3.8
 1 -3 -5 22.01 1.3
 0 -3 -5 -0.2 0.47
 -1 -3 -5 21.74 1.45
 -2 -3 -5 68.28 3.52
 -3 -3 -5 0.53 0.74
 -3 -3 -5 -0.52 0.37
 3 3 5 0.07 0.17
 -4 -3 -5 21.24 1.12
 -4 -3 -5 19.57 1.28
 4 3 5 21.81 1.1
 -5 -3 -5 22.26 1.46
 -6 -3 -5 5.52 0.69
 -7 -3 -5 4.75 0.9
 -8 -3 -5 57.19 3.03
 -9 -3 -5 -0.38 0.59
 -10 -3 -5 7.69 1.08
 -11 -3 -5 5.58 0.84
 -12 -3 -5 2.06 0.72
 -13 -3 -5 1.89 0.73
 -14 -3 -5 28.33 1.75
 -15 -3 -5 2.62 1.05
 -16 -3 -5 -0.39 1.06
 -17 -3 -5 6.09 0.99
 -18 -3 -5 1.79 0.86
 -19 -3 -5 0.63 0.86
 -20 -3 -5 8.5 1.13
 -20 4 5 1.18 1.07
 -19 4 5 1.61 1.04
 -19 4 5 2.25 1.05
 -18 4 5 1.03 1
 -18 4 5 1.45 0.73
 -17 4 5 4.41 1.05
 -17 4 5 3.9 1.09
 -16 4 5 -0.45 0.93
 -16 4 5 1.36 1.03
 15 -4 -5 2.01 0.7
 -15 4 5 1.42 1
 -15 4 5 1.94 0.72
 14 -4 -5 0.78 0.88
 13 -4 -5 1.89 0.89
 12 -4 -5 2.11 0.69
 11 -4 -5 9.2 0.93
 10 -4 -5 4.31 0.89
 9 -4 -5 17.12 1.18
 8 -4 -5 3.64 0.66
 7 -4 -5 0.33 0.52
 6 -4 -5 8.15 0.94
 5 -4 -5 5.17 0.43
 5 -4 -5 7.2 0.87
 4 -4 -5 -0.06 0.23
 4 -4 -5 0.49 0.52
 3 -4 -5 21.75 1.3
 2 -4 -5 0.37 0.52
 1 -4 -5 8.14 0.92
 0 -4 -5 16.32 1.09
 -1 -4 -5 6.48 0.72
 -2 -4 -5 -1.06 0.73
 -3 -4 -5 17.45 1.42
 3 4 5 22.97 1.28
 -4 -4 -5 -0.29 0.76
 -4 -4 -5 -0.72 0.32
 4 4 5 0.06 0.19
 -5 -4 -5 5.54 0.51
 -5 -4 -5 7.27 0.94
 -6 -4 -5 8.85 0.86
 -7 -4 -5 0.33 0.76
 -8 -4 -5 2.02 0.85
 -9 -4 -5 17.83 1.24
 -10 -4 -5 4.67 0.75
 -11 -4 -5 13.77 1.12
 -12 -4 -5 2.85 1
 -13 -4 -5 3.74 1.04
 -14 -4 -5 0.17 0.68
 -15 -4 -5 2.2 1.09
 -16 -4 -5 -1.05 0.76
 -17 -4 -5 4.35 1.21
 -18 -4 -5 -1.08 1.13
 -19 -4 -5 1.95 1.18
 -20 -4 -5 -2.27 1.17
 -20 5 5 2.6 1.15
 -19 5 5 3.17 1.07
 -19 5 5 4.57 1.2
 -18 5 5 1.33 0.98
 -18 5 5 2.77 1.09
 -17 5 5 0.25 0.69
 -17 5 5 0.4 0.69
 -16 5 5 17.41 1.35
 -16 5 5 15.37 1.31
 15 -5 -5 3.07 1.06
 14 -5 -5 0.6 0.67
 13 -5 -5 1.36 0.94
 12 -5 -5 18.68 1.34
 11 -5 -5 1.06 0.92
 10 -5 -5 6.07 1.01
 9 -5 -5 7.5 0.83
 8 -5 -5 5.79 0.76
 7 -5 -5 8.58 0.84
 6 -5 -5 35.69 1.98
 5 -5 -5 -0.16 0.53
 5 -5 -5 0.28 0.25
 4 -5 -5 5.71 0.33
 4 -5 -5 4.44 0.67
 3 -5 -5 25.78 1.48
 2 -5 -5 0.96 0.56
 1 -5 -5 1.35 0.56
 0 -5 -5 90.42 4.67
 -1 -5 -5 2.61 0.6
 -2 -5 -5 -0.66 0.74
 -3 -5 -5 20.07 1.43
 -4 -5 -5 5.26 0.49
 -4 -5 -5 6.43 0.93
 4 5 5 5.71 0.33
 -5 -5 -5 0.3 0.8
 -5 -5 -5 0.19 0.29
 -6 -5 -5 37.51 2.05
 -7 -5 -5 10.47 0.94
 -8 -5 -5 6.32 1
 -9 -5 -5 7.23 0.82
 -10 -5 -5 6.8 0.83
 -11 -5 -5 0 0.63
 -12 -5 -5 17.17 1.44
 -13 -5 -5 2.82 0.99
 -14 -5 -5 1.52 0.74
 -15 -5 -5 0.7 0.76
 -16 -5 -5 20.54 1.75
 -17 -5 -5 0.96 0.8
 -18 -5 -5 0.69 0.79
 -19 -5 -5 4.81 0.96
 -20 -5 -5 0.93 0.84
 -19 6 5 1.16 0.96
 -19 6 5 0.24 1.1
 -18 6 5 -0.59 0.68
 -18 6 5 0.44 1.08
 -17 6 5 12.84 1.4
 -17 6 5 10.61 1.32
 -16 6 5 0.48 1.05
 -16 6 5 0.91 0.99
 15 -6 -5 2.05 1.08
 14 -6 -5 4.41 0.85
 13 -6 -5 -1.2 0.96
 12 -6 -5 0.51 0.94
 11 -6 -5 33 2
 10 -6 -5 -1.28 0.9
 9 -6 -5 2.77 0.9
 8 -6 -5 21.48 1.39
 7 -6 -5 1.38 0.63
 6 -6 -5 -1.17 0.8
 5 -6 -5 35.85 2.03
 4 -6 -5 9.13 0.45
 4 -6 -5 9.49 0.86
 3 -6 -5 5.69 0.75
 2 -6 -5 6.8 0.95
 1 -6 -5 44.7 2.36
 0 -6 -5 -0.29 0.55
 -1 -6 -5 42.29 2.24
 -2 -6 -5 6.16 0.92
 -3 -6 -5 4.32 0.88
 -4 -6 -5 9.29 1.05
 4 6 5 9.96 0.48
 -5 -6 -5 35.13 1.82
 -5 -6 -5 34.16 1.96
 -6 -6 -5 -0.88 0.6
 -7 -6 -5 1.18 0.62
 -8 -6 -5 21.2 1.38
 -9 -6 -5 3.25 0.72
 -10 -6 -5 -0.68 0.9
 -11 -6 -5 31.33 1.85
 -12 -6 -5 1.19 0.93
 -13 -6 -5 -0.03 0.91
 -14 -6 -5 7.66 1.17
 -15 -6 -5 2.17 0.79
 -16 -6 -5 -0.39 1.03
 -17 -6 -5 10.69 1.12
 -18 -6 -5 -0.96 1.05
 -19 -6 -5 -1.35 1.13
 -19 7 5 0.64 1.16
 -18 7 5 0.1 0.63
 -18 7 5 1.12 1.15
 -17 7 5 2.96 0.99
 -17 7 5 1.97 1.12
 -16 7 5 4.96 1.22
 -16 7 5 3.62 0.78
 15 -7 -5 -0.17 1.08
 14 -7 -5 2.07 0.82
 13 -7 -5 0.98 0.74
 12 -7 -5 5.6 1.13
 11 -7 -5 -0.07 0.97
 10 -7 -5 0.63 0.68
 9 -7 -5 -0.21 0.9
 8 -7 -5 12.86 1.07
 7 -7 -5 -0.69 0.86
 6 -7 -5 1.02 0.63
 5 -7 -5 9.27 1.07
 4 -7 -5 -0.88 0.83
 3 -7 -5 5.21 0.74
 2 -7 -5 4.36 0.91
 1 -7 -5 9.61 0.89
 0 -7 -5 21.66 1.49
 -1 -7 -5 4.65 0.93
 -2 -7 -5 4.56 0.71
 -3 -7 -5 4.27 0.71
 -4 -7 -5 0 0.82
 -5 -7 -5 8.29 0.55
 -5 -7 -5 7.62 0.84
 -6 -7 -5 1.17 0.28
 -6 -7 -5 1.93 0.87
 -7 -7 -5 -1.08 0.6
 -8 -7 -5 17.32 1.23
 -9 -7 -5 0.25 0.63
 -10 -7 -5 0.18 0.93
 -11 -7 -5 -0.4 0.66
 -12 -7 -5 3.53 1.04
 -13 -7 -5 0.04 0.94
 -14 -7 -5 2.52 1.01
 -15 -7 -5 0.21 0.71
 -16 -7 -5 2.16 1.08
 -17 -7 -5 1.29 0.77
 -18 -7 -5 0.23 1.1
 -18 -7 -5 0.41 0.67
 -19 -7 -5 1.76 1.15
 -19 8 5 6.1 1.08
 -18 8 5 2.85 0.94
 -18 8 5 3.05 0.99
 -17 8 5 1.26 1.16
 -17 8 5 0.15 0.92
 -16 8 5 1.57 1.16
 15 -8 -5 6.2 1.29
 14 -8 -5 -0.45 1.11
 13 -8 -5 9.84 1.35
 12 -8 -5 5.46 0.93
 11 -8 -5 -0.03 0.72
 10 -8 -5 7.48 1.21
 9 -8 -5 48.95 2.7
 8 -8 -5 0.29 0.67
 7 -8 -5 16.68 1.25
 6 -8 -5 23.2 1.62
 5 -8 -5 5.85 0.79
 4 -8 -5 2.02 0.91
 3 -8 -5 53.94 2.72
 2 -8 -5 10.43 0.96
 1 -8 -5 1.82 0.87
 0 -8 -5 19.52 1.3
 -1 -8 -5 1.8 0.65
 -2 -8 -5 12.31 1.03
 -3 -8 -5 58.61 2.97
 -4 -8 -5 3.9 0.91
 -5 -8 -5 5.56 0.77
 5 8 5 5.26 0.26
 -6 -8 -5 21.02 1.29
 -6 -8 -5 23.71 1.56
 -7 -8 -5 13.85 1.09
 -8 -8 -5 -0.29 0.63
 -9 -8 -5 54.12 3.1
 -10 -8 -5 11.08 1.22
 -11 -8 -5 0.05 0.65
 -12 -8 -5 5.15 0.86
 -13 -8 -5 7.64 1.18
 -14 -8 -5 3.46 1.09
 -15 -8 -5 6.97 0.95
 -16 -8 -5 4.27 1.16
 -17 -8 -5 -0.27 0.75
 -18 -8 -5 -0.31 1.03
 -19 -8 -5 4.61 1.19
 -18 9 5 3.21 0.98
 -17 9 5 2.84 0.98
 -17 9 5 3.61 1.24
 -16 9 5 -1.94 1.2
 15 -9 -5 -0.13 1.15
 14 -9 -5 14.25 1.55
 13 -9 -5 0.39 1.16
 12 -9 -5 0.98 1.09
 11 -9 -5 4.75 1.19
 10 -9 -5 5.19 1.18
 9 -9 -5 -0.81 0.99
 8 -9 -5 55.47 2.95
 7 -9 -5 1.13 0.7
 6 -9 -5 2.22 0.74
 5 -9 -5 4.73 1.02
 4 -9 -5 18.35 1.42
 3 -9 -5 -0.71 0.62
 2 -9 -5 36.56 2.01
 1 -9 -5 1.67 0.67
 0 -9 -5 0.19 0.62
 -1 -9 -5 4.16 0.75
 -2 -9 -5 37.81 2.05
 -3 -9 -5 0.41 0.63
 -4 -9 -5 15.21 1.3
 -5 -9 -5 4.14 0.73
 -6 -9 -5 3.78 0.96
 -6 -9 -5 2.47 0.28
 6 9 5 2.61 0.23
 -7 -9 -5 0.69 0.88
 -8 -9 -5 46.15 2.64
 -9 -9 -5 -0.37 0.89
 -10 -9 -5 5.88 0.87
 -11 -9 -5 2.8 1.02
 -12 -9 -5 1.33 0.72
 -13 -9 -5 -0.23 0.68
 -14 -9 -5 15.51 1.26
 -15 -9 -5 0.46 0.78
 -16 -9 -5 -0.57 1.09
 -17 -9 -5 2.56 0.86
 -18 -9 -5 4.95 1.2
 -18 -9 -5 1.04 0.82
 18 -10 -5 0.84 1.12
 -18 10 5 0.16 0.88
 -17 10 5 1.63 1.21
 -16 10 5 0 1.2
 15 -10 -5 1.1 0.91
 -15 10 5 -0.42 0.86
 14 -10 -5 1.83 0.89
 13 -10 -5 0.4 1.19
 12 -10 -5 -0.74 1.2
 11 -10 -5 13.96 1.55
 10 -10 -5 1.96 1.13
 9 -10 -5 5.95 1.2
 8 -10 -5 9.84 1.27
 7 -10 -5 -1.58 1.01
 6 -10 -5 -0.48 0.99
 5 -10 -5 6.4 1.12
 4 -10 -5 3.05 1.02
 3 -10 -5 10.54 1.19
 2 -10 -5 7.11 0.87
 1 -10 -5 6.15 0.84
 0 -10 -5 -0.04 0.91
 -1 -10 -5 9.51 1.15
 -2 -10 -5 7.47 1.1
 -3 -10 -5 9.21 0.94
 -4 -10 -5 4.17 0.99
 -5 -10 -5 6.75 0.84
 -5 -10 -5 6.56 0.67
 -6 -10 -5 -1.34 0.9
 6 10 5 0.09 0.14
 -7 -10 -5 1.11 0.92
 -8 -10 -5 8.6 1.13
 -9 -10 -5 5.45 0.82
 -10 -10 -5 0.33 0.65
 -11 -10 -5 13.75 1.34
 -12 -10 -5 -1.67 0.97
 -13 -10 -5 0.35 0.7
 -14 -10 -5 2.45 0.81
 -15 -10 -5 0.66 1.05
 -16 -10 -5 1.19 1.09
 -17 -10 -5 4.55 0.9
 -18 -10 -5 2.55 1.11
 17 -11 -5 -0.36 0.71
 -17 11 5 -0.42 1.24
 16 -11 -5 10.97 1.11
 -16 11 5 9.21 1.26
 -15 11 5 0.2 1.25
 14 -11 -5 -0.26 1.27
 13 -11 -5 0.77 0.9
 12 -11 -5 18.93 1.56
 11 -11 -5 0.63 1.19
 10 -11 -5 10.11 1.44
 9 -11 -5 1.32 1.11
 8 -11 -5 0.99 0.79
 7 -11 -5 1.75 0.79
 6 -11 -5 37.81 2.16
 5 -11 -5 0.74 0.72
 4 -11 -5 12.75 1.14
 3 -11 -5 3.99 1.04
 2 -11 -5 3.47 1.02
 1 -11 -5 0.09 0.93
 0 -11 -5 64.66 3.35
 -1 -11 -5 0.64 0.66
 -2 -11 -5 3.38 1
 -3 -11 -5 8.21 0.93
 -4 -11 -5 10.66 0.88
 -4 -11 -5 12.6 1.24
 -5 -11 -5 0.89 0.68
 6 11 5 12.98 0.73
 -7 -11 -5 0.72 0.67
 7 11 5 0.56 0.19
 -8 -11 -5 -0.76 0.63
 8 11 5 0.12 0.25
 -9 -11 -5 2.38 0.75
 -10 -11 -5 15.03 1.39
 -11 -11 -5 1.25 0.72
 -12 -11 -5 17.51 1.79
 -13 -11 -5 0.22 0.98
 -14 -11 -5 -0.65 0.98
 -15 -11 -5 0.84 1.08
 -16 -11 -5 10.71 1.12
 -17 -11 -5 1.43 1.1
 16 -12 -5 -0.65 0.6
 -16 12 5 -0.17 1.23
 15 -12 -5 -1.25 0.95
 15 -12 -5 0.5 0.62
 -15 12 5 -0.06 0.86
 14 -12 -5 1.26 1.35
 13 -12 -5 -0.43 1.3
 12 -12 -5 1.35 0.93
 11 -12 -5 18.78 1.78
 10 -12 -5 -0.53 1.2
 9 -12 -5 0.31 0.82
 8 -12 -5 4.26 0.91
 7 -12 -5 1.85 1.11
 6 -12 -5 -1.48 1.05
 5 -12 -5 19.05 1.43
 4 -12 -5 1.01 0.77
 3 -12 -5 1.92 1.04
 2 -12 -5 1.27 1
 1 -12 -5 15.3 1.23
 0 -12 -5 0.22 0.94
 -1 -12 -5 15.43 1.38
 -2 -12 -5 1.23 0.71
 -3 -12 -5 4.3 1.06
 -4 -12 -5 4.28 1.04
 -5 -12 -5 18.17 1.33
 -6 -12 -5 -0.1 0.65
 -7 -12 -5 4.76 0.83
 -8 -12 -5 4.87 0.84
 -9 -12 -5 0.29 1.02
 -10 -12 -5 0.02 0.98
 -11 -12 -5 16.68 1.47
 -12 -12 -5 -0.06 0.68
 -13 -12 -5 0.1 0.7
 -14 -12 -5 1.71 0.76
 -15 -12 -5 0.72 0.76
 -16 -12 -5 0.33 0.73
 -16 13 5 0.81 1.03
 -15 13 5 -1.95 1.28
 14 -13 -5 8.93 1.28
 -14 13 5 8.26 1.23
 13 -13 -5 0.94 1.37
 12 -13 -5 0.42 0.93
 11 -13 -5 1.08 1.31
 10 -13 -5 0.61 1.28
 9 -13 -5 0.87 0.89
 8 -13 -5 9.64 1.44
 7 -13 -5 0.53 0.8
 6 -13 -5 -0.14 1.08
 5 -13 -5 3.51 1.14
 4 -13 -5 2.31 0.83
 3 -13 -5 2 0.57
 3 -13 -5 1.49 1.1
 2 -13 -5 13.61 1.19
 1 -13 -5 -0.14 0.71
 0 -13 -5 1.64 1.03
 -1 -13 -5 1.17 0.72
 -2 -13 -5 10.32 1.18
 -3 -13 -5 2.01 1.04
 -4 -13 -5 3.68 0.8
 -5 -13 -5 2.05 0.75
 -6 -13 -5 -0.1 0.7
 -7 -13 -5 -0.61 0.69
 -8 -13 -5 6.4 1.16
 -9 -13 -5 0.79 1.03
 -10 -13 -5 -0.96 0.7
 -11 -13 -5 -0.79 0.98
 -12 -13 -5 0.31 1.01
 -13 -13 -5 -0.45 0.7
 -14 -13 -5 6.7 0.94
 -15 -13 -5 1.19 1.04
 -16 -13 -5 1 1.05
 -15 14 5 5.93 1.19
 14 -14 -5 -0.37 1.39
 13 -14 -5 7.13 1.55
 12 -14 -5 1.39 1.01
 11 -14 -5 -0.41 1.32
 10 -14 -5 0.35 0.88
 9 -14 -5 15.36 1.71
 8 -14 -5 0.02 0.85
 7 -14 -5 2.74 1.28
 6 -14 -5 5.71 1.01
 5 -14 -5 1.62 1.13
 4 -14 -5 0.21 0.77
 3 -14 -5 26.52 1.96
 2 -14 -5 2.67 0.83
 1 -14 -5 3.79 1.12
 0 -14 -5 3.72 0.85
 -1 -14 -5 4.11 0.87
 -2 -14 -5 3.62 1.07
 -3 -14 -5 23.3 1.71
 -4 -14 -5 -0.19 0.71
 -5 -14 -5 0.64 0.72
 -6 -14 -5 6.84 0.94
 -7 -14 -5 3.52 0.83
 -8 -14 -5 -0.21 1.04
 -9 -14 -5 13.32 1.18
 -10 -14 -5 1.54 1
 -11 -14 -5 -0.26 0.72
 -12 -14 -5 1.11 1.06
 -13 -14 -5 7.28 1.19
 -14 -14 -5 1.58 1
 -15 -14 -5 5.6 1.17
 13 -15 -5 -1.84 0.97
 12 -15 -5 0.15 0.99
 11 -15 -5 2.21 1.42
 10 -15 -5 -0.23 0.88
 9 -15 -5 0.39 1.32
 8 -15 -5 7.76 1.48
 7 -15 -5 -0.15 0.86
 6 -15 -5 2.67 1.25
 5 -15 -5 2.33 0.9
 4 -15 -5 1.4 0.84
 3 -15 -5 1.22 1.15
 2 -15 -5 9.41 1.11
 1 -15 -5 0.63 0.8
 0 -15 -5 -0.14 1.08
 -1 -15 -5 -0.42 1.05
 -2 -15 -5 8.15 1.05
 -3 -15 -5 0.78 0.75
 -4 -15 -5 0.31 0.73
 -5 -15 -5 0.79 0.75
 -6 -15 -5 1.82 0.79
 -7 -15 -5 0.28 1.03
 -8 -15 -5 7.6 1.21
 -9 -15 -5 1.22 0.75
 -10 -15 -5 -1.66 1.05
 -11 -15 -5 2.05 1.1
 -12 -15 -5 0.31 0.7
 -13 -15 -5 -0.33 0.71
 -14 -15 -5 3.61 0.84
 12 -16 -5 1.34 1.03
 11 -16 -5 12.91 1.79
 10 -16 -5 1.83 1.48
 9 -16 -5 1.63 1.02
 8 -16 -5 5.22 1.13
 7 -16 -5 4.83 1.43
 6 -16 -5 -1.36 1.24
 5 -16 -5 16.38 1.44
 4 -16 -5 1.21 1.22
 3 -16 -5 -0.25 1.19
 2 -16 -5 2.41 1.2
 1 -16 -5 12.02 1.23
 0 -16 -5 0.72 0.83
 -1 -16 -5 9.1 1.1
 -2 -16 -5 2.04 1.1
 -3 -16 -5 0.49 1.09
 -4 -16 -5 0.86 0.77
 -5 -16 -5 16.15 1.34
 -6 -16 -5 0.06 0.73
 -7 -16 -5 5.49 1.21
 -8 -16 -5 2.67 0.8
 -9 -16 -5 -0.24 1.05
 -10 -16 -5 -0.16 0.7
 -11 -16 -5 12.34 1.41
 -12 -16 -5 -1.27 1.03
 -13 -16 -5 0.85 1.03
 11 -17 -5 -1.74 1.08
 10 -17 -5 3.7 1.56
 9 -17 -5 1.37 1.49
 8 -17 -5 0.92 1.41
 7 -17 -5 1.12 0.99
 6 -17 -5 12.2 1.36
 5 -17 -5 0.82 0.94
 4 -17 -5 5.09 1.33
 3 -17 -5 6.17 1.34
 2 -17 -5 1.27 1.22
 1 -17 -5 0.27 1.21
 0 -17 -5 17.73 1.67
 -1 -17 -5 0.04 1.15
 -2 -17 -5 1.79 1.13
 -3 -17 -5 2.54 1.17
 -4 -17 -5 3.42 1.2
 -5 -17 -5 -0.35 0.78
 -6 -17 -5 11.17 1.15
 -7 -17 -5 1.88 1.09
 -8 -17 -5 -0.07 0.77
 -9 -17 -5 6.73 1.2
 -10 -17 -5 9.58 1.29
 -11 -17 -5 -0.74 0.71
 9 -18 -5 0.86 1.1
 8 -18 -5 4.97 1.21
 7 -18 -5 -1.99 1.45
 6 -18 -5 2.1 1.39
 5 -18 -5 2.48 1.38
 4 -18 -5 1.22 1.3
 3 -18 -5 2.66 1.26
 2 -18 -5 -1.15 1.23
 1 -18 -5 1.81 1.26
 0 -18 -5 0.37 1.2
 0 -18 -5 0.49 0.83
 -1 -18 -5 1.03 0.85
 -2 -18 -5 -0.6 0.83
 -3 -18 -5 2.29 0.89
 -4 -18 -5 1.22 1.14
 -5 -18 -5 1.07 1.11
 -6 -18 -5 -0.22 0.75
 -7 -18 -5 -1.01 1.08
 -8 -18 -5 4.05 1.14
 -9 -18 -5 3.5 0.83
 -10 -18 -5 -0.36 1.02
 7 -19 -5 0.8 1.48
 6 -19 -5 -0.57 1.37
 5 -19 -5 1.62 1.42
 4 -19 -5 5.09 1.42
 3 -19 -5 0.04 1.32
 2 -19 -5 6.42 1.36
 1 -19 -5 3.57 0.97
 0 -19 -5 0.2 0.84
 -1 -19 -5 2.36 1.23
 -2 -19 -5 2.97 1.27
 -3 -19 -5 -0.32 0.82
 -4 -19 -5 4.3 0.97
 -5 -19 -5 5.5 1.27
 -6 -19 -5 1.24 0.81
 -7 -19 -5 0.32 1.08
 -8 -19 -5 6.06 1.23
 5 -20 -5 -0.07 1.5
 4 -20 -5 0.25 1.4
 3 -20 -5 15.03 1.75
 2 -20 -5 0.1 0.94
 1 -20 -5 1.68 0.93
 0 -20 -5 0.03 1.2
 -1 -20 -5 -0.14 1.23
 -2 -20 -5 0.64 0.88
 -2 -20 -5 0.76 0.9
 -3 -20 -5 10.7 1.51
 -4 -20 -5 -0.42 0.85
 -5 -20 -5 0.16 1.16
 5 18 -6 1.57 0.92
 4 18 -6 0.02 1.19
 3 18 -6 3.98 1.31
 2 18 -6 1.62 0.9
 1 18 -6 1.86 1.13
 0 18 -6 1.57 1.09
 -1 18 -6 0.53 0.73
 -2 18 -6 -0.36 0.92
 5 -18 6 -0.96 1.07
 7 17 -6 1.62 1.28
 6 17 -6 2.13 1.29
 5 17 -6 3.56 1.29
 4 17 -6 0.71 1.18
 3 17 -6 -0.5 1.12
 2 17 -6 3.03 0.91
 1 17 -6 4.76 1.21
 0 17 -6 0.75 0.75
 -1 17 -6 3.54 1.14
 -2 17 -6 3.17 1.04
 -3 17 -6 -0.27 0.87
 5 -17 6 3.17 1.1
 6 -17 6 1.56 1.46
 -7 17 -6 0.32 0.9
 7 -17 6 2.21 1.05
 -8 17 -6 4.22 1.12
 8 -17 6 3.61 1.15
 9 16 -6 3.52 1.06
 9 16 -6 4.18 1.26
 8 16 -6 0.59 1.28
 -8 -16 6 0.15 0.89
 7 16 -6 3.53 0.98
 6 16 -6 3.47 1.27
 5 16 -6 2.7 1.2
 -5 -16 6 1.77 0.84
 4 16 -6 2.48 1.2
 -4 -16 6 2.24 0.82
 2 16 -6 -0.25 1.07
 -2 -16 6 -0.05 0.65
 1 16 -6 1.45 0.76
 0 16 -6 9.56 1.24
 -1 16 -6 1.44 0.95
 -2 16 -6 0.77 0.88
 -3 16 -6 7.76 1.06
 -4 16 -6 1.43 0.59
 -5 16 -6 0.87 0.56
 5 -16 6 1.82 1
 -6 16 -6 3.91 0.78
 6 -16 6 4.77 1.46
 -7 16 -6 2.84 1
 7 -16 6 3.74 1.12
 -8 16 -6 0.85 1.02
 8 -16 6 -0.87 0.98
 -9 16 -6 5.75 1.22
 9 -16 6 4.2 1.15
 -10 16 -6 1.13 1.13
 10 -16 6 -0.13 1.05
 11 15 -6 1.36 1.15
 10 15 -6 0.18 0.78
 10 15 -6 -0.59 0.85
 -10 -15 6 0.05 0.87
 9 15 -6 8.44 1.46
 9 15 -6 6.1 0.99
 -9 -15 6 6.91 1.13
 8 15 -6 0.4 0.78
 -8 -15 6 1.25 1.17
 7 15 -6 3.54 0.87
 -7 -15 6 0.14 1.15
 6 15 -6 0.45 0.84
 -6 -15 6 2.83 1.18
 -5 -15 6 0.52 0.75
 -4 -15 6 -1.04 1.04
 -3 -15 6 11.88 1.35
 -2 -15 6 0.97 0.9
 1 15 -6 -1.23 0.72
 -1 -15 6 0.8 0.84
 0 -15 6 3.74 0.9
 -1 15 -6 0.94 0.66
 1 -15 6 0.43 0.73
 -2 15 -6 -0.22 0.86
 2 -15 6 0.29 0.47
 -3 15 -6 7.35 0.75
 -3 15 -6 7.24 1.01
 3 -15 6 6.83 0.85
 -4 15 -6 0.38 0.71
 -4 15 -6 0.41 0.75
 -5 15 -6 0.22 0.55
 -5 15 -6 0.58 0.73
 5 -15 6 -0.88 0.89
 -6 15 -6 2.08 0.9
 6 -15 6 0.64 1.27
 -7 15 -6 0.53 0.67
 7 -15 6 0.3 0.91
 -8 15 -6 1.31 1.04
 8 -15 6 0.62 0.95
 -9 15 -6 6.34 1.24
 9 -15 6 6.73 1.5
 -10 15 -6 0.15 0.76
 10 -15 6 -1.12 1.3
 -11 15 -6 0.89 0.83
 11 -15 6 0.07 0.94
 12 14 -6 0.95 0.95
 12 14 -6 0.44 1.11
 -12 -14 6 -0.27 0.99
 11 14 -6 6.69 1.16
 11 14 -6 6.04 0.98
 -11 -14 6 7.72 1.17
 10 14 -6 3.32 1.12
 -10 -14 6 3.95 0.98
 9 14 -6 0 1.08
 -9 -14 6 0.43 1.2
 8 14 -6 13.1 1.41
 -8 -14 6 11.58 1.54
 7 14 -6 1.11 1.01
 -7 -14 6 2.44 1.16
 -6 -14 6 2.96 0.87
 -5 -14 6 7.33 1.25
 -4 -14 6 6.66 0.96
 -3 -14 6 -0.55 0.95
 -2 -14 6 9.2 1.16
 -1 -14 6 9.44 1.11
 0 -14 6 1.31 0.79
 -1 14 -6 6.41 0.74
 1 -14 6 8.26 0.95
 -2 14 -6 11.49 0.97
 2 -14 6 11.9 1.06
 -3 14 -6 0.78 0.65
 3 -14 6 0.49 0.59
 -4 14 -6 6.22 0.91
 4 -14 6 7.48 0.79
 -5 14 -6 7.43 1
 -5 14 -6 5.68 0.89
 5 -14 6 6.77 1.1
 -6 14 -6 3.66 0.91
 6 -14 6 2.56 1.29
 -7 14 -6 0.18 0.95
 7 -14 6 0.68 0.89
 -8 14 -6 12.55 1.21
 8 -14 6 14.63 1.41
 -9 14 -6 -0.57 0.73
 9 -14 6 1.79 1.3
 -10 14 -6 3.54 0.92
 10 -14 6 3.7 1.35
 -11 14 -6 6.49 1.28
 11 -14 6 5.6 1.1
 -12 14 -6 0.5 0.86
 12 -14 6 0.53 0.92
 13 13 -6 0.85 0.78
 -13 -13 6 -0.26 1.06
 12 13 -6 3.45 1.14
 -12 -13 6 1.65 1.31
 11 13 -6 0.12 0.73
 -11 -13 6 0.75 1.22
 10 13 -6 -0.33 0.75
 -10 -13 6 -0.08 1.23
 9 13 -6 7.73 1
 -9 -13 6 6.37 1.35
 8 13 -6 1.33 0.76
 -8 -13 6 2.15 1.16
 7 13 -6 -0.1 0.69
 -7 -13 6 0.42 0.75
 -6 -13 6 2.2 0.81
 -5 -13 6 2 1.02
 -4 -13 6 0.49 0.91
 -3 -13 6 7.04 0.93
 -2 -13 6 -0.33 0.88
 1 13 -6 0.47 0.44
 -1 -13 6 0.05 0.85
 0 13 -6 5.36 0.57
 0 -13 6 6.56 0.96
 -1 13 -6 0.59 0.54
 1 -13 6 1.27 0.75
 -2 13 -6 -0.44 0.41
 2 -13 6 0.29 0.67
 -3 13 -6 6.76 0.72
 3 -13 6 8.56 0.85
 -4 13 -6 1.94 0.76
 -5 13 -6 0.32 0.55
 5 -13 6 -0.21 0.5
 -6 13 -6 2.55 0.89
 6 -13 6 1.22 0.83
 -7 13 -6 -0.27 0.64
 7 -13 6 0.86 1.15
 -8 13 -6 0.2 0.96
 8 -13 6 1.11 0.87
 -9 13 -6 7.53 1.25
 9 -13 6 6.23 1.06
 -10 13 -6 -0.44 1.13
 10 -13 6 0.56 0.86
 -11 13 -6 0.78 0.8
 11 -13 6 0.12 0.84
 -12 13 -6 1.59 1.2
 12 -13 6 3.28 0.98
 -13 13 -6 0.17 0.88
 13 -13 6 -0.43 1.27
 14 12 -6 0.34 0.74
 -14 -12 6 2.06 1.42
 13 12 -6 3.42 1.13
 -13 -12 6 2.78 1.35
 12 12 -6 4.02 0.87
 -12 -12 6 2.21 0.99
 11 12 -6 0.43 1.05
 -11 -12 6 0.76 0.91
 10 12 -6 3.15 1.07
 -10 -12 6 1.73 0.87
 9 12 -6 7.42 0.95
 -9 -12 6 6.17 1.01
 8 12 -6 0.52 0.99
 -8 -12 6 2.04 1.08
 7 12 -6 2.8 1
 -7 -12 6 0.41 1.11
 6 12 -6 6.7 0.9
 -6 -12 6 6.07 0.97
 -5 -12 6 -0.28 0.71
 -4 -12 6 2.19 1.01
 -3 -12 6 8.38 1.14
 2 12 -6 -0.47 0.4
 -2 -12 6 0.91 0.65
 1 12 -6 0.51 0.44
 -1 -12 6 -0.46 0.82
 0 12 -6 10.3 0.85
 0 -12 6 10.55 1.09
 -1 12 -6 -0.49 0.56
 1 -12 6 0.05 0.49
 -2 12 -6 0.18 0.61
 2 -12 6 0.11 0.47
 -3 12 -6 7.33 0.88
 3 -12 6 8.69 0.87
 -4 12 -6 0.95 0.53
 -5 12 -6 0.2 0.55
 5 -12 6 0.05 0.51
 -6 12 -6 5.88 0.79
 6 -12 6 4.35 0.62
 -7 12 -6 0.98 0.9
 7 -12 6 0.39 0.77
 -8 12 -6 0.78 0.69
 8 -12 6 -0.75 1.11
 -9 12 -6 5.19 0.9
 9 -12 6 4.98 0.94
 -10 12 -6 3.59 1.16
 10 -12 6 0.2 0.84
 -11 12 -6 1.14 1.15
 11 -12 6 0.91 0.84
 -12 12 -6 3.11 0.93
 12 -12 6 4.29 1.28
 -13 12 -6 3.74 0.98
 13 -12 6 3.8 1.27
 -14 12 -6 -1.13 1.21
 14 -12 6 0.35 0.84
 15 11 -6 1.14 0.82
 14 11 -6 10.82 1.3
 -14 -11 6 7.3 1.53
 13 11 -6 0.26 1.04
 -13 -11 6 0.22 0.89
 12 11 -6 -0.06 0.73
 -12 -11 6 0.57 0.9
 11 11 -6 10.76 1.08
 -11 -11 6 10.92 1.51
 10 11 -6 1.31 0.98
 -10 -11 6 2.62 0.9
 9 11 -6 0.15 0.96
 -9 -11 6 -0.22 0.8
 8 11 -6 14.58 1.17
 -8 -11 6 13.22 1.34
 7 11 -6 6.86 0.9
 -7 -11 6 7.72 1.26
 6 11 -6 0.72 0.94
 -6 -11 6 1.06 1.05
 -5 -11 6 10.01 1.25
 -4 -11 6 3.43 1.01
 3 11 -6 0.07 0.44
 -3 -11 6 0.48 0.62
 2 11 -6 15.3 0.94
 -2 -11 6 13.55 1.12
 1 11 -6 11.15 0.85
 -1 -11 6 13.17 1.17
 0 11 -6 0.64 0.53
 0 -11 6 0.1 0.52
 -1 11 -6 11.89 0.96
 1 -11 6 11.81 1.07
 -2 11 -6 14.26 1.07
 2 -11 6 14.95 1.13
 -3 11 -6 -0.37 0.64
 3 -11 6 1.07 0.63
 -4 11 -6 3.31 0.62
 4 -11 6 4.55 0.68
 -5 11 -6 12.34 1
 5 -11 6 12.56 0.94
 -6 11 -6 0.77 0.6
 6 -11 6 1.44 0.5
 6 -11 6 1.55 0.77
 -7 11 -6 5.54 1.05
 7 -11 6 7.88 0.68
 7 -11 6 8.47 1.27
 -8 11 -6 14.16 1.19
 8 -11 6 12.13 1.21
 -9 11 -6 -0.12 0.67
 9 -11 6 1.21 1.06
 -10 11 -6 3.78 0.89
 10 -11 6 5.8 1.19
 -11 11 -6 15.85 1.62
 11 -11 6 14.64 1.56
 -12 11 -6 -0.64 0.82
 12 -11 6 0.03 1.13
 -13 11 -6 1.19 1.22
 13 -11 6 0.56 0.82
 -14 11 -6 8.08 1.45
 14 -11 6 5.51 1.05
 -15 11 -6 1.66 0.93
 15 -11 6 0.15 1.16
 15 10 -6 0.46 1.06
 -15 -10 6 0.06 0.97
 14 10 -6 4.07 1.14
 -14 -10 6 2.84 1.37
 13 10 -6 0.45 0.71
 -13 -10 6 -0.71 0.86
 12 10 -6 0.57 0.97
 -12 -10 6 1.67 1.27
 11 10 -6 1.36 0.71
 -11 -10 6 3.26 0.97
 10 10 -6 -0.06 0.65
 -10 -10 6 0.79 1.16
 9 10 -6 7.1 0.91
 -9 -10 6 8.98 1.11
 8 10 -6 2.61 0.94
 -8 -10 6 2 0.84
 7 10 -6 0.36 0.64
 -7 -10 6 -1.07 1.02
 6 10 -6 3.84 0.96
 -6 -10 6 2.27 1.03
 5 10 -6 1.44 0.64
 5 10 -6 1.38 0.43
 -5 -10 6 0.45 0.95
 4 10 -6 0.37 0.36
 -4 -10 6 0.95 0.89
 3 10 -6 7.38 0.67
 -3 -10 6 8.8 1.09
 2 10 -6 4.03 0.47
 -2 -10 6 3.32 0.92
 1 10 -6 1.36 0.53
 -1 -10 6 1.84 0.81
 0 10 -6 4.76 0.67
 0 -10 6 3.86 0.85
 -1 10 -6 0.43 0.59
 1 -10 6 1.58 0.53
 -2 10 -6 4.01 0.57
 2 -10 6 4.21 0.74
 -3 10 -6 8.9 0.78
 3 -10 6 7.93 0.74
 -4 10 -6 0.05 0.48
 4 -10 6 -0.94 0.54
 -5 10 -6 0.57 0.56
 5 -10 6 0.51 0.51
 -6 10 -6 2.4 0.65
 6 -10 6 2.16 0.64
 -7 10 -6 0.75 0.85
 7 -10 6 0.36 0.68
 7 -10 6 0.58 0.44
 -8 10 -6 1.55 0.7
 8 -10 6 1.34 1.04
 -9 10 -6 8.1 0.99
 9 -10 6 6.52 1.18
 -10 10 -6 -0.22 0.72
 10 -10 6 -0.6 0.68
 -11 10 -6 2.27 0.87
 11 -10 6 3.4 0.83
 -12 10 -6 1.77 1.2
 12 -10 6 1.1 0.78
 -13 10 -6 0.34 1.22
 13 -10 6 0.09 1.06
 14 -10 6 1.32 1.15
 -15 10 -6 0.4 0.89
 15 -10 6 -0.27 0.75
 -16 10 -6 0.97 1.06
 16 -10 6 0.03 1.11
 16 9 -6 5.89 1.23
 -16 -9 6 4.48 1.56
 15 9 -6 6.44 1.16
 -15 -9 6 5.73 1.44
 14 9 -6 -0.01 0.7
 -14 -9 6 -0.55 0.91
 13 9 -6 6.19 0.9
 -13 -9 6 7.92 1.5
 12 9 -6 4.21 0.82
 -12 -9 6 6.48 1.11
 11 9 -6 0.4 0.92
 -11 -9 6 -0.57 1.15
 10 9 -6 8.07 1.12
 9 9 -6 16.48 1.38
 -9 -9 6 16.71 1.64
 8 9 -6 0.07 0.6
 -8 -9 6 -0.07 0.73
 7 9 -6 0.09 0.86
 -7 -9 6 3.14 1.06
 6 9 -6 10.97 0.99
 6 9 -6 10.63 0.75
 -6 -9 6 11.84 1.28
 5 9 -6 0.99 0.61
 -5 -9 6 1.11 0.69
 4 9 -6 9.13 0.89
 4 9 -6 8.64 0.73
 -4 -9 6 7.78 1.12
 3 9 -6 36.19 1.81
 -3 -9 6 30.21 2.12
 2 9 -6 1.58 0.39
 -2 -9 6 1.71 0.85
 1 9 -6 4.8 0.65
 -1 -9 6 4.19 0.92
 0 9 -6 27.25 1.63
 0 -9 6 28.91 1.73
 -1 9 -6 4.83 0.69
 1 -9 6 3.99 0.8
 -2 9 -6 1.5 0.69
 2 -9 6 1.91 0.69
 -3 9 -6 32.93 2.1
 3 -9 6 36.86 2.1
 -4 9 -6 10.49 0.98
 4 -9 6 8 0.84
 -5 9 -6 1.99 0.58
 -6 9 -6 9.1 0.89
 -7 9 -6 1.46 0.86
 7 -9 6 1.65 0.71
 -8 9 -6 -0.38 0.62
 8 -9 6 -0.19 0.91
 -9 9 -6 16.08 1.27
 9 -9 6 14.97 1.25
 -10 9 -6 5.47 0.93
 10 -9 6 5.38 0.85
 -11 9 -6 -0.41 0.74
 11 -9 6 0.55 0.94
 -12 9 -6 7.63 1.32
 12 -9 6 6.59 0.94
 13 -9 6 3.92 0.85
 -14 9 -6 2.2 0.96
 14 -9 6 -0.21 1
 -15 9 -6 5.03 1.1
 15 -9 6 6.06 1.21
 -16 9 -6 5.28 1.18
 16 -9 6 6.33 1.2
 16 8 -6 0.6 0.74
 -16 -8 6 0.76 1.26
 15 8 -6 0.92 0.72
 -15 -8 6 1.09 1.28
 14 8 -6 14.9 1.21
 -14 -8 6 14.42 1.46
 13 8 -6 0.75 0.91
 -13 -8 6 -0.73 0.88
 12 8 -6 -0.24 0.63
 -12 -8 6 2.6 1.22
 11 8 -6 12.73 1.06
 -11 -8 6 10.81 1.25
 10 8 -6 1.11 0.64
 -10 -8 6 1.32 1.15
 9 8 -6 0.11 0.6
 -9 -8 6 0.84 1.08
 8 8 -6 7.8 1.05
 -8 -8 6 9.04 1.05
 7 8 -6 4.78 0.73
 7 8 -6 4 0.52
 -7 -8 6 4.7 1.1
 6 8 -6 -0.46 0.33
 6 8 -6 -0.39 0.55
 -6 -8 6 -0.01 0.66
 5 8 -6 11.43 0.83
 5 8 -6 10.84 0.93
 -5 -8 6 11.48 1.25
 4 8 -6 3.57 0.53
 -4 -8 6 4.12 0.54
 -4 -8 6 4.6 0.79
 3 8 -6 0.03 0.32
 -3 -8 6 -1 0.42
 -3 -8 6 -0.33 0.59
 2 8 -6 14.9 0.99
 -2 -8 6 15.36 1.3
 1 8 -6 14.07 0.92
 -1 -8 6 14.43 1.09
 0 -8 6 2.78 0.61
 -1 8 -6 15.76 1.1
 -2 8 -6 15.58 1.14
 -3 8 -6 0.26 0.65
 -4 8 -6 1.34 0.53
 -5 8 -6 10.61 1.04
 -6 8 -6 0.5 0.76
 -7 8 -6 3.11 0.68
 -8 8 -6 7.46 1.08
 -9 8 -6 -0.54 0.63
 9 -8 6 0.66 0.63
 -10 8 -6 2.62 0.78
 10 -8 6 1.48 0.68
 -11 8 -6 15.35 1.49
 11 -8 6 12.25 1.3
 -12 8 -6 1.22 0.81
 12 -8 6 -0.02 0.93
 -13 8 -6 2.07 1.22
 13 -8 6 0.94 0.67
 -14 8 -6 15.66 1.47
 14 -8 6 16.05 1.3
 -15 8 -6 0.42 0.92
 15 -8 6 0.85 0.96
 -16 8 -6 0.06 0.96
 16 -8 6 -1.42 0.96
 -17 8 -6 3.84 1.15
 17 7 -6 0.41 0.73
 -17 -7 6 1.53 0.98
 -16 -7 6 2.94 1.37
 15 7 -6 0.84 0.72
 -15 -7 6 0.98 1.35
 14 7 -6 1.53 0.97
 -14 -7 6 4.05 1.33
 13 7 -6 2.44 0.92
 -13 -7 6 -0.24 0.85
 12 7 -6 1.38 0.89
 -12 -7 6 2.4 0.9
 11 7 -6 8.2 0.89
 -11 -7 6 7.26 1.34
 10 7 -6 -0.22 0.56
 -10 -7 6 0.13 1.08
 9 7 -6 -0.59 0.78
 9 7 -6 1.15 0.37
 -9 -7 6 0.84 0.76
 8 7 -6 4.13 0.69
 8 7 -6 4.69 0.56
 -8 -7 6 5.81 0.89
 7 7 -6 6.39 0.66
 7 7 -6 6.49 0.93
 -7 -7 6 7.95 1.17
 6 7 -6 1.84 0.44
 6 7 -6 1.99 0.82
 -6 -7 6 2.44 0.77
 5 7 -6 7.44 0.77
 5 7 -6 7.71 0.66
 -5 -7 6 7.71 1.1
 -5 -7 6 7.15 0.61
 4 7 -6 0.12 0.69
 4 7 -6 -0.11 0.44
 -4 -7 6 1.93 0.92
 -4 -7 6 0.27 0.41
 3 7 -6 4.39 0.6
 -3 -7 6 4.92 0.76
 2 7 -6 4.33 0.64
 1 7 -6 5.6 0.7
 0 7 -6 10.02 0.76
 -1 7 -6 5.24 0.61
 -2 7 -6 1.57 0.67
 -3 7 -6 4.38 0.64
 -4 7 -6 0.35 0.7
 -5 7 -6 9.69 0.87
 -6 7 -6 1.5 0.59
 -7 7 -6 7.55 0.85
 -8 7 -6 3.11 0.95
 -9 7 -6 2.57 0.96
 -10 7 -6 -0.61 0.97
 10 -7 6 -0.12 0.58
 -11 7 -6 4.97 1.18
 11 -7 6 5.42 0.81
 -12 7 -6 4.8 0.91
 -13 7 -6 2.51 1.18
 -14 7 -6 1.24 0.93
 14 -7 6 2.91 0.94
 -15 7 -6 1.76 0.96
 15 -7 6 1.7 0.97
 -16 7 -6 1.34 0.99
 16 -7 6 2.52 0.98
 -17 7 -6 0.84 1.02
 -17 -6 6 1.51 0.99
 -16 -6 6 4.58 1.43
 15 6 -6 1.27 0.96
 -15 -6 6 2.72 1.34
 14 6 -6 2.38 0.96
 -14 -6 6 1.89 1.29
 13 6 -6 3.11 0.71
 -13 -6 6 2.95 1.28
 12 6 -6 5.82 0.97
 -12 -6 6 5.05 1.29
 11 6 -6 1.21 0.83
 -11 -6 6 1.09 0.81
 10 6 -6 3.28 0.86
 10 6 -6 2.65 0.47
 -10 -6 6 3.58 0.88
 9 6 -6 10.17 0.78
 9 6 -6 9.38 0.87
 -9 -6 6 10.36 1.1
 8 6 -6 0.9 0.76
 -8 -6 6 1.08 1.01
 7 6 -6 1.76 0.46
 7 6 -6 2.9 0.8
 -7 -6 6 1.28 1.02
 6 6 -6 8.38 0.94
 6 6 -6 9.83 0.73
 -6 -6 6 9.92 0.71
 -6 -6 6 8.41 1.19
 5 6 -6 -0.28 0.48
 5 6 -6 0.12 0.46
 -5 -6 6 -0.44 0.3
 -5 -6 6 0.24 0.61
 4 6 -6 2.92 0.55
 4 6 -6 4.63 0.76
 -4 -6 6 3.91 0.57
 3 6 -6 17.21 1.09
 2 6 -6 2.97 0.48
 1 6 -6 0.21 0.39
 0 6 -6 8.95 0.86
 -1 6 -6 -0.53 0.6
 -2 6 -6 0.89 0.48
 -3 6 -6 16.43 1.11
 -4 6 -6 3.94 0.63
 -5 6 -6 1.27 0.77
 -6 6 -6 8.3 1.01
 -7 6 -6 2.7 0.66
 -8 6 -6 -1.85 0.86
 -9 6 -6 7.79 0.91
 -10 6 -6 2.13 0.75
 -11 6 -6 2.04 0.77
 11 -6 6 0.59 0.79
 -12 6 -6 4.86 1.19
 12 -6 6 5.08 0.95
 -13 6 -6 3.95 0.93
 13 -6 6 4.3 0.92
 -14 6 -6 2.16 1.21
 14 -6 6 4 0.91
 -15 6 -6 0.97 0.87
 15 -6 6 1.05 0.59
 -16 6 -6 3.65 1.01
 16 -6 6 2.3 0.92
 -17 6 -6 -0.41 0.93
 -18 -5 6 1.36 1.37
 -17 -5 6 5.01 1.51
 -16 -5 6 -1.61 1.28
 -15 -5 6 -0.26 1.27
 -14 -5 6 8.08 1.45
 13 5 -6 -0.85 0.59
 -13 -5 6 -0.95 1.14
 12 5 -6 1.11 0.59
 -12 -5 6 1.64 1.17
 11 5 -6 13.17 1.16
 11 5 -6 14.14 0.98
 -11 -5 6 13.38 1.48
 10 5 -6 1.42 0.56
 10 5 -6 1.27 0.55
 -10 -5 6 -1.13 1.04
 9 5 -6 1.62 0.78
 9 5 -6 2.3 0.5
 -9 -5 6 2.14 1.09
 8 5 -6 13.48 0.99
 8 5 -6 14.98 0.94
 -8 -5 6 13.67 1.42
 7 5 -6 8.65 0.71
 7 5 -6 7.87 0.76
 -7 -5 6 7.34 0.67
 6 5 -6 0.09 0.68
 6 5 -6 0.76 0.47
 -6 -5 6 -0.06 0.44
 5 5 -6 8.29 0.74
 5 5 -6 7.53 0.72
 4 5 -6 2.14 0.5
 4 5 -6 1.06 0.53
 3 5 -6 5.97 0.69
 2 5 -6 7.4 0.77
 1 5 -6 7.68 0.8
 0 5 -6 0.69 0.63
 -1 5 -6 6.46 0.77
 -2 5 -6 9.06 0.79
 -3 5 -6 4.27 0.79
 -4 5 -6 1.33 0.56
 -5 5 -6 9.18 1
 -6 5 -6 0.74 0.81
 -7 5 -6 7.43 1.02
 -8 5 -6 11.65 1.02
 -9 5 -6 1.95 0.95
 -10 5 -6 -0.76 0.95
 -11 5 -6 12.29 1.36
 -12 5 -6 -0.01 0.75
 12 -5 6 0.25 0.54
 -13 5 -6 2.02 0.83
 13 -5 6 -0.08 0.53
 14 -5 6 9.32 1.05
 -15 5 -6 0.4 1.19
 15 -5 6 -0.1 0.74
 -16 5 -6 0.09 1.28
 -17 5 -6 3.38 1.4
 -18 5 -6 1.81 1.39
 -18 -4 6 0.93 1.33
 -17 -4 6 1.42 1.34
 -16 -4 6 0.32 1.28
 -15 -4 6 0.48 1.23
 -14 -4 6 7.43 1.1
 -13 -4 6 0.9 0.85
 12 4 -6 1.47 0.58
 12 4 -6 1.73 0.56
 -12 -4 6 2.84 0.87
 11 4 -6 5.42 0.71
 11 4 -6 6.05 0.69
 -11 -4 6 6.46 1
 10 4 -6 -0.23 0.49
 10 4 -6 0.28 0.49
 -10 -4 6 0.02 0.71
 9 4 -6 8.43 0.77
 9 4 -6 8.74 0.94
 -9 -4 6 7.36 1.22
 8 4 -6 3.49 0.59
 8 4 -6 2.92 0.73
 7 4 -6 -0.55 0.34
 7 4 -6 0 0.46
 6 4 -6 3.68 0.48
 6 4 -6 3.47 0.71
 5 4 -6 1.64 0.63
 5 4 -6 1.37 0.42
 4 4 -6 -0.59 0.58
 4 4 -6 -0.36 0.54
 3 4 -6 11.82 0.85
 2 4 -6 2.63 0.49
 1 4 -6 2.08 0.66
 0 4 -6 3.46 0.56
 -1 4 -6 4.41 0.78
 -2 4 -6 2.59 0.71
 -3 4 -6 11.15 1.03
 -4 4 -6 1.06 0.55
 -5 4 -6 1.01 0.79
 -6 4 -6 4.43 0.7
 -7 4 -6 -0.65 0.81
 -8 4 -6 2.87 0.93
 -9 4 -6 7.44 1.11
 -10 4 -6 0.49 0.67
 -11 4 -6 3.47 0.84
 -12 4 -6 0.74 1.06
 -13 4 -6 -0.58 0.78
 -14 4 -6 8.96 1.38
 -15 4 -6 0.59 0.84
 15 -4 6 -0.01 0.68
 -16 4 -6 1.86 0.93
 -17 4 -6 1.05 0.96
 -18 4 -6 0.42 0.98
 -18 -3 6 1.76 1
 -17 -3 6 -0.93 1.26
 -16 -3 6 7.33 1.43
 -15 -3 6 9.57 1.48
 -14 -3 6 0.33 0.83
 13 3 -6 7.08 0.9
 -13 -3 6 7.99 1.08
 12 3 -6 9.01 0.84
 -12 -3 6 8.16 1.35
 11 3 -6 0.84 0.7
 11 3 -6 0.7 0.55
 -11 -3 6 0.46 1.09
 10 3 -6 6.42 0.87
 10 3 -6 9.84 0.83
 -10 -3 6 8.89 1.05
 9 3 -6 37.15 2.16
 9 3 -6 32.28 1.75
 8 3 -6 -0.2 0.45
 8 3 -6 0.61 0.39
 7 3 -6 3.61 0.7
 7 3 -6 5.39 0.67
 6 3 -6 16.29 1.14
 6 3 -6 16.52 1.09
 5 3 -6 5.16 0.7
 5 3 -6 4.32 0.56
 4 3 -6 12.42 0.92
 4 3 -6 9.81 0.75
 3 3 -6 60.46 2.99
 2 3 -6 -0.55 0.6
 1 3 -6 3.36 0.71
 0 3 -6 60.6 2.91
 -1 3 -6 2.8 0.75
 1 -3 6 2.48 0.39
 -2 3 -6 -0.27 0.46
 2 -3 6 -0.12 0.43
 -3 3 -6 54.57 2.98
 -4 3 -6 10.89 0.91
 -5 3 -6 5.85 0.94
 -6 3 -6 11.53 0.99
 -7 3 -6 4.13 0.92
 -8 3 -6 -0.35 0.87
 -9 3 -6 31.89 1.86
 -10 3 -6 7.49 0.92
 -11 3 -6 -0.8 0.68
 -12 3 -6 8.34 1.01
 -13 3 -6 10.81 1.37
 -14 3 -6 -0.25 0.78
 -15 3 -6 10.12 1.44
 -16 3 -6 7.47 1.42
 -17 3 -6 -2.95 1.29
 -18 3 -6 -0.14 1.37
 -18 -2 6 0.89 1.34
 -17 -2 6 6.61 1.09
 -16 -2 6 -0.56 1.2
 -15 -2 6 -0.75 1.18
 -15 -2 6 0.52 0.64
 14 2 -6 9.49 1.29
 -14 -2 6 10.03 1.18
 13 2 -6 -0.3 0.6
 -13 -2 6 -1.98 1.14
 12 2 -6 0.56 0.63
 -12 -2 6 -0.94 1.08
 11 2 -6 15.67 1.22
 -11 -2 6 17.32 1.4
 10 2 -6 3.63 0.57
 10 2 -6 3.28 0.67
 9 2 -6 1.51 0.65
 9 2 -6 0.58 0.61
 8 2 -6 13.75 1
 8 2 -6 13.28 0.92
 7 2 -6 2.71 0.66
 6 2 -6 2.11 0.64
 6 2 -6 3.06 0.6
 5 2 -6 7.41 0.61
 5 2 -6 5.87 0.64
 4 2 -6 1.53 0.53
 4 2 -6 2.71 0.5
 3 2 -6 0.23 0.43
 2 2 -6 13.62 1.05
 1 2 -6 11.54 0.87
 0 2 -6 2.35 0.55
 -1 2 -6 13.06 1.07
 -2 2 -6 10.37 0.88
 2 -2 6 11.07 0.73
 -3 2 -6 -0.26 0.48
 3 -2 6 0.76 0.4
 -4 2 -6 2.12 0.59
 4 -2 6 2.51 0.48
 -5 2 -6 6.02 0.93
 -6 2 -6 1.53 0.87
 -7 2 -6 3.03 0.92
 -8 2 -6 13.01 1.23
 -9 2 -6 0.55 0.68
 -10 2 -6 4.33 0.8
 -11 2 -6 16.28 1.29
 -12 2 -6 1.31 0.77
 -13 2 -6 -0.39 1.06
 -14 2 -6 11.13 1.18
 -15 2 -6 -0.73 1.16
 -16 2 -6 0.91 0.88
 -17 2 -6 5.33 1.08
 -18 2 -6 0.88 0.95
 -18 -1 6 -0.82 1.23
 -17 -1 6 5.65 1.36
 -16 -1 6 -0.54 0.7
 -16 -1 6 0.11 0.85
 -15 -1 6 -0.64 0.67
 -15 -1 6 1.85 1.22
 14 1 -6 7.08 0.91
 -14 -1 6 8.84 1.11
 13 1 -6 0.59 0.69
 -13 -1 6 0.19 1.12
 12 1 -6 0.64 0.67
 -12 -1 6 -0.39 0.77
 11 1 -6 11.65 1.02
 10 1 -6 1.7 0.69
 10 1 -6 1.69 0.63
 9 1 -6 5 0.58
 8 1 -6 18.25 1.08
 8 1 -6 14.27 1.12
 7 1 -6 4.54 0.75
 7 1 -6 5.91 0.56
 6 1 -6 0.04 0.62
 6 1 -6 -0.38 0.5
 5 1 -6 6.33 0.65
 4 1 -6 4.54 0.56
 3 1 -6 5.12 0.62
 2 1 -6 11.99 1
 1 1 -6 15.26 1.03
 0 1 -6 0.94 0.51
 -1 1 -6 18.79 1.31
 -2 1 -6 11.93 0.93
 2 -1 6 10.19 0.72
 -3 1 -6 3.28 0.62
 3 -1 6 2.81 0.42
 -4 1 -6 4.21 0.84
 4 -1 6 3.54 0.47
 -5 1 -6 6.85 0.78
 5 -1 6 5.95 0.51
 -6 1 -6 -0.88 0.8
 6 -1 6 -0.53 0.42
 -7 1 -6 7.17 1.05
 -8 1 -6 13.89 1.13
 -9 1 -6 4.14 1.03
 -10 1 -6 0.98 0.69
 -11 1 -6 11.65 1.11
 -12 1 -6 -0.48 0.72
 -13 1 -6 0.49 0.75
 -14 1 -6 10.08 1.38
 -15 1 -6 -0.12 0.81
 -16 1 -6 -0.53 0.83
 -17 1 -6 5.39 1.06
 -18 1 -6 -0.21 1.29
 -18 0 6 0.29 0.86
 -17 0 6 1.3 1.2
 -17 0 6 -0.43 0.77
 -16 0 6 11.09 1.07
 -16 0 6 7.77 1.15
 15 0 -6 4.73 0.89
 -15 0 6 3.29 1.25
 14 0 -6 0.75 0.76
 -14 0 6 0.54 0.82
 13 0 -6 5.47 0.88
 -13 0 6 6.67 1.28
 12 0 -6 10.46 1.05
 11 0 -6 0.3 0.71
 10 0 -6 4.38 0.8
 9 0 -6 27.87 1.64
 9 0 -6 27.06 1.6
 8 0 -6 3.24 0.74
 8 0 -6 3.75 0.49
 7 0 -6 10.88 0.87
 7 0 -6 10.56 0.73
 6 0 -6 9.61 0.72
 6 0 -6 8.21 0.91
 5 0 -6 -0.14 0.66
 5 0 -6 0.92 0.32
 4 0 -6 2.82 0.37
 3 0 -6 55.94 3.03
 2 0 -6 0.26 0.49
 1 0 -6 0.61 0.51
 0 0 -6 23.55 1.51
 -1 0 -6 0.7 0.55
 -2 0 -6 -1.4 0.75
 -3 0 -6 56.7 2.93
 3 0 6 57.78 3.66
 -4 0 -6 4.23 0.9
 4 0 6 4.36 0.45
 -5 0 -6 0.94 0.58
 -6 0 -6 9.85 0.92
 6 0 6 7.93 0.64
 -7 0 -6 10.3 0.96
 -8 0 -6 2.76 0.71
 -9 0 -6 30.87 2.02
 -10 0 -6 3.91 0.82
 -11 0 -6 0.46 0.68
 -12 0 -6 7.58 0.98
 -13 0 -6 5.91 0.96
 -14 0 -6 1.96 1.16
 -15 0 -6 5.57 0.99
 -16 0 -6 11.56 1.26
[truncated: 53,844 more chars]
