# Supplementary material for: Short X···N Halogen Bonds With Hexamethylenetetraamine as the Acceptor
Source: Front Chem. 2021 Apr 29;9:623595. doi: 10.3389/fchem.2021.623595 (PMC8116742; doi:10.3389/fchem.2021.623595)
Supplement: Supplementary file 2 [file Data_Sheet_2.ZIP › CIF_MS 623595/[HMTA][NISac].cif]

data_HMTA-NISac
# start Validation Reply Form
_vrf_PLAT342_HMTA-NISac
;
PROBLEM: Low Bond Precision on  C-C Bonds ...............    0.03571 Ang.  
RESPONSE: Due to unresolved disorder
;
# end Validation Reply Form

_audit_creation_date               2020-10-20
_audit_creation_method
;
Olex2 1.3
(compiled 2020.07.31 svn.rc2a77460 for OlexSys, GUI svn.r6145)
;
_shelx_SHELXL_version_number       '2018/3'
_audit_contact_author_address      ?
_audit_contact_author_email        ?
_audit_contact_author_name         ''
_audit_contact_author_phone        ?
_publ_contact_author_id_orcid      ?
_publ_section_references
;
Dolomanov, O.V., Bourhis, L.J., Gildea, R.J, Howard, J.A.K. & Puschmann, H.
 (2009), J. Appl. Cryst. 42, 339-341.

Sheldrick, G.M. (2008). Acta Cryst. A64, 112-122.

Sheldrick, G.M. (2015). Acta Cryst. C71, 3-8.
;
_chemical_name_common              ?
_chemical_name_systematic          ?
_chemical_formula_moiety           'C13 H16 I N5 O3 S'
_chemical_formula_sum              'C13 H16 I N5 O3 S'
_chemical_formula_weight           449.27
_chemical_absolute_configuration   .
_chemical_melting_point            ?
loop_
  _atom_type_symbol
  _atom_type_description
  _atom_type_scat_dispersion_real
  _atom_type_scat_dispersion_imag
  _atom_type_scat_source
 'C' 'C' 0.0033 0.0016 'International Tables Vol C Tables 4.2.6.8 and 6.1.1.4'
 'H' 'H' 0.0000 0.0000 'International Tables Vol C Tables 4.2.6.8 and 6.1.1.4'
 'I' 'I' -0.4742 1.8119 'International Tables Vol C Tables 4.2.6.8 and 6.1.1.4'
 'N' 'N' 0.0061 0.0033 'International Tables Vol C Tables 4.2.6.8 and 6.1.1.4'
 'O' 'O' 0.0106 0.0060 'International Tables Vol C Tables 4.2.6.8 and 6.1.1.4'
 'S' 'S' 0.1246 0.1234 'International Tables Vol C Tables 4.2.6.8 and 6.1.1.4'

_shelx_space_group_comment
;
The symmetry employed for this shelxl refinement is uniquely defined
by the following loop, which should always be used as a source of
symmetry information in preference to the above space-group names.
They are only intended as comments.
;
_space_group_crystal_system        'monoclinic'
_space_group_IT_number             4
_space_group_name_H-M_alt          'P 1 21 1'
_space_group_name_Hall             'P 2yb'
loop_
  _space_group_symop_operation_xyz
 'x, y, z'
 '-x, y+1/2, -z'

_cell_length_a                     7.7514(16)
_cell_length_b                     7.6524(15)
_cell_length_c                     13.862(3)
_cell_angle_alpha                  90
_cell_angle_beta                   97.87(3)
_cell_angle_gamma                  90
_cell_volume                       814.5(3)
_cell_formula_units_Z              2
_cell_measurement_reflns_used      1784
_cell_measurement_temperature      170
_cell_measurement_theta_max        27.878
_cell_measurement_theta_min        0.407
_shelx_estimated_absorpt_T_max     ?
_shelx_estimated_absorpt_T_min     ?
_exptl_absorpt_coefficient_mu      2.116
_exptl_absorpt_correction_T_max    0.7457
_exptl_absorpt_correction_T_min    0.6142
_exptl_absorpt_correction_type     multi-scan
_exptl_absorpt_process_details    
 'SADABS-2012/1 (Bruker,2012) was used for absorption correction. wR2(int) was 0.0849 before and 0.0721 after correction. The Ratio of minimum to maximum transmission is 0.8237. The \l/2 correction factor is 0.0015.'
_exptl_absorpt_special_details     ?
_exptl_crystal_colour              colourless
_exptl_crystal_colour_primary      colourless
_exptl_crystal_density_diffrn      1.832
_exptl_crystal_density_meas        ?
_exptl_crystal_density_method      ?
_exptl_crystal_description         block
_exptl_crystal_F_000               444
_exptl_crystal_size_max            0.13
_exptl_crystal_size_mid            0.09
_exptl_crystal_size_min            0.05
_exptl_transmission_factor_max     ?
_exptl_transmission_factor_min     ?
_diffrn_reflns_av_R_equivalents    0.1124
_diffrn_reflns_av_unetI/netI       0.2244
_diffrn_reflns_Laue_measured_fraction_full  0.999
_diffrn_reflns_Laue_measured_fraction_max  0.999
_diffrn_reflns_limit_h_max         9
_diffrn_reflns_limit_h_min         -9
_diffrn_reflns_limit_k_max         9
_diffrn_reflns_limit_k_min         -9
_diffrn_reflns_limit_l_max         16
_diffrn_reflns_limit_l_min         -16
_diffrn_reflns_number              5916
_diffrn_reflns_point_group_measured_fraction_full  0.956
_diffrn_reflns_point_group_measured_fraction_max  0.956
_diffrn_reflns_theta_full          25.249
_diffrn_reflns_theta_max           25.249
_diffrn_reflns_theta_min           2.653
_diffrn_ambient_temperature        170
_diffrn_detector_area_resol_mean   ?
_diffrn_measured_fraction_theta_full  0.999
_diffrn_measured_fraction_theta_max  0.999
_diffrn_measurement_device_type    'Bruker APEX-II CCD'
_diffrn_measurement_method         '\w scans'
_diffrn_radiation_monochromator    graphite
_diffrn_radiation_type             MoK\a
_diffrn_radiation_wavelength       0.71073
_diffrn_source                     ?
_diffrn_standards_number           0
_reflns_Friedel_coverage           0.769
_reflns_Friedel_fraction_full      0.907
_reflns_Friedel_fraction_max       0.906
_reflns_number_gt                  1481
_reflns_number_total               2811
_reflns_special_details
;
 Reflections were merged by SHELXL according to the crystal
 class for the calculation of statistics and refinement.
 
 _reflns_Friedel_fraction is defined as the number of unique
 Friedel pairs measured divided by the number that would be
 possible theoretically, ignoring centric projections and
 systematic absences.
;
_reflns_threshold_expression       'I > 2\s(I)'
_computing_cell_refinement         ?
_computing_data_collection         ?
_computing_data_reduction          ?
_computing_molecular_graphics      'Olex2 1.3 (Dolomanov et al., 2009)'
_computing_publication_material    'Olex2 1.3 (Dolomanov et al., 2009)'
_computing_structure_refinement    'SHELXL 2018/3 (Sheldrick, 2015)'
_computing_structure_solution      'SHELXS  (Sheldrick, 2008)'
_refine_diff_density_max           0.950
_refine_diff_density_min           -1.106
_refine_diff_density_rms           0.203
_refine_ls_abs_structure_details
;
 Flack x determined using 403 quotients [(I+)-(I-)]/[(I+)+(I-)]
 (Parsons, Flack and Wagner, Acta Cryst. B69 (2013) 249-259).
;
_refine_ls_abs_structure_Flack     0.27(6)
_refine_ls_extinction_coef         .
_refine_ls_extinction_method       none
_refine_ls_goodness_of_fit_ref     1.131
_refine_ls_hydrogen_treatment      constr
_refine_ls_matrix_type             full
_refine_ls_number_parameters       196
_refine_ls_number_reflns           2811
_refine_ls_number_restraints       7
_refine_ls_R_factor_all            0.1972
_refine_ls_R_factor_gt             0.0935
_refine_ls_restrained_S_all        1.131
_refine_ls_shift/su_max            0.000
_refine_ls_shift/su_mean           0.000
_refine_ls_structure_factor_coef   Fsqd
_refine_ls_weighting_details      
 'w=1/[\s^2^(Fo^2^)+2.2993P] where P=(Fo^2^+2Fc^2^)/3'
_refine_ls_weighting_scheme        calc
_refine_ls_wR_factor_gt            0.1056
_refine_ls_wR_factor_ref           0.1330
_refine_special_details            ?
_olex2_refinement_description
;
1. Fixed Uiso
 At 1.2 times of:
  All C(H) groups, All C(H,H) groups
2. Uiso/Uaniso restraints and constraints
Uanis(C5) \\sim Ueq: with sigma of 0.01 and sigma for terminal atoms of 0.04
Uanis(C1) = Uanis(O1)
Uanis(C5) = Uanis(C4)
3.a Secondary CH2 refined with riding coordinates:
 C12(H12A,H12B), C10(H10A,H10B), C8(H8A,H8B), C9(H9A,H9B), C11(H11A,H11B),
 C13(H13A,H13B)
3.b Aromatic/amide H refined with riding coordinates:
 C6(H6), C4(H4), C5(H5), C7(H7)
;
_atom_sites_solution_hydrogens     geom
_atom_sites_solution_primary       direct
_atom_sites_solution_secondary     ?
loop_
  _atom_site_label
  _atom_site_type_symbol
  _atom_site_fract_x
  _atom_site_fract_y
  _atom_site_fract_z
  _atom_site_U_iso_or_equiv
  _atom_site_adp_type
  _atom_site_occupancy
  _atom_site_site_symmetry_order
  _atom_site_calc_flag
  _atom_site_refinement_flags_posn
  _atom_site_refinement_flags_adp
  _atom_site_refinement_flags_occupancy
  _atom_site_disorder_assembly
  _atom_site_disorder_group
 I1 I 0.11750(17) 0.2109(3) 0.73140(11) 0.0428(5) Uani 1 1 d . . . . .
 S1 S 0.2922(8) 0.5988(8) 0.8106(5) 0.0437(18) Uani 1 1 d . . . . .
 O1 O 0.5497(17) 0.194(4) 0.8301(10) 0.055(4) Uani 1 1 d . . . . .
 O2 O 0.1563(19) 0.628(2) 0.8685(13) 0.061(5) Uani 1 1 d . . . . .
 O3 O 0.2683(18) 0.686(4) 0.7155(10) 0.066(6) Uani 1 1 d . . . . .
 N1 N 0.327(2) 0.393(2) 0.8020(13) 0.035(5) Uani 1 1 d . . . . .
 N3 N -0.156(2) -0.205(2) 0.5376(14) 0.044(6) Uani 1 1 d . . . . .
 N4 N -0.300(3) -0.206(2) 0.6841(14) 0.044(6) Uani 1 1 d . . . . .
 N2 N -0.098(2) 0.027(2) 0.6610(13) 0.033(5) Uani 1 1 d . . . . .
 N5 N -0.377(2) 0.010(3) 0.5547(13) 0.036(5) Uani 1 1 d . . . . .
 C12 C -0.165(3) -0.090(3) 0.7317(15) 0.037(6) Uani 1 1 d . . . . .
 H12A H -0.069836 -0.159309 0.764708 0.044 Uiso 1 1 calc R U . . .
 H12B H -0.212496 -0.020609 0.780360 0.044 Uiso 1 1 calc R U . . .
 C10 C -0.226(3) -0.306(6) 0.6115(19) 0.059(9) Uani 1 1 d . . . . .
 H10A H -0.314746 -0.383281 0.579529 0.070 Uiso 1 1 calc R U . . .
 H10B H -0.133112 -0.378334 0.644369 0.070 Uiso 1 1 calc R U . . .
 C8 C -0.023(3) -0.082(4) 0.5851(17) 0.052(8) Uani 1 1 d . . . . .
 H8A H 0.016283 -0.006256 0.536438 0.062 Uiso 1 1 calc R U . . .
 H8B H 0.077102 -0.147574 0.616046 0.062 Uiso 1 1 calc R U . . .
 C2 C 0.594(3) 0.491(3) 0.8837(18) 0.043(7) Uani 1 1 d . . . . .
 C6 C 0.824(3) 0.647(4) 0.975(2) 0.062(12) Uani 1 1 d . . . . .
 H6 H 0.931218 0.648242 1.014566 0.075 Uiso 1 1 calc R U . . .
 C3 C 0.499(3) 0.646(3) 0.8756(16) 0.039(9) Uani 1 1 d . . . . .
 C9 C -0.298(3) -0.100(3) 0.4873(16) 0.039(6) Uani 1 1 d . . . . .
 H9A H -0.253615 -0.027433 0.438926 0.046 Uiso 1 1 calc R U . . .
 H9B H -0.385802 -0.177200 0.453615 0.046 Uiso 1 1 calc R U . . .
 C4 C 0.561(4) 0.803(4) 0.9136(19) 0.049(6) Uani 1 1 d . . . . .
 H4 H 0.493918 0.904402 0.909820 0.059 Uiso 1 1 calc R U . . .
 C11 C -0.443(3) -0.099(4) 0.6290(17) 0.051(7) Uani 1 1 d . . . . .
 H11A H -0.532817 -0.176259 0.597908 0.061 Uiso 1 1 calc R U . . .
 H11B H -0.493851 -0.024981 0.674205 0.061 Uiso 1 1 calc R U . . .
 C5 C 0.737(4) 0.795(4) 0.960(2) 0.049(6) Uani 1 1 d . U . . .
 H5 H 0.792834 0.898892 0.979656 0.059 Uiso 1 1 calc R U . . .
 C13 C -0.247(3) 0.124(3) 0.6050(19) 0.049(8) Uani 1 1 d . . . . .
 H13A H -0.300877 0.197570 0.649591 0.058 Uiso 1 1 calc R U . . .
 H13B H -0.202833 0.200118 0.557939 0.058 Uiso 1 1 calc R U . . .
 C1 C 0.499(4) 0.337(3) 0.836(2) 0.055(4) Uani 1 1 d . . . . .
 C7 C 0.761(3) 0.490(4) 0.9331(19) 0.063(9) Uani 1 1 d . . . . .
 H7 H 0.827822 0.388741 0.938284 0.076 Uiso 1 1 calc R U . . .

loop_
  _atom_site_aniso_label
  _atom_site_aniso_U_11
  _atom_site_aniso_U_22
  _atom_site_aniso_U_33
  _atom_site_aniso_U_23
  _atom_site_aniso_U_13
  _atom_site_aniso_U_12
 I1 0.0395(8) 0.0450(9) 0.0426(8) 0.0020(16) 0.0013(6) -0.0065(16)
 S1 0.032(4) 0.041(4) 0.057(5) 0.006(4) 0.003(4) 0.005(3)
 O1 0.058(8) 0.025(12) 0.079(9) 0.010(11) 0.002(7) 0.014(10)
 O2 0.030(9) 0.059(13) 0.096(14) 0.018(9) 0.015(10) 0.017(8)
 O3 0.069(9) 0.082(17) 0.044(10) 0.043(14) -0.001(8) 0.003(14)
 N1 0.037(12) 0.017(12) 0.048(14) -0.021(10) -0.004(10) -0.004(9)
 N3 0.049(13) 0.043(13) 0.035(13) -0.003(10) -0.015(11) 0.002(11)
 N4 0.052(13) 0.045(14) 0.034(13) -0.013(10) -0.002(11) -0.014(10)
 N2 0.035(12) 0.039(14) 0.025(12) 0.000(10) 0.006(10) -0.003(10)
 N5 0.020(11) 0.060(15) 0.027(13) -0.002(11) 0.003(10) -0.003(10)
 C12 0.040(15) 0.049(16) 0.023(14) 0.001(12) 0.011(12) 0.010(13)
 C10 0.072(17) 0.05(2) 0.051(17) -0.03(2) -0.011(15) 0.00(2)
 C8 0.051(17) 0.08(2) 0.026(16) 0.002(15) 0.003(14) 0.008(16)
 C2 0.034(15) 0.06(2) 0.041(17) -0.022(15) 0.015(13) 0.000(14)
 C6 0.041(17) 0.09(3) 0.047(17) -0.023(16) -0.013(14) -0.007(17)
 C3 0.043(16) 0.06(2) 0.020(15) -0.004(13) 0.016(12) -0.003(13)
 C9 0.048(15) 0.033(14) 0.034(15) -0.004(13) 0.000(13) 0.015(13)
 C4 0.063(11) 0.045(10) 0.041(11) -0.018(8) 0.010(9) -0.014(10)
 C11 0.028(14) 0.10(2) 0.031(16) 0.000(15) 0.011(13) -0.003(15)
 C5 0.063(11) 0.045(10) 0.041(11) -0.018(8) 0.010(9) -0.014(10)
 C13 0.040(15) 0.025(15) 0.08(2) 0.004(13) 0.019(15) 0.015(12)
 C1 0.058(8) 0.025(12) 0.079(9) 0.010(11) 0.002(7) 0.014(10)
 C7 0.046(18) 0.09(3) 0.045(19) -0.018(18) -0.011(16) -0.011(18)

_geom_special_details
;
 All esds (except the esd in the dihedral angle between two l.s. planes)
 are estimated using the full covariance matrix.  The cell esds are taken
 into account individually in the estimation of esds in distances, angles
 and torsion angles; correlations between esds in cell parameters are only
 used when they are defined by crystal symmetry.  An approximate (isotropic)
 treatment of cell esds is used for estimating esds involving l.s. planes.
;
loop_
  _geom_bond_atom_site_label_1
  _geom_bond_atom_site_label_2
  _geom_bond_distance
  _geom_bond_site_symmetry_2
  _geom_bond_publ_flag
 I1 N1 2.258(16) . ?
 I1 N2 2.293(17) . ?
 S1 O2 1.427(17) . ?
 S1 O3 1.466(18) . ?
 S1 N1 1.609(17) . ?
 S1 C3 1.77(2) . ?
 O1 C1 1.17(4) . ?
 N1 C1 1.41(3) . ?
 N3 C10 1.45(3) . ?
 N3 C8 1.48(3) . ?
 N3 C9 1.46(2) . ?
 N4 C12 1.46(3) . ?
 N4 C10 1.44(3) . ?
 N4 C11 1.50(3) . ?
 N2 C12 1.48(3) . ?
 N2 C8 1.52(3) . ?
 N2 C13 1.50(2) . ?
 N5 C9 1.46(3) . ?
 N5 C11 1.47(3) . ?
 N5 C13 1.44(2) . ?
 C12 H12A 0.9700 . ?
 C12 H12B 0.9700 . ?
 C10 H10A 0.9700 . ?
 C10 H10B 0.9700 . ?
 C8 H8A 0.9700 . ?
 C8 H8B 0.9700 . ?
 C2 C3 1.39(3) . ?
 C2 C1 1.49(3) . ?
 C2 C7 1.38(3) . ?
 C6 H6 0.9300 . ?
 C6 C5 1.32(3) . ?
 C6 C7 1.40(4) . ?
 C3 C4 1.37(3) . ?
 C9 H9A 0.9700 . ?
 C9 H9B 0.9700 . ?
 C4 H4 0.9300 . ?
 C4 C5 1.43(4) . ?
 C11 H11A 0.9700 . ?
 C11 H11B 0.9700 . ?
 C5 H5 0.9300 . ?
 C13 H13A 0.9700 . ?
 C13 H13B 0.9700 . ?
 C7 H7 0.9300 . ?

loop_
  _geom_angle_atom_site_label_1
  _geom_angle_atom_site_label_2
  _geom_angle_atom_site_label_3
  _geom_angle
  _geom_angle_site_symmetry_1
  _geom_angle_site_symmetry_3
  _geom_angle_publ_flag
 N1 I1 N2 179.3(7) . . ?
 O2 S1 O3 115.0(10) . . ?
 O2 S1 N1 109.9(10) . . ?
 O2 S1 C3 111.7(11) . . ?
 O3 S1 N1 112.5(13) . . ?
 O3 S1 C3 111.1(11) . . ?
 N1 S1 C3 95.0(10) . . ?
 S1 N1 I1 121.1(9) . . ?
 C1 N1 I1 123.2(15) . . ?
 C1 N1 S1 115.6(15) . . ?
 C10 N3 C8 109.2(19) . . ?
 C10 N3 C9 108(2) . . ?
 C9 N3 C8 107.4(18) . . ?
 C12 N4 C11 109.2(19) . . ?
 C10 N4 C12 108(2) . . ?
 C10 N4 C11 105.7(19) . . ?
 C12 N2 I1 113.1(12) . . ?
 C12 N2 C8 109.1(19) . . ?
 C12 N2 C13 109.1(17) . . ?
 C8 N2 I1 107.9(14) . . ?
 C13 N2 I1 112.5(13) . . ?
 C13 N2 C8 104.8(17) . . ?
 C9 N5 C11 110(2) . . ?
 C13 N5 C9 109.5(17) . . ?
 C13 N5 C11 107.0(18) . . ?
 N4 C12 N2 111.6(17) . . ?
 N4 C12 H12A 109.3 . . ?
 N4 C12 H12B 109.3 . . ?
 N2 C12 H12A 109.3 . . ?
 N2 C12 H12B 109.3 . . ?
 H12A C12 H12B 108.0 . . ?
 N3 C10 H10A 108.3 . . ?
 N3 C10 H10B 108.3 . . ?
 N4 C10 N3 116(3) . . ?
 N4 C10 H10A 108.3 . . ?
 N4 C10 H10B 108.3 . . ?
 H10A C10 H10B 107.4 . . ?
 N3 C8 N2 110(2) . . ?
 N3 C8 H8A 109.6 . . ?
 N3 C8 H8B 109.6 . . ?
 N2 C8 H8A 109.6 . . ?
 N2 C8 H8B 109.6 . . ?
 H8A C8 H8B 108.1 . . ?
 C3 C2 C1 115(2) . . ?
 C7 C2 C3 120(3) . . ?
 C7 C2 C1 126(2) . . ?
 C5 C6 H6 119.1 . . ?
 C5 C6 C7 122(2) . . ?
 C7 C6 H6 119.1 . . ?
 C2 C3 S1 107.3(18) . . ?
 C4 C3 S1 128.1(19) . . ?
 C4 C3 C2 125(2) . . ?
 N3 C9 H9A 109.3 . . ?
 N3 C9 H9B 109.3 . . ?
 N5 C9 N3 111.6(17) . . ?
 N5 C9 H9A 109.3 . . ?
 N5 C9 H9B 109.3 . . ?
 H9A C9 H9B 108.0 . . ?
 C3 C4 H4 123.4 . . ?
 C3 C4 C5 113(3) . . ?
 C5 C4 H4 123.4 . . ?
 N4 C11 H11A 109.3 . . ?
 N4 C11 H11B 109.3 . . ?
 N5 C11 N4 111.5(18) . . ?
 N5 C11 H11A 109.3 . . ?
 N5 C11 H11B 109.3 . . ?
 H11A C11 H11B 108.0 . . ?
 C6 C5 C4 123(3) . . ?
 C6 C5 H5 118.4 . . ?
 C4 C5 H5 118.4 . . ?
 N2 C13 H13A 109.0 . . ?
 N2 C13 H13B 109.0 . . ?
 N5 C13 N2 113.0(17) . . ?
 N5 C13 H13A 109.0 . . ?
 N5 C13 H13B 109.0 . . ?
 H13A C13 H13B 107.8 . . ?
 O1 C1 N1 125(3) . . ?
 O1 C1 C2 128(3) . . ?
 N1 C1 C2 107(2) . . ?
 C2 C7 C6 117(3) . . ?
 C2 C7 H7 121.5 . . ?
 C6 C7 H7 121.5 . . ?

loop_
  _geom_torsion_atom_site_label_1
  _geom_torsion_atom_site_label_2
  _geom_torsion_atom_site_label_3
  _geom_torsion_atom_site_label_4
  _geom_torsion
  _geom_torsion_site_symmetry_1
  _geom_torsion_site_symmetry_2
  _geom_torsion_site_symmetry_3
  _geom_torsion_site_symmetry_4
  _geom_torsion_publ_flag
 I1 N1 C1 O1 1(4) . . . . ?
 I1 N1 C1 C2 -176.1(15) . . . . ?
 I1 N2 C12 N4 -179.2(14) . . . . ?
 I1 N2 C8 N3 179.5(15) . . . . ?
 I1 N2 C13 N5 175.8(15) . . . . ?
 S1 N1 C1 O1 -175(2) . . . . ?
 S1 N1 C1 C2 8(3) . . . . ?
 S1 C3 C4 C5 -178(2) . . . . ?
 O2 S1 N1 I1 61.9(14) . . . . ?
 O2 S1 N1 C1 -121.7(18) . . . . ?
 O2 S1 C3 C2 116.7(18) . . . . ?
 O2 S1 C3 C4 -62(3) . . . . ?
 O3 S1 N1 I1 -67.6(13) . . . . ?
 O3 S1 N1 C1 108.8(19) . . . . ?
 O3 S1 C3 C2 -113(2) . . . . ?
 O3 S1 C3 C4 67(3) . . . . ?
 N1 S1 C3 C2 3(2) . . . . ?
 N1 S1 C3 C4 -176(3) . . . . ?
 C12 N4 C10 N3 -58(2) . . . . ?
 C12 N4 C11 N5 60(3) . . . . ?
 C12 N2 C8 N3 56(2) . . . . ?
 C12 N2 C13 N5 -58(3) . . . . ?
 C10 N3 C8 N2 -54(3) . . . . ?
 C10 N3 C9 N5 57(3) . . . . ?
 C10 N4 C12 N2 58(3) . . . . ?
 C10 N4 C11 N5 -56(3) . . . . ?
 C8 N3 C10 N4 57(3) . . . . ?
 C8 N3 C9 N5 -61(3) . . . . ?
 C8 N2 C12 N4 -59(2) . . . . ?
 C8 N2 C13 N5 59(2) . . . . ?
 C2 C3 C4 C5 3(4) . . . . ?
 C3 S1 N1 I1 177.2(11) . . . . ?
 C3 S1 N1 C1 -6(2) . . . . ?
 C3 C2 C1 O1 178(3) . . . . ?
 C3 C2 C1 N1 -5(3) . . . . ?
 C3 C2 C7 C6 2(4) . . . . ?
 C3 C4 C5 C6 -8(5) . . . . ?
 C9 N3 C10 N4 -60(2) . . . . ?
 C9 N3 C8 N2 63(2) . . . . ?
 C9 N5 C11 N4 58(2) . . . . ?
 C9 N5 C13 N2 -59(2) . . . . ?
 C11 N4 C12 N2 -56(2) . . . . ?
 C11 N4 C10 N3 59(2) . . . . ?
 C11 N5 C9 N3 -58(2) . . . . ?
 C11 N5 C13 N2 60(2) . . . . ?
 C5 C6 C7 C2 -7(5) . . . . ?
 C13 N2 C12 N4 55(2) . . . . ?
 C13 N2 C8 N3 -60(2) . . . . ?
 C13 N5 C9 N3 59(2) . . . . ?
 C13 N5 C11 N4 -60(2) . . . . ?
 C1 C2 C3 S1 1(3) . . . . ?
 C1 C2 C3 C4 -180(3) . . . . ?
 C1 C2 C7 C6 -178(3) . . . . ?
 C7 C2 C3 S1 -179(2) . . . . ?
 C7 C2 C3 C4 0(4) . . . . ?
 C7 C2 C1 O1 -2(5) . . . . ?
 C7 C2 C1 N1 175(3) . . . . ?
 C7 C6 C5 C4 11(5) . . . . ?

loop_
  _diffrn_refln_index_h
  _diffrn_refln_index_k
  _diffrn_refln_index_l
  _diffrn_refln_intensity_net
  _diffrn_refln_intensity_u
 -1 0 0 205.08 17.3
 -1 0 0 210.08 13.2
 1 0 0 191.68 17.9
 -2 0 0 520.25 36
 -2 0 0 518.15 43.8
 2 0 0 517.55 44.1
 2 0 0 535.95 35
 -3 0 0 895.71 59.49
 -3 0 0 904.71 63.99
 -3 0 0 988.1 54.59
 3 0 0 914.21 58.19
 -4 0 0 423.66 43.1
 -4 0 0 496.65 35.1
 -4 0 0 382.96 45
 4 0 0 456.05 42.4
 4 0 0 443.06 41.3
 -5 0 0 995.6 70.09
 -5 0 0 982.4 59.59
 5 0 0 941.71 71.99
 5 0 0 1073.69 76.09
 -6 0 0 105.09 31.8
 -6 0 0 -1.8 42.2
 6 0 0 94.69 41
 -7 0 0 199.68 36.7
 -7 0 0 211.88 67.49
 7 0 0 189.78 69.39
 -8 0 0 110.39 145.19
 8 0 0 121.19 89.59
 9 0 0 90.69 78.89
 10 0 0 66.59 81.59
 10 -1 0 225.58 94.59
 9 -1 0 -3 79.59
 8 -1 0 14.9 64.59
 7 -1 0 87.09 50.79
 6 -1 0 254.27 47.5
 -6 1 0 470.65 149.49
 -6 1 0 295.07 35.6
 5 -1 0 243.78 38.8
 5 -1 0 298.67 44
 -5 1 0 284.27 36.2
 4 -1 0 106.69 42.8
 4 -1 0 49.8 51.59
 -4 1 0 100.29 20.8
 3 -1 0 1194.38 77.69
 3 -1 0 1108.49 67.19
 3 -1 0 1060.99 66.99
 -3 1 0 1086.19 56.99
 -3 1 0 1098.49 61.79
 2 -1 0 2511.75 148.89
 2 -1 0 2474.55 159.28
 2 -1 0 2600.94 146.79
 -2 1 0 2603.84 144.29
 1 -1 0 2856.21 155.78
 1 -1 0 2814.82 175.28
 -1 1 0 3015 206.58
 0 -1 0 -12.7 11.5
 0 1 0 12.6 16.8
 -1 -1 0 2914.31 158.08
 1 1 0 2786.42 163.78
 -2 -1 0 2502.35 139.89
 2 1 0 2461.15 147.59
 2 1 0 2283.57 139.29
 -3 -1 0 1089.89 77.29
 3 1 0 1136.49 79.69
 3 1 0 1139.79 71.09
 -4 -1 0 66.79 27
 4 1 0 90.49 30.6
 4 1 0 86.39 25.8
 -5 -1 0 342.77 41.9
 5 1 0 291.37 27.1
 5 1 0 306.47 40.9
 -6 -1 0 288.57 44.9
 6 1 0 315.67 46
 -7 -1 0 243.38 50.69
 -7 -1 0 318.97 65.59
 7 1 0 198.28 49.3
 -8 -1 0 31.6 40.1
 8 1 0 95.09 57.59
 -9 -1 0 -3.6 32.5
 9 1 0 56.19 109.99
 10 1 0 69.79 62.39
 10 -2 0 96.69 63.99
 9 -2 0 222.88 93.19
 8 -2 0 131.09 101.69
 7 -2 0 44.6 76.79
 6 -2 0 66.49 47.4
 -6 2 0 -7 34.1
 5 -2 0 537.55 73.49
 -5 2 0 657.73 48.8
 4 -2 0 475.95 54.99
 4 -2 0 491.65 59.79
 4 -2 0 366.06 34
 -4 2 0 352.86 33.4
 -4 2 0 397.66 22
 3 -2 0 1045.6 68.59
 3 -2 0 1132.29 66.99
 3 -2 0 1109.49 60.49
 -3 2 0 995.7 64.09
 2 -2 0 194.18 24
 2 -2 0 200.78 33
 -2 2 0 269.67 49.99
 1 -2 0 888.01 57.19
 -1 2 0 971.8 64.49
 0 -2 0 2685.43 150.68
 0 2 0 2848.81 166.68
 -1 -2 0 856.91 53.89
 1 2 0 938.71 65.59
 -2 -2 0 172.18 26.7
 2 2 0 166.88 28.8
 -3 -2 0 1137.49 64.19
 3 2 0 1038.2 66.79
 3 2 0 1005.7 73.19
 -4 -2 0 350.26 40.8
 4 2 0 368.06 34.6
 4 2 0 440.36 38.3
 -5 -2 0 533.55 50.99
 -5 -2 0 457.55 56.19
 5 2 0 675.73 56.19
 5 2 0 561.84 42.3
 -6 -2 0 146.39 93.49
 -6 -2 0 -0.9 37
 6 2 0 3.1 33.6
 6 2 0 -46.3 35.2
 -7 -2 0 165.58 51.69
 7 2 0 65.69 45.1
 7 2 0 97.49 27.6
 -8 -2 0 26.2 40.2
 8 2 0 149.39 57.59
 -9 -2 0 4.7 31.8
 9 2 0 39.2 74.19
 10 2 0 13.3 51.69
 9 -3 0 79.09 86.59
 8 -3 0 27.9 107.09
 7 -3 0 429.36 103.49
 6 -3 0 484.65 196.38
 5 -3 0 171.78 31.2
 5 -3 0 150.58 65.39
 -5 3 0 194.28 13.7
 4 -3 0 120.49 29.7
 4 -3 0 106.69 60.19
 3 -3 0 640.64 48.6
 3 -3 0 664.13 53.29
 3 -3 0 638.74 36.9
 -3 3 0 602.64 54.89
 2 -3 0 1769.62 106.19
 2 -3 0 1897.21 110.19
 -2 3 0 1834.12 118.69
 1 -3 0 846.22 64.59
 -1 3 0 963.7 60.09
 0 -3 0 0.5 32
 0 3 0 -53.59 26.3
 -1 -3 0 789.12 54.49
 1 3 0 805.22 53.39
 -2 -3 0 1943.91 114.09
 2 3 0 1867.91 102.39
 -3 -3 0 602.04 44.4
 3 3 0 538.75 47.6
 3 3 0 560.74 39.2
 -4 -3 0 73.89 32.5
 4 3 0 105.99 43.9
 4 3 0 53.49 34.1
 5 3 0 240.88 44.5
 5 3 0 250.97 46.8
 -6 -3 0 454.85 97.29
 6 3 0 222.48 41
 6 3 0 332.47 39.9
 7 3 0 215.98 61.89
 7 3 0 318.97 65.19
 -8 -3 0 -14.8 37.2
 8 3 0 12.4 30.2
 8 3 0 50.89 76.89
 -9 -3 0 1.5 33.9
 9 3 0 -14.5 51.99
 9 -4 0 89.39 91.29
 8 -4 0 64.39 82.89
 7 -4 0 442.86 166.48
 6 -4 0 197.48 54.79
 6 -4 0 215.78 94.79
 5 -4 0 111.29 57.39
 5 -4 0 77.09 34.8
 -5 4 0 45.8 18.1
 4 -4 0 530.05 42.8
 4 -4 0 466.05 61.39
 -4 4 0 603.64 75.29
 3 -4 0 360.56 35.8
 3 -4 0 321.67 28.6
 -3 4 0 418.16 48.9
 2 -4 0 64.99 48.4
 2 -4 0 95.09 30.4
 -2 4 0 7.7 51.19
 1 -4 0 506.85 54.69
 -1 4 0 580.24 49.9
 0 -4 0 808.02 58.29
 0 4 0 670.53 51.19
 -1 -4 0 509.95 44.8
 1 4 0 496.95 44.9
 -2 -4 0 103.39 30.8
 2 4 0 68.79 29.7
 -3 -4 0 307.67 29.7
 3 4 0 260.57 42.4
 3 4 0 305.27 36
 -4 -4 0 549.45 47.7
 4 4 0 604.24 51.19
 4 4 0 558.94 55.39
 -5 -4 0 49.2 39.8
 5 4 0 -6.3 53.99
 5 4 0 25.1 38.3
 -6 -4 0 84.59 36.2
 6 4 0 75.39 43.8
 7 4 0 -40.7 56.09
 7 4 0 7.6 46
 8 4 0 84.49 49.3
 8 4 0 144.49 60.89
 8 -5 0 126.49 65.49
 7 -5 0 29.1 74.59
 6 -5 0 161.18 100.29
 5 -5 0 122.39 61.89
 5 -5 0 98.29 47.5
 5 -5 0 53.89 31.9
 -5 5 0 108.89 29.9
 4 -5 0 17.8 44.5
 4 -5 0 30.2 22.5
 -4 5 0 46.8 24.6
 3 -5 0 36.7 25.7
 3 -5 0 63.79 32.5
 -3 5 0 114.89 60.09
 2 -5 0 614.04 53.59
 -2 5 0 556.44 65.59
 1 -5 0 516.65 59.29
 -1 5 0 588.04 53.69
 0 -5 0 41.5 30.1
 0 5 0 31.7 41.3
 -1 -5 0 485.55 50.39
 1 5 0 534.95 43
 -2 -5 0 441.06 47.4
 2 5 0 487.15 46.1
 -3 -5 0 74.39 25.9
 3 5 0 29.6 32.2
 3 5 0 75.19 43.1
 -4 -5 0 77.59 37.8
 4 5 0 133.89 36.2
 4 5 0 68.69 45.4
 -5 -5 0 119.29 47.6
 5 5 0 160.98 39.8
 5 5 0 71.09 46.4
 6 5 0 220.08 75.29
 6 5 0 209.78 51.19
 7 5 0 22.4 52.79
 7 5 0 20.9 44.9
 8 5 0 37.5 41.2
 7 -6 0 6.7 66.19
 6 -6 0 42.3 73.29
 5 -6 0 1.5 56.89
 5 -6 0 109.49 69.99
 -5 6 0 90.19 40.2
 4 -6 0 405.66 62.99
 3 -6 0 45.4 24.4
 3 -6 0 59.09 41.4
 -3 6 0 28.8 23
 -3 6 0 87.59 47.4
 2 -6 0 53.99 44.1
 -2 6 0 98.29 42.3
 -1 6 0 147.39 39.8
 0 -6 0 281.17 44.1
 0 6 0 239.48 50.09
 -1 -6 0 83.09 45.5
 1 6 0 188.98 34.2
 -2 -6 0 53.79 46
 2 6 0 120.89 28.9
 -3 -6 0 96.49 33.1
 3 6 0 172.68 39.5
 3 6 0 155.78 54.49
 4 6 0 217.98 79.29
 4 6 0 257.17 35.5
 5 6 0 131.09 80.09
 5 6 0 111.69 44.2
 6 6 0 0.3 87.69
 6 6 0 26.9 45.2
 7 6 0 -47.8 63.69
 8 6 0 35.2 51.89
 5 -7 0 61.69 52.29
 5 -7 0 111.39 71.29
 4 -7 0 6.6 77.79
 4 -7 0 16 75.99
 -4 7 0 1.3 24.2
 3 -7 0 194.78 53.99
 -3 7 0 102.89 58.39
 -1 7 0 33.7 41.8
 0 7 0 18.7 51.39
 1 7 0 66.29 53.39
 1 7 0 -50.29 44.8
 2 7 0 273.37 53.09
 2 7 0 344.07 68.09
 3 7 0 177.88 47.6
 3 7 0 205.68 72.99
 4 7 0 37.5 67.89
 4 7 0 -25.4 43.3
 5 7 0 38.7 47.5
 5 7 0 25 65.09
 6 7 0 -67.69 60.99
 5 -8 0 8.6 88.29
 4 -8 0 -29 72.69
 4 -8 0 163.38 117.19
 -4 8 0 51.79 73.19
 3 -8 0 32.1 69.69
 -3 8 0 5.4 26.2
 -3 8 0 111.69 63.39
 2 -8 0 73.89 133.39
 -2 8 0 156.48 98.99
 -2 8 0 12.7 32
 -1 8 0 2.7 22.2
 -1 8 0 5.4 65.79
 0 8 0 36.1 61.99
 0 8 0 223.98 70.79
 1 8 0 44.6 40.3
 1 8 0 74.99 73.39
 2 8 0 -60.99 79.19
 2 8 0 21.9 42.2
 3 8 0 140.69 86.19
 4 8 0 21.9 96.49
 5 8 0 38.3 123.89
 4 -9 0 -13.1 86.69
 3 -9 0 57.29 67.59
 -3 9 0 -9.7 29.9
 -3 9 0 180.68 69.39
 2 -9 0 45.9 90.89
 -2 9 0 47.1 39.1
 -2 9 0 107.19 61.59
 -1 9 0 43.1 47.3
 -1 9 0 78.89 75.09
 0 9 0 -63.19 105.99
 0 9 0 42.7 63.19
 2 9 0 96.39 88.29
 2 9 0 37 28.6
 3 9 0 -80.69 73.59
 -2 10 0 79.79 68.79
 -1 10 0 7.6 25.1
 0 10 0 52.89 33.7
 1 10 -1 18 23.6
 0 10 -1 -16 34.4
 -1 10 -1 20.9 61.69
 3 9 -1 -6.2 104.79
 2 9 -1 8.9 34
 2 9 -1 63.79 127.29
 1 9 -1 23.5 40
 1 9 -1 11.8 83.79
 0 9 -1 58.19 46.6
 0 9 -1 83.99 69.59
 -1 9 -1 30.9 57.19
 -1 9 -1 75.99 51.49
 -2 9 -1 -7.8 24
 -2 9 -1 93.09 91.99
 2 -9 1 -7.8 71.39
 -3 9 -1 121.49 93.49
 3 -9 1 87.69 61.59
 4 -9 1 -36.2 60.19
 5 8 -1 -9 78.99
 4 8 -1 35.7 92.89
 4 8 -1 55.39 57.99
 3 8 -1 -2.2 79.89
 3 8 -1 34.3 33.3
 2 8 -1 145.69 54.09
 2 8 -1 313.37 82.59
 1 8 -1 122.49 70.39
 1 8 -1 22.9 59.69
 0 8 -1 -8.7 64.49
 0 8 -1 86.39 66.49
 -1 8 -1 202.78 81.39
 -2 8 -1 136.39 61.79
 2 -8 1 185.88 75.09
 -3 8 -1 45.9 22.9
 -3 8 -1 -71.19 90.59
 3 -8 1 7.2 66.09
 -4 8 -1 -20.3 25.4
 -4 8 -1 107.39 73.09
 4 -8 1 15.9 88.69
 6 7 -1 -9.9 79.49
 5 7 -1 21.5 68.89
 5 7 -1 246.08 58.89
 4 7 -1 127.99 70.49
 4 7 -1 87.09 38.7
 3 7 -1 102.29 69.49
 3 7 -1 129.69 41.3
 2 7 -1 98.19 39.2
 1 7 -1 -23 37
 0 7 -1 366.86 49.5
 -1 7 -1 51.79 43.5
 -2 7 -1 102.09 52.69
 -3 7 -1 3.1 77.19
 3 -7 1 167.68 69.09
 -4 7 -1 294.97 70.29
 4 -7 1 276.57 57.29
 5 -7 1 146.49 69.39
 8 6 -1 -10.6 56.29
 7 6 -1 10.8 33
 6 6 -1 234.58 87.29
 6 6 -1 163.58 59.89
 5 6 -1 98.39 51.89
 5 6 -1 55.29 58.39
 4 6 -1 39.3 53.99
 4 6 -1 47.9 43
 -4 -6 1 36.5 48.3
 3 6 -1 107.19 44.6
 -3 -6 1 74.09 68.59
 2 6 -1 272.07 48.2
 -2 -6 1 298.47 53.99
 1 6 -1 300.27 53.89
 -1 -6 1 188.98 43.7
 0 6 -1 23.5 36.2
 -1 6 -1 178.38 57.69
 -2 6 -1 314.67 52.89
 -3 6 -1 112.89 50.29
 -4 6 -1 164.08 83.09
 4 -6 1 180.58 53.49
 -5 6 -1 38.8 42.9
 5 -6 1 15.9 47.9
 6 -6 1 31 73.29
 7 -6 1 18.6 46.2
 8 5 -1 47.8 34.2
 7 5 -1 -34.4 59.09
 7 5 -1 67.39 49.6
 6 5 -1 29.4 40.8
 6 5 -1 -35.5 50.79
 5 5 -1 627.24 58.49
 5 5 -1 587.14 79.89
 -5 -5 1 517.65 51.29
 4 5 -1 336.57 39.2
 4 5 -1 372.26 54.19
 -4 -5 1 282.27 39.1
 3 5 -1 26.8 37.7
 -3 -5 1 105.29 40.7
 2 5 -1 63.49 28.2
 -2 -5 1 -6.7 40.8
 1 5 -1 262.97 37.5
 -1 -5 1 307.07 45.9
 0 5 -1 1274.77 88.99
 0 -5 1 1399.16 92.89
 -1 5 -1 280.87 41.3
 1 -5 1 223.38 53.09
 -2 5 -1 17.6 40.3
 -3 5 -1 83.89 61.19
 3 -5 1 71.79 42
 -4 5 -1 366.46 75.59
 4 -5 1 416.16 33.5
 4 -5 1 342.27 48
 5 -5 1 290.37 48.1
 6 -5 1 0.4 69.39
 7 -5 1 -147.09 72.89
 8 -5 1 -14.2 62.49
 8 4 -1 64.29 65.39
 8 4 -1 1.6 32.9
 7 4 -1 25.4 67.19
 7 4 -1 183.98 47.2
 6 4 -1 156.08 56.39
 5 4 -1 124.99 57.19
 5 4 -1 205.48 47.5
 -5 -4 1 219.28 48.6
 4 4 -1 126.69 31.1
 4 4 -1 193.18 40.4
 -4 -4 1 141.89 30.2
 3 4 -1 579.44 49.5
 -3 -4 1 462.55 50.99
 2 4 -1 945.31 64.99
 -2 -4 1 1089.29 70.89
 1 4 -1 282.27 44.6
 -1 -4 1 377.76 43
 0 4 -1 -19.3 43.2
 0 -4 1 52.99 39.2
 -1 4 -1 272.77 40.2
 1 -4 1 242.68 37
 -2 4 -1 1214.98 79.29
 2 -4 1 1189.88 83.59
 -3 4 -1 472.55 65.09
 3 -4 1 513.85 44.6
 -4 4 -1 17.9 42.7
 4 -4 1 -23.5 30.4
 4 -4 1 9.8 15.3
 5 -4 1 139.09 58.69
 5 -4 1 108.99 42.8
 -6 4 -1 123.79 17.2
 6 -4 1 181.78 66.99
 7 -4 1 119.59 105.39
 8 -4 1 39.8 85.39
 9 -4 1 84.49 94.19
 9 3 -1 154.78 90.09
 8 3 -1 102.29 49.2
 8 3 -1 209.88 62.79
 -8 -3 1 68.39 44.4
 7 3 -1 226.78 45.1
 7 3 -1 212.98 49.9
 6 3 -1 39.2 44.4
 6 3 -1 29.4 51.99
 5 3 -1 205.08 35.5
 5 3 -1 175.38 35.4
 -5 -3 1 137.59 43.9
 4 3 -1 482.15 42
 -4 -3 1 482.55 47
 3 3 -1 644.34 47.7
 -3 -3 1 707.13 53.99
 2 3 -1 152.28 26.4
 -2 -3 1 131.69 33.2
 1 3 -1 586.34 50.79
 -1 -3 1 467.05 39.5
 0 3 -1 1845.12 115.59
 0 -3 1 1649.54 101.69
 -1 3 -1 885.71 67.09
 1 -3 1 868.41 59.09
 2 -3 1 142.29 36.5
 2 -3 1 177.28 25.3
 -3 3 -1 121.89 54.39
 3 -3 1 159.98 21.4
 3 -3 1 200.88 39.3
 -4 3 -1 755.32 64.19
 4 -3 1 705.33 63.09
 5 -3 1 335.27 74.29
 5 -3 1 520.05 47.6
 6 -3 1 60.09 29.1
 6 -3 1 147.69 78.09
 7 -3 1 59.49 71.69
 8 -3 1 59.79 110.89
 9 -3 1 121.19 80.89
 10 2 -1 323.87 93.99
 9 2 -1 13.7 147.99
 -9 -2 1 22 41.3
 -8 -2 1 1993.9 416.16
 7 2 -1 258.67 38.6
 -7 -2 1 162.98 51.59
 6 2 -1 698.23 69.69
 6 2 -1 568.74 43.1
 5 2 -1 262.87 38.4
 5 2 -1 199.58 37.5
 -5 -2 1 257.07 46.7
 4 2 -1 2.5 23.7
 4 2 -1 -30.1 39.3
 -4 -2 1 -4.7 36.1
 3 2 -1 691.03 58.59
 -3 -2 1 709.83 51.29
 2 2 -1 1172.48 70.99
 -2 -2 1 1167.18 73.99
 1 2 -1 1941.51 110.59
 -1 -2 1 1757.32 119.99
 0 -2 1 97.39 25.1
 -1 2 -1 1254.27 90.49
 1 -2 1 1268.17 79.49
 -2 2 -1 3472.55 185.78
 2 -2 1 3190.68 177.78
 2 -2 1 3454.35 197.48
 -3 2 -1 1254.07 89.39
 3 -2 1 1169.78 74.89
 3 -2 1 1255.07 82.39
 -4 2 -1 71.09 18.3
 4 -2 1 -10.8 38.7
 4 -2 1 48.2 46
 4 -2 1 9.7 44.6
 -5 2 -1 122.69 11.5
 5 -2 1 149.09 58.19
 5 -2 1 146.49 26.7
 -6 2 -1 302.27 43.5
 6 -2 1 225.18 72.49
 7 -2 1 373.06 67.79
 8 -2 1 -5.4 99.49
 9 -2 1 147.49 126.79
 10 1 -1 138.09 79.39
 9 1 -1 96.29 113.19
 8 1 -1 278.17 90.29
 -8 -1 1 112.49 54.39
 7 1 -1 90.59 65.19
 -7 -1 1 32.7 42.7
 -7 -1 1 51.29 54.09
 6 1 -1 51.59 53.89
 -6 -1 1 9.3 26.5
 -6 -1 1 47.7 32.3
 5 1 -1 188.08 50.99
 5 1 -1 205.98 27.2
 -5 -1 1 213.88 57.69
 4 1 -1 1355.26 75.09
 4 1 -1 1437.86 100.39
 -4 -1 1 1359.16 82.19
 3 1 -1 903.91 57.29
 -3 -1 1 901.91 55.99
 2 1 -1 351.16 40.2
 -2 -1 1 304.67 30.3
 1 1 -1 1605.24 94.19
 -1 -1 1 1554.04 92.49
 0 1 -1 596.34 41.9
 0 -1 1 551.74 37
 -1 1 -1 1653.03 104.99
 1 -1 1 1781.22 94.69
 -2 1 -1 1215.68 68.09
 -2 1 -1 1263.37 85.79
 2 -1 1 1288.07 71.69
 2 -1 1 1256.47 81.99
 -3 1 -1 609.94 48.4
 3 -1 1 597.54 48.3
 3 -1 1 687.73 53.19
 3 -1 1 591.14 54.39
 -4 1 -1 1225.68 71.99
 -4 1 -1 1103.79 75.29
 -4 1 -1 1177.38 62.09
 4 -1 1 1189.48 72.69
 4 -1 1 1069.39 81.29
 -5 1 -1 434.66 44.1
 -5 1 -1 422.96 41
 5 -1 1 384.66 44.7
 5 -1 1 422.66 62.09
 -6 1 -1 167.18 49.8
 6 -1 1 191.58 44.1
 7 -1 1 -39.5 65.69
 8 -1 1 255.37 73.99
 9 -1 1 141.49 86.29
 10 -1 1 72.99 66.69
 10 0 -1 -53.39 81.39
 9 0 -1 42.9 80.89
 8 0 -1 91.49 88.89
 -8 0 1 66.09 52.79
 7 0 -1 121.79 52.19
 -7 0 1 171.08 34.3
 -7 0 1 148.39 46.7
 6 0 -1 703.43 63.29
 -6 0 1 737.53 50.59
 -6 0 1 779.32 57.79
 5 0 -1 352.26 57.39
 -5 0 1 382.96 33.4
 -5 0 1 349.17 57.69
 -5 0 1 407.06 40
 4 0 -1 230.48 38
 4 0 -1 192.88 18.6
 -4 0 1 192.48 25.6
 -4 0 1 123.69 33.6
 3 0 -1 583.84 32.7
 3 0 -1 539.05 45.6
 -3 0 1 483.25 52.39
 2 0 -1 1566.94 90.59
 -2 0 1 1458.25 102.69
 1 0 -1 2793.92 149.39
 -1 0 1 2715.83 161.08
 -1 0 -1 108.99 26.9
 -1 0 -1 75.99 17.6
 1 0 1 91.09 17.4
 1 0 1 108.39 17.9
 1 0 1 94.39 14.6
 -2 0 -1 1692.73 114.39
 -2 0 -1 1796.42 101.89
 -2 0 -1 1836.42 110.09
 2 0 1 1826.62 99.79
 2 0 1 1793.22 116.19
 2 0 1 1748.53 106.89
 -3 0 -1 0.5 19
 -3 0 -1 5 27
 -3 0 -1 24.3 23.6
 3 0 1 -16.1 32.3
 3 0 1 79.49 28.1
 -4 0 -1 831.42 50.69
 -4 0 -1 738.13 45.9
 -4 0 -1 799.52 62.39
 4 0 1 917.51 63.99
 4 0 1 799.22 53.79
 -5 0 -1 350.46 48
 -5 0 -1 276.07 32.4
 5 0 1 276.27 36
 5 0 1 238.98 38.4
 -6 0 -1 454.45 58.39
 -6 0 -1 506.25 37.7
 6 0 1 502.05 52.49
 -7 0 -1 127.99 59.59
 7 0 1 106.19 48.8
 -8 0 -1 16.9 55.89
 8 0 1 1.1 56.79
 9 0 1 17.4 82.49
 10 0 1 -9.3 42
 10 -1 -1 -114.79 91.19
 9 -1 -1 24.3 88.89
 8 -1 -1 32.1 96.39
 7 -1 -1 -74.89 72.79
 -7 1 1 29.5 52.79
 6 -1 -1 -7.2 40.5
 -6 1 1 5.2 31.2
 5 -1 -1 196.38 42.1
 -5 1 1 167.68 32.3
 -5 1 1 154.18 38.6
 -5 1 1 235.78 18.4
 4 -1 -1 1413.66 97.39
 4 -1 -1 1311.77 88.79
 -4 1 1 1351.46 79.89
 -4 1 1 1411.86 75.49
 -4 1 1 1359.76 83.59
 3 -1 -1 994.4 73.29
 3 -1 -1 900.41 59.99
 -3 1 1 796.82 52.79
 -3 1 1 945.01 61.89
 2 -1 -1 370.96 22.2
 2 -1 -1 324.17 48.7
 -2 1 1 292.97 30.1
 1 -1 -1 1667.73 98.39
 1 -1 -1 1650.53 84.79
 1 -1 -1 1606.94 91.49
 -1 1 1 1605.34 90.59
 -1 1 1 1482.85 91.99
 -1 1 1 1577.94 92.09
 0 -1 -1 573.54 37.4
 0 -1 -1 558.74 40
 0 -1 -1 566.44 36.9
 0 1 1 610.54 39.1
 0 1 1 553.44 37.4
 0 1 1 557.54 34.6
 -1 -1 -1 1560.84 83.19
 -1 -1 -1 1634.44 99.39
 -1 -1 -1 1566.64 96.59
 1 1 1 1649.13 93.69
 -2 -1 -1 1201.68 71.29
 -2 -1 -1 1202.68 75.89
 -2 -1 -1 1170.08 69.89
 2 1 1 1225.88 74.99
 2 1 1 1180.38 70.99
 -3 -1 -1 627.04 47.6
 -3 -1 -1 561.94 43.3
 3 1 1 526.95 39
 3 1 1 624.94 44.7
 -4 -1 -1 1243.98 71.99
 4 1 1 1290.57 78.49
 4 1 1 1186.88 76.29
 -5 -1 -1 539.05 51.39
 -5 -1 -1 557.14 44
 5 1 1 472.35 50.29
 5 1 1 573.74 46
 -6 -1 -1 203.38 57.69
 -6 -1 -1 188.78 43.6
 6 1 1 224.18 48
 6 1 1 170.58 38.4
 -7 -1 -1 -7.5 34.3
 -7 -1 -1 -0.9 45
 7 1 1 -7.6 64.29
 -8 -1 -1 1930.61 390.76
 9 1 1 417.36 91.79
 10 1 1 10.8 131.79
 10 -2 -1 -23.6 64.39
 9 -2 -1 94.99 89.19
 8 -2 -1 190.38 75.99
 7 -2 -1 303.07 60.69
 -7 2 1 161.98 49.9
 6 -2 -1 571.84 61.89
 -6 2 1 542.05 51.49
 5 -2 -1 252.17 47.5
 -5 2 1 185.98 36
 4 -2 -1 -3 16.6
 4 -2 -1 -14.8 43.9
 4 -2 -1 90.69 56.09
 -4 2 1 7.7 20.7
 3 -2 -1 647.64 56.39
 3 -2 -1 716.53 45.2
 3 -2 -1 684.73 54.09
 -3 2 1 726.53 37.8
 -3 2 1 724.33 50.69
 2 -2 -1 1219.68 78.29
 2 -2 -1 1186.28 70.79
 2 -2 -1 1197.68 66.09
 2 -2 -1 1172.58 73.49
 -2 2 1 1176.18 73.09
 -2 2 1 1087.69 67.39
 1 -2 -1 1827.52 109.79
 1 -2 -1 1866.01 109.69
 1 -2 -1 1939.01 130.89
 -1 2 1 1940.31 103.69
 -1 2 1 2021.1 116.39
 0 -2 -1 154.68 25.4
 0 -2 -1 105.19 24.5
 0 2 1 140.59 25.9
 0 2 1 47.4 38.8
 -1 -2 -1 1211.18 67.99
 -1 -2 -1 1141.09 78.69
 1 2 1 1192.68 68.79
 1 2 1 1137.29 68.89
 -2 -2 -1 3301.07 198.48
 2 2 1 3308.87 220.58
 2 2 1 3413.66 185.88
 -3 -2 -1 1071.59 66.29
 -3 -2 -1 1121.29 66.59
 3 2 1 969.7 63.19
 -4 -2 -1 72.39 40.6
 -4 -2 -1 7.6 30.7
 4 2 1 47.9 22
 4 2 1 50.39 25.2
 -5 -2 -1 104.59 34.4
 -5 -2 -1 168.68 39
 5 2 1 104.79 39.7
 -6 -2 -1 228.78 49.6
 6 2 1 308.47 42.2
 -7 -2 -1 199.28 55.19
 7 2 1 323.87 48.8
 -8 -2 -1 16.3 52.89
 8 2 1 -6.6 49.2
 -9 -2 -1 3 31.6
 9 2 1 0 55.59
 9 -3 -1 62.39 79.79
 8 -3 -1 169.98 79.49
 7 -3 -1 178.08 70.29
 6 -3 -1 143.49 57.39
 -6 3 1 51.49 44.7
 5 -3 -1 176.08 27.2
 5 -3 -1 69.49 67.89
 -5 3 1 272.47 44
 4 -3 -1 516.05 54.99
 4 -3 -1 445.46 41.4
 -4 3 1 472.25 30.4
 -4 3 1 492.05 40
 3 -3 -1 772.52 52.49
 3 -3 -1 935.11 65.99
 3 -3 -1 753.12 58.89
 -3 3 1 732.43 46.7
 2 -3 -1 39.7 42.7
 2 -3 -1 88.39 21.3
 2 -3 -1 150.58 29.6
 -2 3 1 84.39 32.9
 -2 3 1 91.89 22.5
 1 -3 -1 474.05 49.1
 1 -3 -1 496.15 41.4
 -1 3 1 604.84 41.4
 -1 3 1 440.56 49
 0 -3 -1 1539.95 97.39
 0 3 1 1612.04 86.59
 0 3 1 1550.64 96.99
 -1 -3 -1 875.31 52.59
 1 3 1 904.11 58.29
 1 3 1 912.11 60.09
 -2 -3 -1 146.49 21.9
 2 3 1 63.49 35.1
 2 3 1 141.29 22.1
 -3 -3 -1 185.38 35.7
 -3 -3 -1 154.08 19.4
 3 3 1 233.38 29.9
 3 3 1 169.38 34.7
 -4 -3 -1 563.24 54.09
 -4 -3 -1 679.83 42.6
 4 3 1 604.54 51.39
 4 3 1 749.62 50.69
 -5 -3 -1 297.97 44.1
 5 3 1 417.06 41.1
 5 3 1 353.76 43.9
 -6 -3 -1 62.19 50.99
 6 3 1 60.59 34
 6 3 1 46.7 41.6
 -7 -3 -1 29.8 55.89
 7 3 1 82.89 52.49
 7 3 1 -16.8 41.3
 -8 -3 -1 29.2 61.99
 8 3 1 30.2 67.29
 -9 -3 -1 27.2 41.6
 9 -4 -1 -57.59 90.89
 8 -4 -1 -148.39 100.99
 7 -4 -1 97.19 99.29
 6 -4 -1 84.59 64.19
 6 -4 -1 207.38 32.1
 5 -4 -1 248.68 36.1
 5 -4 -1 285.37 58.49
 -5 4 1 219.58 25.1
 4 -4 -1 99.19 42.3
 4 -4 -1 105.79 63.49
 -4 4 1 150.98 20.7
 3 -4 -1 460.15 53.59
 3 -4 -1 415.36 33.3
 3 -4 -1 411.16 48.4
 -3 4 1 413.86 40.2
 2 -4 -1 850.91 64.59
 2 -4 -1 953.2 61.69
 2 -4 -1 847.12 55.69
 -2 4 1 894.71 57.89
 -2 4 1 943.51 73.89
 1 -4 -1 333.47 38.4
 1 -4 -1 287.47 36.6
 -1 4 1 294.87 39
 -1 4 1 369.36 37.9
 0 -4 -1 72.29 23.3
 0 4 1 105.99 25.4
 -1 -4 -1 263.37 31.3
 1 4 1 202.48 32.9
 -2 -4 -1 1092.69 73.09
 -2 -4 -1 1040.7 65.89
 2 4 1 1034.1 61.59
 2 4 1 1051.99 82.19
 -3 -4 -1 453.35 35.6
 3 4 1 431.96 48.5
 3 4 1 444.86 35.9
 -4 -4 -1 24.4 19.2
 4 4 1 -44.7 32
 4 4 1 69.69 36.6
 -5 -4 -1 98.59 45.2
 5 4 1 -3.9 53.99
 5 4 1 88.89 32.6
 6 4 1 108.89 42.6
 6 4 1 203.88 43.7
 7 4 1 135.89 51.89
 7 4 1 138.09 51.59
 8 4 1 554.34 274.07
 8 -5 -1 -21.8 81.99
 7 -5 -1 -74.29 103.49
 6 -5 -1 46.9 70.49
 5 -5 -1 528.75 96.59
 5 -5 -1 607.54 74.89
 -5 5 1 519.05 37.5
 4 -5 -1 452.55 58.39
 4 -5 -1 317.87 30.8
 4 -5 -1 396.26 79.69
 -4 5 1 372.86 41.5
 3 -5 -1 52.69 48.5
 3 -5 -1 45.8 20.8
 -3 5 1 63.99 28.5
 -3 5 1 45.2 41.8
 2 -5 -1 80.59 33
 2 -5 -1 -45.1 36.3
 -2 5 1 -31.8 36.2
 -2 5 1 39.6 44.3
 1 -5 -1 200.28 48.8
 -1 5 1 211.88 35.5
 -1 5 1 208.98 38.6
 0 -5 -1 1231.98 99.99
 0 5 1 1155.98 71.19
 0 5 1 1202.08 77.89
 -1 -5 -1 246.08 43.9
 1 5 1 180.88 36
 1 5 1 227.08 59.19
 -2 -5 -1 22.5 55.79
 2 5 1 -13.6 27.1
 2 5 1 160.58 69.89
 -3 -5 -1 91.19 28.3
 3 5 1 9.4 41.5
 3 5 1 34.3 25.5
 -4 -5 -1 447.66 37.6
 4 5 1 494.05 44.7
 4 5 1 523.35 58.09
 5 5 1 377.46 57.29
 5 5 1 299.37 40.1
 6 5 1 8.3 46.6
 6 5 1 10.4 48.8
 7 5 1 -88.19 62.89
 8 5 1 57.99 70.79
 7 -6 -1 48.6 48.1
 6 -6 -1 11.4 72.19
 5 -6 -1 32.9 45.5
 5 -6 -1 169.58 92.49
 -5 6 1 11.7 39
 4 -6 -1 120.89 62.29
 4 -6 -1 105.99 58.09
 -4 6 1 37.5 29.5
 3 -6 -1 10.8 22
 3 -6 -1 41.6 60.79
 -3 6 1 83.99 44.9
 -3 6 1 12.7 33.6
 2 -6 -1 273.17 52.49
 -2 6 1 230.48 60.29
 -2 6 1 149.99 84.29
 -1 6 1 96.09 41.9
 -1 6 1 243.38 76.79
 0 -6 -1 79.09 46.7
 0 6 1 51.99 42
 0 6 1 34.7 43.7
 -1 -6 -1 148.19 47.2
 1 6 1 244.98 31.8
 1 6 1 223.68 51.29
 2 6 1 206.58 35.7
 2 6 1 215.38 54.59
 -3 -6 -1 175.98 40
 3 6 1 226.58 74.29
 3 6 1 177.78 33.7
 4 6 1 57.19 23.8
 4 6 1 -61.79 56.89
 5 6 1 17.7 39.1
 5 6 1 17.4 82.59
 6 6 1 60.59 85.69
 7 6 1 12.1 68.39
 8 6 1 81.69 81.69
 6 -7 -1 -28 56.39
 5 -7 -1 261.67 106.39
 5 -7 -1 209.68 83.19
 4 -7 -1 276.47 104.29
 4 -7 -1 207.78 85.89
 3 -7 -1 17.1 51.59
 -3 7 1 47.2 32
 2 -7 -1 42.9 53.69
 -2 7 1 10.8 34.6
 -2 7 1 -16.1 43.4
 -1 7 1 12.2 27.6
 -1 7 1 67.19 52.89
 0 7 1 407.16 62.79
 0 7 1 336.47 45.4
 -1 -7 -1 166.18 40.8
 1 7 1 159.78 57.69
 1 7 1 89.99 42.5
 2 7 1 78.09 62.49
 2 7 1 32.3 37.9
 3 7 1 108.59 38
 3 7 1 87.39 67.89
 4 7 1 125.39 69.69
 4 7 1 216.98 44.7
 5 7 1 -30.3 68.09
 5 -8 -1 149.69 98.39
 4 -8 -1 -14.1 70.29
 4 -8 -1 -137.69 68.19
 -4 8 1 29.3 25.8
 3 -8 -1 138.89 78.79
 3 -8 -1 24.9 48.7
 -3 8 1 -13.1 20.5
 -3 8 1 33.6 64.69
 2 -8 -1 40.2 93.69
 -2 8 1 41.8 22
 -1 8 1 151.38 56.69
 0 8 1 -5.9 64.29
 0 8 1 -3.2 57.19
 1 8 1 -43.5 96.09
 1 8 1 71.79 50.49
 2 8 1 83.49 37.6
 2 8 1 154.88 77.89
 3 8 1 135.79 86.09
 4 8 1 28.9 96.49
 4 -9 -1 17.7 87.89
 3 -9 -1 37.1 89.39
 3 -9 -1 9.1 36.6
 -3 9 1 16.6 30.2
 2 -9 -1 -12.5 68.09
 -2 9 1 -8.3 26.9
 -2 9 1 -4 40.8
 -1 9 1 6.8 42.9
 -1 9 1 -72.09 80.99
 0 9 1 39.1 35.9
 0 9 1 49.1 98.89
 1 9 1 -0.3 116.49
 1 9 1 19.2 20.1
 2 9 1 83.49 84.99
 3 9 1 -83.79 76.79
 -1 10 1 1.5 24.5
 1 10 -2 -5.1 22.6
 0 10 -2 11 30.4
 -1 10 -2 -9.9 55.69
 3 9 -2 67.19 75.19
 3 9 -2 27.2 35.8
 2 9 -2 10.8 84.49
 2 9 -2 102.49 43.2
 1 9 -2 17.4 61.49
 1 9 -2 -38 83.59
 0 9 -2 30.8 68.39
 0 9 -2 -7.8 50.19
 -1 9 -2 -36.4 58.59
 -1 9 -2 128.69 66.49
 -2 9 -2 66.29 66.99
 -3 9 -2 46.3 63.59
 -3 9 -2 14.6 51.49
 3 -9 2 71.69 61.49
 -4 9 -2 136.19 100.09
 5 8 -2 125.49 80.69
 4 8 -2 -112.09 131.29
 4 8 -2 74.89 68.29
 3 8 -2 155.28 103.89
 3 8 -2 -142.49 84.09
 2 8 -2 -33.2 58.39
 1 8 -2 63.29 52.69
 0 8 -2 183.78 79.09
 -1 8 -2 111.09 55.89
 -2 8 -2 137.49 88.79
 -3 8 -2 101.39 66.49
 3 -8 2 -41.9 63.99
 -4 8 -2 -55.99 96.39
 -4 8 -2 13.5 17.2
 4 -8 2 140.89 59.59
 -5 8 -2 66.49 80.79
 7 7 -2 46.1 47.6
 6 7 -2 86.49 49.1
 6 7 -2 -21.5 60.69
 5 7 -2 83.09 63.59
 5 7 -2 -32.9 64.39
 4 7 -2 72.79 68.29
 4 7 -2 71.29 62.19
 3 7 -2 79.29 47.3
 2 7 -2 198.38 45.6
 1 7 -2 230.08 62.29
 0 7 -2 34.4 45
 -1 7 -2 53.09 47.7
 -2 7 -2 203.28 60.09
 -3 7 -2 30 55.69
 3 -7 2 107.79 65.49
 -4 7 -2 -30.4 90.79
 4 -7 2 82.09 46.2
 -5 7 -2 -39.2 80.39
 5 -7 2 34.9 53.59
 8 6 -2 4.9 52.89
 7 6 -2 120.49 64.79
 6 6 -2 95.89 66.89
 6 6 -2 -87.29 59.39
 5 6 -2 52.29 61.09
 5 6 -2 31 55.69
 4 6 -2 176.88 52.99
 3 6 -2 167.98 53.29
 2 6 -2 129.79 53.49
 1 6 -2 235.08 59.59
 0 6 -2 474.45 53.69
 -1 6 -2 416.76 65.59
 -2 6 -2 85.99 47.6
 -3 6 -2 142.69 55.09
 3 -6 2 193.48 41.2
 -4 6 -2 215.38 67.49
 4 -6 2 251.17 51.49
 -5 6 -2 146.99 69.99
 5 -6 2 72.09 44.4
 6 -6 2 -58.39 104.69
 7 -6 2 15.4 61.69
 8 5 -2 24.5 35.9
 8 5 -2 4.7 32
 7 5 -2 66.09 67.39
 7 5 -2 134.89 52.59
 6 5 -2 327.37 59.69
 6 5 -2 280.97 69.49
 5 5 -2 167.08 50.39
 5 5 -2 196.38 51.29
 4 5 -2 45.9 33.3
 -4 -5 2 33.2 47.9
 3 5 -2 143.19 45.3
 -3 -5 2 125.39 59.29
 2 5 -2 659.13 51.79
 -2 -5 2 589.54 67.89
 1 5 -2 843.92 62.49
 -1 -5 2 858.11 72.39
 0 5 -2 -24.3 50.79
 0 -5 2 58.79 36.7
 -1 5 -2 261.37 45.5
 -2 5 -2 212.98 45.7
 -3 5 -2 307.47 69.39
 3 -5 2 417.56 46.2
 -4 5 -2 84.79 53.39
 4 -5 2 79.49 34
 -5 5 -2 243.18 66.09
 6 -5 2 59.69 74.09
 7 -5 2 182.78 105.99
 8 -5 2 9.4 62.09
 9 4 -2 92.99 71.99
 8 4 -2 95.19 78.19
 8 4 -2 1.9 45.5
 7 4 -2 34.2 46.9
 7 4 -2 75.89 49.9
 6 4 -2 -5.1 52.29
 6 4 -2 23.9 56.59
 5 4 -2 127.29 49.99
 -5 -4 2 135.69 38.7
 4 4 -2 685.53 64.19
 -4 -4 2 726.53 54.49
 3 4 -2 497.95 43.5
 -3 -4 2 499.75 51.69
 2 4 -2 70.69 40.7
 -2 -4 2 42.1 42
 1 4 -2 68.49 31.6
 -1 -4 2 111.09 43.1
 0 4 -2 826.52 60.49
 0 -4 2 832.52 65.69
 -1 4 -2 1543.45 97.99
 1 -4 2 1339.47 99.49
 -2 4 -2 -15.4 53.99
 2 -4 2 24.5 50.39
 -3 4 -2 370.26 62.19
 3 -4 2 291.17 34.4
 -4 4 -2 301.77 52.49
 4 -4 2 335.27 43.1
 5 -4 2 126.49 36.8
 6 -4 2 304.67 93.19
 6 -4 2 118.19 50.39
 7 -4 2 28.1 72.39
 8 -4 2 38.2 83.19
 9 -4 2 30.8 87.29
 9 3 -2 7.7 74.39
 -9 -3 2 107.79 63.79
 8 3 -2 12.6 41.5
 8 3 -2 61.49 94.89
 7 3 -2 141.49 69.99
 7 3 -2 120.39 40.4
 6 3 -2 335.77 63.39
 6 3 -2 308.57 41
 5 3 -2 188.78 38.6
 -5 -3 2 131.29 36.1
 4 3 -2 101.69 43.6
 -4 -3 2 60.99 38.5
 3 3 -2 211.48 32.6
 -3 -3 2 225.58 33.9
 2 3 -2 1781.52 97.19
 -2 -3 2 1619.74 103.89
 1 3 -2 893.81 65.09
 -1 -3 2 787.62 55.49
 0 3 -2 15.4 33.3
 0 -3 2 23.6 28
 1 -3 2 113.29 32.5
 -2 3 -2 1069.49 73.59
 2 -3 2 1179.48 76.99
 -3 3 -2 854.71 62.39
 3 -3 2 685.93 52.29
 3 -3 2 814.22 94.19
 -4 3 -2 328.77 48.4
 4 -3 2 301.07 47.2
 5 -3 2 101.69 45
 -6 3 -2 411.26 33.8
 6 -3 2 606.74 68.69
 6 -3 2 503.25 59.89
 7 -3 2 431.36 112.39
 8 -3 2 48 81.49
 9 -3 2 -93.59 79.19
 10 2 -2 -24.3 73.69
 9 2 -2 -79.89 109.79
 -9 -2 2 27.6 45.3
 8 2 -2 195.88 65.99
 8 2 -2 297.57 45
 -8 -2 2 213.98 66.19
 7 2 -2 263.37 96.09
 6 2 -2 -8.2 56.79
 6 2 -2 20.9 30.6
 -5 -2 2 400.06 53.09
 4 2 -2 604.94 58.79
 -4 -2 2 646.44 56.39
 3 2 -2 825.52 60.49
 -3 -2 2 817.72 61.99
 2 2 -2 -5.6 28.1
 -2 -2 2 20.5 35.2
 1 2 -2 610.44 45.7
 -1 -2 2 647.24 51.19
 0 2 -2 2763.42 160.48
 0 -2 2 2468.35 145.89
 -1 2 -2 562.64 69.79
 1 -2 2 673.63 56.79
 -2 2 -2 188.58 38
 2 -2 2 262.77 321.57
 -3 2 -2 129.89 50.39
 3 -2 2 117.79 33.9
 -4 2 -2 359.96 46.5
 4 -2 2 313.07 43.7
 4 -2 2 438.56 55.79
 4 -2 2 384.46 27.5
 5 -2 2 556.44 48.1
 5 -2 2 651.93 71.89
 6 -2 2 58.59 69.99
 7 -2 2 121.69 84.69
 8 -2 2 312.27 76.39
 9 -2 2 14.8 115.19
 10 1 -2 124.99 83.69
 9 1 -2 77.09 111.09
 8 1 -2 22.3 88.99
 -8 -1 2 25.1 139.09
 7 1 -2 140.69 23
 7 1 -2 98.89 49.9
 -7 -1 2 151.58 45.9
 -7 -1 2 50.19 81.49
 6 1 -2 284.97 64.49
 6 1 -2 328.67 29.8
 5 1 -2 754.42 67.59
 5 1 -2 664.03 43.1
 -5 -1 2 594.04 65.49
 4 1 -2 28.4 33.3
 -4 -1 2 -19.3 39.6
 3 1 -2 768.12 61.49
 -3 -1 2 898.61 61.39
 2 1 -2 1299.17 79.49
 -2 -1 2 1235.28 93.79
 1 1 -2 596.94 44.1
 -1 -1 2 649.14 51.19
 0 1 -2 2689.83 152.28
 0 -1 2 2585.14 155.68
 -1 1 -2 41.8 28.1
 1 -1 2 93.99 26.2
 -2 1 -2 1789.12 117.69
 2 -1 2 2085.79 120.99
 2 -1 2 1958.8 141.79
 -3 1 -2 1497.15 78.89
 -3 1 -2 1522.85 100.79
 3 -1 2 1442.56 79.69
 3 -1 2 1402.26 93.49
 3 -1 2 1446.96 85.79
 -4 1 -2 222.48 20.4
 4 -1 2 234.18 38.3
 4 -1 2 176.38 43.4
 4 -1 2 169.98 39
 -5 1 -2 65.79 22.1
 -5 1 -2 91.59 18.9
 5 -1 2 96.69 33.2
 5 -1 2 77.59 52.39
 -6 1 -2 179.28 28.1
 6 -1 2 149.49 62.29
 7 -1 2 336.67 56.19
 8 -1 2 706.33 139.69
 9 -1 2 16.6 84.69
 10 0 -2 36.8 116.99
 9 0 -2 -1.2 76.49
 8 0 -2 256.07 71.69
 -8 0 2 178.78 46.1
 7 0 -2 230.18 76.69
 -7 0 2 238.98 36.2
 -7 0 2 317.97 44.7
 6 0 -2 -131.19 60.29
 -6 0 2 8.5 22.8
 5 0 -2 1312.87 71.59
 5 0 -2 1285.97 87.69
 -5 0 2 1578.54 101.69
 -5 0 2 1427.96 79.79
 4 0 -2 331.97 55.79
 -4 0 2 359.06 42.5
 3 0 -2 757.92 56.99
 -3 0 2 864.21 61.69
 2 0 -2 4.4 29.8
 -2 0 2 4.4 26.2
 1 0 -2 2487.15 152.88
 -1 0 2 2263.57 139.59
 0 0 -2 2783.92 159.08
 0 0 2 2740.73 176.98
 -1 0 -2 121.59 31.7
 -1 0 -2 63.29 14.3
 -1 0 -2 63.79 17.5
 1 0 2 108.89 35.6
 1 0 2 77.89 22.1
 -2 0 -2 -3.8 29
 -2 0 -2 -2.9 30.5
 2 0 2 -15.1 18.5
 2 0 2 35.4 29.4
 2 0 2 -6.2 26.4
 -3 0 -2 5.7 25.3
 -3 0 -2 60.49 31.3
 -3 0 -2 15.1 19.5
 3 0 2 7.9 20.4
 3 0 2 1.5 31.8
 3 0 2 34.4 35.5
 -4 0 -2 1177.28 81.39
 -4 0 -2 1281.57 88.09
 4 0 2 1246.18 81.19
 4 0 2 1230.28 92.69
 -5 0 -2 1003.1 74.49
 -5 0 -2 926.51 64.99
 5 0 2 915.61 69.09
 5 0 2 961.3 70.69
 -6 0 -2 131.19 41.9
 6 0 2 62.39 49.6
 -7 0 -2 -88.99 66.39
 7 0 2 40.8 91.09
 -8 0 -2 68.79 56.99
 8 0 2 -65.59 66.79
 9 0 2 89.89 80.99
 10 0 2 40.2 85.49
 10 -1 -2 56.79 93.29
 9 -1 -2 34.9 104.79
 8 -1 -2 127.29 71.39
 7 -1 -2 151.88 57.39
 -7 1 2 136.79 45.4
 -7 1 2 159.58 32.6
 6 -1 -2 274.07 50.49
 -6 1 2 270.57 42.2
 -6 1 2 241.08 22.3
 5 -1 -2 534.25 68.29
 -5 1 2 570.34 42.4
 -5 1 2 577.34 63.59
 4 -1 -2 54.79 36.8
 -4 1 2 -15.6 39.1
 -4 1 2 29 34.5
 -4 1 2 -11.4 21.5
 3 -1 -2 774.72 67.19
 -3 1 2 797.42 51.19
 -3 1 2 705.93 54.79
 2 -1 -2 1201.78 72.59
 2 -1 -2 1343.67 74.39
 -2 1 2 1321.17 93.29
 -2 1 2 1148.89 80.89
 1 -1 -2 634.54 39.7
 1 -1 -2 632.94 46.5
 1 -1 -2 722.33 49
 -1 1 2 667.73 44.5
 -1 1 2 716.83 47.2
 0 -1 -2 2680.73 143.59
 0 -1 -2 2584.44 148.49
 0 -1 -2 2530.65 147.69
 0 -1 -2 2710.23 147.89
 0 1 2 2531.05 141.39
 0 1 2 2674.03 143.49
 0 1 2 2767.22 172.88
 -1 -1 -2 12.5 22
 -1 -1 -2 33.9 22.7
 1 1 2 72.59 26.9
 1 1 2 98.19 28.5
 -2 -1 -2 2042.7 118.79
 -2 -1 -2 2072.69 126.19
 -2 -1 -2 2171.68 120.79
 2 1 2 1887.21 106.39
 2 1 2 2011.2 123.99
 2 1 2 1909.81 109.79
 2 1 2 1969.4 113.89
 -3 -1 -2 1435.86 98.39
 -3 -1 -2 1362.96 98.99
 -3 -1 -2 1504.55 82.29
 3 1 2 1600.54 96.69
 3 1 2 1462.25 83.79
 3 1 2 1604.54 86.29
 -4 -1 -2 256.97 53.99
 -4 -1 -2 224.58 30.3
 -4 -1 -2 179.18 26.2
 4 1 2 219.48 27.4
 4 1 2 188.88 31.8
 -5 -1 -2 73.49 28.9
 -5 -1 -2 154.48 54.49
 5 1 2 67.09 28.3
 5 1 2 135.79 36.1
 -6 -1 -2 236.58 37.9
 -6 -1 -2 251.67 100.19
 6 1 2 140.69 35.8
 6 1 2 190.88 48.6
 -7 -1 -2 369.16 76.49
 -7 -1 -2 356.26 55.49
 7 1 2 379.36 68.29
 -8 -1 -2 -7.5 54.29
 8 1 2 176.88 62.39
 -9 -1 -2 32.6 35.8
 9 1 2 31.8 74.29
 9 -2 -2 63.69 88.29
 8 -2 -2 182.18 78.29
 7 -2 -2 126.49 87.09
 -7 2 2 106.19 56.09
 6 -2 -2 51.19 46.6
 -6 2 2 -9.7 33.6
 5 -2 -2 441.46 52.59
 -5 2 2 371.36 38.8
 4 -2 -2 527.95 68.39
 4 -2 -2 540.95 60.29
 -4 2 2 691.33 46.2
 3 -2 -2 876.31 52.09
 3 -2 -2 888.31 73.69
 3 -2 -2 815.72 60.79
 -3 2 2 847.12 64.69
 -3 2 2 876.31 46.4
 2 -2 -2 41 30
 2 -2 -2 -72.49 44.5
 2 -2 -2 2.1 26.8
 -2 2 2 0.3 18.3
 -2 2 2 43.9 24
 -2 2 2 23.7 37.3
 1 -2 -2 679.93 49.9
 1 -2 -2 676.03 57.89
 1 -2 -2 733.63 43.6
 1 -2 -2 675.83 51.09
 1 -2 -2 642.04 40.9
 -1 2 2 675.33 46.5
 -1 2 2 566.94 43.5
 0 -2 -2 2439.76 141.19
 0 -2 -2 2612.74 144.29
 0 -2 -2 2561.54 158.28
 0 2 2 2459.35 136.29
 0 2 2 2403.76 148.39
 0 2 2 2395.86 148.99
 -1 -2 -2 590.14 41.4
 -1 -2 -2 527.65 32.7
 -1 -2 -2 554.04 47.2
 -2 -2 -2 113.69 14.2
 -2 -2 -2 139.69 28.5
 -2 -2 -2 136.39 29.9
 2 2 2 163.88 31.8
 2 2 2 143.09 15.3
 -3 -2 -2 69.19 41.2
 -3 -2 -2 71.69 14.6
 3 2 2 124.89 30.2
 3 2 2 67.69 24.4
 -4 -2 -2 301.17 51.29
 4 2 2 338.97 34.5
 4 2 2 335.57 35.8
 -5 -2 -2 485.55 55.59
 -5 -2 -2 490.55 53.39
 5 2 2 523.65 41.1
 5 2 2 447.56 50.29
 -6 -2 -2 212.98 52.09
 6 2 2 173.38 43.7
 6 2 2 221.58 47.9
 -7 -2 -2 111.89 75.69
 7 2 2 47.6 38.3
 -8 -2 -2 11.9 45
 8 2 2 8.7 67.39
 -9 -2 -2 22.4 49.3
 9 2 2 45.4 71.19
 9 -3 -2 0.3 80.69
 8 -3 -2 30.3 73.29
 7 -3 -2 304.77 91.09
 6 -3 -2 433.36 82.09
 -6 3 2 423.66 79.99
 5 -3 -2 365.36 70.79
 -5 3 2 216.58 35.1
 4 -3 -2 55.39 16.3
 4 -3 -2 97.49 59.89
 -4 3 2 33.8 38.7
 3 -3 -2 241.38 48.9
 3 -3 -2 173.18 35.5
 3 -3 -2 169.38 53.99
 -3 3 2 252.77 27.1
 -3 3 2 169.38 32.7
 2 -3 -2 1644.04 98.49
 2 -3 -2 1711.63 105.19
 2 -3 -2 1624.84 99.49
 2 -3 -2 1924.41 101.99
 -2 3 2 1752.12 98.79
 1 -3 -2 698.93 61.09
 1 -3 -2 712.63 55.49
 1 -3 -2 899.51 56.59
 -1 3 2 724.63 50.49
 -1 3 2 768.92 50.99
 0 -3 -2 -2 26.8
 0 -3 -2 45.6 24.4
 0 3 2 49.7 31.4
 0 3 2 60.19 25.9
 -1 -3 -2 210.28 32.9
 -1 -3 -2 194.18 23.1
 1 3 2 205.98 23.1
 1 3 2 197.78 37.1
 -2 -3 -2 1052.19 85.99
 -2 -3 -2 1096.99 56.39
 2 3 2 993.4 78.59
 2 3 2 996.6 56.79
 -3 -3 -2 696.63 41.7
 -3 -3 -2 666.03 62.79
 3 3 2 756.22 45.6
 3 3 2 638.24 52.29
 -4 -3 -2 308.87 30.2
 -4 -3 -2 258.57 54.99
 4 3 2 359.06 37.3
 4 3 2 370.06 40.6
 5 3 2 -31.8 50.49
 5 3 2 81.49 30.8
 -6 -3 -2 469.95 67.59
 6 3 2 414.86 54.29
 6 3 2 513.65 53.49
 6 3 2 615.64 52.79
 -7 -3 -2 196.38 88.09
 7 3 2 152.18 37
 -8 -3 -2 47.2 47.5
 8 3 2 38.6 65.99
 9 -4 -2 15.2 59.69
 8 -4 -2 43.1 70.49
 7 -4 -2 6.7 68.99
 6 -4 -2 -11.9 61.79
 5 -4 -2 94.19 53.79
 5 -4 -2 113.99 21.1
 4 -4 -2 739.83 54.79
 -4 4 2 622.74 41.5
 3 -4 -2 473.05 44
 3 -4 -2 391.66 52.29
 3 -4 -2 462.35 37.4
 -3 4 2 425.96 36.8
 2 -4 -2 9.7 32
 2 -4 -2 58.19 36.5
 2 -4 -2 67.79 28.3
 2 -4 -2 16.5 47.3
 -2 4 2 24.5 37.5
 -2 4 2 29.7 33.6
 1 -4 -2 57.49 30.9
 1 -4 -2 103.79 26.4
 1 -4 -2 97.99 39.2
 -1 4 2 49.5 42.8
 0 -4 -2 876.51 56.09
 0 -4 -2 670.23 52.69
 0 4 2 730.43 66.39
 0 4 2 827.12 49.1
 -1 -4 -2 1205.78 82.09
 -1 -4 -2 1456.55 86.89
 1 4 2 1381.16 88.29
 1 4 2 1363.56 84.49
 -2 -4 -2 87.79 21.4
 -2 -4 -2 97.39 33.4
 2 4 2 78.39 21.6
 2 4 2 74.89 36.9
 -3 -4 -2 260.07 26.7
 3 4 2 280.97 25.6
 3 4 2 258.37 55.29
 -4 -4 -2 395.06 30.7
 4 4 2 355.16 47.1
 4 4 2 340.27 33.8
 -5 -4 -2 284.77 49.99
 5 4 2 186.88 31.3
 5 4 2 185.28 44.2
 6 4 2 61.49 60.59
 6 4 2 126.69 28.7
 7 4 2 -14.6 63.29
 7 4 2 -13.3 42.5
 -8 -4 -2 9.4 79.49
 8 -5 -2 -6.6 43.4
 7 -5 -2 116.09 72.99
 6 -5 -2 119.49 73.09
 5 -5 -2 164.48 61.19
 5 -5 -2 178.28 61.09
 -5 5 2 183.68 26.1
 4 -5 -2 81.69 40.4
 4 -5 -2 49.9 49.6
 -4 5 2 31.5 23.7
 3 -5 -2 180.58 63.99
 3 -5 -2 123.39 29.9
 3 -5 -2 154.28 40.3
 -3 5 2 164.68 31.9
 2 -5 -2 653.03 69.99
 2 -5 -2 709.93 59.69
 -2 5 2 725.73 57.69
 -2 5 2 692.33 52.89
 1 -5 -2 715.93 63.39
 1 -5 -2 813.12 65.29
 -1 5 2 690.03 60.89
 -1 5 2 762.52 67.09
 0 -5 -2 16.9 33.7
 0 -5 -2 -29.7 33.3
 0 5 2 24.2 33.2
 0 5 2 -22.2 38.4
 -1 -5 -2 203.38 33.7
 1 5 2 150.38 29.9
 1 5 2 198.58 43
 -2 -5 -2 338.77 32.3
 2 5 2 281.57 80.49
 2 5 2 354.26 33
 -3 -5 -2 344.97 33.9
 3 5 2 353.46 53.89
 3 5 2 376.66 29.3
 -4 -5 -2 142.59 24.6
 4 5 2 128.59 66.39
 4 5 2 156.38 26.7
 5 5 2 162.68 49
 5 5 2 86.09 32.2
 6 5 2 236.88 79.39
 7 5 2 -20.4 38.4
 -8 -5 -2 46.7 72.69
 6 -6 -2 -31.8 77.99
 5 -6 -2 83.59 67.49
 5 -6 -2 11.2 72.59
 -5 6 2 51.59 29.7
 4 -6 -2 125.89 62.99
 -4 6 2 82.89 26.1
 3 -6 -2 185.08 55.39
 3 -6 -2 290.47 66.99
 2 -6 -2 20.4 19.9
 2 -6 -2 46 65.09
 -2 6 2 4.9 71.79
 -2 6 2 53.79 38.2
 1 -6 -2 91.69 32.4
 -1 6 2 48.2 46.6
 -1 6 2 21.2 39.6
 0 -6 -2 458.25 53.89
 0 6 2 413.86 40.1
 0 6 2 466.35 56.29
 -1 -6 -2 378.26 38.3
 1 6 2 269.17 54.69
 1 6 2 395.16 34.3
 -2 -6 -2 93.29 42.1
 2 6 2 -13.6 46.8
 2 6 2 60.59 25.4
 -3 -6 -2 192.58 31.7
 3 6 2 119.79 53.69
 3 6 2 151.88 29.9
 4 6 2 15.2 58.79
 5 6 2 114.99 29
 5 6 2 115.29 59.59
 6 6 2 -0.1 64.29
 7 6 2 -7.6 65.59
 6 -7 -2 30.4 61.29
 5 -7 -2 91.09 74.59
 5 -7 -2 97.29 65.79
 4 -7 -2 9.1 63.39
 4 -7 -2 15.8 89.49
 -4 7 2 -15 25.3
 3 -7 -2 88.39 60.19
 3 -7 -2 206.58 82.39
 -3 7 2 80.79 35.1
 2 -7 -2 223.48 85.89
 -1 7 2 119.69 44.7
 -1 7 2 89.29 53.09
 0 7 2 105.29 72.79
 -1 -7 -2 49.7 44.1
 1 7 2 44.5 29
 1 7 2 55.59 75.59
 2 7 2 299.77 67.29
 2 7 2 257.87 40.6
 3 7 2 118.59 73.89
 3 7 2 97.09 29
 4 7 2 -136.29 96.29
 5 7 2 57.19 74.89
 5 -8 -2 825.12 126.69
 4 -8 -2 -70.49 111.99
 4 -8 -2 -12.1 71.99
 -4 8 2 25.9 19.7
 3 -8 -2 44.9 60.29
 3 -8 -2 59.99 67.09
 -3 8 2 20.3 21.9
 2 -8 -2 -5.6 68.49
 2 -8 -2 48.3 57.69
 -2 8 2 -42.6 23.4
 -2 8 2 44.1 45.8
 1 -8 -2 108.09 74.69
 -1 8 2 121.29 57.29
 0 8 2 200.38 67.99
 0 8 2 125.39 54.79
 1 8 2 203.98 110.99
 2 8 2 54.59 28.7
 2 8 2 107.79 79.49
 3 8 2 113.49 84.49
 4 8 2 229.78 99.99
 4 -9 -2 85.59 76.49
 3 -9 -2 1.8 26.7
 3 -9 -2 104.69 98.29
 -3 9 2 3.3 23.4
 2 -9 -2 19.8 38.9
 -2 9 2 -25 23.9
 1 -9 -2 5.5 29.3
 1 -9 -2 83.39 62.39
 -1 9 2 20.3 82.79
 0 9 2 67.79 79.59
 0 9 2 12.6 32.2
 1 9 2 173.08 122.99
 2 9 2 72.79 90.09
 3 9 2 -42.1 107.59
 2 -10 -2 -24.1 44.6
 0 10 -3 90.59 68.29
 -1 10 -3 23.8 85.39
 3 9 -3 -13.7 71.19
 3 9 -3 15 27.7
 2 9 -3 -2.8 33.9
 1 9 -3 11.3 38.1
 0 9 -3 30.4 63.69
 -1 9 -3 779.82 131.19
 -2 9 -3 -24.5 71.59
 -3 9 -3 22.7 61.99
 3 -9 3 26.5 56.19
 -4 9 -3 94.79 72.79
 5 8 -3 25.7 58.49
 4 8 -3 202.68 99.59
 3 8 -3 1.5 80.49
 2 8 -3 60.69 71.49
 1 8 -3 115.39 69.39
 0 8 -3 10.9 66.19
 -2 8 -3 199.48 70.79
 -3 8 -3 -38.7 96.69
 3 -8 3 17.5 57.49
 -4 8 -3 73.29 91.99
 4 -8 3 37.3 76.49
 -5 8 -3 3.5 128.19
 7 7 -3 12.2 65.09
 6 7 -3 37 61.49
 6 7 -3 -32.4 66.49
 5 7 -3 154.08 69.29
 5 7 -3 211.58 106.99
 4 7 -3 142.49 53.99
 3 7 -3 134.59 73.59
 2 7 -3 99.19 63.59
 1 7 -3 38.2 62.79
 0 7 -3 95.79 69.19
 -1 7 -3 177.88 56.49
 -2 7 -3 -115.09 55.99
 -3 7 -3 -13.5 84.59
 3 -7 3 -86.39 58.69
 -4 7 -3 194.58 98.59
 4 -7 3 122.29 57.39
 -5 7 -3 1.7 82.39
 8 6 -3 -13.9 59.99
 6 6 -3 25.3 126.49
 6 6 -3 84.49 59.79
 5 6 -3 214.98 72.59
 4 6 -3 24.6 56.19
 3 6 -3 96.79 55.59
 2 6 -3 391.26 50.19
 1 6 -3 303.97 61.89
 0 6 -3 88.29 62.19
 -1 6 -3 51.59 46
 -2 6 -3 463.95 77.49
 -3 6 -3 335.57 87.59
 3 -6 3 397.76 45.8
 -4 6 -3 57.99 64.89
 -5 6 -3 54.19 100.79
 5 -6 3 98.49 46.6
 7 -6 3 26.2 63.59
 8 5 -3 -8.1 33.7
 8 5 -3 34.5 50.19
 7 5 -3 79.29 60.89
 7 5 -3 58.19 64.19
 6 5 -3 -94.59 71.29
 5 5 -3 102.69 54.89
 4 5 -3 66.89 37.2
 3 5 -3 417.56 48
 -3 -5 3 393.36 47.7
 2 5 -3 148.89 36.6
 -2 -5 3 34.9 50.69
 1 5 -3 458.35 61.19
 -1 -5 3 382.46 60.29
 0 5 -3 472.25 52.59
 -1 5 -3 221.18 46.5
 -2 5 -3 70.89 43.7
 -3 5 -3 -56.69 48
 3 -5 3 -19.3 24.5
 -4 5 -3 478.05 83.89
 4 -5 3 392.16 44.4
 -5 5 -3 151.68 86.09
 7 -5 3 -54.89 115.99
 8 -5 3 -11.7 66.89
 9 4 -3 4.3 35.1
 8 4 -3 -24 63.99
 8 4 -3 -22.8 33.7
 7 4 -3 23.1 68.09
 7 4 -3 252.67 79.49
 6 4 -3 185.48 60.89
 5 4 -3 480.95 63.29
 4 4 -3 14 49.2
 -4 -4 3 17 47.6
 3 4 -3 395.46 52.39
 -3 -4 3 285.97 40.8
 2 4 -3 346.67 43.6
 -2 -4 3 423.56 43.8
 1 4 -3 736.33 66.99
 -1 -4 3 639.24 62.79
 0 4 -3 349.07 45
 0 -4 3 302.07 41.6
 -1 4 -3 118.09 57.39
 1 -4 3 98.59 35.5
 -2 4 -3 1087.29 86.89
 -3 4 -3 541.95 56.69
 3 -4 3 507.05 41.5
 -4 4 -3 91.29 66.39
 4 -4 3 32 25.7
 -5 4 -3 32.7 54.19
 5 -4 3 34.1 17.8
 6 -4 3 139.19 71.19
 7 -4 3 124.99 82.49
 8 -4 3 346.67 93.09
 9 -4 3 70.09 92.99
 9 3 -3 39 111.39
 8 3 -3 150.48 68.69
 8 3 -3 159.58 57.19
 7 3 -3 73.79 40.2
 7 3 -3 141.29 76.19
 6 3 -3 89.89 61.79
 5 3 -3 229.08 42.8
 4 3 -3 737.13 66.99
 -4 -3 3 664.83 65.49
 3 3 -3 1105.09 86.39
 -3 -3 3 1122.19 85.19
 2 3 -3 186.88 45.3
 -2 -3 3 168.78 45.7
 1 3 -3 288.87 39.7
 -1 -3 3 280.77 37.4
 0 3 -3 1145.89 83.19
 0 -3 3 1089.89 71.99
 -1 3 -3 1474.75 103.89
 1 -3 3 1423.56 95.19
 -2 3 -3 425.76 48.5
 2 -3 3 400.36 45.8
 -3 3 -3 24.3 39.3
 3 -3 3 21.5 35.2
 -4 3 -3 728.93 59.99
 4 -3 3 464.05 59.89
 -5 3 -3 256.97 57.89
 5 -3 3 368.26 55.29
 5 -3 3 492.85 79.29
 6 -3 3 122.89 80.39
 7 -3 3 159.98 98.89
 8 -3 3 100.09 87.49
 9 -3 3 118.09 80.09
 10 2 -3 -0.9 35.5
 9 2 -3 138.39 114.59
 8 2 -3 35.5 39.8
 8 2 -3 92.19 63.99
 -8 -2 3 62.69 34.5
 7 2 -3 219.68 71.99
 7 2 -3 210.68 36.8
 6 2 -3 435.56 54.79
 5 2 -3 402.26 47
 -5 -2 3 246.88 54.29
 4 2 -3 28.9 34.2
 -4 -2 3 46.5 42.7
 3 2 -3 581.04 58.19
 -3 -2 3 621.14 50.99
 2 2 -3 767.42 67.09
 -2 -2 3 905.71 65.89
 1 2 -3 1949.1 127.39
 -1 -2 3 2021.3 120.49
 0 2 -3 337.87 55.09
 0 -2 3 293.17 45.2
 -1 2 -3 445.26 57.19
 1 -2 3 400.26 39.9
 -2 2 -3 3089.99 194.28
 2 -2 3 3303.07 200.48
 -3 2 -3 120.09 38.4
 3 -2 3 137.49 32.9
 3 -2 3 86.49 33
 4 -2 3 216.68 34.1
 4 -2 3 164.48 27.7
 4 -2 3 177.18 51.19
 5 -2 3 -21.8 22.5
 5 -2 3 -4.8 32.9
 5 -2 3 10.6 43
 -6 2 -3 266.47 28.5
 6 -2 3 265.67 54.89
 7 -2 3 289.57 67.39
 8 -2 3 11.3 75.69
 9 -2 3 -10.5 114.29
 10 1 -3 23.9 116.59
 9 1 -3 178.08 108.69
 8 1 -3 146.69 68.09
 -8 -1 3 83.99 47.1
 7 1 -3 83.69 50.09
 7 1 -3 41.1 25.1
 6 1 -3 25.6 42.6
 6 1 -3 80.19 23.8
 5 1 -3 245.28 43.4
 -5 -1 3 253.87 41.2
 4 1 -3 955.8 84.39
 -4 -1 3 815.92 60.89
 3 1 -3 1660.23 101.49
 -3 -1 3 1569.14 128.59
 2 1 -3 -2.6 44.9
 -2 -1 3 -2.4 26.4
 1 1 -3 150.38 43.1
 -1 -1 3 148.99 29.6
 0 1 -3 3392.36 183.08
 0 -1 3 3191.78 193.98
 -1 1 -3 3282.17 206.98
 1 -1 3 3227.18 193.78
 -2 1 -3 693.33 47.6
 2 -1 3 598.94 56.89
 2 -1 3 595.74 46.1
 -3 1 -3 963.9 59.69
 3 -1 3 937.71 66.09
 3 -1 3 841.02 59.59
 3 -1 3 778.42 65.29
 4 -1 3 853.71 65.99
 4 -1 3 806.32 51.59
 4 -1 3 811.32 58.19
 -5 1 -3 295.07 27.7
 -5 1 -3 312.67 21.7
 5 -1 3 313.07 41.1
 5 -1 3 300.47 56.89
 -6 1 -3 132.29 21
 -6 1 -3 91.99 18.5
 6 -1 3 154.78 45.7
 7 -1 3 -10.4 48.3
 8 -1 3 218.58 101.39
 9 -1 3 44 81.29
 10 0 -3 126.29 128.99
 9 0 -3 -31.1 125.49
 8 0 -3 -37.3 66.09
 -8 0 3 67.79 45.3
 7 0 -3 218.08 58.69
 -7 0 3 317.87 40.9
 6 0 -3 804.92 47.1
 -6 0 3 799.62 54.79
 5 0 -3 35.2 39.7
 4 0 -3 8.5 49.3
 -4 0 3 47.8 33.8
 3 0 -3 82.49 49
 -3 0 3 102.49 43.3
 2 0 -3 274.77 39.8
 -2 0 3 288.47 34.1
 1 0 -3 9999 594.94
 -1 0 3 9720.33 533.15
 0 0 -3 23.7 20.7
 0 0 3 10.4 25.5
 0 0 3 46.1 36
 0 0 3 -18.4 29.8
 -1 0 -3 806.92 45.5
 -1 0 -3 921.31 60.09
 -1 0 -3 839.82 64.19
 1 0 3 764.22 54.49
 1 0 3 807.52 58.59
 1 0 3 778.02 46.2
 -2 0 -3 1087.69 71.79
 -2 0 -3 971.5 68.39
 -2 0 -3 933.41 60.39
 2 0 3 868.91 58.39
 2 0 3 925.71 63.49
 2 0 3 954.6 66.69
 -3 0 -3 1018.6 58.49
 -3 0 -3 1102.49 66.99
 -3 0 -3 1002 76.19
 3 0 3 918.51 59.59
 3 0 3 1028.3 71.19
 3 0 3 1027.1 71.39
 -4 0 -3 259.27 40.6
 -4 0 -3 230.08 34
 4 0 3 186.28 29.2
 4 0 3 207.38 27.2
 4 0 3 220.08 40.6
 -5 0 -3 71.89 29.9
 -5 0 -3 40.8 38.2
 5 0 3 -0.6 39.9
 5 0 3 -7.9 43.1
 -6 0 -3 36.2 44.1
 6 0 3 40.5 49.9
 -7 0 -3 312.47 78.59
 8 0 3 162.38 127.39
 9 0 3 71.39 75.79
 9 -1 -3 224.18 120.69
 8 -1 -3 139.89 71.99
 7 -1 -3 57.39 56.59
 -7 1 3 74.79 21.4
 6 -1 -3 95.69 47.1
 -6 1 3 31.1 40.1
 5 -1 -3 280.07 47.9
 -5 1 3 264.17 51.79
 -5 1 3 232.28 26.5
 4 -1 -3 920.71 71.19
 4 -1 -3 971.6 52.89
 -4 1 3 1012.7 53.49
 -4 1 3 927.31 66.79
 -4 1 3 944.91 64.09
 3 -1 -3 1601.34 98.49
 -3 1 3 1613.44 95.49
 -3 1 3 1709.43 99.29
 2 -1 -3 6.1 31.1
 -2 1 3 34.4 43.6
 -2 1 3 -1.7 38.7
 1 -1 -3 59.19 32.7
 1 -1 -3 123.89 26.3
 1 -1 -3 25.7 20.6
 -1 1 3 59.19 22.2
 -1 1 3 -10.2 40.5
 0 -1 -3 3121.19 164.88
 0 -1 -3 3002.8 177.88
 0 -1 -3 2846.52 172.38
 0 -1 -3 2990.9 162.28
 0 1 3 3068.79 165.08
 0 1 3 3270.07 213.38
 0 1 3 3121.89 209.88
 -1 -1 -3 3213.78 175.58
 -1 -1 -3 3202.48 194.48
 -1 -1 -3 3266.07 177.08
 -1 -1 -3 3194.88 172.58
 -1 -1 -3 3407.06 177.38
 1 1 3 3055.59 190.68
 1 1 3 3222.58 182.48
 -2 -1 -3 574.84 52.19
 -2 -1 -3 490.05 42.6
 -2 -1 -3 656.53 50.39
 2 1 3 540.35 45.7
 2 1 3 647.74 42.5
 -3 -1 -3 940.81 65.49
 -3 -1 -3 967.5 59.89
 -3 -1 -3 895.01 56.19
 3 1 3 740.63 66.49
 3 1 3 968.1 55.39
 3 1 3 930.41 60.59
 -4 -1 -3 862.11 81.59
 -4 -1 -3 873.41 109.59
 -4 -1 -3 730.13 55.99
 4 1 3 830.22 70.49
 4 1 3 924.51 52.19
 -5 -1 -3 278.57 47.9
 -5 -1 -3 402.86 63.89
 -5 -1 -3 316.87 62.99
 5 1 3 341.07 42.1
 5 1 3 312.57 43.4
 -6 -1 -3 197.48 50.49
 6 1 3 210.48 54.79
 -7 -1 -3 42.4 49.7
 7 1 3 66.89 41.3
 -8 -1 -3 31.9 36.9
 8 1 3 121.19 62.29
 -9 -1 -3 -3.4 37.5
 9 1 3 95.89 64.19
 9 -2 -3 218.08 92.69
 8 -2 -3 -25.8 73.69
 7 -2 -3 219.88 65.99
 6 -2 -3 576.84 65.99
 -6 2 3 490.45 54.29
 5 -2 -3 264.97 63.79
 -5 2 3 243.28 39.1
 4 -2 -3 4.3 33.1
 4 -2 -3 50.99 37.5
 -4 2 3 51.19 60.49
 -4 2 3 -2.9 15.5
 -4 2 3 25.7 28.9
 3 -2 -3 628.74 40.8
 3 -2 -3 673.93 54.19
 3 -2 -3 557.34 53.59
 -3 2 3 709.63 41.4
 -3 2 3 633.24 54.29
 -3 2 3 572.14 51.89
 2 -2 -3 948.11 76.39
 2 -2 -3 849.02 66.99
 2 -2 -3 966.6 53.99
 -2 2 3 942.61 71.99
 -2 2 3 875.91 60.09
 -2 2 3 854.31 73.99
 1 -2 -3 1995.8 114.69
 1 -2 -3 2166.78 111.89
 1 -2 -3 2079.09 132.09
 -1 2 3 1997.8 119.19
 -1 2 3 1852.31 141.09
 -1 2 3 2224.98 113.49
 -1 2 3 2052.49 124.19
 0 -2 -3 289.17 26
 0 -2 -3 338.97 48.8
 0 -2 -3 319.07 35
 0 -2 -3 283.97 33.3
 0 -2 -3 273.87 21.3
 0 2 3 250.17 36.7
 0 2 3 303.67 36.9
 -1 -2 -3 397.16 36.2
 -1 -2 -3 399.16 35.7
 1 2 3 343.67 41.6
 1 2 3 463.15 52.99
 -2 -2 -3 3149.68 179.68
 -2 -2 -3 3025.7 188.88
 2 2 3 3054.79 188.38
 2 2 3 3019.1 189.28
 -3 -2 -3 144.59 31.3
 -3 -2 -3 86.39 42.8
 3 2 3 106.79 19.8
 3 2 3 60.99 31.7
 3 2 3 103.59 18.4
 -4 -2 -3 167.28 43.6
 -4 -2 -3 92.29 33.5
 4 2 3 167.68 26.4
 4 2 3 154.28 23.4
 -5 -2 -3 48.1 37.3
 -5 -2 -3 70.09 45.2
 5 2 3 53.69 31.8
 5 2 3 23.7 20.9
 -6 -2 -3 200.68 55.99
 6 2 3 257.57 35.3
 6 2 3 216.68 34.9
 -7 -2 -3 157.28 61.89
 7 2 3 218.28 40.5
 -8 -2 -3 -15 56.99
 8 2 3 77.19 67.19
 -9 -2 -3 21.7 53.99
 9 -3 -3 99.19 91.39
 8 -3 -3 207.08 78.99
 7 -3 -3 -26.8 64.09
 6 -3 -3 76.39 77.69
 -6 3 3 126.49 43.6
 5 -3 -3 200.38 47.6
 -5 3 3 147.99 53.79
 4 -3 -3 724.23 62.59
 4 -3 -3 612.04 55.29
 -4 3 3 650.73 59.19
 3 -3 -3 1138.19 75.39
 3 -3 -3 1093.29 72.89
 3 -3 -3 1150.98 76.29
 -3 3 3 1164.08 85.49
 2 -3 -3 153.78 36.1
 2 -3 -3 108.19 48.6
 2 -3 -3 178.28 31.8
 -2 3 3 152.48 36.2
 1 -3 -3 291.27 40
 1 -3 -3 254.07 31.3
 1 -3 -3 169.18 35.8
 1 -3 -3 231.88 32
 1 -3 -3 205.28 29.7
 -1 3 3 289.17 32.2
 -1 3 3 308.87 45.9
 0 -3 -3 1113.99 68.89
 0 -3 -3 1111.89 66.29
 0 -3 -3 1146.59 67.99
 0 -3 -3 1100.79 73.99
 0 3 3 1175.18 86.59
 0 3 3 1083.29 68.79
 -1 -3 -3 1249.57 71.19
 -1 -3 -3 1332.07 92.69
 -1 -3 -3 1485.85 79.19
 -1 -3 -3 1314.17 77.29
 1 3 3 1336.87 91.39
 -2 -3 -3 339.57 36.5
 2 3 3 346.27 43.6
 -3 -3 -3 31 33.2
 3 3 3 58.99 13
 3 3 3 54.49 47
 3 3 3 64.39 11.3
 4 3 3 627.24 41.1
 4 3 3 660.43 39.9
 4 3 3 626.44 52.89
 -5 -3 -3 388.06 61.49
 5 3 3 398.96 37.2
 5 3 3 345.67 40.4
 5 3 3 438.86 48.4
 -6 -3 -3 30.9 56.39
 6 3 3 67.69 40.3
 -7 -3 -3 -62.09 66.49
 7 3 3 -0.2 42.7
 -8 -3 -3 57.09 61.09
 9 -4 -3 -11.1 69.49
 8 -4 -3 67.59 75.59
 7 -4 -3 -22.4 98.09
 6 -4 -3 -2.7 56.79
 5 -4 -3 628.24 70.19
 4 -4 -3 -1.5 36.5
 4 -4 -3 74.99 45.6
 3 -4 -3 364.56 55.79
 3 -4 -3 419.46 55.69
 3 -4 -3 340.07 60.69
 -3 4 3 228.48 31.1
 2 -4 -3 453.75 59.99
 2 -4 -3 507.55 47.4
 2 -4 -3 459.25 54.99
 -2 4 3 482.95 44.1
 1 -4 -3 677.93 49.1
 1 -4 -3 688.33 67.59
 1 -4 -3 679.53 49.1
 1 -4 -3 685.03 51.79
 -1 4 3 602.44 50.89
 0 -4 -3 412.16 42
 0 -4 -3 311.87 35.1
 0 4 3 483.15 56.09
 -1 -4 -3 104.49 36.1
 -1 -4 -3 142.39 22.7
 1 4 3 160.98 39
 -2 -4 -3 1010 87.99
 -2 -4 -3 938.51 56.79
 2 4 3 998.7 75.89
 2 4 3 870.11 50.49
 -3 -4 -3 533.45 31.3
 3 4 3 516.65 29.4
 3 4 3 494.15 63.79
 4 4 3 81.69 21.3
 4 4 3 58.39 41
 5 4 3 34.3 41.2
 5 4 3 88.39 34.4
 5 4 3 15.4 22.4
 -6 -4 -3 63.09 74.09
 6 4 3 143.29 37.5
 6 4 3 100.89 46.1
 -7 -4 -3 204.68 79.99
 -8 -4 -3 112.49 97.39
 8 -5 -3 15.4 44.3
 7 -5 -3 9.8 97.49
 6 -5 -3 -37.6 89.49
 5 -5 -3 42.9 61.49
 5 -5 -3 116.89 47.8
 4 -5 -3 -9.4 49.7
 4 -5 -3 73.39 43.2
 -4 5 3 13.8 25.5
 3 -5 -3 351.46 50.29
 -3 5 3 301.67 37.2
 2 -5 -3 132.39 32.1
 2 -5 -3 108.99 39.5
 2 -5 -3 149.79 44.1
 2 -5 -3 135.59 53.69
 -2 5 3 81.29 34.5
 1 -5 -3 381.56 53.29
 1 -5 -3 358.56 40.2
 1 -5 -3 355.86 42.2
 -1 5 3 381.26 45.6
 0 -5 -3 540.75 71.49
 0 5 3 379.16 63.59
 0 5 3 511.25 39.9
 -1 -5 -3 203.08 32.3
 1 5 3 172.68 26.9
 1 5 3 240.48 46.3
 -2 -5 -3 102.89 21.3
 2 5 3 168.78 62.89
 2 5 3 105.49 19.6
 -3 -5 -3 17.5 18.1
 3 5 3 -9.1 14.1
 3 5 3 72.39 61.39
 -4 -5 -3 416.16 29.4
 4 5 3 418.86 57.69
 4 5 3 405.36 27.9
 5 5 3 204.38 24
 5 5 3 185.88 55.69
 5 5 3 192.98 22.8
 6 5 3 142.09 64.99
 7 5 3 -12.4 39.5
 -8 -5 -3 191.48 104.99
 6 -6 -3 65.79 72.79
 5 -6 -3 200.48 71.99
 5 -6 -3 174.48 61.69
 -5 6 3 141.39 42.7
 4 -6 -3 -127.19 86.99
 4 -6 -3 67.79 70.89
 -4 6 3 12.6 28.3
 3 -6 -3 61.59 69.29
 3 -6 -3 7.2 48.6
 -3 6 3 65.29 27.2
 2 -6 -3 322.27 50.29
 -2 6 3 276.67 57.09
 1 -6 -3 343.27 45.9
 -1 6 3 329.47 42.8
 -1 6 3 398.16 52.89
 0 -6 -3 44.8 25.1
 0 6 3 71.99 25.8
 0 6 3 13.1 63.39
 -1 -6 -3 21.6 35.2
 1 6 3 57.99 26.9
 1 6 3 -13.5 46
 -2 -6 -3 353.86 37.9
 2 6 3 219.98 53.79
 2 6 3 310.07 31.7
 -3 -6 -3 299.87 27.6
 3 6 3 276.67 60.49
 3 6 3 327.57 26.6
 4 6 3 100.69 19.6
 4 6 3 196.08 86.19
 5 6 3 -63.79 59.19
 6 6 3 144.99 65.09
 7 6 3 -31.8 58.49
 6 -7 -3 -19.4 68.39
 5 -7 -3 66.49 99.59
 5 -7 -3 26.3 75.49
 4 -7 -3 239.58 103.49
 4 -7 -3 125.39 61.39
 3 -7 -3 206.48 78.69
 3 -7 -3 311.17 88.29
 2 -7 -3 -60.29 58.89
 2 -7 -3 -47.4 46.3
 -2 7 3 -9.5 22.6
 1 -7 -3 -13.3 65.39
 -1 7 3 15.8 30.2
 0 -7 -3 109.19 36.4
 0 7 3 79.59 54.69
 0 7 3 217.48 47.1
 1 7 3 184.68 38.1
 1 7 3 169.88 61.19
 2 7 3 7 83.99
 2 7 3 46.7 34.5
 3 7 3 35.3 24
 3 7 3 100.69 100.49
 4 7 3 155.18 102.69
 5 7 3 96.49 82.19
 6 -8 -3 49.8 60.09
 5 -8 -3 74.99 60.29
 4 -8 -3 -4.6 45.1
 4 -8 -3 35.4 63.49
 -4 8 3 27.4 27
 3 -8 -3 21.8 58.89
 3 -8 -3 -2.6 100.49
 -3 8 3 -2.8 30.4
 2 -8 -3 -97.29 71.09
 -2 8 3 22.5 28.6
 1 -8 -3 81.79 73.39
 1 -8 -3 153.98 52.69
 -1 8 3 46.6 27.3
 0 -8 -3 -19.7 44.4
 0 -8 -3 186.98 78.39
 0 8 3 55.49 93.19
 1 8 3 55.99 33.6
 1 8 3 7.6 101.49
 2 8 3 116.59 81.49
 3 8 3 33.6 89.99
 4 8 3 27.2 94.69
 4 -9 -3 23.9 33
 4 -9 -3 25.9 70.69
 3 -9 -3 11.1 71.19
 3 -9 -3 6.4 47.5
 -3 9 3 10 26.5
 2 -9 -3 -35.8 38
 -2 9 3 2.8 20.6
 1 -9 -3 10.2 49.2
 1 -9 -3 62.99 73.79
 -1 9 3 -3 77.19
 0 9 3 19.9 69.29
 1 9 3 29.4 115.79
 2 9 3 47.4 83.99
 3 9 3 -98.39 107.29
 3 9 -4 -41.8 72.29
 2 9 -4 -27.9 54.89
 1 9 -4 21.8 54.19
 0 9 -4 39.4 67.29
 -1 9 -4 12 67.59
 -2 9 -4 185.28 130.89
 -3 9 -4 8.3 65.49
 3 -9 4 64.19 70.79
 -4 9 -4 44.7 72.99
 5 8 -4 63.89 63.49
 4 8 -4 52.09 67.19
 3 8 -4 101.19 64.49
 2 8 -4 57.49 89.19
 1 8 -4 21.3 107.79
 0 8 -4 -63.69 88.49
 -1 8 -4 209.38 94.09
 -2 8 -4 84.49 70.09
 -3 8 -4 -66.09 96.79
 3 -8 4 185.28 79.29
 -4 8 -4 36.3 88.29
 -5 8 -4 7.8 97.29
 6 7 -4 81.89 53.29
 5 7 -4 35 65.59
 4 7 -4 59.59 108.39
 3 7 -4 238.38 77.09
 2 7 -4 39.7 68.39
 1 7 -4 42 66.79
 0 7 -4 93.39 79.99
 -1 7 -4 44.9 80.19
 -2 7 -4 54.29 86.19
 -3 7 -4 313.17 98.99
 -4 7 -4 -31.7 66.89
 4 -7 4 106.09 53.59
 -5 7 -4 36 90.99
 8 6 -4 -4.1 28
 8 6 -4 -10.2 41.9
 7 6 -4 69.49 65.69
 7 6 -4 -19.3 30.8
 6 6 -4 15.6 77.69
 5 6 -4 188.68 58.79
 4 6 -4 213.38 66.49
 3 6 -4 296.07 65.19
 2 6 -4 8.1 42.6
 1 6 -4 161.28 63.09
 0 6 -4 377.36 57.69
 -1 6 -4 556.94 81.99
 -2 6 -4 -47.1 50.49
 -3 6 -4 256.97 90.89
 -4 6 -4 35 96.79
 4 -6 4 124.09 41.5
 -5 6 -4 14.5 101.49
 7 -6 4 56.39 68.09
 8 5 -4 34.2 46.5
 8 5 -4 82.79 48.8
 7 5 -4 24.4 45.5
 7 5 -4 192.08 66.09
 6 5 -4 222.18 59.29
 5 5 -4 125.39 47.6
 4 5 -4 91.19 42.4
 3 5 -4 16.3 38.7
 2 5 -4 820.92 65.09
 1 5 -4 505.75 54.19
 0 5 -4 68.59 58.39
 -1 5 -4 16.5 44.5
 -2 5 -4 205.88 51.29
 -3 5 -4 665.33 87.19
 -4 5 -4 157.58 59.49
 4 -5 4 134.19 26.6
 -5 5 -4 41.3 89.69
 7 -5 4 -6.1 122.69
 8 -5 4 117.39 66.49
 9 4 -4 8.7 50.79
 8 4 -4 20.4 69.29
 8 4 -4 95.09 49.7
 7 4 -4 88.69 57.49
 7 4 -4 34.8 47.6
 6 4 -4 106.79 46.5
 5 4 -4 143.99 49
 4 4 -4 746.63 73.69
 3 4 -4 522.85 49.7
 -3 -4 4 467.95 60.29
 2 4 -4 -62.09 50.59
 -2 -4 4 56.09 36.6
 1 4 -4 28.7 50.49
 -1 -4 4 7.3 34.2
 0 4 -4 676.03 59.59
 0 -4 4 649.93 55.79
 -1 4 -4 1281.97 92.09
 1 -4 4 1342.17 84.79
 -2 4 -4 -16.6 41.5
 -3 4 -4 -16.8 43.6
 -4 4 -4 146.19 54.89
 4 -4 4 130.09 20.2
 -5 4 -4 365.36 66.09
 -6 4 -4 341.67 75.59
 6 -4 4 272.17 84.49
 7 -4 4 8.7 81.59
 8 -4 4 -43.6 94.59
 9 3 -4 144.59 87.59
 8 3 -4 -16.6 70.69
 8 3 -4 -6.6 41.4
 7 3 -4 215.08 82.79
 7 3 -4 234.18 44.3
 6 3 -4 43.5 46.5
 5 3 -4 133.99 58.39
 4 3 -4 219.48 40.7
 -4 -3 4 137.39 37
 3 3 -4 412.46 55.99
 -3 -3 4 461.75 45.5
 2 3 -4 518.35 57.49
 -2 -3 4 514.55 56.29
 1 3 -4 423.66 57.79
 -1 -3 4 284.77 40.5
 0 3 -4 316.07 44.2
 0 -3 4 329.37 40.7
 -1 3 -4 213.88 43.6
 1 -3 4 290.17 50.59
 -2 3 -4 516.35 53.19
 2 -3 4 449.76 47.7
 -3 3 -4 959.8 71.89
 3 -3 4 997.7 61.19
 -4 3 -4 213.58 61.89
 4 -3 4 199.48 40.9
 -5 3 -4 77.69 70.29
 6 -3 4 182.48 64.09
 7 -3 4 92.69 74.19
 8 -3 4 2.2 85.29
 9 -3 4 115.49 79.89
 10 2 -4 -35.5 36.4
 9 2 -4 -35.6 82.29
 8 2 -4 159.98 43.4
 8 2 -4 188.98 77.39
 7 2 -4 113.69 54.89
 7 2 -4 174.08 38.6
 6 2 -4 55.99 44.9
 5 2 -4 142.79 57.79
 4 2 -4 660.23 66.69
 -4 -2 4 644.84 62.19
 3 2 -4 495.95 58.09
 -3 -2 4 443.96 43.7
 2 2 -4 494.45 58.49
 -2 -2 4 495.25 44.1
 1 2 -4 161.58 36.7
 -1 -2 4 121.29 32.6
 0 2 -4 1261.47 81.89
 0 -2 4 1146.19 71.59
 -1 2 -4 2152.58 137.69
 1 -2 4 2071.79 143.79
 -2 2 -4 582.94 65.99
 2 -2 4 609.54 49.3
 -3 2 -4 54.09 36.2
 3 -2 4 -10.2 30.9
 3 -2 4 54.59 46.9
 -4 2 -4 505.65 51.19
 4 -2 4 447.66 47
 4 -2 4 532.75 45.5
 -5 2 -4 240.88 50.89
 5 -2 4 354.96 59.39
 5 -2 4 252.77 31.7
 -6 2 -4 306.77 45.2
 6 -2 4 170.78 54.09
 7 -2 4 14.1 57.49
 8 -2 4 38.7 78.59
 9 -2 4 86.59 72.29
 10 1 -4 150.58 133.69
 9 1 -4 -126.79 116.49
 8 1 -4 -10.7 68.79
 -8 -1 4 109.99 58.59
 7 1 -4 168.08 78.29
 6 1 -4 271.17 68.69
 5 1 -4 850.31 68.29
 4 1 -4 150.98 55.29
 -4 -1 4 161.18 36.5
 3 1 -4 420.56 47.5
 -3 -1 4 513.75 44.4
 2 1 -4 1959.6 115.69
 -2 -1 4 1971.6 124.69
 1 1 -4 3801.52 258.17
 -1 -1 4 3988.5 220.68
 0 1 -4 191.38 46
 0 -1 4 117.89 29.7
 -1 1 -4 5.6 43
 1 -1 4 -41.7 36.3
 -2 1 -4 1942.81 115.49
 2 -1 4 1972.8 125.99
 2 -1 4 1923.81 136.79
 -3 1 -4 1108.99 75.29
 3 -1 4 1000.7 66.89
 3 -1 4 1062.19 71.09
 3 -1 4 1122.59 64.19
 -4 1 -4 293.07 40
 4 -1 4 294.37 36.2
 4 -1 4 261.77 38
 4 -1 4 322.87 40.9
 -5 1 -4 211.58 36.5
 5 -1 4 131.09 32.3
 5 -1 4 305.57 55.69
 5 -1 4 196.08 41.4
 -6 1 -4 335.37 114.09
 6 -1 4 309.97 49.99
 7 -1 4 223.48 76.99
 8 -1 4 161.88 95.59
 9 -1 4 -23.4 71.99
 10 0 -4 -30.1 130.79
 9 0 -4 9 112.69
 8 0 -4 280.67 102.19
 7 0 -4 274.67 60.59
 -7 0 4 307.47 42.3
 6 0 -4 -60.19 64.89
 5 0 -4 231.08 45.6
 4 0 -4 441.16 49.2
 -4 0 4 390.86 44.7
 3 0 -4 959.5 77.29
 -3 0 4 975.9 65.09
 2 0 -4 1748.82 107.19
 -2 0 4 1754.12 112.89
 1 0 -4 2678.23 163.18
 -1 0 4 2452.45 147.59
 0 0 -4 581.14 40.1
 0 0 4 520.75 47.6
 0 0 4 502.45 43.1
 0 0 4 575.34 43.5
 -1 0 -4 912.01 66.29
 -1 0 -4 1118.59 68.49
 1 0 4 1087.99 80.89
 1 0 4 926.51 57.89
 1 0 4 1055.69 60.49
 -2 0 -4 2.4 22
 -2 0 -4 15.4 37.3
 -2 0 -4 35.6 21.7
 2 0 4 18.9 20
 2 0 4 9.3 32.8
 -3 0 -4 150.28 40.5
 -3 0 -4 135.99 17.7
 -3 0 -4 184.28 28.2
 3 0 4 177.88 26.1
 3 0 4 214.78 30.6
 3 0 4 126.29 48.8
 -4 0 -4 1411.36 80.19
 -4 0 -4 1199.28 82.19
 4 0 4 1160.78 78.79
 4 0 4 1198.18 79.79
 4 0 4 1321.37 76.99
 -5 0 -4 554.44 70.89
 -5 0 -4 588.04 49.8
 5 0 4 530.55 42.8
 5 0 4 584.04 55.69
 5 0 4 480.55 55.69
 -6 0 -4 -21.6 38.9
 -6 0 -4 15.7 72.49
 6 0 4 -23.1 35.1
 -7 0 -4 2.5 71.69
 7 0 4 9.5 42.7
 -8 0 -4 46.7 38.3
 8 0 4 37.2 66.99
 9 0 4 492.85 114.69
 9 -1 -4 -0.1 85.99
 7 -1 -4 15.6 84.49
 6 -1 -4 353.96 56.99
 5 -1 -4 1017.3 72.29
 5 -1 -4 820.22 48.3
 -5 1 4 680.13 79.99
 -4 1 4 174.08 39.3
 -4 1 4 211.28 39.1
 3 -1 -4 357.46 60.49
 -3 1 4 432.96 43.1
 -3 1 4 426.46 22.9
 -3 1 4 400.36 45.3
 2 -1 -4 1950.9 143.59
 -2 1 4 1924.71 123.69
 -2 1 4 2111.39 120.29
 -2 1 4 2008.6 110.49
 1 -1 -4 4272.97 258.67
 1 -1 -4 4438.86 320.37
 1 -1 -4 4140.19 236.18
 -1 1 4 4520.05 233.68
 -1 1 4 4371.56 243.38
 -1 1 4 4263.67 285.17
 0 -1 -4 153.68 29.5
 0 -1 -4 110.09 19.1
 0 -1 -4 161.98 29.9
 0 1 4 116.39 36.4
 0 1 4 164.18 41.1
 0 1 4 136.39 18.3
 -1 -1 -4 -23.7 28.2
 -1 -1 -4 -17.5 23.4
 -1 -1 -4 49.7 19.6
 -1 -1 -4 13.7 33.5
 1 1 4 10.2 48.7
 1 1 4 16.5 14.8
 -2 -1 -4 2184.38 108.29
 -2 -1 -4 2083.29 129.69
 -2 -1 -4 1948.21 105.09
 2 1 4 1877.81 115.99
 2 1 4 2043.9 165.38
 -3 -1 -4 1064.79 83.09
 -3 -1 -4 922.11 64.69
 3 1 4 1121.29 65.99
 3 1 4 1116.79 73.99
 3 1 4 1109.19 64.79
 -4 -1 -4 400.66 46.1
 -4 -1 -4 265.37 47.7
 4 1 4 305.87 47
 4 1 4 309.87 37.2
 4 1 4 356.76 35.6
 -5 -1 -4 192.38 46.2
 -5 -1 -4 179.58 63.99
 5 1 4 120.19 28.1
 5 1 4 126.69 35.8
 6 1 4 254.57 47.5
 6 1 4 297.47 53.49
 -7 -1 -4 338.37 85.89
 7 1 4 196.28 56.49
 -8 -1 -4 -3.2 39
 8 1 4 104.69 51.79
 9 1 4 296.87 89.89
 9 -2 -4 137.89 110.59
 8 -2 -4 96.29 74.49
 7 -2 -4 188.68 67.49
 6 -2 -4 64.09 53.29
 5 -2 -4 227.18 48.6
 -5 2 4 166.48 40.4
 4 -2 -4 737.53 40.6
 4 -2 -4 677.33 60.19
 -4 2 4 558.04 57.19
 -4 2 4 765.92 64.79
 3 -2 -4 506.15 36.9
 3 -2 -4 506.05 50.19
 -3 2 4 596.74 57.49
 -3 2 4 534.65 37.4
 -3 2 4 585.84 58.79
 2 -2 -4 426.66 48.6
 2 -2 -4 480.65 44.6
 2 -2 -4 512.95 33.8
 2 -2 -4 449.46 40.9
 -2 2 4 544.95 50.69
 -2 2 4 543.15 41.7
 1 -2 -4 175.18 28.6
 1 -2 -4 73.99 50.49
 1 -2 -4 151.38 25.9
 1 -2 -4 185.38 30.1
 -1 2 4 33.2 47.5
 -1 2 4 82.09 32.9
 -1 2 4 114.19 31
 0 -2 -4 1143.99 75.09
 0 -2 -4 1112.29 63.79
 0 -2 -4 1204.98 70.29
 0 2 4 1176.28 74.39
 0 2 4 1239.58 83.59
 -1 -2 -4 2229.78 111.99
 -1 -2 -4 2225.68 132.59
 -1 -2 -4 2052.99 107.79
 -1 -2 -4 2144.39 114.19
 -1 -2 -4 2057.39 116.69
 1 2 4 2045.7 143.29
 -2 -2 -4 671.03 49.5
 -2 -2 -4 694.13 54.29
 -2 -2 -4 785.42 64.89
 2 2 4 558.44 52.59
 -3 -2 -4 33.9 30.2
 -3 -2 -4 73.69 56.39
 -3 -2 -4 62.89 32
 3 2 4 27.9 17.4
 3 2 4 -18.1 32.8
 -4 -2 -4 562.64 61.69
 -4 -2 -4 590.94 65.09
 -4 -2 -4 691.13 63.89
 4 2 4 652.23 42.3
 4 2 4 698.33 43.6
 -5 -2 -4 294.47 54.79
 5 2 4 289.27 33.8
 -6 -2 -4 255.57 60.09
 6 2 4 232.58 33.5
 6 2 4 256.67 41.9
 -7 -2 -4 -15.6 57.89
 7 2 4 -9.8 45.4
 -8 -2 -4 55.89 65.49
 8 2 4 16.1 64.99
 9 -3 -4 -24 58.79
 8 -3 -4 -21.5 69.29
 7 -3 -4 60.99 71.49
 6 -3 -4 273.07 106.69
 5 -3 -4 153.78 48.5
 -5 3 4 141.49 55.99
 4 -3 -4 161.98 42.1
 -4 3 4 184.38 57.99
 -4 3 4 176.48 21.3
 3 -3 -4 519.95 61.59
 3 -3 -4 422.76 41.3
 3 -3 -4 465.85 54.49
 3 -3 -4 535.65 48.5
 -3 3 4 368.46 36.4
 -3 3 4 583.44 56.59
 2 -3 -4 545.85 56.99
 2 -3 -4 545.35 40.9
 2 -3 -4 440.46 50.59
 -2 3 4 537.15 45.9
 -2 3 4 564.74 50.49
 -2 3 4 595.44 42.1
 1 -3 -4 382.46 38.3
 1 -3 -4 364.26 37.6
 1 -3 -4 438.56 46.3
 1 -3 -4 353.36 40.9
 -1 3 4 418.26 38.4
 -1 3 4 330.17 40.7
 0 -3 -4 347.07 32
 0 -3 -4 296.87 27.5
 0 -3 -4 338.67 43.5
 0 -3 -4 284.07 37.2
 0 -3 -4 293.67 47.4
 0 3 4 246.48 51.09
 0 3 4 269.07 40.7
 -1 -3 -4 223.18 36.3
 -1 -3 -4 235.98 16.4
 -1 -3 -4 194.48 14.9
 -1 -3 -4 313.47 46.7
 1 3 4 138.09 53.29
 1 3 4 261.67 40.9
 -2 -3 -4 379.96 40.9
 -2 -3 -4 301.37 47.7
 2 3 4 494.25 47
 2 3 4 492.35 47.8
 -3 -3 -4 911.21 76.39
 -3 -3 -4 1015.5 82.79
 3 3 4 1016.4 75.29
 4 3 4 252.87 20.5
 4 3 4 266.27 41.1
 4 3 4 263.57 22
 -5 -3 -4 127.99 55.89
 5 3 4 8.9 23.6
 5 3 4 31.3 25.5
 -6 -3 -4 183.28 65.39
 6 3 4 152.98 38.6
 6 3 4 259.67 42.3
 -7 -3 -4 0.6 69.89
 7 3 4 97.69 40.8
 -8 -3 -4 56.69 77.79
 9 -4 -4 59.49 67.39
 8 -4 -4 94.39 93.59
 7 -4 -4 138.89 75.39
 6 -4 -4 18.5 83.89
 5 -4 -4 359.16 59.09
 4 -4 -4 529.55 70.39
 4 -4 -4 559.74 59.39
 3 -4 -4 406.56 50.89
 3 -4 -4 410.06 57.29
 -3 4 4 450.65 38.9
 2 -4 -4 27.8 38.5
 2 -4 -4 5.3 30.4
 2 -4 -4 61.39 46.9
 2 -4 -4 18.1 24.3
 -2 4 4 -7.6 41.7
 1 -4 -4 74.09 80.59
 1 -4 -4 24.2 38.4
 1 -4 -4 -16.7 25
 -1 4 4 -73.39 32.8
 0 -4 -4 663.33 53.69
 0 -4 -4 629.84 60.39
 0 -4 -4 669.43 61.99
 0 -4 -4 691.13 46.4
 0 4 4 736.83 56.59
 -1 -4 -4 1331.57 73.79
 -1 -4 -4 1181.48 87.69
 -1 -4 -4 1258.57 71.89
 1 4 4 1376.06 90.69
 2 4 4 60.49 55.29
 3 4 4 -21.9 55.49
 4 4 4 34.9 43
 -5 -4 -4 165.28 65.19
 5 4 4 313.07 28.2
 5 4 4 217.18 65.89
 5 4 4 330.67 25.9
 -6 -4 -4 161.78 76.29
 6 4 4 229.08 42
 -7 -4 -4 -66.99 78.49
 -8 -4 -4 90.79 71.89
 7 -5 -4 73.99 64.39
 6 -5 -4 325.57 97.59
 5 -5 -4 271.67 62.39
 5 -5 -4 149.88 16.7
 5 -5 -4 280.97 88.99
 4 -5 -4 53.89 47.1
 4 -5 -4 87.59 71.59
 -4 5 4 14.4 26.6
 3 -5 -4 31.7 43.2
 3 -5 -4 11.5 59.59
 -3 5 4 76.19 37.8
 2 -5 -4 730.93 56.29
 2 -5 -4 467.35 81.79
 2 -5 -4 634.44 75.39
 2 -5 -4 567.94 55.99
 -2 5 4 677.13 64.19
 1 -5 -4 476.65 44.5
 1 -5 -4 413.86 55.59
 1 -5 -4 460.05 72.49
 1 -5 -4 487.05 58.49
 -1 5 4 483.25 50.39
 0 -5 -4 83.09 22.9
 0 -5 -4 189.28 76.49
 0 5 4 41.4 39.6
 -1 -5 -4 -26.4 22.8
 -1 -5 -4 15.8 19.4
 1 5 4 7.5 41.8
 -2 -5 -4 109.39 13.4
 -2 -5 -4 155.58 15.2
 2 5 4 50.89 63.99
 3 5 4 567.64 63.09
 4 5 4 171.78 71.79
 5 5 4 80.79 56.99
 -6 -5 -4 25.7 83.79
 6 5 4 232.68 60.79
 -7 -5 -4 -72.49 86.49
 -8 -5 -4 19.1 54.79
 6 -6 -4 -12.9 93.79
 5 -6 -4 68.19 84.39
 5 -6 -4 -44.1 64.69
 4 -6 -4 105.19 84.79
 4 -6 -4 224.68 59.59
 2 -6 -4 26.5 38.3
 2 -6 -4 14.5 76.49
 -2 6 4 -58.99 40.2
 1 -6 -4 -39.6 31.6
 1 -6 -4 17.7 30.8
 1 -6 -4 42.1 52.79
 -1 6 4 5 63.29
 0 -6 -4 164.18 54.09
 0 -6 -4 228.18 31.6
 -1 -6 -4 436.16 38.8
 -1 -6 -4 436.96 59.69
 1 6 4 411.06 57.09
 -2 -6 -4 92.89 27.4
 -2 -6 -4 37.9 19.4
 2 6 4 35.4 50.69
 3 6 4 -39.3 54.79
 4 6 4 350.86 73.19
 5 6 4 67.59 65.39
 6 6 4 -55.49 70.09
 -7 -6 -4 -45.2 75.29
 7 6 4 44.1 58.19
 5 -7 -4 79.49 73.79
 5 -7 -4 146.39 74.59
 4 -7 -4 61.49 100.69
 4 -7 -4 85.69 89.49
 -4 7 4 29.2 20
 3 -7 -4 225.98 57.49
 3 -7 -4 194.58 91.59
 2 -7 -4 113.29 67.69
 2 -7 -4 95.99 47.1
 1 -7 -4 -8.5 66.59
 -1 7 4 -2.9 38.8
 0 -7 -4 84.99 34.7
 0 -7 -4 35.8 71.59
 0 7 4 177.58 57.59
 -1 -7 -4 22.3 37.1
 1 7 4 -6.1 57.59
 2 7 4 470.35 80.59
 3 7 4 465.95 109.59
 4 7 4 -149.79 107.59
 5 7 4 77.39 77.79
 6 -8 -4 221.08 146.29
 5 -8 -4 -1.9 92.49
 4 -8 -4 -96.09 74.89
 4 -8 -4 57.89 66.99
 -4 8 4 -0.9 17.5
 3 -8 -4 -30.2 52.89
 3 -8 -4 -101.39 94.19
 -3 8 4 20.7 23.3
 2 -8 -4 -11.2 38.2
 2 -8 -4 -139.89 93.49
 -2 8 4 -2.6 38.8
 1 -8 -4 13.8 73.59
 1 -8 -4 7.6 59.19
 -1 8 4 9.7 25.7
 0 -8 -4 -21.4 110.79
 0 -8 -4 32.8 55.69
 0 8 4 215.08 99.39
 1 8 4 -10.6 107.79
 2 8 4 45.8 82.59
 3 8 4 -95.39 87.79
 4 8 4 -82.09 99.29
 4 -9 -4 0.9 25.5
 4 -9 -4 6.6 64.39
 3 -9 -4 5.8 33.7
 -3 9 4 7.1 76.39
 2 -9 -4 49.8 45.2
 -2 9 4 24 56.79
 -1 9 4 18.8 85.09
 1 9 4 34.8 84.89
 2 9 4 -24.4 107.59
 2 9 -5 -74.69 57.89
 1 9 -5 -85.79 104.79
 0 9 -5 94.09 71.79
 -1 9 -5 296.37 79.59
 -2 9 -5 30 107.39
 -3 9 -5 -24.6 71.79
 5 8 -5 14.7 67.49
 4 8 -5 -55.49 70.69
 3 8 -5 7.4 71.09
 2 8 -5 215.88 100.79
 1 8 -5 236.38 72.09
 0 8 -5 109.39 98.69
 -1 8 -5 80.29 70.69
 -2 8 -5 136.99 76.09
 -3 8 -5 102.29 122.29
 -4 8 -5 -0.7 86.69
 -5 8 -5 45.5 72.99
 7 7 -5 98.59 71.19
 6 7 -5 -48.2 61.19
 5 7 -5 29.1 48.8
 4 7 -5 123.79 64.69
 3 7 -5 99.89 77.39
 2 7 -5 155.38 81.69
 1 7 -5 -77.09 57.49
 0 7 -5 33.1 88.39
 -1 7 -5 264.97 88.19
 -2 7 -5 35.2 86.79
 -3 7 -5 64.99 98.39
 -4 7 -5 134.49 80.09
 -5 7 -5 53.29 79.79
 -6 7 -5 8.7 60.89
 8 6 -5 -8.4 75.39
 8 6 -5 6.2 40.3
 7 6 -5 -90.59 63.69
 7 6 -5 114.99 72.09
 6 6 -5 0.5 51.89
 5 6 -5 166.98 64.39
 4 6 -5 50.09 48.8
 3 6 -5 108.09 48.6
 2 6 -5 138.59 48.7
 1 6 -5 514.95 81.39
 0 6 -5 44 51.09
 -1 6 -5 201.58 80.09
 -2 6 -5 329.27 68.09
 -3 6 -5 178.38 70.99
 -4 6 -5 -115.49 104.79
 4 -6 5 72.59 43.7
 -5 6 -5 98.99 105.09
 -6 6 -5 -37.1 120.79
 7 -6 5 70.89 71.79
 8 5 -5 -8.1 51.39
 8 5 -5 -75.19 70.99
 7 5 -5 53.09 50.29
 6 5 -5 10.3 80.19
 5 5 -5 18.7 46.7
 4 5 -5 48.4 44.5
 3 5 -5 495.55 57.59
 2 5 -5 83.69 59.19
 1 5 -5 168.78 64.39
 0 5 -5 167.58 68.29
 -1 5 -5 83.19 69.49
 -2 5 -5 104.09 72.19
 -3 5 -5 11.1 76.09
 -4 5 -5 322.97 70.09
 4 -5 5 397.76 38.4
 -5 5 -5 141.99 97.79
 -6 5 -5 172.88 106.19
 7 -5 5 44.2 158.88
 8 -5 5 170.08 94.49
 9 4 -5 121.99 85.29
 8 4 -5 1235.38 269.77
 7 4 -5 145.89 84.79
 6 4 -5 371.36 76.19
 5 4 -5 228.08 66.59
 4 4 -5 64.89 42.2
 3 4 -5 181.68 56.39
 2 4 -5 314.87 61.39
 1 4 -5 847.22 66.69
 -1 -4 5 870.21 65.39
 0 4 -5 403.76 52.19
 -1 4 -5 72.29 45.4
 -2 4 -5 754.32 81.29
 -3 4 -5 310.57 52.99
 -4 4 -5 169.38 57.59
 4 -4 5 127.79 16.1
 -5 4 -5 49.6 78.09
 -6 4 -5 92.09 67.09
 7 -4 5 118.49 86.19
 8 -4 5 88.69 83.59
 9 3 -5 -19.3 76.59
 8 3 -5 412.76 86.19
 7 3 -5 136.19 61.19
 6 3 -5 6.1 47.3
 5 3 -5 79.89 60.49
 4 3 -5 337.07 48.4
 3 3 -5 1369.16 98.69
 -3 -3 5 1221.08 94.89
 2 3 -5 160.58 53.09
 -2 -3 5 224.28 50.99
 1 3 -5 587.34 55.19
 -1 -3 5 613.64 52.39
 0 3 -5 703.23 58.79
 0 -3 5 646.64 53.69
 -1 3 -5 838.62 66.99
 1 -3 5 912.81 65.49
 -2 3 -5 427.86 67.99
 2 -3 5 347.27 56.29
 -3 3 -5 173.18 59.49
 -4 3 -5 409.36 56.29
 5 -3 5 380.76 39.5
 -6 3 -5 -61.19 58.09
 6 -3 5 77.19 27.6
 6 -3 5 155.98 65.89
 7 -3 5 -38.1 74.49
 8 -3 5 -2.7 120.89
 9 2 -5 137.29 126.69
 8 2 -5 -155.78 79.29
 8 2 -5 46.8 31.3
 7 2 -5 170.38 60.99
 6 2 -5 121.99 69.99
 5 2 -5 519.35 70.49
 4 2 -5 110.59 45.2
 -4 -2 5 110.59 49
 3 2 -5 151.48 39.8
 -3 -2 5 149.19 36
 2 2 -5 1186.98 87.69
 -2 -2 5 1125.29 78.79
 1 2 -5 1482.95 96.39
 -1 -2 5 1178.68 78.99
 0 2 -5 423.16 57.69
 0 -2 5 399.16 43
 -1 2 -5 67.99 45.9
 1 -2 5 28.7 31.8
 -2 2 -5 387.26 46.2
 2 -2 5 264.37 38.1
 -3 2 -5 513.75 66.59
 3 -2 5 505.85 50.69
 3 -2 5 526.55 49.2
 -4 2 -5 229.58 43.7
 4 -2 5 212.18 41.4
 -5 2 -5 52.99 69.99
 5 -2 5 54.59 58.09
 6 -2 5 56.79 68.69
 7 -2 5 266.47 63.99
 8 -2 5 130.69 82.69
 9 -2 5 48.5 60.49
 10 1 -5 -157.08 131.49
 9 1 -5 72.69 123.29
 8 1 -5 113.89 83.69
 -8 -1 5 187.88 58.99
 7 1 -5 168.08 60.69
 6 1 -5 240.18 55.09
 5 1 -5 159.38 46.7
 4 1 -5 1084.69 84.39
 -4 -1 5 1048.2 80.49
 3 1 -5 646.04 54.89
 -3 -1 5 633.94 60.99
 2 1 -5 90.69 50.49
 -2 -1 5 143.79 44.7
 1 1 -5 105.69 34.9
 -1 -1 5 178.48 43.3
 0 1 -5 735.23 63.99
 0 -1 5 811.72 53.09
 -1 1 -5 1565.94 108.49
 1 -1 5 1631.74 91.49
 -2 1 -5 213.08 36.4
 2 -1 5 146.39 38.2
 2 -1 5 234.28 21.1
 -3 1 -5 -9.2 29.5
 3 -1 5 37.2 28.3
 3 -1 5 23.8 49.1
 -4 1 -5 278.77 39.8
 4 -1 5 364.66 40.4
 4 -1 5 204.88 39.9
 4 -1 5 275.67 55.79
 -5 1 -5 303.17 48
 5 -1 5 394.26 44
 -6 1 -5 374.86 55.29
 6 -1 5 301.77 37
 6 -1 5 287.47 49.9
 7 -1 5 105.89 76.39
 8 -1 5 314.97 102.19
 9 -1 5 -58.39 105.29
 9 0 -5 -19 122.49
 8 0 -5 -61.69 70.19
 7 0 -5 -52.69 81.89
 -7 0 5 96.79 33.8
 6 0 -5 377.46 57.79
 5 0 -5 98.89 60.99
 -4 0 5 166.48 37.4
 3 0 -5 19.8 38.8
 -3 0 5 37.1 34
 2 0 -5 741.33 65.69
 -2 0 5 821.32 62.39
 1 0 -5 689.23 48
 -1 0 5 608.64 50.39
 -1 0 5 619.84 46.3
 0 0 -5 336.57 33.8
 0 0 5 291.27 32.9
 0 0 5 216.68 38.6
 0 0 5 276.47 36.2
 -1 0 -5 29.2 23.1
 1 0 5 0 19.2
 1 0 5 -4.3 45.1
 1 0 5 90.29 29.6
 -2 0 -5 287.27 28
 -2 0 -5 243.88 62.09
 -2 0 -5 309.47 30.8
 2 0 5 211.08 40.6
 2 0 5 280.47 33.1
 -3 0 -5 1798.02 103.09
 -3 0 -5 1654.43 108.79
 -3 0 -5 1678.33 121.09
 3 0 5 2024.7 113.69
 3 0 5 1884.51 126.19
 3 0 5 1954.1 115.89
 -4 0 -5 691.73 45.1
 -4 0 -5 751.42 81.49
 -4 0 -5 741.83 59.99
 -4 0 -5 692.13 84.49
 4 0 5 719.23 59.09
 4 0 5 800.32 54.09
 -5 0 -5 56.09 33
 -5 0 -5 26.3 47.5
 -5 0 -5 45 16.3
 5 0 5 50.59 29.1
 5 0 5 91.29 44.9
 5 0 5 75.09 42.6
 -6 0 -5 141.89 40.1
 -6 0 -5 153.78 21.8
 -6 0 -5 206.48 83.29
 6 0 5 256.87 55.59
 7 0 5 198.28 48.4
 8 0 5 333.37 69.39
 9 0 5 99.69 104.99
 9 -1 -5 149.88 83.89
 8 -1 -5 103.59 79.39
 7 -1 -5 176.88 63.19
 6 -1 -5 175.38 14.2
 6 -1 -5 66.19 69.69
 5 -1 -5 39 60.19
 -5 1 5 320.27 61.29
 4 -1 -5 951 69.99
 -4 1 5 885.91 67.39
 -4 1 5 897.81 48.3
 -4 1 5 961.6 68.09
 3 -1 -5 509.75 59.39
 -3 1 5 546.65 52.79
 -3 1 5 652.63 49.8
 -3 1 5 606.74 36
 2 -1 -5 203.28 36.3
 -2 1 5 194.78 24.4
 -2 1 5 161.38 40
 -2 1 5 146.99 42.7
 1 -1 -5 94.69 37.7
 1 -1 -5 205.78 55.29
 -1 1 5 28.6 24.1
 -1 1 5 74.69 30.5
 -1 1 5 84.79 47.7
 0 -1 -5 719.93 65.59
 0 -1 -5 757.52 50.69
 0 -1 -5 875.81 63.39
 0 1 5 755.12 59.39
 0 1 5 714.43 44.1
 0 1 5 663.13 51.89
 -1 -1 -5 1468.45 98.69
 -1 -1 -5 1633.34 93.19
 -1 -1 -5 1646.44 101.39
 1 1 5 1795.52 100.99
 1 1 5 1679.63 122.89
 1 1 5 1486.05 93.59
 -2 -1 -5 200.38 27.2
 -2 -1 -5 194.98 26.7
 -2 -1 -5 171.68 39.7
 -2 -1 -5 186.98 34.8
 2 1 5 249.38 39.8
 2 1 5 127.89 38.4
 2 1 5 215.88 22.2
 -3 -1 -5 13.3 20.1
 -3 -1 -5 -7.6 22.9
 -3 -1 -5 46.4 31.2
 -3 -1 -5 -16.4 39.7
 3 1 5 33.5 33.5
 3 1 5 23 21.1
 -4 -1 -5 281.67 51.99
 -4 -1 -5 270.37 49.1
 4 1 5 286.97 39.7
 4 1 5 246.58 34.5
 4 1 5 335.07 34.1
 -5 -1 -5 349.96 45.1
 -5 -1 -5 491.65 59.79
 5 1 5 395.76 37.1
 5 1 5 368.86 43.9
 5 1 5 437.16 44.6
 -6 -1 -5 256.67 59.89
 -6 -1 -5 280.87 48.7
 6 1 5 362.66 48.9
 6 1 5 333.57 51.99
 -7 -1 -5 -61.39 78.59
 7 1 5 -39.7 54.19
 -8 -1 -5 -10.7 48.2
 8 1 5 -26.1 72.09
 9 -2 -5 128.99 89.89
 8 -2 -5 161.38 120.39
 7 -2 -5 9.2 91.39
 6 -2 -5 187.48 59.99
 5 -2 -5 390.16 54.49
 5 -2 -5 377.56 26.4
 4 -2 -5 65.79 21.1
 4 -2 -5 119.09 41
 -4 2 5 97.99 50.99
 3 -2 -5 88.69 37.8
 -3 2 5 19.7 36.6
 -3 2 5 55.29 33.3
 2 -2 -5 1308.17 89.69
 2 -2 -5 1367.56 80.79
 2 -2 -5 1160.98 79.99
 2 -2 -5 1104.89 72.49
 -2 2 5 1179.18 75.19
 -2 2 5 1140.29 83.79
 -2 2 5 1024.2 79.59
 1 -2 -5 1443.46 91.39
 1 -2 -5 1259.97 82.19
 1 -2 -5 1389.16 89.39
 1 -2 -5 1474.85 96.39
 -1 2 5 1262.97 82.89
 -1 2 5 1375.76 97.99
 0 -2 -5 376.76 27.3
 0 -2 -5 340.47 39.1
 0 -2 -5 451.95 43
 0 -2 -5 430.86 41.5
 0 2 5 361.66 44.5
 0 2 5 388.36 26.7
 -1 -2 -5 77.39 34
 -1 -2 -5 73.99 43.7
 -1 -2 -5 51.49 26.3
 -1 -2 -5 19 12.7
 1 2 5 45.8 11.4
 1 2 5 24.6 44.3
 -2 -2 -5 246.98 52.19
 -2 -2 -5 377.26 42.5
 -2 -2 -5 284.47 46.8
 -2 -2 -5 344.87 38.8
 2 2 5 296.57 46.5
 -3 -2 -5 660.13 51.09
 -3 -2 -5 558.64 55.59
 3 2 5 483.55 32
 3 2 5 571.04 63.29
 3 2 5 537.65 32.4
 -4 -2 -5 343.57 55.09
 -4 -2 -5 364.56 45.3
 4 2 5 275.17 25.5
 4 2 5 278.37 25.5
 -5 -2 -5 -10.6 51.39
 5 2 5 39.9 27.4
 5 2 5 35.7 24.6
 -6 -2 -5 135.79 91.29
 6 2 5 151.28 38.6
 6 2 5 116.89 64.29
 -7 -2 -5 192.08 74.19
 7 2 5 211.58 51.89
 -8 -2 -5 94.09 82.29
 9 -3 -5 104.09 92.99
 8 -3 -5 138.59 78.69
 7 -3 -5 55.89 95.99
 6 -3 -5 147.69 82.69
 5 -3 -5 252.37 72.59
 4 -3 -5 360.76 28.3
 4 -3 -5 476.15 56.89
 -4 3 5 244.28 60.49
 -4 3 5 338.77 28.5
 3 -3 -5 1357.86 110.19
 3 -3 -5 1527.85 103.29
 3 -3 -5 1630.14 100.09
 3 -3 -5 1438.86 85.29
 3 -3 -5 1551.14 95.99
 -3 3 5 1503.25 99.79
 -3 3 5 1568.44 120.19
 -3 3 5 1525.45 100.09
 2 -3 -5 264.87 45.6
 2 -3 -5 97.09 33.3
 2 -3 -5 175.58 32.9
 2 -3 -5 126.39 38.5
 2 -3 -5 180.18 26.1
 -2 3 5 201.58 40.9
 -2 3 5 138.19 29.5
 -2 3 5 123.79 31.2
 1 -3 -5 721.33 44.8
 1 -3 -5 591.84 66.49
 1 -3 -5 626.34 48.9
 1 -3 -5 566.44 53.99
 1 -3 -5 572.04 44.4
 -1 3 5 598.44 50.09
 0 -3 -5 513.45 40.3
 0 -3 -5 560.44 50.09
 0 -3 -5 691.03 53.49
 0 -3 -5 627.64 40.8
 0 -3 -5 784.72 70.79
 0 3 5 595.04 52.79
 -1 -3 -5 800.72 59.89
 -1 -3 -5 794.82 63.69
 -1 -3 -5 867.01 44.3
 -1 -3 -5 812.42 43.7
 -1 -3 -5 834.52 72.39
 1 3 5 854.61 62.69
 1 3 5 834.72 63.99
 -2 -3 -5 325.37 43.9
 -2 -3 -5 276.27 38.2
 -2 -3 -5 319.87 43.8
 2 3 5 379.36 44.3
 2 3 5 387.36 47.4
 -3 -3 -5 281.77 61.29
 3 3 5 142.09 40.9
 -4 -3 -5 205.78 76.29
 -5 -3 -5 579.34 74.89
 5 3 5 444.46 33.4
 5 3 5 559.04 37.9
 -6 -3 -5 246.18 77.29
 -7 -3 -5 7.5 110.59
 -8 -3 -5 -13.7 96.89
 8 -4 -5 -13.9 44.4
 7 -4 -5 131.99 78.39
 6 -4 -5 157.98 93.59
 5 -4 -5 482.35 79.59
 4 -4 -5 -76.49 62.29
 4 -4 -5 51.39 59.09
 3 -4 -5 274.97 49.1
 3 -4 -5 223.28 41.5
 -3 4 5 169.38 37.5
 2 -4 -5 225.08 47.2
 2 -4 -5 322.97 47.5
 2 -4 -5 167.08 43.7
 -2 4 5 246.38 34
 -2 4 5 259.57 37.1
 1 -4 -5 837.02 68.39
 1 -4 -5 858.21 66.49
 1 -4 -5 800.92 59.69
 1 -4 -5 742.43 54.69
 -1 4 5 905.51 67.79
 -1 4 5 790.02 63.59
 0 -4 -5 450.85 35.1
 0 -4 -5 469.85 37.6
 0 -4 -5 476.25 51.19
 0 -4 -5 425.36 47.4
 0 -4 -5 378.96 64.19
 0 4 5 518.75 63.19
 0 4 5 440.16 48.2
 -1 -4 -5 118.69 15.9
 -1 -4 -5 92.09 13.1
 1 4 5 121.19 40.9
 1 4 5 83.99 41.2
 2 4 5 463.25 67.09
 3 4 5 302.77 63.79
 -4 -4 -5 99.29 57.49
 -5 -4 -5 -50.29 64.49
 -6 -4 -5 336.47 111.09
 -7 -4 -5 285.97 129.09
 -8 -4 -5 136.29 75.49
 7 -5 -5 80.19 94.49
 6 -5 -5 -7.3 64.79
 5 -5 -5 22.3 56.79
 5 -5 -5 -26.4 56.49
 4 -5 -5 203.38 52.69
 4 -5 -5 104.79 49
 3 -5 -5 536.65 56.59
 3 -5 -5 557.94 62.59
 2 -5 -5 145.89 48.4
 2 -5 -5 71.09 39.4
 2 -5 -5 165.48 48.7
 -2 5 5 -7.2 48.8
 1 -5 -5 154.98 39.8
 1 -5 -5 89.39 39.2
 1 -5 -5 202.68 51.59
 -1 5 5 137.49 57.49
 0 -5 -5 163.38 29
 0 -5 -5 139.99 70.19
 0 -5 -5 194.18 33.3
 0 5 5 157.98 46
 -1 -5 -5 108.29 21.1
 -1 -5 -5 60.39 51.59
 -1 -5 -5 92.39 19.4
 1 5 5 135.79 46.4
 2 5 5 301.97 54.89
 3 5 5 -73.09 48.1
 4 5 5 484.05 64.99
 -5 -5 -5 147.39 79.49
 -6 -5 -5 45.1 80.89
 -7 -5 -5 -76.29 93.39
 -8 -5 -5 18.2 79.69
 6 -6 -5 -47.4 113.09
 5 -6 -5 186.68 70.09
 5 -6 -5 249.38 67.39
 4 -6 -5 22.8 59.49
 4 -6 -5 31.9 51.89
 3 -6 -5 48.3 78.69
 3 -6 -5 79.19 48.5
 2 -6 -5 219.48 60.49
 2 -6 -5 120.19 57.29
 -2 6 5 30.8 39.9
 1 -6 -5 561.04 73.89
 1 -6 -5 531.65 49.1
 0 -6 -5 47.9 21.3
 0 -6 -5 82.09 35.1
 0 -6 -5 107.99 79.09
 0 6 5 107.79 52.09
 -1 -6 -5 -24.8 57.09
 -1 -6 -5 37.9 21.3
 -1 -6 -5 10.2 32.6
 1 6 5 -90.79 51.39
 2 6 5 362.56 62.49
 3 6 5 192.38 64.19
 4 6 5 -3.6 65.19
 5 6 5 -43.6 62.69
 -6 -6 -5 -123.69 101.29
 6 6 5 25.3 60.39
 -7 -6 -5 -1.7 97.89
 6 -7 -5 85.09 70.69
 5 -7 -5 74.29 67.09
 5 -7 -5 72.09 74.79
 4 -7 -5 245.58 85.79
 4 -7 -5 141.69 74.49
 2 -7 -5 179.68 51.69
 2 -7 -5 283.07 100.69
 1 -7 -5 24.8 68.99
 1 -7 -5 84.29 54.29
 -1 7 5 7.9 24.3
 0 -7 -5 72.79 98.79
 0 7 5 182.58 91.79
 -1 -7 -5 204.68 41.6
 1 7 5 387.36 100.69
 2 7 5 177.58 75.89
 3 7 5 76.39 107.99
 4 7 5 2 111.99
 5 7 5 -65.79 89.79
 -6 -7 -5 79.29 91.79
 5 -8 -5 3 63.99
 4 -8 -5 49.7 66.49
 3 -8 -5 64.69 93.69
 3 -8 -5 0.6 59.39
 -3 8 5 17.2 20.5
 2 -8 -5 48 94.39
 2 -8 -5 134.19 59.09
 -2 8 5 23.4 27.9
 1 -8 -5 106.59 59.39
 1 -8 -5 162.78 78.89
 0 -8 -5 9.4 79.69
 0 8 5 191.38 75.49
 -1 -8 -5 -119.19 85.49
 1 8 5 121.39 82.29
 2 8 5 -62.69 90.79
 3 8 5 2.1 87.79
 4 -9 -5 6.8 30.1
 3 -9 -5 4.8 25.5
 -2 9 5 -18.7 57.09
 -1 9 5 -7.7 75.59
 1 9 5 150.18 77.89
 2 9 5 -17.2 108.49
 1 9 -6 38.2 74.79
 0 9 -6 6.3 67.39
 -1 9 -6 -118.39 98.39
 -2 9 -6 22.2 67.39
 -3 9 -6 157.08 75.59
 4 8 -6 27.4 79.99
 3 8 -6 102.79 106.39
 2 8 -6 17.9 95.39
 1 8 -6 7 71.39
 0 8 -6 -51.19 70.39
 -1 8 -6 -23.3 107.89
 -2 8 -6 -33.5 78.19
 -3 8 -6 93.49 97.09
 -4 8 -6 -145.69 91.99
 7 7 -6 12.9 38.3
 6 7 -6 -39.1 42.7
 5 7 -6 15.2 80.79
 4 7 -6 34.4 105.49
 3 7 -6 58.09 57.79
 2 7 -6 96.59 89.99
 1 7 -6 381.06 101.59
 0 7 -6 322.77 98.69
 -1 7 -6 1.2 89.99
 -2 7 -6 -88.49 93.49
 -3 7 -6 271.67 112.69
 -4 7 -6 -7.6 131.39
 -5 7 -6 25.2 81.39
 -6 7 -6 72.79 69.79
 8 6 -6 -69.99 86.19
 7 6 -6 69.89 74.49
 6 6 -6 10.4 47
 5 6 -6 51.29 90.39
 4 6 -6 165.78 57.19
 3 6 -6 219.78 76.79
 2 6 -6 112.09 74.49
 1 6 -6 13.3 74.99
 0 6 -6 145.89 57.69
 -1 6 -6 344.87 92.39
 -2 6 -6 -65.79 65.49
 -3 6 -6 -32.6 98.79
 -4 6 -6 230.28 110.09
 -5 6 -6 -58.49 106.19
 -6 6 -6 177.28 138.49
 8 5 -6 41.6 87.79
 7 5 -6 -70.79 118.09
 6 5 -6 91.19 86.79
 5 5 -6 54.49 73.79
 4 5 -6 165.38 51.79
 3 5 -6 -32.6 66.69
 2 5 -6 596.34 63.19
 1 5 -6 327.07 55.49
 0 5 -6 139.39 71.89
 -1 5 -6 148.69 72.49
 -2 5 -6 257.87 81.29
 -3 5 -6 664.63 94.49
 -4 5 -6 40.4 65.19
 4 -5 6 80.99 26.6
 -5 5 -6 117.29 99.89
 -6 5 -6 -67.89 114.49
 7 -5 6 -58.79 90.39
 9 4 -6 68.49 74.09
 8 4 -6 198.38 188.28
 8 4 -6 170.08 111.19
 7 4 -6 208.48 69.39
 6 4 -6 139.89 79.89
 5 4 -6 -27.6 47.4
 4 4 -6 356.56 72.19
 3 4 -6 268.87 62.19
 2 4 -6 374.66 51.99
 1 4 -6 65.39 57.69
 0 4 -6 800.42 68.99
 -1 4 -6 1297.97 91.09
 -2 4 -6 111.69 69.29
 -3 4 -6 57.89 51.89
 -4 4 -6 93.19 56.79
 -5 4 -6 166.68 85.29
 -6 4 -6 70.09 66.59
 7 -4 6 60.39 85.69
 8 -4 6 35 119.19
 9 3 -6 31.9 107.49
 8 3 -6 -42.2 109.19
 7 3 -6 47.4 64.69
 6 3 -6 193.78 55.59
 5 3 -6 219.78 68.79
 4 3 -6 322.27 51.79
 3 3 -6 84.39 40.8
 2 3 -6 190.48 41.8
 -2 -3 6 237.78 42.8
 1 3 -6 1056.19 74.89
 -1 -3 6 1028.1 72.29
 0 3 -6 134.29 41
 0 -3 6 91.19 38.4
 -1 3 -6 3.8 40.9
 1 -3 6 68.89 36.6
 -2 3 -6 203.28 63.29
 -3 3 -6 765.82 79.89
 -4 3 -6 310.67 57.09
 -5 3 -6 -48.2 48.6
 5 -3 6 -31.1 38.7
 -6 3 -6 124.99 62.69
 6 -3 6 61.99 36.6
 7 -3 6 129.39 80.99
 8 -3 6 60.59 115.99
 9 2 -6 159.68 85.99
 8 2 -6 68.89 77.79
 7 2 -6 104.89 66.79
 6 2 -6 64.19 72.39
 5 2 -6 140.59 48.8
 4 2 -6 317.27 49
 3 2 -6 656.03 58.29
 -3 -2 6 614.04 64.29
 2 2 -6 518.05 51.89
 -2 -2 6 520.95 49
 1 2 -6 174.68 38.7
 -1 -2 6 92.09 35.3
 0 2 -6 384.86 45.7
 0 -2 6 293.17 51.99
 -1 2 -6 1819.52 114.09
 1 -2 6 1485.15 94.69
 -2 2 -6 300.57 59.99
 2 -2 6 393.76 43.1
 -3 2 -6 -2.7 50.79
 3 -2 6 -6.3 32.9
 -4 2 -6 321.97 61.39
 -5 2 -6 334.77 72.59
 5 -2 6 490.75 43.1
 6 -2 6 321.67 63.69
 7 -2 6 74.79 67.49
 8 -2 6 16 81.19
 9 -2 6 98.09 85.89
 9 1 -6 203.88 97.79
 8 1 -6 114.99 119.59
 7 1 -6 55.09 61.39
 6 1 -6 399.06 78.09
 5 1 -6 236.68 68.49
 4 1 -6 190.38 47.3
 3 1 -6 362.26 45.8
 -3 -1 6 211.98 50.09
 2 1 -6 721.23 57.59
 -2 -1 6 698.53 54.09
 1 1 -6 1332.97 80.19
 -1 -1 6 1249.28 82.89
 0 1 -6 268.07 51.49
 0 -1 6 306.67 35.6
 -1 1 -6 42.2 31.8
 1 -1 6 -30.7 26.5
 1 -1 6 -3.5 27.3
 -2 1 -6 544.75 60.79
 2 -1 6 556.14 36.4
 2 -1 6 507.05 50.79
 2 -1 6 498.05 44.7
 -3 1 -6 769.82 64.19
 3 -1 6 704.73 61.49
 3 -1 6 755.82 72.09
 -4 1 -6 269.87 51.19
 4 -1 6 321.47 38.9
 4 -1 6 300.87 50.99
 -5 1 -6 -17.9 55.29
 5 -1 6 58.69 43.6
 6 -1 6 102.89 63.49
 6 -1 6 58.69 34
 7 -1 6 159.18 125.49
 8 -1 6 1.5 98.69
 9 -1 6 42 73.39
 9 0 -6 133.89 90.19
 8 0 -6 475.55 86.99
 7 0 -6 240.68 66.19
 -7 0 6 130.29 32.9
 6 0 -6 35 49.9
 5 0 -6 31.3 88.09
 4 0 -6 271.07 63.49
 3 0 -6 522.65 52.49
 -3 0 6 545.25 58.79
 2 0 -6 912.01 74.49
 -2 0 6 803.62 57.69
 1 0 -6 28.2 43.3
 -1 0 6 44.4 33.8
 -1 0 6 99.19 28.8
 -1 0 6 29.5 27.2
 0 0 -6 357.66 37.2
 0 0 6 435.86 41.6
 0 0 6 299.07 40.6
 0 0 6 386.76 41.7
 -1 0 -6 1774.42 129.19
 1 0 6 1706.63 118.89
 1 0 6 1645.64 113.69
 1 0 6 1842.02 96.39
 -2 0 -6 1134.19 75.29
 -2 0 -6 1189.38 78.39
 -2 0 -6 1107.49 90.09
 2 0 6 1077.09 69.49
 2 0 6 1174.48 76.69
 -3 0 -6 7.5 44.7
 -3 0 -6 44.2 19.1
 -3 0 -6 -0.1 33.4
 3 0 6 29.5 47.8
 3 0 6 4.2 31
 3 0 6 5 36.2
 -4 0 -6 408.76 31.9
 -4 0 -6 402.36 49
 -4 0 -6 326.07 57.39
 4 0 6 506.55 45.8
 4 0 6 533.35 49
 -5 0 -6 11.3 52.49
 -5 0 -6 -28.3 56.09
 -5 0 -6 -4.4 16.6
 5 0 6 35.4 44.4
 5 0 6 31.4 32.7
 5 0 6 -19.5 33.4
 -6 0 -6 192.88 43.3
 -6 0 -6 246.98 66.39
 6 0 6 179.68 43.2
 7 0 6 81.49 65.99
 8 0 6 70.19 62.89
 9 -1 -6 93.69 123.19
 8 -1 -6 -58.99 111.29
 7 -1 -6 42.4 61.19
 6 -1 -6 518.45 83.99
 5 -1 -6 298.87 66.69
 4 -1 -6 215.08 45.9
 -4 1 6 143.59 16.2
 -4 1 6 173.78 44.9
 3 -1 -6 324.67 43.5
 -3 1 6 328.57 29.5
 -3 1 6 298.27 39.7
 -3 1 6 378.16 59.69
 2 -1 -6 664.93 62.49
 -2 1 6 718.73 57.89
 -2 1 6 698.13 49.3
 -2 1 6 567.04 65.59
 1 -1 -6 1486.15 97.59
 1 -1 -6 1425.46 86.19
 -1 1 6 1192.78 96.39
 -1 1 6 1306.37 79.49
 -1 1 6 1189.58 74.39
 0 -1 -6 409.06 43.6
 0 -1 -6 313.37 42.1
 0 -1 -6 391.86 37.7
 0 1 6 318.47 29.5
 0 1 6 350.56 50.59
 0 1 6 412.96 42.6
 -1 -1 -6 48.1 26.1
 -1 -1 -6 57.29 33.1
 -1 -1 -6 25.3 24
 1 1 6 49.5 35.3
 1 1 6 75.09 17.3
 -2 -1 -6 456.85 45.8
 -2 -1 -6 529.25 52.49
 -2 -1 -6 608.24 48.6
 -2 -1 -6 606.04 41
 2 1 6 607.64 37.8
 2 1 6 508.25 64.79
 2 1 6 416.06 50.29
 -3 -1 -6 814.92 51.49
 -3 -1 -6 670.73 67.29
 -3 -1 -6 750.92 52.29
 -3 -1 -6 685.53 64.19
 3 1 6 817.72 53.19
 3 1 6 736.33 59.99
 -4 -1 -6 285.27 45.1
 -4 -1 -6 262.47 53.89
 -4 -1 -6 267.47 26.8
 4 1 6 238.78 27.9
 4 1 6 243.08 26.2
 4 1 6 248.08 41.7
 -5 -1 -6 13.8 52.39
 -5 -1 -6 49 27.1
 5 1 6 1.1 37.8
 5 1 6 80.69 39.8
 5 1 6 60.19 35.8
 -6 -1 -6 172.58 39.2
 -6 -1 -6 179.98 96.39
 6 1 6 134.19 36
 6 1 6 143.79 43.6
 -7 -1 -6 -46.7 60.79
 7 1 6 217.78 112.79
 -8 -1 -6 51.19 103.19
 8 1 6 149.29 73.99
 9 -2 -6 25 90.89
 8 -2 -6 239.58 89.79
 7 -2 -6 28.6 97.79
 6 -2 -6 -5 62.49
 5 -2 -6 63.29 19.8
 5 -2 -6 20.6 66.59
 4 -2 -6 545.35 67.69
 4 -2 -6 416.96 37.1
 3 -2 -6 681.73 68.19
 3 -2 -6 717.53 49.8
 -3 2 6 707.73 69.39
 -3 2 6 778.62 58.19
 2 -2 -6 591.14 43.3
 2 -2 -6 521.45 54.99
 2 -2 -6 486.55 56.19
 -2 2 6 546.55 44.6
 -2 2 6 535.15 52.79
 1 -2 -6 190.28 42.4
 1 -2 -6 90.09 43.2
 1 -2 -6 154.58 37
 1 -2 -6 106.29 36.9
 -1 2 6 74.99 38.4
 -1 2 6 89.89 36.5
 -1 2 6 83.99 22.9
 0 -2 -6 420.36 43.4
 0 -2 -6 321.77 52.29
 0 -2 -6 448.46 53.79
 0 -2 -6 344.77 33.5
 0 2 6 383.26 61.29
 0 2 6 412.96 32.9
 0 2 6 415.26 44.7
 -1 -2 -6 1698.83 96.79
 -1 -2 -6 1739.73 104.39
 -1 -2 -6 1890.81 131.69
 -1 -2 -6 1676.83 105.09
 1 2 6 1623.84 93.19
 1 2 6 1598.54 108.59
 -2 -2 -6 379.16 38.8
 -2 -2 -6 372.56 43.3
 -2 -2 -6 318.47 22.5
 -2 -2 -6 262.67 39.4
 2 2 6 315.07 61.79
 2 2 6 310.37 23.4
 -3 -2 -6 -4 39.1
 -3 -2 -6 1.3 58.39
 -3 -2 -6 -36 36.2
 3 2 6 33.6 52.99
 3 2 6 -10.6 12.6
 3 2 6 5.2 13.1
 -4 -2 -6 162.68 53.19
 4 2 6 275.27 25.1
 4 2 6 240.48 59.69
 4 2 6 233.18 22.8
 -5 -2 -6 569.84 72.19
 5 2 6 517.45 43.2
 5 2 6 464.15 42
 -6 -2 -6 185.48 71.39
 6 2 6 236.18 37.8
 -7 -2 -6 -85.19 75.89
 7 2 6 113.69 45.3
 -8 -2 -6 262.77 119.89
 9 -3 -6 145.79 105.89
 8 -3 -6 159.18 97.09
 7 -3 -6 53.29 71.79
 6 -3 -6 146.29 83.39
 -6 3 6 185.68 26.3
 5 -3 -6 293.77 56.29
 -5 3 6 248.68 36.4
 4 -3 -6 270.47 34.8
 -4 3 6 302.37 35.8
 3 -3 -6 78.59 62.59
 3 -3 -6 5.6 19.5
 3 -3 -6 -8 35.2
 3 -3 -6 24.2 25
 -3 3 6 27.2 25.3
 -3 3 6 21.5 34
 2 -3 -6 224.68 33.2
 2 -3 -6 299.27 61.19
 2 -3 -6 234.58 36.5
 2 -3 -6 169.18 29.7
 -2 3 6 251.87 45
 -2 3 6 266.57 44.8
 1 -3 -6 1032.5 66.89
 1 -3 -6 915.81 63.69
 1 -3 -6 1061.09 71.69
 1 -3 -6 1043.7 75.19
 -1 3 6 1031.1 68.09
 -1 3 6 970.3 68.19
 -1 3 6 836.02 97.99
 0 -3 -6 219.18 36.4
 0 -3 -6 231.38 42.9
 0 -3 -6 239.38 26.7
 0 -3 -6 201.78 38.2
 0 3 6 147.59 40.9
 -1 -3 -6 108.29 62.09
 -1 -3 -6 49.3 10.9
 -1 -3 -6 132.69 49.7
 -1 -3 -6 65.39 9.5
 1 3 6 -24.2 40.2
 -2 -3 -6 136.19 40.2
 -2 -3 -6 88.89 34.6
 2 3 6 163.48 43.9
 -3 -3 -6 759.32 66.99
 -3 -3 -6 673.73 58.99
 3 3 6 834.02 77.09
 -4 -3 -6 358.26 61.69
 -5 -3 -6 -63.29 60.19
 5 3 6 33.7 13.9
 5 3 6 49 18.5
 -6 -3 -6 -154.48 107.19
 -7 -3 -6 194.98 90.89
 -8 -3 -6 -30.9 71.99
 8 -4 -6 -22.1 65.99
 7 -4 -6 144.49 109.09
 6 -4 -6 254.57 92.79
 5 -4 -6 175.38 75.39
 4 -4 -6 319.37 57.69
 4 -4 -6 397.06 55.69
 -4 4 6 280.67 37.1
 3 -4 -6 189.88 66.79
 3 -4 -6 200.78 24.8
 3 -4 -6 194.18 43
 3 -4 -6 142.99 43.8
 2 -4 -6 322.47 38.1
 2 -4 -6 318.07 40.5
 2 -4 -6 389.16 51.69
 2 -4 -6 209.78 49.2
 -2 4 6 317.97 49.5
 1 -4 -6 55.59 39.1
 1 -4 -6 15.5 42.9
 1 -4 -6 16.6 35.1
 1 -4 -6 31.8 23.5
 1 -4 -6 -20.1 28.8
 -1 4 6 15.2 35.3
 0 -4 -6 640.24 63.69
 0 -4 -6 613.74 47.2
 0 -4 -6 706.33 50.09
 0 4 6 709.63 60.19
 -1 -4 -6 1083.79 94.69
 -1 -4 -6 945.81 54.89
 -1 -4 -6 1067.79 54.59
 1 4 6 1030.6 73.29
 1 4 6 972.5 76.69
 -2 -4 -6 174.08 46.9
 -2 -4 -6 164.28 42.7
 2 4 6 171.48 47.2
 2 4 6 233.68 46.1
 -3 -4 -6 -1.5 43.7
 -4 -4 -6 67.09 82.99
 -5 -4 -6 26.5 69.49
 -6 -4 -6 125.59 83.19
 -7 -4 -6 8.1 87.39
 -8 -4 -6 22.8 94.79
 7 -5 -6 49.4 65.89
 6 -5 -6 -46 70.99
 5 -5 -6 182.58 64.99
 5 -5 -6 159.58 63.69
 4 -5 -6 275.77 60.89
 4 -5 -6 332.67 74.49
 3 -5 -6 31.3 19.2
 3 -5 -6 -77.99 53.09
 3 -5 -6 31.6 40.9
 2 -5 -6 566.34 65.19
 2 -5 -6 542.65 50.09
 1 -5 -6 341.27 35.6
 1 -5 -6 317.37 52.49
 1 -5 -6 241.08 76.79
 -1 5 6 291.17 49.3
 0 -5 -6 98.09 27.8
 0 -5 -6 191.28 51.29
 0 5 6 58.09 63.79
 -1 -5 -6 152.88 54.79
 -1 -5 -6 59.69 16
 1 5 6 -29.2 64.39
 -2 -5 -6 331.77 59.29
 2 5 6 208.78 71.99
 3 5 6 614.64 69.29
 4 5 6 146.59 57.09
 -5 -5 -6 6.7 80.59
 -6 -5 -6 335.17 137.99
 -7 -5 -6 90.09 84.49
 6 -6 -6 73.19 111.29
 5 -6 -6 50.39 69.89
 5 -6 -6 48 85.29
 4 -6 -6 255.87 67.99
 4 -6 -6 125.09 74.39
 3 -6 -6 298.17 68.99
 3 -6 -6 231.78 50.49
 2 -6 -6 120.69 83.89
 2 -6 -6 164.18 39.8
 -2 6 6 106.09 31.5
 0 -6 -6 85.29 55.69
 0 -6 -6 41 25.9
 0 6 6 68.79 73.69
 -1 -6 -6 363.76 33.6
 -1 -6 -6 332.57 33.8
 -1 -6 -6 411.96 70.19
 -2 -6 -6 110.99 58.89
 2 6 6 88.69 88.29
 3 6 6 94.89 69.79
 4 6 6 -73.69 66.29
 -5 -6 -6 148.19 88.79
 -6 -6 -6 203.58 136.79
 5 -7 -6 71.19 93.69
 5 -7 -6 44 45.1
 4 -7 -6 -15.9 57.49
 4 -7 -6 16.5 73.79
 3 -7 -6 -16.2 68.39
 3 -7 -6 78.69 130.69
 -3 7 6 -16.5 22.3
 2 -7 -6 41.1 72.29
 2 -7 -6 36 44.1
 -2 7 6 47.5 36.9
 1 -7 -6 149.69 52.09
 1 -7 -6 85.39 106.09
 -1 7 6 82.99 41.6
 0 -7 -6 127.99 39.5
 0 -7 -6 222.18 71.89
 0 7 6 199.38 73.39
 -1 -7 -6 17.3 78.19
 1 7 6 29.7 68.99
 2 7 6 248.98 82.79
 3 7 6 188.48 83.89
 4 7 6 84.69 118.89
 -5 -7 -6 103.99 86.19
 5 -8 -6 -40 67.19
 5 -8 -6 -19.5 34.9
 4 -8 -6 -20.6 39.3
 2 -8 -6 -46.9 73.99
 2 -8 -6 3.1 38.5
 -2 8 6 28.9 25.7
 1 -8 -6 -10.5 100.59
 -1 8 6 -19.6 69.69
 0 -8 -6 202.68 102.49
 0 8 6 224.88 108.99
 1 8 6 65.89 86.59
 -2 -8 -6 109.19 93.19
 2 8 6 -25.7 92.99
 -3 -8 -6 -8.6 80.29
 3 8 6 396.26 128.89
 4 -9 -6 -8.3 23.4
 -2 9 6 63.89 77.69
 -1 9 6 70.19 86.39
 1 9 -7 38.9 69.19
 0 9 -7 -18.1 97.79
 -1 9 -7 126.99 95.29
 -2 9 -7 -73.39 74.49
 4 8 -7 67.79 55.59
 3 8 -7 334.47 112.19
 2 8 -7 -5.6 76.19
 1 8 -7 210.98 121.09
 0 8 -7 155.58 81.49
 -1 8 -7 -12.5 106.29
 -2 8 -7 44.6 130.39
 -3 8 -7 -38.2 91.49
 -4 8 -7 -12.3 94.69
 6 7 -7 111.09 86.29
 5 7 -7 20.4 111.89
 4 7 -7 157.78 107.39
 3 7 -7 202.28 93.39
 2 7 -7 13.5 63.99
 1 7 -7 50.69 76.39
 0 7 -7 1.1 75.49
 -1 7 -7 228.98 74.49
 -2 7 -7 151.78 75.59
 -3 7 -7 80.79 76.89
 -4 7 -7 55.49 132.99
 -5 7 -7 52.99 122.59
 7 6 -7 22.5 118.79
 6 6 -7 -34.7 82.29
 5 6 -7 160.38 99.09
 4 6 -7 -28.1 59.29
 3 6 -7 15.7 54.79
 2 6 -7 36.4 60.39
 1 6 -7 283.87 65.29
 0 6 -7 -86.69 85.89
 -1 6 -7 150.48 68.69
 -2 6 -7 18.7 71.49
 -3 6 -7 102.99 106.99
 -4 6 -7 69.09 80.29
 -5 6 -7 35 90.39
 -6 6 -7 -23 60.39
 8 5 -7 74.49 87.39
 7 5 -7 60.29 83.59
 6 5 -7 49.2 67.49
 5 5 -7 -60.89 76.59
 4 5 -7 189.38 56.09
 3 5 -7 847.32 93.79
 2 5 -7 99.89 49.5
 1 5 -7 135.59 70.49
 0 5 -7 164.18 68.59
 -1 5 -7 215.98 59.19
 -2 5 -7 715.73 106.79
 -3 5 -7 -21.5 83.89
 -4 5 -7 185.58 76.19
 -5 5 -7 23.6 99.99
 -6 5 -7 197.28 89.79
 7 -5 7 -76.89 94.99
 9 4 -7 143.89 71.89
 8 4 -7 95.19 86.09
 7 4 -7 31.2 63.69
 6 4 -7 187.78 61.69
 5 4 -7 158.08 75.59
 4 4 -7 153.68 52.39
 3 4 -7 -21.7 44.2
 2 4 -7 -23 44
 1 4 -7 415.06 58.69
 0 4 -7 441.86 78.19
 -1 4 -7 142.49 50.49
 -2 4 -7 78.99 75.19
 -3 4 -7 287.47 62.69
 -4 4 -7 400.36 65.79
 -5 4 -7 3.6 86.39
 -6 4 -7 96.79 67.39
 8 -4 7 40.9 63.59
 9 3 -7 97.09 126.19
 8 3 -7 199.28 122.39
 7 3 -7 44.5 70.89
 6 3 -7 54.49 56.49
 5 3 -7 -61.89 68.29
 4 3 -7 446.56 77.29
 3 3 -7 470.45 75.89
 2 3 -7 20.8 56.69
 1 3 -7 -42.8 39.6
 0 3 -7 448.66 53.59
 -1 3 -7 686.83 65.29
 -2 3 -7 300.67 67.59
 -3 3 -7 -31.9 68.39
 3 -3 7 18.5 14.2
 -4 3 -7 29.8 50.29
 -5 3 -7 232.28 55.89
 5 -3 7 124.29 45.3
 -6 3 -7 138.39 54.99
 7 -3 7 8.1 113.69
 8 -3 7 111.79 75.39
 9 2 -7 79.39 87.09
 8 2 -7 72.19 85.29
 7 2 -7 120.99 68.29
 6 2 -7 330.57 62.09
 5 2 -7 423.36 59.99
 4 2 -7 91.29 63.89
 3 2 -7 11.5 39.8
 -2 -2 7 168.08 38.3
 1 2 -7 1249.47 93.79
 -1 -2 7 1289.77 87.69
 0 2 -7 918.81 68.39
 0 -2 7 955.8 66.59
 -1 2 -7 -14.9 54.19
 1 -2 7 27.7 31.3
 -2 2 -7 530.35 65.39
 2 -2 7 424.26 60.19
 2 -2 7 471.45 36.2
 -3 2 -7 712.33 76.39
 -4 2 -7 217.48 62.39
 -5 2 -7 114.09 51.09
 5 -2 7 -9.6 42
 6 -2 7 35.8 34
 7 -2 7 77.09 73.69
 8 -2 7 82.49 111.69
 9 1 -7 45.1 75.59
 8 1 -7 -182.28 122.59
 7 1 -7 318.17 100.29
 6 1 -7 12.1 53.99
 5 1 -7 82.79 49.6
 4 1 -7 416.76 53.69
 3 1 -7 465.45 63.29
 -3 -1 7 338.07 44.7
 2 1 -7 1354.56 122.39
 -2 -1 7 1274.67 86.99
 1 1 -7 212.48 40.3
 -1 -1 7 106.19 45.1
 0 1 -7 461.15 48.7
 0 -1 7 655.63 56.59
 -1 1 -7 955 76.09
 1 -1 7 1143.89 64.49
 1 -1 7 1036.4 75.69
 1 -1 7 1006.5 72.89
 -2 1 -7 274.47 38.5
 2 -1 7 212.98 34.2
 2 -1 7 250.77 58.49
 2 -1 7 201.08 25.5
 -3 1 -7 109.89 34.5
 3 -1 7 165.18 45.1
 -4 1 -7 126.49 38.7
 4 -1 7 139.09 50.09
 4 -1 7 120.59 38.3
 -5 1 -7 472.65 54.29
 5 -1 7 316.27 64.29
 6 -1 7 82.49 38.6
 6 -1 7 15 64.39
 7 -1 7 45.2 94.09
 8 -1 7 235.98 76.69
 9 0 -7 173.68 114.09
 8 0 -7 382.56 126.69
 7 0 -7 121.99 96.09
 6 0 -7 3.8 74.69
 5 0 -7 458.85 58.99
 4 0 -7 342.37 64.79
 3 0 -7 -7.9 38.9
 -3 0 7 52.39 47.5
 2 0 -7 1241.78 98.69
 -2 0 7 1275.17 86.89
 1 0 -7 867.21 72.89
 -1 0 7 941.01 88.29
 -1 0 7 946.31 81.29
 -1 0 7 1000.5 69.29
 0 0 -7 755.92 56.89
 0 0 7 617.44 53.69
 0 0 7 790.92 56.89
 0 0 7 745.53 56.99
 -1 0 -7 -3.1 35.8
 1 0 7 -44.3 36.2
 1 0 7 17 33.5
 1 0 7 18.8 32.8
 -2 0 -7 466.55 43.4
 2 0 7 496.65 38.1
 2 0 7 503.75 51.99
 -3 0 -7 1246.28 88.79
 3 0 7 1185.98 89.29
 3 0 7 1286.77 79.39
 -4 0 -7 313.17 45.8
 -4 0 -7 320.17 57.99
 4 0 7 263.57 43.5
 4 0 7 262.37 44.3
 5 0 7 38.2 50.79
 5 0 7 58.39 36.2
 5 0 7 47.4 32.9
 6 0 7 35 51.69
 6 0 7 36.7 28.2
 7 0 7 -10.7 70.19
 8 0 7 367.66 90.49
 9 -1 -7 23.2 122.89
 8 -1 -7 -145.89 86.39
 7 -1 -7 338.17 99.09
 6 -1 -7 164.58 77.29
 5 -1 -7 43.4 46.8
 -5 1 7 30.3 10.4
 4 -1 -7 513.55 68.49
 -4 1 7 411.46 33.3
 3 -1 -7 218.88 58.39
 -3 1 7 306.17 50.39
 -3 1 7 370.26 30.5
 -3 1 7 324.07 41.7
 2 -1 -7 1460.05 106.09
 -2 1 7 1481.85 135.79
 -2 1 7 1354.46 97.59
 -2 1 7 1484.75 91.09
 -1 1 7 96.49 36.4
 -1 1 7 85.39 26.5
 -1 1 7 78.89 37.7
 0 -1 -7 563.34 49
 0 -1 -7 622.44 47.6
 0 -1 -7 479.85 49.9
 0 1 7 416.16 54.59
 0 1 7 434.56 44.3
 0 1 7 530.35 54.99
 -1 -1 -7 1027.5 64.69
 -1 -1 -7 1043.8 81.69
 -1 -1 -7 1188.48 85.19
 1 1 7 1085.09 66.99
 1 1 7 1088.19 71.69
 1 1 7 985 75.49
 1 1 7 1049.09 81.59
 -2 -1 -7 157.58 26.9
 -2 -1 -7 200.38 41.8
 2 1 7 199.68 27.5
 2 1 7 110.99 56.29
 2 1 7 126.89 59.79
 -3 -1 -7 93.89 26.6
 -3 -1 -7 63.89 33.5
 -3 -1 -7 69.69 62.19
 3 1 7 69.79 24
 3 1 7 91.69 41.2
 -4 -1 -7 116.39 23.8
 -4 -1 -7 120.49 53.69
 4 1 7 163.18 23.8
 4 1 7 182.08 44.8
 -5 -1 -7 410.16 47.6
 -5 -1 -7 606.04 72.89
 5 1 7 523.75 48.7
 5 1 7 590.94 49.5
 5 1 7 397.76 68.19
 -6 -1 -7 205.18 40.1
 -6 -1 -7 268.67 75.19
 6 1 7 150.38 35.3
 -7 -1 -7 20 86.79
 9 -2 -7 53.59 124.19
 8 -2 -7 118.59 129.29
 7 -2 -7 13.3 68.79
 6 -2 -7 243.08 28.7
 6 -2 -7 172.78 80.19
 5 -2 -7 440.46 35.7
 5 -2 -7 434.76 74.09
 4 -2 -7 260.07 37.2
 4 -2 -7 242.58 50.19
 3 -2 -7 69.49 26.9
 3 -2 -7 110.09 52.99
 -3 2 7 155.88 57.19
 2 -2 -7 202.18 36
 2 -2 -7 198.98 32.9
 2 -2 -7 246.88 50.29
 -2 2 7 228.18 41.9
 -2 2 7 246.98 46.7
 1 -2 -7 1196.88 79.09
 1 -2 -7 1257.17 78.79
 1 -2 -7 1042.6 88.79
 1 -2 -7 1158.48 73.19
 -1 2 7 1165.78 86.19
 -1 2 7 1200.08 106.09
 -1 2 7 1197.88 73.99
 0 -2 -7 825.62 76.79
 0 -2 -7 879.61 75.19
 0 -2 -7 908.71 70.19
 0 -2 -7 939.91 64.99
 0 2 7 878.91 57.49
 0 2 7 988.1 80.89
 0 2 7 906.91 90.59
 -1 -2 -7 61.59 23.4
 -1 -2 -7 -8.4 34.9
 -1 -2 -7 77.79 37.9
 1 2 7 44.3 41.5
 -2 -2 -7 357.26 27.8
 -2 -2 -7 443.86 52.39
 -2 -2 -7 344.07 59.09
 2 2 7 404.66 52.89
 2 2 7 420.46 27.2
 -3 -2 -7 832.42 65.69
 -3 -2 -7 1039.8 86.09
 3 2 7 806.82 48.3
 3 2 7 785.92 79.29
 3 2 7 849.72 49.7
 -4 -2 -7 237.68 58.59
 -4 -2 -7 106.49 42.1
 4 2 7 128.09 23.3
 4 2 7 118.49 46.1
 4 2 7 146.69 24.6
 -5 -2 -7 122.39 62.79
 5 2 7 89.19 28.3
 5 2 7 68.49 27.7
 -6 -2 -7 7.8 44.8
 -6 -2 -7 135.39 74.19
 6 2 7 106.29 38.5
 -7 -2 -7 -82.29 83.09
 -8 -2 -7 130.29 108.79
 9 -3 -7 45.8 87.29
 8 -3 -7 102.89 93.29
 7 -3 -7 193.18 78.09
 6 -3 -7 -44.9 83.79
 -6 3 7 -27.2 30.8
 5 -3 -7 1.2 50.09
 5 -3 -7 44.7 23.9
 -5 3 7 34.2 30.9
 4 -3 -7 358.16 53.39
 4 -3 -7 258.97 40.4
 -4 3 7 352.96 36.8
 3 -3 -7 631.54 54.59
 3 -3 -7 688.33 79.29
 3 -3 -7 563.24 64.99
 -3 3 7 482.75 46
 -3 3 7 447.56 49.6
 2 -3 -7 87.79 44
 2 -3 -7 22.6 43
 -2 3 7 68.19 35.6
 -2 3 7 108.49 40.8
 1 -3 -7 24.1 26.9
 1 -3 -7 -18.5 33.7
 1 -3 -7 -79.39 40.9
 1 -3 -7 2 32.4
 -1 3 7 39.8 52.49
 -1 3 7 55.19 22.9
 0 -3 -7 472.55 61.89
 0 -3 -7 404.96 47.1
 0 -3 -7 477.85 39.5
 0 -3 -7 466.25 58.79
 0 3 7 529.35 53.99
 0 3 7 400.16 30.7
 -1 -3 -7 719.83 41.5
 -1 -3 -7 709.73 58.29
 1 3 7 691.73 65.19
 -2 -3 -7 291.07 61.29
 -2 -3 -7 271.97 41.2
 2 3 7 315.87 65.79
 -3 -3 -7 8.2 45.2
 -3 -3 -7 -22.7 46.1
 3 3 7 79.29 49.1
 -4 -3 -7 169.48 87.99
 -4 -3 -7 122.69 35.9
 -5 -3 -7 201.18 73.79
 -6 -3 -7 224.98 86.49
 -7 -3 -7 89.19 119.39
 -8 -3 -7 32.2 75.79
 8 -4 -7 80.99 97.69
 7 -4 -7 36.1 70.29
 6 -4 -7 272.57 97.79
 5 -4 -7 165.88 56.69
 -5 4 7 138.89 31.8
 4 -4 -7 200.88 58.89
 4 -4 -7 73.19 47.2
 4 -4 -7 33.8 41.7
 -4 4 7 3.1 37.1
 3 -4 -7 40 37.8
 3 -4 -7 13.6 25.4
 3 -4 -7 -67.79 70.39
 3 -4 -7 -21.8 30.8
 -3 4 7 10.5 42
 2 -4 -7 134.49 37
 2 -4 -7 136.79 47.4
 2 -4 -7 91.89 35.6
 2 -4 -7 37.5 34.9
 2 -4 -7 47.5 51.19
 -2 4 7 68.79 50.79
 1 -4 -7 509.85 69.99
 1 -4 -7 607.44 44.9
 1 -4 -7 604.74 62.39
 1 -4 -7 594.04 57.19
 -1 4 7 552.84 56.39
 0 -4 -7 493.15 64.59
 0 -4 -7 511.75 58.49
 0 -4 -7 443.76 37.8
 0 -4 -7 430.96 40.8
 0 4 7 486.95 55.59
 -1 -4 -7 310.87 68.39
 -1 -4 -7 284.17 65.19
 -2 -4 -7 146.79 50.09
 -2 -4 -7 123.89 56.19
 2 4 7 295.67 73.89
 -3 -4 -7 261.37 56.29
 -3 -4 -7 376.86 76.19
 3 4 7 302.37 60.09
 -4 -4 -7 448.96 98.59
 -5 -4 -7 154.98 107.49
 -6 -4 -7 205.08 90.19
 -7 -4 -7 110.09 139.19
 6 -5 -7 -91.39 72.19
 5 -5 -7 -66.19 85.19
 4 -5 -7 126.09 55.39
 4 -5 -7 109.49 26
 4 -5 -7 162.88 66.39
 3 -5 -7 590.14 92.09
 3 -5 -7 707.03 61.49
 3 -5 -7 476.15 51.59
 2 -5 -7 70.09 30.4
 2 -5 -7 78.59 53.49
 2 -5 -7 38.5 32.2
 2 -5 -7 102.89 36.5
 -2 5 7 105.39 38.8
 1 -5 -7 58.79 37.5
 1 -5 -7 65.59 31.6
 1 -5 -7 45.8 73.99
 -1 5 7 29.3 42.9
 0 -5 -7 40.6 44.3
 0 -5 -7 43.6 26.4
 0 -5 -7 2.8 29.2
 0 -5 -7 90.79 52.39
 -1 -5 -7 328.37 77.69
 -1 -5 -7 203.28 13.8
 -1 -5 -7 290.27 55.89
 -1 -5 -7 179.68 13.5
 -2 -5 -7 763.62 76.89
 -2 -5 -7 515.05 83.69
 -3 -5 -7 -18.5 79.89
 -3 -5 -7 -2.8 31.9
 -4 -5 -7 163.38 92.79
 -4 -5 -7 129.09 41.5
 -5 -5 -7 281.87 89.69
 -6 -5 -7 157.28 138.79
 -7 -5 -7 69.19 81.89
 6 -6 -7 48.7 79.69
 5 -6 -7 82.39 91.89
 5 -6 -7 118.39 104.39
 4 -6 -7 75.69 56.29
 4 -6 -7 101.89 68.79
 3 -6 -7 -27.4 46.2
 3 -6 -7 45.9 70.19
 3 -6 -7 42.6 39.1
 2 -6 -7 89.39 64.49
 2 -6 -7 89.49 55.79
 1 -6 -7 -7.2 87.99
 1 -6 -7 17.5 15.8
 1 -6 -7 75.89 43.9
 0 -6 -7 93.19 61.19
 0 -6 -7 91.79 42.2
 0 6 7 190.48 55.29
 -1 -6 -7 47.3 58.19
 -1 -6 -7 20.2 9.1
 -2 -6 -7 96.89 78.19
 2 6 7 81.69 59.89
 -3 -6 -7 283.57 72.89
 -4 -6 -7 -9 27.5
 -4 -6 -7 126.39 97.29
 -5 -6 -7 171.38 120.89
 -6 -6 -7 90.39 89.09
 5 -7 -7 11 42.9
 4 -7 -7 144.89 70.79
 4 -7 -7 152.28 75.59
 3 -7 -7 103.19 54.99
 3 -7 -7 123.29 76.79
 2 -7 -7 -97.59 101.19
 2 -7 -7 -27.6 59.49
 1 -7 -7 4.9 55.79
 1 -7 -7 -142.99 71.99
 -1 7 7 -1.3 26.8
 0 -7 -7 -61.39 79.99
 0 7 7 54.19 68.39
 -1 -7 -7 0.4 54.99
 1 7 7 239.38 82.19
 -2 -7 -7 6.4 96.19
 2 7 7 56.09 78.89
 -3 -7 -7 64.79 104.19
 3 7 7 -14.1 81.79
 -5 -7 -7 159.48 93.89
 5 -8 -7 39.3 42.8
 4 -8 -7 37.9 48.1
 3 -8 -7 -9.8 22.1
 3 -8 -7 21 72.99
 2 -8 -7 -18 74.99
 2 -8 -7 -12.5 25.9
 -2 8 7 -1.1 20.6
 1 -8 -7 83.39 78.29
 0 8 7 36.3 79.89
 1 8 7 152.98 90.19
 2 8 7 -18.4 90.59
 -4 -8 -7 -60.49 73.09
 1 9 -8 2.9 103.79
 0 9 -8 47.3 72.99
 -1 9 -8 -91.49 78.29
 3 8 -8 -24.5 101.19
 2 8 -8 290.57 120.89
 1 8 -8 29.9 82.09
 0 8 -8 124.79 114.09
 -1 8 -8 10.7 91.29
 -2 8 -8 9.1 81.59
 -3 8 -8 58.89 93.19
 6 7 -8 437.06 99.19
 5 7 -8 15.1 118.59
 4 7 -8 28 82.79
 3 7 -8 72.29 112.29
 2 7 -8 166.28 75.79
 1 7 -8 244.98 107.69
 0 7 -8 387.36 88.49
 -1 7 -8 75.29 78.49
 -2 7 -8 32.2 74.89
 -3 7 -8 49.6 100.29
 -4 7 -8 10 87.99
 -5 7 -8 60.39 71.59
 7 6 -8 41.9 84.29
 6 6 -8 78.69 125.39
 5 6 -8 70.59 66.59
 4 6 -8 99.89 66.99
 3 6 -8 -16.3 63.09
 2 6 -8 273.47 69.49
 1 6 -8 14.1 65.99
 0 6 -8 77.39 66.39
 -1 6 -8 421.86 106.29
 -2 6 -8 145.99 109.49
 -3 6 -8 -31.9 74.39
 -4 6 -8 28.9 78.89
 -5 6 -8 -32.9 127.89
 8 5 -8 -61.09 103.29
 7 5 -8 -32.7 87.39
 6 5 -8 152.48 97.89
 5 5 -8 185.18 67.89
 4 5 -8 201.08 60.59
 3 5 -8 -61.99 52.49
 2 5 -8 259.87 56.69
 1 5 -8 337.97 62.29
 0 5 -8 9.8 54.49
 -1 5 -8 -41.5 96.59
 -2 5 -8 145.59 67.09
 -3 5 -8 405.46 77.09
 -4 5 -8 128.69 102.29
 -5 5 -8 60.69 82.19
 -6 5 -8 -48.9 93.99
 8 4 -8 38.3 83.19
 7 4 -8 121.59 105.99
 6 4 -8 294.37 97.89
 5 4 -8 -33.7 56.49
 4 4 -8 64.89 75.89
 3 4 -8 57.49 50.79
 2 4 -8 307.97 73.79
 1 4 -8 79.49 47.5
 0 4 -8 341.17 76.39
 -1 4 -8 347.77 77.69
 -2 4 -8 180.48 59.79
 -3 4 -8 127.29 60.89
 -4 4 -8 145.79 62.39
 -5 4 -8 358.76 73.79
 -6 4 -8 -19.9 97.79
 -7 4 -8 85.19 58.19
 7 -4 8 -157.58 90.29
 9 3 -8 166.38 97.89
 8 3 -8 95.89 121.59
 7 3 -8 92.79 67.89
 6 3 -8 125.59 61.39
 5 3 -8 102.79 74.59
 4 3 -8 289.67 73.29
 3 3 -8 144.59 68.59
 2 3 -8 409.66 53.99
 1 3 -8 717.33 66.99
 0 3 -8 394.56 53.19
 -1 3 -8 145.09 48
 -2 3 -8 95.09 47.2
 -3 3 -8 333.47 78.39
 3 -3 8 373.66 29.2
 -4 3 -8 371.46 60.39
 -5 3 -8 186.08 76.19
 -6 3 -8 -18.8 44.1
 7 -3 8 257.17 88.79
 8 -3 8 15.6 62.49
 9 2 -8 -59.19 86.89
 8 2 -8 83.69 86.89
 7 2 -8 -60.29 104.19
 6 2 -8 95.59 62.59
 5 2 -8 119.29 222.48
 4 2 -8 396.86 74.59
 3 2 -8 447.66 71.19
 2 2 -8 495.95 55.59
 1 2 -8 15.4 39.2
 0 2 -8 310.57 47.5
 0 -2 8 405.76 55.99
 -1 2 -8 995.3 70.59
 1 -2 8 803.92 66.19
 -2 2 -8 283.87 47.7
 2 -2 8 342.07 35.1
 -3 2 -8 -30.4 58.29
 -4 2 -8 -52.59 63.59
 -5 2 -8 167.68 53.29
 5 -2 8 110.49 38.1
 -6 2 -8 129.29 66.09
 6 -2 8 63.39 41.8
 7 -2 8 132.99 105.99
 8 -2 8 117.89 78.49
 9 1 -8 40 59.79
 8 1 -8 123.39 90.19
 7 1 -8 -33.9 68.89
 6 1 -8 115.09 82.99
 5 1 -8 311.57 56.59
 4 1 -8 209.28 66.59
 3 1 -8 66.59 42
 2 1 -8 752.12 60.09
 -2 -1 8 637.34 57.29
 1 1 -8 741.43 60.89
 -1 -1 8 748.63 57.79
 0 1 -8 481.25 46.9
 0 -1 8 345.37 52.89
 0 -1 8 406.36 39.7
 -1 1 -8 13.4 33.9
 1 -1 8 64.59 39.6
 1 -1 8 95.59 44
 1 -1 8 39.7 32
 -2 1 -8 54.79 35.5
 2 -1 8 1.4 40.8
 2 -1 8 25.4 23.7
 -3 1 -8 466.65 50.29
 3 -1 8 659.33 63.69
 -4 1 -8 425.56 49.1
 4 -1 8 359.26 74.39
 -5 1 -8 66.29 42.8
 5 -1 8 47.5 34.2
 6 -1 8 -3.4 43.8
 7 -1 8 202.08 101.39
 8 -1 8 103.09 105.29
 9 0 -8 87.79 105.69
 8 0 -8 -52.79 91.99
 7 0 -8 91.59 74.59
 6 0 -8 47 57.29
 5 0 -8 -89.39 49
 4 0 -8 389.06 70.89
 3 0 -8 2249.07 130.19
 2 0 -8 125.39 37.6
 -2 0 8 112.09 47.8
 -2 0 8 161.68 32.3
 1 0 -8 -17.7 31.5
 -1 0 8 -18.4 35
 -1 0 8 37.8 31
 -1 0 8 6.4 31.6
 0 0 -8 48 30.3
 0 0 8 168.28 50.19
 0 0 8 110.39 40.9
 0 0 8 119.69 31.8
 -1 0 -8 897.41 69.49
 1 0 8 838.22 68.79
 1 0 8 887.11 61.99
 1 0 8 846.42 63.59
 -2 0 -8 1058.19 65.69
 2 0 8 988.4 70.99
 -3 0 -8 -10.2 37.9
 3 0 8 20.1 25.5
 3 0 8 46.3 40.4
 -4 0 -8 12.3 41.9
 4 0 8 95.39 31.2
 4 0 8 154.18 87.39
 -5 0 -8 46.6 36.6
 5 0 8 5.5 49.8
 6 0 8 203.08 57.09
 6 0 8 39 49.5
 7 0 8 117.59 51.79
 9 -1 -8 16.7 84.49
 8 -1 -8 60.69 130.49
 7 -1 -8 -28.4 67.69
 6 -1 -8 183.38 59.19
 5 -1 -8 212.98 53.79
 -5 1 8 214.48 23.1
 4 -1 -8 312.97 51.89
 -4 1 8 306.27 32.1
 3 -1 -8 17 39.6
 -3 1 8 97.39 34.8
 2 -1 -8 659.53 61.99
 -2 1 8 579.34 67.29
 -2 1 8 663.63 96.49
 -2 1 8 533.45 44.8
 -1 1 8 745.93 59.89
 -1 1 8 736.23 63.49
 -1 1 8 811.12 70.59
 0 -1 -8 327.27 47.2
 0 -1 -8 437.86 45.1
 0 1 8 295.57 55.19
 0 1 8 439.96 43.6
 0 1 8 404.56 56.39
 -1 -1 -8 57.09 42.4
 -1 -1 -8 -20.8 29.3
 -1 -1 -8 -65.79 38.2
 1 1 8 2.1 36.4
 1 1 8 3.4 28.7
 1 1 8 41 29
 -2 -1 -8 111.49 44.3
 -2 -1 -8 25 26.8
 -2 -1 -8 1.4 20.2
 2 1 8 5.9 18.3
 -3 -1 -8 672.23 51.59
 -3 -1 -8 513.25 82.49
 -3 -1 -8 601.64 44.2
 3 1 8 545.55 44.3
 3 1 8 528.85 58.79
 -4 -1 -8 433.56 42.6
 -4 -1 -8 376.06 43.4
 -4 -1 -8 444.06 89.69
 4 1 8 327.47 74.79
 4 1 8 427.56 40.6
 -5 -1 -8 111.89 69.99
 -5 -1 -8 79.99 38.7
 5 1 8 -18.2 48.3
 5 1 8 137.19 40.5
 6 1 8 1847.02 480.95
 7 1 8 56.09 55.89
 9 -2 -8 -38.6 74.19
 8 -2 -8 -54.49 98.69
 7 -2 -8 126.49 79.29
 6 -2 -8 126.89 30.6
 6 -2 -8 94.49 79.79
 5 -2 -8 96.09 27.6
 5 -2 -8 233.18 59.59
 4 -2 -8 250.07 66.69
 4 -2 -8 290.97 34.5
 3 -2 -8 401.06 48.5
 2 -2 -8 287.17 54.89
 2 -2 -8 376.86 43.8
 -2 2 8 382.36 39.1
 1 -2 -8 19.3 30.8
 1 -2 -8 -66.89 41.8
 1 -2 -8 39.1 26.2
 -1 2 8 -30.7 34.9
 -1 2 8 -3.7 37.5
 0 -2 -8 243.88 42.6
 0 -2 -8 252.37 33.4
 0 -2 -8 394.06 70.19
 0 2 8 322.17 50.59
 0 2 8 257.07 33.1
 0 2 8 208.38 43.3
 -1 -2 -8 679.23 74.19
 -1 -2 -8 772.02 56.99
 1 2 8 826.72 83.29
 1 2 8 839.82 48.6
 -2 -2 -8 355.46 51.79
 -2 -2 -8 266.77 60.49
 -2 -2 -8 410.56 35.7
 2 2 8 392.96 33.7
 2 2 8 410.16 55.89
 -3 -2 -8 43.5 68.49
 -3 -2 -8 98.59 20.8
 -3 -2 -8 65.09 42.8
 3 2 8 66.19 23.6
 3 2 8 64.09 47.3
 -4 -2 -8 70.09 37.4
 -4 -2 -8 -15.5 59.19
 4 2 8 37.1 22.3
 4 2 8 40.5 22.9
 4 2 8 -80.69 48.6
 -5 -2 -8 214.28 99.49
 -5 -2 -8 309.67 70.09
 5 2 8 255.47 37.9
 5 2 8 218.58 58.79
 5 2 8 192.48 29.5
 -6 -2 -8 293.07 115.59
 6 2 8 123.19 36.9
 -7 -2 -8 -96.59 121.89
 -8 -2 -8 2.4 56.49
 8 -3 -8 248.58 138.69
 7 -3 -8 168.48 80.09
 6 -3 -8 161.68 89.29
 -6 3 8 74.09 41.2
 5 -3 -8 349.77 77.19
 5 -3 -8 245.58 42.1
 -5 3 8 256.67 34.4
 4 -3 -8 228.28 49
 4 -3 -8 303.57 44.1
 3 -3 -8 53.29 38.3
 3 -3 -8 62.59 42.1
 -3 3 8 120.79 36.7
 2 -3 -8 531.55 59.19
 2 -3 -8 445.96 55.59
 2 -3 -8 406.96 38
 2 -3 -8 401.36 77.99
 -2 3 8 363.46 43.1
 -2 3 8 386.96 49.6
 1 -3 -8 624.54 53.39
 1 -3 -8 634.94 59.29
 1 -3 -8 651.93 78.79
 -1 3 8 625.24 47.8
 0 -3 -8 337.47 53.29
 0 -3 -8 459.45 50.49
 0 -3 -8 435.06 38.5
 0 3 8 557.64 58.69
 0 3 8 502.95 37.7
 -1 -3 -8 169.48 20.4
 -1 -3 -8 204.78 61.19
 -1 -3 -8 129.09 39.6
 1 3 8 193.08 50.89
 1 3 8 154.68 19.6
 -2 -3 -8 93.09 46.7
 -2 -3 -8 21.3 32.9
 2 3 8 59.59 73.39
 -3 -3 -8 235.08 55.39
 -3 -3 -8 234.08 56.19
 3 3 8 242.98 77.69
 -4 -3 -8 323.07 70.09
 4 3 8 309.27 60.29
 -5 -3 -8 -20.4 36
 -5 -3 -8 10.2 102.29
 -6 -3 -8 -5.7 30.7
 -6 -3 -8 5.3 84.59
 -7 -3 -8 601.54 115.49
 -8 -3 -8 38.6 86.79
 8 -4 -8 34.1 95.09
 7 -4 -8 357.06 94.29
 6 -4 -8 233.68 95.49
 -6 4 8 91.59 33.6
 5 -4 -8 -13 41.9
 5 -4 -8 58.29 30.3
 -5 4 8 -19.1 36.8
 4 -4 -8 154.28 65.09
 4 -4 -8 56.59 52.99
 4 -4 -8 213.68 38.5
 -4 4 8 167.68 47.1
 3 -4 -8 170.28 54.79
 3 -4 -8 115.09 27.8
 3 -4 -8 294.97 173.48
 -3 4 8 48.1 52.09
 2 -4 -8 184.78 44.4
 2 -4 -8 181.28 56.59
 -2 4 8 213.28 44.2
 1 -4 -8 142.29 50.99
 1 -4 -8 57.59 23
 1 -4 -8 25.2 35.1
 1 -4 -8 41.6 38.8
 -1 4 8 20.9 44.4
 0 -4 -8 359.86 37.9
 0 -4 -8 336.77 34.3
 0 -4 -8 398.06 58.19
 0 -4 -8 350.26 63.69
 0 4 8 449.76 58.29
 -1 -4 -8 303.97 54.19
 -1 -4 -8 301.77 19.4
 -1 -4 -8 309.77 20.4
 1 4 8 465.95 77.69
 -2 -4 -8 41.5 34.6
 -2 -4 -8 111.19 52.99
 -3 -4 -8 52.99 47.8
 -3 -4 -8 168.98 75.69
 3 4 8 43.4 57.99
 -4 -4 -8 251.37 95.49
 -5 -4 -8 164.28 278.07
 -5 -4 -8 155.58 119.09
 -6 -4 -8 90.49 137.99
 -7 -4 -8 -66.09 79.29
 8 -5 -8 51.49 139.29
 7 -5 -8 -90.29 100.69
 6 -5 -8 144.69 80.29
 5 -5 -8 120.79 65.89
 -5 5 8 114.69 29.3
 4 -5 -8 188.78 54.79
 4 -5 -8 274.27 70.19
 -4 5 8 160.18 36.9
 3 -5 -8 -2.6 31.7
 3 -5 -8 -54.49 62.39
 3 -5 -8 -18.2 53.49
 -3 5 8 63.39 56.39
 2 -5 -8 174.88 46.6
 2 -5 -8 112.69 47.7
 2 -5 -8 151.08 60.29
 -2 5 8 208.98 45.8
 1 -5 -8 282.17 45.6
 1 -5 -8 287.97 74.89
 1 -5 -8 325.27 48.1
 -1 5 8 245.28 70.19
 0 -5 -8 130.99 170.08
 0 -5 -8 98.29 55.89
 0 -5 -8 27.7 21.9
 0 -5 -8 47.7 45.4
 0 5 8 76.39 51.29
 -1 -5 -8 140.39 77.59
 -1 -5 -8 7.7 50.59
 1 5 8 -0.6 55.59
 -2 -5 -8 39 49.99
 -2 -5 -8 71.79 59.09
 -4 -5 -8 26.4 92.99
 -4 -5 -8 16 43.5
 -5 -5 -8 115.19 86.09
 -5 -5 -8 -15.1 29.9
 -6 -5 -8 32.4 31.8
 -6 -5 -8 102.59 95.19
 6 -6 -8 -77.19 69.69
 5 -6 -8 -14.6 50.19
 4 -6 -8 35.5 70.09
 4 -6 -8 110.39 82.59
 3 -6 -8 -3.6 40.8
 3 -6 -8 52.79 74.49
 3 -6 -8 97.59 49.5
 2 -6 -8 185.88 41.7
 2 -6 -8 248.88 46
 2 -6 -8 310.17 100.89
 1 -6 -8 110.69 62.19
 1 -6 -8 64.19 81.59
 0 -6 -8 14.7 52.19
 0 -6 -8 114.89 32.7
 0 -6 -8 135.99 63.89
 -1 -6 -8 230.48 64.29
 -1 -6 -8 163.18 59.39
 -2 -6 -8 94.19 96.79
 -2 -6 -8 87.29 86.89
 -3 -6 -8 116.09 101.99
 -4 -6 -8 -113.29 103.99
 -4 -6 -8 17.1 39.1
 -5 -6 -8 195.78 117.89
 5 -7 -8 31.6 45
 4 -7 -8 -4.1 64.49
 4 -7 -8 -5.2 30.9
 3 -7 -8 6.9 29.4
 3 -7 -8 -32.7 51.19
 3 -7 -8 64.69 97.49
 2 -7 -8 145.19 48.5
 2 -7 -8 8.6 70.79
 2 -7 -8 57.19 62.89
 1 -7 -8 104.59 105.49
 1 -7 -8 114.59 38.1
 0 -7 -8 355.26 103.39
 -1 -7 -8 53.89 57.99
 -2 -7 -8 -35.9 74.79
 -2 -7 -8 -83.59 86.09
 -3 -7 -8 69.29 62.59
 -3 -7 -8 196.28 119.49
 -4 -7 -8 151.98 99.79
 -5 -7 -8 94.89 103.79
 5 -8 -8 25.5 31.8
 4 -8 -8 19.5 57.29
 3 -8 -8 23.2 31.7
 1 -8 -8 49.7 65.19
 -1 -8 -8 -50.09 75.99
 -3 -8 -8 77.19 97.79
 1 -9 -8 44.4 41.8
 2 8 -9 152.58 102.09
 1 8 -9 47.8 111.79
 0 8 -9 118.39 87.99
 -1 8 -9 -30 138.79
 -2 8 -9 -94.19 66.79
 -3 8 -9 79.09 73.49
 6 7 -9 6.1 77.59
 5 7 -9 -25.9 124.99
 4 7 -9 -26.1 89.19
 3 7 -9 94.09 85.59
 2 7 -9 16.2 135.59
 1 7 -9 91.89 91.29
 0 7 -9 11 83.59
 -1 7 -9 14.8 88.09
 -2 7 -9 147.79 106.49
 -3 7 -9 -50.89 127.89
 -4 7 -9 159.38 124.59
 7 6 -9 85.89 70.79
 6 6 -9 29.4 125.49
 5 6 -9 37.5 85.29
 4 6 -9 163.78 74.29
 3 6 -9 7.5 65.39
 2 6 -9 149.09 71.89
 1 6 -9 33.7 99.49
 0 6 -9 159.48 80.49
 -1 6 -9 34.3 79.49
 -2 6 -9 -31 77.49
 -3 6 -9 85.99 109.69
 -4 6 -9 199.68 132.29
 -5 6 -9 76.09 70.19
 8 5 -9 21.2 73.09
 7 5 -9 380.26 129.49
 6 5 -9 71.09 87.49
 5 5 -9 -110.19 88.89
 4 5 -9 152.28 91.49
 3 5 -9 285.87 69.39
 2 5 -9 227.58 61.79
 1 5 -9 88.79 57.69
 0 5 -9 141.69 86.39
 -1 5 -9 525.75 78.59
 -2 5 -9 365.46 79.39
 -3 5 -9 115.39 101.69
 -4 5 -9 -81.09 75.69
 -5 5 -9 153.88 122.89
 -6 5 -9 171.68 63.69
 8 4 -9 -173.78 130.79
 7 4 -9 34 86.69
 6 4 -9 50.69 96.59
 5 4 -9 93.89 66.89
 4 4 -9 129.39 59.19
 3 4 -9 -31.2 73.29
 2 4 -9 -43.8 52.29
 1 4 -9 614.34 84.29
 0 4 -9 269.87 60.49
 -1 4 -9 67.29 76.89
 -2 4 -9 7.7 83.59
 -3 4 -9 303.57 91.49
 3 -4 9 154.68 29.2
 -4 4 -9 395.86 96.09
 -5 4 -9 17 94.79
 -6 4 -9 7.1 61.19
 9 3 -9 -22.1 73.99
 8 3 -9 -18.4 89.19
 7 3 -9 56.39 69.19
 6 3 -9 9 66.79
 5 3 -9 173.58 84.19
 4 3 -9 322.37 79.89
 3 3 -9 413.26 61.89
 2 3 -9 266.97 69.99
 1 3 -9 104.09 66.19
 0 3 -9 125.79 47.5
 -1 3 -9 220.78 75.49
 -2 3 -9 291.77 75.29
 -3 3 -9 -79.39 53.89
 -4 3 -9 294.07 80.09
 -5 3 -9 169.38 76.59
 -6 3 -9 106.69 56.39
 7 -3 9 179.78 92.89
 8 2 -9 95.19 78.49
 7 2 -9 -163.28 112.19
 6 2 -9 308.67 98.59
 5 2 -9 232.58 60.79
 4 2 -9 414.06 62.09
 3 2 -9 -70.69 64.79
 2 2 -9 15.6 44.1
 1 2 -9 415.36 67.89
 0 2 -9 818.82 78.79
 -1 2 -9 17.9 40.7
 1 -2 9 85.89 27.5
 -2 2 -9 41.3 62.19
 -3 2 -9 298.77 54.89
 -4 2 -9 171.18 53.89
 -5 2 -9 -27.2 70.59
 5 -2 9 18.7 36.5
 -6 2 -9 3.6 37.7
 6 -2 9 3.7 17.9
 7 -2 9 118.89 106.79
 8 -2 9 187.28 109.59
 9 1 -9 7.9 64.09
 8 1 -9 4.8 88.49
 7 1 -9 441.06 193.28
 6 1 -9 115.49 66.89
 5 1 -9 46.9 53.59
 4 1 -9 -7.5 46.3
 3 1 -9 258.47 50.09
 2 1 -9 535.25 70.09
 1 1 -9 86.09 39.4
 -1 -1 9 63.79 34.6
 -1 -1 9 45.9 37.2
 0 1 -9 246.58 43.1
 0 -1 9 140.09 33.2
 0 -1 9 173.28 36.7
 -1 1 -9 381.96 44.9
 1 -1 9 322.37 35.2
 1 -1 9 217.78 51.79
 -2 1 -9 540.25 64.69
 2 -1 9 552.04 44.4
 2 -1 9 559.44 52.09
 -3 1 -9 261.67 44.1
 -4 1 -9 13.5 39.6
 4 -1 9 7.8 40.7
 6 -1 9 31.2 29.3
 7 -1 9 101.19 68.49
 8 -1 9 22.3 103.99
 9 0 -9 30.2 85.89
 8 0 -9 -19.2 126.19
 7 0 -9 12.5 108.69
 6 0 -9 62.99 67.79
 5 0 -9 450.05 65.89
 4 0 -9 115.39 65.49
 3 0 -9 21.3 42.2
 2 0 -9 126.59 56.09
 -2 0 9 86.59 48.2
 -2 0 9 47.9 45.1
 1 0 -9 289.97 54.19
 -1 0 9 225.88 59.09
 -1 0 9 228.78 42.5
 -1 0 9 185.18 37.2
 0 0 -9 640.54 56.49
 0 0 9 861.81 71.69
 0 0 9 750.12 55.49
 0 0 9 654.33 61.79
 -1 0 -9 232.08 46
 1 0 9 189.08 43
 1 0 9 131.09 31.8
 -2 0 -9 263.67 50.09
 2 0 9 280.37 44.2
 -3 0 -9 483.15 53.39
 3 0 9 484.85 74.09
 3 0 9 442.86 43.4
 -4 0 -9 36.6 34.7
 4 0 9 23.6 57.79
 4 0 9 150.28 47.8
 -5 0 -9 101.79 38
 5 0 9 -7.5 38
 6 0 9 -46.6 58.29
 6 0 9 17 28.8
 7 0 9 213.98 62.29
 9 -1 -9 17.3 37.3
 8 -1 -9 69.69 102.09
 7 -1 -9 497.35 89.39
 6 -1 -9 -5.4 63.49
 5 -1 -9 13 52.59
 -5 1 9 22 22
 4 -1 -9 71.09 47.5
 -4 1 9 64.69 30
 3 -1 -9 363.66 65.09
 2 -1 -9 730.63 57.99
 -2 1 9 648.74 69.49
 -2 1 9 669.93 59.59
 1 -1 -9 41.2 31.3
 -1 1 9 14.7 29.2
 -1 1 9 59.99 33.3
 -1 1 9 74.39 37
 0 -1 -9 190.68 31.7
 0 1 9 225.68 41.3
 0 1 9 145.09 41
 0 1 9 159.38 54.89
 -1 -1 -9 356.96 34
 1 1 9 299.77 42.7
 1 1 9 334.37 52.19
 -2 -1 -9 346.07 41.3
 2 1 9 392.46 75.19
 2 1 9 381.66 40.6
 -3 -1 -9 206.68 61.79
 -3 -1 -9 207.98 28.5
 -3 -1 -9 362.96 45.1
 3 1 9 324.47 32.2
 3 1 9 305.27 71.99
 -4 -1 -9 85.19 39.3
 -4 -1 -9 -6.3 24.8
 -4 -1 -9 20.9 67.19
 4 1 9 -14.4 39.1
 4 1 9 23.9 36.1
 -5 -1 -9 323.47 43.6
 -5 -1 -9 503.55 86.19
 5 1 9 402.76 47.5
 6 1 9 148.49 46.3
 8 -2 -9 34.8 91.09
 7 -2 -9 140.19 106.79
 6 -2 -9 305.97 94.99
 6 -2 -9 154.88 39.5
 5 -2 -9 267.97 39.9
 5 -2 -9 274.07 59.09
 4 -2 -9 211.18 50.39
 3 -2 -9 87.79 40.8
 2 -2 -9 145.09 37.9
 -2 2 9 180.28 38.1
 1 -2 -9 319.97 55.89
 1 -2 -9 320.47 37.2
 -1 2 9 363.66 45.7
 0 -2 -9 637.34 52.79
 0 -2 -9 749.82 62.29
 0 -2 -9 706.03 77.09
 0 2 9 639.94 53.99
 0 2 9 748.63 82.69
 -1 -2 -9 -5.1 59.79
 -1 -2 -9 122.59 27.3
 -1 -2 -9 82.99 35.9
 1 2 9 21.7 26.8
 1 2 9 74.79 49.8
 -2 -2 -9 97.29 64.49
 -2 -2 -9 45.8 45.4
 -2 -2 -9 124.29 28.1
 2 2 9 115.29 28.2
 2 2 9 172.68 75.19
 -3 -2 -9 283.57 52.69
 -3 -2 -9 347.87 30.3
 -3 -2 -9 371.26 61.39
 3 2 9 249.88 31.3
 -4 -2 -9 444.56 96.89
 4 2 9 239.68 31.9
 4 2 9 282.17 29.3
 -5 -2 -9 135.69 81.99
 -5 -2 -9 4 49.5
 5 2 9 42.1 27
 5 2 9 30.9 30
 -6 -2 -9 -76.99 85.89
 6 2 9 14.3 21
 -7 -2 -9 18.7 80.49
 8 -3 -9 36.6 98.09
 7 -3 -9 -84.29 123.19
 6 -3 -9 117.79 90.79
 -6 3 9 24.5 41
 5 -3 -9 45.7 31.3
 5 -3 -9 37.7 73.69
 -5 3 9 32.9 33.6
 4 -3 -9 203.38 36.9
 4 -3 -9 163.78 57.39
 -4 3 9 195.48 42.5
 3 -3 -9 332.87 49.1
 -3 3 9 300.87 61.39
 2 -3 -9 355.26 55.19
 2 -3 -9 282.87 59.09
 -2 3 9 274.77 51.89
 1 -3 -9 92.29 36
 1 -3 -9 67.19 39.1
 1 -3 -9 114.19 49.8
 -1 3 9 118.29 49.3
 0 -3 -9 91.19 42.1
 0 -3 -9 74.79 28.9
 0 -3 -9 7.1 46.4
 0 3 9 72.99 20.2
 0 3 9 52.89 71.29
 -1 -3 -9 242.68 70.29
 -1 -3 -9 336.87 62.79
 -1 -3 -9 245.58 27.7
 1 3 9 375.36 81.19
 1 3 9 254.37 28.1
 -2 -3 -9 396.36 58.39
 -2 -3 -9 275.47 98.19
 2 3 9 309.77 84.79
 -3 -3 -9 77.09 54.59
 -3 -3 -9 41.9 45.7
 3 3 9 3.3 56.39
 -4 -3 -9 240.98 99.99
 -4 -3 -9 34.8 41.3
 4 3 9 119.99 64.29
 -5 -3 -9 275.07 119.49
 -6 -3 -9 138.59 94.99
 -7 -3 -9 8.3 113.09
 8 -4 -9 224.18 125.99
 7 -4 -9 38.9 94.69
 6 -4 -9 48.9 96.19
 -6 4 9 132.39 42.7
 5 -4 -9 266.67 55.99
 -5 4 9 208.88 37.1
 -4 4 9 92.09 53.59
 3 -4 -9 108.89 62.39
 3 -4 -9 40.4 46.6
 -3 4 9 113.19 60.39
 2 -4 -9 34.7 55.19
 2 -4 -9 108.99 48.4
 2 -4 -9 6 41.7
 -2 4 9 17.3 43.9
 -2 4 9 83.69 37.8
 1 -4 -9 672.13 55.39
 1 -4 -9 439.26 84.19
 1 -4 -9 538.55 53.89
 -1 4 9 531.35 46.4
 -1 4 9 625.54 83.89
 0 -4 -9 295.97 49.3
 0 -4 -9 342.07 68.19
 0 -4 -9 318.37 58.19
 0 -4 -9 344.87 34.6
 0 4 9 438.06 63.09
 -1 -4 -9 3 13.9
 -1 -4 -9 13.2 70.19
 -1 -4 -9 41.7 47.8
 1 4 9 -20.4 77.99
 -2 -4 -9 27.4 44.8
 -2 -4 -9 117.59 81.59
 2 4 9 -68.59 60.09
 -3 -4 -9 97.89 35.4
 -3 -4 -9 117.29 61.39
 3 4 9 161.48 66.99
 -5 -4 -9 -60.09 92.09
 -5 -4 -9 -1.4 25.7
 -6 -4 -9 184.68 102.19
 -7 -4 -9 35 82.09
 8 -5 -9 39 106.09
 7 -5 -9 -128.59 140.09
 6 -5 -9 105.19 88.39
 5 -5 -9 -9.3 28
 -5 5 9 -11.4 46.3
 4 -5 -9 72.39 74.09
 4 -5 -9 29.6 41.3
 -4 5 9 -5 52.59
 3 -5 -9 216.08 39.2
 3 -5 -9 241.78 73.39
 -3 5 9 142.89 47.4
 2 -5 -9 203.38 68.19
 2 -5 -9 154.98 36.2
 2 -5 -9 65.29 48.7
 -2 5 9 155.18 48.9
 1 -5 -9 0.5 22.3
 1 -5 -9 -12 41.5
 1 -5 -9 -1.5 42.8
 1 -5 -9 -59.49 56.09
 -1 5 9 -89.89 51.19
 0 -5 -9 28.8 66.39
 0 -5 -9 7.1 78.19
 0 5 9 20 55.29
 -1 -5 -9 456.15 67.99
 -1 -5 -9 551.94 88.09
 1 5 9 672.33 78.09
 -2 -5 -9 429.76 94.49
 -3 -5 -9 188.58 69.79
 -4 -5 -9 150.88 99.69
 -5 -5 -9 33 123.09
 -5 -5 -9 27.4 43.1
 -6 -5 -9 128.29 132.19
 -6 -5 -9 11.6 51.69
 7 -6 -9 132.99 94.39
 6 -6 -9 16.3 51.09
 5 -6 -9 4.1 72.89
 5 -6 -9 5.3 28.6
 4 -6 -9 -83.79 65.69
 4 -6 -9 19 30.7
 3 -6 -9 3.1 27.5
 3 -6 -9 0.1 101.49
 3 -6 -9 69.29 41.5
 2 -6 -9 54.49 73.89
 2 -6 -9 263.77 249.58
 2 -6 -9 135.19 55.29
 1 -6 -9 144.69 67.69
 1 -6 -9 85.89 49.8
 1 -6 -9 103.39 98.79
 0 -6 -9 159.58 98.09
 0 -6 -9 53.99 57.69
 -1 -6 -9 -57.89 87.59
 -1 -6 -9 32.2 63.89
 -2 -6 -9 53.59 66.69
 -2 -6 -9 -30.9 79.19
 -3 -6 -9 -19 40.5
 -3 -6 -9 71.39 105.39
 -4 -6 -9 117.99 80.09
 -4 -6 -9 -15.9 40.3
 -5 -6 -9 24.5 96.49
 -5 -6 -9 31.6 25.6
 5 -7 -9 -0.3 61.99
 4 -7 -9 -27.2 48.5
 4 -7 -9 19.4 75.59
 3 -7 -9 71.59 106.19
 2 -7 -9 37.9 65.69
 2 -7 -9 3.1 74.59
 2 -7 -9 23.2 56.59
 1 -7 -9 -70.99 86.09
 1 -7 -9 43.7 52.39
 0 -7 -9 75.89 95.69
 0 -7 -9 124.49 63.69
 -1 -7 -9 107.69 80.29
 -1 -7 -9 -14.1 106.49
 -2 -7 -9 10.8 57.09
 -2 -7 -9 53.79 79.49
 -3 -7 -9 23.2 104.09
 -4 -7 -9 -33.8 77.19
 4 -8 -9 -4.2 26.3
 2 -8 -9 6.4 48.3
 1 -8 -9 61.89 60.99
 0 -8 -9 38.8 70.19
 -1 -8 -9 31.1 81.59
 -2 -8 -9 -16.1 126.59
 2 8 -10 -12.2 72.79
 1 8 -10 56.49 104.69
 0 8 -10 -4.7 97.09
 -1 8 -10 78.89 94.79
 -2 8 -10 5.1 73.69
 5 7 -10 -20.8 104.39
 4 7 -10 19.2 89.79
 3 7 -10 21.8 75.19
 2 7 -10 -107.19 133.79
 1 7 -10 154.38 93.59
 0 7 -10 -134.89 94.49
 -1 7 -10 19.2 143.89
 -2 7 -10 39 132.49
 -3 7 -10 5.3 91.69
 -4 7 -10 36.3 63.69
 6 6 -10 -194.38 90.89
 5 6 -10 3.8 91.99
 4 6 -10 248.68 112.69
 3 6 -10 11.6 94.49
 2 6 -10 132.59 76.49
 1 6 -10 -25.2 108.49
 0 6 -10 -5.2 112.09
 -1 6 -10 -1.1 109.69
 -2 6 -10 145.39 86.79
 -3 6 -10 250.27 104.29
 -4 6 -10 114.09 96.19
 7 5 -10 119.79 80.69
 6 5 -10 139.19 121.69
 5 5 -10 121.59 68.29
 4 5 -10 142.59 71.09
 3 5 -10 -136.29 89.19
 2 5 -10 174.88 65.19
 1 5 -10 -24 62.99
 0 5 -10 244.68 100.09
 -1 5 -10 20.7 74.29
 -2 5 -10 67.59 108.39
 -3 5 -10 127.29 77.29
 -4 5 -10 10.9 118.89
 -5 5 -10 52.29 75.59
 8 4 -10 -21.1 73.99
 7 4 -10 160.58 88.69
 6 4 -10 21 71.29
 5 4 -10 -26.8 93.19
 4 4 -10 86.09 84.09
 3 4 -10 151.98 61.89
 2 4 -10 484.75 72.59
 1 4 -10 33.4 77.29
 0 4 -10 18.6 57.69
 -1 4 -10 147.69 62.09
 -2 4 -10 99.89 61.09
 -3 4 -10 146.79 72.69
 -4 4 -10 69.89 66.59
 -5 4 -10 63.49 62.49
 -6 4 -10 118.39 83.29
 7 3 -10 72.99 80.19
 6 3 -10 -14.1 63.89
 5 3 -10 232.38 67.09
 4 3 -10 173.18 87.29
 3 3 -10 147.59 56.69
 2 3 -10 26 49.8
 1 3 -10 491.65 64.49
 0 3 -10 291.47 55.89
 -1 3 -10 97.19 75.39
 -2 3 -10 -43.2 51.69
 2 -3 10 54.09 35.4
 -3 3 -10 401.36 88.09
 3 -3 10 386.86 35.8
 -4 3 -10 227.18 64.49
 -5 3 -10 46.1 43.2
 -6 3 -10 16 48.7
 7 -3 10 94.89 70.29
 8 2 -10 -8.5 78.19
 7 2 -10 100.29 124.39
 6 2 -10 353.16 107.19
 5 2 -10 -22.4 61.79
 4 2 -10 183.88 69.39
 3 2 -10 86.89 70.89
 2 2 -10 388.46 58.09
 1 2 -10 56.49 45.4
 0 2 -10 50.19 44.4
 -1 2 -10 473.75 58.79
 1 -2 10 422.96 50.69
 -2 2 -10 437.56 58.09
 2 -2 10 345.77 42.4
 -3 2 -10 109.19 73.99
 -4 2 -10 48.5 72.69
 5 -2 10 724.63 388.36
 -6 2 -10 35.3 45.1
 6 -2 10 -9.1 25.4
 7 -2 10 -42.4 79.69
 8 1 -10 108.29 94.89
 7 1 -10 40.2 122.59
 6 1 -10 137.09 101.49
 5 1 -10 305.67 62.69
 4 1 -10 263.97 75.49
 3 1 -10 251.27 52.69
 2 1 -10 321.37 53.99
 1 1 -10 359.06 49
 0 1 -10 467.85 66.19
 0 -1 10 439.66 57.29
 -1 1 -10 19.7 55.19
 1 -1 10 36.2 29.4
 -2 1 -10 12.6 56.69
 2 -1 10 40.7 25.5
 -3 1 -10 186.88 66.29
 -4 1 -10 225.18 48.6
 5 -1 10 2365.86 493.35
 -6 1 -10 -2 32.5
 6 -1 10 15.6 38
 7 -1 10 -66.09 94.99
 8 0 -10 -119.29 92.29
 7 0 -10 261.07 98.19
 6 0 -10 231.38 102.49
 5 0 -10 81.59 75.69
 4 0 -10 620.64 83.59
 -4 0 10 647.54 53.19
 3 0 -10 501.85 60.39
 -3 0 10 725.73 67.79
 2 0 -10 182.38 59.49
 -2 0 10 169.48 41.9
 1 0 -10 17.7 37
 -1 0 10 165.88 52.79
 -1 0 10 75.99 40
 0 0 -10 21.1 35.3
 0 0 10 51.19 49
 0 0 10 101.99 45.6
 -1 0 -10 719.63 57.19
 1 0 10 695.03 86.29
 1 0 10 736.93 56.59
 -2 0 -10 436.96 56.19
 2 0 10 356.86 51.59
 -3 0 -10 -27.7 46.8
 3 0 10 -43.6 44
 3 0 10 85.19 69.59
 -4 0 -10 79.19 35.1
 4 0 10 47.5 38.3
 -5 0 -10 17.2 35.7
 5 0 10 -13.8 25.9
 6 0 10 178.78 48.5
 7 0 10 1.9 15.2
 8 -1 -10 -41.5 133.19
 7 -1 -10 37.5 121.89
 6 -1 -10 220.98 71.19
 5 -1 -10 285.17 84.39
 -5 1 10 313.87 36.7
 4 -1 -10 109.39 49.9
 -4 1 10 86.59 37.6
 3 -1 -10 266.47 65.39
 -3 1 10 376.86 49.6
 2 -1 -10 243.58 42.2
 -2 1 10 227.68 38.6
 1 -1 -10 401.46 45.6
 -1 1 10 472.75 47.2
 -1 1 10 429.06 65.09
 0 -1 -10 481.45 53.69
 0 1 10 430.26 45.4
 0 1 10 497.25 52.89
 -1 -1 -10 -43.8 36.6
 1 1 10 -54.59 28.1
 1 1 10 99.29 52.79
 -2 -1 -10 -15.7 36.5
 -2 -1 -10 14 28.9
 2 1 10 6 52.89
 2 1 10 75.89 44.9
 -3 -1 -10 254.07 38.4
 3 1 10 213.28 42
 3 1 10 184.88 59.89
 -4 -1 -10 179.98 75.29
 -4 -1 -10 306.07 43.3
 4 1 10 265.67 47
 5 1 10 46 39.5
 5 1 10 -3.5 34.2
 6 1 10 -3.3 22.2
 8 -2 -10 73.29 95.39
 7 -2 -10 62.09 88.39
 6 -2 -10 122.59 98.89
 5 -2 -10 18.8 54.29
 5 -2 -10 53.49 35.9
 4 -2 -10 76.29 67.89
 3 -2 -10 152.58 60.49
 2 -2 -10 331.87 62.39
 -2 2 10 311.07 42.8
 1 -2 -10 49.8 45.2
 -1 2 10 129.09 42.5
 -1 2 10 56.89 40
 0 -2 -10 34.5 37
 0 -2 -10 16.5 44.6
 0 -2 -10 25.6 45.1
 0 2 10 -27.5 74.69
 0 2 10 84.69 28.4
 -1 -2 -10 431.06 80.19
 -1 -2 -10 325.27 59.69
 -1 -2 -10 445.16 40.3
 1 2 10 373.26 47.1
 1 2 10 510.95 88.49
 -2 -2 -10 484.95 80.29
 -2 -2 -10 460.05 41.7
 -2 -2 -10 292.37 73.79
 2 2 10 409.56 65.59
 2 2 10 385.86 45
 -3 -2 -10 -19 38.2
 -3 -2 -10 -30.5 58.69
 3 2 10 193.38 85.69
 3 2 10 29.5 21.7
 -4 -2 -10 109.59 73.49
 4 2 10 56.29 25.3
 4 2 10 64.89 50.39
 -5 -2 -10 73.59 37
 -5 -2 -10 -233.08 125.89
 5 2 10 23.3 31.5
 -6 -2 -10 -54.99 94.39
 -7 -2 -10 1.1 83.39
 8 -3 -10 198.88 137.89
 7 -3 -10 -40.2 94.59
 6 -3 -10 156.58 69.69
 -5 3 10 81.89 56.29
 4 -3 -10 56.79 35.7
 -4 3 10 147.49 64.69
 3 -3 -10 -7.5 47.1
 -3 3 10 73.59 45.5
 2 -3 -10 14.8 51.09
 2 -3 -10 22.8 57.29
 1 -3 -10 239.58 62.89
 1 -3 -10 384.06 64.19
 1 -3 -10 448.96 52.09
 -1 3 10 350.96 47.2
 -1 3 10 408.26 62.59
 0 -3 -10 332.07 57.09
 0 -3 -10 329.67 39.6
 0 -3 -10 358.66 54.99
 0 3 10 455.75 65.09
 0 3 10 478.05 41
 -1 -3 -10 66.49 28.1
 -1 -3 -10 -1.7 38.1
 -1 -3 -10 176.38 52.39
 1 3 10 15.1 57.49
 -2 -3 -10 21.5 30.5
 -2 -3 -10 65.69 14
 -2 -3 -10 98.59 55.79
 2 3 10 62.59 64.89
 -3 -3 -10 497.85 72.79
 3 3 10 434.06 74.29
 -4 -3 -10 263.97 99.39
 4 3 10 329.07 105.09
 -5 -3 -10 -5.8 90.09
 -5 -3 -10 -7.4 17.9
 5 3 10 66.89 76.49
 -6 -3 -10 55.59 98.59
 -7 -3 -10 10.8 60.59
 8 -4 -10 92.89 89.09
 7 -4 -10 -56.99 118.49
 6 -4 -10 137.89 111.19
 5 -4 -10 16.9 23.7
 -5 4 10 19.9 37.4
 4 -4 -10 -4.7 38.4
 -4 4 10 37.7 62.09
 3 -4 -10 61.29 44.1
 3 -4 -10 138.79 68.19
 -3 4 10 332.67 106.39
 2 -4 -10 323.07 54.29
 2 -4 -10 137.89 86.99
 -2 4 10 222.08 57.29
 1 -4 -10 -29.2 56.49
 1 -4 -10 167.18 57.29
 1 -4 -10 59.79 44.1
 -1 4 10 -4.5 52.69
 -1 4 10 -16.4 40.4
 0 -4 -10 71.19 48
 0 -4 -10 112.69 29.4
 0 -4 -10 206.28 58.59
 0 4 10 42.1 59.39
 -1 -4 -10 81.59 50.89
 -1 -4 -10 139.29 55.79
 -1 -4 -10 110.69 19.4
 1 4 10 200.78 88.09
 -2 -4 -10 264.57 84.59
 2 4 10 262.97 68.39
 -3 -4 -10 38.1 41.4
 -3 -4 -10 32.3 64.49
 3 4 10 174.18 76.29
 -4 -4 -10 70.59 77.19
 -4 -4 -10 2.6 28.7
 4 4 10 14.6 78.59
 -5 -4 -10 151.68 87.99
 -5 -4 -10 -14.9 34.5
 -6 -4 -10 49 87.49
 7 -5 -10 131.29 144.79
 6 -5 -10 201.58 94.19
 5 -5 -10 17.8 38.7
 -5 5 10 60.49 40.4
 4 -5 -10 222.18 82.99
 -4 5 10 213.48 51.79
 3 -5 -10 47.9 72.79
 3 -5 -10 96.89 31.5
 -3 5 10 81.99 70.59
 2 -5 -10 43.9 35.2
 2 -5 -10 83.59 68.79
 2 -5 -10 90.89 36
 -2 5 10 129.19 52.89
 1 -5 -10 9.5 61.29
 1 -5 -10 255.57 87.29
 1 -5 -10 130.89 57.49
 0 -5 -10 99.49 54.49
 0 -5 -10 138.09 36.1
 0 -5 -10 199.58 78.39
 0 5 10 126.29 62.09
 -1 -5 -10 171.08 84.79
 1 5 10 156.58 67.99
 -2 -5 -10 171.78 96.89
 2 5 10 235.68 111.69
 -3 -5 -10 42.2 28.7
 -3 -5 -10 29.3 70.69
 3 5 10 94.39 81.19
 -4 -5 -10 16.5 43.4
 -4 -5 -10 21.8 105.69
 -5 -5 -10 188.28 89.79
 6 -6 -10 -9.3 69.09
 5 -6 -10 3.5 39.4
 4 -6 -10 41.4 74.79
 4 -6 -10 35.7 31.1
 -4 6 10 -24.9 49.9
 3 -6 -10 149.88 75.99
 3 -6 -10 162.48 45
 2 -6 -10 10.2 24
 2 -6 -10 -87.59 107.89
 2 -6 -10 106.59 64.39
 -2 6 10 34.8 61.89
 1 -6 -10 32.6 68.59
 1 -6 -10 -34.7 65.39
 0 -6 -10 -31 80.29
 0 -6 -10 24.5 88.39
 0 6 10 -36.8 61.79
 -1 -6 -10 -48.3 67.69
 -1 -6 -10 71.89 63.19
 -2 -6 -10 274.07 79.69
 -2 -6 -10 100.09 87.59
 -3 -6 -10 -2 86.19
 -3 -6 -10 112.09 116.99
 -4 -6 -10 10.7 23.1
 -4 -6 -10 -52.19 71.19
 -5 -6 -10 155.88 74.79
 5 -7 -10 29.7 100.29
 4 -7 -10 -13.6 58.89
 3 -7 -10 -4.8 24.1
 2 -7 -10 -6.5 54.69
 1 -7 -10 413.16 69.99
 0 -7 -10 55.39 70.19
 -1 -7 -10 66.29 121.79
 -2 -7 -10 28.7 85.09
 -3 -7 -10 47.4 134.29
 -4 -7 -10 127.39 82.79
 1 -8 -10 9.5 42.2
 0 -8 -10 33.2 99.49
 -1 -8 -10 108.09 84.99
 -2 -8 -10 38.5 127.69
 5 7 -11 -85.59 111.79
 3 7 -11 -28.7 109.39
 2 7 -11 -1.6 104.89
 1 7 -11 168.28 98.89
 0 7 -11 60.39 136.79
 -1 7 -11 183.98 128.59
 -2 7 -11 -84.79 89.79
 -3 7 -11 41.4 63.99
 6 6 -11 6.1 79.69
 3 6 -11 60.19 116.39
 2 6 -11 -31.8 86.29
 1 6 -11 114.89 105.09
 0 6 -11 172.88 105.69
 -1 6 -11 198.68 105.29
 -2 6 -11 29.6 145.09
 -3 6 -11 202.18 101.39
 -4 6 -11 -12.8 70.49
 7 5 -11 64.79 80.39
 5 5 -11 11.7 108.19
 4 5 -11 135.59 98.09
 3 5 -11 139.89 68.79
 2 5 -11 -16.5 88.69
 1 5 -11 188.98 81.49
 0 5 -11 0 109.99
 -1 5 -11 194.28 76.09
 -2 5 -11 45.2 112.09
 -3 5 -11 148.59 93.29
 -4 5 -11 -4.1 97.19
 -5 5 -11 77.39 65.19
 6 4 -11 7.5 79.39
 5 4 -11 300.67 105.99
 4 4 -11 145.59 94.49
 3 4 -11 81.09 62.79
 2 4 -11 63.99 90.79
 1 4 -11 232.28 64.89
 0 4 -11 283.77 91.19
 -1 4 -11 68.29 66.19
 -2 4 -11 95.09 64.79
 -3 4 -11 129.89 71.79
 -4 4 -11 199.18 76.79
 -5 4 -11 17.9 95.29
 6 3 -11 33.6 74.89
 5 3 -11 78.99 68.69
 4 3 -11 -30.2 62.89
 3 3 -11 177.48 63.79
 2 3 -11 201.68 63.09
 1 3 -11 76.99 74.59
 0 3 -11 116.79 75.99
 -1 3 -11 73.39 79.09
 -2 3 -11 140.59 58.29
 2 -3 11 138.79 40.6
 -3 3 -11 232.08 85.49
 -4 3 -11 -85.79 69.69
 -5 3 -11 29.6 37.3
 5 -3 11 7.8 21.7
 8 2 -11 -18.5 54.49
 7 2 -11 119.79 85.49
 6 2 -11 182.38 72.39
 5 2 -11 321.07 72.09
 4 2 -11 113.79 62.79
 3 2 -11 83.99 56.39
 2 2 -11 183.18 52.69
 1 2 -11 445.36 63.29
 0 2 -11 412.46 58.49
 -1 2 -11 130.09 49.99
 1 -2 11 -43.2 45.7
 -2 2 -11 10.1 49.2
 2 -2 11 87.69 47.1
 -3 2 -11 121.09 58.59
 -4 2 -11 102.09 50.59
 -5 2 -11 33.8 49.7
 5 -2 11 38.7 32.1
 -6 2 -11 50.09 27.7
 6 -2 11 3.5 15.5
 7 -2 11 97.69 78.89
 8 1 -11 161.18 147.79
 7 1 -11 183.48 94.29
 6 1 -11 46.1 87.39
 5 1 -11 -12.9 62.89
 4 1 -11 84.99 59.99
 3 1 -11 802.22 94.09
 2 1 -11 722.03 70.29
 1 1 -11 24.9 43
 0 1 -11 296.37 50.89
 0 -1 11 317.77 46.4
 -1 1 -11 195.88 107.09
 1 -1 11 90.79 48.9
 -2 1 -11 439.76 71.99
 2 -1 11 367.56 38.6
 -3 1 -11 93.99 47.6
 -4 1 -11 37.8 63.19
 4 -1 11 2.3 25.3
 -5 1 -11 41.5 33
 5 -1 11 3.7 23.6
 -6 1 -11 -13.3 41
 6 -1 11 -12.5 22
 8 0 -11 258.07 95.29
 7 0 -11 -163.18 134.49
 6 0 -11 -54.89 72.89
 5 0 -11 104.09 64.39
 4 0 -11 481.75 65.69
 -4 0 11 411.76 52.39
 3 0 -11 121.79 70.79
 -3 0 11 1.4 38.9
 2 0 -11 -43.1 42.3
 1 0 -11 127.29 59.69
 0 0 -11 568.54 54.69
 -1 0 -11 122.89 54.79
 1 0 11 141.19 55.19
 1 0 11 153.18 51.59
 2 0 11 251.07 196.28
 -3 0 -11 236.98 42.7
 3 0 11 103.09 63.69
 -4 0 -11 85.99 52.29
 4 0 11 31.7 31.8
 -5 0 -11 63.89 45.6
 5 0 11 -19.9 30.8
 6 0 11 -38.8 68.49
 6 0 11 20.9 38.4
 8 -1 -11 -36.9 92.39
 7 -1 -11 229.88 108.79
 6 -1 -11 204.28 107.79
 5 -1 -11 93.79 86.49
 4 -1 -11 -42.9 49.3
 -4 1 11 -89.79 45.5
 3 -1 -11 377.86 81.29
 -3 1 11 582.94 64.19
 2 -1 -11 629.84 60.09
 -2 1 11 546.25 58.39
 1 -1 -11 61.49 51.19
 0 -1 -11 198.38 37.4
 0 1 11 262.57 54.49
 -1 -1 -11 69.09 43.2
 1 1 11 113.99 32.9
 -2 -1 -11 554.44 55.09
 2 1 11 597.54 72.89
 2 1 11 371.76 66.49
 -3 -1 -11 109.89 40.4
 3 1 11 209.18 67.89
 3 1 11 46.9 29.3
 -4 -1 -11 46.6 30
 4 1 11 -6.9 25.8
 5 1 11 -13.3 22.6
 6 1 11 7.5 31.7
 7 1 11 -0.1 17.8
 8 -2 -11 286.87 108.39
 7 -2 -11 57.19 98.79
 6 -2 -11 93.79 72.59
 5 -2 -11 215.98 68.29
 4 -2 -11 61.59 55.59
 3 -2 -11 5.3 36.7
 2 -2 -11 91.69 37.8
 -2 2 11 61.89 40.8
 1 -2 -11 541.15 48.7
 -1 2 11 430.46 59.29
 0 -2 -11 103.59 64.89
 0 -2 -11 252.87 42.2
 0 2 11 231.88 41.9
 1 2 11 300.67 111.89
 -2 -2 -11 61.19 30.6
 -2 -2 -11 12.8 29.9
 -2 -2 -11 79.79 61.79
 2 2 11 38 32
 2 2 11 -12 61.99
 -3 -2 -11 147.69 97.79
 -3 -2 -11 148.59 42.3
 3 2 11 141.59 68.69
 -4 -2 -11 231.08 111.49
 4 2 11 185.28 78.69
 -5 -2 -11 164.48 99.59
 6 2 11 -21.4 21.4
 8 -3 -11 189.28 105.89
 7 -3 -11 75.89 93.29
 6 -3 -11 -27.2 79.39
 -6 3 11 83.89 60.99
 5 -3 -11 -20.5 25.2
 -5 3 11 91.09 48.8
 4 -3 -11 32 34.4
 -4 3 11 61.99 71.49
 3 -3 -11 113.89 44
 -3 3 11 36 51.29
 2 -3 -11 152.18 50.69
 1 -3 -11 -51.19 80.29
 1 -3 -11 -3.5 43.9
 -1 3 11 75.39 43.4
 -1 3 11 21.3 59.29
 0 -3 -11 -27.3 51.49
 0 -3 -11 -14.4 55.19
 0 -3 -11 63.39 36.7
 0 3 11 43.1 32.8
 0 3 11 66.09 86.89
 -1 -3 -11 234.38 60.59
 -1 -3 -11 280.67 37.2
 1 3 11 423.16 97.09
 -2 -3 -11 251.87 64.19
 2 3 11 226.88 102.69
 -3 -3 -11 14.4 63.09
 -3 -3 -11 128.09 42.8
 3 3 11 199.68 100.89
 -4 -3 -11 45.6 76.49
 -4 -3 -11 8.5 24.3
 4 3 11 24.8 75.89
 -5 -3 -11 29.2 136.49
 5 3 11 66.79 102.89
 -6 -3 -11 20.2 94.09
 8 -4 -11 26.3 88.09
 7 -4 -11 -184.78 135.89
 6 -4 -11 7.8 126.09
 -6 4 11 83.49 41.4
 5 -4 -11 12.8 27.5
 -5 4 11 121.49 49.5
 4 -4 -11 -1.4 28.1
 -4 4 11 66.59 73.09
 3 -4 -11 3.9 30.7
 3 -4 -11 64.79 74.29
 -3 4 11 12.8 50.79
 2 -4 -11 -14.1 25.2
 2 -4 -11 -18.4 37
 2 -4 -11 -7.7 59.19
 -2 4 11 167.58 80.79
 1 -4 -11 76.49 56.89
 1 -4 -11 228.58 49.9
 1 -4 -11 187.38 35.6
 -1 4 11 101.09 87.39
 -1 4 11 299.87 47.2
 0 -4 -11 113.39 42.7
 0 -4 -11 169.28 57.49
 0 -4 -11 129.79 51.79
 0 4 11 274.67 92.29
 -1 -4 -11 52.29 57.39
 -1 -4 -11 9.2 43.8
 1 4 11 89.49 73.29
 -2 -4 -11 -22.5 27.6
 -2 -4 -11 191.48 94.89
 2 4 11 -94.99 78.69
 -3 -4 -11 68.39 90.59
 -3 -4 -11 -1.3 25.4
 3 4 11 6.1 116.29
 -4 -4 -11 28.4 38.1
 -4 -4 -11 280.07 80.99
 4 4 11 114.09 121.99
 -5 -4 -11 167.98 117.79
 -5 -4 -11 -12.1 38.5
 -6 -4 -11 60.69 84.69
 7 -5 -11 22.5 129.79
 6 -5 -11 64.69 76.09
 5 -5 -11 15.2 40.1
 -5 5 11 -19.3 66.19
 4 -5 -11 23.1 41.3
 -4 5 11 64.29 63.89
 3 -5 -11 126.79 110.59
 -3 5 11 156.58 82.69
 2 -5 -11 75.69 72.59
 2 -5 -11 48.6 57.19
 2 -5 -11 130.49 174.68
 -2 5 11 180.98 63.09
 1 -5 -11 80.59 48.3
 1 -5 -11 -62.69 61.29
 1 -5 -11 47.4 47.5
 -1 5 11 26.3 93.89
 0 -5 -11 96.69 82.09
 0 -5 -11 -94.59 64.29
 0 5 11 -23.1 91.69
 -1 -5 -11 195.98 68.99
 -1 -5 -11 217.28 82.89
 1 5 11 88.99 103.79
 -2 -5 -11 -32.7 94.19
 -2 -5 -11 0.7 42.5
 2 5 11 13.1 84.89
 -3 -5 -11 13.1 38.4
 -3 -5 -11 56.39 78.39
 -4 -5 -11 -54.69 77.49
 -4 -5 -11 -0.8 27.5
 -5 -5 -11 9.4 36.3
 -5 -5 -11 6.4 91.09
 6 -6 -11 -17.5 70.69
 5 -6 -11 -33.1 40.2
 4 -6 -11 826.82 573.84
 3 -6 -11 56.19 78.09
 -3 6 11 90.69 85.99
 2 -6 -11 26.9 43.9
 2 -6 -11 -30.9 53.09
 2 -6 -11 56.39 53.49
 -2 6 11 19.9 61.69
 1 -6 -11 26.7 56.49
 1 -6 -11 75.99 63.79
 -1 6 11 48.2 68.89
 0 -6 -11 133.49 95.69
 0 -6 -11 165.08 66.09
 0 6 11 74.49 73.19
 -1 -6 -11 -77.29 100.99
 -1 -6 -11 105.29 73.49
 1 6 11 -47.8 73.49
 -2 -6 -11 18.1 86.39
 -2 -6 -11 -83.09 73.39
 -3 -6 -11 -27.3 70.69
 -4 -6 -11 -35.8 71.39
 -4 -6 -11 11.5 23.1
 5 -7 -11 20.4 48.2
 4 -7 -11 56.99 58.79
 2 -7 -11 20 32
 1 -7 -11 70.59 51.09
 0 -7 -11 130.69 97.69
 -1 -7 -11 15.4 73.49
 -2 -7 -11 -15.1 85.19
 -3 -7 -11 13.5 88.69
 1 -8 -11 79.39 63.89
 0 -8 -11 19.4 66.19
 3 7 -12 50.69 95.79
 2 7 -12 -47.2 108.89
 1 7 -12 72.09 77.49
 -1 7 -12 0.8 98.39
 -2 7 -12 -55.19 74.09
 2 6 -12 94.09 92.99
 1 6 -12 52.19 83.19
 0 6 -12 118.69 119.99
 -1 6 -12 23.5 122.09
 -2 6 -12 256.67 139.79
 -3 6 -12 -63.59 73.39
 4 5 -12 80.39 87.89
 3 5 -12 70.99 78.39
 2 5 -12 -37.2 64.19
 1 5 -12 -12.4 103.29
 0 5 -12 292.87 106.49
 -1 5 -12 7 71.39
 -2 5 -12 58.19 91.39
 -3 5 -12 76.79 116.09
 -4 5 -12 69.69 60.29
 5 4 -12 -13.8 72.79
 4 4 -12 -43.9 65.29
 3 4 -12 258.17 99.19
 2 4 -12 327.57 74.19
 1 4 -12 159.48 68.69
 0 4 -12 156.68 93.89
 -1 4 -12 107.69 66.69
 -2 4 -12 -1.4 66.99
 -3 4 -12 76.69 70.59
 -4 4 -12 -39.1 87.59
 6 3 -12 -24.6 83.39
 5 3 -12 137.59 69.89
 4 3 -12 45.3 69.89
 3 3 -12 7.3 87.79
 2 3 -12 336.47 91.69
 1 3 -12 80.69 60.39
 0 3 -12 321.47 62.69
 -1 3 -12 -2.2 58.69
 1 -3 12 246.58 84.09
 -2 3 -12 67.79 62.39
 -3 3 -12 109.69 56.69
 -4 3 -12 90.39 54.29
 -5 3 -12 30.1 48.9
 5 -3 12 -4.4 30.1
 7 2 -12 17.5 78.79
 6 2 -12 180.58 81.29
 5 2 -12 80.59 96.89
 4 2 -12 205.58 95.29
 3 2 -12 280.37 68.79
 2 2 -12 164.58 58.89
 1 2 -12 140.29 80.79
 0 2 -12 -9 53.59
 -1 2 -12 74.19 74.99
 1 -2 12 191.18 42.5
 2 -2 12 427.76 54.69
 -3 2 -12 78.39 55.69
 -4 2 -12 -17.6 58.89
 -5 2 -12 51.69 44.6
 5 -2 12 1.5 31
 -6 2 -12 16.2 40.8
 7 1 -12 97.39 94.19
 6 1 -12 24.8 87.79
 5 1 -12 83.29 93.49
 4 1 -12 338.47 92.19
 3 1 -12 139.69 62.09
 2 1 -12 60.39 54.49
 1 1 -12 229.68 55.29
 0 1 -12 170.08 51.79
 -1 1 -12 118.69 48.6
 1 -1 12 178.88 44.3
 -2 1 -12 17.4 68.49
 2 -1 12 93.79 46.8
 -3 1 -12 73.19 45.3
 -4 1 -12 72.59 53.69
 -5 1 -12 1.9 43.1
 5 -1 12 21.1 24.5
 6 -1 12 -32.2 30.2
 8 0 -12 170.98 136.39
 7 0 -12 -60.29 93.89
 6 0 -12 86.29 112.69
 5 0 -12 31.2 65.09
 4 0 -12 160.28 63.29
 -4 0 12 81.59 61.39
 3 0 -12 48.1 54.49
 2 0 -12 11.5 68.89
 1 0 -12 72.29 45.2
 0 0 -12 31.7 42
 -1 0 -12 367.96 51.99
 -2 0 -12 325.07 62.39
 2 0 12 340.77 70.79
 -3 0 -12 -39.4 38.1
 3 0 12 -67.39 37.5
 -4 0 -12 -34.3 30.9
 4 0 12 -3.3 25.3
 5 0 12 -35.1 47
 6 0 12 0.6 23.9
 8 -1 -12 224.38 108.99
 7 -1 -12 54.99 143.99
 6 -1 -12 60.79 74.19
 5 -1 -12 14.8 92.59
 4 -1 -12 72.49 40.9
 3 -1 -12 116.49 67.09
 -3 1 12 108.59 45.4
 2 -1 -12 55.09 45.9
 1 -1 -12 503.55 69.79
 0 -1 -12 271.57 57.29
 -1 -1 -12 127.89 63.39
 1 1 12 188.38 69.19
 -2 -1 -12 33 33.3
 2 1 12 -57.19 65.39
 2 1 12 7.8 21.3
 -3 -1 -12 95.59 45.5
 3 1 12 165.28 72.79
 4 1 12 0.6 35.8
 5 1 12 -5.2 23
 6 1 12 -21 17.5
 8 -2 -12 110.19 141.89
 7 -2 -12 49.99 139.49
 6 -2 -12 42.4 86.09
 5 -2 -12 15.7 26.9
 4 -2 -12 48.1 40.2
 3 -2 -12 6.8 30.3
 2 -2 -12 233.88 63.69
 1 -2 -12 287.37 45.8
 -1 2 12 274.17 75.49
 0 -2 -12 81.09 45.7
 0 2 12 48.2 44.7
 -1 -2 -12 82.29 40.2
 -1 -2 -12 87.49 40.6
 1 2 12 59.09 34.3
 1 2 12 7.2 94.19
 -2 -2 -12 218.38 41
 2 2 12 254.97 101.59
 -3 -2 -12 294.27 184.38
 -3 -2 -12 49.4 35.5
 3 2 12 105.99 84.09
 -4 -2 -12 19.3 86.19
 -4 -2 -12 7.6 30.7
 4 2 12 -8.8 119.19
 -5 -2 -12 -115.29 97.59
 5 2 12 16.3 101.19
 6 2 12 4.2 15.4
 8 -3 -12 59.19 91.19
 7 -3 -12 -63.99 102.89
 6 -3 -12 -27.8 96.49
 -6 3 12 -57.59 75.09
 5 -3 -12 -9.5 23.3
 -5 3 12 102.69 59.09
 4 -3 -12 37.5 41.6
 -4 3 12 -0.6 78.89
 3 -3 -12 -35.6 42.8
 -3 3 12 26.2 57.79
 2 -3 -12 5.5 26.5
 -2 3 12 69.29 87.39
 1 -3 -12 173.78 38.2
 1 -3 -12 232.48 62.89
 -1 3 12 113.69 34.8
 -1 3 12 150.38 66.49
 0 -3 -12 295.37 59.39
 0 -3 -12 326.27 45.6
 0 3 12 286.87 43.5
 0 3 12 273.87 111.09
 -1 -3 -12 92.69 34.1
 -1 -3 -12 257.77 87.89
 1 3 12 56.79 73.59
 -2 -3 -12 61.19 41.7
 -2 -3 -12 121.89 71.49
 2 3 12 167.88 82.69
 -3 -3 -12 197.78 298.97
 -3 -3 -12 -32.4 94.59
 3 3 12 161.28 88.99
 -4 -3 -12 198.58 125.49
 4 3 12 157.38 128.29
 -5 -3 -12 86.79 91.09
 5 3 12 14.7 80.19
 -6 -3 -12 13.9 84.49
 7 -4 -12 58.29 142.99
 6 -4 -12 140.29 136.69
 -6 4 12 10 69.49
 5 -4 -12 -31.9 40.8
 -5 4 12 -132.09 75.49
 4 -4 -12 7.3 41.4
 -4 4 12 -18 84.79
 3 -4 -12 -15.9 39.2
 -3 4 12 41.7 83.29
 2 -4 -12 207.98 77.19
 -2 4 12 278.47 72.89
 1 -4 -12 18.6 50.79
 1 -4 -12 6 34.5
 -1 4 12 -93.49 68.89
 0 -4 -12 50.09 65.49
 0 -4 -12 20.5 59.89
 0 -4 -12 -35.4 43.6
 0 4 12 59.99 70.99
 -1 -4 -12 7.5 32.8
 -1 -4 -12 66.69 64.39
 1 4 12 183.58 116.79
 -2 -4 -12 176.28 97.29
 2 4 12 298.77 89.79
 -3 -4 -12 19.8 38
 -3 -4 -12 169.98 106.29
 3 4 12 -127.49 88.19
 -4 -4 -12 231.88 111.69
 4 4 12 110.09 94.89
 -5 -4 -12 -16.2 92.09
 5 4 12 -45.2 80.69
 6 -5 -12 51.29 71.69
 5 -5 -12 -6.1 28.5
 -5 5 12 34.8 39.3
 4 -5 -12 -6.3 30.4
 -4 5 12 19.4 54.79
 3 -5 -12 38.1 28.3
 -3 5 12 -67.89 71.39
 2 -5 -12 3.2 46.8
 2 -5 -12 -42.5 85.29
 2 -5 -12 -16.7 30.2
 -2 5 12 55.89 96.49
 1 -5 -12 217.88 96.19
 1 -5 -12 171.18 76.29
 -1 5 12 96.39 69.49
 0 -5 -12 120.09 67.49
 0 -5 -12 33.3 63.39
 0 5 12 11.2 71.89
 -1 -5 -12 -64.09 66.59
 -1 -5 -12 166.68 83.09
 1 5 12 -101.59 79.09
 -2 -5 -12 113.39 111.79
 -2 -5 -12 -5.5 42.9
 2 5 12 9.5 126.49
 -3 -5 -12 74.19 116.59
 -3 -5 -12 62.99 40.4
 3 5 12 69.49 86.99
 -4 -5 -12 -5.6 35.2
 -4 -5 -12 38 50.49
 5 -6 -12 82.09 50.79
 4 -6 -12 7.6 58.59
 -4 6 12 22 44.2
 3 -6 -12 10.6 24.7
 -3 6 12 37.3 76.29
 2 -6 -12 35 52.49
 -2 6 12 -90.79 68.09
 1 -6 -12 55.69 88.79
 -1 6 12 18.7 38.6
 0 -6 -12 12 80.19
 0 -6 -12 -31.4 68.79
 0 6 12 15.5 81.89
 -1 -6 -12 20.4 57.99
 -1 -6 -12 7.6 101.79
 -2 -6 -12 -51.79 85.59
 -3 -6 -12 -9.7 92.89
 1 -7 -12 43.7 41.3
 0 -7 -12 112.29 97.49
 -1 -7 -12 -36.9 84.39
 -2 -7 -12 -34 90.09
 2 6 -13 41.8 132.79
 1 6 -13 133.59 96.49
 -2 6 -13 -66.09 106.89
 4 5 -13 124.99 110.49
 3 5 -13 45.6 77.49
 2 5 -13 211.38 84.59
 1 5 -13 33.7 70.29
 0 5 -13 -0.8 72.59
 -1 5 -13 85.39 65.69
 -2 5 -13 -158.38 127.69
 -3 5 -13 -4.6 101.09
 5 4 -13 72.79 75.49
 4 4 -13 89.19 76.39
 3 4 -13 197.78 81.89
 2 4 -13 24.6 70.29
 1 4 -13 7.4 68.19
 0 4 -13 73.89 62.59
 -1 4 -13 36.7 89.99
 -2 4 -13 -12 59.69
 -3 4 -13 77.79 71.89
 -4 4 -13 -10.6 80.49
 6 3 -13 58.49 78.79
 5 3 -13 74.59 77.79
 4 3 -13 45.2 78.09
 3 3 -13 -157.28 92.19
 2 3 -13 167.08 102.39
 1 3 -13 235.38 94.59
 0 3 -13 -78.59 59.79
 -1 3 -13 165.78 66.69
 -2 3 -13 14.2 43.7
 -3 3 -13 -89.39 40.8
 -4 3 -13 16.2 52.99
 5 -3 13 -14.3 27.6
 6 2 -13 -32.3 77.09
 5 2 -13 185.28 123.09
 4 2 -13 -111.89 93.89
 3 2 -13 123.99 68.29
 2 2 -13 -6.1 57.49
 1 2 -13 -141.19 84.09
 0 2 -13 21.2 76.19
 -1 2 -13 44.2 54.29
 -2 2 -13 -1.6 67.89
 -3 2 -13 51.69 46.8
 -4 2 -13 -21.2 43.7
 4 -2 13 -0.6 24.1
 -5 2 -13 24.9 30.1
 5 -2 13 16.2 25.2
 7 1 -13 -89.59 122.39
 6 1 -13 312.57 132.69
 5 1 -13 141.99 71.09
 4 1 -13 -20.1 68.69
 3 1 -13 161.08 90.29
 2 1 -13 142.49 86.89
 1 1 -13 91.49 77.19
 0 1 -13 -39.7 72.19
 -1 1 -13 117.59 67.69
 -2 1 -13 220.08 59.09
 -3 1 -13 1294.57 253.17
 -4 1 -13 74.79 47.8
 4 -1 13 -9.7 45.7
 5 -1 13 13.3 24.2
 6 -1 13 -7.9 26.9
 7 0 -13 -79.29 97.49
 6 0 -13 -32.8 87.69
 5 0 -13 259.67 105.19
 4 0 -13 204.08 99.69
 3 0 -13 26 56.39
 2 0 -13 4.7 54.69
 1 0 -13 168.78 51.59
 0 0 -13 381.66 57.19
 -1 0 -13 282.07 68.89
 -2 0 -13 101.99 144.99
 -3 0 -13 -9.5 38.2
 3 0 13 -9.7 74.79
 -4 0 -13 21.4 27.7
 4 0 13 -7.5 20.3
 5 0 13 9.9 29.5
 6 0 13 363.76 68.49
 8 -1 -13 -48.5 103.99
 7 -1 -13 154.18 103.89
 6 -1 -13 385.06 95.79
 5 -1 -13 -14.5 70.69
 4 -1 -13 5.3 26
 3 -1 -13 336.07 87.49
 2 -1 -13 207.28 54.69
 1 -1 -13 113.49 47.5
 0 -1 -13 17.1 62.09
 -1 -1 -13 70.59 39.7
 1 1 13 131.99 73.79
 -2 -1 -13 354.96 99.69
 2 1 13 177.88 109.89
 3 1 13 22.6 81.99
 4 1 13 93.09 74.19
 5 1 13 -4.5 20.7
 6 1 13 -12.1 21.4
 8 -2 -13 141.69 91.89
 7 -2 -13 129.69 94.49
 6 -2 -13 -89.59 100.09
 5 -2 -13 42.2 27.9
 4 -2 -13 -14 32.2
 3 -2 -13 4.2 28.3
 2 -2 -13 -40.9 67.09
 1 -2 -13 16.7 45.3
 -1 2 13 89.09 70.69
 0 -2 -13 181.68 55.49
 0 2 13 256.67 102.29
 1 2 13 33.1 118.69
 2 2 13 -33.8 81.99
 3 2 13 -11.2 83.69
 4 2 13 64.29 130.89
 5 2 13 12.6 33.9
 7 -3 -13 117.99 143.49
 6 -3 -13 81.19 99.59
 -6 3 13 38.1 60.39
 5 -3 -13 -4.2 29.1
 -5 3 13 -81.79 89.89
 4 -3 -13 13 36.5
 -4 3 13 79.79 96.89
 2 -3 -13 232.28 66.39
 -2 3 13 131.19 73.19
 1 -3 -13 83.29 57.29
 -1 3 13 57.39 69.99
 0 3 13 205.18 245.48
 1 3 13 203.08 86.99
 2 3 13 336.17 94.49
 -3 -3 -13 64.79 76.99
 -3 -3 -13 97.39 29.6
 3 3 13 132.99 95.19
 -4 -3 -13 -25.4 110.19
 4 3 13 66.79 77.29
 5 3 13 148.69 115.69
 7 -4 -13 23.3 74.99
 6 -4 -13 41 70.29
 -6 4 13 64.59 41.8
 5 -4 -13 22.8 42.5
 -5 4 13 53.99 63.49
 -4 4 13 165.88 67.79
 3 -4 -13 -13.4 37.5
 -3 4 13 -52.49 94.99
 2 -4 -13 21 35
 -2 4 13 -4.6 68.29
 1 -4 -13 115.49 62.99
 1 -4 -13 176.68 86.89
 -1 4 13 29.4 72.89
 0 -4 -13 53.79 85.89
 0 -4 -13 92.49 65.09
 0 4 13 232.68 80.39
 -1 -4 -13 159.88 73.09
 1 4 13 104.19 124.79
 -2 -4 -13 -15 27.9
 -2 -4 -13 46.6 72.99
 2 4 13 -13.1 91.69
 -3 -4 -13 17.7 37.2
 -3 -4 -13 78.79 103.99
 3 4 13 134.29 96.49
 -4 -4 -13 -12.2 47.1
 -4 -4 -13 98.09 71.39
 4 4 13 304.17 92.69
 6 -5 -13 31.5 68.69
 5 -5 -13 -10.6 29.2
 -5 5 13 27.9 42.4
 4 -5 -13 5.5 131.09
 -4 5 13 -33.8 68.69
 -3 5 13 227.48 85.19
 2 -5 -13 86.69 57.99
 -2 5 13 -9.5 38.7
 1 -5 -13 86.09 65.99
 1 -5 -13 6.8 88.29
 -1 5 13 -55.59 104.89
 0 -5 -13 99.09 70.99
 0 -5 -13 19.4 93.69
 0 5 13 13.1 109.49
 -1 -5 -13 54.99 93.39
 1 5 13 72.69 113.39
 -2 -5 -13 23 36.6
 -2 -5 -13 38.2 119.09
 2 5 13 -50.89 80.79
 -3 -5 -13 80.59 131.19
 -3 -5 -13 -7.5 39.4
 3 5 13 -29.8 112.99
 -4 -5 -13 85.49 36.4
 -4 -5 -13 2.2 95.39
 4 5 13 106.69 79.79
 5 -6 -13 -20.8 49
 -4 6 13 4.6 47.9
 -3 6 13 -8.1 38.8
 2 -6 -13 32.7 34.1
 -2 6 13 5.3 52.19
 1 -6 -13 38.3 59.89
 -1 6 13 45.3 42.2
 0 -6 -13 37.6 68.69
 0 6 13 -15.7 24.3
 -1 -6 -13 26.9 110.49
 -2 -6 -13 21.3 87.49
 1 -7 -13 -18.6 43
 0 -7 -13 19 49.6
 3 5 -14 109.59 77.39
 0 5 -14 -0.6 65.19
 -1 5 -14 97.99 66.99
 -2 5 -14 34.6 95.19
 4 4 -14 37.8 110.59
 3 4 -14 238.28 98.19
 2 4 -14 -129.49 127.19
 1 4 -14 45.9 59.39
 0 4 -14 105.39 87.69
 -1 4 -14 -72.29 60.99
 -2 4 -14 12.9 95.09
 -3 4 -14 64.29 62.19
 5 3 -14 18.2 79.79
 4 3 -14 32.1 88.79
 3 3 -14 221.08 114.59
 2 3 -14 130.19 76.39
 1 3 -14 132.19 67.29
 0 3 -14 235.88 78.59
 -1 3 -14 142.09 96.19
 -2 3 -14 -2.8 46.8
 -3 3 -14 20 68.99
 6 2 -14 91.19 84.69
 5 2 -14 0.3 93.69
 4 2 -14 22.5 110.39
 3 2 -14 185.58 69.99
 2 2 -14 175.28 68.09
 1 2 -14 89.19 89.19
 0 2 -14 3.9 41.5
 -1 2 -14 -3.9 42.1
 -2 2 -14 135.39 68.49
 -3 2 -14 43.7 37.5
 -4 2 -14 5.5 41.9
 5 -2 14 0.2 53.99
 6 1 -14 -89.89 95.39
 5 1 -14 158.88 93.69
 4 1 -14 285.27 77.99
 3 1 -14 104.49 94.79
 2 1 -14 6.5 61.99
 1 1 -14 96.99 85.19
 0 1 -14 220.88 81.39
 -1 1 -14 154.98 52.99
 -2 1 -14 -38.7 45.8
 -3 1 -14 47.9 52.59
 3 -1 14 62.29 90.79
 -4 1 -14 42.4 36.6
 4 -1 14 4.8 16.6
 5 -1 14 -14.9 15.1
 7 0 -14 76.19 145.49
 6 0 -14 -80.69 141.19
 5 0 -14 35.1 87.79
 4 0 -14 -50.49 66.09
 3 0 -14 1.5 88.49
 2 0 -14 112.19 82.59
 1 0 -14 164.58 77.29
 0 0 -14 -33 48.1
 -1 0 -14 109.59 72.89
 -2 0 -14 17.6 45.7
 2 0 14 -60.69 83.79
 3 0 14 123.09 128.09
 4 0 14 4.6 46.6
 5 0 14 9.7 27.9
 7 -1 -14 -82.09 128.39
 6 -1 -14 140.89 138.29
 5 -1 -14 33.3 81.29
 4 -1 -14 130.09 108.59
 3 -1 -14 78.69 56.39
 2 -1 -14 21.5 75.59
 1 -1 -14 163.28 69.29
 0 -1 -14 20.7 44.9
 -1 -1 -14 129.99 47.7
 -2 -1 -14 -78.99 56.29
 2 1 14 60.49 83.99
 3 1 14 -34.6 92.99
 4 1 14 3.3 71.99
 5 1 14 5.4 26.6
 7 -2 -14 93.29 107.99
 6 -2 -14 187.58 138.59
 5 -2 -14 -2.5 23
 4 -2 -14 -2.1 37.4
 3 -2 -14 -6.4 45.3
 2 -2 -14 423.26 76.59
 1 -2 -14 9.3 41.7
 0 -2 -14 15.2 38.5
 0 2 14 -136.99 79.39
 -1 -2 -14 76.09 35.1
 1 2 14 102.09 89.99
 2 2 14 43 88.69
 3 2 14 194.48 104.49
 4 2 14 136.49 118.19
 7 -3 -14 228.28 104.39
 6 -3 -14 2.1 57.39
 -6 3 14 12.2 45.4
 5 -3 -14 3.8 29.8
 -5 3 14 51.99 69.79
 4 -3 -14 -24.3 27.2
 -4 3 14 93.09 89.49
 3 -3 -14 -8.6 46.8
 -3 3 14 21.9 64.39
 2 -3 -14 32.8 40.1
 -2 3 14 -3.4 69.69
 -1 3 14 189.88 77.19
 0 3 14 56.39 110.59
 1 3 14 15.5 92.29
 -2 -3 -14 -24.2 30.9
 2 3 14 48.2 99.39
 3 3 14 -106.99 92.19
 4 3 14 32.6 86.79
 6 -4 -14 153.58 78.39
 -4 4 14 113.59 56.49
 3 -4 -14 61.29 43.4
 -3 4 14 86.69 54.89
 2 -4 -14 28.7 39.7
 -2 4 14 32 39.9
 -1 4 14 125.89 92.79
 0 -4 -14 -25.2 63.99
 0 4 14 186.18 87.09
 1 4 14 123.69 92.69
 -2 -4 -14 47.5 39.7
 -2 -4 -14 217.38 90.99
 2 4 14 63.49 83.39
 -3 -4 -14 154.88 129.89
 -3 -4 -14 -18 46
 3 4 14 8.2 121.49
 -4 -4 -14 -85.19 71.29
 4 4 14 151.38 116.09
 5 -5 -14 777.42 363.46
 4 -5 -14 -2 40.6
 -4 5 14 116.59 70.29
 -3 5 14 -110.89 68.49
 -2 5 14 64.39 59.39
 -1 5 14 33.7 60.39
 0 -5 -14 -3.4 69.09
 0 5 14 -3.3 25.3
 -1 -5 -14 45.2 83.59
 -2 -5 -14 -129.49 89.09
 2 5 14 -103.49 89.69
 -3 -5 -14 25.4 33.8
 -3 6 14 52.99 59.79
 -2 6 14 -15 32.8
 1 -6 -14 63.29 59.39
 0 -6 -14 1.3 70.89
 0 6 14 33.9 38.3
 -1 -6 -14 -57.99 84.09
 3 4 -15 -284.77 134.49
 2 4 -15 -173.28 92.09
 1 4 -15 27.8 61.89
 0 4 -15 89.89 57.39
 -1 4 -15 74.29 57.99
 4 3 -15 64.69 93.99
 3 3 -15 97.99 132.59
 2 3 -15 250.27 97.09
 1 3 -15 72.09 84.29
 0 3 -15 24.9 93.49
 -1 3 -15 93.99 68.59
 -2 3 -15 -18.8 47.8
 5 2 -15 128.49 99.59
 4 2 -15 133.09 95.09
 3 2 -15 71.39 86.99
 2 2 -15 78.39 88.19
 1 2 -15 49.4 84.49
 0 2 -15 12.7 32.4
 -1 2 -15 37.7 42.6
 -2 2 -15 0.9 33.6
 -3 2 -15 73.59 47.2
 4 -2 15 1.4 15.9
 6 1 -15 75.09 89.09
 5 1 -15 22.8 132.99
 4 1 -15 34.1 151.78
 3 1 -15 145.49 88.19
 2 1 -15 124.79 74.79
 1 1 -15 -12.4 58.59
 0 1 -15 -5.6 63.69
 -1 1 -15 11.8 46.1
 -2 1 -15 74.19 57.29
 -3 1 -15 -31.9 79.19
 4 -1 15 -17.6 33.9
 6 0 -15 -81.99 89.99
 5 0 -15 91.59 129.19
 4 0 -15 3 125.29
 3 0 -15 14.6 45.3
 2 0 -15 -21.5 35.8
 1 0 -15 69.49 48
 0 0 -15 129.39 45.9
 -1 0 -15 45.3 65.89
 -2 0 -15 -50.89 59.79
 3 0 15 -50.99 77.49
 4 0 15 -10.7 33.5
 7 -1 -15 32.7 104.49
 6 -1 -15 14.8 103.59
 5 -1 -15 52.99 129.89
 4 -1 -15 20.2 52.69
 3 -1 -15 35 44.2
 2 -1 -15 28.7 44
 1 -1 -15 -7.6 52.69
 0 -1 -15 10.8 37.4
 -1 -1 -15 38.7 40.6
 1 1 15 -84.69 90.49
 2 1 15 395.66 102.99
 3 1 15 370.56 223.98
 4 1 15 -78.59 79.69
 6 -2 -15 14.1 101.19
 5 -2 -15 -3.2 79.59
 4 -2 -15 20.9 48
 3 -2 -15 6.3 31.9
 2 -2 -15 -24.3 55.79
 1 -2 -15 47.9 37
 -1 2 15 109.89 82.69
 0 -2 -15 1.5 38.2
 0 2 15 81.79 127.19
 1 2 15 101.39 100.59
 2 2 15 98.99 125.89
 3 2 15 178.18 116.49
 4 2 15 130.89 125.69
 6 -3 -15 71.39 52.49
 -6 3 15 -14.5 52.89
 5 -3 -15 30.7 49.4
 -5 3 15 -26 39.8
 4 -3 -15 -5.3 26.9
 -4 3 15 9.5 52.79
 -2 3 15 114.39 78.49
 1 -3 -15 14.2 36.3
 -1 3 15 180.88 83.79
 0 3 15 -16.6 119.39
 1 3 15 205.18 93.79
 2 3 15 -68.99 82.19
 3 3 15 -48.9 86.19
 5 -4 -15 -8.8 70.99
 -5 4 15 21.3 48.3
 4 -4 -15 -41.2 49.7
 -4 4 15 34.7 44.7
 3 -4 -15 -2.6 23.6
 -3 4 15 14.1 69.39
 -2 4 15 10.2 44.6
 -1 4 15 7 26.2
 -2 -4 -15 11.8 36.9
 2 4 15 1.6 89.49
 -3 -4 -15 -12.1 22.7
 -4 5 15 -25.3 43.1
 -3 5 15 6.4 44.1
 -2 5 15 -3.1 35.2
 -1 5 15 -0.2 26.4
 0 5 15 -16.4 26.2
 2 4 -16 -20.8 81.59
 4 3 -16 103.19 90.59
 3 3 -16 283.67 138.89
 2 3 -16 74.29 90.79
 1 3 -16 31 61.29
 0 3 -16 74.49 61.19
 -1 3 -16 83.79 54.99
 -2 3 -16 1.8 33
 4 2 -16 -27.3 93.99
 3 2 -16 67.79 91.89
 2 2 -16 69.69 86.29
 1 2 -16 19.2 82.19
 0 2 -16 12.1 48.2
 -1 2 -16 47.3 54.69
 -2 2 -16 -19.6 49.2
 5 1 -16 -77.09 85.69
 4 1 -16 59.59 95.39
 3 1 -16 20.3 80.69
 2 1 -16 14.2 35.9
 1 1 -16 -34.3 49
 0 1 -16 -61.29 51.29
 -1 1 -16 -9.5 48
 -2 1 -16 1.2 108.19
 3 -1 16 -25.9 84.19
 5 0 -16 28.8 82.09
 4 0 -16 3.7 81.89
 3 0 -16 46 72.69
 2 0 -16 -10 54.39
 1 0 -16 24.5 34.7
 0 0 -16 12.9 42
 -1 0 -16 -27.8 36.8
 2 0 16 -137.39 79.19
 3 0 16 8.4 114.49
 5 -1 -16 43.9 83.09
 4 -1 -16 62.69 33
 3 -1 -16 -10.6 42.3
 2 -1 -16 -21.9 31.2
 1 -1 -16 -16.6 42
 0 -1 -16 48.1 36.8
 0 1 16 72.19 96.89
 1 1 16 59.29 128.59
 2 1 16 121.69 115.19
 3 1 16 113.29 153.78
 4 -2 -16 25 41.9
 3 -2 -16 32.7 28.1
 2 -2 -16 18 34.8
 -2 2 16 -6.8 25.6
 1 -2 -16 9.7 34.5
 -1 2 16 52.39 107.69
 0 2 16 -77.99 84.89
 1 2 16 -95.59 114.99
 2 2 16 78.69 90.39
 3 2 16 40.3 125.49
 5 -3 -16 39.8 50.99
 -5 3 16 -10.1 44.5
 4 -3 -16 -1.8 29.5
 -4 3 16 -18.7 65.59
 3 -3 -16 51.09 83.89
 -3 3 16 2.3 25
 2 -3 -16 -12.3 24.8
 -2 3 16 24 38.3
 -1 3 16 29.4 38.2
 1 3 16 -74.89 111.89
 2 3 16 -81.19 85.09
 4 -4 -16 -18.8 51.09
 -4 4 16 -20.9 45.9
 -3 4 16 3.1 36.1
 -2 4 16 -11.4 26.6
 -1 4 16 4.8 26.6
 2 3 -17 92.39 81.59
 0 3 -17 -5.7 33.7
 -1 3 -17 6.4 35.2
 3 2 -17 131.19 117.09
 2 2 -17 -11 78.89
 0 2 -17 48.7 47.8
 -1 2 -17 16.1 33.6
 -2 2 -17 12 28.5
 4 1 -17 134.89 89.09
 3 1 -17 -39.9 114.49
 2 1 -17 11.2 42.7
 1 1 -17 16.4 42.3
 0 1 -17 22.6 51.99
 -1 1 -17 -35.8 46.4
 3 0 -17 -2.1 26.6
 2 0 -17 1.6 31.4
 1 0 -17 -14.3 38.7
 0 0 -17 26.8 81.49
 2 0 17 -10.2 119.59
 4 -1 -17 5.4 43.5
 3 -1 -17 19.6 30
 2 -1 -17 -14.9 38.8
 1 -1 -17 8 35.5
 1 1 17 6 75.79
 2 1 17 78.49 91.59
 4 -2 -17 5.9 27.5
 3 -2 -17 -17.5 27.5
 -3 2 17 6.1 27.3
 2 -2 -17 16.5 24.2
 -2 2 17 13.8 27
 1 2 17 100.89 92.59
 4 -3 -17 23.9 28
 -3 3 17 4.9 26.7
 -2 3 17 3.7 27.1
 -1 3 17 0.2 26.8
 1 2 -18 -13.7 33.1
 1 1 -18 25.7 28.1
 0 1 -18 191.18 92.09
 2 0 -18 -3.8 27.4
 1 0 -18 14.3 35.9
 3 -1 -18 -0.3 27.8
 2 -1 -18 42.5 26.2

_iucr_refine_instructions_details
;
TITL LGHN21 in P21 #4
    lghn21.res
    created by SHELXL-2018/3 at 23:07:10 on 20-Oct-2020
REM reset to P21 #4
CELL 0.71073 7.7514 7.6524 13.8617 90 97.873 90
ZERR 2 0.0016 0.0015 0.0028 0 0.03 0
LATT -1
SYMM -X,0.5+Y,-Z
SFAC C H I N O S
UNIT 26 32 2 10 6 2
ISOR 0.01 0.04 C5
EADP C1 O1
EADP C5 C4

L.S. 4 0 0
PLAN  1
CONF
BOND $H
MORE -1
fmap 2 53
acta 50.5
OMIT -2 50.5
REM <olex2.extras>
REM <HklSrc "%./LGHN21.hkl">
REM </olex2.extras>

WGHT    0.000000    2.299300
FVAR       0.53036
I1    3    0.117504    0.210881    0.731401    11.00000    0.03946    0.04505 =
         0.04259    0.00205    0.00134   -0.00650
S1    6    0.292191    0.598797    0.810566    11.00000    0.03194    0.04149 =
         0.05680    0.00579    0.00333    0.00459
O1    5    0.549696    0.194350    0.830132    11.00000    0.05835    0.02479 =
         0.07931    0.00984    0.00228    0.01367
O2    5    0.156310    0.628049    0.868477    11.00000    0.02959    0.05865 =
         0.09617    0.01793    0.01510    0.01714
O3    5    0.268309    0.686026    0.715512    11.00000    0.06942    0.08183 =
         0.04431    0.04308   -0.00059    0.00292
N1    4    0.327315    0.392507    0.801991    11.00000    0.03655    0.01734 =
         0.04835   -0.02069   -0.00416   -0.00440
N3    4   -0.155955   -0.205015    0.537565    11.00000    0.04887    0.04320 =
         0.03524   -0.00331   -0.01544    0.00198
N4    4   -0.299892   -0.206363    0.684095    11.00000    0.05168    0.04539 =
         0.03404   -0.01284   -0.00167   -0.01433
N2    4   -0.097579    0.027380    0.661043    11.00000    0.03479    0.03905 =
         0.02453   -0.00035    0.00601   -0.00308
N5    4   -0.377073    0.010001    0.554707    11.00000    0.02032    0.05956 =
         0.02685   -0.00172    0.00329   -0.00346
C12   1   -0.164899   -0.090018    0.731723    11.00000    0.03997    0.04873 =
         0.02291    0.00102    0.01069    0.00984
AFIX  23
H12A  2   -0.069836   -0.159309    0.764708    11.00000   -1.20000
H12B  2   -0.212496   -0.020609    0.780360    11.00000   -1.20000
AFIX   0
C10   1   -0.225668   -0.305795    0.611498    11.00000    0.07159    0.04779 =
         0.05090   -0.03087   -0.01066    0.00154
AFIX  23
H10A  2   -0.314746   -0.383281    0.579529    11.00000   -1.20000
H10B  2   -0.133112   -0.378334    0.644369    11.00000   -1.20000
AFIX   0
C8    1   -0.022685   -0.082275    0.585122    11.00000    0.05135    0.07755 =
         0.02641    0.00189    0.00342    0.00814
AFIX  23
H8A   2    0.016283   -0.006256    0.536438    11.00000   -1.20000
H8B   2    0.077102   -0.147574    0.616046    11.00000   -1.20000
AFIX   0
C2    1    0.593511    0.491068    0.883712    11.00000    0.03436    0.05572 =
         0.04076   -0.02243    0.01526   -0.00022
C6    1    0.824287    0.647455    0.974869    11.00000    0.04098    0.09297 =
         0.04744   -0.02317   -0.01284   -0.00730
AFIX  43
H6    2    0.931218    0.648242    1.014566    11.00000   -1.20000
AFIX   0
C3    1    0.499408    0.646035    0.875617    11.00000    0.04264    0.05668 =
         0.02021   -0.00433    0.01550   -0.00337
C9    1   -0.297923   -0.100294    0.487267    11.00000    0.04806    0.03277 =
         0.03369   -0.00350    0.00027    0.01480
AFIX  23
H9A   2   -0.253615   -0.027433    0.438926    11.00000   -1.20000
H9B   2   -0.385802   -0.177200    0.453615    11.00000   -1.20000
AFIX   0
C4    1    0.560513    0.802919    0.913581    11.00000    0.06265    0.04470 =
         0.04135   -0.01839    0.01040   -0.01357
AFIX  43
H4    2    0.493918    0.904402    0.909820    11.00000   -1.20000
AFIX   0
C11   1   -0.442540   -0.099206    0.629045    11.00000    0.02800    0.09519 =
         0.03097    0.00046    0.01094   -0.00338
AFIX  23
H11A  2   -0.532817   -0.176259    0.597908    11.00000   -1.20000
H11B  2   -0.493851   -0.024981    0.674205    11.00000   -1.20000
AFIX   0
C5    1    0.736905    0.794973    0.959552    11.00000    0.06265    0.04470 =
         0.04135   -0.01839    0.01040   -0.01357
AFIX  43
H5    2    0.792834    0.898892    0.979656    11.00000   -1.20000
AFIX   0
C13   1   -0.247005    0.124319    0.605024    11.00000    0.03989    0.02495 =
         0.08401    0.00360    0.01894    0.01484
AFIX  23
H13A  2   -0.300877    0.197570    0.649591    11.00000   -1.20000
H13B  2   -0.202833    0.200118    0.557939    11.00000   -1.20000
AFIX   0
C1    1    0.498952    0.336866    0.835968    11.00000    0.05835    0.02479 =
         0.07931    0.00984    0.00228    0.01367
C7    1    0.760573    0.489817    0.933052    11.00000    0.04577    0.09347 =
         0.04497   -0.01807   -0.01121   -0.01062
AFIX  43
H7    2    0.827822    0.388741    0.938284    11.00000   -1.20000
AFIX   0
HKLF 4


REM  LGHN21 in P21 #4
REM wR2 = 0.1330, GooF = S = 1.131, Restrained GooF = 1.131 for all data
REM R1 = 0.0935 for 1481 Fo > 4sig(Fo) and 0.1972 for all 2811 data
REM 196 parameters refined using 7 restraints

END  
     
WGHT      0.0000      2.2908 

REM Highest difference peak  0.950,  deepest hole -1.106,  1-sigma level  0.203
Q1    1   0.2550  0.1183  0.7211  11.00000  0.05    0.95

  REM The information below was added by Olex2.
  REM
  REM R1 = 0.0935 for 1481 Fo > 4sig(Fo) and 0.1972 for all 6806 data
  REM 196 parameters refined using n/a restraints
  REM Highest difference peak 0.95, deepest hole -1.11
  REM Mean Shift 0, Max Shift 0.000.

  REM +++ Tabular Listing of Refinement Information +++
  REM R1_all = 0.1972
  REM R1_gt = 0.0935
  REM wR_ref = 0.1330
  REM GOOF = 1.131
  REM Shift_max = 0.000
  REM Shift_mean = 0
  REM Reflections_all = 6806
  REM Reflections_gt = 1481
  REM Parameters = 196
  REM Hole = -1.11
  REM Peak = 0.95
  REM Flack = 0.27(6)

  
;
_olex2_submission_special_instructions  'No special instructions were received'
