# Supplementary material for: Short X···N Halogen Bonds With Hexamethylenetetraamine as the Acceptor
Source: Front Chem. 2021 Apr 29;9:623595. doi: 10.3389/fchem.2021.623595 (PMC8116742; doi:10.3389/fchem.2021.623595)
Supplement: Supplementary file 2 [file Data_Sheet_2.ZIP › CIF_MS 623595/[HMTA][NIS]2.cif]

data_HMTA-NIS_2
_audit_creation_date               2020-10-20
_audit_creation_method
;
Olex2 1.3
(compiled 2020.07.31 svn.rc2a77460 for OlexSys, GUI svn.r6145)
;
_shelx_SHELXL_version_number       '2018/3'
_audit_contact_author_address      ?
_audit_contact_author_email        ?
_audit_contact_author_name         ''
_audit_contact_author_phone        ?
_publ_contact_author_id_orcid      ?
_publ_section_references
;
Dolomanov, O.V., Bourhis, L.J., Gildea, R.J, Howard, J.A.K. & Puschmann, H.
 (2009), J. Appl. Cryst. 42, 339-341.

Sheldrick, G.M. (2015). Acta Cryst. C71, 3-8.
;
_chemical_name_common              ?
_chemical_name_systematic          ?
_chemical_formula_moiety           'C14 H20 I2 N6 O4'
_chemical_formula_sum              'C14 H20 I2 N6 O4'
_chemical_formula_weight           590.16
_chemical_melting_point            ?
_chemical_oxdiff_formula           'C12 H14 N2 O2 I1'
loop_
  _atom_type_symbol
  _atom_type_description
  _atom_type_scat_dispersion_real
  _atom_type_scat_dispersion_imag
  _atom_type_scat_source
 'C' 'C' 0.0033 0.0016 'International Tables Vol C Tables 4.2.6.8 and 6.1.1.4'
 'H' 'H' 0.0000 0.0000 'International Tables Vol C Tables 4.2.6.8 and 6.1.1.4'
 'I' 'I' -0.4742 1.8119 'International Tables Vol C Tables 4.2.6.8 and 6.1.1.4'
 'N' 'N' 0.0061 0.0033 'International Tables Vol C Tables 4.2.6.8 and 6.1.1.4'
 'O' 'O' 0.0106 0.0060 'International Tables Vol C Tables 4.2.6.8 and 6.1.1.4'

_shelx_space_group_comment
;
The symmetry employed for this shelxl refinement is uniquely defined
by the following loop, which should always be used as a source of
symmetry information in preference to the above space-group names.
They are only intended as comments.
;
_space_group_crystal_system        'monoclinic'
_space_group_IT_number             13
_space_group_name_H-M_alt          'P 1 2/c 1'
_space_group_name_Hall             '-P 2yc'
loop_
  _space_group_symop_operation_xyz
 'x, y, z'
 '-x, y, -z+1/2'
 '-x, -y, -z'
 'x, -y, z-1/2'

_cell_length_a                     7.3937(3)
_cell_length_b                     7.0761(3)
_cell_length_c                     18.4375(9)
_cell_angle_alpha                  90
_cell_angle_beta                   93.580(4)
_cell_angle_gamma                  90
_cell_volume                       962.74(7)
_cell_formula_units_Z              2
_cell_measurement_reflns_used      1596
_cell_measurement_temperature      120.01(10)
_cell_measurement_theta_max        29.6120
_cell_measurement_theta_min        3.6220
_shelx_estimated_absorpt_T_max     ?
_shelx_estimated_absorpt_T_min     ?
_exptl_absorpt_coefficient_mu      3.299
_exptl_absorpt_correction_T_max    1.00000
_exptl_absorpt_correction_T_min    0.55939
_exptl_absorpt_correction_type     gaussian
_exptl_absorpt_process_details
;
CrysAlisPro 1.171.38.43 (Rigaku Oxford Diffraction, 2015)
Empirical absorption correction using spherical harmonics,
 implemented in SCALE3 ABSPACK scaling algorithm.
;
_exptl_absorpt_special_details     ?
_exptl_crystal_colour              colourless
_exptl_crystal_colour_primary      colourless
_exptl_crystal_density_diffrn      2.036
_exptl_crystal_density_meas        ?
_exptl_crystal_density_method      ?
_exptl_crystal_description         plate
_exptl_crystal_F_000               568
loop_
  _exptl_crystal_face_index_h
  _exptl_crystal_face_index_k
  _exptl_crystal_face_index_l
  _exptl_crystal_face_perp_dist
 10 0 -8 0.1047
 -10 0 8 0.0653
 0 10 0 0.0695
 0 -10 0 0.0576
 0 1 26 0.0199
 0 -1 -26 0.0216
 -3 10 -1 0.0744

_exptl_crystal_size_max            0.189
_exptl_crystal_size_mid            0.127
_exptl_crystal_size_min            0.041
loop_
  _exptl_oxdiff_crystal_face_indexfrac_h
  _exptl_oxdiff_crystal_face_indexfrac_k
  _exptl_oxdiff_crystal_face_indexfrac_l
  _exptl_oxdiff_crystal_face_x
  _exptl_oxdiff_crystal_face_y
  _exptl_oxdiff_crystal_face_z
 10.0030 -0.0016 -7.9949 -0.7257 -0.6038 -0.3037
 -10.0030 0.0016 7.9949 0.7257 0.6038 0.3037
 0.0047 10.0000 -0.0130 -0.2252 -0.2093 0.9536
 -0.0047 -10.0000 0.0130 0.2252 0.2093 -0.9536
 -0.0310 0.9848 26.0010 -0.4598 0.8762 0.1846
 0.0310 -0.9848 -26.0010 0.4598 -0.8762 -0.1846
 -2.9921 10.0024 -1.0148 0.0497 -0.1455 1.0331

_exptl_transmission_factor_max     ?
_exptl_transmission_factor_min     ?
_diffrn_reflns_av_R_equivalents    ?
_diffrn_reflns_av_unetI/netI       0.0723
_diffrn_reflns_Laue_measured_fraction_full  0.993
_diffrn_reflns_Laue_measured_fraction_max  0.993
_diffrn_reflns_limit_h_max         8
_diffrn_reflns_limit_h_min         -8
_diffrn_reflns_limit_k_max         8
_diffrn_reflns_limit_k_min         0
_diffrn_reflns_limit_l_max         22
_diffrn_reflns_limit_l_min         0
_diffrn_reflns_number              1737
_diffrn_reflns_point_group_measured_fraction_full  0.993
_diffrn_reflns_point_group_measured_fraction_max  0.993
_diffrn_reflns_theta_full          25.242
_diffrn_reflns_theta_max           25.249
_diffrn_reflns_theta_min           2.879
_diffrn_ambient_environment        N~2~
_diffrn_ambient_temperature        120.01(10)
_diffrn_detector                   'CCD plate'
_diffrn_detector_area_resol_mean   16.0107
_diffrn_detector_type              Eos
_diffrn_measured_fraction_theta_full  0.993
_diffrn_measured_fraction_theta_max  0.993
_diffrn_measurement_details
;
List of Runs (angles in degrees, time in seconds):

 # Type Start End Width t~exp~ \w \q \k \f Frames
--------------------------------------------------------------------------
 1 \w -7.00 93.00 1.00 4.00 -- 23.04 77.00 -60.00 100
 2 \w -16.00 90.00 1.00 4.00 -- 23.04 19.00 -60.00 106
;
_diffrn_measurement_device         'four-circle diffractometer'
_diffrn_measurement_device_type    'SuperNova, Single source at offset, Eos'
_diffrn_measurement_method         '\w scans'
_diffrn_orient_matrix_type        
 'CrysAlisPro convention (1999,Acta A55,543-557)'
_diffrn_orient_matrix_UB_11        -0.0860850000
_diffrn_orient_matrix_UB_12        -0.0225029000
_diffrn_orient_matrix_UB_13        -0.0169337000
_diffrn_orient_matrix_UB_21        -0.0328307000
_diffrn_orient_matrix_UB_22        -0.0208714000
_diffrn_orient_matrix_UB_23        0.0344489000
_diffrn_orient_matrix_UB_31        -0.0275851000
_diffrn_orient_matrix_UB_32        0.0953797000
_diffrn_orient_matrix_UB_33        0.0034556000
_diffrn_radiation_monochromator    mirror
_diffrn_radiation_probe            x-ray
_diffrn_radiation_type             'Mo K\a'
_diffrn_radiation_wavelength       0.71073
_diffrn_source                     'micro-focus sealed X-ray tube'
_diffrn_source_type                'SuperNova (Mo) X-ray Source'
_reflns_Friedel_coverage           0.000
_reflns_Friedel_fraction_full      .
_reflns_Friedel_fraction_max       .
_reflns_number_gt                  1424
_reflns_number_total               1737
_reflns_odcompleteness_completeness  98.72
_reflns_odcompleteness_iscentric   1
_reflns_odcompleteness_theta       28.22
_reflns_special_details
;
 _reflns_Friedel_fraction is defined as the number of unique
 Friedel pairs measured divided by the number that would be
 possible theoretically, ignoring centric projections and
 systematic absences. Completness statistics refer to single and
 composite reflections containing twin component 1 only.
;
_reflns_threshold_expression       'I > 2\s(I)'
_computing_cell_refinement         'CrysAlisPro 1.171.38.43 (Rigaku OD, 2015)'
_computing_data_collection         'CrysAlisPro 1.171.38.43 (Rigaku OD, 2015)'
_computing_data_reduction          'CrysAlisPro 1.171.38.43 (Rigaku OD, 2015)'
_computing_molecular_graphics      'Olex2 1.3 (Dolomanov et al., 2009)'
_computing_publication_material    'Olex2 1.3 (Dolomanov et al., 2009)'
_computing_structure_refinement    'SHELXL 2018/3 (Sheldrick, 2015)'
_computing_structure_solution      'ShelXT (Sheldrick, 2015)'
_refine_diff_density_max           1.341
_refine_diff_density_min           -0.852
_refine_diff_density_rms           0.181
_refine_ls_extinction_coef         .
_refine_ls_extinction_method       none
_refine_ls_goodness_of_fit_ref     1.155
_refine_ls_hydrogen_treatment      constr
_refine_ls_matrix_type             full
_refine_ls_number_parameters       116
_refine_ls_number_reflns           1737
_refine_ls_number_restraints       0
_refine_ls_R_factor_all            0.0568
_refine_ls_R_factor_gt             0.0433
_refine_ls_restrained_S_all        1.155
_refine_ls_shift/su_max            0.000
_refine_ls_shift/su_mean           0.000
_refine_ls_structure_factor_coef   Fsqd
_refine_ls_weighting_details      
 'w=1/[\s^2^(Fo^2^)+(0.0256P)^2^+0.3869P] where P=(Fo^2^+2Fc^2^)/3'
_refine_ls_weighting_scheme        calc
_refine_ls_wR_factor_gt            0.0890
_refine_ls_wR_factor_ref           0.0970
_refine_special_details
;
 Refined as a 2-component twin.
;
_olex2_refinement_description
;
1. Twinned data refinement
 Scales: 0.911(3)
 0.089(3)
2. Fixed Uiso
 At 1.2 times of:
  All C(H,H) groups
3. Uiso/Uaniso restraints and constraints
Uanis(C1) = Uanis(N2) = Uanis(N2)
4. Others
 Fixed Sof: H3A(0.5) H3B(0.5) H1A(0.5) H1B(0.5)
5.a Secondary CH2 refined with riding coordinates:
 C7(H7A,H7B), C4(H4A,H4B), C6(H6A,H6B), C3(H3A,H3B), C1(H1A,H1B), C2(H2A,H2B)
;
_atom_sites_solution_hydrogens     geom
_atom_sites_solution_primary       dual
_atom_sites_solution_secondary     ?
loop_
  _atom_site_label
  _atom_site_type_symbol
  _atom_site_fract_x
  _atom_site_fract_y
  _atom_site_fract_z
  _atom_site_U_iso_or_equiv
  _atom_site_adp_type
  _atom_site_occupancy
  _atom_site_site_symmetry_order
  _atom_site_calc_flag
  _atom_site_refinement_flags_posn
  _atom_site_refinement_flags_adp
  _atom_site_refinement_flags_occupancy
  _atom_site_disorder_assembly
  _atom_site_disorder_group
 I1 I 0.36599(6) 0.41623(7) 0.35161(3) 0.01898(18) Uani 1 1 d . . . . .
 O1 O 0.4070(8) 0.8754(7) 0.3935(4) 0.0387(16) Uani 1 1 d . . . . .
 O2 O 0.7894(8) 0.3765(8) 0.4209(4) 0.0392(17) Uani 1 1 d . . . . .
 N1 N 0.5663(8) 0.5992(8) 0.4028(3) 0.0171(14) Uani 1 1 d . . . . .
 N2 N 0.1386(7) 0.2070(8) 0.2899(3) 0.0179(12) Uani 1 1 d . . . . .
 N3 N 0.0902(8) -0.0384(8) 0.1971(4) 0.0204(15) Uani 1 1 d . . . . .
 C7 C 0.7036(10) 0.8640(11) 0.4578(5) 0.025(2) Uani 1 1 d . . . . .
 H7A H 0.673733 0.894534 0.506946 0.030 Uiso 1 1 calc R U . . .
 H7B H 0.750334 0.976365 0.435392 0.030 Uiso 1 1 calc R U . . .
 C5 C 0.7375(11) 0.5362(11) 0.4261(5) 0.0244(19) Uani 1 1 d . . . . .
 C4 C -0.0428(10) 0.0813(10) 0.1586(4) 0.0197(18) Uani 1 1 d . . . . .
 H4A H -0.131266 0.002816 0.131753 0.024 Uiso 1 1 calc R U . . .
 H4B H 0.016916 0.158995 0.123959 0.024 Uiso 1 1 calc R U . . .
 C8 C 0.5399(11) 0.7895(10) 0.4142(4) 0.0233(19) Uani 1 1 d . . . . .
 C6 C 0.8413(10) 0.7039(10) 0.4580(4) 0.0230(18) Uani 1 1 d . . . . .
 H6A H 0.941053 0.736456 0.428609 0.028 Uiso 1 1 calc R U . . .
 H6B H 0.889123 0.676841 0.507098 0.028 Uiso 1 1 calc R U . . .
 C3 C 0.000000 -0.1544(13) 0.250000 0.019(2) Uani 1 2 d S T P . .
 H3A H -0.088944 -0.235029 0.224488 0.023 Uiso 0.5 1 calc R U P . .
 H3B H 0.088943 -0.235031 0.275512 0.023 Uiso 0.5 1 calc R U P . .
 C1 C 0.000000 0.3217(14) 0.250000 0.0179(12) Uani 1 2 d S T P . .
 H1A H 0.058349 0.402483 0.215946 0.021 Uiso 0.5 1 calc R U P . .
 H1B H -0.058350 0.402478 0.284055 0.021 Uiso 0.5 1 calc R U P . .
 C2 C 0.2255(10) 0.0808(10) 0.2365(4) 0.0203(17) Uani 1 1 d . . . . .
 H2A H 0.287180 0.157601 0.202156 0.024 Uiso 1 1 calc R U . . .
 H2B H 0.315137 0.001189 0.262180 0.024 Uiso 1 1 calc R U . . .

loop_
  _atom_site_aniso_label
  _atom_site_aniso_U_11
  _atom_site_aniso_U_22
  _atom_site_aniso_U_33
  _atom_site_aniso_U_23
  _atom_site_aniso_U_13
  _atom_site_aniso_U_12
 I1 0.0150(3) 0.0157(3) 0.0255(3) -0.0028(2) -0.0045(2) 0.0016(2)
 O1 0.032(3) 0.020(3) 0.061(5) -0.015(3) -0.025(3) 0.012(3)
 O2 0.036(3) 0.025(3) 0.053(5) -0.017(3) -0.017(3) 0.016(3)
 N1 0.020(3) 0.011(3) 0.019(4) -0.002(3) -0.006(3) 0.001(3)
 N2 0.011(2) 0.017(3) 0.025(3) 0.002(3) -0.007(2) 0.000(3)
 N3 0.016(3) 0.014(3) 0.031(4) -0.005(3) -0.002(3) -0.002(3)
 C7 0.025(4) 0.027(4) 0.023(5) 0.002(4) -0.001(4) 0.002(4)
 C5 0.022(4) 0.022(4) 0.030(5) -0.006(4) 0.004(4) 0.005(4)
 C4 0.019(4) 0.015(4) 0.025(5) -0.001(4) 0.003(4) -0.005(3)
 C8 0.027(4) 0.019(4) 0.023(5) -0.009(4) -0.002(4) 0.000(4)
 C6 0.019(4) 0.027(4) 0.023(5) 0.005(4) -0.004(4) 0.003(4)
 C3 0.026(6) 0.010(5) 0.019(6) 0.000 -0.008(5) 0.000
 C1 0.011(2) 0.017(3) 0.025(3) 0.002(3) -0.007(2) 0.000(3)
 C2 0.017(4) 0.017(4) 0.027(5) 0.003(4) -0.003(4) -0.001(3)

_geom_special_details
;
 All esds (except the esd in the dihedral angle between two l.s. planes)
 are estimated using the full covariance matrix.  The cell esds are taken
 into account individually in the estimation of esds in distances, angles
 and torsion angles; correlations between esds in cell parameters are only
 used when they are defined by crystal symmetry.  An approximate (isotropic)
 treatment of cell esds is used for estimating esds involving l.s. planes.
;
loop_
  _geom_bond_atom_site_label_1
  _geom_bond_atom_site_label_2
  _geom_bond_distance
  _geom_bond_site_symmetry_2
  _geom_bond_publ_flag
 I1 N1 2.141(6) . ?
 I1 N2 2.465(6) . ?
 O1 C8 1.197(9) . ?
 O2 C5 1.199(9) . ?
 N1 C5 1.385(10) . ?
 N1 C8 1.379(9) . ?
 N2 C4 1.509(9) 2 ?
 N2 C1 1.468(8) . ?
 N2 C2 1.504(9) . ?
 N3 C4 1.449(9) . ?
 N3 C3 1.467(8) . ?
 N3 C2 1.466(9) . ?
 C7 H7A 0.9700 . ?
 C7 H7B 0.9700 . ?
 C7 C8 1.506(11) . ?
 C7 C6 1.523(10) . ?
 C5 C6 1.512(11) . ?
 C4 H4A 0.9700 . ?
 C4 H4B 0.9700 . ?
 C6 H6A 0.9700 . ?
 C6 H6B 0.9700 . ?
 C3 H3A 0.9700 . ?
 C3 H3B 0.9700 . ?
 C1 H1A 0.9700 . ?
 C1 H1B 0.9700 . ?
 C2 H2A 0.9700 . ?
 C2 H2B 0.9700 . ?

loop_
  _geom_angle_atom_site_label_1
  _geom_angle_atom_site_label_2
  _geom_angle_atom_site_label_3
  _geom_angle
  _geom_angle_site_symmetry_1
  _geom_angle_site_symmetry_3
  _geom_angle_publ_flag
 N1 I1 N2 178.6(2) . . ?
 C5 N1 I1 122.4(5) . . ?
 C8 N1 I1 123.9(5) . . ?
 C8 N1 C5 113.7(7) . . ?
 C4 N2 I1 113.4(4) 2 . ?
 C1 N2 I1 109.5(4) . . ?
 C1 N2 C4 107.5(5) . 2 ?
 C1 N2 C2 108.3(5) . . ?
 C2 N2 I1 110.6(4) . . ?
 C2 N2 C4 107.3(5) . 2 ?
 C4 N3 C3 109.2(5) . . ?
 C4 N3 C2 109.1(5) . . ?
 C2 N3 C3 108.4(6) . . ?
 H7A C7 H7B 108.9 . . ?
 C8 C7 H7A 110.8 . . ?
 C8 C7 H7B 110.8 . . ?
 C8 C7 C6 104.8(6) . . ?
 C6 C7 H7A 110.8 . . ?
 C6 C7 H7B 110.8 . . ?
 O2 C5 N1 124.7(8) . . ?
 O2 C5 C6 127.8(8) . . ?
 N1 C5 C6 107.4(6) . . ?
 N2 C4 H4A 109.3 2 . ?
 N2 C4 H4B 109.3 2 . ?
 N3 C4 N2 111.6(6) . 2 ?
 N3 C4 H4A 109.3 . . ?
 N3 C4 H4B 109.3 . . ?
 H4A C4 H4B 108.0 . . ?
 O1 C8 N1 124.6(8) . . ?
 O1 C8 C7 127.5(7) . . ?
 N1 C8 C7 107.8(7) . . ?
 C7 C6 H6A 110.7 . . ?
 C7 C6 H6B 110.7 . . ?
 C5 C6 C7 105.1(6) . . ?
 C5 C6 H6A 110.7 . . ?
 C5 C6 H6B 110.7 . . ?
 H6A C6 H6B 108.8 . . ?
 N3 C3 N3 112.0(7) 2 . ?
 N3 C3 H3A 109.2 . . ?
 N3 C3 H3A 109.2 2 . ?
 N3 C3 H3B 109.2 2 . ?
 N3 C3 H3B 109.2 . . ?
 H3A C3 H3B 107.9 . . ?
 N2 C1 N2 112.9(8) . 2 ?
 N2 C1 H1A 109.0 2 . ?
 N2 C1 H1A 109.0 . . ?
 N2 C1 H1B 109.0 . . ?
 N2 C1 H1B 109.0 2 . ?
 H1A C1 H1B 107.8 . . ?
 N2 C2 H2A 109.4 . . ?
 N2 C2 H2B 109.4 . . ?
 N3 C2 N2 111.1(5) . . ?
 N3 C2 H2A 109.4 . . ?
 N3 C2 H2B 109.4 . . ?
 H2A C2 H2B 108.0 . . ?

loop_
  _geom_torsion_atom_site_label_1
  _geom_torsion_atom_site_label_2
  _geom_torsion_atom_site_label_3
  _geom_torsion_atom_site_label_4
  _geom_torsion
  _geom_torsion_site_symmetry_1
  _geom_torsion_site_symmetry_2
  _geom_torsion_site_symmetry_3
  _geom_torsion_site_symmetry_4
  _geom_torsion_publ_flag
 I1 N1 C5 O2 -0.7(12) . . . . ?
 I1 N1 C5 C6 179.1(5) . . . . ?
 I1 N1 C8 O1 -4.2(12) . . . . ?
 I1 N1 C8 C7 174.5(5) . . . . ?
 I1 N2 C1 N2 178.5(4) . . . 2 ?
 I1 N2 C2 N3 -177.4(5) . . . . ?
 O2 C5 C6 C7 -174.2(9) . . . . ?
 N1 C5 C6 C7 6.1(8) . . . . ?
 C5 N1 C8 O1 174.4(8) . . . . ?
 C5 N1 C8 C7 -6.9(9) . . . . ?
 C4 N2 C1 N2 -57.8(4) 2 . . 2 ?
 C4 N2 C2 N3 58.4(7) 2 . . . ?
 C4 N3 C3 N3 -59.2(4) . . . 2 ?
 C4 N3 C2 N2 59.3(8) . . . . ?
 C8 N1 C5 O2 -179.3(8) . . . . ?
 C8 N1 C5 C6 0.4(9) . . . . ?
 C8 C7 C6 C5 -9.7(8) . . . . ?
 C6 C7 C8 O1 -171.1(8) . . . . ?
 C6 C7 C8 N1 10.2(8) . . . . ?
 C3 N3 C4 N2 58.4(7) . . . 2 ?
 C3 N3 C2 N2 -59.6(7) . . . . ?
 C1 N2 C2 N3 -57.4(7) . . . . ?
 C2 N2 C1 N2 57.9(4) . . . 2 ?
 C2 N3 C4 N2 -60.0(7) . . . 2 ?
 C2 N3 C3 N3 59.6(4) . . . 2 ?

loop_
  _diffrn_refln_index_h
  _diffrn_refln_index_k
  _diffrn_refln_index_l
  _diffrn_refln_intensity_net
  _diffrn_refln_intensity_u
  _diffrn_refln_scale_group_code
 2 0 0 432.84 36.5 1
 3 0 0 11802.19 236.4 1
 4 0 0 15111.91 418.53 1
 5 0 0 4584.5 263.89 1
 6 0 0 1899.87 192.86 1
 7 0 0 4740.43 335.74 1
 8 0 0 3688 326.28 1
 0 1 0 16264.49 181.74 -2
 0 1 0 16264.49 181.74 1
 1 1 0 19996.88 350.32 1
 2 1 0 1518.75 63.37 1
 -3 1 1 8458.16 140.11 -2
 3 1 0 8458.16 140.11 1
 4 1 0 9312.26 235.48 1
 5 1 0 3576.17 131.78 1
 6 1 0 1990.63 155.19 1
 7 1 0 4155.67 221.75 1
 8 1 0 2891.82 203 1
 0 2 0 9300.18 135.71 -2
 0 2 0 9300.18 135.71 1
 1 2 0 3333.33 151.15 1
 2 2 0 591.34 55.74 1
 -3 2 1 8998.35 223.21 -2
 3 2 0 8998.35 223.21 1
 4 2 0 2614.51 103.67 1
 5 2 0 514.17 50.74 1
 6 2 0 285.39 43.03 1
 7 2 0 2444.67 170 1
 8 2 0 704.47 160.24 1
 0 3 0 124.96 28.67 -2
 0 3 0 124.96 28.67 1
 1 3 0 940.13 81.73 1
 2 3 0 -3.69 13.04 1
 -3 3 1 1581.08 186.16 -2
 3 3 0 1581.08 186.16 1
 4 3 0 28.4 11.33 1
 5 3 0 14.93 11.51 1
 6 3 0 39.98 18.08 1
 7 3 0 242.85 102.91 1
 8 3 0 -66.98 66.98 1
 0 4 0 11609.42 336.29 -2
 0 4 0 11609.42 336.29 1
 1 4 0 3758.93 133.47 1
 2 4 0 39.15 24.12 1
 -3 4 1 4711.4 217.47 -2
 3 4 0 4711.4 217.47 1
 4 4 0 1982.49 189 1
 5 4 0 2031.12 168.05 1
 6 4 0 429.65 114.39 1
 7 4 0 1117.67 209.31 1
 0 5 0 12177.63 400.7 -2
 0 5 0 12177.63 400.7 1
 1 5 0 5686.89 190.77 1
 2 5 0 4.2 11.99 1
 -3 5 1 3277.1 207.43 -2
 3 5 0 3277.1 207.43 1
 4 5 0 6869.53 310.12 1
 5 5 0 755.06 111.7 1
 6 5 0 789.09 172.37 1
 7 5 0 2792.6 346.4 1
 0 6 0 12207.49 454.45 -2
 0 6 0 12207.49 454.45 1
 1 6 0 5165.75 206.37 1
 2 6 0 47.17 18.96 1
 -3 6 1 3874.91 238.07 -2
 3 6 0 3874.91 238.07 1
 4 6 0 6133.83 402.77 1
 5 6 0 1470.24 166.21 1
 6 6 0 717.61 169.8 1
 1 7 0 3322.87 331.24 1
 2 7 0 -8.68 16.21 1
 -3 7 1 3896.33 368.36 -2
 3 7 0 3896.33 368.36 1
 4 7 0 3901.35 278.7 1
 5 7 0 687.47 164.47 1
 1 8 0 -1.38 49.71 1
 2 8 0 85.18 49.8 1
 -8 1 1 670.12 97.63 1
 -7 1 1 1168.94 120.24 1
 -6 1 1 967.8 97.13 1
 -5 1 1 24.31 11.65 1
 -4 1 1 1245.14 58.39 1
 3 1 0 8059.07 169.07 -2
 -3 1 1 8059.07 169.07 1
 -2 1 1 5654.77 134.18 1
 -1 1 1 4026.11 114.95 1
 0 1 1 8216.55 173.66 -2
 0 1 1 8216.55 173.66 1
 1 1 1 5911.19 144.46 1
 2 1 1 155.61 29.13 1
 4 1 1 3522.58 158.84 1
 5 1 1 2735.36 117.31 1
 6 1 1 301.78 69.51 1
 7 1 1 1275.08 120.86 1
 8 1 1 1151.82 126.53 1
 -8 2 1 1382.84 224.56 1
 -7 2 1 6427.4 279.53 1
 -6 2 1 5199.39 173.89 1
 -5 2 1 76.82 19.94 1
 -4 2 1 8007.36 153.77 1
 3 2 0 28285.98 384.27 -2
 -3 2 1 28285.98 384.27 1
 -2 2 1 10624.39 230.59 1
 -1 2 1 791.83 53.22 1
 0 2 1 18352.39 379.79 -2
 0 2 1 18352.39 379.79 1
 1 2 1 19549.52 298.15 1
 2 2 1 12146.68 356.41 1
 -3 2 2 814.49 76.24 -2
 3 2 1 814.49 76.24 1
 4 2 1 7081.27 263.61 1
 5 2 1 8671.05 214.35 1
 6 2 1 628.69 65.19 1
 7 2 1 851.83 99.9 1
 8 2 1 2754.56 309.55 1
 -8 3 1 850.93 184.04 1
 -7 3 1 8440.1 538.99 1
 -6 3 1 5931.09 193.69 1
 -5 3 1 27.6 8.79 1
 -4 3 1 1106.29 64.55 1
 3 3 0 16846.38 368.71 -2
 -3 3 1 16846.38 368.71 1
 -2 3 1 14559.03 309.51 1
 -1 3 1 40 9.68 1
 0 3 1 15611.59 187.91 -2
 0 3 1 15611.59 187.91 1
 1 3 1 17093.66 268.02 1
 2 3 1 4998.82 142.8 1
 -3 3 2 1798.56 91.74 -2
 3 3 1 1798.56 91.74 1
 4 3 1 12139 415.59 1
 5 3 1 8515.82 211.85 1
 6 3 1 580.9 81.91 1
 7 3 1 2918.21 310.66 1
 8 3 1 3443.96 365.42 1
 -7 4 1 4233.69 406.21 1
 -6 4 1 2349.91 274.73 1
 -5 4 1 144.44 43.76 1
 -4 4 1 8388.79 312.23 1
 3 4 0 6654.42 289.8 -2
 -3 4 1 6654.42 289.8 1
 -2 4 1 9993.55 538.53 1
 -1 4 1 5.23 5.47 1
 0 4 1 7387.53 189.58 -2
 0 4 1 7387.53 189.58 1
 1 4 1 10983.16 159.75 1
 2 4 1 4243.86 112.88 1
 -3 4 2 815.52 89.96 -2
 3 4 1 815.52 89.96 1
 4 4 1 9800.96 300.17 1
 5 4 1 2120.89 174.62 1
 6 4 1 231.06 61.57 1
 7 4 1 393.44 115.96 1
 -7 5 1 1446.24 247.35 1
 -6 5 1 1374.11 222.27 1
 -5 5 1 171.13 59.82 1
 -4 5 1 1731.08 284.15 1
 3 5 0 3785.71 226.68 -2
 -3 5 1 3785.71 226.68 1
 -2 5 1 886.02 96.44 1
 -1 5 1 -7.98 20.63 1
 0 5 1 2144.41 117.98 -2
 0 5 1 2144.41 117.98 1
 1 5 1 5447.43 231.14 1
 2 5 1 610.1 83.71 1
 -3 5 2 479.94 76.22 -2
 3 5 1 479.94 76.22 1
 4 5 1 1114.03 124.98 1
 5 5 1 1367.22 148.25 1
 6 5 1 131.85 47.78 1
 7 5 1 24.99 26.55 1
 -6 6 1 4.04 50.72 1
 -5 6 1 -10.84 26.83 1
 -4 6 1 445.92 287.69 1
 3 6 0 830.73 109.95 -2
 -3 6 1 830.73 109.95 1
 -2 6 1 619.47 88.8 1
 -1 6 1 55.04 33.54 1
 0 6 1 110.58 29.68 -2
 0 6 1 110.58 29.68 1
 1 6 1 98.2 23.27 1
 2 6 1 -25.46 25.46 1
 -3 6 2 930.65 116.91 -2
 3 6 1 930.65 116.91 1
 4 6 1 30.32 19.52 1
 5 6 1 32.81 65.15 1
 6 6 1 247.62 100.98 1
 -5 7 1 76.72 56.88 1
 -4 7 1 315.22 94.39 1
 3 7 0 1976.68 188.53 -2
 -3 7 1 1976.68 188.53 1
 -2 7 1 1589.77 162.87 1
 -1 7 1 -14.33 27.66 1
 1 7 1 482.1 82.75 1
 2 7 1 389.19 128.91 1
 -3 7 2 294.61 71.67 -2
 3 7 1 294.61 71.67 1
 4 7 1 927.27 133.2 1
 -2 8 1 2453.09 340.7 1
 -1 8 1 686.18 192.68 1
 0 8 1 1141.83 230.26 -2
 0 8 1 1141.83 230.26 1
 1 8 1 5468.14 515.19 1
 2 8 1 652.46 182.2 1
 -8 0 2 63.58 49.25 1
 -7 0 2 3942.98 315.62 1
 -6 0 2 12520.35 509.03 1
 -5 0 2 10483.76 419.45 1
 -4 0 2 25.06 25.87 1
 -3 0 2 24406.33 311.98 1
 -2 0 2 19652.64 356.23 1
 -1 0 2 14117.92 256.9 1
 1 0 2 1747.21 129.51 1
 2 0 2 41362.25 2046.88 1
 3 0 2 4241.14 227.78 1
 4 0 2 7680.41 337.03 1
 6 0 2 8438.45 396.2 1
 7 0 2 494.51 114.76 1
 8 0 2 2553.43 266.19 1
 -8 1 2 296.71 112.14 1
 -7 1 2 1850.85 263.98 1
 -6 1 2 7780.25 284.14 1
 -5 1 2 6668.97 232.68 1
 -4 1 2 95.45 19.67 1
 -3 1 2 12002.76 157.59 1
 -2 1 2 13331.2 128.96 1
 -1 1 2 73.98 9.41 1
 0 1 2 424.14 25.98 -2
 0 1 2 424.14 25.98 1
 1 1 2 22462.2 319.36 1
 2 1 2 18374.76 1041.77 1
 -3 1 3 133.05 50.08 -2
 3 1 2 133.05 50.08 1
 4 1 2 7144.18 357.7 1
 5 1 2 11773.5 495.62 1
 6 1 2 2688.17 189.16 1
 7 1 2 227.2 54.3 1
 8 1 2 2222.66 174.82 1
 -8 2 2 22.79 32.99 1
 -7 2 2 691.69 94.06 1
 -6 2 2 1829.43 136.57 1
 -5 2 2 1388.36 72.26 1
 -4 2 2 202.76 28.57 1
 3 2 1 2797.62 90.8 -2
 -3 2 2 2797.62 90.8 1
 -2 2 2 6279.96 168.26 1
 -1 2 2 929.29 62.58 1
 0 2 2 1606.38 75.82 -2
 0 2 2 1606.38 75.82 1
 1 2 2 3589.94 108.22 1
 2 2 2 6973.54 217.9 1
 -3 2 3 1281.49 155.1 -2
 3 2 2 1281.49 155.1 1
 4 2 2 846.92 87.84 1
 5 2 2 2521.49 165.63 1
 6 2 2 2097.57 116.98 1
 7 2 2 312.5 47.87 1
 8 2 2 155.65 74.79 1
 -8 3 2 4.59 54.03 1
 -7 3 2 -38.77 41.16 1
 -6 3 2 184.5 74.98 1
 -5 3 2 43.57 38.87 1
 -4 3 2 463.25 42.26 1
 3 3 1 212.01 61.56 -2
 -3 3 2 212.01 61.56 1
 -2 3 2 24.3 43.05 1
 -1 3 2 868.36 42.98 1
 0 3 2 13.19 6.41 -2
 0 3 2 13.19 6.41 1
 1 3 2 7.47 4.54 1
 2 3 2 284.64 32.89 1
 -3 3 3 1907.11 101.43 -2
 3 3 2 1907.11 101.43 1
 4 3 2 98.11 51.93 1
 5 3 2 185.61 49.46 1
 6 3 2 22.9 18.04 1
 7 3 2 58.44 47.6 1
 8 3 2 3.77 30.32 1
 -7 4 2 633.07 157.21 1
 -6 4 2 2061.21 261.59 1
 -5 4 2 719.92 100.05 1
 -4 4 2 422.5 70.3 1
 3 4 1 4260.95 202.95 -2
 -3 4 2 4260.95 202.95 1
 -2 4 2 3779.7 256.54 1
 -1 4 2 1146.26 105.62 1
 0 4 2 8.7 11.44 -2
 0 4 2 8.7 11.44 1
 1 4 2 2457.36 82.69 1
 2 4 2 4869.41 139.21 1
 -3 4 3 938.48 81.71 -2
 3 4 2 938.48 81.71 1
 4 4 2 543.23 81.64 1
 5 4 2 2433.34 187.83 1
 6 4 2 770.02 154.91 1
 7 4 2 53.57 44.01 1
 -7 5 2 1357.48 247.07 1
 -6 5 2 4308.49 402.91 1
 -5 5 2 6125.14 307.15 1
 -4 5 2 90.09 37.1 1
 3 5 1 2378.23 178.71 -2
 -3 5 2 2378.23 178.71 1
 -2 5 2 6971.53 384.53 1
 -1 5 2 2783.89 154.41 1
 0 5 2 1202.84 88.18 -2
 0 5 2 1202.84 88.18 1
 1 5 2 5452.25 177.95 1
 2 5 2 4649.81 222.1 1
 -3 5 3 167.04 44.55 -2
 3 5 2 167.04 44.55 1
 4 5 2 5384.3 279 1
 5 5 2 5954.53 315.87 1
 6 5 2 1556.66 204.26 1
 7 5 2 528.33 152.34 1
 -6 6 2 3685.43 397.3 1
 -5 6 2 2123.69 286.22 1
 -4 6 2 12.38 21.18 1
 3 6 1 3982.04 287.55 -2
 -3 6 2 3982.04 287.55 1
 -2 6 2 9702.53 471.22 1
 -1 6 2 2600.11 245.14 1
 0 6 2 1067.24 95.3 -2
 0 6 2 1067.24 95.3 1
 1 6 2 7886.07 237.81 1
 2 6 2 4428.59 239.38 1
 -3 6 3 872.9 166.91 -2
 3 6 2 872.9 166.91 1
 4 6 2 2194.07 377.04 1
 5 6 2 4371.13 292.1 1
 6 6 2 3242.64 356.6 1
 -5 7 2 955.22 204.07 1
 -4 7 2 8.6 60.23 1
 3 7 1 2682.44 221.74 -2
 -3 7 2 2682.44 221.74 1
 -2 7 2 4557.18 319.11 1
 -1 7 2 997.21 170.26 1
 0 7 2 160.34 83.89 -2
 0 7 2 160.34 83.89 1
 1 7 2 4443.1 251.35 1
 2 7 2 6376.21 316.31 1
 -3 7 3 213.52 60.01 -2
 3 7 2 213.52 60.01 1
 4 7 2 220.26 83.98 1
 -2 8 2 1006.49 216.94 1
 -1 8 2 378.1 127.44 1
 0 8 2 315.99 127.35 -2
 0 8 2 315.99 127.35 1
 1 8 2 624.53 176.6 1
 2 8 2 383.61 143.98 1
 -8 1 3 624.57 95.83 1
 -7 1 3 284.82 65.68 1
 -6 1 3 1228.71 116.12 1
 -5 1 3 2792.38 109.13 1
 -4 1 3 568.11 111.73 1
 3 1 2 258.5 28.28 -2
 -3 1 3 258.5 28.28 1
 -2 1 3 1813.02 65.3 1
 -1 1 3 1172.28 42.04 1
 0 1 3 2735.28 67.6 -2
 0 1 3 2735.28 67.6 1
 1 1 3 4309.64 111.22 1
 2 1 3 6253.74 308.91 1
 -3 1 4 7402.19 373.96 -2
 3 1 3 7402.19 373.96 1
 4 1 3 66.8 55.96 1
 5 1 3 1311.45 169.43 1
 6 1 3 2893.32 180.85 1
 7 1 3 2024.08 151.9 1
 8 1 3 43.94 25.45 1
 -8 2 3 1852.73 263.06 1
 -7 2 3 52.26 33.01 1
 -6 2 3 4039.57 303.95 1
 -5 2 3 9136.68 281.06 1
 -4 2 3 2678.16 98.96 1
 3 2 2 1232.37 61.39 -2
 -3 2 3 1232.37 61.39 1
 -2 2 3 12449.13 196.24 1
 -1 2 3 23808.36 1066.62 1
 0 2 3 6888.67 152.62 -2
 0 2 3 6888.67 152.62 1
 1 2 3 2659.02 110.54 1
 2 2 3 49457.35 1449.87 1
 -3 2 4 5033.9 330.04 -2
 3 2 3 5033.9 330.04 1
 4 2 3 565.91 120.18 1
 5 2 3 2949.61 183.73 1
 6 2 3 5401.46 263.6 1
 7 2 3 3933.65 179.43 1
 8 2 3 15.9 26.37 1
 -8 3 3 2524.85 322.69 1
 -7 3 3 99.88 107.96 1
 -6 3 3 3102.98 308.82 1
 -5 3 3 7561.65 196.11 1
 -4 3 3 5736.83 154.34 1
 3 3 2 4072.09 225.25 -2
 -3 3 3 4072.09 225.25 1
 -2 3 3 13032.51 453.99 1
 -1 3 3 9120.13 349.98 1
 0 3 3 2234.44 170.21 -2
 0 3 3 2234.44 170.21 1
 1 3 3 10058.28 305.73 1
 2 3 3 13202.57 526.72 1
 -3 3 4 9421.67 490.79 -2
 3 3 3 9421.67 490.79 1
 4 3 3 171.09 45.6 1
 5 3 3 4593.58 246.1 1
 6 3 3 12905.85 299.41 1
 7 3 3 3102.89 316.35 1
 8 3 3 40.61 56.97 1
 -7 4 3 95.01 58.35 1
 -6 4 3 1038.19 190.2 1
 -5 4 3 10334.07 358.18 1
 -4 4 3 586.93 79.05 1
 3 4 2 456.76 66.72 -2
 -3 4 3 456.76 66.72 1
 -2 4 3 7292.48 371.3 1
 -1 4 3 7210.02 162.67 1
 0 4 3 473.05 44 -2
 0 4 3 473.05 44 1
 1 4 3 5552.58 215.86 1
 2 4 3 10584.74 308.45 1
 -3 4 4 6162.5 181.31 -2
 3 4 3 6162.5 181.31 1
 4 4 3 583.31 97.49 1
 5 4 3 2337.08 186.57 1
 6 4 3 5756.41 315.86 1
 7 4 3 2475.33 302.02 1
 -7 5 3 143.06 80.21 1
 -6 5 3 666.61 162.36 1
 -5 5 3 934.63 176.14 1
 -4 5 3 2387.43 209.36 1
 3 5 2 278.19 56.83 -2
 -3 5 3 278.19 56.83 1
 -2 5 3 2648.62 246.52 1
 -1 5 3 3643.96 136.55 1
 0 5 3 78.76 26.94 -2
 0 5 3 78.76 26.94 1
 1 5 3 961 78.57 1
 2 5 3 1337.21 119.34 1
 -3 5 4 3576.79 211.71 -2
 3 5 3 3576.79 211.71 1
 4 5 3 207.58 119.72 1
 5 5 3 698.44 108.37 1
 6 5 3 917.63 133.11 1
 -6 6 3 -71.39 71.39 1
 -5 6 3 -78.1 78.1 1
 -4 6 3 21.67 46.08 1
 3 6 2 76.73 30.97 -2
 -3 6 3 76.73 30.97 1
 -2 6 3 490.38 114.03 1
 -1 6 3 220.43 75.62 1
 0 6 3 337.31 46.86 -2
 0 6 3 337.31 46.86 1
 1 6 3 426.56 56.25 1
 2 6 3 79.87 54.74 1
 -3 6 4 270.61 68.29 -2
 3 6 3 270.61 68.29 1
 4 6 3 79.25 127.53 1
 5 6 3 -36.02 36.02 1
 6 6 3 68.18 29.13 1
 -4 7 3 206.12 66.31 1
 3 7 2 38.38 36.43 -2
 -3 7 3 38.38 36.43 1
 -2 7 3 740.72 117.28 1
 -1 7 3 664.04 142.97 1
 0 7 3 206.28 89.13 -2
 0 7 3 206.28 89.13 1
 1 7 3 613.84 92.43 1
 2 7 3 2454.33 195 1
 -3 7 4 770.59 117.28 -2
 3 7 3 770.59 117.28 1
 4 7 3 186.06 109.8 1
 -2 8 3 2524.49 336.94 1
 -1 8 3 2361.95 337.49 1
 0 8 3 860.48 207.29 -2
 0 8 3 860.48 207.29 1
 1 8 3 945.02 219.69 1
 2 8 3 3389.29 419.26 1
 -8 0 4 1758.83 241.1 1
 -7 0 4 3533.36 313.23 1
 -6 0 4 1726.11 205.63 1
 -5 0 4 9262.37 693.21 1
 -4 0 4 10210.91 384.67 1
 -3 0 4 3943.53 222.45 1
 -2 0 4 8257.82 154.49 1
 -1 0 4 90273.7 754.96 1
 0 0 4 26560.75 430.83 -2
 0 0 4 26560.75 430.83 1
 1 0 4 705.06 87.63 1
 2 0 4 4064.45 244.96 1
 3 0 4 15096.11 502.05 1
 4 0 4 12515.76 495.89 1
 5 0 4 100.43 53.94 1
 7 0 4 5647.87 363.67 1
 8 0 4 1326.15 192.86 1
 -8 1 4 3877.08 252.93 1
 -7 1 4 740.22 100.56 1
 -6 1 4 1036.76 110.04 1
 -5 1 4 5132.04 221.47 1
 -4 1 4 5396.75 205.43 1
 3 1 3 2037 113.15 -2
 -3 1 4 2037 113.15 1
 -2 1 4 522.35 39.98 1
 -1 1 4 34822.4 478.26 1
 0 1 4 25191.2 260.4 -2
 0 1 4 25191.2 260.4 1
 1 1 4 220.6 37.45 1
 2 1 4 13344.91 483.3 1
 -3 1 5 14103.31 546.98 -2
 3 1 4 14103.31 546.98 1
 4 1 4 6505.41 388.39 1
 5 1 4 9.74 18.56 1
 6 1 4 4899.94 365.6 1
 7 1 4 7321.84 248.6 1
 8 1 4 530.26 84.02 1
 -8 2 4 930.32 192.68 1
 -7 2 4 40.56 34.59 1
 -6 2 4 425.38 69.89 1
 -5 2 4 1535.52 120.72 1
 -4 2 4 4114.43 303.55 1
 3 2 3 2640.12 84.49 -2
 -3 2 4 2640.12 84.49 1
 -2 2 4 5030.96 119.3 1
 -1 2 4 1447.24 75.89 1
 0 2 4 8154.8 187.6 -2
 0 2 4 8154.8 187.6 1
 1 2 4 42.32 15.14 1
 2 2 4 6169.76 349.71 1
 -3 2 5 2797.38 258.19 -2
 3 2 4 2797.38 258.19 1
 4 2 4 1732 220.52 1
 5 2 4 123.22 66.71 1
 6 2 4 2906.86 201.27 1
 7 2 4 1070.36 95.01 1
 8 2 4 526.88 83.24 1
 -8 3 4 -93.63 93.63 1
 -7 3 4 48.24 43.64 1
 -6 3 4 71.76 46.68 1
 -5 3 4 15.55 13.5 1
 -4 3 4 294.59 35.74 1
 3 3 3 1175.61 89.63 -2
 -3 3 4 1175.61 89.63 1
 -2 3 4 31.24 9.28 1
 -1 3 4 181.59 34.09 1
 0 3 4 74.75 28.29 -2
 0 3 4 74.75 28.29 1
 1 3 4 -10.08 43.97 1
 2 3 4 261.5 76.81 1
 -3 3 5 1034.42 166.77 -2
 3 3 4 1034.42 166.77 1
 4 3 4 352.19 104.38 1
 5 3 4 66.98 27.48 1
 6 3 4 328.66 73.53 1
 7 3 4 13.73 39.49 1
 8 3 4 -72.13 72.13 1
 -7 4 4 386.46 127.81 1
 -6 4 4 520.33 137.27 1
 -5 4 4 1344.25 202.51 1
 -4 4 4 4377.41 217.17 1
 3 4 3 1059.41 100.07 -2
 -3 4 4 1059.41 100.07 1
 -2 4 4 857.27 133.51 1
 -1 4 4 5789.39 149.77 1
 0 4 4 5904.19 308.91 -2
 0 4 4 5904.19 308.91 1
 1 4 4 294.32 59.61 1
 2 4 4 727.35 137.73 1
 -3 4 5 2830.27 287.87 -2
 3 4 4 2830.27 287.87 1
 4 4 4 2137.3 348.33 1
 5 4 4 88.49 30.55 1
 6 4 4 1238.18 148.53 1
 7 4 4 1032.49 199.85 1
 -7 5 4 1028.08 218.41 1
 -6 5 4 486.52 144.53 1
 -5 5 4 3920.65 377.36 1
 -4 5 4 1913.46 163.29 1
 3 5 3 760.7 95.15 -2
 -3 5 4 760.7 95.15 1
 -2 5 4 1462.59 190.57 1
 -1 5 4 10232.97 230.57 1
 0 5 4 9344.52 276.82 -2
 0 5 4 9344.52 276.82 1
 1 5 4 147.1 33.34 1
 2 5 4 4938.9 231.62 1
 -3 5 5 6678.14 291.52 -2
 3 5 4 6678.14 291.52 1
 4 5 4 4313.49 335.19 1
 5 5 4 -17.76 38.04 1
 6 5 4 2787.19 237.52 1
 -6 6 4 601.37 171.45 1
 -5 6 4 3460.77 379.75 1
 -4 6 4 4572.29 524.93 1
 3 6 3 538.07 104.93 -2
 -3 6 4 538.07 104.93 1
 -2 6 4 2846.35 289.8 1
 -1 6 4 7734.6 339.54 1
 0 6 4 9051.45 250.94 -2
 0 6 4 9051.45 250.94 1
 1 6 4 195.2 45.02 1
 2 6 4 2062.03 163.64 1
 -3 6 5 10300.04 395.61 -2
 3 6 4 10300.04 395.61 1
 4 6 4 2590.96 228.01 1
 5 6 4 20.5 24.9 1
 -4 7 4 3803.22 399.6 1
 3 7 3 684.08 112.54 -2
 -3 7 4 684.08 112.54 1
 -2 7 4 863.7 173.11 1
 -1 7 4 5015.34 303.57 1
 0 7 4 3359.52 372.95 -2
 0 7 4 3359.52 372.95 1
 1 7 4 211.9 62.31 1
 2 7 4 2572.83 279.92 1
 -3 7 5 2680.12 306.94 -2
 3 7 4 2680.12 306.94 1
 4 7 4 1687.97 183.71 1
 -2 8 4 202.42 112.19 1
 -1 8 4 800.12 197.82 1
 0 8 4 267.1 124.32 -2
 0 8 4 267.1 124.32 1
 1 8 4 82.05 70.66 1
 2 8 4 419.08 154.36 1
 -8 1 5 306.38 71.45 1
 -7 1 5 636.85 101.7 1
 -6 1 5 662.49 94 1
 -5 1 5 950.46 110.21 1
 -4 1 5 3176.97 168.18 1
 3 1 4 5110.98 194.11 -2
 -3 1 5 5110.98 194.11 1
 -2 1 5 753.79 34.48 1
 -1 1 5 5755.1 102.07 1
 0 1 5 12834.89 339.14 -2
 0 1 5 12834.89 339.14 1
 1 1 5 746.75 73.1 1
 2 1 5 963.87 92.87 1
 -3 1 6 5174.08 231.75 -2
 3 1 5 5174.08 231.75 1
 4 1 5 3783.19 314.33 1
 5 1 5 40.06 39.69 1
 6 1 5 888.88 166.03 1
 7 1 5 1346.28 141.9 1
 8 1 5 1124.09 222.17 1
 -8 2 5 3466.84 379.11 1
 -7 2 5 5134.76 277.59 1
 -6 2 5 743.11 97.05 1
 -5 2 5 1628.74 130.95 1
 -4 2 5 11878.14 481.79 1
 3 2 4 12167.98 213.46 -2
 -3 2 5 12167.98 213.46 1
 -2 2 5 3023 109.66 1
 -1 2 5 6910.46 183.7 1
 0 2 5 14085.22 427.81 -2
 0 2 5 14085.22 427.81 1
 1 2 5 16771.39 547.58 1
 2 2 5 6.62 26.83 1
 -3 2 6 1002.44 161.16 -2
 3 2 5 1002.44 161.16 1
 4 2 5 13805.89 642.26 1
 5 2 5 1888.93 250.93 1
 6 2 5 1119.69 196.08 1
 7 2 5 3692.86 282.77 1
 8 2 5 2180.39 174.49 1
 -8 3 5 3586.75 402.82 1
 -7 3 5 3775.66 385.08 1
 -6 3 5 1911.81 258.01 1
 -5 3 5 729.66 84.51 1
 -4 3 5 10679.71 221.79 1
 3 3 4 12837.26 164.74 -2
 -3 3 5 12837.26 164.74 1
 -2 3 5 92.32 21.87 1
 -1 3 5 6392.27 237.41 1
 0 3 5 19858.42 434.35 -2
 0 3 5 19858.42 434.35 1
 1 3 5 8200.87 627.24 1
 2 3 5 -40.7 40.7 1
 3 3 5 15880.51 677.36 1
 4 3 5 9157.62 551.48 1
 5 3 5 1898.49 263.89 1
 6 3 5 1920.56 180.87 1
 7 3 5 3679.21 259.55 1
 -7 4 5 2983.17 358.71 1
 -6 4 5 979.84 189.83 1
 -5 4 5 2581.73 297.24 1
 -4 4 5 3743.4 197.32 1
 3 4 4 9597.06 302.11 -2
 -3 4 5 9597.06 302.11 1
 -2 4 5 576.94 113.71 1
 -1 4 5 4593.17 205.12 1
 0 4 5 14542.81 405.39 -2
 0 4 5 14542.81 405.39 1
 1 4 5 7822.41 313.26 1
 2 4 5 -46.03 46.03 1
 -3 4 6 4792.62 388.76 -2
 3 4 5 4792.62 388.76 1
 4 4 5 4598.56 409.52 1
 5 4 5 761.45 111.13 1
 6 4 5 893.01 182.3 1
 7 4 5 3330.45 263.15 1
 -7 5 5 612.68 171.27 1
 -6 5 5 132.5 67.17 1
 -5 5 5 640.06 159.6 1
 -4 5 5 2174.7 175.25 1
 3 5 4 1280.32 125.33 -2
 -3 5 5 1280.32 125.33 1
 -2 5 5 225.02 76.17 1
 -1 5 5 479.53 47.12 1
 0 5 5 3691.84 146.55 -2
 0 5 5 3691.84 146.55 1
 1 5 5 2015.56 117.81 1
 2 5 5 165.97 59.12 1
 -3 5 6 2545.08 262.74 -2
 3 5 5 2545.08 262.74 1
 4 5 5 1115.78 135.47 1
 5 5 5 313.33 72.18 1
 6 5 5 143.51 141.96 1
 -6 6 5 -7.99 63.95 1
 -5 6 5 -25.27 54.3 1
 -4 6 5 198.42 58.67 1
 3 6 4 1298.36 140.65 -2
 -3 6 5 1298.36 140.65 1
 -2 6 5 72.04 55.41 1
 -1 6 5 322.23 69.46 1
 0 6 5 223.32 40.28 -2
 0 6 5 223.32 40.28 1
 1 6 5 -1.29 15.35 1
 2 6 5 1575.69 168.93 1
 -3 6 6 829.54 113.43 -2
 3 6 5 829.54 113.43 1
 4 6 5 30.69 52.47 1
 5 6 5 -39.35 39.35 1
 -4 7 5 796.35 192.59 1
 3 7 4 2218.21 241.7 -2
 -3 7 5 2218.21 241.7 1
 -2 7 5 -24.7 35.21 1
 -1 7 5 445.48 94.06 1
 0 7 5 1299.78 242.02 -2
 0 7 5 1299.78 242.02 1
 1 7 5 500.49 148.85 1
 2 7 5 30.61 41.52 1
 -3 7 6 738.49 135.34 -2
 3 7 5 738.49 135.34 1
 4 7 5 1340.8 163.87 1
 -2 8 5 242.76 79.63 1
 -1 8 5 1516.16 283.28 1
 0 8 5 4739.97 499.94 -2
 0 8 5 4739.97 499.94 1
 1 8 5 1130.62 241.1 1
 2 8 5 179.63 105.94 1
 -8 0 6 503.43 140.49 1
 -7 0 6 7500.69 492.31 1
 -6 0 6 8353.73 478.89 1
 -5 0 6 704.45 42.42 1
 -4 0 6 5859.4 237.15 1
 -3 0 6 19219.5 319.57 1
 -2 0 6 7977.08 228.72 1
 -1 0 6 5991.91 297.86 1
 0 0 6 1201.5 95.22 -2
 0 0 6 1201.5 95.22 1
 1 0 6 30187.62 715.31 1
 2 0 6 9358.84 429.92 1
 3 0 6 2966.63 253.23 1
 4 0 6 18726.59 677.55 1
 5 0 6 4231.58 340.89 1
 6 0 6 1289.21 200.49 1
 8 0 6 4284.14 354.03 1
 -8 1 6 884.96 129.17 1
 -7 1 6 4033.72 395.69 1
 -6 1 6 5485.49 273.18 1
 -5 1 6 604.09 88.94 1
 -4 1 6 5199.63 225.76 1
 3 1 5 9137.33 205.52 -2
 -3 1 6 9137.33 205.52 1
 -2 1 6 6502.5 260.5 1
 -1 1 6 1853.77 67.55 1
 0 1 6 6221.3 189.46 -2
 0 1 6 6221.3 189.46 1
 1 1 6 18271.82 413.89 1
 2 1 6 3394.17 181.63 1
 -3 1 7 2551.89 170.48 -2
 3 1 6 2551.89 170.48 1
 4 1 6 9992.83 531.54 1
 5 1 6 9956.91 547.35 1
 6 1 6 673.14 149.95 1
 7 1 6 1432.64 225.57 1
 8 1 6 3663.74 230.18 1
 -8 2 6 -51.27 52.47 1
 -7 2 6 2116.58 183.49 1
 -6 2 6 1738.72 153.74 1
 -5 2 6 14.66 22.79 1
 -4 2 6 1001.52 104.53 1
 3 2 5 5261.05 188.41 -2
 -3 2 6 5261.05 188.41 1
 -2 2 6 30.83 9.57 1
 -1 2 6 507.88 43 1
 0 2 6 5041.23 500.44 -2
 0 2 6 5041.23 500.44 1
 1 2 6 5751.6 254.97 1
 2 2 6 2699.8 259.75 1
 -3 2 7 600.09 132.22 -2
 3 2 6 600.09 132.22 1
 4 2 6 4111.49 361.84 1
 5 2 6 1923.76 263.06 1
 6 2 6 164.93 84.07 1
 7 2 6 83.77 38.92 1
 8 2 6 1259.21 135.15 1
 -8 3 6 -66.52 66.52 1
 -7 3 6 20.58 41.44 1
 -6 3 6 28.85 31.61 1
 -5 3 6 214 47.76 1
 -4 3 6 136.13 38.25 1
 -2 3 6 1884.31 97 1
 -1 3 6 16.52 18.27 1
 0 3 6 70.32 50.35 -2
 0 3 6 70.32 50.35 1
 1 3 6 156.05 47.4 1
 2 3 6 627.01 134.7 1
 -3 3 7 1155.89 188.91 -2
 3 3 6 1155.89 188.91 1
 4 3 6 -9.19 36.29 1
 5 3 6 -24.17 58.44 1
 6 3 6 105.21 83.8 1
 7 3 6 6.28 27.98 1
 -7 4 6 654.76 171.64 1
 -6 4 6 1206.61 219.14 1
 -5 4 6 603.4 145.27 1
 -4 4 6 582.29 207.89 1
 3 4 5 3776.94 323.06 -2
 -3 4 6 3776.94 323.06 1
 -2 4 6 2235.83 169.05 1
 -1 4 6 100.5 26.93 1
 0 4 6 701.87 95.31 -2
 0 4 6 701.87 95.31 1
 1 4 6 4776.17 258.6 1
 2 4 6 1698.83 225.85 1
 -3 4 7 920.12 173.02 -2
 3 4 6 920.12 173.02 1
 4 4 6 1737.42 257.73 1
 5 4 6 461.71 145.27 1
 6 4 6 203.88 115.22 1
 7 4 6 270.53 75.16 1
 -6 5 6 3129.17 374.97 1
 -5 5 6 205.63 94 1
 -4 5 6 1147.61 122.62 1
 3 5 5 6550.43 462.54 -2
 -3 5 6 6550.43 462.54 1
 -2 5 6 5706.42 350.95 1
 -1 5 6 187.07 68.32 1
 0 5 6 3334.57 221.63 -2
 0 5 6 3334.57 221.63 1
 1 5 6 3738.5 374.42 1
 2 5 6 1642.78 247.35 1
 -3 5 7 1294.36 222.08 -2
 3 5 6 1294.36 222.08 1
 4 5 6 6186.45 315.47 1
 5 5 6 3587.57 818.63 1
 6 5 6 783.39 149.59 1
 -5 6 6 109.71 63.31 1
 -4 6 6 1607.22 257.73 1
 3 6 5 8141.39 358.88 -2
 -3 6 6 8141.39 358.88 1
 -2 6 6 2225.8 200.43 1
 -1 6 6 67.85 62.67 1
 0 6 6 5452.58 201.71 -2
 0 6 6 5452.58 201.71 1
 1 6 6 5254.04 212.49 1
 2 6 6 2473.41 182.8 1
 -3 6 7 1284.9 186.75 -2
 3 6 6 1284.9 186.75 1
 4 6 6 4004.49 267.82 1
 5 6 6 3673.43 309.83 1
 -4 7 6 830.07 206.46 1
 3 7 5 2793.26 192.69 -2
 -3 7 6 2793.26 192.69 1
 -2 7 6 2600.18 322.79 1
 -1 7 6 61.54 60.46 1
 0 7 6 2826.69 241.54 -2
 0 7 6 2826.69 241.54 1
 1 7 6 5634.36 513.72 1
 2 7 6 613.89 99.43 1
 -3 7 7 42.57 36.98 -2
 3 7 6 42.57 36.98 1
 4 7 6 1619.63 181.95 1
 -1 8 6 -2.11 18.19 1
 0 8 6 713.2 209.77 -2
 0 8 6 713.2 209.77 1
 1 8 6 641.8 188.08 1
 -8 1 7 208.03 63.72 1
 -7 1 7 568.14 171.04 1
 -6 1 7 2729.94 200 1
 -5 1 7 681.82 63.58 1
 -4 1 7 6.25 21.48 1
 3 1 6 1173.65 79.38 -2
 -3 1 7 1173.65 79.38 1
 -2 1 7 1369.32 71.73 1
 -1 1 7 91.64 17.84 1
 0 1 7 490.69 54.27 -2
 0 1 7 490.69 54.27 1
 1 1 7 8479.93 278.98 1
 2 1 7 10984.95 345.37 1
 -3 1 8 65.56 28.09 -2
 3 1 7 65.56 28.09 1
 4 1 7 1352.68 139.02 1
 5 1 7 2540.93 289.89 1
 6 1 7 4357.28 394.09 1
 7 1 7 104.75 64.59 1
 8 1 7 600.73 147.47 1
 -8 2 7 301.93 129.83 1
 -7 2 7 1743.84 174.33 1
 -6 2 7 3316.76 222.07 1
 -5 2 7 6554.74 290.04 1
 -4 2 7 5.23 42.86 1
 3 2 6 5139.08 155.21 -2
 -3 2 7 5139.08 155.21 1
 -2 2 7 13009.12 324.42 1
 -1 2 7 4510.53 209.96 1
 0 2 7 346.69 62.92 -2
 0 2 7 346.69 62.92 1
 1 2 7 16957.94 483.99 1
 2 2 7 5759.14 397.3 1
 -3 2 8 1971.08 246.34 -2
 3 2 7 1971.08 246.34 1
 4 2 7 1362.63 218.59 1
 5 2 7 5982.41 481.01 1
 6 2 7 4659.94 438.28 1
 7 2 7 -0.46 42.27 1
 -7 3 7 856.35 193.69 1
 -6 3 7 7173.03 525.02 1
 -5 3 7 3219.9 204.96 1
 -4 3 7 221.94 21.72 1
 3 3 6 7427.39 292.83 -2
 -3 3 7 7427.39 292.83 1
 -2 3 7 6007.77 200.46 1
 -1 3 7 5415.65 249.46 1
 0 3 7 1630.33 142.28 -2
 0 3 7 1630.33 142.28 1
 1 3 7 18068.53 635.33 1
 2 3 7 15345.02 667.62 1
 -3 3 8 1431.72 220.34 -2
 3 3 7 1431.72 220.34 1
 4 3 7 2465.87 302.57 1
 5 3 7 10741.13 677.55 1
 6 3 7 6229.21 539.63 1
 7 3 7 156.71 78.42 1
 -7 4 7 906.43 209.4 1
 -6 4 7 3945.55 409.06 1
 -5 4 7 2932.54 338.5 1
 -4 4 7 30.81 23.56 1
 3 4 6 3408.53 245.14 -2
 -3 4 7 3408.53 245.14 1
 -2 4 7 7433.23 317.18 1
 -1 4 7 1795.93 152.77 1
 0 4 7 2750.61 196.41 -2
 0 4 7 2750.61 196.41 1
 1 4 7 4772.33 275.88 1
 2 4 7 7893.21 504.99 1
 -3 4 8 1655.36 247.26 -2
 3 4 7 1655.36 247.26 1
 4 4 7 1188.6 224.93 1
 5 4 7 6848.32 560.67 1
 6 4 7 3649.52 272.18 1
 7 4 7 171.13 61.56 1
 -6 5 7 1594.54 274.36 1
 -5 5 7 1015.68 207.29 1
 -4 5 7 18.93 108.97 1
 3 5 6 1604.58 162.72 -2
 -3 5 7 1604.58 162.72 1
 -2 5 7 2773.57 207.87 1
 -1 5 7 185.13 56.78 1
 0 5 7 45.51 30.74 -2
 0 5 7 45.51 30.74 1
 1 5 7 1123.26 139.98 1
 2 5 7 1935.52 268.85 1
 -3 5 8 38.41 30.69 -2
 3 5 7 38.41 30.69 1
 4 5 7 197 95.83 1
 5 5 7 1104.59 144.12 1
 6 5 7 746.09 127.6 1
 -5 6 7 -68.09 68.09 1
 -4 6 7 121.68 64.52 1
 3 6 6 605.37 109.04 -2
 -3 6 7 605.37 109.04 1
 -2 6 7 76.84 38.38 1
 -1 6 7 -32.56 33.35 1
 0 6 7 2.79 12.4 -2
 0 6 7 2.79 12.4 1
 1 6 7 22.22 9.48 1
 2 6 7 29.98 24.55 1
 -3 6 8 283.26 67.91 -2
 3 6 7 283.26 67.91 1
 4 6 7 128.28 84.3 1
 5 6 7 115.13 48.18 1
 -4 7 7 135.74 75.78 1
 3 7 6 340.68 68.32 -2
 -3 7 7 340.68 68.32 1
 -2 7 7 277.41 81.72 1
 -1 7 7 1212.98 281.16 1
 0 7 7 131.19 81.87 -2
 0 7 7 131.19 81.87 1
 1 7 7 1918.52 304.5 1
 2 7 7 1228.03 143.47 1
 -3 7 8 99.5 41.68 -2
 3 7 7 99.5 41.68 1
 -1 8 7 885.11 226.86 1
 0 8 7 53.02 72.4 -2
 0 8 7 53.02 72.4 1
 -8 0 8 3660.71 390.78 1
 -7 0 8 127.53 67.17 1
 -6 0 8 4607.57 382.05 1
 -5 0 8 6319.81 421.65 1
 -4 0 8 2662.79 113.06 1
 -3 0 8 94.14 32.07 1
 -2 0 8 19475.77 463.01 1
 -1 0 8 21822.58 456.18 1
 0 0 8 1304.23 122.75 -2
 0 0 8 1304.23 122.75 1
 1 0 8 3522.7 276.38 1
 2 0 8 11968.23 536.23 1
 3 0 8 15730.29 641.53 1
 4 0 8 288.79 91.97 1
 5 0 8 74.7 53.75 1
 6 0 8 12209.14 664.96 1
 -8 1 8 917.22 138.23 1
 -7 1 8 128.43 85.82 1
 -6 1 8 1858.85 172.55 1
 -5 1 8 4240.98 165.3 1
 -4 1 8 2649.9 129.64 1
 3 1 7 191.04 58.08 -2
 -3 1 8 191.04 58.08 1
 -2 1 8 19989.56 271.26 1
 -1 1 8 15094.67 266.68 1
 0 1 8 1112.2 86.94 -2
 0 1 8 1112.2 86.94 1
 1 1 8 6907.63 267.28 1
 2 1 8 13771.41 404.19 1
 -3 1 9 9168.12 353.76 -2
 3 1 8 9168.12 353.76 1
 4 1 8 2038.33 175.45 1
 5 1 8 4486.19 404.74 1
 6 1 8 4621.9 423.12 1
 7 1 8 2487.37 326.46 1
 -8 2 8 47.32 34.46 1
 -7 2 8 -64.87 64.87 1
 -6 2 8 570.32 95.66 1
 -5 2 8 2693.53 144.6 1
 -4 2 8 1133.36 91.39 1
 3 2 7 1164.47 63.5 -2
 -3 2 8 1164.47 63.5 1
 -2 2 8 512.35 47.05 1
 -1 2 8 10611.55 350.51 1
 0 2 8 614.75 88.83 -2
 0 2 8 614.75 88.83 1
 1 2 8 2094.73 281.9 1
 2 2 8 1736.13 225.76 1
 -3 2 9 2310.31 275.92 -2
 3 2 8 2310.31 275.92 1
 4 2 8 248.64 108.42 1
 5 2 8 1012.55 202.05 1
 6 2 8 2426.08 323.89 1
 7 2 8 841.92 197.46 1
 -7 3 8 47.32 40.52 1
 -6 3 8 -6.38 72.91 1
 -5 3 8 16.87 19.86 1
 -4 3 8 -9.92 15.08 1
 3 3 7 95.78 27.66 -2
 -3 3 8 95.78 27.66 1
 -2 3 8 38.08 19.7 1
 -1 3 8 521.98 79.36 1
 0 3 8 -33.4 33.4 -2
 0 3 8 -33.4 33.4 1
 1 3 8 38.71 29.9 1
 2 3 8 71.3 65.24 1
 -3 3 9 345.02 107.5 -2
 3 3 8 345.02 107.5 1
 4 3 8 106.4 98.04 1
 5 3 8 81.41 74.52 1
 6 3 8 -72.5 72.5 1
 7 3 8 46.22 48.61 1
 -7 4 8 1.75 37.76 1
 -6 4 8 1120.97 224.65 1
 -5 4 8 1640.03 164.2 1
 -4 4 8 524.26 99.8 1
 3 4 7 235.99 94.13 -2
 -3 4 8 235.99 94.13 1
 -2 4 8 1729.71 160.5 1
 -1 4 8 3118.89 210.67 1
 0 4 8 1716.2 162.46 -2
 0 4 8 1716.2 162.46 1
 1 4 8 727.74 112.63 1
 2 4 8 625.72 150.87 1
 -3 4 9 1736.96 259.2 -2
 3 4 8 1736.96 259.2 1
 4 4 8 412.65 132.4 1
 5 4 8 464.74 150.87 1
 6 4 8 1486.76 292.19 1
 -6 5 8 878.94 134.77 1
 -5 5 8 2326.93 263.11 1
 -4 5 8 701.2 112.4 1
 3 5 7 268.24 103.64 -2
 -3 5 8 268.24 103.64 1
 -2 5 8 5971.26 330.73 1
 -1 5 8 7354.86 353.48 1
 0 5 8 473.69 92.33 -2
 0 5 8 473.69 92.33 1
 1 5 8 1611.28 176.33 1
 2 5 8 8848.52 589.06 1
 -3 5 9 4858.96 458.04 -2
 3 5 8 4858.96 458.04 1
 4 5 8 892.83 206.19 1
 5 5 8 1967.77 328.3 1
 6 5 8 3031.77 646.31 1
 -5 6 8 2539.61 239.65 1
 -4 6 8 1469.68 177.42 1
 3 6 7 659.56 115.8 -2
 -3 6 8 659.56 115.8 1
 -2 6 8 3335.94 323.47 1
 -1 6 8 8593.47 415.75 1
 0 6 8 1186.24 155.62 -2
 0 6 8 1186.24 155.62 1
 1 6 8 1372.9 171.05 1
 2 6 8 6772.97 552.86 1
 -3 6 9 3891.12 533.89 -2
 3 6 8 3891.12 533.89 1
 4 6 8 87.14 115.5 1
 5 6 8 1126.7 158.42 1
 -4 7 8 769.67 140.63 1
 3 7 7 157.79 58.2 -2
 -3 7 8 157.79 58.2 1
 -2 7 8 2988.6 268.05 1
 -1 7 8 2467.07 441.08 1
 0 7 8 762.62 137.75 -2
 0 7 8 762.62 137.75 1
 1 7 8 358.62 143.98 1
 2 7 8 1947.99 179.91 1
 -3 7 9 2005.14 194.49 -2
 3 7 8 2005.14 194.49 1
 -8 1 9 495.13 105.77 1
 -7 1 9 698.88 116.95 1
 -6 1 9 879.63 124.9 1
 -5 1 9 1140.32 90.33 1
 -4 1 9 1896.99 117.3 1
 3 1 8 1740.68 146.04 -2
 -3 1 9 1740.68 146.04 1
 -2 1 9 3006.02 100.44 1
 -1 1 9 8268.18 209.46 1
 0 1 9 3737.24 168.82 -2
 0 1 9 3737.24 168.82 1
 1 1 9 627.33 89.58 1
 2 1 9 248.33 57.93 1
 -3 1 10 4521.77 259.85 -2
 3 1 9 4521.77 259.85 1
 4 1 9 804.42 118.37 1
 5 1 9 -17 46.49 1
 6 1 9 1042.41 203.61 1
 7 1 9 1800.08 289.06 1
 -8 2 9 2733.89 368.18 1
 -7 2 9 303.77 119.91 1
 -6 2 9 580.24 100.81 1
 -5 2 9 5240.62 235.14 1
 -4 2 9 6333.51 226.82 1
 3 2 8 3679.97 125.27 -2
 -3 2 9 3679.97 125.27 1
 -2 2 9 1000.04 128.69 1
 -1 2 9 8545.07 914.83 1
 0 2 9 8206.92 341.94 -2
 0 2 9 8206.92 341.94 1
 1 2 9 2210.19 300.18 1
 2 2 9 1120.05 181.38 1
 -3 2 10 11158.18 630.59 -2
 3 2 9 11158.18 630.59 1
 4 2 9 2999.15 351.36 1
 5 2 9 830.44 193.41 1
 6 2 9 3575.44 408.7 1
 7 2 9 1676.87 287.87 1
 -7 3 9 1227.28 241.56 1
 -6 3 9 1118.84 132.63 1
 -5 3 9 3921.32 194.01 1
 -4 3 9 9305.13 292.77 1
 3 3 8 1417.33 82.36 -2
 -3 3 9 1417.33 82.36 1
 -2 3 9 1621.52 148.6 1
 -1 3 9 12558.29 498.7 1
 0 3 9 15156.24 483.25 -2
 0 3 9 15156.24 483.25 1
 1 3 9 70.03 81.45 1
 2 3 9 4169.19 380.12 1
 -3 3 10 9946.71 624.53 -2
 3 3 9 9946.71 624.53 1
 4 3 9 4664.44 448.57 1
 5 3 9 35.37 28.48 1
 6 3 9 3424.57 421.19 1
 7 3 9 4540.95 498.47 1
 -7 4 9 239.08 115.68 1
 -6 4 9 443.87 98.04 1
 -5 4 9 3122.86 232.06 1
 -4 4 9 5296.42 294.72 1
 3 4 8 1163.43 135.11 -2
 -3 4 9 1163.43 135.11 1
 -2 4 9 1646.91 159.78 1
 -1 4 9 10408.83 410.33 1
 0 4 9 4741.59 284.73 -2
 0 4 9 4741.59 284.73 1
 1 4 9 2428.35 211.49 1
 2 4 9 3784.48 378.74 1
 -3 4 10 4120.04 415.77 -2
 3 4 9 4120.04 415.77 1
 4 4 9 1793.28 286.4 1
 5 4 9 -63.49 63.49 1
 6 4 9 2205.74 355.4 1
 -6 5 9 489.22 100.45 1
 -5 5 9 403.84 93.53 1
 -4 5 9 489.39 102.68 1
 3 5 8 1070.98 142.12 -2
 -3 5 9 1070.98 142.12 1
 -2 5 9 109.6 54.52 1
 -1 5 9 1428.64 162.94 1
 0 5 9 3460.57 258.37 -2
 0 5 9 3460.57 258.37 1
 1 5 9 -9.78 44.7 1
 2 5 9 469.15 133.69 1
 -3 5 10 1453.87 260.49 -2
 3 5 9 1453.87 260.49 1
 4 5 9 382.78 144.99 1
 5 5 9 -34.82 40.43 1
 -5 6 9 46.15 49.71 1
 -4 6 9 140.85 60.48 1
 3 6 8 441.72 99.46 -2
 -3 6 9 441.72 99.46 1
 -2 6 9 115.26 75.49 1
 -1 6 9 109.14 54.53 1
 0 6 9 79.91 43.39 -2
 0 6 9 79.91 43.39 1
 1 6 9 335.79 84.62 1
 2 6 9 219.69 95.37 1
 -3 6 10 252.22 112.01 -2
 3 6 9 252.22 112.01 1
 4 6 9 115.89 61.62 1
 3 7 8 467.2 107.33 -2
 -3 7 9 467.2 107.33 1
 -2 7 9 70.74 79.07 1
 -1 7 9 1360.13 186.57 1
 0 7 9 650.64 129.31 -2
 0 7 9 650.64 129.31 1
 1 7 9 215.1 110.08 1
 2 7 9 195.39 56.25 1
 -3 7 10 1355.61 337.81 -2
 3 7 9 1355.61 337.81 1
 -8 0 10 2648.9 359.72 1
 -7 0 10 4601.23 446.74 1
 -6 0 10 2280.81 296.51 1
 -5 0 10 1969.7 257.18 1
 -4 0 10 5800.95 204.15 1
 -3 0 10 14598.26 368.92 1
 -2 0 10 2049.83 149.65 1
 -1 0 10 766.94 188.73 1
 0 0 10 14873.37 459.44 -2
 0 0 10 14873.37 459.44 1
 1 0 10 7804.55 450.59 1
 2 0 10 236.6 86.19 1
 3 0 10 10710.44 577.03 1
 4 0 10 3803.59 356.97 1
 5 0 10 2689.88 316.9 1
 6 0 10 2496.28 326.09 1
 -8 1 10 2227.87 230.92 1
 -7 1 10 3400.41 308.54 1
 -6 1 10 1471.59 167.3 1
 -5 1 10 1106.41 92.25 1
 -4 1 10 8887.22 266.93 1
 3 1 9 3161.84 214.45 -2
 -3 1 10 3161.84 214.45 1
 -2 1 10 189.28 31.9 1
 -1 1 10 1722.18 103.37 1
 0 1 10 11225.37 352.2 -2
 0 1 10 11225.37 352.2 1
 1 1 10 8848.2 693.53 1
 2 1 10 15.31 27.91 1
 -3 1 11 8136.66 364.69 -2
 3 1 10 8136.66 364.69 1
 4 1 10 11051.7 442.66 1
 5 1 10 660.54 114.87 1
 6 1 10 216.29 96.66 1
 7 1 10 3004.21 383.61 1
 -7 2 10 1205.32 239.08 1
 -6 2 10 341.56 83.57 1
 -5 2 10 238.53 46.54 1
 -4 2 10 1309.46 111.55 1
 3 2 9 2125.95 103.25 -2
 -3 2 10 2125.95 103.25 1
 -2 2 10 246.02 47.39 1
 -1 2 10 1482.32 146.3 1
 0 2 10 3354.93 232.1 -2
 0 2 10 3354.93 232.1 1
 1 2 10 2588.38 216.72 1
 2 2 10 60.64 70.75 1
 -3 2 11 2416.43 302.02 -2
 3 2 10 2416.43 302.02 1
 4 2 10 2459.8 328.85 1
 5 2 10 420.36 147.66 1
 6 2 10 285.66 125.51 1
 7 2 10 725.69 191.76 1
 -7 3 10 5.24 68.27 1
 -6 3 10 183.58 92.25 1
 -5 3 10 -27.09 50.38 1
 -4 3 10 52.34 38.32 1
 3 3 9 1014.63 123.79 -2
 -3 3 10 1014.63 123.79 1
 -2 3 10 6.44 27.62 1
 -1 3 10 18.48 30.85 1
 0 3 10 31.91 25.87 -2
 0 3 10 31.91 25.87 1
 1 3 10 43.05 21.86 1
 2 3 10 87.47 106.12 1
 -3 3 11 534.85 148.48 -2
 3 3 10 534.85 148.48 1
 4 3 10 201.13 103.55 1
 5 3 10 72.4 63.22 1
 6 3 10 93.26 97.03 1
 7 3 10 -65.51 83.89 1
 -6 4 10 789.12 126.92 1
 -5 4 10 -9.55 27.3 1
 -4 4 10 1659.78 177.54 1
 3 4 9 2442.84 234.12 -2
 -3 4 10 2442.84 234.12 1
 -2 4 10 227.44 91.84 1
 -1 4 10 122.9 44.43 1
 0 4 10 2877.63 233.65 -2
 0 4 10 2877.63 233.65 1
 1 4 10 301.64 109.07 1
 2 4 10 -5.15 32.71 1
 -3 4 11 1454.23 253.14 -2
 3 4 10 1454.23 253.14 1
 4 4 10 627.38 172.92 1
 5 4 10 195.8 92.43 1
 6 4 10 69.92 55.41 1
 -6 5 10 747.37 130.32 1
 -5 5 10 376.93 92.09 1
 -4 5 10 4190.45 293.53 1
 3 5 9 4971.38 315.9 -2
 -3 5 10 4971.38 315.9 1
 -2 5 10 64.05 33.93 1
 -1 5 10 1291.07 165.05 1
 0 5 10 2359.75 222.03 -2
 0 5 10 2359.75 222.03 1
 1 5 10 5164.62 336.31 1
 2 5 10 197.18 91.97 1
 -3 5 11 3297.87 401.71 -2
 3 5 10 3297.87 401.71 1
 4 5 10 3102.52 407.04 1
 5 5 10 1140.82 246.25 1
 -5 6 10 184.12 67.72 1
 -4 6 10 3654.4 293.57 1
 3 6 9 3617.28 292.95 -2
 -3 6 10 3617.28 292.95 1
 -2 6 10 491.68 104.96 1
 -1 6 10 1840.34 205.61 1
 0 6 10 5780 372.93 -2
 0 6 10 5780 372.93 1
 1 6 10 1854.24 216.98 1
 2 6 10 -2.57 40.8 1
 -3 6 11 1870.83 319.39 -2
 3 6 10 1870.83 319.39 1
 4 6 10 3184.67 433.14 1
 3 7 9 1717.16 216.52 -2
 -3 7 10 1717.16 216.52 1
 -2 7 10 139.2 61.91 1
 -1 7 10 1140.73 187.07 1
 0 7 10 3506.63 308.2 -2
 0 7 10 3506.63 308.2 1
 1 7 10 1054.36 243.03 1
 2 7 10 15.2 85.45 1
 -7 1 11 931.82 150.08 1
 -6 1 11 987.96 142.61 1
 -5 1 11 438.97 91.22 1
 -4 1 11 511.54 73.75 1
 3 1 10 2619.07 95.26 -2
 -3 1 11 2619.07 95.26 1
 -2 1 11 1063.16 79.74 1
 -1 1 11 69.81 29.53 1
 0 1 11 2973.5 168.47 -2
 0 1 11 2973.5 168.47 1
 1 1 11 5415.22 274.74 1
 2 1 11 711.81 112.68 1
 -3 1 12 922.32 125.92 -2
 3 1 11 922.32 125.92 1
 4 1 11 1693.92 213.03 1
 5 1 11 4550.46 306.72 1
 6 1 11 462.08 147.75 1
 7 1 11 415.59 146.65 1
 -7 2 11 1780.97 300.37 1
 -6 2 11 5565.21 343.46 1
 -5 2 11 222.5 52.25 1
 -4 2 11 2064.41 147.51 1
 3 2 10 4248.24 168.63 -2
 -3 2 11 4248.24 168.63 1
 -2 2 11 2691.73 169.27 1
 -1 2 11 6.13 25.36 1
 0 2 11 4619.49 288.9 -2
 0 2 11 4619.49 288.9 1
 1 2 11 9234.1 422.23 1
 2 2 11 1073.01 202.69 1
 -3 2 12 641.53 162.45 -2
 3 2 11 641.53 162.45 1
 4 2 11 3993.79 429.92 1
 5 2 11 5899.81 536.23 1
 6 2 11 596.78 175.4 1
 7 2 11 347.87 146.09 1
 -7 3 11 2338.42 370.75 1
 -6 3 11 3067.79 393.63 1
 -5 3 11 209.55 49.67 1
 -4 3 11 1954.98 146.11 1
 3 3 10 6139.61 318.64 -2
 -3 3 11 6139.61 318.64 1
 -2 3 11 4753.77 283.4 1
 -1 3 11 33.11 40.18 1
 0 3 11 11322.28 459.73 -2
 0 3 11 11322.28 459.73 1
 1 3 11 8737.81 417.75 1
 2 3 11 5610.93 473.11 1
 -3 3 12 412.83 138.56 -2
 3 3 11 412.83 138.56 1
 4 3 11 7023.26 583.18 1
 5 3 11 5652.74 558.01 1
 6 3 11 1653.99 309 1
 -6 4 11 3173.36 414.12 1
 -5 4 11 151.11 56.31 1
 -4 4 11 1152.24 148.74 1
 3 4 10 4039.68 276.61 -2
 -3 4 11 4039.68 276.61 1
 -2 4 11 2711.48 224.36 1
 -1 4 11 340.88 104.19 1
 0 4 11 943.47 136.94 -2
 0 4 11 943.47 136.94 1
 1 4 11 9218.98 447.9 1
 2 4 11 1163.61 227.13 1
 -3 4 12 452.25 150.69 -2
 3 4 11 452.25 150.69 1
 4 4 11 4980.7 500.12 1
 5 4 11 3362.83 438.37 1
 6 4 11 720.09 213.08 1
 -5 5 11 43.44 22.17 1
 -4 5 11 675.62 120.29 1
 3 5 10 1728.54 191.5 -2
 -3 5 11 1728.54 191.5 1
 -2 5 11 234.96 71.45 1
 -1 5 11 23.46 28.02 1
 0 5 11 731.24 129.03 -2
 0 5 11 731.24 129.03 1
 1 5 11 186.66 65.64 1
 2 5 11 761.53 193.69 1
 -3 5 12 232.28 110.9 -2
 3 5 11 232.28 110.9 1
 4 5 11 796.44 223 1
 5 5 11 1181.43 269.68 1
 -4 6 11 238.75 97 1
 3 6 10 150.99 124.82 -2
 -3 6 11 150.99 124.82 1
 -2 6 11 80.67 38.71 1
 -1 6 11 -40.42 79.43 1
 0 6 11 -34.49 34.49 -2
 0 6 11 -34.49 34.49 1
 1 6 11 53.63 42.68 1
 2 6 11 10.75 79.3 1
 -3 6 12 286.58 136.45 -2
 3 6 11 286.58 136.45 1
 4 6 11 37.86 98.5 1
 -2 7 11 646.21 136.95 1
 -1 7 11 38.44 32.76 1
 0 7 11 787.61 151.85 -2
 0 7 11 787.61 151.85 1
 1 7 11 1139.35 255.43 1
 2 7 11 150.86 60.87 1
 -7 0 12 1279.29 262.51 1
 -6 0 12 3129.63 381.59 1
 -5 0 12 1630.56 265.54 1
 -4 0 12 1227.17 108.23 1
 -3 0 12 9713.07 505.95 1
 -2 0 12 7070.94 316.19 1
 -1 0 12 2502.47 202.19 1
 0 0 12 1176.93 180.92 -2
 0 0 12 1176.93 180.92 1
 1 0 12 8918.08 522.54 1
 2 0 12 11884.52 628.3 1
 3 0 12 2540.84 300.73 1
 4 0 12 185.42 81.78 1
 5 0 12 9716.63 647.78 1
 6 0 12 3667.42 419.81 1
 7 0 12 -18.47 28.02 1
 -7 1 12 752.06 135.94 1
 -6 1 12 2635.81 245.76 1
 -5 1 12 3020.62 250.54 1
 -4 1 12 251.36 54.37 1
 3 1 11 3376.18 138.14 -2
 -3 1 12 3376.18 138.14 1
 -2 1 12 12514.09 290.76 1
 -1 1 12 2727.81 143.47 1
 0 1 12 1327.33 115.86 -2
 0 1 12 1327.33 115.86 1
 1 1 12 6853.89 321.22 1
 2 1 12 8226.04 374.02 1
 -3 1 13 1722.95 177.93 -2
 3 1 12 1722.95 177.93 1
 4 1 12 388.8 89.26 1
 5 1 12 3990.48 295.71 1
 6 1 12 3770.88 432.22 1
 7 1 12 329.13 137.37 1
 -7 2 12 42.82 68.54 1
 -6 2 12 1188.66 165.04 1
 -5 2 12 636.26 101.21 1
 -4 2 12 -11.65 41.25 1
 3 2 11 1488.73 128.84 -2
 -3 2 12 1488.73 128.84 1
 -2 2 12 3432.3 201.88 1
 -1 2 12 1181.1 146.78 1
 0 2 12 576.33 104.14 -2
 0 2 12 576.33 104.14 1
 1 2 12 1308.39 163.19 1
 2 2 12 835.49 183.58 1
 -3 2 13 1075.31 216.66 -2
 3 2 12 1075.31 216.66 1
 4 2 12 921.86 212.98 1
 5 2 12 1045.45 230.9 1
 6 2 12 793.78 206.55 1
 -7 3 12 33.08 63.49 1
 -6 3 12 -70.75 70.75 1
 -5 3 12 -45.49 75.71 1
 -4 3 12 153.43 72.07 1
 3 3 11 108.91 55.86 -2
 -3 3 12 108.91 55.86 1
 -2 3 12 101.98 51.04 1
 -1 3 12 129.04 50.65 1
 0 3 12 -26.98 26.98 -2
 0 3 12 -26.98 26.98 1
 1 3 12 -9.95 27.39 1
 2 3 12 -73.97 73.97 1
 -3 3 13 64.69 50.63 -2
 3 3 12 64.69 50.63 1
 4 3 12 11.21 33.9 1
 5 3 12 16.81 60 1
 6 3 12 72.77 72.4 1
 -6 4 12 553.32 179.08 1
 -5 4 12 267.85 76.25 1
 -4 4 12 150.11 63.4 1
 3 4 11 277.87 70.91 -2
 -3 4 12 277.87 70.91 1
 -2 4 12 1686.47 185.19 1
 -1 4 12 1140.09 154.55 1
 0 4 12 258 75.59 -2
 0 4 12 258 75.59 1
 1 4 12 315.49 82.86 1
 2 4 12 1647.65 274.82 1
 -3 4 13 401.35 145.73 -2
 3 4 12 401.35 145.73 1
 4 4 12 193.69 100.06 1
 5 4 12 1275.06 278.87 1
 -5 5 12 1133.94 165.06 1
 -4 5 12 -8.14 44.1 1
 3 5 11 1403.82 178.04 -2
 -3 5 12 1403.82 178.04 1
 -2 5 12 4271.14 313.18 1
 -1 5 12 1500.53 194.56 1
 0 5 12 150.89 129.33 -2
 0 5 12 150.89 129.33 1
 1 5 12 6479.79 399.02 1
 2 5 12 4411.76 470.17 1
 -3 5 13 1197.14 250.75 -2
 3 5 12 1197.14 250.75 1
 4 5 12 265.73 134.61 1
 5 5 12 2612.97 407.41 1
 -4 6 12 65.56 44.12 1
 3 6 11 1933.61 436.54 -2
 -3 6 12 1933.61 436.54 1
 -2 6 12 4552.1 347.08 1
 -1 6 12 1599.65 209.78 1
 0 6 12 289.76 86.51 -2
 0 6 12 289.76 86.51 1
 1 6 12 3392.68 302.82 1
 2 6 12 3690.3 450.5 1
 -3 6 13 1149.09 262.97 -2
 3 6 12 1149.09 262.97 1
 -1 7 12 1329.14 202.52 1
 0 7 12 42.39 68.27 -2
 0 7 12 42.39 68.27 1
 1 7 12 1688.26 319.66 1
 -7 1 13 34.11 24.82 1
 -6 1 13 521.86 109.99 1
 -5 1 13 799.53 134.8 1
 -4 1 13 1103.34 110.21 1
 3 1 12 660.97 64.75 -2
 -3 1 13 660.97 64.75 1
 -2 1 13 3424.15 160.1 1
 -1 1 13 1936.74 126.85 1
 0 1 13 1353.04 123.88 -2
 0 1 13 1353.04 123.88 1
 1 1 13 45.62 29.59 1
 2 1 13 2445.51 211.4 1
 -3 1 14 2131.59 205.19 -2
 3 1 13 2131.59 205.19 1
 4 1 13 291.06 78.15 1
 5 1 13 193.42 69.33 1
 6 1 13 1043.42 239.81 1
 -7 2 13 39.23 51 1
 -6 2 13 1527.75 195.95 1
 -5 2 13 3467.72 393.95 1
 -4 2 13 2714.93 181.68 1
 3 2 12 104.71 33.9 -2
 -3 2 13 104.71 33.9 1
 -2 2 13 4232.47 231.04 1
 -1 2 13 8192.3 475.68 1
 0 2 13 1238.62 160.44 -2
 0 2 13 1238.62 160.44 1
 1 2 13 722.2 161.53 1
 2 2 13 6312 522.54 1
 -3 2 14 3766.38 422.39 -2
 3 2 13 3766.38 422.39 1
 4 2 13 -36.94 48.7 1
 5 2 13 1564.77 289.8 1
 6 2 13 2013.62 341.44 1
 -6 3 13 2216.59 354.58 1
 -5 3 13 5119.25 319.28 1
 -4 3 13 2350.43 175.8 1
 3 3 12 250.26 72.56 -2
 -3 3 13 250.26 72.56 1
 -2 3 13 6190.18 349.64 1
 -1 3 13 8018.23 414.23 1
 0 3 13 1203.17 160.58 -2
 0 3 13 1203.17 160.58 1
 1 3 13 546 119.97 1
 2 3 13 6119.41 532.28 1
 -3 3 14 6570.56 564.53 -2
 3 3 13 6570.56 564.53 1
 4 3 13 224.65 112.83 1
 5 3 13 1345.81 277.76 1
 6 3 13 3496.33 465.3 1
 -6 4 13 710.62 209.77 1
 -5 4 13 2652.62 247.97 1
 -4 4 13 806.56 133.84 1
 3 4 12 163.42 60.89 -2
 -3 4 13 163.42 60.89 1
 -2 4 13 3963.39 331.79 1
 -1 4 13 5061.62 337.63 1
 0 4 13 2670.53 252.4 -2
 0 4 13 2670.53 252.4 1
 1 4 13 1731.67 208.56 1
 2 4 13 2706.69 361.84 1
 -3 4 14 2046.51 325.54 -2
 3 4 13 2046.51 325.54 1
 4 4 13 355.68 139.02 1
 5 4 13 497.27 172.01 1
 -5 5 13 352.55 99.1 1
 -4 5 13 302.47 157.26 1
 3 5 12 169.75 60.94 -2
 -3 5 13 169.75 60.94 1
 -2 5 13 1087.4 162.37 1
 -1 5 13 1493 193.21 1
 0 5 13 51.97 56.74 -2
 0 5 13 51.97 56.74 1
 1 5 13 421.12 108.29 1
 2 5 13 1685.69 300.18 1
 -3 5 14 426.98 163.28 -2
 3 5 13 426.98 163.28 1
 4 5 13 46.86 44.2 1
 3 6 12 0.24 30.43 -2
 -3 6 13 0.24 30.43 1
 -2 6 13 -37.47 67.99 1
 -1 6 13 -36.16 43.5 1
 0 6 13 87.9 62.99 -2
 0 6 13 87.9 62.99 1
 1 6 13 32.14 100.61 1
 2 6 13 -19.57 64.23 1
 -3 6 14 238.99 119.91 -2
 3 6 13 238.99 119.91 1
 -7 0 14 1526.18 298.34 1
 -6 0 14 922.23 224.38 1
 -5 0 14 2488.56 353.47 1
 -4 0 14 8334.99 633.63 1
 -3 0 14 508.46 126.57 1
 -2 0 14 183.73 55.45 1
 -1 0 14 5920.07 331.01 1
 0 0 14 7661.76 504.07 -2
 0 0 14 7661.76 504.07 1
 1 0 14 371.67 117.98 1
 2 0 14 3135.42 347.41 1
 3 0 14 7148.87 543.21 1
 4 0 14 1410.22 248.36 1
 5 0 14 240.92 102.91 1
 6 0 14 2420.02 360.82 1
 -7 1 14 1065.82 177.73 1
 -6 1 14 434.22 112.05 1
 -5 1 14 2753.11 263.88 1
 -4 1 14 1900.12 150.12 1
 3 1 13 2306.83 128.77 -2
 -3 1 14 2306.83 128.77 1
 -2 1 14 361.36 55.09 1
 -1 1 14 4988.39 235.39 1
 0 1 14 7881.93 310.03 -2
 0 1 14 7881.93 310.03 1
 1 1 14 934.97 131.58 1
 2 1 14 4140.92 484.77 1
 -3 1 15 5322.06 333.56 -2
 3 1 14 5322.06 333.56 1
 4 1 14 2794.72 251.36 1
 5 1 14 -20.7 20.7 1
 6 1 14 1419.13 275.1 1
 -6 2 14 105.61 289.66 1
 -5 2 14 816.71 145.66 1
 -4 2 14 970.84 114.43 1
 3 2 13 370.76 67.64 -2
 -3 2 14 370.76 67.64 1
 -2 2 14 144.54 58.11 1
 -1 2 14 1234.31 162.02 1
 0 2 14 1675.72 193.6 -2
 0 2 14 1675.72 193.6 1
 1 2 14 83.61 80.31 1
 2 2 14 699.6 175.04 1
 -3 2 15 3858.81 436.9 -2
 3 2 14 3858.81 436.9 1
 4 2 14 293.47 132.95 1
 5 2 14 63.49 54.95 1
 6 2 14 566 184.59 1
 -6 3 14 -77.18 77.18 1
 -5 3 14 -46.58 57.24 1
 -4 3 14 -26.08 26.08 1
 3 3 13 609.91 114.09 -2
 -3 3 14 609.91 114.09 1
 -2 3 14 102.8 62.53 1
 -1 3 14 -33.37 47.41 1
 0 3 14 7.89 28.81 -2
 0 3 14 7.89 28.81 1
 1 3 14 -2.89 86.51 1
 2 3 14 54.95 75.71 1
 -3 3 15 443.15 155.65 -2
 3 3 14 443.15 155.65 1
 4 3 14 106.49 60.37 1
 5 3 14 -0.37 45.11 1
 -5 4 14 424.53 113.25 1
 -4 4 14 1292.59 300.69 1
 3 4 13 508.56 112.1 -2
 -3 4 14 508.56 112.1 1
 -2 4 14 44.92 21.93 1
 -1 4 14 409.45 196.03 1
 0 4 14 732.35 138.95 -2
 0 4 14 732.35 138.95 1
 1 4 14 173.4 86.51 1
 2 4 14 753.53 200.12 1
 -3 4 15 1099.2 247.07 -2
 3 4 14 1099.2 247.07 1
 4 4 14 622.14 196.35 1
 5 4 14 -20.58 56.51 1
 -4 5 14 3165.11 291.88 1
 3 5 13 514.58 113.22 -2
 -3 5 14 514.58 113.22 1
 -2 5 14 176.15 74.89 1
 -1 5 14 1764.94 248.5 1
 0 5 14 4968.95 373.6 -2
 0 5 14 4968.95 373.6 1
 1 5 14 387.67 105.14 1
 2 5 14 1184.65 261.96 1
 -3 5 15 1497.69 303.49 -2
 3 5 14 1497.69 303.49 1
 4 5 14 1186.12 280.61 1
 3 6 13 688.12 143.3 -2
 -3 6 14 688.12 143.3 1
 -2 6 14 136.04 218.45 1
 -1 6 14 1726.69 228.11 1
 0 6 14 3309.83 318.29 -2
 0 6 14 3309.83 318.29 1
 1 6 14 128.86 67.05 1
 2 6 14 743.33 221.81 1
 -6 1 15 458.6 117.84 1
 -5 1 15 11.25 20.31 1
 -4 1 15 1501.01 203.08 1
 3 1 14 1455.84 107.32 -2
 -3 1 15 1455.84 107.32 1
 -2 1 15 295.35 52.34 1
 -1 1 15 192.82 53.84 1
 0 1 15 3469.93 213.96 -2
 0 1 15 3469.93 213.96 1
 1 1 15 531.05 98.33 1
 2 1 15 184.97 72.73 1
 -3 1 16 1095.89 156.06 -2
 3 1 15 1095.89 156.06 1
 4 1 15 2143.6 297.33 1
 5 1 15 674.83 132.39 1
 6 1 15 -63.95 63.95 1
 -6 2 15 743.28 147.73 1
 -5 2 15 323.41 92.14 1
 -4 2 15 1674.25 156.5 1
 3 2 14 1816.07 163.99 -2
 -3 2 15 1816.07 163.99 1
 -2 2 15 625.18 118.19 1
 -1 2 15 2733.58 251.22 1
 0 2 15 4320.97 462.54 -2
 0 2 15 4320.97 462.54 1
 1 2 15 2587.01 456.8 1
 2 2 15 -73.6 73.6 1
 -3 2 16 2492.6 364.78 -2
 3 2 15 2492.6 364.78 1
 4 2 15 6716.93 611.3 1
 5 2 15 1688.44 317.82 1
 -6 3 15 1066.85 270.69 1
 -5 3 15 219.42 114.12 1
 -4 3 15 3088.36 217.23 1
 3 3 14 3176.58 268.16 -2
 -3 3 15 3176.58 268.16 1
 -2 3 15 48.05 81.96 1
 -1 3 15 1623.59 204.36 1
 0 3 15 8225.47 457.66 -2
 0 3 15 8225.47 457.66 1
 1 3 15 4011.52 437.18 1
 2 3 15 93.45 70.11 1
 -3 3 16 3798.63 455.19 -2
 3 3 15 3798.63 455.19 1
 4 3 15 3311.19 445.91 1
 5 3 15 1618.7 327.56 1
 -5 4 15 102.45 86.28 1
 -4 4 15 2381.73 245.46 1
 3 4 14 2036.89 225.72 -2
 -3 4 15 2036.89 225.72 1
 -2 4 15 209.29 73.41 1
 -1 4 15 774.6 143.57 1
 0 4 15 3513.66 309.15 -2
 0 4 15 3513.66 309.15 1
 1 4 15 1543.1 208.21 1
 2 4 15 -4.59 49.52 1
 -3 4 16 2275.3 362.57 -2
 3 4 15 2275.3 362.57 1
 4 4 15 3101.97 439.94 1
 -4 5 15 653.54 139.89 1
 3 5 14 517.63 123.64 -2
 -3 5 15 517.63 123.64 1
 -2 5 15 10.37 26.25 1
 -1 5 15 105.02 63.25 1
 0 5 15 681.2 176.42 -2
 0 5 15 681.2 176.42 1
 1 5 15 658.54 141.33 1
 2 5 15 -21.78 57.7 1
 -3 5 16 1073.47 258.56 -2
 3 5 15 1073.47 258.56 1
 -2 6 15 -10.4 31.74 1
 -1 6 15 130.54 66.28 1
 0 6 15 79.23 50.53 -2
 0 6 15 79.23 50.53 1
 1 6 15 64.34 38.11 1
 -6 0 16 2152.18 372.49 1
 -5 0 16 555.89 184.04 1
 -4 0 16 1919.16 330.14 1
 -3 0 16 3522.24 250.49 1
 -2 0 16 2382.22 218.28 1
 -1 0 16 112.4 72.72 1
 0 0 16 4949.28 430.66 -2
 0 0 16 4949.28 430.66 1
 1 0 16 9300.03 615.8 1
 2 0 16 2363.32 325.17 1
 3 0 16 25.82 32.07 1
 4 0 16 4365.36 467.13 1
 5 0 16 5360.46 542.94 1
 -6 1 16 1442.12 214.66 1
 -5 1 16 215.03 75.5 1
 -4 1 16 1246.05 207.98 1
 3 1 15 5284.45 214.12 -2
 -3 1 16 5284.45 214.12 1
 -2 1 16 2373.78 152.72 1
 -1 1 16 72.83 39.67 1
 0 1 16 2805.44 200.37 -2
 0 1 16 2805.44 200.37 1
 1 1 16 4637.31 308.03 1
 2 1 16 2256.16 223.39 1
 -3 1 17 299.63 81.57 -2
 3 1 16 299.63 81.57 1
 4 1 16 2731.38 346.54 1
 5 1 16 3533.05 535.63 1
 -6 2 16 734.6 219.97 1
 -5 2 16 36.15 56.55 1
 -4 2 16 624.7 102.91 1
 3 2 15 1628.29 161.39 -2
 -3 2 16 1628.29 161.39 1
 -2 2 16 867.02 144.97 1
 -1 2 16 56.65 42.19 1
 0 2 16 395.81 98.95 -2
 0 2 16 395.81 98.95 1
 1 2 16 1000.87 146.11 1
 2 2 16 1398.64 270.32 1
 -3 2 17 720.09 200.21 -2
 3 2 16 720.09 200.21 1
 4 2 16 305.97 132.4 1
 5 2 16 809.95 225.94 1
 -5 3 16 19.57 56.32 1
 -4 3 16 97.28 51.07 1
 3 3 15 360.26 93.27 -2
 -3 3 16 360.26 93.27 1
 -2 3 16 113.58 87.2 1
 -1 3 16 -41.31 41.98 1
 0 3 16 15.72 35.24 -2
 0 3 16 15.72 35.24 1
 1 3 16 19.66 37.76 1
 2 3 16 137.82 86.92 1
 -3 3 17 184.41 100.34 -2
 3 3 16 184.41 100.34 1
 4 3 16 46.86 52.19 1
 -4 4 16 77.9 63.71 1
 3 4 15 998.62 168.72 -2
 -3 4 16 998.62 168.72 1
 -2 4 16 989.96 166.68 1
 -1 4 16 -2.19 27.44 1
 0 4 16 636.81 138.38 -2
 0 4 16 636.81 138.38 1
 1 4 16 1387.2 203.7 1
 2 4 16 689.49 208.3 1
 -3 4 17 189 116.69 -2
 3 4 16 189 116.69 1
 4 4 16 1149.09 279.32 1
 3 5 15 2009.27 245 -2
 -3 5 16 2009.27 245 1
 -2 5 16 1687.63 222.89 1
 -1 5 16 30.48 80.08 1
 0 5 16 1768.04 231.3 -2
 0 5 16 1768.04 231.3 1
 1 5 16 3152.14 315.58 1
 2 5 16 1714.72 332.16 1
 -6 1 17 211.52 77.87 1
 -5 1 17 518.82 135.07 1
 -4 1 17 95.2 81.78 1
 3 1 16 838.74 117.84 -2
 -3 1 17 838.74 117.84 1
 -2 1 17 746.62 95.09 1
 -1 1 17 1387.56 142.29 1
 0 1 17 28.34 32.62 -2
 0 1 17 28.34 32.62 1
 1 1 17 1079.62 152.15 1
 2 1 17 1662.63 198.43 1
 -3 1 18 422.28 100.16 -2
 3 1 17 422.28 100.16 1
 4 1 17 23.78 44.03 1
 5 1 17 422.39 109.67 1
 -5 2 17 1862.81 273.9 1
 -4 2 17 33.86 41.45 1
 3 2 16 1725.49 171.27 -2
 -3 2 17 1725.49 171.27 1
 -2 2 17 5582.81 376.58 1
 -1 2 17 660.57 130.07 1
 0 2 17 -8.16 66.02 -2
 0 2 17 -8.16 66.02 1
 1 2 17 2920.87 384.44 1
 2 2 17 3202.12 425.23 1
 -3 2 18 655.49 199.11 -2
 3 2 17 655.49 199.11 1
 4 2 17 568.11 186.43 1
 -5 3 17 1535.37 333.9 1
 -4 3 17 36.91 32.77 1
 3 3 16 1749.97 368.04 -2
 -3 3 17 1749.97 368.04 1
 -2 3 17 3825.24 326.35 1
 -1 3 17 3410.84 311.28 1
 0 3 17 71.46 44.18 -2
 0 3 17 71.46 44.18 1
 1 3 17 2224.67 344.75 1
 2 3 17 4697.8 518.96 1
 -3 3 18 659.63 209.31 -2
 3 3 17 659.63 209.31 1
 4 3 17 529.25 188.08 1
 -4 4 17 57.69 48.25 1
 3 4 16 1011.4 171.55 -2
 -3 4 17 1011.4 171.55 1
 -2 4 17 3635 328.45 1
 -1 4 17 1212.1 192.14 1
 0 4 17 193.61 97.67 -2
 0 4 17 193.61 97.67 1
 1 4 17 1888.75 331.79 1
 2 4 17 2395.39 381.22 1
 -3 4 18 572.25 183.4 -2
 3 4 17 572.25 183.4 1
 -2 5 17 576.77 135.27 1
 -1 5 17 322.98 100.33 1
 0 5 17 384.68 116.99 -2
 0 5 17 384.68 116.99 1
 1 5 17 687.47 210.32 1
 -5 0 18 1674.75 352.1 1
 -4 0 18 1451.02 316.72 1
 -3 0 18 63.58 73.14 1
 -2 0 18 2188.19 222.31 1
 -1 0 18 4685.3 432.4 1
 0 0 18 2198.67 307.72 -2
 0 0 18 2198.67 307.72 1
 1 0 18 1089 223.74 1
 2 0 18 3178.42 390.69 1
 3 0 18 2716.71 376.9 1
 4 0 18 -44.47 52.74 1
 -5 1 18 2264.44 282.49 1
 -4 1 18 1170.33 200.74 1
 3 1 17 -16.51 22.5 -2
 -3 1 18 -16.51 22.5 1
 -2 1 18 1968.63 170.34 1
 -1 1 18 3625.61 246.93 1
 0 1 18 1051.72 147.77 -2
 0 1 18 1051.72 147.77 1
 1 1 18 315.92 81.54 1
 2 1 18 3987.66 314.38 1
 -3 1 19 2307.04 248.06 -2
 3 1 18 2307.04 248.06 1
 4 1 18 19.19 33.4 1
 -5 2 18 215 89.37 1
 -4 2 18 376.12 122.2 1
 3 2 17 136.17 78.01 -2
 -3 2 18 136.17 78.01 1
 -2 2 18 440.92 105.43 1
 -1 2 18 872.26 156.18 1
 0 2 18 134.79 69.37 -2
 0 2 18 134.79 69.37 1
 1 2 18 409.25 147.93 1
 2 2 18 1952.33 342.54 1
 -3 2 19 632.98 204.81 -2
 3 2 18 632.98 204.81 1
 4 2 18 143.61 83.25 1
 -4 3 18 142.97 84.99 1
 3 3 17 70.37 61.47 -2
 -3 3 18 70.37 61.47 1
 -2 3 18 93.43 67.02 1
 -1 3 18 -60.74 85.86 1
 0 3 18 8.67 116 -2
 0 3 18 8.67 116 1
 1 3 18 -13.14 40.06 1
 2 3 18 -14.7 54.85 1
 -3 3 19 136.26 91.88 -2
 3 3 18 136.26 91.88 1
 3 4 17 74.87 41.68 -2
 -3 4 18 74.87 41.68 1
 -2 4 18 108.18 61.18 1
 -1 4 18 369.51 107.79 1
 0 4 18 191.27 74 -2
 0 4 18 191.27 74 1
 1 4 18 167.59 112.83 1
 2 4 18 635.92 198.19 1
 -4 1 19 588.65 146.39 1
 3 1 18 341.74 113.01 -2
 -3 1 19 341.74 113.01 1
 -2 1 19 -3.48 24.81 1
 -1 1 19 1196.56 139.98 1
 0 1 19 529.85 109.73 -2
 0 1 19 529.85 109.73 1
 1 1 19 -11.7 27.68 1
 2 1 19 5.91 34.38 1
 -3 1 20 1114.66 176.86 -2
 3 1 19 1114.66 176.86 1
 -4 2 19 1075.74 275.1 1
 3 2 18 752.77 141.82 -2
 -3 2 19 752.77 141.82 1
 -2 2 19 328.61 99.65 1
 -1 2 19 1478.44 209.66 1
 0 2 19 3338.57 428.08 -2
 0 2 19 3338.57 428.08 1
 1 2 19 269.4 130.66 1
 2 2 19 1011.82 248.45 1
 -3 2 20 4092.29 508.11 -2
 3 2 19 4092.29 508.11 1
 3 3 18 277.25 88.21 -2
 -3 3 19 277.25 88.21 1
 -2 3 19 250.73 91.14 1
 -1 3 19 2998.08 309.22 1
 0 3 19 2570.09 288.03 -2
 0 3 19 2570.09 288.03 1
 1 3 19 307.07 141.5 1
 2 3 19 1254.11 283.55 1
 -2 4 19 15.11 145.96 1
 -1 4 19 1143.16 195.97 1
 0 4 19 1893.58 360.96 -2
 0 4 19 1893.58 360.96 1
 1 4 19 5.42 30.96 1
 -4 0 20 1659.59 355.13 1
 -3 0 20 2211.17 400.89 1
 -2 0 20 62.5 35.56 1
 -1 0 20 1638.37 265.63 1
 0 0 20 6166.91 548.82 -2
 0 0 20 6166.91 548.82 1
 1 0 20 815.92 202.05 1
 2 0 20 372.13 144.35 1
 3 0 20 2858.11 405.3 1
 -4 1 20 1470.54 309.46 1
 3 1 19 1860.43 260.8 -2
 -3 1 20 1860.43 260.8 1
 -2 1 20 21.92 222.86 1
 -1 1 20 624.72 106.38 1
 0 1 20 1740.04 205.58 -2
 0 1 20 1740.04 205.58 1
 1 1 20 3252.54 289.9 1
 2 1 20 114.53 67.81 1
 -3 1 21 1061.26 176.5 -2
 3 1 20 1061.26 176.5 1
 3 2 19 970.19 271.33 -2
 -3 2 20 970.19 271.33 1
 -2 2 20 -53.85 53.85 1
 -1 2 20 73.24 81.18 1
 0 2 20 941.53 241.19 -2
 0 2 20 941.53 241.19 1
 1 2 20 632.43 191.3 1
 2 2 20 81.22 97.3 1
 -2 3 20 -53.43 65.01 1
 -1 3 20 -21.86 77.64 1
 0 3 20 45.85 61.19 -2
 0 3 20 45.85 61.19 1
 1 3 20 -116.42 116.42 1
 3 1 20 563.79 249.05 -2
 -3 1 21 563.79 249.05 1
 -2 1 21 589.46 130.51 1
 -1 1 21 72.29 62.16 1
 0 1 21 679.82 132.38 -2
 0 1 21 679.82 132.38 1
 1 1 21 855.99 157.27 1
 2 1 21 650.05 139.32 1
 -2 2 21 1117.46 190.26 1
 -1 2 21 161.78 73.35 1
 0 2 21 736.26 208.39 -2
 0 2 21 736.26 208.39 1
 1 2 21 2106.79 372.03 1
 -1 0 22 1927.61 304.68 1
 0 0 22 65.6 46.31 -2
 0 0 22 65.6 46.31 1

_iucr_refine_instructions_details
;
TITL thd-a153.4_06.03.2017_gau_a.res in P2/c
    thd-a153.4_06.03.2017_gau.res
    created by SHELXL-2018/3 at 21:54:06 on 20-Oct-2020
REM Old TITL THD-A153 in P2(1)/c
REM SHELXT solution in P2/c
REM R1 0.104, Rweak 0.356, Alpha 0.077, Orientation as input
REM Formula found by SHELXT: C3 N3 O1 I
CELL 0.71073 7.3937 7.0761 18.4375 90 93.58 90
ZERR 2 0.0003 0.0003 0.0009 0 0.004 0
LATT 1
SYMM -X,+Y,0.5-Z
SFAC C H I N O
UNIT 28 40 4 12 8
EADP C1 N2 N2

L.S. 4 0 0
PLAN  1
CONF
BOND $H
list 4
fmap 2 53
acta
MORE -1
OMIT -2 50.5
OMIT -3 3 6
OMIT 3 1 1
REM <olex2.extras>
REM <HklSrc "%./THD-A153.4_06.03.2017_gau.olex2_hklf5.hkl">
REM </olex2.extras>

WGHT    0.025600    0.386900
BASF   0.08901
FVAR       1.03252
I1    3    0.365990    0.416230    0.351609    11.00000    0.01501    0.01572 =
         0.02549   -0.00276   -0.00453    0.00165
O1    5    0.406992    0.875366    0.393459    11.00000    0.03212    0.01951 =
         0.06111   -0.01508   -0.02462    0.01154
O2    5    0.789447    0.376490    0.420870    11.00000    0.03645    0.02543 =
         0.05320   -0.01662   -0.01718    0.01603
N1    4    0.566314    0.599212    0.402774    11.00000    0.01964    0.01132 =
         0.01931   -0.00150   -0.00624    0.00057
N2    4    0.138551    0.207009    0.289931    11.00000    0.01061    0.01731 =
         0.02473    0.00237   -0.00700    0.00013
N3    4    0.090221   -0.038420    0.197056    11.00000    0.01553    0.01411 =
         0.03111   -0.00471   -0.00210   -0.00172
C7    1    0.703589    0.863964    0.457820    11.00000    0.02509    0.02702 =
         0.02345    0.00226   -0.00126    0.00225
AFIX  23
H7A   2    0.673733    0.894534    0.506946    11.00000   -1.20000
H7B   2    0.750334    0.976365    0.435392    11.00000   -1.20000
AFIX   0
C5    1    0.737472    0.536191    0.426130    11.00000    0.02162    0.02166 =
         0.03040   -0.00643    0.00437    0.00482
C4    1   -0.042801    0.081277    0.158614    11.00000    0.01869    0.01548 =
         0.02503   -0.00061    0.00318   -0.00506
AFIX  23
H4A   2   -0.131266    0.002816    0.131753    11.00000   -1.20000
H4B   2    0.016916    0.158995    0.123959    11.00000   -1.20000
AFIX   0
C8    1    0.539914    0.789545    0.414178    11.00000    0.02728    0.01888 =
         0.02323   -0.00889   -0.00159    0.00004
C6    1    0.841288    0.703949    0.458014    11.00000    0.01862    0.02655 =
         0.02323    0.00545   -0.00354    0.00273
AFIX  23
H6A   2    0.941053    0.736456    0.428609    11.00000   -1.20000
H6B   2    0.889123    0.676841    0.507098    11.00000   -1.20000
AFIX   0
C3    1    0.000000   -0.154365    0.250000    10.50000    0.02649    0.00979 =
         0.01894    0.00000   -0.00766    0.00000
AFIX  23
H3A   2   -0.088944   -0.235029    0.224488    10.50000   -1.20000
H3B   2    0.088943   -0.235031    0.275512    10.50000   -1.20000
AFIX   0
C1    1    0.000000    0.321704    0.250000    10.50000    0.01061    0.01731 =
         0.02473    0.00237   -0.00700    0.00013
AFIX  23
H1A   2    0.058349    0.402483    0.215946    10.50000   -1.20000
H1B   2   -0.058350    0.402478    0.284055    10.50000   -1.20000
AFIX   0
C2    1    0.225513    0.080754    0.236512    11.00000    0.01662    0.01690 =
         0.02690    0.00305   -0.00346   -0.00104
AFIX  23
H2A   2    0.287180    0.157601    0.202156    11.00000   -1.20000
H2B   2    0.315137    0.001189    0.262180    11.00000   -1.20000
AFIX   0
HKLF 5


REM  thd-a153.4_06.03.2017_gau_a.res in P2/c
REM wR2 = 0.0970, GooF = S = 1.155, Restrained GooF = 1.155 for all data
REM R1 = 0.0433 for 1424 Fo > 4sig(Fo) and 0.0568 for all 1737 data
REM 116 parameters refined using 0 restraints

END  
     
WGHT      0.0256      0.3725 

REM Highest difference peak  1.341,  deepest hole -0.852,  1-sigma level  0.181
Q1    1   0.5110  0.4036  0.3468  11.00000  0.05    1.34

  REM The information below was added by Olex2.
  REM
  REM R1 = 0.0433 for 1424 Fo > 4sig(Fo) and 0.0568 for all 1737 data
  REM 116 parameters refined using n/a restraints
  REM Highest difference peak 1.34, deepest hole -0.85
  REM Mean Shift 0, Max Shift 0.000.

  REM +++ Tabular Listing of Refinement Information +++
  REM R1_all = 0.0568
  REM R1_gt = 0.0433
  REM wR_ref = 0.0970
  REM GOOF = 1.155
  REM Shift_max = 0.000
  REM Shift_mean = 0
  REM Reflections_all = 1737
  REM Reflections_gt = 1424
  REM Parameters = 116
  REM Hole = -0.85
  REM Peak = 1.34
  REM Flack = n/a

  
;
_olex2_submission_special_instructions  'No special instructions were received'
_oxdiff_exptl_absorpt_empirical_details
;
Empirical correction (ABSPACK) includes:
- Absorption correction using spherical harmonics
- Frame scaling
;
_oxdiff_exptl_absorpt_empirical_full_max  1.690
_oxdiff_exptl_absorpt_empirical_full_min  0.538
loop_
  _twin_individual_id
  _twin_individual_mass_fraction_refined
 1 0.911(3)
 2 0.089(3)
